# Supplementary material for: In silico approaches for predicting the half-life of natural and modified peptides in blood
Source: PLoS One. 2018 Jun 1;13(6):e0196829. doi: 10.1371/journal.pone.0196829 (PMC5983457; doi:10.1371/journal.pone.0196829)
Supplement: S3 File — (ZIP) [file pone.0196829.s009.zip]

Archive with 262 entries (261 files):
- 3may2018_261_pdb_files/
- 3may2018_261_pdb_files/1003.pdb
- 3may2018_261_pdb_files/1009.pdb
- 3may2018_261_pdb_files/1015.pdb
- 3may2018_261_pdb_files/1021.pdb
- 3may2018_261_pdb_files/1033.pdb
- 3may2018_261_pdb_files/1036.pdb
- 3may2018_261_pdb_files/1042.pdb
- 3may2018_261_pdb_files/1048.pdb
- 3may2018_261_pdb_files/1066.pdb
- 3may2018_261_pdb_files/1067.pdb
- 3may2018_261_pdb_files/1077.pdb
- 3may2018_261_pdb_files/1078.pdb
- 3may2018_261_pdb_files/1079.pdb
- 3may2018_261_pdb_files/1085.pdb
- 3may2018_261_pdb_files/1087.pdb
- 3may2018_261_pdb_files/1094.pdb
- 3may2018_261_pdb_files/1097.pdb
- 3may2018_261_pdb_files/1107.pdb
- 3may2018_261_pdb_files/1109.pdb
- 3may2018_261_pdb_files/1111.pdb
- 3may2018_261_pdb_files/1169.pdb
- 3may2018_261_pdb_files/1176.pdb
- 3may2018_261_pdb_files/1181.pdb
- 3may2018_261_pdb_files/1182.pdb
- 3may2018_261_pdb_files/1191.pdb
- 3may2018_261_pdb_files/1215.pdb
- 3may2018_261_pdb_files/1216.pdb
- 3may2018_261_pdb_files/1218.pdb
- 3may2018_261_pdb_files/1243.pdb
- 3may2018_261_pdb_files/1247.pdb
- 3may2018_261_pdb_files/1250.pdb
- 3may2018_261_pdb_files/1252.pdb
- 3may2018_261_pdb_files/1253.pdb
- 3may2018_261_pdb_files/1254.pdb
- 3may2018_261_pdb_files/1255.pdb
- 3may2018_261_pdb_files/1256.pdb
- 3may2018_261_pdb_files/1258.pdb
- 3may2018_261_pdb_files/1259.pdb
- 3may2018_261_pdb_files/1260.pdb
- 3may2018_261_pdb_files/1261.pdb
- 3may2018_261_pdb_files/1262.pdb
- 3may2018_261_pdb_files/1264.pdb
- 3may2018_261_pdb_files/1661.pdb
- 3may2018_261_pdb_files/1663.pdb
- 3may2018_261_pdb_files/1681.pdb
- 3may2018_261_pdb_files/1687.pdb
- 3may2018_261_pdb_files/1688.pdb
- 3may2018_261_pdb_files/1693.pdb
- 3may2018_261_pdb_files/1709.pdb
- 3may2018_261_pdb_files/1715.pdb
- 3may2018_261_pdb_files/1748.pdb
- 3may2018_261_pdb_files/1749.pdb
- 3may2018_261_pdb_files/1774.pdb
- 3may2018_261_pdb_files/1777.pdb
- 3may2018_261_pdb_files/1785.pdb
- 3may2018_261_pdb_files/1790.pdb
- 3may2018_261_pdb_files/1795.pdb
- 3may2018_261_pdb_files/1800.pdb
- 3may2018_261_pdb_files/1805.pdb
- 3may2018_261_pdb_files/1810.pdb
- 3may2018_261_pdb_files/1815.pdb
- 3may2018_261_pdb_files/1820.pdb
- 3may2018_261_pdb_files/1825.pdb
- 3may2018_261_pdb_files/1830.pdb
- 3may2018_261_pdb_files/1835.pdb
- 3may2018_261_pdb_files/1840.pdb
- 3may2018_261_pdb_files/1845.pdb
- 3may2018_261_pdb_files/1850.pdb
- 3may2018_261_pdb_files/1855.pdb
- 3may2018_261_pdb_files/1860.pdb
- 3may2018_261_pdb_files/1865.pdb
- 3may2018_261_pdb_files/1974.pdb
- 3may2018_261_pdb_files/1977.pdb
- 3may2018_261_pdb_files/1987.pdb
- 3may2018_261_pdb_files/1990.pdb
- 3may2018_261_pdb_files/1993.pdb
- 3may2018_261_pdb_files/1994.pdb
- 3may2018_261_pdb_files/2006.pdb
- 3may2018_261_pdb_files/2010.pdb
- 3may2018_261_pdb_files/2013.pdb
- 3may2018_261_pdb_files/2020.pdb
- 3may2018_261_pdb_files/2028.pdb
- 3may2018_261_pdb_files/2051.pdb
- 3may2018_261_pdb_files/2059.pdb
- 3may2018_261_pdb_files/2060.pdb
- 3may2018_261_pdb_files/2068.pdb
- 3may2018_261_pdb_files/2070.pdb
- 3may2018_261_pdb_files/2077.pdb
- 3may2018_261_pdb_files/2078.pdb
- 3may2018_261_pdb_files/2079.pdb
- 3may2018_261_pdb_files/2081.pdb
- 3may2018_261_pdb_files/2090.pdb
- 3may2018_261_pdb_files/2094.pdb
- 3may2018_261_pdb_files/2107.pdb
- 3may2018_261_pdb_files/2108.pdb
- 3may2018_261_pdb_files/2109.pdb
- 3may2018_261_pdb_files/2114.pdb
- 3may2018_261_pdb_files/2115.pdb
- 3may2018_261_pdb_files/2116.pdb
- 3may2018_261_pdb_files/2117.pdb
- 3may2018_261_pdb_files/2118.pdb
- 3may2018_261_pdb_files/2119.pdb
- 3may2018_261_pdb_files/2120.pdb
- 3may2018_261_pdb_files/2121.pdb
- 3may2018_261_pdb_files/2122.pdb
- 3may2018_261_pdb_files/2123.pdb
- 3may2018_261_pdb_files/2124.pdb
- 3may2018_261_pdb_files/2125.pdb
- 3may2018_261_pdb_files/2126.pdb
- 3may2018_261_pdb_files/2127.pdb
- 3may2018_261_pdb_files/2128.pdb
- 3may2018_261_pdb_files/2129.pdb
- 3may2018_261_pdb_files/2130.pdb
- 3may2018_261_pdb_files/2131.pdb
- 3may2018_261_pdb_files/2132.pdb
- 3may2018_261_pdb_files/2133.pdb
- 3may2018_261_pdb_files/2134.pdb
- 3may2018_261_pdb_files/2136.pdb
- 3may2018_261_pdb_files/2137.pdb
- 3may2018_261_pdb_files/2138.pdb
- 3may2018_261_pdb_files/2139.pdb
- 3may2018_261_pdb_files/2140.pdb
- 3may2018_261_pdb_files/2141.pdb
- 3may2018_261_pdb_files/2142.pdb
- 3may2018_261_pdb_files/2143.pdb
- 3may2018_261_pdb_files/2144.pdb
- 3may2018_261_pdb_files/2145.pdb
- 3may2018_261_pdb_files/2146.pdb
- 3may2018_261_pdb_files/2152.pdb
- 3may2018_261_pdb_files/2153.pdb
- 3may2018_261_pdb_files/2154.pdb
- 3may2018_261_pdb_files/2161.pdb
- 3may2018_261_pdb_files/2162.pdb
- 3may2018_261_pdb_files/2165.pdb
- 3may2018_261_pdb_files/2166.pdb
- 3may2018_261_pdb_files/2167.pdb
- 3may2018_261_pdb_files/2168.pdb
- 3may2018_261_pdb_files/2169.pdb
- 3may2018_261_pdb_files/2175.pdb
- 3may2018_261_pdb_files/2180.pdb
- 3may2018_261_pdb_files/2181.pdb
- 3may2018_261_pdb_files/2182.pdb
- 3may2018_261_pdb_files/2183.pdb
- 3may2018_261_pdb_files/2184.pdb
- 3may2018_261_pdb_files/2206.pdb
- 3may2018_261_pdb_files/2215.pdb
- 3may2018_261_pdb_files/2219.pdb
- 3may2018_261_pdb_files/2265.pdb
- 3may2018_261_pdb_files/2276.pdb
- 3may2018_261_pdb_files/2279.pdb
- 3may2018_261_pdb_files/2283.pdb
- 3may2018_261_pdb_files/2286.pdb
- 3may2018_261_pdb_files/2289.pdb
- 3may2018_261_pdb_files/2295.pdb
- 3may2018_261_pdb_files/2302.pdb
- 3may2018_261_pdb_files/2317.pdb
- 3may2018_261_pdb_files/2322.pdb
- 3may2018_261_pdb_files/2363.pdb
- 3may2018_261_pdb_files/2370.pdb
- 3may2018_261_pdb_files/2374.pdb
- 3may2018_261_pdb_files/2387.pdb
- 3may2018_261_pdb_files/2390.pdb
- 3may2018_261_pdb_files/2403.pdb
- 3may2018_261_pdb_files/2413.pdb
- 3may2018_261_pdb_files/2457.pdb
- 3may2018_261_pdb_files/2464.pdb
- 3may2018_261_pdb_files/2465.pdb
- 3may2018_261_pdb_files/2475.pdb
- 3may2018_261_pdb_files/2508.pdb
- 3may2018_261_pdb_files/2509.pdb
- 3may2018_261_pdb_files/2514.pdb
- 3may2018_261_pdb_files/2567.pdb
- 3may2018_261_pdb_files/2568.pdb
- 3may2018_261_pdb_files/2573.pdb
- 3may2018_261_pdb_files/2618.pdb
- 3may2018_261_pdb_files/2625.pdb
- 3may2018_261_pdb_files/2639.pdb
- 3may2018_261_pdb_files/2640.pdb
- 3may2018_261_pdb_files/2641.pdb
- 3may2018_261_pdb_files/2642.pdb
- 3may2018_261_pdb_files/2643.pdb
- 3may2018_261_pdb_files/2646.pdb
- 3may2018_261_pdb_files/2648.pdb
- 3may2018_261_pdb_files/2650.pdb
- 3may2018_261_pdb_files/2652.pdb
- 3may2018_261_pdb_files/2659.pdb
- 3may2018_261_pdb_files/2660.pdb
- 3may2018_261_pdb_files/2679.pdb
- 3may2018_261_pdb_files/2688.pdb
- 3may2018_261_pdb_files/2709.pdb
- 3may2018_261_pdb_files/2710.pdb
- 3may2018_261_pdb_files/2711.pdb
- 3may2018_261_pdb_files/2716.pdb
- 3may2018_261_pdb_files/2721.pdb
- 3may2018_261_pdb_files/2725.pdb
- 3may2018_261_pdb_files/2735.pdb
- 3may2018_261_pdb_files/2771.pdb
- 3may2018_261_pdb_files/2772.pdb
- 3may2018_261_pdb_files/2774.pdb
- 3may2018_261_pdb_files/2775.pdb
- 3may2018_261_pdb_files/2792.pdb
- 3may2018_261_pdb_files/2794.pdb
- 3may2018_261_pdb_files/2807.pdb
- 3may2018_261_pdb_files/2836.pdb
- 3may2018_261_pdb_files/2844.pdb
- 3may2018_261_pdb_files/2845.pdb
- 3may2018_261_pdb_files/2863.pdb
- 3may2018_261_pdb_files/2864.pdb
- 3may2018_261_pdb_files/2865.pdb
- 3may2018_261_pdb_files/2866.pdb
- 3may2018_261_pdb_files/2867.pdb
- 3may2018_261_pdb_files/2868.pdb
- 3may2018_261_pdb_files/2869.pdb
- 3may2018_261_pdb_files/2870.pdb
- 3may2018_261_pdb_files/2871.pdb
- 3may2018_261_pdb_files/2876.pdb
- 3may2018_261_pdb_files/2880.pdb
- 3may2018_261_pdb_files/2891.pdb
- 3may2018_261_pdb_files/2892.pdb
- 3may2018_261_pdb_files/2893.pdb
- 3may2018_261_pdb_files/2894.pdb
- 3may2018_261_pdb_files/2901.pdb
- 3may2018_261_pdb_files/2903.pdb
- 3may2018_261_pdb_files/2904.pdb
- 3may2018_261_pdb_files/2905.pdb
- 3may2018_261_pdb_files/2906.pdb
- 3may2018_261_pdb_files/2907.pdb
- 3may2018_261_pdb_files/2909.pdb
- 3may2018_261_pdb_files/2916.pdb
- 3may2018_261_pdb_files/2928.pdb
- 3may2018_261_pdb_files/2947.pdb
- 3may2018_261_pdb_files/2949.pdb
- 3may2018_261_pdb_files/2953.pdb
- 3may2018_261_pdb_files/2956.pdb
- 3may2018_261_pdb_files/2962.pdb
- 3may2018_261_pdb_files/2975.pdb
- 3may2018_261_pdb_files/2976.pdb
- 3may2018_261_pdb_files/3010.pdb
- 3may2018_261_pdb_files/3022.pdb
- 3may2018_261_pdb_files/3028.pdb
- 3may2018_261_pdb_files/3032.pdb
- 3may2018_261_pdb_files/3045.pdb
- 3may2018_261_pdb_files/3091.pdb
- 3may2018_261_pdb_files/3092.pdb
- 3may2018_261_pdb_files/3093.pdb
- 3may2018_261_pdb_files/3095.pdb
- 3may2018_261_pdb_files/3123.pdb
- 3may2018_261_pdb_files/3124.pdb
- 3may2018_261_pdb_files/3168.pdb
- 3may2018_261_pdb_files/3176.pdb
- 3may2018_261_pdb_files/3177.pdb
- 3may2018_261_pdb_files/3179.pdb
- 3may2018_261_pdb_files/3181.pdb
- 3may2018_261_pdb_files/3202.pdb
- 3may2018_261_pdb_files/DB00006.pdb
- 3may2018_261_pdb_files/DB00017.pdb
- 3may2018_261_pdb_files/DB00067.pdb
- 3may2018_261_pdb_files/DB00109.pdb
- 3may2018_261_pdb_files/DB01278.pdb
- 3may2018_261_pdb_files/DB01284.pdb
- 3may2018_261_pdb_files/DB01285.pdb
