# Supplementary material for: In silico approaches for predicting the half-life of natural and modified peptides in blood
Source: PLoS One. 2018 Jun 1;13(6):e0196829. doi: 10.1371/journal.pone.0196829 (PMC5983457; doi:10.1371/journal.pone.0196829)
Supplement: S3 File — (ZIP) [file pone.0196829.s009.zip › 3may2018_261_pdb_files/1003.pdb]

PFRMAT TS
TARGET 1003
AUTHOR Raghava-GPS-serv
METHOD PEPSTR
MODEL  1  REFINED
PARENT N/A
ATOM      1  N   ARG     1      -0.160 -14.757  -6.724  1.00  0.00
ATOM      2  CA  ARG     1      -0.873 -13.998  -5.729  1.00  0.00
ATOM      3  CB  ARG     1      -1.850 -14.908  -4.990  1.00  0.00
ATOM      4  CG  ARG     1      -3.135 -14.173  -4.625  1.00  0.00
ATOM      5  CD  ARG     1      -3.061 -12.892  -3.753  1.00  0.00
ATOM      6  NE  ARG     1      -2.288 -12.946  -2.515  1.00  0.00
ATOM      7  CZ  ARG     1      -2.664 -13.444  -1.347  1.00  0.00
ATOM      8  C   ARG     1       0.064 -13.245  -4.874  1.00  0.00
ATOM      9  O   ARG     1      -0.186 -12.147  -4.402  1.00  0.00
ATOM     10  N   ARG     2       1.276 -13.849  -4.618  1.00  0.00
ATOM     11  CA  ARG     2       2.384 -13.348  -3.723  1.00  0.00
ATOM     12  CB  ARG     2       2.921 -11.954  -4.149  1.00  0.00
ATOM     13  CG  ARG     2       3.399 -11.980  -5.593  1.00  0.00
ATOM     14  CD  ARG     2       3.572 -10.531  -6.194  1.00  0.00
ATOM     15  NE  ARG     2       4.875  -9.824  -5.830  1.00  0.00
ATOM     16  CZ  ARG     2       5.166  -9.127  -4.714  1.00  0.00
ATOM     17  C   ARG     2       1.900 -13.338  -2.269  1.00  0.00
ATOM     18  O   ARG     2       0.749 -13.157  -1.923  1.00  0.00
ATOM     19  N   TRP     3       2.921 -13.464  -1.431  1.00  0.00
ATOM     20  CA  TRP     3       2.992 -13.023   0.015  1.00  0.00
ATOM     21  CB  TRP     3       3.192 -14.232   0.937  1.00  0.00
ATOM     22  CG  TRP     3       3.320 -14.097   2.419  1.00  0.00
ATOM     23  CD1 TRP     3       4.237 -14.854   3.097  1.00  0.00
ATOM     24  NE1 TRP     3       4.107 -14.628   4.426  1.00  0.00
ATOM     25  CE2 TRP     3       3.078 -13.758   4.760  1.00  0.00
ATOM     26  CZ2 TRP     3       2.663 -13.213   5.981  1.00  0.00
ATOM     27  CZ3 TRP     3       1.060 -11.878   4.692  1.00  0.00
ATOM     28  CE3 TRP     3       1.507 -12.368   3.433  1.00  0.00
ATOM     29  CD2 TRP     3       2.562 -13.362   3.442  1.00  0.00
ATOM     30  C   TRP     3       4.008 -11.789   0.179  1.00  0.00
ATOM     31  O   TRP     3       4.000 -11.182   1.227  1.00  0.00
ATOM     32  N   GLN     4       4.820 -11.429  -0.875  1.00  0.00
ATOM     33  CA  GLN     4       6.079 -10.729  -0.773  1.00  0.00
ATOM     34  CB  GLN     4       7.131 -11.133  -1.902  1.00  0.00
ATOM     35  CG  GLN     4       7.753 -12.567  -1.720  1.00  0.00
ATOM     36  CD  GLN     4       6.958 -13.725  -2.262  1.00  0.00
ATOM     37  OE1 GLN     4       5.720 -13.640  -2.457  1.00  0.00
ATOM     38  NE2 GLN     4       7.613 -14.848  -2.479  1.00  0.00
ATOM     39  C   GLN     4       5.990  -9.199  -0.613  1.00  0.00
ATOM     40  O   GLN     4       6.208  -8.470  -1.586  1.00  0.00
ATOM     41  N   TRP     5       5.694  -8.882   0.634  1.00  0.00
ATOM     42  CA  TRP     5       5.875  -7.514   1.176  1.00  0.00
ATOM     43  CB  TRP     5       4.478  -6.904   1.105  1.00  0.00
ATOM     44  CG  TRP     5       3.732  -6.656  -0.207  1.00  0.00
ATOM     45  CD1 TRP     5       3.825  -5.600  -1.066  1.00  0.00
ATOM     46  NE1 TRP     5       3.157  -5.827  -2.252  1.00  0.00
ATOM     47  CE2 TRP     5       2.527  -7.032  -2.206  1.00  0.00
ATOM     48  CZ2 TRP     5       1.632  -7.689  -3.071  1.00  0.00
ATOM     49  CZ3 TRP     5       1.454  -9.501  -1.541  1.00  0.00
ATOM     50  CE3 TRP     5       2.402  -8.874  -0.618  1.00  0.00
ATOM     51  CD2 TRP     5       2.858  -7.579  -0.897  1.00  0.00
ATOM     52  C   TRP     5       6.592  -7.499   2.507  1.00  0.00
ATOM     53  O   TRP     5       7.018  -8.517   2.940  1.00  0.00
ATOM     54  N   ARG     6       6.786  -6.259   3.017  1.00  0.00
ATOM     55  CA  ARG     6       7.448  -5.885   4.249  1.00  0.00
ATOM     56  CB  ARG     6       6.518  -5.262   5.299  1.00  0.00
ATOM     57  CG  ARG     6       5.692  -6.220   6.209  1.00  0.00
ATOM     58  CD  ARG     6       4.601  -7.047   5.546  1.00  0.00
ATOM     59  NE  ARG     6       5.112  -8.330   4.973  1.00  0.00
ATOM     60  CZ  ARG     6       4.366  -9.241   4.426  1.00  0.00
ATOM     61  C   ARG     6       8.403  -6.966   4.817  1.00  0.00
ATOM     62  O   ARG     6       7.962  -7.874   5.510  1.00  0.00
ATOM     63  OXT ARG     6       9.558  -7.055   4.408  1.00  0.00
TER
END
