# Supplementary material for: In silico approaches for predicting the half-life of natural and modified peptides in blood
Source: PLoS One. 2018 Jun 1;13(6):e0196829. doi: 10.1371/journal.pone.0196829 (PMC5983457; doi:10.1371/journal.pone.0196829)
Supplement: S3 File — (ZIP) [file pone.0196829.s009.zip › 3may2018_261_pdb_files/1009.pdb]

PFRMAT TS
TARGET 
AUTHOR Raghava-GPS-serv
METHOD PEPSTR
MODEL  1  REFINED
PARENT N/A
ATOM      1  N   ARG     1      -2.345 -14.023 -10.912  1.00  0.00
ATOM      2  CA  ARG     1      -1.768 -14.273  -9.626  1.00  0.00
ATOM      3  CB  ARG     1      -0.724 -15.401  -9.804  1.00  0.00
ATOM      4  CG  ARG     1      -0.392 -16.384  -8.648  1.00  0.00
ATOM      5  CD  ARG     1       1.012 -16.213  -7.934  1.00  0.00
ATOM      6  NE  ARG     1       1.284 -14.827  -7.520  1.00  0.00
ATOM      7  CZ  ARG     1       2.407 -14.418  -6.950  1.00  0.00
ATOM      8  C   ARG     1      -1.214 -13.079  -8.897  1.00  0.00
ATOM      9  O   ARG     1      -0.981 -13.072  -7.674  1.00  0.00
ATOM     10  N   ARG     2      -1.105 -11.909  -9.573  1.00  0.00
ATOM     11  CA  ARG     2      -0.801 -10.563  -9.062  1.00  0.00
ATOM     12  CB  ARG     2      -1.995  -9.893  -8.305  1.00  0.00
ATOM     13  CG  ARG     2      -2.337 -10.532  -6.971  1.00  0.00
ATOM     14  CD  ARG     2      -3.175  -9.604  -6.150  1.00  0.00
ATOM     15  NE  ARG     2      -2.350  -8.541  -5.530  1.00  0.00
ATOM     16  CZ  ARG     2      -2.818  -7.646  -4.638  1.00  0.00
ATOM     17  C   ARG     2       0.543 -10.317  -8.345  1.00  0.00
ATOM     18  O   ARG     2       1.110 -11.306  -7.883  1.00  0.00
ATOM     19  N   TRP     3       0.957  -9.079  -8.218  1.00  0.00
ATOM     20  CA  TRP     3       2.077  -8.700  -7.305  1.00  0.00
ATOM     21  CB  TRP     3       2.762  -7.470  -7.783  1.00  0.00
ATOM     22  CG  TRP     3       3.903  -7.119  -6.915  1.00  0.00
ATOM     23  CD1 TRP     3       3.950  -6.033  -6.192  1.00  0.00
ATOM     24  NE1 TRP     3       5.252  -5.886  -5.591  1.00  0.00
ATOM     25  CE2 TRP     3       6.060  -6.928  -5.958  1.00  0.00
ATOM     26  CZ2 TRP     3       7.279  -7.417  -5.457  1.00  0.00
ATOM     27  CZ3 TRP     3       7.084  -9.350  -7.031  1.00  0.00
ATOM     28  CE3 TRP     3       5.758  -8.940  -7.365  1.00  0.00
ATOM     29  CD2 TRP     3       5.249  -7.737  -6.829  1.00  0.00
ATOM     30  C   TRP     3       1.613  -8.550  -5.831  1.00  0.00
ATOM     31  O   TRP     3       0.424  -8.272  -5.579  1.00  0.00
ATOM     32  N   GLN     4       2.475  -8.792  -4.826  1.00  0.00
ATOM     33  CA  GLN     4       2.007  -9.050  -3.468  1.00  0.00
ATOM     34  CB  GLN     4       2.228 -10.562  -3.054  1.00  0.00
ATOM     35  CG  GLN     4       3.740 -10.937  -2.759  1.00  0.00
ATOM     36  CD  GLN     4       4.533 -10.996  -4.061  1.00  0.00
ATOM     37  OE1 GLN     4       4.210 -11.795  -4.877  1.00  0.00
ATOM     38  NE2 GLN     4       5.284  -9.988  -4.375  1.00  0.00
ATOM     39  C   GLN     4       2.627  -8.161  -2.448  1.00  0.00
ATOM     40  O   GLN     4       3.774  -7.765  -2.547  1.00  0.00
ATOM     41  N   TRP     5       1.836  -8.012  -1.372  1.00  0.00
ATOM     42  CA  TRP     5       2.129  -7.250  -0.105  1.00  0.00
ATOM     43  CB  TRP     5       1.246  -6.022  -0.082  1.00  0.00
ATOM     44  CG  TRP     5      -0.200  -6.124  -0.197  1.00  0.00
ATOM     45  CD1 TRP     5      -0.976  -6.936   0.573  1.00  0.00
ATOM     46  NE1 TRP     5      -2.283  -6.783   0.216  1.00  0.00
ATOM     47  CE2 TRP     5      -2.485  -5.853  -0.720  1.00  0.00
ATOM     48  CZ2 TRP     5      -3.648  -5.311  -1.272  1.00  0.00
ATOM     49  CZ3 TRP     5      -2.220  -3.758  -2.491  1.00  0.00
ATOM     50  CE3 TRP     5      -1.095  -4.355  -1.974  1.00  0.00
ATOM     51  CD2 TRP     5      -1.154  -5.426  -1.024  1.00  0.00
ATOM     52  C   TRP     5       1.985  -8.180   1.152  1.00  0.00
ATOM     53  O   TRP     5       1.763  -9.380   1.012  1.00  0.00
ATOM     54  N   ARG     6       2.096  -7.745   2.416  1.00  0.00
ATOM     55  CA  ARG     6       2.184  -8.580   3.639  1.00  0.00
ATOM     56  CB  ARG     6       3.217  -7.945   4.636  1.00  0.00
ATOM     57  CG  ARG     6       3.732  -8.901   5.821  1.00  0.00
ATOM     58  CD  ARG     6       3.143  -8.346   7.129  1.00  0.00
ATOM     59  NE  ARG     6       3.734  -9.136   8.285  1.00  0.00
ATOM     60  CZ  ARG     6       3.149 -10.185   8.831  1.00  0.00
ATOM     61  C   ARG     6       0.824  -9.010   4.271  1.00  0.00
ATOM     62  O   ARG     6       0.800  -9.431   5.454  1.00  0.00
ATOM     63  N   NHE     7      -0.243  -8.985   3.469  1.00  0.00
TER
END
