# Supplementary material for: In silico approaches for predicting the half-life of natural and modified peptides in blood
Source: PLoS One. 2018 Jun 1;13(6):e0196829. doi: 10.1371/journal.pone.0196829 (PMC5983457; doi:10.1371/journal.pone.0196829)
Supplement: S3 File — (ZIP) [file pone.0196829.s009.zip › 3may2018_261_pdb_files/1015.pdb]

PFRMAT TS
TARGET p1015
AUTHOR Raghava-GPS-serv
METHOD PEPSTR
MODEL  1  REFINED
PARENT N/A
ATOM      1  C   ACE     1       5.329  -2.553   3.704  1.00  0.00
ATOM      2  O   ACE     1       4.583  -2.909   2.837  1.00  0.00
ATOM      3  N   ARG     2       6.520  -3.123   3.931  1.00  0.00
ATOM      4  CA  ARG     2       6.958  -4.433   3.293  1.00  0.00
ATOM      5  CB  ARG     2       8.537  -4.569   3.345  1.00  0.00
ATOM      6  CG  ARG     2       9.031  -5.838   2.693  1.00  0.00
ATOM      7  CD  ARG     2       9.663  -6.768   3.710  1.00  0.00
ATOM      8  NE  ARG     2      10.002  -8.015   3.043  1.00  0.00
ATOM      9  CZ  ARG     2       9.312  -9.128   3.201  1.00  0.00
ATOM     10  C   ARG     2       6.087  -5.503   3.875  1.00  0.00
ATOM     11  O   ARG     2       6.724  -6.423   4.408  1.00  0.00
ATOM     12  N   ARG     3       4.773  -5.553   3.494  1.00  0.00
ATOM     13  CA  ARG     3       3.803  -6.648   3.730  1.00  0.00
ATOM     14  CB  ARG     3       2.361  -6.331   3.232  1.00  0.00
ATOM     15  CG  ARG     3       2.051  -6.063   1.748  1.00  0.00
ATOM     16  CD  ARG     3       0.519  -5.845   1.512  1.00  0.00
ATOM     17  NE  ARG     3       0.237  -5.871   0.062  1.00  0.00
ATOM     18  CZ  ARG     3       0.121  -6.942  -0.686  1.00  0.00
ATOM     19  C   ARG     3       4.304  -7.969   3.116  1.00  0.00
ATOM     20  O   ARG     3       5.211  -7.952   2.298  1.00  0.00
ATOM     21  N   TRP     4       3.757  -9.096   3.563  1.00  0.00
ATOM     22  CA  TRP     4       3.903 -10.376   2.884  1.00  0.00
ATOM     23  CB  TRP     4       4.089 -11.528   3.807  1.00  0.00
ATOM     24  CG  TRP     4       5.377 -11.731   4.486  1.00  0.00
ATOM     25  CD1 TRP     4       5.635 -11.671   5.812  1.00  0.00
ATOM     26  NE1 TRP     4       6.913 -11.973   5.975  1.00  0.00
ATOM     27  CE2 TRP     4       7.525 -12.348   4.817  1.00  0.00
ATOM     28  CZ2 TRP     4       8.793 -12.911   4.652  1.00  0.00
ATOM     29  CZ3 TRP     4       8.314 -12.904   2.255  1.00  0.00
ATOM     30  CE3 TRP     4       7.062 -12.372   2.472  1.00  0.00
ATOM     31  CD2 TRP     4       6.547 -12.181   3.807  1.00  0.00
ATOM     32  C   TRP     4       2.821 -10.522   1.774  1.00  0.00
ATOM     33  O   TRP     4       2.049  -9.575   1.604  1.00  0.00
ATOM     34  N   GLN     5       2.809 -11.573   0.993  1.00  0.00
ATOM     35  CA  GLN     5       1.681 -11.837  -0.040  1.00  0.00
ATOM     36  CB  GLN     5       2.378 -11.640  -1.412  1.00  0.00
ATOM     37  CG  GLN     5       1.467 -11.963  -2.613  1.00  0.00
ATOM     38  CD  GLN     5       0.124 -11.241  -2.702  1.00  0.00
ATOM     39  OE1 GLN     5      -0.118 -10.288  -2.056  1.00  0.00
ATOM     40  NE2 GLN     5      -0.817 -11.741  -3.344  1.00  0.00
ATOM     41  C   GLN     5       0.925 -13.182   0.211  1.00  0.00
ATOM     42  O   GLN     5       1.608 -14.165   0.598  1.00  0.00
ATOM     43  N   TRP     6      -0.414 -13.297  -0.044  1.00  0.00
ATOM     44  CA  TRP     6      -0.980 -14.659  -0.194  1.00  0.00
ATOM     45  CB  TRP     6      -2.424 -14.678   0.231  1.00  0.00
ATOM     46  CG  TRP     6      -3.095 -16.005  -0.185  1.00  0.00
ATOM     47  CD1 TRP     6      -3.902 -16.182  -1.240  1.00  0.00
ATOM     48  NE1 TRP     6      -3.937 -17.573  -1.521  1.00  0.00
ATOM     49  CE2 TRP     6      -3.316 -18.344  -0.569  1.00  0.00
ATOM     50  CZ2 TRP     6      -3.145 -19.701  -0.280  1.00  0.00
ATOM     51  CZ3 TRP     6      -1.897 -19.140   1.721  1.00  0.00
ATOM     52  CE3 TRP     6      -2.032 -17.776   1.440  1.00  0.00
ATOM     53  CD2 TRP     6      -2.849 -17.333   0.353  1.00  0.00
ATOM     54  C   TRP     6      -0.619 -15.284  -1.552  1.00  0.00
ATOM     55  O   TRP     6      -0.691 -14.628  -2.601  1.00  0.00
ATOM     56  N   ARG     7      -0.216 -16.586  -1.450  1.00  0.00
ATOM     57  CA  ARG     7       0.357 -17.381  -2.576  1.00  0.00
ATOM     58  CB  ARG     7       1.914 -17.129  -2.747  1.00  0.00
ATOM     59  CG  ARG     7       2.638 -18.021  -3.778  1.00  0.00
ATOM     60  CD  ARG     7       3.440 -19.263  -3.204  1.00  0.00
ATOM     61  NE  ARG     7       4.128 -19.923  -4.270  1.00  0.00
ATOM     62  CZ  ARG     7       3.541 -20.950  -4.961  1.00  0.00
ATOM     63  C   ARG     7       0.012 -18.938  -2.410  1.00  0.00
ATOM     64  O   ARG     7       0.457 -19.866  -3.167  1.00  0.00
ATOM     65  OXT ARG     7      -0.669 -19.329  -1.464  1.00  0.00
TER
END
