# Supplementary material for: In silico approaches for predicting the half-life of natural and modified peptides in blood
Source: PLoS One. 2018 Jun 1;13(6):e0196829. doi: 10.1371/journal.pone.0196829 (PMC5983457; doi:10.1371/journal.pone.0196829)
Supplement: S3 File — (ZIP) [file pone.0196829.s009.zip › 3may2018_261_pdb_files/1021.pdb]

PFRMAT TS
TARGET p1021
AUTHOR Raghava-GPS-serv
METHOD PEPSTR
MODEL  1  REFINED
PARENT N/A
ATOM      1  C   ACE     1       6.169  -8.567   2.974  1.00  0.00
ATOM      2  O   ACE     1       5.848  -9.668   2.572  1.00  0.00
ATOM      3  N   ARG     2       6.644  -7.607   2.165  1.00  0.00
ATOM      4  CA  ARG     2       6.733  -7.599   0.655  1.00  0.00
ATOM      5  CB  ARG     2       6.601  -6.094   0.132  1.00  0.00
ATOM      6  CG  ARG     2       5.774  -5.973  -1.245  1.00  0.00
ATOM      7  CD  ARG     2       6.637  -5.380  -2.448  1.00  0.00
ATOM      8  NE  ARG     2       7.643  -6.375  -2.847  1.00  0.00
ATOM      9  CZ  ARG     2       7.503  -7.271  -3.789  1.00  0.00
ATOM     10  C   ARG     2       7.857  -8.520   0.103  1.00  0.00
ATOM     11  O   ARG     2       8.512  -8.176  -0.897  1.00  0.00
ATOM     12  N   ARG     3       8.077  -9.619   0.840  1.00  0.00
ATOM     13  CA  ARG     3       8.744 -10.688   0.189  1.00  0.00
ATOM     14  CB  ARG     3       9.533 -11.619   1.213  1.00  0.00
ATOM     15  CG  ARG     3       8.908 -12.818   1.986  1.00  0.00
ATOM     16  CD  ARG     3       7.652 -12.381   2.759  1.00  0.00
ATOM     17  NE  ARG     3       6.950 -13.447   3.469  1.00  0.00
ATOM     18  CZ  ARG     3       5.605 -13.515   3.607  1.00  0.00
ATOM     19  C   ARG     3       7.698 -11.493  -0.715  1.00  0.00
ATOM     20  O   ARG     3       6.504 -11.220  -0.667  1.00  0.00
ATOM     21  N   TRP     4       8.181 -12.349  -1.601  1.00  0.00
ATOM     22  CA  TRP     4       7.390 -12.871  -2.726  1.00  0.00
ATOM     23  CB  TRP     4       8.224 -13.280  -3.917  1.00  0.00
ATOM     24  CG  TRP     4       8.914 -12.198  -4.687  1.00  0.00
ATOM     25  CD1 TRP     4      10.202 -12.026  -4.876  1.00  0.00
ATOM     26  NE1 TRP     4      10.480 -10.950  -5.725  1.00  0.00
ATOM     27  CE2 TRP     4       9.301 -10.405  -6.171  1.00  0.00
ATOM     28  CZ2 TRP     4       9.037  -9.239  -6.968  1.00  0.00
ATOM     29  CZ3 TRP     4       6.666  -9.903  -6.863  1.00  0.00
ATOM     30  CE3 TRP     4       6.938 -10.939  -5.942  1.00  0.00
ATOM     31  CD2 TRP     4       8.274 -11.212  -5.562  1.00  0.00
ATOM     32  C   TRP     4       6.488 -13.984  -2.310  1.00  0.00
ATOM     33  O   TRP     4       6.683 -15.073  -2.762  1.00  0.00
ATOM     34  N   GLN     5       5.607 -13.666  -1.365  1.00  0.00
ATOM     35  CA  GLN     5       4.746 -14.547  -0.546  1.00  0.00
ATOM     36  CB  GLN     5       5.622 -15.105   0.596  1.00  0.00
ATOM     37  CG  GLN     5       6.774 -16.031   0.151  1.00  0.00
ATOM     38  CD  GLN     5       7.424 -16.658   1.351  1.00  0.00
ATOM     39  OE1 GLN     5       7.592 -16.033   2.384  1.00  0.00
ATOM     40  NE2 GLN     5       7.844 -17.892   1.178  1.00  0.00
ATOM     41  C   GLN     5       3.514 -13.967   0.034  1.00  0.00
ATOM     42  O   GLN     5       3.395 -12.826   0.326  1.00  0.00
ATOM     43  N   TRP     6       2.572 -14.836   0.453  1.00  0.00
ATOM     44  CA  TRP     6       1.331 -14.508   1.101  1.00  0.00
ATOM     45  CB  TRP     6       0.351 -15.724   1.169  1.00  0.00
ATOM     46  CG  TRP     6      -0.871 -15.583   1.971  1.00  0.00
ATOM     47  CD1 TRP     6      -1.201 -16.412   2.992  1.00  0.00
ATOM     48  NE1 TRP     6      -2.395 -16.041   3.526  1.00  0.00
ATOM     49  CE2 TRP     6      -2.905 -14.895   2.920  1.00  0.00
ATOM     50  CZ2 TRP     6      -4.042 -14.016   3.162  1.00  0.00
ATOM     51  CZ3 TRP     6      -3.483 -12.695   1.169  1.00  0.00
ATOM     52  CE3 TRP     6      -2.356 -13.577   0.953  1.00  0.00
ATOM     53  CD2 TRP     6      -1.979 -14.672   1.859  1.00  0.00
ATOM     54  C   TRP     6       1.579 -13.936   2.459  1.00  0.00
ATOM     55  O   TRP     6       2.454 -14.362   3.224  1.00  0.00
ATOM     56  N   ARG     7       0.734 -12.952   2.666  1.00  0.00
ATOM     57  CA  ARG     7       0.751 -12.012   3.802  1.00  0.00
ATOM     58  CB  ARG     7       0.921 -10.514   3.304  1.00  0.00
ATOM     59  CG  ARG     7       1.024  -9.518   4.440  1.00  0.00
ATOM     60  CD  ARG     7      -0.269  -8.798   4.761  1.00  0.00
ATOM     61  NE  ARG     7      -0.101  -7.818   5.807  1.00  0.00
ATOM     62  CZ  ARG     7       0.186  -8.043   7.077  1.00  0.00
ATOM     63  C   ARG     7      -0.385 -12.222   4.833  1.00  0.00
ATOM     64  O   ARG     7      -0.196 -11.943   6.007  1.00  0.00
ATOM     65  N   NHE     8      -1.529 -12.641   4.390  1.00  0.00
TER
END
