# Supplementary material for: In silico approaches for predicting the half-life of natural and modified peptides in blood
Source: PLoS One. 2018 Jun 1;13(6):e0196829. doi: 10.1371/journal.pone.0196829 (PMC5983457; doi:10.1371/journal.pone.0196829)
Supplement: S3 File — (ZIP) [file pone.0196829.s009.zip › 3may2018_261_pdb_files/1033.pdb]

PFRMAT TS
TARGET p1033
AUTHOR Raghava-GPS-serv
METHOD PEPSTR
MODEL  1  REFINED
PARENT N/A
ATOM      1  N   CYX     1       4.644 -20.381   3.365  1.00  0.00
ATOM      2  CA  CYX     1       5.188 -19.220   2.621  1.00  0.00
ATOM      3  CB  CYX     1       4.033 -18.925   1.624  1.00  0.00
ATOM      4  SG  CYX     1       4.407 -17.475   0.679  1.00  0.00
ATOM      5  C   CYX     1       5.529 -17.983   3.425  1.00  0.00
ATOM      6  O   CYX     1       4.718 -17.546   4.266  1.00  0.00
ATOM      7  N   ARG     2       6.771 -17.502   3.232  1.00  0.00
ATOM      8  CA  ARG     2       7.297 -16.297   3.830  1.00  0.00
ATOM      9  CB  ARG     2       8.471 -16.629   4.847  1.00  0.00
ATOM     10  CG  ARG     2       7.843 -17.260   6.180  1.00  0.00
ATOM     11  CD  ARG     2       6.997 -16.297   7.088  1.00  0.00
ATOM     12  NE  ARG     2       5.660 -16.002   6.494  1.00  0.00
ATOM     13  CZ  ARG     2       4.778 -15.192   6.876  1.00  0.00
ATOM     14  C   ARG     2       7.615 -15.222   2.859  1.00  0.00
ATOM     15  O   ARG     2       7.878 -14.042   3.214  1.00  0.00
ATOM     16  N   ARG     3       7.416 -15.500   1.542  1.00  0.00
ATOM     17  CA  ARG     3       7.671 -14.590   0.426  1.00  0.00
ATOM     18  CB  ARG     3       8.229 -15.355  -0.836  1.00  0.00
ATOM     19  CG  ARG     3       8.410 -14.285  -1.967  1.00  0.00
ATOM     20  CD  ARG     3       8.763 -14.684  -3.385  1.00  0.00
ATOM     21  NE  ARG     3       8.574 -13.512  -4.274  1.00  0.00
ATOM     22  CZ  ARG     3       8.353 -13.620  -5.592  1.00  0.00
ATOM     23  C   ARG     3       6.365 -13.808   0.309  1.00  0.00
ATOM     24  O   ARG     3       5.475 -14.117  -0.520  1.00  0.00
ATOM     25  N   TRP     4       6.181 -12.782   1.180  1.00  0.00
ATOM     26  CA  TRP     4       4.830 -12.096   1.234  1.00  0.00
ATOM     27  CB  TRP     4       4.627 -11.530   2.638  1.00  0.00
ATOM     28  CG  TRP     4       3.229 -11.622   3.047  1.00  0.00
ATOM     29  CD1 TRP     4       2.449 -10.529   3.169  1.00  0.00
ATOM     30  NE1 TRP     4       1.315 -10.935   3.756  1.00  0.00
ATOM     31  CE2 TRP     4       1.217 -12.322   3.922  1.00  0.00
ATOM     32  CZ2 TRP     4       0.222 -13.232   4.271  1.00  0.00
ATOM     33  CZ3 TRP     4       1.644 -15.146   3.715  1.00  0.00
ATOM     34  CE3 TRP     4       2.635 -14.181   3.272  1.00  0.00
ATOM     35  CD2 TRP     4       2.467 -12.793   3.452  1.00  0.00
ATOM     36  C   TRP     4       4.574 -11.120   0.022  1.00  0.00
ATOM     37  O   TRP     4       3.558 -10.433   0.061  1.00  0.00
ATOM     38  N   GLN     5       5.478 -11.029  -0.912  1.00  0.00
ATOM     39  CA  GLN     5       5.379 -10.166  -2.154  1.00  0.00
ATOM     40  CB  GLN     5       6.800  -9.999  -2.758  1.00  0.00
ATOM     41  CG  GLN     5       6.854  -9.000  -3.973  1.00  0.00
ATOM     42  CD  GLN     5       8.144  -9.063  -4.717  1.00  0.00
ATOM     43  OE1 GLN     5       8.677 -10.140  -4.955  1.00  0.00
ATOM     44  NE2 GLN     5       8.728  -8.011  -5.239  1.00  0.00
ATOM     45  C   GLN     5       4.342 -10.678  -3.197  1.00  0.00
ATOM     46  O   GLN     5       3.377  -9.984  -3.600  1.00  0.00
ATOM     47  N   TRP     6       4.453 -11.941  -3.615  1.00  0.00
ATOM     48  CA  TRP     6       3.438 -12.746  -4.327  1.00  0.00
ATOM     49  CB  TRP     6       3.997 -13.931  -5.110  1.00  0.00
ATOM     50  CG  TRP     6       4.668 -15.141  -4.476  1.00  0.00
ATOM     51  CD1 TRP     6       4.544 -15.630  -3.176  1.00  0.00
ATOM     52  NE1 TRP     6       5.211 -16.814  -3.107  1.00  0.00
ATOM     53  CE2 TRP     6       5.821 -17.157  -4.322  1.00  0.00
ATOM     54  CZ2 TRP     6       6.531 -18.310  -4.704  1.00  0.00
ATOM     55  CZ3 TRP     6       6.342 -17.586  -6.996  1.00  0.00
ATOM     56  CE3 TRP     6       5.744 -16.397  -6.629  1.00  0.00
ATOM     57  CD2 TRP     6       5.414 -16.129  -5.250  1.00  0.00
ATOM     58  C   TRP     6       2.326 -13.092  -3.311  1.00  0.00
ATOM     59  O   TRP     6       2.538 -13.096  -2.104  1.00  0.00
ATOM     60  N   ARG     7       1.153 -13.522  -3.768  1.00  0.00
ATOM     61  CA  ARG     7      -0.110 -13.796  -2.950  1.00  0.00
ATOM     62  CB  ARG     7      -1.303 -13.154  -3.796  1.00  0.00
ATOM     63  CG  ARG     7      -2.346 -12.417  -2.997  1.00  0.00
ATOM     64  CD  ARG     7      -1.871 -11.122  -2.295  1.00  0.00
ATOM     65  NE  ARG     7      -1.069 -11.284  -1.028  1.00  0.00
ATOM     66  CZ  ARG     7       0.105 -10.904  -0.717  1.00  0.00
ATOM     67  C   ARG     7      -0.405 -15.092  -2.259  1.00  0.00
ATOM     68  O   ARG     7      -1.418 -15.683  -2.392  1.00  0.00
ATOM     69  N   CYX     8       0.572 -15.401  -1.427  1.00  0.00
ATOM     70  CA  CYX     8       0.404 -16.089  -0.188  1.00  0.00
ATOM     71  CB  CYX     8       1.732 -16.300   0.482  1.00  0.00
ATOM     72  SG  CYX     8       2.835 -17.217  -0.594  1.00  0.00
ATOM     73  C   CYX     8      -0.594 -15.304   0.683  1.00  0.00
ATOM     74  O   CYX     8      -0.657 -14.067   0.724  1.00  0.00
ATOM     75  N   NHE     9      -1.461 -16.018   1.361  1.00  0.00
TER
END
