# Supplementary material for: In silico approaches for predicting the half-life of natural and modified peptides in blood
Source: PLoS One. 2018 Jun 1;13(6):e0196829. doi: 10.1371/journal.pone.0196829 (PMC5983457; doi:10.1371/journal.pone.0196829)
Supplement: S3 File — (ZIP) [file pone.0196829.s009.zip › 3may2018_261_pdb_files/1036.pdb]

PFRMAT TS
TARGET p1036
AUTHOR Raghava-GPS-serv
METHOD PEPSTR
MODEL  1  REFINED
PARENT N/A
ATOM      1  N   CYX     1       3.215 -20.051  -0.164  1.00  0.00
ATOM      2  CA  CYX     1       3.723 -19.136   0.796  1.00  0.00
ATOM      3  CB  CYX     1       4.887 -19.793   1.496  1.00  0.00
ATOM      4  SG  CYX     1       5.640 -18.940   2.847  1.00  0.00
ATOM      5  C   CYX     1       4.072 -17.794   0.173  1.00  0.00
ATOM      6  O   CYX     1       3.875 -16.748   0.730  1.00  0.00
ATOM      7  N   ARG     2       4.552 -17.767  -1.053  1.00  0.00
ATOM      8  CA  ARG     2       5.341 -16.743  -1.805  1.00  0.00
ATOM      9  CB  ARG     2       5.876 -17.581  -3.035  1.00  0.00
ATOM     10  CG  ARG     2       6.993 -17.019  -3.985  1.00  0.00
ATOM     11  CD  ARG     2       6.577 -16.566  -5.364  1.00  0.00
ATOM     12  NE  ARG     2       7.662 -15.785  -6.093  1.00  0.00
ATOM     13  CZ  ARG     2       7.964 -14.479  -5.861  1.00  0.00
ATOM     14  C   ARG     2       4.736 -15.394  -2.107  1.00  0.00
ATOM     15  O   ARG     2       5.199 -14.656  -2.989  1.00  0.00
ATOM     16  N   ARG     3       3.707 -14.924  -1.384  1.00  0.00
ATOM     17  CA  ARG     3       3.347 -13.482  -1.350  1.00  0.00
ATOM     18  CB  ARG     3       1.901 -13.342  -0.833  1.00  0.00
ATOM     19  CG  ARG     3       1.308 -11.935  -1.149  1.00  0.00
ATOM     20  CD  ARG     3      -0.189 -11.852  -0.889  1.00  0.00
ATOM     21  NE  ARG     3      -0.553 -11.474   0.477  1.00  0.00
ATOM     22  CZ  ARG     3      -1.780 -11.282   0.941  1.00  0.00
ATOM     23  C   ARG     3       4.289 -12.585  -0.522  1.00  0.00
ATOM     24  O   ARG     3       4.441 -12.720   0.742  1.00  0.00
ATOM     25  N   TRP     4       4.962 -11.573  -1.155  1.00  0.00
ATOM     26  CA  TRP     4       5.786 -10.611  -0.354  1.00  0.00
ATOM     27  CB  TRP     4       6.506  -9.659  -1.250  1.00  0.00
ATOM     28  CG  TRP     4       7.535 -10.344  -2.084  1.00  0.00
ATOM     29  CD1 TRP     4       8.634 -11.037  -1.621  1.00  0.00
ATOM     30  NE1 TRP     4       9.358 -11.507  -2.697  1.00  0.00
ATOM     31  CE2 TRP     4       8.885 -10.971  -3.881  1.00  0.00
ATOM     32  CZ2 TRP     4       9.305 -11.197  -5.228  1.00  0.00
ATOM     33  CZ3 TRP     4       7.301  -9.985  -5.932  1.00  0.00
ATOM     34  CE3 TRP     4       6.848  -9.904  -4.606  1.00  0.00
ATOM     35  CD2 TRP     4       7.674 -10.286  -3.549  1.00  0.00
ATOM     36  C   TRP     4       4.981  -9.840   0.682  1.00  0.00
ATOM     37  O   TRP     4       5.448  -9.719   1.803  1.00  0.00
ATOM     38  N   TRP     5       3.781  -9.550   0.362  1.00  0.00
ATOM     39  CA  TRP     5       2.791  -8.991   1.262  1.00  0.00
ATOM     40  CB  TRP     5       1.812  -8.157   0.461  1.00  0.00
ATOM     41  CG  TRP     5       0.894  -7.408   1.351  1.00  0.00
ATOM     42  CD1 TRP     5       1.290  -6.466   2.235  1.00  0.00
ATOM     43  NE1 TRP     5       0.125  -5.856   2.759  1.00  0.00
ATOM     44  CE2 TRP     5      -1.022  -6.321   2.084  1.00  0.00
ATOM     45  CZ2 TRP     5      -2.394  -6.113   2.205  1.00  0.00
ATOM     46  CZ3 TRP     5      -2.846  -7.653   0.377  1.00  0.00
ATOM     47  CE3 TRP     5      -1.474  -7.924   0.362  1.00  0.00
ATOM     48  CD2 TRP     5      -0.545  -7.337   1.207  1.00  0.00
ATOM     49  C   TRP     5       2.207 -10.182   2.154  1.00  0.00
ATOM     50  O   TRP     5       0.977 -10.309   2.429  1.00  0.00
ATOM     51  N   ARG     6       3.081 -11.073   2.706  1.00  0.00
ATOM     52  CA  ARG     6       2.986 -11.802   4.013  1.00  0.00
ATOM     53  CB  ARG     6       2.175 -13.127   3.900  1.00  0.00
ATOM     54  CG  ARG     6       2.701 -14.472   3.233  1.00  0.00
ATOM     55  CD  ARG     6       2.885 -15.706   4.221  1.00  0.00
ATOM     56  NE  ARG     6       3.805 -15.403   5.280  1.00  0.00
ATOM     57  CZ  ARG     6       4.560 -16.135   6.092  1.00  0.00
ATOM     58  C   ARG     6       4.236 -12.048   4.759  1.00  0.00
ATOM     59  O   ARG     6       4.273 -12.767   5.747  1.00  0.00
ATOM     60  N   PHE     7       5.312 -11.415   4.277  1.00  0.00
ATOM     61  CA  PHE     7       6.689 -11.773   4.715  1.00  0.00
ATOM     62  CB  PHE     7       7.031 -11.159   6.121  1.00  0.00
ATOM     63  CG  PHE     7       6.878  -9.680   6.131  1.00  0.00
ATOM     64  CD1 PHE     7       5.824  -8.993   6.863  1.00  0.00
ATOM     65  CE1 PHE     7       5.832  -7.565   6.850  1.00  0.00
ATOM     66  CZ  PHE     7       6.774  -6.787   6.114  1.00  0.00
ATOM     67  CE2 PHE     7       7.733  -7.490   5.377  1.00  0.00
ATOM     68  CD2 PHE     7       7.784  -8.896   5.403  1.00  0.00
ATOM     69  C   PHE     7       6.987 -13.221   4.432  1.00  0.00
ATOM     70  O   PHE     7       7.252 -14.033   5.360  1.00  0.00
ATOM     71  N   CYX     8       7.017 -13.573   3.131  1.00  0.00
ATOM     72  CA  CYX     8       7.547 -14.858   2.609  1.00  0.00
ATOM     73  CB  CYX     8       6.456 -15.855   2.681  1.00  0.00
ATOM     74  SG  CYX     8       6.920 -17.498   2.052  1.00  0.00
ATOM     75  C   CYX     8       8.128 -14.621   1.161  1.00  0.00
ATOM     76  O   CYX     8       7.978 -13.632   0.474  1.00  0.00
ATOM     77  N   NHE     9       8.933 -15.511   0.701  1.00  0.00
TER
END
