# Supplementary material for: In silico approaches for predicting the half-life of natural and modified peptides in blood
Source: PLoS One. 2018 Jun 1;13(6):e0196829. doi: 10.1371/journal.pone.0196829 (PMC5983457; doi:10.1371/journal.pone.0196829)
Supplement: S3 File — (ZIP) [file pone.0196829.s009.zip › 3may2018_261_pdb_files/1042.pdb]

PFRMAT TS
TARGET p1042
AUTHOR Raghava-GPS-serv
METHOD PEPSTR
MODEL  1  REFINED
PARENT N/A
ATOM      1  C   ACE     1       0.633 -17.814   4.818  1.00  0.00
ATOM      2  O   ACE     1       0.588 -16.738   4.210  1.00  0.00
ATOM      3  N   CYX     2       1.257 -18.902   4.376  1.00  0.00
ATOM      4  CA  CYX     2       2.012 -19.090   3.146  1.00  0.00
ATOM      5  CB  CYX     2       2.751 -20.404   3.148  1.00  0.00
ATOM      6  SG  CYX     2       4.252 -20.482   2.135  1.00  0.00
ATOM      7  C   CYX     2       1.128 -18.935   1.913  1.00  0.00
ATOM      8  O   CYX     2       1.589 -19.187   0.814  1.00  0.00
ATOM      9  N   ARG     3      -0.139 -18.654   2.013  1.00  0.00
ATOM     10  CA  ARG     3      -0.927 -18.478   0.753  1.00  0.00
ATOM     11  CB  ARG     3      -2.372 -18.805   1.073  1.00  0.00
ATOM     12  CG  ARG     3      -2.966 -19.943   0.206  1.00  0.00
ATOM     13  CD  ARG     3      -3.354 -19.573  -1.268  1.00  0.00
ATOM     14  NE  ARG     3      -2.237 -19.193  -2.099  1.00  0.00
ATOM     15  CZ  ARG     3      -1.247 -20.027  -2.394  1.00  0.00
ATOM     16  C   ARG     3      -0.757 -17.078   0.175  1.00  0.00
ATOM     17  O   ARG     3      -0.941 -16.877  -1.047  1.00  0.00
ATOM     18  N   ARG     4      -0.350 -16.090   0.965  1.00  0.00
ATOM     19  CA  ARG     4      -0.098 -14.716   0.575  1.00  0.00
ATOM     20  CB  ARG     4       0.064 -13.773   1.740  1.00  0.00
ATOM     21  CG  ARG     4       1.387 -14.021   2.487  1.00  0.00
ATOM     22  CD  ARG     4       1.497 -13.532   3.922  1.00  0.00
ATOM     23  NE  ARG     4       2.919 -13.716   4.223  1.00  0.00
ATOM     24  CZ  ARG     4       3.629 -13.129   5.153  1.00  0.00
ATOM     25  C   ARG     4       1.112 -14.650  -0.400  1.00  0.00
ATOM     26  O   ARG     4       1.987 -15.528  -0.242  1.00  0.00
ATOM     27  N   TRP     5       1.274 -13.567  -1.148  1.00  0.00
ATOM     28  CA  TRP     5       2.325 -13.290  -2.141  1.00  0.00
ATOM     29  CB  TRP     5       1.987 -12.047  -2.919  1.00  0.00
ATOM     30  CG  TRP     5       0.750 -12.087  -3.804  1.00  0.00
ATOM     31  CD1 TRP     5       0.679 -12.624  -5.047  1.00  0.00
ATOM     32  NE1 TRP     5      -0.647 -12.506  -5.435  1.00  0.00
ATOM     33  CE2 TRP     5      -1.491 -12.030  -4.522  1.00  0.00
ATOM     34  CZ2 TRP     5      -2.863 -11.749  -4.456  1.00  0.00
ATOM     35  CZ3 TRP     5      -2.487 -10.761  -2.163  1.00  0.00
ATOM     36  CE3 TRP     5      -1.092 -11.107  -2.274  1.00  0.00
ATOM     37  CD2 TRP     5      -0.593 -11.692  -3.462  1.00  0.00
ATOM     38  C   TRP     5       3.736 -13.211  -1.452  1.00  0.00
ATOM     39  O   TRP     5       4.701 -13.687  -2.012  1.00  0.00
ATOM     40  N   TRP     6       3.775 -12.699  -0.250  1.00  0.00
ATOM     41  CA  TRP     6       5.055 -12.522   0.494  1.00  0.00
ATOM     42  CB  TRP     6       4.993 -11.239   1.383  1.00  0.00
ATOM     43  CG  TRP     6       6.084 -11.045   2.435  1.00  0.00
ATOM     44  CD1 TRP     6       7.375 -11.406   2.401  1.00  0.00
ATOM     45  NE1 TRP     6       7.992 -11.048   3.622  1.00  0.00
ATOM     46  CE2 TRP     6       7.066 -10.464   4.470  1.00  0.00
ATOM     47  CZ2 TRP     6       7.113  -9.987   5.812  1.00  0.00
ATOM     48  CZ3 TRP     6       4.858  -9.212   5.662  1.00  0.00
ATOM     49  CE3 TRP     6       4.769  -9.758   4.342  1.00  0.00
ATOM     50  CD2 TRP     6       5.861 -10.387   3.720  1.00  0.00
ATOM     51  C   TRP     6       5.427 -13.806   1.199  1.00  0.00
ATOM     52  O   TRP     6       4.957 -14.070   2.324  1.00  0.00
ATOM     53  N   ARG     7       6.363 -14.599   0.611  1.00  0.00
ATOM     54  CA  ARG     7       6.623 -16.028   0.894  1.00  0.00
ATOM     55  CB  ARG     7       7.095 -16.228   2.439  1.00  0.00
ATOM     56  CG  ARG     7       7.672 -17.638   2.674  1.00  0.00
ATOM     57  CD  ARG     7       8.799 -18.080   1.765  1.00  0.00
ATOM     58  NE  ARG     7       8.250 -18.883   0.702  1.00  0.00
ATOM     59  CZ  ARG     7       8.893 -19.191  -0.433  1.00  0.00
ATOM     60  C   ARG     7       5.329 -16.918   0.619  1.00  0.00
ATOM     61  O   ARG     7       4.646 -17.298   1.520  1.00  0.00
ATOM     62  N   PHE     8       5.157 -17.205  -0.691  1.00  0.00
ATOM     63  CA  PHE     8       4.026 -17.885  -1.265  1.00  0.00
ATOM     64  CB  PHE     8       3.898 -17.339  -2.658  1.00  0.00
ATOM     65  CG  PHE     8       2.648 -17.589  -3.499  1.00  0.00
ATOM     66  CD1 PHE     8       1.515 -16.767  -3.245  1.00  0.00
ATOM     67  CE1 PHE     8       0.393 -16.795  -4.029  1.00  0.00
ATOM     68  CZ  PHE     8       0.262 -17.784  -5.053  1.00  0.00
ATOM     69  CE2 PHE     8       1.355 -18.585  -5.376  1.00  0.00
ATOM     70  CD2 PHE     8       2.579 -18.497  -4.605  1.00  0.00
ATOM     71  C   PHE     8       4.348 -19.419  -1.310  1.00  0.00
ATOM     72  O   PHE     8       5.449 -19.872  -1.678  1.00  0.00
ATOM     73  N   CYX     9       3.340 -20.201  -1.045  1.00  0.00
ATOM     74  CA  CYX     9       3.449 -21.675  -1.177  1.00  0.00
ATOM     75  CB  CYX     9       3.069 -22.417   0.118  1.00  0.00
ATOM     76  SG  CYX     9       4.277 -22.375   1.402  1.00  0.00
ATOM     77  C   CYX     9       2.621 -22.162  -2.400  1.00  0.00
ATOM     78  O   CYX     9       1.477 -21.750  -2.665  1.00  0.00
ATOM     79  N   NHE    10       3.158 -23.136  -3.115  1.00  0.00
TER
END
