# Supplementary material for: In silico approaches for predicting the half-life of natural and modified peptides in blood
Source: PLoS One. 2018 Jun 1;13(6):e0196829. doi: 10.1371/journal.pone.0196829 (PMC5983457; doi:10.1371/journal.pone.0196829)
Supplement: S3 File — (ZIP) [file pone.0196829.s009.zip › 3may2018_261_pdb_files/1048.pdb]

PFRMAT TS
TARGET p1048
AUTHOR Raghava-GPS-serv
METHOD PEPSTR
MODEL  1  REFINED
PARENT N/A
ATOM      1  N   CYX     1      15.591  -8.331   3.804  1.00  0.00
ATOM      2  CA  CYX     1      14.682  -9.452   4.053  1.00  0.00
ATOM      3  CB  CYX     1      13.368  -8.899   4.507  1.00  0.00
ATOM      4  SG  CYX     1      12.021  -8.515   3.323  1.00  0.00
ATOM      5  C   CYX     1      14.516 -10.571   2.963  1.00  0.00
ATOM      6  O   CYX     1      14.827 -10.477   1.749  1.00  0.00
ATOM      7  N   ARG     2      13.925 -11.709   3.414  1.00  0.00
ATOM      8  CA  ARG     2      13.430 -12.829   2.640  1.00  0.00
ATOM      9  CB  ARG     2      13.004 -13.951   3.636  1.00  0.00
ATOM     10  CG  ARG     2      12.817 -15.273   2.888  1.00  0.00
ATOM     11  CD  ARG     2      12.156 -16.299   3.785  1.00  0.00
ATOM     12  NE  ARG     2      12.112 -17.665   3.108  1.00  0.00
ATOM     13  CZ  ARG     2      11.091 -18.067   2.376  1.00  0.00
ATOM     14  C   ARG     2      12.301 -12.452   1.681  1.00  0.00
ATOM     15  O   ARG     2      11.276 -11.961   2.095  1.00  0.00
ATOM     16  N   ARG     3      12.544 -12.612   0.396  1.00  0.00
ATOM     17  CA  ARG     3      11.638 -12.283  -0.727  1.00  0.00
ATOM     18  CB  ARG     3      12.358 -12.330  -2.084  1.00  0.00
ATOM     19  CG  ARG     3      13.031 -10.994  -2.592  1.00  0.00
ATOM     20  CD  ARG     3      13.966 -10.348  -1.588  1.00  0.00
ATOM     21  NE  ARG     3      14.497  -9.030  -2.043  1.00  0.00
ATOM     22  CZ  ARG     3      15.146  -8.023  -1.283  1.00  0.00
ATOM     23  C   ARG     3      10.434 -13.221  -0.773  1.00  0.00
ATOM     24  O   ARG     3      10.649 -14.402  -0.777  1.00  0.00
ATOM     25  N   TRP     4       9.203 -12.697  -0.925  1.00  0.00
ATOM     26  CA  TRP     4       7.960 -13.442  -0.982  1.00  0.00
ATOM     27  CB  TRP     4       7.419 -13.951   0.450  1.00  0.00
ATOM     28  CG  TRP     4       7.045 -15.407   0.606  1.00  0.00
ATOM     29  CD1 TRP     4       6.023 -15.740   1.453  1.00  0.00
ATOM     30  NE1 TRP     4       5.913 -17.106   1.475  1.00  0.00
ATOM     31  CE2 TRP     4       6.878 -17.718   0.743  1.00  0.00
ATOM     32  CZ2 TRP     4       7.206 -19.061   0.628  1.00  0.00
ATOM     33  CZ3 TRP     4       9.186 -18.302  -0.694  1.00  0.00
ATOM     34  CE3 TRP     4       8.743 -16.970  -0.670  1.00  0.00
ATOM     35  CD2 TRP     4       7.630 -16.643   0.166  1.00  0.00
ATOM     36  C   TRP     4       6.857 -12.708  -1.712  1.00  0.00
ATOM     37  O   TRP     4       6.825 -11.458  -1.549  1.00  0.00
ATOM     38  N   GLN     5       5.993 -13.263  -2.560  1.00  0.00
ATOM     39  CA  GLN     5       5.154 -12.474  -3.512  1.00  0.00
ATOM     40  CB  GLN     5       4.433 -13.511  -4.351  1.00  0.00
ATOM     41  CG  GLN     5       5.347 -14.121  -5.487  1.00  0.00
ATOM     42  CD  GLN     5       5.479 -13.313  -6.753  1.00  0.00
ATOM     43  OE1 GLN     5       5.207 -12.123  -6.899  1.00  0.00
ATOM     44  NE2 GLN     5       5.877 -13.973  -7.847  1.00  0.00
ATOM     45  C   GLN     5       4.203 -11.510  -2.801  1.00  0.00
ATOM     46  O   GLN     5       4.062 -10.394  -3.341  1.00  0.00
ATOM     47  N   TRP     6       3.498 -11.876  -1.722  1.00  0.00
ATOM     48  CA  TRP     6       2.649 -10.912  -1.020  1.00  0.00
ATOM     49  CB  TRP     6       1.791 -11.839  -0.145  1.00  0.00
ATOM     50  CG  TRP     6       0.850 -11.036   0.677  1.00  0.00
ATOM     51  CD1 TRP     6       0.748 -10.974   2.008  1.00  0.00
ATOM     52  NE1 TRP     6      -0.222 -10.104   2.464  1.00  0.00
ATOM     53  CE2 TRP     6      -0.920  -9.582   1.409  1.00  0.00
ATOM     54  CZ2 TRP     6      -1.983  -8.645   1.335  1.00  0.00
ATOM     55  CZ3 TRP     6      -1.830  -8.699  -1.048  1.00  0.00
ATOM     56  CE3 TRP     6      -0.759  -9.641  -0.931  1.00  0.00
ATOM     57  CD2 TRP     6      -0.309 -10.125   0.295  1.00  0.00
ATOM     58  C   TRP     6       3.369  -9.755  -0.262  1.00  0.00
ATOM     59  O   TRP     6       2.738  -8.779   0.155  1.00  0.00
ATOM     60  N   ARG     7       4.706  -9.865  -0.020  1.00  0.00
ATOM     61  CA  ARG     7       5.608  -8.747   0.437  1.00  0.00
ATOM     62  CB  ARG     7       6.696  -9.218   1.381  1.00  0.00
ATOM     63  CG  ARG     7       7.701  -8.115   1.752  1.00  0.00
ATOM     64  CD  ARG     7       7.079  -6.895   2.320  1.00  0.00
ATOM     65  NE  ARG     7       8.060  -5.854   2.517  1.00  0.00
ATOM     66  CZ  ARG     7       8.390  -5.161   3.605  1.00  0.00
ATOM     67  C   ARG     7       6.056  -7.965  -0.833  1.00  0.00
ATOM     68  O   ARG     7       5.883  -6.718  -0.813  1.00  0.00
ATOM     69  N   MET     8       6.590  -8.637  -1.851  1.00  0.00
ATOM     70  CA  MET     8       6.949  -7.982  -3.158  1.00  0.00
ATOM     71  CB  MET     8       7.569  -9.062  -4.070  1.00  0.00
ATOM     72  CG  MET     8       8.501  -8.644  -5.284  1.00  0.00
ATOM     73  SD  MET     8       7.726  -8.728  -6.916  1.00  0.00
ATOM     74  CE  MET     8       8.871  -7.579  -7.900  1.00  0.00
ATOM     75  C   MET     8       5.860  -7.257  -3.889  1.00  0.00
ATOM     76  O   MET     8       6.155  -6.162  -4.408  1.00  0.00
ATOM     77  N   LYS     9       4.655  -7.818  -3.894  1.00  0.00
ATOM     78  CA  LYS     9       3.487  -7.084  -4.257  1.00  0.00
ATOM     79  CB  LYS     9       2.513  -8.066  -4.820  1.00  0.00
ATOM     80  CG  LYS     9       3.041  -8.780  -6.041  1.00  0.00
ATOM     81  CD  LYS     9       3.414  -8.040  -7.301  1.00  0.00
ATOM     82  CE  LYS     9       3.682  -9.060  -8.403  1.00  0.00
ATOM     83  NZ  LYS     9       5.002  -9.764  -8.329  1.00  0.00
ATOM     84  C   LYS     9       2.931  -6.190  -3.126  1.00  0.00
ATOM     85  O   LYS     9       1.748  -6.309  -2.824  1.00  0.00
ATOM     86  N   LYS    10       3.886  -5.401  -2.566  1.00  0.00
ATOM     87  CA  LYS    10       3.647  -4.403  -1.454  1.00  0.00
ATOM     88  CB  LYS    10       3.391  -5.123  -0.051  1.00  0.00
ATOM     89  CG  LYS    10       2.470  -4.289   0.771  1.00  0.00
ATOM     90  CD  LYS    10       1.725  -5.254   1.746  1.00  0.00
ATOM     91  CE  LYS    10       0.464  -5.877   1.207  1.00  0.00
ATOM     92  NZ  LYS    10       0.642  -6.828   0.070  1.00  0.00
ATOM     93  C   LYS    10       4.793  -3.352  -1.263  1.00  0.00
ATOM     94  O   LYS    10       4.540  -2.136  -1.348  1.00  0.00
ATOM     95  N   LEU    11       5.961  -3.750  -0.746  1.00  0.00
ATOM     96  CA  LEU    11       6.984  -2.777  -0.346  1.00  0.00
ATOM     97  CB  LEU    11       6.578  -1.970   0.901  1.00  0.00
ATOM     98  CG  LEU    11       7.483  -0.831   1.361  1.00  0.00
ATOM     99  CD1 LEU    11       7.876   0.229   0.311  1.00  0.00
ATOM    100  CD2 LEU    11       6.820  -0.228   2.541  1.00  0.00
ATOM    101  C   LEU    11       8.402  -3.480  -0.269  1.00  0.00
ATOM    102  O   LEU    11       8.572  -4.657   0.093  1.00  0.00
ATOM    103  N   GLY    12       9.437  -2.748  -0.676  1.00  0.00
ATOM    104  CA  GLY    12      10.801  -3.357  -0.815  1.00  0.00
ATOM    105  C   GLY    12      11.479  -3.506   0.572  1.00  0.00
ATOM    106  O   GLY    12      10.903  -2.980   1.577  1.00  0.00
ATOM    107  N   CYX    13      12.680  -4.134   0.642  1.00  0.00
ATOM    108  CA  CYX    13      13.371  -4.441   1.887  1.00  0.00
ATOM    109  CB  CYX    13      12.737  -5.498   2.681  1.00  0.00
ATOM    110  SG  CYX    13      12.633  -7.150   1.789  1.00  0.00
ATOM    111  C   CYX    13      14.898  -4.792   1.796  1.00  0.00
ATOM    112  O   CYX    13      15.448  -5.276   0.791  1.00  0.00
ATOM    113  N   NHE    14      15.631  -4.564   2.848  1.00  0.00
TER
END
