# Supplementary material for: In silico approaches for predicting the half-life of natural and modified peptides in blood
Source: PLoS One. 2018 Jun 1;13(6):e0196829. doi: 10.1371/journal.pone.0196829 (PMC5983457; doi:10.1371/journal.pone.0196829)
Supplement: S3 File — (ZIP) [file pone.0196829.s009.zip › 3may2018_261_pdb_files/1066.pdb]

HEADER    SERINE PROTEASE INHIBITOR               13-FEB-95   1AML              
TITLE     THE ALZHEIMER`S DISEASE AMYLOID A4 PEPTIDE (RESIDUES 1-40)            
COMPND    MOL_ID: 1;                                                            
COMPND   2 MOLECULE: AMYLOID A4;                                                
COMPND   3 CHAIN: A;                                                            
COMPND   4 ENGINEERED: YES                                                      
SOURCE    MOL_ID: 1;                                                            
SOURCE   2 ORGANISM_SCIENTIFIC: HOMO SAPIENS;                                   
SOURCE   3 ORGANISM_COMMON: HUMAN;                                              
SOURCE   4 ORGANISM_TAXID: 9606;                                                
SOURCE   5 GENE: POTENTIAL;                                                     
SOURCE   6 EXPRESSION_SYSTEM: UNIDENTIFIED;                                     
SOURCE   7 EXPRESSION_SYSTEM_TAXID: 32644                                       
KEYWDS    SERINE PROTEASE INHIBITOR                                             
EXPDTA    SOLUTION NMR                                                          
NUMMDL    20                                                                    
AUTHOR    P.ROESCH,H.STICHT                                                     
REVDAT   2   24-FEB-09 1AML    1       VERSN                                    
REVDAT   1   29-JAN-96 1AML    0                                                
JRNL        AUTH   H.STICHT,P.BAYER,D.WILLBOLD,S.DAMES,C.HILBICH,               
JRNL        AUTH 2 K.BEYREUTHER,R.W.FRANK,P.ROSCH                               
JRNL        TITL   STRUCTURE OF AMYLOID A4-(1-40)-PEPTIDE OF                    
JRNL        TITL 2 ALZHEIMER'S DISEASE.                                         
JRNL        REF    EUR.J.BIOCHEM.                V. 233   293 1995              
JRNL        REFN                   ISSN 0014-2956                               
JRNL        PMID   7588758                                                      
JRNL        DOI    10.1111/J.1432-1033.1995.293_1.X                             
REMARK   1                                                                      
REMARK   2                                                                      
REMARK   2 RESOLUTION. NOT APPLICABLE.                                          
REMARK   3                                                                      
REMARK   3 REFINEMENT.                                                          
REMARK   3   PROGRAM     : X-PLOR 3.1                                           
REMARK   3   AUTHORS     : BRUNGER                                              
REMARK   3                                                                      
REMARK   3  OTHER REFINEMENT REMARKS: NULL                                      
REMARK   4                                                                      
REMARK   4 1AML COMPLIES WITH FORMAT V. 3.15, 01-DEC-08                         
REMARK 100                                                                      
REMARK 100 THIS ENTRY HAS BEEN PROCESSED BY BNL.                                
REMARK 210                                                                      
REMARK 210 EXPERIMENTAL DETAILS                                                 
REMARK 210  EXPERIMENT TYPE                : NMR                                
REMARK 210  TEMPERATURE           (KELVIN) : NULL                               
REMARK 210  PH                             : NULL                               
REMARK 210  IONIC STRENGTH                 : NULL                               
REMARK 210  PRESSURE                       : NULL                               
REMARK 210  SAMPLE CONTENTS                : NULL                               
REMARK 210                                                                      
REMARK 210  NMR EXPERIMENTS CONDUCTED      : NULL                               
REMARK 210  SPECTROMETER FIELD STRENGTH    : NULL                               
REMARK 210  SPECTROMETER MODEL             : NULL                               
REMARK 210  SPECTROMETER MANUFACTURER      : NULL                               
REMARK 210                                                                      
REMARK 210  STRUCTURE DETERMINATION.                                            
REMARK 210   SOFTWARE USED                 : NULL                               
REMARK 210   METHOD USED                   : NULL                               
REMARK 210                                                                      
REMARK 210 CONFORMERS, NUMBER CALCULATED   : NULL                               
REMARK 210 CONFORMERS, NUMBER SUBMITTED    : 20                                 
REMARK 210 CONFORMERS, SELECTION CRITERIA  : NULL                               
REMARK 210                                                                      
REMARK 210 BEST REPRESENTATIVE CONFORMER IN THIS ENSEMBLE : NULL                
REMARK 210                                                                      
REMARK 210 REMARK: NULL                                                         
REMARK 215                                                                      
REMARK 215 NMR STUDY                                                            
REMARK 215 THE COORDINATES IN THIS ENTRY WERE GENERATED FROM SOLUTION           
REMARK 215 NMR DATA.  PROTEIN DATA BANK CONVENTIONS REQUIRE THAT                
REMARK 215 CRYST1 AND SCALE RECORDS BE INCLUDED, BUT THE VALUES ON              
REMARK 215 THESE RECORDS ARE MEANINGLESS.                                       
REMARK 500                                                                      
REMARK 500 GEOMETRY AND STEREOCHEMISTRY                                         
REMARK 500 SUBTOPIC: TORSION ANGLES                                             
REMARK 500                                                                      
REMARK 500 TORSION ANGLES OUTSIDE THE EXPECTED RAMACHANDRAN REGIONS:            
REMARK 500 (M=MODEL NUMBER; RES=RESIDUE NAME; C=CHAIN IDENTIFIER;               
REMARK 500 SSEQ=SEQUENCE NUMBER; I=INSERTION CODE).                             
REMARK 500                                                                      
REMARK 500 STANDARD TABLE:                                                      
REMARK 500 FORMAT:(10X,I3,1X,A3,1X,A1,I4,A1,4X,F7.2,3X,F7.2)                    
REMARK 500                                                                      
REMARK 500 EXPECTED VALUES: GJ KLEYWEGT AND TA JONES (1996). PHI/PSI-           
REMARK 500 CHOLOGY: RAMACHANDRAN REVISITED. STRUCTURE 4, 1395 - 1400            
REMARK 500                                                                      
REMARK 500  M RES CSSEQI        PSI       PHI                                   
REMARK 500  1 GLU A   3       27.58   -150.55                                   
REMARK 500  1 ARG A   5     -144.11   -133.46                                   
REMARK 500  1 SER A   8     -144.66   -156.05                                   
REMARK 500  1 TYR A  10     -105.06    -62.33                                   
REMARK 500  1 HIS A  13      -49.15   -141.54                                   
REMARK 500  1 VAL A  18      -75.86    -50.25                                   
REMARK 500  1 PHE A  19      -42.16    -26.94                                   
REMARK 500  1 VAL A  24      -78.48    -92.51                                   
REMARK 500  1 SER A  26       51.31    164.79                                   
REMARK 500  1 ASN A  27     -138.70   -126.10                                   
REMARK 500  1 ALA A  30      -87.75   -133.53                                   
REMARK 500  2 ARG A   5     -149.76    -96.16                                   
REMARK 500  2 HIS A   6       27.18     41.72                                   
REMARK 500  2 ASP A   7     -150.81   -154.49                                   
REMARK 500  2 SER A   8     -144.37   -118.60                                   
REMARK 500  2 TYR A  10     -119.84   -156.21                                   
REMARK 500  2 GLU A  11      -59.07   -168.20                                   
REMARK 500  2 HIS A  13       60.23   -118.67                                   
REMARK 500  2 HIS A  14      -41.62   -172.17                                   
REMARK 500  2 VAL A  18      -76.63    -52.18                                   
REMARK 500  2 PHE A  19      -42.67    -26.33                                   
REMARK 500  2 LYS A  28     -176.68   -177.01                                   
REMARK 500  2 LEU A  34      -77.55    -65.54                                   
REMARK 500  2 VAL A  36       30.27    -84.15                                   
REMARK 500  3 PHE A   4      -59.38   -125.40                                   
REMARK 500  3 TYR A  10     -129.70    -74.27                                   
REMARK 500  3 GLU A  11      -89.25     51.79                                   
REMARK 500  3 HIS A  13       48.45    -97.61                                   
REMARK 500  3 HIS A  14      -61.69    179.64                                   
REMARK 500  3 VAL A  18      -71.42    -50.04                                   
REMARK 500  3 PHE A  19      -41.88    -26.11                                   
REMARK 500  3 SER A  26       60.07   -172.08                                   
REMARK 500  3 ASN A  27       86.24    -65.32                                   
REMARK 500  3 LYS A  28      -70.14    -52.71                                   
REMARK 500  3 ALA A  30      -61.23   -109.07                                   
REMARK 500  3 VAL A  36       30.58    -86.76                                   
REMARK 500  4 ARG A   5      125.91     61.92                                   
REMARK 500  4 TYR A  10      -74.85   -105.35                                   
REMARK 500  4 GLU A  11      -97.83     64.49                                   
REMARK 500  4 HIS A  13       47.58   -100.40                                   
REMARK 500  4 HIS A  14      -50.50    177.39                                   
REMARK 500  4 VAL A  18      -76.91    -50.76                                   
REMARK 500  4 PHE A  19      -41.81    -27.24                                   
REMARK 500  4 VAL A  24      -61.71   -101.91                                   
REMARK 500  4 ASN A  27       87.68    -57.18                                   
REMARK 500  4 LYS A  28       79.97     66.74                                   
REMARK 500  4 ALA A  30      -63.05    -94.02                                   
REMARK 500  4 LEU A  34      -70.13    -58.49                                   
REMARK 500  4 VAL A  36       32.09    -86.56                                   
REMARK 500  5 ALA A   2     -178.65    -68.80                                   
REMARK 500  5 GLU A   3       25.28   -148.53                                   
REMARK 500  5 ARG A   5       76.61     66.28                                   
REMARK 500  5 HIS A   6     -167.30     73.54                                   
REMARK 500  5 ASP A   7      -44.15   -148.13                                   
REMARK 500  5 SER A   8      121.64   -178.13                                   
REMARK 500  5 TYR A  10     -118.26   -120.85                                   
REMARK 500  5 GLU A  11      -95.93   -164.87                                   
REMARK 500  5 HIS A  13       68.89   -109.82                                   
REMARK 500  5 HIS A  14      -53.67    177.24                                   
REMARK 500  5 VAL A  18      -75.73    -46.31                                   
REMARK 500  5 PHE A  19      -40.60    -27.85                                   
REMARK 500  5 ASN A  27      -76.94    -74.29                                   
REMARK 500  6 PHE A   4      -50.04   -137.19                                   
REMARK 500  6 ARG A   5       87.56    -49.72                                   
REMARK 500  6 HIS A   6      101.19   -179.52                                   
REMARK 500  6 SER A   8      108.63   -167.81                                   
REMARK 500  6 TYR A  10     -102.52   -118.85                                   
REMARK 500  6 GLU A  11     -168.33   -162.60                                   
REMARK 500  6 VAL A  12      -34.62    -34.19                                   
REMARK 500  6 HIS A  13       40.76    -87.45                                   
REMARK 500  6 HIS A  14      -45.03   -159.09                                   
REMARK 500  6 VAL A  18      -75.28    -48.57                                   
REMARK 500  6 PHE A  19      -39.54    -28.07                                   
REMARK 500  6 SER A  26       35.07   -161.84                                   
REMARK 500  6 LEU A  34      -66.15    -91.11                                   
REMARK 500  7 PHE A   4      -38.96   -161.46                                   
REMARK 500  7 HIS A   6     -153.33    -68.51                                   
REMARK 500  7 ASP A   7      165.61    -47.09                                   
REMARK 500  7 SER A   8     -142.44   -102.99                                   
REMARK 500  7 TYR A  10      -93.49   -111.85                                   
REMARK 500  7 HIS A  13       40.07    -88.77                                   
REMARK 500  7 HIS A  14      -44.07   -158.05                                   
REMARK 500  7 VAL A  18      -76.84    -51.96                                   
REMARK 500  7 PHE A  19      -42.06    -26.91                                   
REMARK 500  7 SER A  26       54.24   -171.61                                   
REMARK 500  7 ALA A  30      -70.72   -117.99                                   
REMARK 500  7 VAL A  36       34.62    -87.73                                   
REMARK 500  8 PHE A   4      -36.53   -157.59                                   
REMARK 500  8 ARG A   5       86.86    -60.26                                   
REMARK 500  8 SER A   8       58.28     72.64                                   
REMARK 500  8 TYR A  10      -99.64    -90.45                                   
REMARK 500  8 GLU A  11     -154.11   -157.81                                   
REMARK 500  8 VAL A  12      -35.58    -38.40                                   
REMARK 500  8 HIS A  13       40.77    -86.20                                   
REMARK 500  8 HIS A  14      -42.82   -164.81                                   
REMARK 500  8 VAL A  18      -76.08    -48.78                                   
REMARK 500  8 PHE A  19      -41.76    -26.51                                   
REMARK 500  8 VAL A  24      -67.29   -100.51                                   
REMARK 500  8 ALA A  30      -67.76   -101.34                                   
REMARK 500  9 ARG A   5       88.22    -50.19                                   
REMARK 500  9 TYR A  10     -131.05   -168.44                                   
REMARK 500  9 HIS A  13      -45.86   -146.12                                   
REMARK 500  9 VAL A  18      -76.87    -49.76                                   
REMARK 500  9 PHE A  19      -41.87    -27.17                                   
REMARK 500  9 SER A  26       71.04    178.15                                   
REMARK 500  9 LYS A  28     -173.68     52.14                                   
REMARK 500  9 VAL A  39      -43.82   -137.62                                   
REMARK 500 10 ALA A   2      171.46    -55.44                                   
REMARK 500 10 ARG A   5      101.89     52.30                                   
REMARK 500 10 ASP A   7     -146.00    -70.69                                   
REMARK 500 10 SER A   8     -142.92   -102.18                                   
REMARK 500 10 TYR A  10     -108.90   -179.75                                   
REMARK 500 10 GLU A  11      -77.88   -169.43                                   
REMARK 500 10 HIS A  13       58.75   -106.03                                   
REMARK 500 10 HIS A  14      -56.42   -175.00                                   
REMARK 500 10 VAL A  18      -75.77    -46.92                                   
REMARK 500 10 PHE A  19      -39.36    -29.09                                   
REMARK 500 10 SER A  26       68.56     69.04                                   
REMARK 500 10 ASN A  27       59.30   -143.15                                   
REMARK 500 11 PHE A   4     -159.52   -171.38                                   
REMARK 500 11 ARG A   5      104.94     65.23                                   
REMARK 500 11 ASP A   7      -73.01    -87.41                                   
REMARK 500 11 TYR A  10     -102.14   -106.54                                   
REMARK 500 11 VAL A  12      -34.29    -39.33                                   
REMARK 500 11 HIS A  13       39.63    -85.64                                   
REMARK 500 11 HIS A  14      -42.76   -158.42                                   
REMARK 500 11 VAL A  18      -76.46    -49.36                                   
REMARK 500 11 PHE A  19      -42.49    -26.51                                   
REMARK 500 11 SER A  26       63.45   -168.96                                   
REMARK 500 11 VAL A  36       31.79    -85.97                                   
REMARK 500 12 ARG A   5      116.87     68.27                                   
REMARK 500 12 HIS A   6      104.11    -43.47                                   
REMARK 500 12 ASP A   7     -149.96   -146.99                                   
REMARK 500 12 TYR A  10     -128.48   -150.38                                   
REMARK 500 12 GLU A  11      -37.51   -167.65                                   
REMARK 500 12 VAL A  18      -75.77    -49.70                                   
REMARK 500 12 PHE A  19      -40.94    -27.32                                   
REMARK 500 12 VAL A  24      -71.45    -90.08                                   
REMARK 500 12 SER A  26       46.26   -173.84                                   
REMARK 500 12 ASN A  27      -75.74    -46.70                                   
REMARK 500 12 LYS A  28      133.84     76.58                                   
REMARK 500 12 ALA A  30      -88.29   -131.04                                   
REMARK 500 13 GLU A   3       30.52   -178.82                                   
REMARK 500 13 ARG A   5     -148.97   -116.20                                   
REMARK 500 13 HIS A   6      132.55     65.85                                   
REMARK 500 13 ASP A   7      -86.69   -120.46                                   
REMARK 500 13 SER A   8      109.31   -178.01                                   
REMARK 500 13 TYR A  10     -135.24   -131.65                                   
REMARK 500 13 GLU A  11      -38.38   -164.02                                   
REMARK 500 13 HIS A  13      -57.71   -129.45                                   
REMARK 500 13 VAL A  18      -76.40    -48.75                                   
REMARK 500 13 PHE A  19      -42.61    -25.88                                   
REMARK 500 13 VAL A  24      -82.49   -106.51                                   
REMARK 500 13 SER A  26       64.11    167.13                                   
REMARK 500 13 LYS A  28      151.77    173.81                                   
REMARK 500 14 ASP A   7     -159.11    -89.52                                   
REMARK 500 14 TYR A  10     -143.83   -157.38                                   
REMARK 500 14 HIS A  14      -40.95   -170.26                                   
REMARK 500 14 VAL A  18      -76.38    -51.20                                   
REMARK 500 14 PHE A  19      -42.74    -25.83                                   
REMARK 500 14 SER A  26       65.18    177.74                                   
REMARK 500 14 ASN A  27      -92.44    -51.79                                   
REMARK 500 14 LYS A  28      -77.38   -178.74                                   
REMARK 500 15 PHE A   4      -54.78   -140.88                                   
REMARK 500 15 ARG A   5     -154.74   -126.47                                   
REMARK 500 15 ASP A   7     -130.10     37.91                                   
REMARK 500 15 TYR A  10     -132.39   -117.68                                   
REMARK 500 15 GLU A  11      -32.93   -163.89                                   
REMARK 500 15 VAL A  18      -75.95    -48.85                                   
REMARK 500 15 PHE A  19      -40.62    -27.57                                   
REMARK 500 15 SER A  26       58.98   -171.56                                   
REMARK 500 15 ALA A  30      -82.61   -109.70                                   
REMARK 500 15 VAL A  39      -46.83   -138.47                                   
REMARK 500 16 PHE A   4      -33.64   -167.69                                   
REMARK 500 16 ARG A   5     -145.37    -72.49                                   
REMARK 500 16 HIS A   6       96.03     47.63                                   
REMARK 500 16 ASP A   7      -78.92    -79.40                                   
REMARK 500 16 TYR A  10      -97.88    -91.78                                   
REMARK 500 16 GLU A  11     -145.55   -157.50                                   
REMARK 500 16 HIS A  13       45.04    -86.05                                   
REMARK 500 16 HIS A  14      -40.54   -166.12                                   
REMARK 500 16 VAL A  18      -76.34    -49.09                                   
REMARK 500 16 PHE A  19      -41.23    -26.95                                   
REMARK 500 16 VAL A  24      -84.86   -108.32                                   
REMARK 500 16 SER A  26       59.74   -174.20                                   
REMARK 500 16 VAL A  36       31.22    -87.19                                   
REMARK 500 17 PHE A   4     -158.66     36.10                                   
REMARK 500 17 ARG A   5     -142.54    -99.42                                   
REMARK 500 17 HIS A   6      153.46     58.80                                   
REMARK 500 17 SER A   8       86.29   -154.29                                   
REMARK 500 17 TYR A  10      -96.16   -173.01                                   
REMARK 500 17 VAL A  12      -28.55    -37.79                                   
REMARK 500 17 HIS A  13       38.21    -88.28                                   
REMARK 500 17 HIS A  14      -46.02   -154.22                                   
REMARK 500 17 VAL A  18      -76.20    -49.04                                   
REMARK 500 17 PHE A  19      -41.95    -26.59                                   
REMARK 500 17 SER A  26       51.55   -171.20                                   
REMARK 500 17 ALA A  30      -84.37   -138.61                                   
REMARK 500 17 VAL A  36       31.84    -86.73                                   
REMARK 500 18 PHE A   4      -33.38   -131.04                                   
REMARK 500 18 ARG A   5     -137.20    -67.11                                   
REMARK 500 18 HIS A   6     -158.54   -150.43                                   
REMARK 500 18 SER A   8       84.77    -69.15                                   
REMARK 500 18 TYR A  10     -118.86   -110.13                                   
REMARK 500 18 GLU A  11     -100.61   -163.26                                   
REMARK 500 18 HIS A  13       60.85   -103.75                                   
REMARK 500 18 HIS A  14      -60.32    175.91                                   
REMARK 500 18 VAL A  18      -78.36    -55.84                                   
REMARK 500 18 PHE A  19      -42.20    -26.80                                   
REMARK 500 18 SER A  26       43.40   -169.28                                   
REMARK 500 18 LYS A  28       97.81     50.16                                   
REMARK 500 18 ALA A  30      -60.91   -129.48                                   
REMARK 500 19 PHE A   4      -42.88   -156.89                                   
REMARK 500 19 HIS A   6     -160.65   -109.77                                   
REMARK 500 19 ASP A   7      171.47     51.94                                   
REMARK 500 19 TYR A  10     -137.10   -140.95                                   
REMARK 500 19 VAL A  18      -76.72    -48.07                                   
REMARK 500 19 PHE A  19      -43.88    -26.47                                   
REMARK 500 19 VAL A  24      -64.02    -91.25                                   
REMARK 500 19 SER A  26       71.60     75.99                                   
REMARK 500 19 LYS A  28      159.62     74.02                                   
REMARK 500 19 ALA A  30      -76.90    -75.36                                   
REMARK 500 20 PHE A   4      -36.61   -153.54                                   
REMARK 500 20 ARG A   5       89.19    -32.19                                   
REMARK 500 20 SER A   8       75.46     43.44                                   
REMARK 500 20 TYR A  10      -52.50    179.19                                   
REMARK 500 20 HIS A  14      -29.95    -35.59                                   
REMARK 500 20 VAL A  18      -76.49    -52.01                                   
REMARK 500 20 PHE A  19      -41.47    -27.51                                   
REMARK 500 20 VAL A  24      -76.65    -98.02                                   
REMARK 500 20 LYS A  28     -148.90     67.26                                   
REMARK 500 20 ALA A  30      -90.59   -118.81                                   
REMARK 500 20 LEU A  34      -74.86    -65.86                                   
REMARK 500                                                                      
REMARK 500 REMARK: NULL                                                         
REMARK 500                                                                      
REMARK 500 GEOMETRY AND STEREOCHEMISTRY                                         
REMARK 500 SUBTOPIC: PLANAR GROUPS                                              
REMARK 500                                                                      
REMARK 500 PLANAR GROUPS IN THE FOLLOWING RESIDUES HAVE A TOTAL                 
REMARK 500 RMS DISTANCE OF ALL ATOMS FROM THE BEST-FIT PLANE                    
REMARK 500 BY MORE THAN AN EXPECTED VALUE OF 6*RMSD, WITH AN                    
REMARK 500 RMSD 0.02 ANGSTROMS, OR AT LEAST ONE ATOM HAS                        
REMARK 500 AN RMSD GREATER THAN THIS VALUE                                      
REMARK 500 (M=MODEL NUMBER; RES=RESIDUE NAME; C=CHAIN IDENTIFIER;               
REMARK 500 SSEQ=SEQUENCE NUMBER; I=INSERTION CODE).                             
REMARK 500                                                                      
REMARK 500  M RES CSSEQI        RMS     TYPE                                    
REMARK 500  1 ARG A   5         0.32    SIDE_CHAIN                              
REMARK 500  2 ARG A   5         0.11    SIDE_CHAIN                              
REMARK 500  3 ARG A   5         0.10    SIDE_CHAIN                              
REMARK 500  4 ARG A   5         0.28    SIDE_CHAIN                              
REMARK 500  5 ARG A   5         0.31    SIDE_CHAIN                              
REMARK 500  6 ARG A   5         0.28    SIDE_CHAIN                              
REMARK 500  8 ARG A   5         0.24    SIDE_CHAIN                              
REMARK 500  9 ARG A   5         0.32    SIDE_CHAIN                              
REMARK 500 10 ARG A   5         0.29    SIDE_CHAIN                              
REMARK 500 11 ARG A   5         0.21    SIDE_CHAIN                              
REMARK 500 12 ARG A   5         0.30    SIDE_CHAIN                              
REMARK 500 13 ARG A   5         0.22    SIDE_CHAIN                              
REMARK 500 14 ARG A   5         0.29    SIDE_CHAIN                              
REMARK 500 15 ARG A   5         0.31    SIDE_CHAIN                              
REMARK 500 16 ARG A   5         0.23    SIDE_CHAIN                              
REMARK 500 17 ARG A   5         0.29    SIDE_CHAIN                              
REMARK 500 18 ARG A   5         0.28    SIDE_CHAIN                              
REMARK 500 19 ARG A   5         0.29    SIDE_CHAIN                              
REMARK 500 20 ARG A   5         0.31    SIDE_CHAIN                              
REMARK 500                                                                      
REMARK 500 REMARK: NULL                                                         
DBREF  1AML A    1    40  UNP    P05067   A4_HUMAN       672    711             
SEQRES   1 A   40  ASP ALA GLU PHE ARG HIS ASP SER GLY TYR GLU VAL HIS          
SEQRES   2 A   40  HIS GLN LYS LEU VAL PHE PHE ALA GLU ASP VAL GLY SER          
SEQRES   3 A   40  ASN LYS GLY ALA ILE ILE GLY LEU MET VAL GLY GLY VAL          
SEQRES   4 A   40  VAL                                                          
HELIX    1  H1 GLN A   15  ASP A   23  1                                   9    
HELIX    2  H2 ILE A   31  MET A   35  1                                   5    
CRYST1    1.000    1.000    1.000  90.00  90.00  90.00 P 1           1          
ORIGX1      1.000000  0.000000  0.000000        0.00000                         
ORIGX2      0.000000  1.000000  0.000000        0.00000                         
ORIGX3      0.000000  0.000000  1.000000        0.00000                         
SCALE1      1.000000  0.000000  0.000000        0.00000                         
SCALE2      0.000000  1.000000  0.000000        0.00000                         
SCALE3      0.000000  0.000000  1.000000        0.00000                         
MODEL        1                                                                  
ATOM      1  N   ASP A   1       8.950   5.340  -7.914  1.00  0.00           N  
ATOM      2  CA  ASP A   1      10.353   4.964  -7.580  1.00  0.00           C  
ATOM      3  C   ASP A   1      10.366   3.588  -6.912  1.00  0.00           C  
ATOM      4  O   ASP A   1       9.562   3.299  -6.047  1.00  0.00           O  
ATOM      5  CB  ASP A   1      10.945   6.001  -6.624  1.00  0.00           C  
ATOM      6  CG  ASP A   1      12.457   6.088  -6.836  1.00  0.00           C  
ATOM      7  OD1 ASP A   1      13.030   5.109  -7.287  1.00  0.00           O  
ATOM      8  OD2 ASP A   1      13.018   7.132  -6.545  1.00  0.00           O  
ATOM      9  H1  ASP A   1       8.294   4.795  -7.318  1.00  0.00           H  
ATOM     10  H2  ASP A   1       8.813   6.356  -7.743  1.00  0.00           H  
ATOM     11  H3  ASP A   1       8.764   5.131  -8.915  1.00  0.00           H  
ATOM     12  HA  ASP A   1      10.942   4.931  -8.484  1.00  0.00           H  
ATOM     13  HB2 ASP A   1      10.497   6.965  -6.817  1.00  0.00           H  
ATOM     14  HB3 ASP A   1      10.743   5.707  -5.605  1.00  0.00           H  
ATOM     15  N   ALA A   2      11.270   2.735  -7.308  1.00  0.00           N  
ATOM     16  CA  ALA A   2      11.333   1.379  -6.701  1.00  0.00           C  
ATOM     17  C   ALA A   2      11.940   1.472  -5.300  1.00  0.00           C  
ATOM     18  O   ALA A   2      12.408   2.512  -4.882  1.00  0.00           O  
ATOM     19  CB  ALA A   2      12.206   0.481  -7.576  1.00  0.00           C  
ATOM     20  H   ALA A   2      11.907   2.984  -8.008  1.00  0.00           H  
ATOM     21  HA  ALA A   2      10.338   0.964  -6.638  1.00  0.00           H  
ATOM     22  HB1 ALA A   2      12.834   1.095  -8.205  1.00  0.00           H  
ATOM     23  HB2 ALA A   2      12.824  -0.142  -6.948  1.00  0.00           H  
ATOM     24  HB3 ALA A   2      11.576  -0.141  -8.194  1.00  0.00           H  
ATOM     25  N   GLU A   3      11.935   0.390  -4.571  1.00  0.00           N  
ATOM     26  CA  GLU A   3      12.511   0.412  -3.198  1.00  0.00           C  
ATOM     27  C   GLU A   3      13.054  -0.976  -2.853  1.00  0.00           C  
ATOM     28  O   GLU A   3      13.105  -1.363  -1.703  1.00  0.00           O  
ATOM     29  CB  GLU A   3      11.422   0.791  -2.195  1.00  0.00           C  
ATOM     30  CG  GLU A   3      12.043   1.591  -1.049  1.00  0.00           C  
ATOM     31  CD  GLU A   3      11.781   3.082  -1.267  1.00  0.00           C  
ATOM     32  OE1 GLU A   3      11.249   3.424  -2.310  1.00  0.00           O  
ATOM     33  OE2 GLU A   3      12.117   3.857  -0.387  1.00  0.00           O  
ATOM     34  H   GLU A   3      11.552  -0.439  -4.928  1.00  0.00           H  
ATOM     35  HA  GLU A   3      13.311   1.135  -3.153  1.00  0.00           H  
ATOM     36  HB2 GLU A   3      10.670   1.389  -2.689  1.00  0.00           H  
ATOM     37  HB3 GLU A   3      10.969  -0.107  -1.802  1.00  0.00           H  
ATOM     38  HG2 GLU A   3      11.604   1.279  -0.113  1.00  0.00           H  
ATOM     39  HG3 GLU A   3      13.108   1.415  -1.024  1.00  0.00           H  
ATOM     40  N   PHE A   4      13.451  -1.726  -3.844  1.00  0.00           N  
ATOM     41  CA  PHE A   4      13.987  -3.095  -3.586  1.00  0.00           C  
ATOM     42  C   PHE A   4      14.884  -3.078  -2.347  1.00  0.00           C  
ATOM     43  O   PHE A   4      14.796  -3.938  -1.495  1.00  0.00           O  
ATOM     44  CB  PHE A   4      14.800  -3.572  -4.794  1.00  0.00           C  
ATOM     45  CG  PHE A   4      15.536  -2.407  -5.415  1.00  0.00           C  
ATOM     46  CD1 PHE A   4      16.810  -2.054  -4.951  1.00  0.00           C  
ATOM     47  CD2 PHE A   4      14.948  -1.684  -6.461  1.00  0.00           C  
ATOM     48  CE1 PHE A   4      17.494  -0.979  -5.532  1.00  0.00           C  
ATOM     49  CE2 PHE A   4      15.631  -0.609  -7.040  1.00  0.00           C  
ATOM     50  CZ  PHE A   4      16.904  -0.256  -6.576  1.00  0.00           C  
ATOM     51  H   PHE A   4      13.390  -1.391  -4.761  1.00  0.00           H  
ATOM     52  HA  PHE A   4      13.164  -3.775  -3.420  1.00  0.00           H  
ATOM     53  HB2 PHE A   4      15.513  -4.317  -4.474  1.00  0.00           H  
ATOM     54  HB3 PHE A   4      14.134  -4.005  -5.525  1.00  0.00           H  
ATOM     55  HD1 PHE A   4      17.265  -2.611  -4.145  1.00  0.00           H  
ATOM     56  HD2 PHE A   4      13.966  -1.956  -6.819  1.00  0.00           H  
ATOM     57  HE1 PHE A   4      18.477  -0.708  -5.175  1.00  0.00           H  
ATOM     58  HE2 PHE A   4      15.176  -0.051  -7.844  1.00  0.00           H  
ATOM     59  HZ  PHE A   4      17.432   0.573  -7.024  1.00  0.00           H  
ATOM     60  N   ARG A   5      15.747  -2.106  -2.239  1.00  0.00           N  
ATOM     61  CA  ARG A   5      16.645  -2.039  -1.057  1.00  0.00           C  
ATOM     62  C   ARG A   5      16.650  -0.611  -0.507  1.00  0.00           C  
ATOM     63  O   ARG A   5      15.645   0.071  -0.518  1.00  0.00           O  
ATOM     64  CB  ARG A   5      18.060  -2.447  -1.476  1.00  0.00           C  
ATOM     65  CG  ARG A   5      18.015  -3.829  -2.133  1.00  0.00           C  
ATOM     66  CD  ARG A   5      19.049  -3.896  -3.258  1.00  0.00           C  
ATOM     67  NE  ARG A   5      20.249  -4.641  -2.785  1.00  0.00           N  
ATOM     68  CZ  ARG A   5      20.829  -5.508  -3.568  1.00  0.00           C  
ATOM     69  NH1 ARG A   5      21.680  -5.104  -4.470  1.00  0.00           N  
ATOM     70  NH2 ARG A   5      20.558  -6.779  -3.449  1.00  0.00           N  
ATOM     71  H   ARG A   5      15.806  -1.421  -2.935  1.00  0.00           H  
ATOM     72  HA  ARG A   5      16.288  -2.714  -0.294  1.00  0.00           H  
ATOM     73  HB2 ARG A   5      18.449  -1.725  -2.180  1.00  0.00           H  
ATOM     74  HB3 ARG A   5      18.698  -2.485  -0.606  1.00  0.00           H  
ATOM     75  HG2 ARG A   5      18.237  -4.585  -1.394  1.00  0.00           H  
ATOM     76  HG3 ARG A   5      17.031  -4.002  -2.541  1.00  0.00           H  
ATOM     77  HD2 ARG A   5      18.622  -4.405  -4.109  1.00  0.00           H  
ATOM     78  HD3 ARG A   5      19.336  -2.895  -3.544  1.00  0.00           H  
ATOM     79  HE  ARG A   5      20.604  -4.479  -1.886  1.00  0.00           H  
ATOM     80 HH11 ARG A   5      21.888  -4.130  -4.560  1.00  0.00           H  
ATOM     81 HH12 ARG A   5      22.124  -5.768  -5.072  1.00  0.00           H  
ATOM     82 HH21 ARG A   5      19.905  -7.088  -2.758  1.00  0.00           H  
ATOM     83 HH22 ARG A   5      21.004  -7.443  -4.049  1.00  0.00           H  
ATOM     84  N   HIS A   6      17.770  -0.155  -0.024  1.00  0.00           N  
ATOM     85  CA  HIS A   6      17.835   1.227   0.529  1.00  0.00           C  
ATOM     86  C   HIS A   6      16.997   1.300   1.805  1.00  0.00           C  
ATOM     87  O   HIS A   6      16.565   2.357   2.219  1.00  0.00           O  
ATOM     88  CB  HIS A   6      17.283   2.216  -0.502  1.00  0.00           C  
ATOM     89  CG  HIS A   6      18.007   3.528  -0.382  1.00  0.00           C  
ATOM     90  ND1 HIS A   6      17.335   4.732  -0.243  1.00  0.00           N  
ATOM     91  CD2 HIS A   6      19.343   3.842  -0.380  1.00  0.00           C  
ATOM     92  CE1 HIS A   6      18.260   5.706  -0.165  1.00  0.00           C  
ATOM     93  NE2 HIS A   6      19.501   5.218  -0.242  1.00  0.00           N  
ATOM     94  H   HIS A   6      18.566  -0.720  -0.023  1.00  0.00           H  
ATOM     95  HA  HIS A   6      18.859   1.475   0.757  1.00  0.00           H  
ATOM     96  HB2 HIS A   6      17.426   1.816  -1.495  1.00  0.00           H  
ATOM     97  HB3 HIS A   6      16.229   2.370  -0.325  1.00  0.00           H  
ATOM     98  HD1 HIS A   6      16.363   4.852  -0.210  1.00  0.00           H  
ATOM     99  HD2 HIS A   6      20.149   3.129  -0.473  1.00  0.00           H  
ATOM    100  HE1 HIS A   6      18.027   6.755  -0.053  1.00  0.00           H  
ATOM    101  N   ASP A   7      16.764   0.180   2.430  1.00  0.00           N  
ATOM    102  CA  ASP A   7      15.955   0.170   3.675  1.00  0.00           C  
ATOM    103  C   ASP A   7      16.786  -0.420   4.818  1.00  0.00           C  
ATOM    104  O   ASP A   7      17.024  -1.610   4.873  1.00  0.00           O  
ATOM    105  CB  ASP A   7      14.715  -0.692   3.454  1.00  0.00           C  
ATOM    106  CG  ASP A   7      13.863  -0.088   2.336  1.00  0.00           C  
ATOM    107  OD1 ASP A   7      13.870   1.124   2.202  1.00  0.00           O  
ATOM    108  OD2 ASP A   7      13.219  -0.849   1.632  1.00  0.00           O  
ATOM    109  H   ASP A   7      17.120  -0.659   2.076  1.00  0.00           H  
ATOM    110  HA  ASP A   7      15.657   1.178   3.924  1.00  0.00           H  
ATOM    111  HB2 ASP A   7      15.022  -1.690   3.175  1.00  0.00           H  
ATOM    112  HB3 ASP A   7      14.139  -0.731   4.364  1.00  0.00           H  
ATOM    113  N   SER A   8      17.229   0.401   5.729  1.00  0.00           N  
ATOM    114  CA  SER A   8      18.041  -0.113   6.863  1.00  0.00           C  
ATOM    115  C   SER A   8      17.924   0.858   8.039  1.00  0.00           C  
ATOM    116  O   SER A   8      16.888   1.451   8.266  1.00  0.00           O  
ATOM    117  CB  SER A   8      19.503  -0.224   6.424  1.00  0.00           C  
ATOM    118  OG  SER A   8      20.089  -1.372   7.025  1.00  0.00           O  
ATOM    119  H   SER A   8      17.029   1.356   5.670  1.00  0.00           H  
ATOM    120  HA  SER A   8      17.677  -1.085   7.159  1.00  0.00           H  
ATOM    121  HB2 SER A   8      19.554  -0.320   5.352  1.00  0.00           H  
ATOM    122  HB3 SER A   8      20.038   0.666   6.729  1.00  0.00           H  
ATOM    123  HG  SER A   8      20.540  -1.869   6.339  1.00  0.00           H  
ATOM    124  N   GLY A   9      18.976   1.027   8.785  1.00  0.00           N  
ATOM    125  CA  GLY A   9      18.930   1.963   9.943  1.00  0.00           C  
ATOM    126  C   GLY A   9      20.039   3.004   9.791  1.00  0.00           C  
ATOM    127  O   GLY A   9      19.790   4.193   9.753  1.00  0.00           O  
ATOM    128  H   GLY A   9      19.798   0.542   8.581  1.00  0.00           H  
ATOM    129  HA2 GLY A   9      17.969   2.457   9.969  1.00  0.00           H  
ATOM    130  HA3 GLY A   9      19.080   1.413  10.860  1.00  0.00           H  
ATOM    131  N   TYR A  10      21.263   2.564   9.696  1.00  0.00           N  
ATOM    132  CA  TYR A  10      22.391   3.522   9.538  1.00  0.00           C  
ATOM    133  C   TYR A  10      22.207   4.291   8.219  1.00  0.00           C  
ATOM    134  O   TYR A  10      21.359   5.154   8.121  1.00  0.00           O  
ATOM    135  CB  TYR A  10      23.711   2.739   9.546  1.00  0.00           C  
ATOM    136  CG  TYR A  10      24.868   3.690   9.727  1.00  0.00           C  
ATOM    137  CD1 TYR A  10      24.788   4.704  10.688  1.00  0.00           C  
ATOM    138  CD2 TYR A  10      26.023   3.554   8.947  1.00  0.00           C  
ATOM    139  CE1 TYR A  10      25.861   5.582  10.872  1.00  0.00           C  
ATOM    140  CE2 TYR A  10      27.097   4.435   9.129  1.00  0.00           C  
ATOM    141  CZ  TYR A  10      27.015   5.448  10.093  1.00  0.00           C  
ATOM    142  OH  TYR A  10      28.073   6.313  10.278  1.00  0.00           O  
ATOM    143  H   TYR A  10      21.440   1.601   9.725  1.00  0.00           H  
ATOM    144  HA  TYR A  10      22.383   4.221  10.362  1.00  0.00           H  
ATOM    145  HB2 TYR A  10      23.698   2.036  10.366  1.00  0.00           H  
ATOM    146  HB3 TYR A  10      23.825   2.200   8.620  1.00  0.00           H  
ATOM    147  HD1 TYR A  10      23.897   4.809  11.286  1.00  0.00           H  
ATOM    148  HD2 TYR A  10      26.083   2.772   8.202  1.00  0.00           H  
ATOM    149  HE1 TYR A  10      25.798   6.365  11.614  1.00  0.00           H  
ATOM    150  HE2 TYR A  10      27.988   4.331   8.528  1.00  0.00           H  
ATOM    151  HH  TYR A  10      28.880   5.794  10.303  1.00  0.00           H  
ATOM    152  N   GLU A  11      22.969   3.979   7.200  1.00  0.00           N  
ATOM    153  CA  GLU A  11      22.805   4.683   5.894  1.00  0.00           C  
ATOM    154  C   GLU A  11      23.456   6.067   5.939  1.00  0.00           C  
ATOM    155  O   GLU A  11      23.317   6.854   5.023  1.00  0.00           O  
ATOM    156  CB  GLU A  11      21.317   4.831   5.567  1.00  0.00           C  
ATOM    157  CG  GLU A  11      20.589   3.517   5.867  1.00  0.00           C  
ATOM    158  CD  GLU A  11      19.180   3.822   6.379  1.00  0.00           C  
ATOM    159  OE1 GLU A  11      18.904   4.981   6.639  1.00  0.00           O  
ATOM    160  OE2 GLU A  11      18.402   2.891   6.504  1.00  0.00           O  
ATOM    161  H   GLU A  11      23.637   3.275   7.284  1.00  0.00           H  
ATOM    162  HA  GLU A  11      23.276   4.098   5.124  1.00  0.00           H  
ATOM    163  HB2 GLU A  11      20.893   5.625   6.163  1.00  0.00           H  
ATOM    164  HB3 GLU A  11      21.204   5.069   4.521  1.00  0.00           H  
ATOM    165  HG2 GLU A  11      20.525   2.927   4.964  1.00  0.00           H  
ATOM    166  HG3 GLU A  11      21.132   2.966   6.620  1.00  0.00           H  
ATOM    167  N   VAL A  12      24.163   6.379   6.988  1.00  0.00           N  
ATOM    168  CA  VAL A  12      24.811   7.704   7.080  1.00  0.00           C  
ATOM    169  C   VAL A  12      26.269   7.595   6.615  1.00  0.00           C  
ATOM    170  O   VAL A  12      26.903   8.582   6.297  1.00  0.00           O  
ATOM    171  CB  VAL A  12      24.749   8.160   8.534  1.00  0.00           C  
ATOM    172  CG1 VAL A  12      25.781   9.245   8.762  1.00  0.00           C  
ATOM    173  CG2 VAL A  12      23.355   8.711   8.834  1.00  0.00           C  
ATOM    174  H   VAL A  12      24.268   5.745   7.722  1.00  0.00           H  
ATOM    175  HA  VAL A  12      24.288   8.412   6.461  1.00  0.00           H  
ATOM    176  HB  VAL A  12      24.956   7.323   9.184  1.00  0.00           H  
ATOM    177 HG11 VAL A  12      25.746   9.944   7.941  1.00  0.00           H  
ATOM    178 HG12 VAL A  12      25.565   9.754   9.686  1.00  0.00           H  
ATOM    179 HG13 VAL A  12      26.760   8.794   8.811  1.00  0.00           H  
ATOM    180 HG21 VAL A  12      23.006   9.286   7.989  1.00  0.00           H  
ATOM    181 HG22 VAL A  12      22.676   7.892   9.018  1.00  0.00           H  
ATOM    182 HG23 VAL A  12      23.399   9.345   9.707  1.00  0.00           H  
ATOM    183  N   HIS A  13      26.804   6.407   6.572  1.00  0.00           N  
ATOM    184  CA  HIS A  13      28.218   6.243   6.128  1.00  0.00           C  
ATOM    185  C   HIS A  13      28.343   4.977   5.279  1.00  0.00           C  
ATOM    186  O   HIS A  13      28.905   4.991   4.202  1.00  0.00           O  
ATOM    187  CB  HIS A  13      29.127   6.122   7.353  1.00  0.00           C  
ATOM    188  CG  HIS A  13      30.216   7.157   7.277  1.00  0.00           C  
ATOM    189  ND1 HIS A  13      30.014   8.400   6.698  1.00  0.00           N  
ATOM    190  CD2 HIS A  13      31.521   7.149   7.703  1.00  0.00           C  
ATOM    191  CE1 HIS A  13      31.171   9.083   6.790  1.00  0.00           C  
ATOM    192  NE2 HIS A  13      32.122   8.365   7.394  1.00  0.00           N  
ATOM    193  H   HIS A  13      26.277   5.623   6.834  1.00  0.00           H  
ATOM    194  HA  HIS A  13      28.514   7.100   5.542  1.00  0.00           H  
ATOM    195  HB2 HIS A  13      28.544   6.278   8.248  1.00  0.00           H  
ATOM    196  HB3 HIS A  13      29.569   5.137   7.378  1.00  0.00           H  
ATOM    197  HD1 HIS A  13      29.181   8.724   6.297  1.00  0.00           H  
ATOM    198  HD2 HIS A  13      32.008   6.323   8.201  1.00  0.00           H  
ATOM    199  HE1 HIS A  13      31.313  10.087   6.419  1.00  0.00           H  
ATOM    200  N   HIS A  14      27.824   3.882   5.759  1.00  0.00           N  
ATOM    201  CA  HIS A  14      27.912   2.613   4.986  1.00  0.00           C  
ATOM    202  C   HIS A  14      27.507   2.866   3.532  1.00  0.00           C  
ATOM    203  O   HIS A  14      27.984   2.216   2.623  1.00  0.00           O  
ATOM    204  CB  HIS A  14      26.972   1.578   5.604  1.00  0.00           C  
ATOM    205  CG  HIS A  14      27.707   0.277   5.768  1.00  0.00           C  
ATOM    206  ND1 HIS A  14      28.174  -0.449   4.684  1.00  0.00           N  
ATOM    207  CD2 HIS A  14      28.065  -0.441   6.882  1.00  0.00           C  
ATOM    208  CE1 HIS A  14      28.781  -1.549   5.164  1.00  0.00           C  
ATOM    209  NE2 HIS A  14      28.743  -1.594   6.498  1.00  0.00           N  
ATOM    210  H   HIS A  14      27.377   3.893   6.631  1.00  0.00           H  
ATOM    211  HA  HIS A  14      28.926   2.241   5.017  1.00  0.00           H  
ATOM    212  HB2 HIS A  14      26.637   1.932   6.579  1.00  0.00           H  
ATOM    213  HB3 HIS A  14      26.118   1.431   4.945  1.00  0.00           H  
ATOM    214  HD1 HIS A  14      28.080  -0.205   3.739  1.00  0.00           H  
ATOM    215  HD2 HIS A  14      27.853  -0.155   7.902  1.00  0.00           H  
ATOM    216  HE1 HIS A  14      29.242  -2.305   4.545  1.00  0.00           H  
ATOM    217  N   GLN A  15      26.628   3.802   3.305  1.00  0.00           N  
ATOM    218  CA  GLN A  15      26.191   4.092   1.910  1.00  0.00           C  
ATOM    219  C   GLN A  15      27.365   4.658   1.111  1.00  0.00           C  
ATOM    220  O   GLN A  15      27.687   4.179   0.043  1.00  0.00           O  
ATOM    221  CB  GLN A  15      25.047   5.109   1.936  1.00  0.00           C  
ATOM    222  CG  GLN A  15      24.039   4.729   3.025  1.00  0.00           C  
ATOM    223  CD  GLN A  15      23.832   3.209   3.041  1.00  0.00           C  
ATOM    224  OE1 GLN A  15      23.239   2.656   2.136  1.00  0.00           O  
ATOM    225  NE2 GLN A  15      24.300   2.509   4.040  1.00  0.00           N  
ATOM    226  H   GLN A  15      26.252   4.313   4.052  1.00  0.00           H  
ATOM    227  HA  GLN A  15      25.848   3.181   1.445  1.00  0.00           H  
ATOM    228  HB2 GLN A  15      25.446   6.092   2.144  1.00  0.00           H  
ATOM    229  HB3 GLN A  15      24.551   5.118   0.976  1.00  0.00           H  
ATOM    230  HG2 GLN A  15      24.414   5.050   3.986  1.00  0.00           H  
ATOM    231  HG3 GLN A  15      23.096   5.215   2.826  1.00  0.00           H  
ATOM    232 HE21 GLN A  15      24.777   2.956   4.772  1.00  0.00           H  
ATOM    233 HE22 GLN A  15      24.176   1.537   4.057  1.00  0.00           H  
ATOM    234  N   LYS A  16      28.009   5.673   1.617  1.00  0.00           N  
ATOM    235  CA  LYS A  16      29.160   6.257   0.877  1.00  0.00           C  
ATOM    236  C   LYS A  16      30.137   5.141   0.506  1.00  0.00           C  
ATOM    237  O   LYS A  16      30.899   5.255  -0.433  1.00  0.00           O  
ATOM    238  CB  LYS A  16      29.869   7.288   1.756  1.00  0.00           C  
ATOM    239  CG  LYS A  16      28.851   8.314   2.258  1.00  0.00           C  
ATOM    240  CD  LYS A  16      28.049   8.856   1.074  1.00  0.00           C  
ATOM    241  CE  LYS A  16      27.052   9.903   1.572  1.00  0.00           C  
ATOM    242  NZ  LYS A  16      25.684   9.555   1.093  1.00  0.00           N  
ATOM    243  H   LYS A  16      27.737   6.047   2.481  1.00  0.00           H  
ATOM    244  HA  LYS A  16      28.803   6.734  -0.023  1.00  0.00           H  
ATOM    245  HB2 LYS A  16      30.325   6.789   2.597  1.00  0.00           H  
ATOM    246  HB3 LYS A  16      30.629   7.791   1.179  1.00  0.00           H  
ATOM    247  HG2 LYS A  16      28.182   7.841   2.962  1.00  0.00           H  
ATOM    248  HG3 LYS A  16      29.369   9.127   2.742  1.00  0.00           H  
ATOM    249  HD2 LYS A  16      28.722   9.309   0.361  1.00  0.00           H  
ATOM    250  HD3 LYS A  16      27.513   8.048   0.601  1.00  0.00           H  
ATOM    251  HE2 LYS A  16      27.061   9.923   2.652  1.00  0.00           H  
ATOM    252  HE3 LYS A  16      27.330  10.875   1.192  1.00  0.00           H  
ATOM    253  HZ1 LYS A  16      25.689   8.592   0.701  1.00  0.00           H  
ATOM    254  HZ2 LYS A  16      25.015   9.601   1.887  1.00  0.00           H  
ATOM    255  HZ3 LYS A  16      25.394  10.230   0.355  1.00  0.00           H  
ATOM    256  N   LEU A  17      30.112   4.055   1.231  1.00  0.00           N  
ATOM    257  CA  LEU A  17      31.032   2.926   0.908  1.00  0.00           C  
ATOM    258  C   LEU A  17      30.457   2.180  -0.275  1.00  0.00           C  
ATOM    259  O   LEU A  17      31.056   2.089  -1.321  1.00  0.00           O  
ATOM    260  CB  LEU A  17      31.133   1.965   2.081  1.00  0.00           C  
ATOM    261  CG  LEU A  17      30.957   2.726   3.381  1.00  0.00           C  
ATOM    262  CD1 LEU A  17      31.535   1.886   4.512  1.00  0.00           C  
ATOM    263  CD2 LEU A  17      31.708   4.065   3.306  1.00  0.00           C  
ATOM    264  H   LEU A  17      29.483   3.979   1.977  1.00  0.00           H  
ATOM    265  HA  LEU A  17      32.011   3.311   0.677  1.00  0.00           H  
ATOM    266  HB2 LEU A  17      30.363   1.212   1.997  1.00  0.00           H  
ATOM    267  HB3 LEU A  17      32.103   1.490   2.073  1.00  0.00           H  
ATOM    268  HG  LEU A  17      29.900   2.897   3.545  1.00  0.00           H  
ATOM    269 HD11 LEU A  17      31.134   0.885   4.454  1.00  0.00           H  
ATOM    270 HD12 LEU A  17      32.611   1.848   4.413  1.00  0.00           H  
ATOM    271 HD13 LEU A  17      31.275   2.328   5.460  1.00  0.00           H  
ATOM    272 HD21 LEU A  17      32.429   4.027   2.499  1.00  0.00           H  
ATOM    273 HD22 LEU A  17      31.005   4.864   3.116  1.00  0.00           H  
ATOM    274 HD23 LEU A  17      32.220   4.248   4.237  1.00  0.00           H  
ATOM    275  N   VAL A  18      29.269   1.672  -0.114  1.00  0.00           N  
ATOM    276  CA  VAL A  18      28.605   0.961  -1.210  1.00  0.00           C  
ATOM    277  C   VAL A  18      28.675   1.842  -2.432  1.00  0.00           C  
ATOM    278  O   VAL A  18      29.453   1.616  -3.321  1.00  0.00           O  
ATOM    279  CB  VAL A  18      27.156   0.779  -0.792  1.00  0.00           C  
ATOM    280  CG1 VAL A  18      26.262   0.643  -2.022  1.00  0.00           C  
ATOM    281  CG2 VAL A  18      27.060  -0.457   0.090  1.00  0.00           C  
ATOM    282  H   VAL A  18      28.790   1.787   0.732  1.00  0.00           H  
ATOM    283  HA  VAL A  18      29.077   0.004  -1.400  1.00  0.00           H  
ATOM    284  HB  VAL A  18      26.845   1.648  -0.222  1.00  0.00           H  
ATOM    285 HG11 VAL A  18      26.857   0.313  -2.861  1.00  0.00           H  
ATOM    286 HG12 VAL A  18      25.481  -0.070  -1.826  1.00  0.00           H  
ATOM    287 HG13 VAL A  18      25.826   1.606  -2.248  1.00  0.00           H  
ATOM    288 HG21 VAL A  18      28.056  -0.761   0.381  1.00  0.00           H  
ATOM    289 HG22 VAL A  18      26.484  -0.221   0.972  1.00  0.00           H  
ATOM    290 HG23 VAL A  18      26.582  -1.252  -0.456  1.00  0.00           H  
ATOM    291  N   PHE A  19      27.851   2.847  -2.445  1.00  0.00           N  
ATOM    292  CA  PHE A  19      27.818   3.819  -3.593  1.00  0.00           C  
ATOM    293  C   PHE A  19      29.194   3.863  -4.269  1.00  0.00           C  
ATOM    294  O   PHE A  19      29.306   3.845  -5.477  1.00  0.00           O  
ATOM    295  CB  PHE A  19      27.465   5.215  -3.070  1.00  0.00           C  
ATOM    296  CG  PHE A  19      26.497   5.883  -4.017  1.00  0.00           C  
ATOM    297  CD1 PHE A  19      26.579   5.639  -5.394  1.00  0.00           C  
ATOM    298  CD2 PHE A  19      25.517   6.749  -3.518  1.00  0.00           C  
ATOM    299  CE1 PHE A  19      25.680   6.261  -6.270  1.00  0.00           C  
ATOM    300  CE2 PHE A  19      24.619   7.371  -4.394  1.00  0.00           C  
ATOM    301  CZ  PHE A  19      24.701   7.127  -5.770  1.00  0.00           C  
ATOM    302  H   PHE A  19      27.243   2.959  -1.677  1.00  0.00           H  
ATOM    303  HA  PHE A  19      27.075   3.502  -4.313  1.00  0.00           H  
ATOM    304  HB2 PHE A  19      27.011   5.129  -2.093  1.00  0.00           H  
ATOM    305  HB3 PHE A  19      28.363   5.810  -2.997  1.00  0.00           H  
ATOM    306  HD1 PHE A  19      27.334   4.971  -5.780  1.00  0.00           H  
ATOM    307  HD2 PHE A  19      25.454   6.938  -2.457  1.00  0.00           H  
ATOM    308  HE1 PHE A  19      25.743   6.073  -7.332  1.00  0.00           H  
ATOM    309  HE2 PHE A  19      23.863   8.039  -4.008  1.00  0.00           H  
ATOM    310  HZ  PHE A  19      24.007   7.606  -6.445  1.00  0.00           H  
ATOM    311  N   PHE A  20      30.242   3.873  -3.486  1.00  0.00           N  
ATOM    312  CA  PHE A  20      31.613   3.863  -4.068  1.00  0.00           C  
ATOM    313  C   PHE A  20      31.769   2.552  -4.848  1.00  0.00           C  
ATOM    314  O   PHE A  20      31.931   2.537  -6.052  1.00  0.00           O  
ATOM    315  CB  PHE A  20      32.637   3.918  -2.925  1.00  0.00           C  
ATOM    316  CG  PHE A  20      33.852   4.704  -3.361  1.00  0.00           C  
ATOM    317  CD1 PHE A  20      33.752   6.083  -3.584  1.00  0.00           C  
ATOM    318  CD2 PHE A  20      35.080   4.054  -3.538  1.00  0.00           C  
ATOM    319  CE1 PHE A  20      34.879   6.811  -3.985  1.00  0.00           C  
ATOM    320  CE2 PHE A  20      36.206   4.782  -3.938  1.00  0.00           C  
ATOM    321  CZ  PHE A  20      36.106   6.160  -4.161  1.00  0.00           C  
ATOM    322  H   PHE A  20      30.124   3.853  -2.514  1.00  0.00           H  
ATOM    323  HA  PHE A  20      31.744   4.707  -4.730  1.00  0.00           H  
ATOM    324  HB2 PHE A  20      32.189   4.397  -2.065  1.00  0.00           H  
ATOM    325  HB3 PHE A  20      32.935   2.914  -2.658  1.00  0.00           H  
ATOM    326  HD1 PHE A  20      32.805   6.585  -3.447  1.00  0.00           H  
ATOM    327  HD2 PHE A  20      35.158   2.991  -3.366  1.00  0.00           H  
ATOM    328  HE1 PHE A  20      34.801   7.874  -4.157  1.00  0.00           H  
ATOM    329  HE2 PHE A  20      37.153   4.281  -4.073  1.00  0.00           H  
ATOM    330  HZ  PHE A  20      36.976   6.722  -4.469  1.00  0.00           H  
ATOM    331  N   ALA A  21      31.682   1.453  -4.152  1.00  0.00           N  
ATOM    332  CA  ALA A  21      31.775   0.114  -4.793  1.00  0.00           C  
ATOM    333  C   ALA A  21      30.954   0.103  -6.085  1.00  0.00           C  
ATOM    334  O   ALA A  21      31.400  -0.354  -7.119  1.00  0.00           O  
ATOM    335  CB  ALA A  21      31.182  -0.913  -3.825  1.00  0.00           C  
ATOM    336  H   ALA A  21      31.528   1.509  -3.192  1.00  0.00           H  
ATOM    337  HA  ALA A  21      32.805  -0.130  -5.002  1.00  0.00           H  
ATOM    338  HB1 ALA A  21      30.826  -0.404  -2.938  1.00  0.00           H  
ATOM    339  HB2 ALA A  21      30.355  -1.420  -4.300  1.00  0.00           H  
ATOM    340  HB3 ALA A  21      31.937  -1.630  -3.548  1.00  0.00           H  
ATOM    341  N   GLU A  22      29.747   0.590  -6.017  1.00  0.00           N  
ATOM    342  CA  GLU A  22      28.862   0.614  -7.211  1.00  0.00           C  
ATOM    343  C   GLU A  22      29.547   1.369  -8.355  1.00  0.00           C  
ATOM    344  O   GLU A  22      29.566   0.919  -9.484  1.00  0.00           O  
ATOM    345  CB  GLU A  22      27.556   1.320  -6.853  1.00  0.00           C  
ATOM    346  CG  GLU A  22      26.858   0.561  -5.725  1.00  0.00           C  
ATOM    347  CD  GLU A  22      25.529   1.251  -5.410  1.00  0.00           C  
ATOM    348  OE1 GLU A  22      24.808   1.557  -6.346  1.00  0.00           O  
ATOM    349  OE2 GLU A  22      25.255   1.462  -4.242  1.00  0.00           O  
ATOM    350  H   GLU A  22      29.417   0.931  -5.169  1.00  0.00           H  
ATOM    351  HA  GLU A  22      28.646  -0.395  -7.514  1.00  0.00           H  
ATOM    352  HB2 GLU A  22      27.772   2.326  -6.530  1.00  0.00           H  
ATOM    353  HB3 GLU A  22      26.912   1.351  -7.716  1.00  0.00           H  
ATOM    354  HG2 GLU A  22      26.664  -0.470  -6.040  1.00  0.00           H  
ATOM    355  HG3 GLU A  22      27.495   0.575  -4.839  1.00  0.00           H  
ATOM    356  N   ASP A  23      30.102   2.519  -8.074  1.00  0.00           N  
ATOM    357  CA  ASP A  23      30.778   3.308  -9.145  1.00  0.00           C  
ATOM    358  C   ASP A  23      32.267   2.990  -9.154  1.00  0.00           C  
ATOM    359  O   ASP A  23      33.067   3.685  -9.749  1.00  0.00           O  
ATOM    360  CB  ASP A  23      30.578   4.796  -8.878  1.00  0.00           C  
ATOM    361  CG  ASP A  23      29.918   5.455 -10.091  1.00  0.00           C  
ATOM    362  OD1 ASP A  23      29.829   4.804 -11.119  1.00  0.00           O  
ATOM    363  OD2 ASP A  23      29.514   6.600  -9.972  1.00  0.00           O  
ATOM    364  H   ASP A  23      30.070   2.866  -7.159  1.00  0.00           H  
ATOM    365  HA  ASP A  23      30.356   3.047 -10.097  1.00  0.00           H  
ATOM    366  HB2 ASP A  23      29.947   4.916  -8.011  1.00  0.00           H  
ATOM    367  HB3 ASP A  23      31.534   5.262  -8.693  1.00  0.00           H  
ATOM    368  N   VAL A  24      32.632   1.941  -8.496  1.00  0.00           N  
ATOM    369  CA  VAL A  24      34.041   1.533  -8.432  1.00  0.00           C  
ATOM    370  C   VAL A  24      34.324   0.536  -9.563  1.00  0.00           C  
ATOM    371  O   VAL A  24      34.888   0.882 -10.581  1.00  0.00           O  
ATOM    372  CB  VAL A  24      34.257   0.884  -7.075  1.00  0.00           C  
ATOM    373  CG1 VAL A  24      35.491   0.024  -7.140  1.00  0.00           C  
ATOM    374  CG2 VAL A  24      34.441   1.967  -6.010  1.00  0.00           C  
ATOM    375  H   VAL A  24      31.971   1.410  -8.032  1.00  0.00           H  
ATOM    376  HA  VAL A  24      34.688   2.387  -8.527  1.00  0.00           H  
ATOM    377  HB  VAL A  24      33.402   0.272  -6.827  1.00  0.00           H  
ATOM    378 HG11 VAL A  24      36.214   0.504  -7.783  1.00  0.00           H  
ATOM    379 HG12 VAL A  24      35.894  -0.090  -6.152  1.00  0.00           H  
ATOM    380 HG13 VAL A  24      35.225  -0.938  -7.545  1.00  0.00           H  
ATOM    381 HG21 VAL A  24      34.016   2.895  -6.363  1.00  0.00           H  
ATOM    382 HG22 VAL A  24      33.944   1.665  -5.100  1.00  0.00           H  
ATOM    383 HG23 VAL A  24      35.495   2.106  -5.816  1.00  0.00           H  
ATOM    384  N   GLY A  25      33.935  -0.698  -9.389  1.00  0.00           N  
ATOM    385  CA  GLY A  25      34.181  -1.714 -10.451  1.00  0.00           C  
ATOM    386  C   GLY A  25      34.982  -2.878  -9.867  1.00  0.00           C  
ATOM    387  O   GLY A  25      34.653  -4.031 -10.063  1.00  0.00           O  
ATOM    388  H   GLY A  25      33.481  -0.956  -8.560  1.00  0.00           H  
ATOM    389  HA2 GLY A  25      33.234  -2.077 -10.826  1.00  0.00           H  
ATOM    390  HA3 GLY A  25      34.741  -1.265 -11.257  1.00  0.00           H  
ATOM    391  N   SER A  26      36.031  -2.586  -9.147  1.00  0.00           N  
ATOM    392  CA  SER A  26      36.850  -3.677  -8.548  1.00  0.00           C  
ATOM    393  C   SER A  26      38.197  -3.116  -8.089  1.00  0.00           C  
ATOM    394  O   SER A  26      39.243  -3.639  -8.418  1.00  0.00           O  
ATOM    395  CB  SER A  26      37.083  -4.773  -9.588  1.00  0.00           C  
ATOM    396  OG  SER A  26      36.142  -5.818  -9.386  1.00  0.00           O  
ATOM    397  H   SER A  26      36.279  -1.650  -8.999  1.00  0.00           H  
ATOM    398  HA  SER A  26      36.327  -4.094  -7.700  1.00  0.00           H  
ATOM    399  HB2 SER A  26      36.955  -4.366 -10.578  1.00  0.00           H  
ATOM    400  HB3 SER A  26      38.090  -5.155  -9.485  1.00  0.00           H  
ATOM    401  HG  SER A  26      35.921  -5.843  -8.452  1.00  0.00           H  
ATOM    402  N   ASN A  27      38.180  -2.057  -7.328  1.00  0.00           N  
ATOM    403  CA  ASN A  27      39.456  -1.464  -6.843  1.00  0.00           C  
ATOM    404  C   ASN A  27      39.405  -1.343  -5.315  1.00  0.00           C  
ATOM    405  O   ASN A  27      38.933  -2.233  -4.634  1.00  0.00           O  
ATOM    406  CB  ASN A  27      39.645  -0.081  -7.472  1.00  0.00           C  
ATOM    407  CG  ASN A  27      39.631  -0.212  -8.997  1.00  0.00           C  
ATOM    408  OD1 ASN A  27      38.834   0.415  -9.665  1.00  0.00           O  
ATOM    409  ND2 ASN A  27      40.487  -1.006  -9.579  1.00  0.00           N  
ATOM    410  H   ASN A  27      37.325  -1.651  -7.072  1.00  0.00           H  
ATOM    411  HA  ASN A  27      40.280  -2.104  -7.125  1.00  0.00           H  
ATOM    412  HB2 ASN A  27      38.823   0.573  -7.157  1.00  0.00           H  
ATOM    413  HB3 ASN A  27      40.610   0.330  -7.154  1.00  0.00           H  
ATOM    414 HD21 ASN A  27      41.142  -1.521  -9.021  1.00  0.00           H  
ATOM    415 HD22 ASN A  27      40.480  -1.093 -10.578  1.00  0.00           H  
ATOM    416  N   LYS A  28      39.881  -0.257  -4.765  1.00  0.00           N  
ATOM    417  CA  LYS A  28      39.849  -0.100  -3.284  1.00  0.00           C  
ATOM    418  C   LYS A  28      38.722   0.860  -2.896  1.00  0.00           C  
ATOM    419  O   LYS A  28      38.240   1.626  -3.707  1.00  0.00           O  
ATOM    420  CB  LYS A  28      41.187   0.465  -2.802  1.00  0.00           C  
ATOM    421  CG  LYS A  28      42.145  -0.687  -2.494  1.00  0.00           C  
ATOM    422  CD  LYS A  28      43.282  -0.182  -1.604  1.00  0.00           C  
ATOM    423  CE  LYS A  28      44.579  -0.128  -2.414  1.00  0.00           C  
ATOM    424  NZ  LYS A  28      45.678   0.402  -1.558  1.00  0.00           N  
ATOM    425  H   LYS A  28      40.258   0.453  -5.323  1.00  0.00           H  
ATOM    426  HA  LYS A  28      39.677  -1.061  -2.823  1.00  0.00           H  
ATOM    427  HB2 LYS A  28      41.612   1.091  -3.574  1.00  0.00           H  
ATOM    428  HB3 LYS A  28      41.031   1.050  -1.908  1.00  0.00           H  
ATOM    429  HG2 LYS A  28      41.609  -1.474  -1.984  1.00  0.00           H  
ATOM    430  HG3 LYS A  28      42.556  -1.070  -3.416  1.00  0.00           H  
ATOM    431  HD2 LYS A  28      43.042   0.806  -1.239  1.00  0.00           H  
ATOM    432  HD3 LYS A  28      43.410  -0.853  -0.768  1.00  0.00           H  
ATOM    433  HE2 LYS A  28      44.833  -1.122  -2.752  1.00  0.00           H  
ATOM    434  HE3 LYS A  28      44.443   0.519  -3.267  1.00  0.00           H  
ATOM    435  HZ1 LYS A  28      45.304   0.628  -0.613  1.00  0.00           H  
ATOM    436  HZ2 LYS A  28      46.428  -0.313  -1.472  1.00  0.00           H  
ATOM    437  HZ3 LYS A  28      46.071   1.262  -1.991  1.00  0.00           H  
ATOM    438  N   GLY A  29      38.296   0.825  -1.662  1.00  0.00           N  
ATOM    439  CA  GLY A  29      37.200   1.735  -1.228  1.00  0.00           C  
ATOM    440  C   GLY A  29      37.658   2.541  -0.012  1.00  0.00           C  
ATOM    441  O   GLY A  29      38.227   3.607  -0.139  1.00  0.00           O  
ATOM    442  H   GLY A  29      38.696   0.200  -1.022  1.00  0.00           H  
ATOM    443  HA2 GLY A  29      36.952   2.408  -2.036  1.00  0.00           H  
ATOM    444  HA3 GLY A  29      36.331   1.152  -0.964  1.00  0.00           H  
ATOM    445  N   ALA A  30      37.409   2.042   1.167  1.00  0.00           N  
ATOM    446  CA  ALA A  30      37.823   2.776   2.391  1.00  0.00           C  
ATOM    447  C   ALA A  30      38.507   1.812   3.363  1.00  0.00           C  
ATOM    448  O   ALA A  30      39.712   1.656   3.356  1.00  0.00           O  
ATOM    449  CB  ALA A  30      36.584   3.366   3.056  1.00  0.00           C  
ATOM    450  H   ALA A  30      36.945   1.186   1.249  1.00  0.00           H  
ATOM    451  HA  ALA A  30      38.505   3.571   2.126  1.00  0.00           H  
ATOM    452  HB1 ALA A  30      35.714   2.797   2.760  1.00  0.00           H  
ATOM    453  HB2 ALA A  30      36.696   3.320   4.129  1.00  0.00           H  
ATOM    454  HB3 ALA A  30      36.464   4.393   2.748  1.00  0.00           H  
ATOM    455  N   ILE A  31      37.743   1.166   4.201  1.00  0.00           N  
ATOM    456  CA  ILE A  31      38.332   0.217   5.177  1.00  0.00           C  
ATOM    457  C   ILE A  31      38.654  -1.101   4.473  1.00  0.00           C  
ATOM    458  O   ILE A  31      39.542  -1.829   4.871  1.00  0.00           O  
ATOM    459  CB  ILE A  31      37.337  -0.052   6.312  1.00  0.00           C  
ATOM    460  CG1 ILE A  31      36.249   1.026   6.361  1.00  0.00           C  
ATOM    461  CG2 ILE A  31      38.086  -0.042   7.631  1.00  0.00           C  
ATOM    462  CD1 ILE A  31      35.036   0.561   5.554  1.00  0.00           C  
ATOM    463  H   ILE A  31      36.780   1.307   4.192  1.00  0.00           H  
ATOM    464  HA  ILE A  31      39.239   0.638   5.586  1.00  0.00           H  
ATOM    465  HB  ILE A  31      36.880  -1.019   6.163  1.00  0.00           H  
ATOM    466 HG12 ILE A  31      35.957   1.195   7.388  1.00  0.00           H  
ATOM    467 HG13 ILE A  31      36.631   1.944   5.939  1.00  0.00           H  
ATOM    468 HG21 ILE A  31      38.957   0.591   7.539  1.00  0.00           H  
ATOM    469 HG22 ILE A  31      37.440   0.341   8.404  1.00  0.00           H  
ATOM    470 HG23 ILE A  31      38.391  -1.046   7.876  1.00  0.00           H  
ATOM    471 HD11 ILE A  31      35.288  -0.339   5.012  1.00  0.00           H  
ATOM    472 HD12 ILE A  31      34.213   0.360   6.224  1.00  0.00           H  
ATOM    473 HD13 ILE A  31      34.751   1.334   4.855  1.00  0.00           H  
ATOM    474  N   ILE A  32      37.937  -1.416   3.431  1.00  0.00           N  
ATOM    475  CA  ILE A  32      38.200  -2.689   2.703  1.00  0.00           C  
ATOM    476  C   ILE A  32      39.637  -2.688   2.193  1.00  0.00           C  
ATOM    477  O   ILE A  32      40.364  -3.647   2.338  1.00  0.00           O  
ATOM    478  CB  ILE A  32      37.229  -2.811   1.530  1.00  0.00           C  
ATOM    479  CG1 ILE A  32      37.701  -1.955   0.349  1.00  0.00           C  
ATOM    480  CG2 ILE A  32      35.866  -2.317   1.985  1.00  0.00           C  
ATOM    481  CD1 ILE A  32      36.695  -2.071  -0.797  1.00  0.00           C  
ATOM    482  H   ILE A  32      37.225  -0.815   3.128  1.00  0.00           H  
ATOM    483  HA  ILE A  32      38.054  -3.521   3.375  1.00  0.00           H  
ATOM    484  HB  ILE A  32      37.156  -3.846   1.226  1.00  0.00           H  
ATOM    485 HG12 ILE A  32      37.774  -0.923   0.660  1.00  0.00           H  
ATOM    486 HG13 ILE A  32      38.667  -2.302   0.015  1.00  0.00           H  
ATOM    487 HG21 ILE A  32      35.878  -2.184   3.057  1.00  0.00           H  
ATOM    488 HG22 ILE A  32      35.652  -1.374   1.507  1.00  0.00           H  
ATOM    489 HG23 ILE A  32      35.115  -3.041   1.717  1.00  0.00           H  
ATOM    490 HD11 ILE A  32      36.442  -3.110  -0.950  1.00  0.00           H  
ATOM    491 HD12 ILE A  32      35.802  -1.517  -0.550  1.00  0.00           H  
ATOM    492 HD13 ILE A  32      37.130  -1.670  -1.701  1.00  0.00           H  
ATOM    493  N   GLY A  33      40.043  -1.608   1.593  1.00  0.00           N  
ATOM    494  CA  GLY A  33      41.435  -1.523   1.064  1.00  0.00           C  
ATOM    495  C   GLY A  33      42.430  -1.877   2.174  1.00  0.00           C  
ATOM    496  O   GLY A  33      43.534  -2.311   1.914  1.00  0.00           O  
ATOM    497  H   GLY A  33      39.428  -0.850   1.490  1.00  0.00           H  
ATOM    498  HA2 GLY A  33      41.549  -2.215   0.242  1.00  0.00           H  
ATOM    499  HA3 GLY A  33      41.628  -0.519   0.719  1.00  0.00           H  
ATOM    500  N   LEU A  34      42.049  -1.694   3.411  1.00  0.00           N  
ATOM    501  CA  LEU A  34      42.976  -2.020   4.534  1.00  0.00           C  
ATOM    502  C   LEU A  34      42.970  -3.524   4.788  1.00  0.00           C  
ATOM    503  O   LEU A  34      43.946  -4.211   4.561  1.00  0.00           O  
ATOM    504  CB  LEU A  34      42.515  -1.303   5.796  1.00  0.00           C  
ATOM    505  CG  LEU A  34      42.656   0.195   5.584  1.00  0.00           C  
ATOM    506  CD1 LEU A  34      42.449   0.917   6.914  1.00  0.00           C  
ATOM    507  CD2 LEU A  34      44.058   0.505   5.047  1.00  0.00           C  
ATOM    508  H   LEU A  34      41.155  -1.342   3.601  1.00  0.00           H  
ATOM    509  HA  LEU A  34      43.972  -1.689   4.286  1.00  0.00           H  
ATOM    510  HB2 LEU A  34      41.481  -1.548   5.994  1.00  0.00           H  
ATOM    511  HB3 LEU A  34      43.127  -1.608   6.631  1.00  0.00           H  
ATOM    512  HG  LEU A  34      41.913   0.518   4.869  1.00  0.00           H  
ATOM    513 HD11 LEU A  34      42.072   0.218   7.646  1.00  0.00           H  
ATOM    514 HD12 LEU A  34      43.392   1.320   7.254  1.00  0.00           H  
ATOM    515 HD13 LEU A  34      41.741   1.720   6.781  1.00  0.00           H  
ATOM    516 HD21 LEU A  34      44.757  -0.228   5.422  1.00  0.00           H  
ATOM    517 HD22 LEU A  34      44.046   0.470   3.967  1.00  0.00           H  
ATOM    518 HD23 LEU A  34      44.360   1.489   5.372  1.00  0.00           H  
ATOM    519  N   MET A  35      41.872  -4.035   5.265  1.00  0.00           N  
ATOM    520  CA  MET A  35      41.781  -5.496   5.549  1.00  0.00           C  
ATOM    521  C   MET A  35      42.250  -6.290   4.326  1.00  0.00           C  
ATOM    522  O   MET A  35      42.615  -7.444   4.424  1.00  0.00           O  
ATOM    523  CB  MET A  35      40.328  -5.860   5.875  1.00  0.00           C  
ATOM    524  CG  MET A  35      39.494  -5.867   4.591  1.00  0.00           C  
ATOM    525  SD  MET A  35      37.861  -6.565   4.944  1.00  0.00           S  
ATOM    526  CE  MET A  35      37.142  -5.090   5.704  1.00  0.00           C  
ATOM    527  H   MET A  35      41.102  -3.452   5.442  1.00  0.00           H  
ATOM    528  HA  MET A  35      42.409  -5.736   6.394  1.00  0.00           H  
ATOM    529  HB2 MET A  35      40.297  -6.848   6.331  1.00  0.00           H  
ATOM    530  HB3 MET A  35      39.919  -5.119   6.561  1.00  0.00           H  
ATOM    531  HG2 MET A  35      39.378  -4.847   4.230  1.00  0.00           H  
ATOM    532  HG3 MET A  35      39.991  -6.477   3.839  1.00  0.00           H  
ATOM    533  HE1 MET A  35      37.856  -4.283   5.675  1.00  0.00           H  
ATOM    534  HE2 MET A  35      36.253  -4.802   5.159  1.00  0.00           H  
ATOM    535  HE3 MET A  35      36.886  -5.305   6.733  1.00  0.00           H  
ATOM    536  N   VAL A  36      42.232  -5.680   3.173  1.00  0.00           N  
ATOM    537  CA  VAL A  36      42.657  -6.375   1.945  1.00  0.00           C  
ATOM    538  C   VAL A  36      44.168  -6.204   1.750  1.00  0.00           C  
ATOM    539  O   VAL A  36      44.668  -6.210   0.643  1.00  0.00           O  
ATOM    540  CB  VAL A  36      41.909  -5.742   0.781  1.00  0.00           C  
ATOM    541  CG1 VAL A  36      42.396  -6.348  -0.518  1.00  0.00           C  
ATOM    542  CG2 VAL A  36      40.409  -5.999   0.937  1.00  0.00           C  
ATOM    543  H   VAL A  36      41.928  -4.759   3.108  1.00  0.00           H  
ATOM    544  HA  VAL A  36      42.411  -7.422   2.010  1.00  0.00           H  
ATOM    545  HB  VAL A  36      42.094  -4.679   0.773  1.00  0.00           H  
ATOM    546 HG11 VAL A  36      42.699  -7.367  -0.342  1.00  0.00           H  
ATOM    547 HG12 VAL A  36      41.598  -6.325  -1.242  1.00  0.00           H  
ATOM    548 HG13 VAL A  36      43.235  -5.775  -0.881  1.00  0.00           H  
ATOM    549 HG21 VAL A  36      40.121  -5.833   1.965  1.00  0.00           H  
ATOM    550 HG22 VAL A  36      39.859  -5.326   0.296  1.00  0.00           H  
ATOM    551 HG23 VAL A  36      40.187  -7.019   0.662  1.00  0.00           H  
ATOM    552  N   GLY A  37      44.900  -6.049   2.818  1.00  0.00           N  
ATOM    553  CA  GLY A  37      46.374  -5.877   2.690  1.00  0.00           C  
ATOM    554  C   GLY A  37      47.051  -6.307   3.992  1.00  0.00           C  
ATOM    555  O   GLY A  37      47.917  -5.628   4.507  1.00  0.00           O  
ATOM    556  H   GLY A  37      44.481  -6.046   3.702  1.00  0.00           H  
ATOM    557  HA2 GLY A  37      46.738  -6.495   1.871  1.00  0.00           H  
ATOM    558  HA3 GLY A  37      46.599  -4.830   2.499  1.00  0.00           H  
ATOM    559  N   GLY A  38      46.664  -7.432   4.529  1.00  0.00           N  
ATOM    560  CA  GLY A  38      47.285  -7.906   5.797  1.00  0.00           C  
ATOM    561  C   GLY A  38      47.111  -9.421   5.918  1.00  0.00           C  
ATOM    562  O   GLY A  38      48.047 -10.178   5.757  1.00  0.00           O  
ATOM    563  H   GLY A  38      45.964  -7.965   4.097  1.00  0.00           H  
ATOM    564  HA2 GLY A  38      48.338  -7.662   5.796  1.00  0.00           H  
ATOM    565  HA3 GLY A  38      46.805  -7.425   6.636  1.00  0.00           H  
ATOM    566  N   VAL A  39      45.918  -9.870   6.201  1.00  0.00           N  
ATOM    567  CA  VAL A  39      45.684 -11.336   6.334  1.00  0.00           C  
ATOM    568  C   VAL A  39      44.882 -11.838   5.130  1.00  0.00           C  
ATOM    569  O   VAL A  39      45.038 -12.962   4.695  1.00  0.00           O  
ATOM    570  CB  VAL A  39      44.898 -11.612   7.617  1.00  0.00           C  
ATOM    571  CG1 VAL A  39      45.855 -11.629   8.811  1.00  0.00           C  
ATOM    572  CG2 VAL A  39      43.851 -10.513   7.819  1.00  0.00           C  
ATOM    573  H   VAL A  39      45.176  -9.242   6.328  1.00  0.00           H  
ATOM    574  HA  VAL A  39      46.632 -11.850   6.375  1.00  0.00           H  
ATOM    575  HB  VAL A  39      44.405 -12.570   7.538  1.00  0.00           H  
ATOM    576 HG11 VAL A  39      46.868 -11.755   8.459  1.00  0.00           H  
ATOM    577 HG12 VAL A  39      45.774 -10.697   9.351  1.00  0.00           H  
ATOM    578 HG13 VAL A  39      45.597 -12.448   9.466  1.00  0.00           H  
ATOM    579 HG21 VAL A  39      43.261 -10.409   6.920  1.00  0.00           H  
ATOM    580 HG22 VAL A  39      43.206 -10.777   8.644  1.00  0.00           H  
ATOM    581 HG23 VAL A  39      44.347  -9.578   8.034  1.00  0.00           H  
ATOM    582  N   VAL A  40      44.024 -11.016   4.589  1.00  0.00           N  
ATOM    583  CA  VAL A  40      43.212 -11.451   3.417  1.00  0.00           C  
ATOM    584  C   VAL A  40      43.341 -10.419   2.294  1.00  0.00           C  
ATOM    585  O   VAL A  40      43.317  -9.238   2.597  1.00  0.00           O  
ATOM    586  CB  VAL A  40      41.744 -11.574   3.830  1.00  0.00           C  
ATOM    587  CG1 VAL A  40      41.636 -12.455   5.076  1.00  0.00           C  
ATOM    588  CG2 VAL A  40      41.184 -10.183   4.140  1.00  0.00           C  
ATOM    589  OXT VAL A  40      43.461 -10.828   1.151  1.00  0.00           O  
ATOM    590  H   VAL A  40      43.911 -10.115   4.956  1.00  0.00           H  
ATOM    591  HA  VAL A  40      43.569 -12.410   3.068  1.00  0.00           H  
ATOM    592  HB  VAL A  40      41.180 -12.021   3.025  1.00  0.00           H  
ATOM    593 HG11 VAL A  40      42.413 -13.205   5.054  1.00  0.00           H  
ATOM    594 HG12 VAL A  40      41.751 -11.845   5.959  1.00  0.00           H  
ATOM    595 HG13 VAL A  40      40.670 -12.937   5.093  1.00  0.00           H  
ATOM    596 HG21 VAL A  40      41.315  -9.543   3.280  1.00  0.00           H  
ATOM    597 HG22 VAL A  40      40.132 -10.262   4.372  1.00  0.00           H  
ATOM    598 HG23 VAL A  40      41.708  -9.763   4.985  1.00  0.00           H  
TER     599      VAL A  40                                                      
ENDMDL                                                                          
MODEL        2                                                                  
ATOM      1  N   ASP A   1      11.539 -11.544   8.297  1.00  0.00           N  
ATOM      2  CA  ASP A   1      11.860 -10.941   6.972  1.00  0.00           C  
ATOM      3  C   ASP A   1      13.003  -9.936   7.132  1.00  0.00           C  
ATOM      4  O   ASP A   1      12.812  -8.828   7.592  1.00  0.00           O  
ATOM      5  CB  ASP A   1      10.626 -10.224   6.424  1.00  0.00           C  
ATOM      6  CG  ASP A   1       9.438 -11.187   6.416  1.00  0.00           C  
ATOM      7  OD1 ASP A   1       9.265 -11.875   5.424  1.00  0.00           O  
ATOM      8  OD2 ASP A   1       8.722 -11.221   7.403  1.00  0.00           O  
ATOM      9  H1  ASP A   1      12.372 -11.486   8.915  1.00  0.00           H  
ATOM     10  H2  ASP A   1      10.748 -11.026   8.731  1.00  0.00           H  
ATOM     11  H3  ASP A   1      11.274 -12.541   8.168  1.00  0.00           H  
ATOM     12  HA  ASP A   1      12.159 -11.718   6.285  1.00  0.00           H  
ATOM     13  HB2 ASP A   1      10.400  -9.372   7.049  1.00  0.00           H  
ATOM     14  HB3 ASP A   1      10.824  -9.891   5.416  1.00  0.00           H  
ATOM     15  N   ALA A   2      14.191 -10.320   6.756  1.00  0.00           N  
ATOM     16  CA  ALA A   2      15.352  -9.400   6.884  1.00  0.00           C  
ATOM     17  C   ALA A   2      15.428  -8.493   5.656  1.00  0.00           C  
ATOM     18  O   ALA A   2      15.134  -8.901   4.549  1.00  0.00           O  
ATOM     19  CB  ALA A   2      16.629 -10.232   6.983  1.00  0.00           C  
ATOM     20  H   ALA A   2      14.322 -11.218   6.391  1.00  0.00           H  
ATOM     21  HA  ALA A   2      15.242  -8.799   7.773  1.00  0.00           H  
ATOM     22  HB1 ALA A   2      16.627 -10.986   6.210  1.00  0.00           H  
ATOM     23  HB2 ALA A   2      17.486  -9.589   6.860  1.00  0.00           H  
ATOM     24  HB3 ALA A   2      16.672 -10.710   7.951  1.00  0.00           H  
ATOM     25  N   GLU A   3      15.825  -7.264   5.843  1.00  0.00           N  
ATOM     26  CA  GLU A   3      15.925  -6.328   4.688  1.00  0.00           C  
ATOM     27  C   GLU A   3      17.396  -5.991   4.439  1.00  0.00           C  
ATOM     28  O   GLU A   3      17.949  -5.094   5.045  1.00  0.00           O  
ATOM     29  CB  GLU A   3      15.152  -5.047   5.003  1.00  0.00           C  
ATOM     30  CG  GLU A   3      13.656  -5.286   4.788  1.00  0.00           C  
ATOM     31  CD  GLU A   3      12.856  -4.478   5.811  1.00  0.00           C  
ATOM     32  OE1 GLU A   3      13.254  -3.361   6.094  1.00  0.00           O  
ATOM     33  OE2 GLU A   3      11.860  -4.991   6.294  1.00  0.00           O  
ATOM     34  H   GLU A   3      16.059  -6.957   6.742  1.00  0.00           H  
ATOM     35  HA  GLU A   3      15.508  -6.794   3.808  1.00  0.00           H  
ATOM     36  HB2 GLU A   3      15.326  -4.765   6.032  1.00  0.00           H  
ATOM     37  HB3 GLU A   3      15.485  -4.254   4.351  1.00  0.00           H  
ATOM     38  HG2 GLU A   3      13.383  -4.978   3.789  1.00  0.00           H  
ATOM     39  HG3 GLU A   3      13.439  -6.337   4.911  1.00  0.00           H  
ATOM     40  N   PHE A   4      18.036  -6.707   3.555  1.00  0.00           N  
ATOM     41  CA  PHE A   4      19.475  -6.430   3.273  1.00  0.00           C  
ATOM     42  C   PHE A   4      19.614  -5.760   1.906  1.00  0.00           C  
ATOM     43  O   PHE A   4      20.276  -4.751   1.765  1.00  0.00           O  
ATOM     44  CB  PHE A   4      20.272  -7.742   3.281  1.00  0.00           C  
ATOM     45  CG  PHE A   4      19.367  -8.901   2.931  1.00  0.00           C  
ATOM     46  CD1 PHE A   4      19.203  -9.281   1.594  1.00  0.00           C  
ATOM     47  CD2 PHE A   4      18.693  -9.593   3.944  1.00  0.00           C  
ATOM     48  CE1 PHE A   4      18.363 -10.355   1.270  1.00  0.00           C  
ATOM     49  CE2 PHE A   4      17.855 -10.666   3.621  1.00  0.00           C  
ATOM     50  CZ  PHE A   4      17.689 -11.046   2.284  1.00  0.00           C  
ATOM     51  H   PHE A   4      17.572  -7.426   3.080  1.00  0.00           H  
ATOM     52  HA  PHE A   4      19.866  -5.771   4.034  1.00  0.00           H  
ATOM     53  HB2 PHE A   4      21.070  -7.679   2.556  1.00  0.00           H  
ATOM     54  HB3 PHE A   4      20.692  -7.900   4.262  1.00  0.00           H  
ATOM     55  HD1 PHE A   4      19.723  -8.748   0.812  1.00  0.00           H  
ATOM     56  HD2 PHE A   4      18.821  -9.298   4.975  1.00  0.00           H  
ATOM     57  HE1 PHE A   4      18.236 -10.649   0.240  1.00  0.00           H  
ATOM     58  HE2 PHE A   4      17.335 -11.200   4.402  1.00  0.00           H  
ATOM     59  HZ  PHE A   4      17.042 -11.875   2.035  1.00  0.00           H  
ATOM     60  N   ARG A   5      18.998  -6.309   0.896  1.00  0.00           N  
ATOM     61  CA  ARG A   5      19.097  -5.706  -0.451  1.00  0.00           C  
ATOM     62  C   ARG A   5      17.879  -4.814  -0.690  1.00  0.00           C  
ATOM     63  O   ARG A   5      17.322  -4.246   0.228  1.00  0.00           O  
ATOM     64  CB  ARG A   5      19.140  -6.827  -1.492  1.00  0.00           C  
ATOM     65  CG  ARG A   5      20.303  -6.584  -2.455  1.00  0.00           C  
ATOM     66  CD  ARG A   5      21.564  -7.248  -1.901  1.00  0.00           C  
ATOM     67  NE  ARG A   5      22.276  -7.958  -3.001  1.00  0.00           N  
ATOM     68  CZ  ARG A   5      23.513  -8.340  -2.839  1.00  0.00           C  
ATOM     69  NH1 ARG A   5      23.999  -8.482  -1.636  1.00  0.00           N  
ATOM     70  NH2 ARG A   5      24.264  -8.581  -3.877  1.00  0.00           N  
ATOM     71  H   ARG A   5      18.470  -7.119   1.022  1.00  0.00           H  
ATOM     72  HA  ARG A   5      19.998  -5.114  -0.518  1.00  0.00           H  
ATOM     73  HB2 ARG A   5      19.282  -7.774  -0.992  1.00  0.00           H  
ATOM     74  HB3 ARG A   5      18.214  -6.849  -2.044  1.00  0.00           H  
ATOM     75  HG2 ARG A   5      20.066  -7.005  -3.422  1.00  0.00           H  
ATOM     76  HG3 ARG A   5      20.473  -5.523  -2.554  1.00  0.00           H  
ATOM     77  HD2 ARG A   5      22.213  -6.495  -1.478  1.00  0.00           H  
ATOM     78  HD3 ARG A   5      21.290  -7.958  -1.134  1.00  0.00           H  
ATOM     79  HE  ARG A   5      21.816  -8.137  -3.847  1.00  0.00           H  
ATOM     80 HH11 ARG A   5      23.424  -8.298  -0.840  1.00  0.00           H  
ATOM     81 HH12 ARG A   5      24.948  -8.774  -1.510  1.00  0.00           H  
ATOM     82 HH21 ARG A   5      23.893  -8.472  -4.799  1.00  0.00           H  
ATOM     83 HH22 ARG A   5      25.212  -8.873  -3.753  1.00  0.00           H  
ATOM     84  N   HIS A   6      17.464  -4.692  -1.915  1.00  0.00           N  
ATOM     85  CA  HIS A   6      16.281  -3.840  -2.231  1.00  0.00           C  
ATOM     86  C   HIS A   6      16.344  -2.543  -1.418  1.00  0.00           C  
ATOM     87  O   HIS A   6      15.333  -1.939  -1.117  1.00  0.00           O  
ATOM     88  CB  HIS A   6      15.000  -4.597  -1.880  1.00  0.00           C  
ATOM     89  CG  HIS A   6      13.831  -3.956  -2.579  1.00  0.00           C  
ATOM     90  ND1 HIS A   6      13.962  -3.301  -3.793  1.00  0.00           N  
ATOM     91  CD2 HIS A   6      12.504  -3.863  -2.244  1.00  0.00           C  
ATOM     92  CE1 HIS A   6      12.745  -2.845  -4.141  1.00  0.00           C  
ATOM     93  NE2 HIS A   6      11.819  -3.161  -3.231  1.00  0.00           N  
ATOM     94  H   HIS A   6      17.931  -5.163  -2.630  1.00  0.00           H  
ATOM     95  HA  HIS A   6      16.283  -3.603  -3.283  1.00  0.00           H  
ATOM     96  HB2 HIS A   6      15.091  -5.625  -2.198  1.00  0.00           H  
ATOM     97  HB3 HIS A   6      14.844  -4.561  -0.812  1.00  0.00           H  
ATOM     98  HD1 HIS A   6      14.789  -3.191  -4.307  1.00  0.00           H  
ATOM     99  HD2 HIS A   6      12.058  -4.272  -1.350  1.00  0.00           H  
ATOM    100  HE1 HIS A   6      12.541  -2.291  -5.045  1.00  0.00           H  
ATOM    101  N   ASP A   7      17.522  -2.112  -1.060  1.00  0.00           N  
ATOM    102  CA  ASP A   7      17.649  -0.857  -0.267  1.00  0.00           C  
ATOM    103  C   ASP A   7      19.028  -0.241  -0.513  1.00  0.00           C  
ATOM    104  O   ASP A   7      19.611  -0.403  -1.566  1.00  0.00           O  
ATOM    105  CB  ASP A   7      17.490  -1.180   1.219  1.00  0.00           C  
ATOM    106  CG  ASP A   7      16.539  -0.169   1.865  1.00  0.00           C  
ATOM    107  OD1 ASP A   7      16.209   0.806   1.211  1.00  0.00           O  
ATOM    108  OD2 ASP A   7      16.158  -0.389   3.003  1.00  0.00           O  
ATOM    109  H   ASP A   7      18.323  -2.614  -1.310  1.00  0.00           H  
ATOM    110  HA  ASP A   7      16.883  -0.159  -0.570  1.00  0.00           H  
ATOM    111  HB2 ASP A   7      17.085  -2.177   1.327  1.00  0.00           H  
ATOM    112  HB3 ASP A   7      18.452  -1.128   1.704  1.00  0.00           H  
ATOM    113  N   SER A   8      19.554   0.466   0.449  1.00  0.00           N  
ATOM    114  CA  SER A   8      20.892   1.089   0.268  1.00  0.00           C  
ATOM    115  C   SER A   8      21.857   0.521   1.312  1.00  0.00           C  
ATOM    116  O   SER A   8      21.787  -0.637   1.671  1.00  0.00           O  
ATOM    117  CB  SER A   8      20.770   2.603   0.447  1.00  0.00           C  
ATOM    118  OG  SER A   8      20.439   2.892   1.800  1.00  0.00           O  
ATOM    119  H   SER A   8      19.072   0.587   1.292  1.00  0.00           H  
ATOM    120  HA  SER A   8      21.262   0.871  -0.721  1.00  0.00           H  
ATOM    121  HB2 SER A   8      21.707   3.073   0.203  1.00  0.00           H  
ATOM    122  HB3 SER A   8      19.998   2.982  -0.212  1.00  0.00           H  
ATOM    123  HG  SER A   8      19.486   2.997   1.857  1.00  0.00           H  
ATOM    124  N   GLY A   9      22.752   1.328   1.803  1.00  0.00           N  
ATOM    125  CA  GLY A   9      23.719   0.839   2.827  1.00  0.00           C  
ATOM    126  C   GLY A   9      23.575   1.679   4.096  1.00  0.00           C  
ATOM    127  O   GLY A   9      23.398   1.159   5.179  1.00  0.00           O  
ATOM    128  H   GLY A   9      22.788   2.257   1.502  1.00  0.00           H  
ATOM    129  HA2 GLY A   9      23.512  -0.197   3.052  1.00  0.00           H  
ATOM    130  HA3 GLY A   9      24.725   0.933   2.449  1.00  0.00           H  
ATOM    131  N   TYR A  10      23.647   2.974   3.969  1.00  0.00           N  
ATOM    132  CA  TYR A  10      23.510   3.847   5.167  1.00  0.00           C  
ATOM    133  C   TYR A  10      23.040   5.241   4.726  1.00  0.00           C  
ATOM    134  O   TYR A  10      21.985   5.380   4.140  1.00  0.00           O  
ATOM    135  CB  TYR A  10      24.862   3.939   5.881  1.00  0.00           C  
ATOM    136  CG  TYR A  10      24.710   4.646   7.211  1.00  0.00           C  
ATOM    137  CD1 TYR A  10      23.438   4.911   7.739  1.00  0.00           C  
ATOM    138  CD2 TYR A  10      25.853   5.034   7.917  1.00  0.00           C  
ATOM    139  CE1 TYR A  10      23.315   5.562   8.973  1.00  0.00           C  
ATOM    140  CE2 TYR A  10      25.729   5.685   9.150  1.00  0.00           C  
ATOM    141  CZ  TYR A  10      24.461   5.949   9.677  1.00  0.00           C  
ATOM    142  OH  TYR A  10      24.340   6.589  10.894  1.00  0.00           O  
ATOM    143  H   TYR A  10      23.788   3.374   3.085  1.00  0.00           H  
ATOM    144  HA  TYR A  10      22.780   3.417   5.834  1.00  0.00           H  
ATOM    145  HB2 TYR A  10      25.248   2.945   6.048  1.00  0.00           H  
ATOM    146  HB3 TYR A  10      25.553   4.492   5.265  1.00  0.00           H  
ATOM    147  HD1 TYR A  10      22.554   4.615   7.194  1.00  0.00           H  
ATOM    148  HD2 TYR A  10      26.832   4.833   7.508  1.00  0.00           H  
ATOM    149  HE1 TYR A  10      22.335   5.766   9.380  1.00  0.00           H  
ATOM    150  HE2 TYR A  10      26.612   5.984   9.694  1.00  0.00           H  
ATOM    151  HH  TYR A  10      23.988   7.467  10.733  1.00  0.00           H  
ATOM    152  N   GLU A  11      23.804   6.273   4.990  1.00  0.00           N  
ATOM    153  CA  GLU A  11      23.378   7.637   4.573  1.00  0.00           C  
ATOM    154  C   GLU A  11      24.554   8.602   4.729  1.00  0.00           C  
ATOM    155  O   GLU A  11      24.989   9.228   3.781  1.00  0.00           O  
ATOM    156  CB  GLU A  11      22.219   8.107   5.455  1.00  0.00           C  
ATOM    157  CG  GLU A  11      20.900   7.569   4.899  1.00  0.00           C  
ATOM    158  CD  GLU A  11      19.758   8.505   5.299  1.00  0.00           C  
ATOM    159  OE1 GLU A  11      19.484   8.602   6.483  1.00  0.00           O  
ATOM    160  OE2 GLU A  11      19.176   9.110   4.413  1.00  0.00           O  
ATOM    161  H   GLU A  11      24.653   6.153   5.455  1.00  0.00           H  
ATOM    162  HA  GLU A  11      23.063   7.613   3.543  1.00  0.00           H  
ATOM    163  HB2 GLU A  11      22.363   7.741   6.461  1.00  0.00           H  
ATOM    164  HB3 GLU A  11      22.191   9.186   5.465  1.00  0.00           H  
ATOM    165  HG2 GLU A  11      20.961   7.512   3.823  1.00  0.00           H  
ATOM    166  HG3 GLU A  11      20.714   6.584   5.302  1.00  0.00           H  
ATOM    167  N   VAL A  12      25.072   8.731   5.918  1.00  0.00           N  
ATOM    168  CA  VAL A  12      26.207   9.645   6.145  1.00  0.00           C  
ATOM    169  C   VAL A  12      27.511   8.936   5.764  1.00  0.00           C  
ATOM    170  O   VAL A  12      28.440   9.547   5.275  1.00  0.00           O  
ATOM    171  CB  VAL A  12      26.223  10.017   7.622  1.00  0.00           C  
ATOM    172  CG1 VAL A  12      27.561  10.641   7.963  1.00  0.00           C  
ATOM    173  CG2 VAL A  12      25.104  11.021   7.910  1.00  0.00           C  
ATOM    174  H   VAL A  12      24.714   8.226   6.672  1.00  0.00           H  
ATOM    175  HA  VAL A  12      26.088  10.536   5.551  1.00  0.00           H  
ATOM    176  HB  VAL A  12      26.076   9.129   8.219  1.00  0.00           H  
ATOM    177 HG11 VAL A  12      27.938  11.159   7.094  1.00  0.00           H  
ATOM    178 HG12 VAL A  12      27.433  11.334   8.775  1.00  0.00           H  
ATOM    179 HG13 VAL A  12      28.249   9.861   8.249  1.00  0.00           H  
ATOM    180 HG21 VAL A  12      25.167  11.842   7.213  1.00  0.00           H  
ATOM    181 HG22 VAL A  12      24.146  10.532   7.806  1.00  0.00           H  
ATOM    182 HG23 VAL A  12      25.208  11.396   8.919  1.00  0.00           H  
ATOM    183  N   HIS A  13      27.588   7.651   5.987  1.00  0.00           N  
ATOM    184  CA  HIS A  13      28.834   6.911   5.639  1.00  0.00           C  
ATOM    185  C   HIS A  13      28.524   5.839   4.591  1.00  0.00           C  
ATOM    186  O   HIS A  13      28.729   4.661   4.813  1.00  0.00           O  
ATOM    187  CB  HIS A  13      29.404   6.251   6.895  1.00  0.00           C  
ATOM    188  CG  HIS A  13      30.331   7.215   7.583  1.00  0.00           C  
ATOM    189  ND1 HIS A  13      29.940   7.960   8.684  1.00  0.00           N  
ATOM    190  CD2 HIS A  13      31.633   7.572   7.332  1.00  0.00           C  
ATOM    191  CE1 HIS A  13      30.988   8.720   9.052  1.00  0.00           C  
ATOM    192  NE2 HIS A  13      32.046   8.522   8.261  1.00  0.00           N  
ATOM    193  H   HIS A  13      26.829   7.176   6.383  1.00  0.00           H  
ATOM    194  HA  HIS A  13      29.560   7.602   5.237  1.00  0.00           H  
ATOM    195  HB2 HIS A  13      28.596   5.987   7.563  1.00  0.00           H  
ATOM    196  HB3 HIS A  13      29.951   5.361   6.620  1.00  0.00           H  
ATOM    197  HD1 HIS A  13      29.061   7.937   9.117  1.00  0.00           H  
ATOM    198  HD2 HIS A  13      32.244   7.175   6.534  1.00  0.00           H  
ATOM    199  HE1 HIS A  13      30.975   9.406   9.886  1.00  0.00           H  
ATOM    200  N   HIS A  14      28.038   6.239   3.448  1.00  0.00           N  
ATOM    201  CA  HIS A  14      27.720   5.251   2.380  1.00  0.00           C  
ATOM    202  C   HIS A  14      27.357   6.000   1.098  1.00  0.00           C  
ATOM    203  O   HIS A  14      27.764   5.630   0.014  1.00  0.00           O  
ATOM    204  CB  HIS A  14      26.543   4.379   2.816  1.00  0.00           C  
ATOM    205  CG  HIS A  14      26.534   3.114   2.003  1.00  0.00           C  
ATOM    206  ND1 HIS A  14      27.034   1.917   2.492  1.00  0.00           N  
ATOM    207  CD2 HIS A  14      26.089   2.842   0.733  1.00  0.00           C  
ATOM    208  CE1 HIS A  14      26.880   0.990   1.530  1.00  0.00           C  
ATOM    209  NE2 HIS A  14      26.309   1.500   0.436  1.00  0.00           N  
ATOM    210  H   HIS A  14      27.887   7.195   3.291  1.00  0.00           H  
ATOM    211  HA  HIS A  14      28.582   4.627   2.199  1.00  0.00           H  
ATOM    212  HB2 HIS A  14      26.650   4.131   3.869  1.00  0.00           H  
ATOM    213  HB3 HIS A  14      25.613   4.921   2.650  1.00  0.00           H  
ATOM    214  HD1 HIS A  14      27.428   1.772   3.378  1.00  0.00           H  
ATOM    215  HD2 HIS A  14      25.638   3.562   0.066  1.00  0.00           H  
ATOM    216  HE1 HIS A  14      27.181  -0.042   1.630  1.00  0.00           H  
ATOM    217  N   GLN A  15      26.600   7.056   1.213  1.00  0.00           N  
ATOM    218  CA  GLN A  15      26.222   7.834   0.002  1.00  0.00           C  
ATOM    219  C   GLN A  15      27.411   8.699  -0.419  1.00  0.00           C  
ATOM    220  O   GLN A  15      27.632   8.942  -1.588  1.00  0.00           O  
ATOM    221  CB  GLN A  15      25.020   8.728   0.319  1.00  0.00           C  
ATOM    222  CG  GLN A  15      24.057   7.978   1.243  1.00  0.00           C  
ATOM    223  CD  GLN A  15      23.818   6.568   0.702  1.00  0.00           C  
ATOM    224  OE1 GLN A  15      23.670   6.379  -0.490  1.00  0.00           O  
ATOM    225  NE2 GLN A  15      23.773   5.561   1.533  1.00  0.00           N  
ATOM    226  H   GLN A  15      26.287   7.341   2.096  1.00  0.00           H  
ATOM    227  HA  GLN A  15      25.966   7.156  -0.799  1.00  0.00           H  
ATOM    228  HB2 GLN A  15      25.362   9.629   0.806  1.00  0.00           H  
ATOM    229  HB3 GLN A  15      24.510   8.985  -0.597  1.00  0.00           H  
ATOM    230  HG2 GLN A  15      24.484   7.916   2.233  1.00  0.00           H  
ATOM    231  HG3 GLN A  15      23.117   8.508   1.290  1.00  0.00           H  
ATOM    232 HE21 GLN A  15      23.892   5.714   2.494  1.00  0.00           H  
ATOM    233 HE22 GLN A  15      23.622   4.654   1.195  1.00  0.00           H  
ATOM    234  N   LYS A  16      28.185   9.155   0.529  1.00  0.00           N  
ATOM    235  CA  LYS A  16      29.368   9.993   0.189  1.00  0.00           C  
ATOM    236  C   LYS A  16      30.551   9.079  -0.135  1.00  0.00           C  
ATOM    237  O   LYS A  16      31.388   9.397  -0.957  1.00  0.00           O  
ATOM    238  CB  LYS A  16      29.722  10.886   1.380  1.00  0.00           C  
ATOM    239  CG  LYS A  16      28.493  11.700   1.791  1.00  0.00           C  
ATOM    240  CD  LYS A  16      27.855  12.324   0.548  1.00  0.00           C  
ATOM    241  CE  LYS A  16      26.783  13.327   0.970  1.00  0.00           C  
ATOM    242  NZ  LYS A  16      26.159  13.927  -0.245  1.00  0.00           N  
ATOM    243  H   LYS A  16      27.991   8.939   1.465  1.00  0.00           H  
ATOM    244  HA  LYS A  16      29.141  10.609  -0.667  1.00  0.00           H  
ATOM    245  HB2 LYS A  16      30.040  10.270   2.207  1.00  0.00           H  
ATOM    246  HB3 LYS A  16      30.520  11.558   1.102  1.00  0.00           H  
ATOM    247  HG2 LYS A  16      27.777  11.051   2.278  1.00  0.00           H  
ATOM    248  HG3 LYS A  16      28.791  12.483   2.472  1.00  0.00           H  
ATOM    249  HD2 LYS A  16      28.615  12.830  -0.029  1.00  0.00           H  
ATOM    250  HD3 LYS A  16      27.403  11.549  -0.052  1.00  0.00           H  
ATOM    251  HE2 LYS A  16      26.026  12.823   1.552  1.00  0.00           H  
ATOM    252  HE3 LYS A  16      27.234  14.108   1.565  1.00  0.00           H  
ATOM    253  HZ1 LYS A  16      26.247  13.262  -1.042  1.00  0.00           H  
ATOM    254  HZ2 LYS A  16      25.155  14.119  -0.061  1.00  0.00           H  
ATOM    255  HZ3 LYS A  16      26.643  14.815  -0.480  1.00  0.00           H  
ATOM    256  N   LEU A  17      30.617   7.939   0.495  1.00  0.00           N  
ATOM    257  CA  LEU A  17      31.739   6.997   0.209  1.00  0.00           C  
ATOM    258  C   LEU A  17      31.547   6.465  -1.194  1.00  0.00           C  
ATOM    259  O   LEU A  17      32.423   6.530  -2.025  1.00  0.00           O  
ATOM    260  CB  LEU A  17      31.718   5.822   1.177  1.00  0.00           C  
ATOM    261  CG  LEU A  17      31.137   6.261   2.510  1.00  0.00           C  
ATOM    262  CD1 LEU A  17      31.581   5.269   3.578  1.00  0.00           C  
ATOM    263  CD2 LEU A  17      31.658   7.662   2.872  1.00  0.00           C  
ATOM    264  H   LEU A  17      29.925   7.699   1.142  1.00  0.00           H  
ATOM    265  HA  LEU A  17      32.681   7.515   0.296  1.00  0.00           H  
ATOM    266  HB2 LEU A  17      31.112   5.028   0.765  1.00  0.00           H  
ATOM    267  HB3 LEU A  17      32.726   5.462   1.328  1.00  0.00           H  
ATOM    268  HG  LEU A  17      30.056   6.270   2.434  1.00  0.00           H  
ATOM    269 HD11 LEU A  17      31.397   4.264   3.231  1.00  0.00           H  
ATOM    270 HD12 LEU A  17      32.638   5.397   3.764  1.00  0.00           H  
ATOM    271 HD13 LEU A  17      31.029   5.448   4.485  1.00  0.00           H  
ATOM    272 HD21 LEU A  17      32.551   7.873   2.297  1.00  0.00           H  
ATOM    273 HD22 LEU A  17      30.904   8.399   2.640  1.00  0.00           H  
ATOM    274 HD23 LEU A  17      31.891   7.702   3.923  1.00  0.00           H  
ATOM    275  N   VAL A  18      30.377   5.960  -1.460  1.00  0.00           N  
ATOM    276  CA  VAL A  18      30.068   5.443  -2.798  1.00  0.00           C  
ATOM    277  C   VAL A  18      30.409   6.518  -3.801  1.00  0.00           C  
ATOM    278  O   VAL A  18      31.410   6.455  -4.465  1.00  0.00           O  
ATOM    279  CB  VAL A  18      28.572   5.175  -2.829  1.00  0.00           C  
ATOM    280  CG1 VAL A  18      28.062   5.211  -4.268  1.00  0.00           C  
ATOM    281  CG2 VAL A  18      28.311   3.818  -2.193  1.00  0.00           C  
ATOM    282  H   VAL A  18      29.677   5.944  -0.775  1.00  0.00           H  
ATOM    283  HA  VAL A  18      30.626   4.538  -3.005  1.00  0.00           H  
ATOM    284  HB  VAL A  18      28.065   5.942  -2.252  1.00  0.00           H  
ATOM    285 HG11 VAL A  18      28.850   4.892  -4.933  1.00  0.00           H  
ATOM    286 HG12 VAL A  18      27.212   4.560  -4.368  1.00  0.00           H  
ATOM    287 HG13 VAL A  18      27.774   6.225  -4.516  1.00  0.00           H  
ATOM    288 HG21 VAL A  18      29.116   3.587  -1.509  1.00  0.00           H  
ATOM    289 HG22 VAL A  18      27.379   3.852  -1.650  1.00  0.00           H  
ATOM    290 HG23 VAL A  18      28.260   3.064  -2.960  1.00  0.00           H  
ATOM    291  N   PHE A  19      29.557   7.496  -3.889  1.00  0.00           N  
ATOM    292  CA  PHE A  19      29.771   8.642  -4.840  1.00  0.00           C  
ATOM    293  C   PHE A  19      31.272   8.815  -5.109  1.00  0.00           C  
ATOM    294  O   PHE A  19      31.699   8.993  -6.232  1.00  0.00           O  
ATOM    295  CB  PHE A  19      29.217   9.925  -4.218  1.00  0.00           C  
ATOM    296  CG  PHE A  19      28.642  10.812  -5.297  1.00  0.00           C  
ATOM    297  CD1 PHE A  19      29.337  10.996  -6.499  1.00  0.00           C  
ATOM    298  CD2 PHE A  19      27.413  11.454  -5.095  1.00  0.00           C  
ATOM    299  CE1 PHE A  19      28.804  11.821  -7.497  1.00  0.00           C  
ATOM    300  CE2 PHE A  19      26.881  12.279  -6.093  1.00  0.00           C  
ATOM    301  CZ  PHE A  19      27.576  12.463  -7.294  1.00  0.00           C  
ATOM    302  H   PHE A  19      28.757   7.467  -3.314  1.00  0.00           H  
ATOM    303  HA  PHE A  19      29.260   8.440  -5.772  1.00  0.00           H  
ATOM    304  HB2 PHE A  19      28.442   9.675  -3.507  1.00  0.00           H  
ATOM    305  HB3 PHE A  19      30.013  10.451  -3.710  1.00  0.00           H  
ATOM    306  HD1 PHE A  19      30.284  10.502  -6.656  1.00  0.00           H  
ATOM    307  HD2 PHE A  19      26.877  11.313  -4.168  1.00  0.00           H  
ATOM    308  HE1 PHE A  19      29.340  11.964  -8.424  1.00  0.00           H  
ATOM    309  HE2 PHE A  19      25.933  12.774  -5.937  1.00  0.00           H  
ATOM    310  HZ  PHE A  19      27.165  13.099  -8.063  1.00  0.00           H  
ATOM    311  N   PHE A  20      32.075   8.721  -4.080  1.00  0.00           N  
ATOM    312  CA  PHE A  20      33.548   8.830  -4.264  1.00  0.00           C  
ATOM    313  C   PHE A  20      33.996   7.661  -5.148  1.00  0.00           C  
ATOM    314  O   PHE A  20      34.490   7.838  -6.244  1.00  0.00           O  
ATOM    315  CB  PHE A  20      34.231   8.734  -2.894  1.00  0.00           C  
ATOM    316  CG  PHE A  20      35.551   9.461  -2.937  1.00  0.00           C  
ATOM    317  CD1 PHE A  20      35.607  10.774  -3.417  1.00  0.00           C  
ATOM    318  CD2 PHE A  20      36.720   8.824  -2.502  1.00  0.00           C  
ATOM    319  CE1 PHE A  20      36.831  11.452  -3.463  1.00  0.00           C  
ATOM    320  CE2 PHE A  20      37.945   9.501  -2.548  1.00  0.00           C  
ATOM    321  CZ  PHE A  20      38.000  10.814  -3.028  1.00  0.00           C  
ATOM    322  H   PHE A  20      31.707   8.546  -3.189  1.00  0.00           H  
ATOM    323  HA  PHE A  20      33.796   9.769  -4.739  1.00  0.00           H  
ATOM    324  HB2 PHE A  20      33.595   9.184  -2.141  1.00  0.00           H  
ATOM    325  HB3 PHE A  20      34.399   7.696  -2.645  1.00  0.00           H  
ATOM    326  HD1 PHE A  20      34.706  11.265  -3.752  1.00  0.00           H  
ATOM    327  HD2 PHE A  20      36.676   7.811  -2.132  1.00  0.00           H  
ATOM    328  HE1 PHE A  20      36.874  12.465  -3.833  1.00  0.00           H  
ATOM    329  HE2 PHE A  20      38.846   9.010  -2.212  1.00  0.00           H  
ATOM    330  HZ  PHE A  20      38.944  11.337  -3.064  1.00  0.00           H  
ATOM    331  N   ALA A  21      33.787   6.466  -4.673  1.00  0.00           N  
ATOM    332  CA  ALA A  21      34.142   5.246  -5.449  1.00  0.00           C  
ATOM    333  C   ALA A  21      33.697   5.419  -6.903  1.00  0.00           C  
ATOM    334  O   ALA A  21      34.425   5.129  -7.832  1.00  0.00           O  
ATOM    335  CB  ALA A  21      33.385   4.066  -4.837  1.00  0.00           C  
ATOM    336  H   ALA A  21      33.370   6.369  -3.799  1.00  0.00           H  
ATOM    337  HA  ALA A  21      35.205   5.068  -5.400  1.00  0.00           H  
ATOM    338  HB1 ALA A  21      33.519   4.069  -3.764  1.00  0.00           H  
ATOM    339  HB2 ALA A  21      32.331   4.161  -5.065  1.00  0.00           H  
ATOM    340  HB3 ALA A  21      33.759   3.142  -5.245  1.00  0.00           H  
ATOM    341  N   GLU A  22      32.495   5.876  -7.091  1.00  0.00           N  
ATOM    342  CA  GLU A  22      31.950   6.073  -8.461  1.00  0.00           C  
ATOM    343  C   GLU A  22      32.854   7.026  -9.251  1.00  0.00           C  
ATOM    344  O   GLU A  22      33.141   6.805 -10.410  1.00  0.00           O  
ATOM    345  CB  GLU A  22      30.546   6.672  -8.355  1.00  0.00           C  
ATOM    346  CG  GLU A  22      29.636   5.723  -7.568  1.00  0.00           C  
ATOM    347  CD  GLU A  22      28.266   6.378  -7.375  1.00  0.00           C  
ATOM    348  OE1 GLU A  22      28.207   7.597  -7.380  1.00  0.00           O  
ATOM    349  OE2 GLU A  22      27.299   5.650  -7.226  1.00  0.00           O  
ATOM    350  H   GLU A  22      31.940   6.083  -6.322  1.00  0.00           H  
ATOM    351  HA  GLU A  22      31.895   5.123  -8.966  1.00  0.00           H  
ATOM    352  HB2 GLU A  22      30.601   7.620  -7.845  1.00  0.00           H  
ATOM    353  HB3 GLU A  22      30.139   6.821  -9.343  1.00  0.00           H  
ATOM    354  HG2 GLU A  22      29.511   4.790  -8.129  1.00  0.00           H  
ATOM    355  HG3 GLU A  22      30.081   5.527  -6.588  1.00  0.00           H  
ATOM    356  N   ASP A  23      33.298   8.091  -8.637  1.00  0.00           N  
ATOM    357  CA  ASP A  23      34.174   9.061  -9.361  1.00  0.00           C  
ATOM    358  C   ASP A  23      35.637   8.764  -9.059  1.00  0.00           C  
ATOM    359  O   ASP A  23      36.514   9.570  -9.297  1.00  0.00           O  
ATOM    360  CB  ASP A  23      33.840  10.478  -8.908  1.00  0.00           C  
ATOM    361  CG  ASP A  23      33.386  11.310 -10.108  1.00  0.00           C  
ATOM    362  OD1 ASP A  23      34.233  11.663 -10.914  1.00  0.00           O  
ATOM    363  OD2 ASP A  23      32.200  11.582 -10.203  1.00  0.00           O  
ATOM    364  H   ASP A  23      33.050   8.257  -7.704  1.00  0.00           H  
ATOM    365  HA  ASP A  23      34.006   8.968 -10.418  1.00  0.00           H  
ATOM    366  HB2 ASP A  23      33.050  10.434  -8.175  1.00  0.00           H  
ATOM    367  HB3 ASP A  23      34.715  10.930  -8.466  1.00  0.00           H  
ATOM    368  N   VAL A  24      35.896   7.610  -8.541  1.00  0.00           N  
ATOM    369  CA  VAL A  24      37.276   7.215  -8.212  1.00  0.00           C  
ATOM    370  C   VAL A  24      37.902   6.520  -9.426  1.00  0.00           C  
ATOM    371  O   VAL A  24      38.904   6.957  -9.957  1.00  0.00           O  
ATOM    372  CB  VAL A  24      37.208   6.261  -7.028  1.00  0.00           C  
ATOM    373  CG1 VAL A  24      38.453   5.415  -7.013  1.00  0.00           C  
ATOM    374  CG2 VAL A  24      37.125   7.059  -5.727  1.00  0.00           C  
ATOM    375  H   VAL A  24      35.175   6.987  -8.365  1.00  0.00           H  
ATOM    376  HA  VAL A  24      37.863   8.073  -7.942  1.00  0.00           H  
ATOM    377  HB  VAL A  24      36.339   5.626  -7.123  1.00  0.00           H  
ATOM    378 HG11 VAL A  24      39.311   6.061  -7.105  1.00  0.00           H  
ATOM    379 HG12 VAL A  24      38.498   4.870  -6.091  1.00  0.00           H  
ATOM    380 HG13 VAL A  24      38.419   4.734  -7.848  1.00  0.00           H  
ATOM    381 HG21 VAL A  24      37.028   8.109  -5.954  1.00  0.00           H  
ATOM    382 HG22 VAL A  24      36.266   6.732  -5.160  1.00  0.00           H  
ATOM    383 HG23 VAL A  24      38.022   6.895  -5.148  1.00  0.00           H  
ATOM    384  N   GLY A  25      37.321   5.438  -9.861  1.00  0.00           N  
ATOM    385  CA  GLY A  25      37.881   4.709 -11.032  1.00  0.00           C  
ATOM    386  C   GLY A  25      38.909   3.689 -10.545  1.00  0.00           C  
ATOM    387  O   GLY A  25      40.014   3.617 -11.045  1.00  0.00           O  
ATOM    388  H   GLY A  25      36.515   5.101  -9.414  1.00  0.00           H  
ATOM    389  HA2 GLY A  25      37.084   4.198 -11.553  1.00  0.00           H  
ATOM    390  HA3 GLY A  25      38.360   5.407 -11.698  1.00  0.00           H  
ATOM    391  N   SER A  26      38.552   2.898  -9.572  1.00  0.00           N  
ATOM    392  CA  SER A  26      39.502   1.881  -9.051  1.00  0.00           C  
ATOM    393  C   SER A  26      40.872   2.524  -8.833  1.00  0.00           C  
ATOM    394  O   SER A  26      41.861   2.106  -9.402  1.00  0.00           O  
ATOM    395  CB  SER A  26      39.629   0.742 -10.059  1.00  0.00           C  
ATOM    396  OG  SER A  26      38.349   0.159 -10.271  1.00  0.00           O  
ATOM    397  H   SER A  26      37.656   2.971  -9.185  1.00  0.00           H  
ATOM    398  HA  SER A  26      39.132   1.494  -8.115  1.00  0.00           H  
ATOM    399  HB2 SER A  26      40.003   1.125 -10.994  1.00  0.00           H  
ATOM    400  HB3 SER A  26      40.314   0.000  -9.676  1.00  0.00           H  
ATOM    401  HG  SER A  26      37.687   0.834 -10.106  1.00  0.00           H  
ATOM    402  N   ASN A  27      40.941   3.537  -8.014  1.00  0.00           N  
ATOM    403  CA  ASN A  27      42.251   4.199  -7.764  1.00  0.00           C  
ATOM    404  C   ASN A  27      43.005   3.446  -6.665  1.00  0.00           C  
ATOM    405  O   ASN A  27      43.986   3.926  -6.131  1.00  0.00           O  
ATOM    406  CB  ASN A  27      42.015   5.645  -7.322  1.00  0.00           C  
ATOM    407  CG  ASN A  27      43.154   6.523  -7.843  1.00  0.00           C  
ATOM    408  OD1 ASN A  27      44.020   6.924  -7.090  1.00  0.00           O  
ATOM    409  ND2 ASN A  27      43.191   6.840  -9.108  1.00  0.00           N  
ATOM    410  H   ASN A  27      40.132   3.861  -7.562  1.00  0.00           H  
ATOM    411  HA  ASN A  27      42.837   4.192  -8.671  1.00  0.00           H  
ATOM    412  HB2 ASN A  27      41.067   5.999  -7.743  1.00  0.00           H  
ATOM    413  HB3 ASN A  27      41.995   5.692  -6.228  1.00  0.00           H  
ATOM    414 HD21 ASN A  27      42.474   6.506  -9.722  1.00  0.00           H  
ATOM    415 HD22 ASN A  27      43.938   7.414  -9.450  1.00  0.00           H  
ATOM    416  N   LYS A  28      42.557   2.267  -6.324  1.00  0.00           N  
ATOM    417  CA  LYS A  28      43.251   1.485  -5.261  1.00  0.00           C  
ATOM    418  C   LYS A  28      42.576   0.120  -5.107  1.00  0.00           C  
ATOM    419  O   LYS A  28      41.662  -0.217  -5.833  1.00  0.00           O  
ATOM    420  CB  LYS A  28      43.173   2.245  -3.937  1.00  0.00           C  
ATOM    421  CG  LYS A  28      41.733   2.232  -3.421  1.00  0.00           C  
ATOM    422  CD  LYS A  28      41.628   3.125  -2.183  1.00  0.00           C  
ATOM    423  CE  LYS A  28      40.988   4.459  -2.568  1.00  0.00           C  
ATOM    424  NZ  LYS A  28      41.195   5.446  -1.470  1.00  0.00           N  
ATOM    425  H   LYS A  28      41.766   1.896  -6.767  1.00  0.00           H  
ATOM    426  HA  LYS A  28      44.286   1.345  -5.536  1.00  0.00           H  
ATOM    427  HB2 LYS A  28      43.820   1.772  -3.212  1.00  0.00           H  
ATOM    428  HB3 LYS A  28      43.490   3.267  -4.089  1.00  0.00           H  
ATOM    429  HG2 LYS A  28      41.071   2.602  -4.191  1.00  0.00           H  
ATOM    430  HG3 LYS A  28      41.454   1.222  -3.160  1.00  0.00           H  
ATOM    431  HD2 LYS A  28      41.021   2.634  -1.437  1.00  0.00           H  
ATOM    432  HD3 LYS A  28      42.616   3.302  -1.785  1.00  0.00           H  
ATOM    433  HE2 LYS A  28      41.443   4.829  -3.475  1.00  0.00           H  
ATOM    434  HE3 LYS A  28      39.929   4.317  -2.729  1.00  0.00           H  
ATOM    435  HZ1 LYS A  28      41.925   5.090  -0.819  1.00  0.00           H  
ATOM    436  HZ2 LYS A  28      41.501   6.353  -1.872  1.00  0.00           H  
ATOM    437  HZ3 LYS A  28      40.304   5.581  -0.952  1.00  0.00           H  
ATOM    438  N   GLY A  29      43.021  -0.669  -4.167  1.00  0.00           N  
ATOM    439  CA  GLY A  29      42.408  -2.013  -3.968  1.00  0.00           C  
ATOM    440  C   GLY A  29      42.768  -2.544  -2.579  1.00  0.00           C  
ATOM    441  O   GLY A  29      43.360  -3.597  -2.440  1.00  0.00           O  
ATOM    442  H   GLY A  29      43.760  -0.379  -3.593  1.00  0.00           H  
ATOM    443  HA2 GLY A  29      41.332  -1.935  -4.057  1.00  0.00           H  
ATOM    444  HA3 GLY A  29      42.782  -2.694  -4.717  1.00  0.00           H  
ATOM    445  N   ALA A  30      42.419  -1.823  -1.547  1.00  0.00           N  
ATOM    446  CA  ALA A  30      42.744  -2.286  -0.169  1.00  0.00           C  
ATOM    447  C   ALA A  30      41.452  -2.469   0.630  1.00  0.00           C  
ATOM    448  O   ALA A  30      41.169  -3.537   1.135  1.00  0.00           O  
ATOM    449  CB  ALA A  30      43.624  -1.244   0.521  1.00  0.00           C  
ATOM    450  H   ALA A  30      41.944  -0.976  -1.679  1.00  0.00           H  
ATOM    451  HA  ALA A  30      43.273  -3.226  -0.219  1.00  0.00           H  
ATOM    452  HB1 ALA A  30      43.180  -0.265   0.402  1.00  0.00           H  
ATOM    453  HB2 ALA A  30      43.701  -1.477   1.572  1.00  0.00           H  
ATOM    454  HB3 ALA A  30      44.607  -1.251   0.076  1.00  0.00           H  
ATOM    455  N   ILE A  31      40.666  -1.433   0.752  1.00  0.00           N  
ATOM    456  CA  ILE A  31      39.405  -1.532   1.511  1.00  0.00           C  
ATOM    457  C   ILE A  31      38.557  -2.683   0.964  1.00  0.00           C  
ATOM    458  O   ILE A  31      37.672  -3.184   1.628  1.00  0.00           O  
ATOM    459  CB  ILE A  31      38.659  -0.216   1.344  1.00  0.00           C  
ATOM    460  CG1 ILE A  31      39.507   0.927   1.907  1.00  0.00           C  
ATOM    461  CG2 ILE A  31      37.349  -0.291   2.100  1.00  0.00           C  
ATOM    462  CD1 ILE A  31      39.943   1.850   0.768  1.00  0.00           C  
ATOM    463  H   ILE A  31      40.904  -0.581   0.344  1.00  0.00           H  
ATOM    464  HA  ILE A  31      39.619  -1.698   2.555  1.00  0.00           H  
ATOM    465  HB  ILE A  31      38.462  -0.041   0.297  1.00  0.00           H  
ATOM    466 HG12 ILE A  31      38.924   1.488   2.623  1.00  0.00           H  
ATOM    467 HG13 ILE A  31      40.381   0.521   2.394  1.00  0.00           H  
ATOM    468 HG21 ILE A  31      36.892  -1.252   1.919  1.00  0.00           H  
ATOM    469 HG22 ILE A  31      37.541  -0.172   3.155  1.00  0.00           H  
ATOM    470 HG23 ILE A  31      36.696   0.494   1.757  1.00  0.00           H  
ATOM    471 HD11 ILE A  31      40.302   1.256  -0.059  1.00  0.00           H  
ATOM    472 HD12 ILE A  31      39.102   2.446   0.445  1.00  0.00           H  
ATOM    473 HD13 ILE A  31      40.732   2.501   1.114  1.00  0.00           H  
ATOM    474  N   ILE A  32      38.822  -3.108  -0.241  1.00  0.00           N  
ATOM    475  CA  ILE A  32      38.047  -4.216  -0.833  1.00  0.00           C  
ATOM    476  C   ILE A  32      38.296  -5.498  -0.031  1.00  0.00           C  
ATOM    477  O   ILE A  32      37.376  -6.217   0.305  1.00  0.00           O  
ATOM    478  CB  ILE A  32      38.509  -4.391  -2.274  1.00  0.00           C  
ATOM    479  CG1 ILE A  32      37.939  -3.261  -3.134  1.00  0.00           C  
ATOM    480  CG2 ILE A  32      38.016  -5.722  -2.799  1.00  0.00           C  
ATOM    481  CD1 ILE A  32      38.897  -2.962  -4.289  1.00  0.00           C  
ATOM    482  H   ILE A  32      39.538  -2.701  -0.763  1.00  0.00           H  
ATOM    483  HA  ILE A  32      36.995  -3.978  -0.819  1.00  0.00           H  
ATOM    484  HB  ILE A  32      39.588  -4.366  -2.311  1.00  0.00           H  
ATOM    485 HG12 ILE A  32      36.979  -3.560  -3.530  1.00  0.00           H  
ATOM    486 HG13 ILE A  32      37.820  -2.373  -2.531  1.00  0.00           H  
ATOM    487 HG21 ILE A  32      37.263  -6.109  -2.128  1.00  0.00           H  
ATOM    488 HG22 ILE A  32      37.592  -5.583  -3.779  1.00  0.00           H  
ATOM    489 HG23 ILE A  32      38.844  -6.412  -2.851  1.00  0.00           H  
ATOM    490 HD11 ILE A  32      39.908  -3.191  -3.987  1.00  0.00           H  
ATOM    491 HD12 ILE A  32      38.632  -3.568  -5.143  1.00  0.00           H  
ATOM    492 HD13 ILE A  32      38.827  -1.917  -4.554  1.00  0.00           H  
ATOM    493  N   GLY A  33      39.530  -5.787   0.283  1.00  0.00           N  
ATOM    494  CA  GLY A  33      39.827  -7.019   1.067  1.00  0.00           C  
ATOM    495  C   GLY A  33      38.828  -7.133   2.219  1.00  0.00           C  
ATOM    496  O   GLY A  33      38.466  -8.214   2.639  1.00  0.00           O  
ATOM    497  H   GLY A  33      40.258  -5.193   0.007  1.00  0.00           H  
ATOM    498  HA2 GLY A  33      39.742  -7.884   0.425  1.00  0.00           H  
ATOM    499  HA3 GLY A  33      40.826  -6.961   1.467  1.00  0.00           H  
ATOM    500  N   LEU A  34      38.379  -6.019   2.730  1.00  0.00           N  
ATOM    501  CA  LEU A  34      37.409  -6.038   3.843  1.00  0.00           C  
ATOM    502  C   LEU A  34      36.091  -6.641   3.373  1.00  0.00           C  
ATOM    503  O   LEU A  34      35.772  -7.778   3.653  1.00  0.00           O  
ATOM    504  CB  LEU A  34      37.174  -4.609   4.293  1.00  0.00           C  
ATOM    505  CG  LEU A  34      37.602  -4.514   5.738  1.00  0.00           C  
ATOM    506  CD1 LEU A  34      39.114  -4.740   5.831  1.00  0.00           C  
ATOM    507  CD2 LEU A  34      37.244  -3.137   6.291  1.00  0.00           C  
ATOM    508  H   LEU A  34      38.680  -5.163   2.380  1.00  0.00           H  
ATOM    509  HA  LEU A  34      37.809  -6.606   4.671  1.00  0.00           H  
ATOM    510  HB2 LEU A  34      37.761  -3.933   3.688  1.00  0.00           H  
ATOM    511  HB3 LEU A  34      36.127  -4.364   4.208  1.00  0.00           H  
ATOM    512  HG  LEU A  34      37.091  -5.279   6.290  1.00  0.00           H  
ATOM    513 HD11 LEU A  34      39.528  -4.805   4.835  1.00  0.00           H  
ATOM    514 HD12 LEU A  34      39.570  -3.918   6.359  1.00  0.00           H  
ATOM    515 HD13 LEU A  34      39.307  -5.662   6.361  1.00  0.00           H  
ATOM    516 HD21 LEU A  34      37.551  -2.377   5.589  1.00  0.00           H  
ATOM    517 HD22 LEU A  34      36.176  -3.077   6.442  1.00  0.00           H  
ATOM    518 HD23 LEU A  34      37.749  -2.985   7.233  1.00  0.00           H  
ATOM    519  N   MET A  35      35.322  -5.868   2.664  1.00  0.00           N  
ATOM    520  CA  MET A  35      34.005  -6.355   2.160  1.00  0.00           C  
ATOM    521  C   MET A  35      34.125  -7.804   1.673  1.00  0.00           C  
ATOM    522  O   MET A  35      33.162  -8.545   1.663  1.00  0.00           O  
ATOM    523  CB  MET A  35      33.544  -5.463   1.002  1.00  0.00           C  
ATOM    524  CG  MET A  35      34.446  -5.680  -0.216  1.00  0.00           C  
ATOM    525  SD  MET A  35      33.547  -5.216  -1.718  1.00  0.00           S  
ATOM    526  CE  MET A  35      34.094  -6.599  -2.750  1.00  0.00           C  
ATOM    527  H   MET A  35      35.615  -4.953   2.468  1.00  0.00           H  
ATOM    528  HA  MET A  35      33.278  -6.307   2.957  1.00  0.00           H  
ATOM    529  HB2 MET A  35      32.518  -5.716   0.740  1.00  0.00           H  
ATOM    530  HB3 MET A  35      33.605  -4.420   1.308  1.00  0.00           H  
ATOM    531  HG2 MET A  35      35.335  -5.058  -0.122  1.00  0.00           H  
ATOM    532  HG3 MET A  35      34.731  -6.729  -0.277  1.00  0.00           H  
ATOM    533  HE1 MET A  35      34.242  -7.473  -2.136  1.00  0.00           H  
ATOM    534  HE2 MET A  35      33.341  -6.810  -3.496  1.00  0.00           H  
ATOM    535  HE3 MET A  35      35.026  -6.340  -3.233  1.00  0.00           H  
ATOM    536  N   VAL A  36      35.294  -8.212   1.259  1.00  0.00           N  
ATOM    537  CA  VAL A  36      35.481  -9.593   0.764  1.00  0.00           C  
ATOM    538  C   VAL A  36      35.726 -10.551   1.942  1.00  0.00           C  
ATOM    539  O   VAL A  36      36.407 -11.548   1.816  1.00  0.00           O  
ATOM    540  CB  VAL A  36      36.691  -9.579  -0.159  1.00  0.00           C  
ATOM    541  CG1 VAL A  36      37.019 -10.993  -0.590  1.00  0.00           C  
ATOM    542  CG2 VAL A  36      36.380  -8.727  -1.392  1.00  0.00           C  
ATOM    543  H   VAL A  36      36.057  -7.607   1.260  1.00  0.00           H  
ATOM    544  HA  VAL A  36      34.609  -9.906   0.212  1.00  0.00           H  
ATOM    545  HB  VAL A  36      37.532  -9.157   0.368  1.00  0.00           H  
ATOM    546 HG11 VAL A  36      36.111 -11.574  -0.622  1.00  0.00           H  
ATOM    547 HG12 VAL A  36      37.472 -10.971  -1.567  1.00  0.00           H  
ATOM    548 HG13 VAL A  36      37.705 -11.428   0.121  1.00  0.00           H  
ATOM    549 HG21 VAL A  36      35.379  -8.943  -1.736  1.00  0.00           H  
ATOM    550 HG22 VAL A  36      36.454  -7.682  -1.134  1.00  0.00           H  
ATOM    551 HG23 VAL A  36      37.087  -8.955  -2.176  1.00  0.00           H  
ATOM    552  N   GLY A  37      35.173 -10.256   3.085  1.00  0.00           N  
ATOM    553  CA  GLY A  37      35.368 -11.144   4.266  1.00  0.00           C  
ATOM    554  C   GLY A  37      34.361 -10.758   5.352  1.00  0.00           C  
ATOM    555  O   GLY A  37      33.483 -11.522   5.699  1.00  0.00           O  
ATOM    556  H   GLY A  37      34.626  -9.452   3.169  1.00  0.00           H  
ATOM    557  HA2 GLY A  37      35.203 -12.179   3.970  1.00  0.00           H  
ATOM    558  HA3 GLY A  37      36.378 -11.019   4.651  1.00  0.00           H  
ATOM    559  N   GLY A  38      34.479  -9.573   5.886  1.00  0.00           N  
ATOM    560  CA  GLY A  38      33.527  -9.132   6.943  1.00  0.00           C  
ATOM    561  C   GLY A  38      33.671 -10.023   8.177  1.00  0.00           C  
ATOM    562  O   GLY A  38      33.310 -11.182   8.164  1.00  0.00           O  
ATOM    563  H   GLY A  38      35.192  -8.970   5.587  1.00  0.00           H  
ATOM    564  HA2 GLY A  38      33.739  -8.106   7.211  1.00  0.00           H  
ATOM    565  HA3 GLY A  38      32.516  -9.203   6.569  1.00  0.00           H  
ATOM    566  N   VAL A  39      34.192  -9.487   9.247  1.00  0.00           N  
ATOM    567  CA  VAL A  39      34.354 -10.299  10.485  1.00  0.00           C  
ATOM    568  C   VAL A  39      33.247  -9.934  11.477  1.00  0.00           C  
ATOM    569  O   VAL A  39      32.977 -10.657  12.414  1.00  0.00           O  
ATOM    570  CB  VAL A  39      35.719 -10.007  11.113  1.00  0.00           C  
ATOM    571  CG1 VAL A  39      36.808 -10.118  10.045  1.00  0.00           C  
ATOM    572  CG2 VAL A  39      35.720  -8.590  11.692  1.00  0.00           C  
ATOM    573  H   VAL A  39      34.473  -8.547   9.236  1.00  0.00           H  
ATOM    574  HA  VAL A  39      34.287 -11.349  10.239  1.00  0.00           H  
ATOM    575  HB  VAL A  39      35.913 -10.720  11.900  1.00  0.00           H  
ATOM    576 HG11 VAL A  39      36.656 -11.019   9.469  1.00  0.00           H  
ATOM    577 HG12 VAL A  39      36.761  -9.261   9.391  1.00  0.00           H  
ATOM    578 HG13 VAL A  39      37.776 -10.156  10.521  1.00  0.00           H  
ATOM    579 HG21 VAL A  39      34.807  -8.085  11.413  1.00  0.00           H  
ATOM    580 HG22 VAL A  39      35.788  -8.642  12.769  1.00  0.00           H  
ATOM    581 HG23 VAL A  39      36.566  -8.043  11.305  1.00  0.00           H  
ATOM    582  N   VAL A  40      32.606  -8.815  11.276  1.00  0.00           N  
ATOM    583  CA  VAL A  40      31.517  -8.401  12.207  1.00  0.00           C  
ATOM    584  C   VAL A  40      30.280  -9.269  11.965  1.00  0.00           C  
ATOM    585  O   VAL A  40      30.270 -10.395  12.435  1.00  0.00           O  
ATOM    586  CB  VAL A  40      31.164  -6.933  11.961  1.00  0.00           C  
ATOM    587  CG1 VAL A  40      32.225  -6.039  12.607  1.00  0.00           C  
ATOM    588  CG2 VAL A  40      31.120  -6.663  10.455  1.00  0.00           C  
ATOM    589  OXT VAL A  40      29.365  -8.793  11.314  1.00  0.00           O  
ATOM    590  H   VAL A  40      32.841  -8.246  10.513  1.00  0.00           H  
ATOM    591  HA  VAL A  40      31.849  -8.525  13.226  1.00  0.00           H  
ATOM    592  HB  VAL A  40      30.199  -6.717  12.397  1.00  0.00           H  
ATOM    593 HG11 VAL A  40      33.114  -6.619  12.801  1.00  0.00           H  
ATOM    594 HG12 VAL A  40      32.464  -5.224  11.939  1.00  0.00           H  
ATOM    595 HG13 VAL A  40      31.843  -5.642  13.536  1.00  0.00           H  
ATOM    596 HG21 VAL A  40      30.697  -7.518   9.948  1.00  0.00           H  
ATOM    597 HG22 VAL A  40      30.509  -5.793  10.263  1.00  0.00           H  
ATOM    598 HG23 VAL A  40      32.122  -6.486  10.091  1.00  0.00           H  
TER     599      VAL A  40                                                      
ENDMDL                                                                          
MODEL        3                                                                  
ATOM      1  N   ASP A   1      11.042  -9.453  -3.483  1.00  0.00           N  
ATOM      2  CA  ASP A   1       9.850  -8.578  -3.664  1.00  0.00           C  
ATOM      3  C   ASP A   1       9.456  -7.969  -2.318  1.00  0.00           C  
ATOM      4  O   ASP A   1       9.095  -6.813  -2.230  1.00  0.00           O  
ATOM      5  CB  ASP A   1       8.686  -9.407  -4.210  1.00  0.00           C  
ATOM      6  CG  ASP A   1       8.867  -9.608  -5.716  1.00  0.00           C  
ATOM      7  OD1 ASP A   1       9.999  -9.780  -6.139  1.00  0.00           O  
ATOM      8  OD2 ASP A   1       7.872  -9.584  -6.420  1.00  0.00           O  
ATOM      9  H1  ASP A   1      11.321  -9.457  -2.480  1.00  0.00           H  
ATOM     10  H2  ASP A   1      10.810 -10.422  -3.781  1.00  0.00           H  
ATOM     11  H3  ASP A   1      11.826  -9.095  -4.061  1.00  0.00           H  
ATOM     12  HA  ASP A   1      10.087  -7.788  -4.361  1.00  0.00           H  
ATOM     13  HB2 ASP A   1       8.666 -10.368  -3.718  1.00  0.00           H  
ATOM     14  HB3 ASP A   1       7.757  -8.889  -4.027  1.00  0.00           H  
ATOM     15  N   ALA A   2       9.523  -8.738  -1.265  1.00  0.00           N  
ATOM     16  CA  ALA A   2       9.155  -8.205   0.072  1.00  0.00           C  
ATOM     17  C   ALA A   2      10.254  -7.261   0.568  1.00  0.00           C  
ATOM     18  O   ALA A   2      11.315  -7.168  -0.017  1.00  0.00           O  
ATOM     19  CB  ALA A   2       9.004  -9.370   1.049  1.00  0.00           C  
ATOM     20  H   ALA A   2       9.816  -9.669  -1.354  1.00  0.00           H  
ATOM     21  HA  ALA A   2       8.221  -7.668   0.003  1.00  0.00           H  
ATOM     22  HB1 ALA A   2       9.768 -10.107   0.848  1.00  0.00           H  
ATOM     23  HB2 ALA A   2       9.109  -9.009   2.060  1.00  0.00           H  
ATOM     24  HB3 ALA A   2       8.029  -9.820   0.925  1.00  0.00           H  
ATOM     25  N   GLU A   3      10.008  -6.564   1.643  1.00  0.00           N  
ATOM     26  CA  GLU A   3      11.038  -5.631   2.179  1.00  0.00           C  
ATOM     27  C   GLU A   3      11.116  -5.789   3.698  1.00  0.00           C  
ATOM     28  O   GLU A   3      10.309  -5.251   4.430  1.00  0.00           O  
ATOM     29  CB  GLU A   3      10.652  -4.190   1.834  1.00  0.00           C  
ATOM     30  CG  GLU A   3      11.466  -3.713   0.627  1.00  0.00           C  
ATOM     31  CD  GLU A   3      11.977  -2.293   0.882  1.00  0.00           C  
ATOM     32  OE1 GLU A   3      11.392  -1.613   1.709  1.00  0.00           O  
ATOM     33  OE2 GLU A   3      12.946  -1.912   0.248  1.00  0.00           O  
ATOM     34  H   GLU A   3       9.146  -6.657   2.099  1.00  0.00           H  
ATOM     35  HA  GLU A   3      11.999  -5.863   1.742  1.00  0.00           H  
ATOM     36  HB2 GLU A   3       9.599  -4.147   1.597  1.00  0.00           H  
ATOM     37  HB3 GLU A   3      10.857  -3.550   2.679  1.00  0.00           H  
ATOM     38  HG2 GLU A   3      12.305  -4.375   0.473  1.00  0.00           H  
ATOM     39  HG3 GLU A   3      10.840  -3.714  -0.252  1.00  0.00           H  
ATOM     40  N   PHE A   4      12.079  -6.529   4.179  1.00  0.00           N  
ATOM     41  CA  PHE A   4      12.202  -6.726   5.652  1.00  0.00           C  
ATOM     42  C   PHE A   4      13.607  -6.331   6.113  1.00  0.00           C  
ATOM     43  O   PHE A   4      13.776  -5.456   6.939  1.00  0.00           O  
ATOM     44  CB  PHE A   4      11.951  -8.199   5.994  1.00  0.00           C  
ATOM     45  CG  PHE A   4      12.427  -9.077   4.859  1.00  0.00           C  
ATOM     46  CD1 PHE A   4      11.701  -9.130   3.663  1.00  0.00           C  
ATOM     47  CD2 PHE A   4      13.594  -9.837   5.004  1.00  0.00           C  
ATOM     48  CE1 PHE A   4      12.141  -9.944   2.613  1.00  0.00           C  
ATOM     49  CE2 PHE A   4      14.034 -10.652   3.953  1.00  0.00           C  
ATOM     50  CZ  PHE A   4      13.308 -10.706   2.758  1.00  0.00           C  
ATOM     51  H   PHE A   4      12.716  -6.957   3.572  1.00  0.00           H  
ATOM     52  HA  PHE A   4      11.472  -6.111   6.158  1.00  0.00           H  
ATOM     53  HB2 PHE A   4      12.488  -8.454   6.895  1.00  0.00           H  
ATOM     54  HB3 PHE A   4      10.895  -8.356   6.150  1.00  0.00           H  
ATOM     55  HD1 PHE A   4      10.801  -8.544   3.551  1.00  0.00           H  
ATOM     56  HD2 PHE A   4      14.155  -9.796   5.926  1.00  0.00           H  
ATOM     57  HE1 PHE A   4      11.581  -9.986   1.691  1.00  0.00           H  
ATOM     58  HE2 PHE A   4      14.934 -11.239   4.066  1.00  0.00           H  
ATOM     59  HZ  PHE A   4      13.647 -11.334   1.947  1.00  0.00           H  
ATOM     60  N   ARG A   5      14.615  -6.970   5.590  1.00  0.00           N  
ATOM     61  CA  ARG A   5      16.006  -6.637   6.005  1.00  0.00           C  
ATOM     62  C   ARG A   5      16.485  -5.392   5.256  1.00  0.00           C  
ATOM     63  O   ARG A   5      17.261  -5.476   4.324  1.00  0.00           O  
ATOM     64  CB  ARG A   5      16.926  -7.814   5.681  1.00  0.00           C  
ATOM     65  CG  ARG A   5      17.613  -8.290   6.961  1.00  0.00           C  
ATOM     66  CD  ARG A   5      16.622  -9.095   7.804  1.00  0.00           C  
ATOM     67  NE  ARG A   5      17.325 -10.252   8.427  1.00  0.00           N  
ATOM     68  CZ  ARG A   5      16.659 -11.330   8.740  1.00  0.00           C  
ATOM     69  NH1 ARG A   5      15.359 -11.288   8.843  1.00  0.00           N  
ATOM     70  NH2 ARG A   5      17.294 -12.450   8.951  1.00  0.00           N  
ATOM     71  H   ARG A   5      14.458  -7.675   4.928  1.00  0.00           H  
ATOM     72  HA  ARG A   5      16.028  -6.447   7.068  1.00  0.00           H  
ATOM     73  HB2 ARG A   5      16.342  -8.622   5.261  1.00  0.00           H  
ATOM     74  HB3 ARG A   5      17.673  -7.502   4.967  1.00  0.00           H  
ATOM     75  HG2 ARG A   5      18.459  -8.911   6.706  1.00  0.00           H  
ATOM     76  HG3 ARG A   5      17.951  -7.435   7.527  1.00  0.00           H  
ATOM     77  HD2 ARG A   5      16.213  -8.464   8.579  1.00  0.00           H  
ATOM     78  HD3 ARG A   5      15.822  -9.455   7.174  1.00  0.00           H  
ATOM     79  HE  ARG A   5      18.288 -10.204   8.601  1.00  0.00           H  
ATOM     80 HH11 ARG A   5      14.873 -10.430   8.683  1.00  0.00           H  
ATOM     81 HH12 ARG A   5      14.851 -12.114   9.085  1.00  0.00           H  
ATOM     82 HH21 ARG A   5      18.290 -12.483   8.873  1.00  0.00           H  
ATOM     83 HH22 ARG A   5      16.784 -13.277   9.190  1.00  0.00           H  
ATOM     84  N   HIS A   6      16.034  -4.235   5.657  1.00  0.00           N  
ATOM     85  CA  HIS A   6      16.470  -2.987   4.969  1.00  0.00           C  
ATOM     86  C   HIS A   6      16.639  -1.867   5.996  1.00  0.00           C  
ATOM     87  O   HIS A   6      15.682  -1.389   6.572  1.00  0.00           O  
ATOM     88  CB  HIS A   6      15.420  -2.578   3.935  1.00  0.00           C  
ATOM     89  CG  HIS A   6      16.073  -2.451   2.586  1.00  0.00           C  
ATOM     90  ND1 HIS A   6      17.302  -1.833   2.416  1.00  0.00           N  
ATOM     91  CD2 HIS A   6      15.685  -2.864   1.336  1.00  0.00           C  
ATOM     92  CE1 HIS A   6      17.608  -1.891   1.107  1.00  0.00           C  
ATOM     93  NE2 HIS A   6      16.655  -2.509   0.403  1.00  0.00           N  
ATOM     94  H   HIS A   6      15.412  -4.186   6.413  1.00  0.00           H  
ATOM     95  HA  HIS A   6      17.413  -3.164   4.472  1.00  0.00           H  
ATOM     96  HB2 HIS A   6      14.645  -3.329   3.891  1.00  0.00           H  
ATOM     97  HB3 HIS A   6      14.987  -1.629   4.215  1.00  0.00           H  
ATOM     98  HD1 HIS A   6      17.848  -1.424   3.121  1.00  0.00           H  
ATOM     99  HD2 HIS A   6      14.767  -3.385   1.110  1.00  0.00           H  
ATOM    100  HE1 HIS A   6      18.514  -1.489   0.678  1.00  0.00           H  
ATOM    101  N   ASP A   7      17.851  -1.446   6.227  1.00  0.00           N  
ATOM    102  CA  ASP A   7      18.086  -0.357   7.215  1.00  0.00           C  
ATOM    103  C   ASP A   7      17.186   0.835   6.886  1.00  0.00           C  
ATOM    104  O   ASP A   7      16.577   0.895   5.835  1.00  0.00           O  
ATOM    105  CB  ASP A   7      19.553   0.075   7.154  1.00  0.00           C  
ATOM    106  CG  ASP A   7      20.421  -0.976   7.849  1.00  0.00           C  
ATOM    107  OD1 ASP A   7      20.115  -1.314   8.982  1.00  0.00           O  
ATOM    108  OD2 ASP A   7      21.376  -1.426   7.238  1.00  0.00           O  
ATOM    109  H   ASP A   7      18.608  -1.846   5.750  1.00  0.00           H  
ATOM    110  HA  ASP A   7      17.858  -0.716   8.207  1.00  0.00           H  
ATOM    111  HB2 ASP A   7      19.857   0.170   6.122  1.00  0.00           H  
ATOM    112  HB3 ASP A   7      19.670   1.025   7.655  1.00  0.00           H  
ATOM    113  N   SER A   8      17.096   1.785   7.776  1.00  0.00           N  
ATOM    114  CA  SER A   8      16.236   2.973   7.518  1.00  0.00           C  
ATOM    115  C   SER A   8      17.118   4.199   7.277  1.00  0.00           C  
ATOM    116  O   SER A   8      16.727   5.319   7.545  1.00  0.00           O  
ATOM    117  CB  SER A   8      15.337   3.225   8.729  1.00  0.00           C  
ATOM    118  OG  SER A   8      16.147   3.423   9.881  1.00  0.00           O  
ATOM    119  H   SER A   8      17.596   1.716   8.617  1.00  0.00           H  
ATOM    120  HA  SER A   8      15.624   2.794   6.647  1.00  0.00           H  
ATOM    121  HB2 SER A   8      14.740   4.106   8.561  1.00  0.00           H  
ATOM    122  HB3 SER A   8      14.685   2.374   8.876  1.00  0.00           H  
ATOM    123  HG  SER A   8      15.691   3.039  10.634  1.00  0.00           H  
ATOM    124  N   GLY A   9      18.305   3.998   6.773  1.00  0.00           N  
ATOM    125  CA  GLY A   9      19.209   5.153   6.516  1.00  0.00           C  
ATOM    126  C   GLY A   9      20.301   4.736   5.529  1.00  0.00           C  
ATOM    127  O   GLY A   9      21.457   4.610   5.883  1.00  0.00           O  
ATOM    128  H   GLY A   9      18.600   3.087   6.564  1.00  0.00           H  
ATOM    129  HA2 GLY A   9      18.639   5.970   6.099  1.00  0.00           H  
ATOM    130  HA3 GLY A   9      19.666   5.467   7.442  1.00  0.00           H  
ATOM    131  N   TYR A  10      19.945   4.525   4.292  1.00  0.00           N  
ATOM    132  CA  TYR A  10      20.959   4.120   3.280  1.00  0.00           C  
ATOM    133  C   TYR A  10      21.818   5.342   2.920  1.00  0.00           C  
ATOM    134  O   TYR A  10      22.322   6.022   3.789  1.00  0.00           O  
ATOM    135  CB  TYR A  10      20.241   3.584   2.039  1.00  0.00           C  
ATOM    136  CG  TYR A  10      21.208   2.796   1.188  1.00  0.00           C  
ATOM    137  CD1 TYR A  10      22.097   1.894   1.786  1.00  0.00           C  
ATOM    138  CD2 TYR A  10      21.216   2.967  -0.202  1.00  0.00           C  
ATOM    139  CE1 TYR A  10      22.991   1.164   0.995  1.00  0.00           C  
ATOM    140  CE2 TYR A  10      22.109   2.237  -0.993  1.00  0.00           C  
ATOM    141  CZ  TYR A  10      22.998   1.336  -0.394  1.00  0.00           C  
ATOM    142  OH  TYR A  10      23.878   0.616  -1.174  1.00  0.00           O  
ATOM    143  H   TYR A  10      19.009   4.635   4.027  1.00  0.00           H  
ATOM    144  HA  TYR A  10      21.590   3.349   3.694  1.00  0.00           H  
ATOM    145  HB2 TYR A  10      19.427   2.942   2.345  1.00  0.00           H  
ATOM    146  HB3 TYR A  10      19.849   4.411   1.465  1.00  0.00           H  
ATOM    147  HD1 TYR A  10      22.092   1.761   2.858  1.00  0.00           H  
ATOM    148  HD2 TYR A  10      20.531   3.663  -0.664  1.00  0.00           H  
ATOM    149  HE1 TYR A  10      23.676   0.468   1.456  1.00  0.00           H  
ATOM    150  HE2 TYR A  10      22.116   2.369  -2.064  1.00  0.00           H  
ATOM    151  HH  TYR A  10      23.557   0.634  -2.078  1.00  0.00           H  
ATOM    152  N   GLU A  11      21.989   5.632   1.655  1.00  0.00           N  
ATOM    153  CA  GLU A  11      22.814   6.813   1.268  1.00  0.00           C  
ATOM    154  C   GLU A  11      24.175   6.747   1.970  1.00  0.00           C  
ATOM    155  O   GLU A  11      25.128   6.204   1.448  1.00  0.00           O  
ATOM    156  CB  GLU A  11      22.088   8.095   1.680  1.00  0.00           C  
ATOM    157  CG  GLU A  11      20.885   8.318   0.763  1.00  0.00           C  
ATOM    158  CD  GLU A  11      19.598   8.295   1.592  1.00  0.00           C  
ATOM    159  OE1 GLU A  11      19.279   7.244   2.124  1.00  0.00           O  
ATOM    160  OE2 GLU A  11      18.954   9.328   1.681  1.00  0.00           O  
ATOM    161  H   GLU A  11      21.576   5.081   0.961  1.00  0.00           H  
ATOM    162  HA  GLU A  11      22.961   6.812   0.199  1.00  0.00           H  
ATOM    163  HB2 GLU A  11      21.752   8.006   2.703  1.00  0.00           H  
ATOM    164  HB3 GLU A  11      22.764   8.934   1.596  1.00  0.00           H  
ATOM    165  HG2 GLU A  11      20.979   9.275   0.270  1.00  0.00           H  
ATOM    166  HG3 GLU A  11      20.847   7.534   0.022  1.00  0.00           H  
ATOM    167  N   VAL A  12      24.274   7.303   3.147  1.00  0.00           N  
ATOM    168  CA  VAL A  12      25.557   7.285   3.882  1.00  0.00           C  
ATOM    169  C   VAL A  12      26.156   5.876   3.866  1.00  0.00           C  
ATOM    170  O   VAL A  12      27.348   5.698   4.017  1.00  0.00           O  
ATOM    171  CB  VAL A  12      25.302   7.716   5.318  1.00  0.00           C  
ATOM    172  CG1 VAL A  12      26.619   8.107   5.955  1.00  0.00           C  
ATOM    173  CG2 VAL A  12      24.363   8.921   5.329  1.00  0.00           C  
ATOM    174  H   VAL A  12      23.503   7.740   3.552  1.00  0.00           H  
ATOM    175  HA  VAL A  12      26.244   7.977   3.422  1.00  0.00           H  
ATOM    176  HB  VAL A  12      24.857   6.900   5.870  1.00  0.00           H  
ATOM    177 HG11 VAL A  12      27.301   8.435   5.185  1.00  0.00           H  
ATOM    178 HG12 VAL A  12      26.451   8.909   6.656  1.00  0.00           H  
ATOM    179 HG13 VAL A  12      27.033   7.255   6.468  1.00  0.00           H  
ATOM    180 HG21 VAL A  12      24.615   9.576   4.508  1.00  0.00           H  
ATOM    181 HG22 VAL A  12      23.344   8.584   5.221  1.00  0.00           H  
ATOM    182 HG23 VAL A  12      24.473   9.453   6.261  1.00  0.00           H  
ATOM    183  N   HIS A  13      25.342   4.871   3.689  1.00  0.00           N  
ATOM    184  CA  HIS A  13      25.878   3.481   3.670  1.00  0.00           C  
ATOM    185  C   HIS A  13      26.079   3.026   2.224  1.00  0.00           C  
ATOM    186  O   HIS A  13      25.672   1.946   1.842  1.00  0.00           O  
ATOM    187  CB  HIS A  13      24.893   2.542   4.369  1.00  0.00           C  
ATOM    188  CG  HIS A  13      25.524   2.008   5.625  1.00  0.00           C  
ATOM    189  ND1 HIS A  13      24.842   1.950   6.831  1.00  0.00           N  
ATOM    190  CD2 HIS A  13      26.776   1.505   5.879  1.00  0.00           C  
ATOM    191  CE1 HIS A  13      25.679   1.429   7.746  1.00  0.00           C  
ATOM    192  NE2 HIS A  13      26.872   1.139   7.219  1.00  0.00           N  
ATOM    193  H   HIS A  13      24.383   5.030   3.571  1.00  0.00           H  
ATOM    194  HA  HIS A  13      26.825   3.456   4.188  1.00  0.00           H  
ATOM    195  HB2 HIS A  13      23.993   3.084   4.619  1.00  0.00           H  
ATOM    196  HB3 HIS A  13      24.649   1.721   3.712  1.00  0.00           H  
ATOM    197  HD1 HIS A  13      23.917   2.238   6.987  1.00  0.00           H  
ATOM    198  HD2 HIS A  13      27.567   1.408   5.151  1.00  0.00           H  
ATOM    199  HE1 HIS A  13      25.418   1.265   8.780  1.00  0.00           H  
ATOM    200  N   HIS A  14      26.709   3.837   1.419  1.00  0.00           N  
ATOM    201  CA  HIS A  14      26.940   3.445   0.000  1.00  0.00           C  
ATOM    202  C   HIS A  14      27.685   4.566  -0.723  1.00  0.00           C  
ATOM    203  O   HIS A  14      28.783   4.378  -1.195  1.00  0.00           O  
ATOM    204  CB  HIS A  14      25.599   3.195  -0.690  1.00  0.00           C  
ATOM    205  CG  HIS A  14      25.832   2.411  -1.952  1.00  0.00           C  
ATOM    206  ND1 HIS A  14      26.164   1.065  -1.936  1.00  0.00           N  
ATOM    207  CD2 HIS A  14      25.788   2.770  -3.276  1.00  0.00           C  
ATOM    208  CE1 HIS A  14      26.306   0.667  -3.214  1.00  0.00           C  
ATOM    209  NE2 HIS A  14      26.089   1.668  -4.071  1.00  0.00           N  
ATOM    210  H   HIS A  14      27.031   4.700   1.747  1.00  0.00           H  
ATOM    211  HA  HIS A  14      27.536   2.545  -0.033  1.00  0.00           H  
ATOM    212  HB2 HIS A  14      24.951   2.626  -0.025  1.00  0.00           H  
ATOM    213  HB3 HIS A  14      25.138   4.148  -0.937  1.00  0.00           H  
ATOM    214  HD1 HIS A  14      26.275   0.505  -1.139  1.00  0.00           H  
ATOM    215  HD2 HIS A  14      25.556   3.757  -3.645  1.00  0.00           H  
ATOM    216  HE1 HIS A  14      26.566  -0.339  -3.510  1.00  0.00           H  
ATOM    217  N   GLN A  15      27.103   5.730  -0.813  1.00  0.00           N  
ATOM    218  CA  GLN A  15      27.796   6.856  -1.507  1.00  0.00           C  
ATOM    219  C   GLN A  15      29.156   7.096  -0.848  1.00  0.00           C  
ATOM    220  O   GLN A  15      30.179   7.087  -1.499  1.00  0.00           O  
ATOM    221  CB  GLN A  15      26.951   8.129  -1.404  1.00  0.00           C  
ATOM    222  CG  GLN A  15      25.470   7.792  -1.597  1.00  0.00           C  
ATOM    223  CD  GLN A  15      25.303   6.856  -2.795  1.00  0.00           C  
ATOM    224  OE1 GLN A  15      25.882   7.075  -3.840  1.00  0.00           O  
ATOM    225  NE2 GLN A  15      24.524   5.813  -2.688  1.00  0.00           N  
ATOM    226  H   GLN A  15      26.214   5.865  -0.423  1.00  0.00           H  
ATOM    227  HA  GLN A  15      27.944   6.604  -2.550  1.00  0.00           H  
ATOM    228  HB2 GLN A  15      27.095   8.575  -0.431  1.00  0.00           H  
ATOM    229  HB3 GLN A  15      27.260   8.827  -2.168  1.00  0.00           H  
ATOM    230  HG2 GLN A  15      25.090   7.312  -0.707  1.00  0.00           H  
ATOM    231  HG3 GLN A  15      24.917   8.702  -1.776  1.00  0.00           H  
ATOM    232 HE21 GLN A  15      24.056   5.637  -1.846  1.00  0.00           H  
ATOM    233 HE22 GLN A  15      24.408   5.208  -3.450  1.00  0.00           H  
ATOM    234  N   LYS A  16      29.180   7.305   0.441  1.00  0.00           N  
ATOM    235  CA  LYS A  16      30.479   7.543   1.136  1.00  0.00           C  
ATOM    236  C   LYS A  16      31.528   6.568   0.595  1.00  0.00           C  
ATOM    237  O   LYS A  16      32.710   6.847   0.591  1.00  0.00           O  
ATOM    238  CB  LYS A  16      30.304   7.327   2.641  1.00  0.00           C  
ATOM    239  CG  LYS A  16      29.640   8.558   3.264  1.00  0.00           C  
ATOM    240  CD  LYS A  16      30.563   9.769   3.107  1.00  0.00           C  
ATOM    241  CE  LYS A  16      31.085  10.196   4.482  1.00  0.00           C  
ATOM    242  NZ  LYS A  16      32.550  10.455   4.396  1.00  0.00           N  
ATOM    243  H   LYS A  16      28.345   7.304   0.951  1.00  0.00           H  
ATOM    244  HA  LYS A  16      30.804   8.558   0.952  1.00  0.00           H  
ATOM    245  HB2 LYS A  16      29.682   6.460   2.809  1.00  0.00           H  
ATOM    246  HB3 LYS A  16      31.270   7.170   3.098  1.00  0.00           H  
ATOM    247  HG2 LYS A  16      28.702   8.753   2.766  1.00  0.00           H  
ATOM    248  HG3 LYS A  16      29.460   8.379   4.314  1.00  0.00           H  
ATOM    249  HD2 LYS A  16      31.395   9.507   2.471  1.00  0.00           H  
ATOM    250  HD3 LYS A  16      30.014  10.586   2.664  1.00  0.00           H  
ATOM    251  HE2 LYS A  16      30.579  11.097   4.796  1.00  0.00           H  
ATOM    252  HE3 LYS A  16      30.899   9.410   5.198  1.00  0.00           H  
ATOM    253  HZ1 LYS A  16      32.766  10.928   3.495  1.00  0.00           H  
ATOM    254  HZ2 LYS A  16      32.841  11.064   5.186  1.00  0.00           H  
ATOM    255  HZ3 LYS A  16      33.065   9.553   4.448  1.00  0.00           H  
ATOM    256  N   LEU A  17      31.095   5.429   0.127  1.00  0.00           N  
ATOM    257  CA  LEU A  17      32.053   4.432  -0.432  1.00  0.00           C  
ATOM    258  C   LEU A  17      32.337   4.801  -1.872  1.00  0.00           C  
ATOM    259  O   LEU A  17      33.438   5.156  -2.232  1.00  0.00           O  
ATOM    260  CB  LEU A  17      31.432   3.044  -0.403  1.00  0.00           C  
ATOM    261  CG  LEU A  17      30.515   2.924   0.800  1.00  0.00           C  
ATOM    262  CD1 LEU A  17      30.316   1.444   1.110  1.00  0.00           C  
ATOM    263  CD2 LEU A  17      31.155   3.616   2.014  1.00  0.00           C  
ATOM    264  H   LEU A  17      30.137   5.232   0.135  1.00  0.00           H  
ATOM    265  HA  LEU A  17      32.962   4.432   0.150  1.00  0.00           H  
ATOM    266  HB2 LEU A  17      30.858   2.888  -1.307  1.00  0.00           H  
ATOM    267  HB3 LEU A  17      32.209   2.300  -0.336  1.00  0.00           H  
ATOM    268  HG  LEU A  17      29.566   3.389   0.561  1.00  0.00           H  
ATOM    269 HD11 LEU A  17      31.175   0.890   0.760  1.00  0.00           H  
ATOM    270 HD12 LEU A  17      30.214   1.313   2.175  1.00  0.00           H  
ATOM    271 HD13 LEU A  17      29.429   1.089   0.611  1.00  0.00           H  
ATOM    272 HD21 LEU A  17      32.218   3.731   1.842  1.00  0.00           H  
ATOM    273 HD22 LEU A  17      30.710   4.592   2.149  1.00  0.00           H  
ATOM    274 HD23 LEU A  17      30.998   3.021   2.899  1.00  0.00           H  
ATOM    275  N   VAL A  18      31.329   4.745  -2.694  1.00  0.00           N  
ATOM    276  CA  VAL A  18      31.524   5.121  -4.119  1.00  0.00           C  
ATOM    277  C   VAL A  18      32.216   6.452  -4.118  1.00  0.00           C  
ATOM    278  O   VAL A  18      33.372   6.553  -4.425  1.00  0.00           O  
ATOM    279  CB  VAL A  18      30.183   5.296  -4.841  1.00  0.00           C  
ATOM    280  CG1 VAL A  18      30.307   4.754  -6.251  1.00  0.00           C  
ATOM    281  CG2 VAL A  18      29.069   4.586  -4.079  1.00  0.00           C  
ATOM    282  H   VAL A  18      30.449   4.480  -2.363  1.00  0.00           H  
ATOM    283  HA  VAL A  18      32.139   4.383  -4.627  1.00  0.00           H  
ATOM    284  HB  VAL A  18      29.943   6.340  -4.907  1.00  0.00           H  
ATOM    285 HG11 VAL A  18      31.352   4.596  -6.478  1.00  0.00           H  
ATOM    286 HG12 VAL A  18      29.773   3.824  -6.327  1.00  0.00           H  
ATOM    287 HG13 VAL A  18      29.894   5.473  -6.943  1.00  0.00           H  
ATOM    288 HG21 VAL A  18      29.371   3.577  -3.854  1.00  0.00           H  
ATOM    289 HG22 VAL A  18      28.881   5.119  -3.155  1.00  0.00           H  
ATOM    290 HG23 VAL A  18      28.173   4.578  -4.677  1.00  0.00           H  
ATOM    291  N   PHE A  19      31.485   7.460  -3.743  1.00  0.00           N  
ATOM    292  CA  PHE A  19      32.046   8.855  -3.672  1.00  0.00           C  
ATOM    293  C   PHE A  19      33.561   8.785  -3.445  1.00  0.00           C  
ATOM    294  O   PHE A  19      34.330   9.491  -4.069  1.00  0.00           O  
ATOM    295  CB  PHE A  19      31.392   9.609  -2.510  1.00  0.00           C  
ATOM    296  CG  PHE A  19      30.916  10.958  -2.989  1.00  0.00           C  
ATOM    297  CD1 PHE A  19      31.843  11.919  -3.410  1.00  0.00           C  
ATOM    298  CD2 PHE A  19      29.547  11.249  -3.011  1.00  0.00           C  
ATOM    299  CE1 PHE A  19      31.402  13.170  -3.855  1.00  0.00           C  
ATOM    300  CE2 PHE A  19      29.105  12.501  -3.456  1.00  0.00           C  
ATOM    301  CZ  PHE A  19      30.032  13.462  -3.877  1.00  0.00           C  
ATOM    302  H   PHE A  19      30.548   7.283  -3.495  1.00  0.00           H  
ATOM    303  HA  PHE A  19      31.845   9.372  -4.601  1.00  0.00           H  
ATOM    304  HB2 PHE A  19      30.551   9.042  -2.139  1.00  0.00           H  
ATOM    305  HB3 PHE A  19      32.112   9.744  -1.716  1.00  0.00           H  
ATOM    306  HD1 PHE A  19      32.899  11.693  -3.393  1.00  0.00           H  
ATOM    307  HD2 PHE A  19      28.832  10.508  -2.687  1.00  0.00           H  
ATOM    308  HE1 PHE A  19      32.117  13.911  -4.179  1.00  0.00           H  
ATOM    309  HE2 PHE A  19      28.049  12.726  -3.473  1.00  0.00           H  
ATOM    310  HZ  PHE A  19      29.692  14.428  -4.220  1.00  0.00           H  
ATOM    311  N   PHE A  20      33.987   7.899  -2.587  1.00  0.00           N  
ATOM    312  CA  PHE A  20      35.443   7.722  -2.342  1.00  0.00           C  
ATOM    313  C   PHE A  20      36.075   7.177  -3.633  1.00  0.00           C  
ATOM    314  O   PHE A  20      36.884   7.820  -4.269  1.00  0.00           O  
ATOM    315  CB  PHE A  20      35.630   6.711  -1.201  1.00  0.00           C  
ATOM    316  CG  PHE A  20      36.990   6.890  -0.570  1.00  0.00           C  
ATOM    317  CD1 PHE A  20      37.172   7.837   0.445  1.00  0.00           C  
ATOM    318  CD2 PHE A  20      38.069   6.104  -0.995  1.00  0.00           C  
ATOM    319  CE1 PHE A  20      38.431   7.998   1.036  1.00  0.00           C  
ATOM    320  CE2 PHE A  20      39.328   6.265  -0.404  1.00  0.00           C  
ATOM    321  CZ  PHE A  20      39.510   7.212   0.611  1.00  0.00           C  
ATOM    322  H   PHE A  20      33.344   7.322  -2.126  1.00  0.00           H  
ATOM    323  HA  PHE A  20      35.894   8.669  -2.079  1.00  0.00           H  
ATOM    324  HB2 PHE A  20      34.863   6.868  -0.454  1.00  0.00           H  
ATOM    325  HB3 PHE A  20      35.544   5.706  -1.592  1.00  0.00           H  
ATOM    326  HD1 PHE A  20      36.342   8.444   0.774  1.00  0.00           H  
ATOM    327  HD2 PHE A  20      37.929   5.374  -1.778  1.00  0.00           H  
ATOM    328  HE1 PHE A  20      38.571   8.729   1.819  1.00  0.00           H  
ATOM    329  HE2 PHE A  20      40.160   5.659  -0.731  1.00  0.00           H  
ATOM    330  HZ  PHE A  20      40.481   7.336   1.067  1.00  0.00           H  
ATOM    331  N   ALA A  21      35.676   5.996  -4.025  1.00  0.00           N  
ATOM    332  CA  ALA A  21      36.196   5.368  -5.275  1.00  0.00           C  
ATOM    333  C   ALA A  21      36.112   6.362  -6.442  1.00  0.00           C  
ATOM    334  O   ALA A  21      37.056   6.557  -7.181  1.00  0.00           O  
ATOM    335  CB  ALA A  21      35.315   4.157  -5.592  1.00  0.00           C  
ATOM    336  H   ALA A  21      35.010   5.517  -3.493  1.00  0.00           H  
ATOM    337  HA  ALA A  21      37.218   5.048  -5.133  1.00  0.00           H  
ATOM    338  HB1 ALA A  21      34.641   3.978  -4.763  1.00  0.00           H  
ATOM    339  HB2 ALA A  21      34.737   4.355  -6.483  1.00  0.00           H  
ATOM    340  HB3 ALA A  21      35.932   3.288  -5.746  1.00  0.00           H  
ATOM    341  N   GLU A  22      34.974   6.968  -6.611  1.00  0.00           N  
ATOM    342  CA  GLU A  22      34.763   7.944  -7.714  1.00  0.00           C  
ATOM    343  C   GLU A  22      35.781   9.087  -7.605  1.00  0.00           C  
ATOM    344  O   GLU A  22      36.264   9.593  -8.599  1.00  0.00           O  
ATOM    345  CB  GLU A  22      33.347   8.519  -7.598  1.00  0.00           C  
ATOM    346  CG  GLU A  22      32.311   7.389  -7.673  1.00  0.00           C  
ATOM    347  CD  GLU A  22      30.926   7.959  -7.364  1.00  0.00           C  
ATOM    348  OE1 GLU A  22      30.728   8.408  -6.247  1.00  0.00           O  
ATOM    349  OE2 GLU A  22      30.087   7.937  -8.249  1.00  0.00           O  
ATOM    350  H   GLU A  22      34.244   6.768  -6.015  1.00  0.00           H  
ATOM    351  HA  GLU A  22      34.872   7.449  -8.663  1.00  0.00           H  
ATOM    352  HB2 GLU A  22      33.250   9.031  -6.654  1.00  0.00           H  
ATOM    353  HB3 GLU A  22      33.174   9.217  -8.401  1.00  0.00           H  
ATOM    354  HG2 GLU A  22      32.308   6.965  -8.682  1.00  0.00           H  
ATOM    355  HG3 GLU A  22      32.555   6.620  -6.933  1.00  0.00           H  
ATOM    356  N   ASP A  23      36.100   9.505  -6.409  1.00  0.00           N  
ATOM    357  CA  ASP A  23      37.077  10.622  -6.244  1.00  0.00           C  
ATOM    358  C   ASP A  23      38.449  10.058  -5.894  1.00  0.00           C  
ATOM    359  O   ASP A  23      39.327  10.755  -5.426  1.00  0.00           O  
ATOM    360  CB  ASP A  23      36.608  11.544  -5.123  1.00  0.00           C  
ATOM    361  CG  ASP A  23      36.328  12.938  -5.686  1.00  0.00           C  
ATOM    362  OD1 ASP A  23      35.365  13.078  -6.422  1.00  0.00           O  
ATOM    363  OD2 ASP A  23      37.083  13.845  -5.372  1.00  0.00           O  
ATOM    364  H   ASP A  23      35.694   9.089  -5.621  1.00  0.00           H  
ATOM    365  HA  ASP A  23      37.147  11.173  -7.164  1.00  0.00           H  
ATOM    366  HB2 ASP A  23      35.706  11.139  -4.688  1.00  0.00           H  
ATOM    367  HB3 ASP A  23      37.374  11.610  -4.365  1.00  0.00           H  
ATOM    368  N   VAL A  24      38.629   8.800  -6.121  1.00  0.00           N  
ATOM    369  CA  VAL A  24      39.911   8.148  -5.823  1.00  0.00           C  
ATOM    370  C   VAL A  24      40.793   8.184  -7.077  1.00  0.00           C  
ATOM    371  O   VAL A  24      41.966   8.494  -7.013  1.00  0.00           O  
ATOM    372  CB  VAL A  24      39.603   6.713  -5.426  1.00  0.00           C  
ATOM    373  CG1 VAL A  24      40.848   5.884  -5.594  1.00  0.00           C  
ATOM    374  CG2 VAL A  24      39.154   6.665  -3.965  1.00  0.00           C  
ATOM    375  H   VAL A  24      37.911   8.270  -6.493  1.00  0.00           H  
ATOM    376  HA  VAL A  24      40.409   8.644  -5.010  1.00  0.00           H  
ATOM    377  HB  VAL A  24      38.819   6.322  -6.059  1.00  0.00           H  
ATOM    378 HG11 VAL A  24      41.697   6.548  -5.667  1.00  0.00           H  
ATOM    379 HG12 VAL A  24      40.959   5.238  -4.744  1.00  0.00           H  
ATOM    380 HG13 VAL A  24      40.761   5.301  -6.494  1.00  0.00           H  
ATOM    381 HG21 VAL A  24      39.040   7.673  -3.591  1.00  0.00           H  
ATOM    382 HG22 VAL A  24      38.210   6.146  -3.895  1.00  0.00           H  
ATOM    383 HG23 VAL A  24      39.896   6.145  -3.378  1.00  0.00           H  
ATOM    384  N   GLY A  25      40.236   7.864  -8.212  1.00  0.00           N  
ATOM    385  CA  GLY A  25      41.041   7.876  -9.467  1.00  0.00           C  
ATOM    386  C   GLY A  25      41.216   6.441  -9.967  1.00  0.00           C  
ATOM    387  O   GLY A  25      41.111   6.165 -11.145  1.00  0.00           O  
ATOM    388  H   GLY A  25      39.289   7.614  -8.240  1.00  0.00           H  
ATOM    389  HA2 GLY A  25      40.530   8.462 -10.217  1.00  0.00           H  
ATOM    390  HA3 GLY A  25      42.011   8.305  -9.269  1.00  0.00           H  
ATOM    391  N   SER A  26      41.476   5.525  -9.075  1.00  0.00           N  
ATOM    392  CA  SER A  26      41.654   4.105  -9.489  1.00  0.00           C  
ATOM    393  C   SER A  26      41.750   3.222  -8.242  1.00  0.00           C  
ATOM    394  O   SER A  26      42.738   2.552  -8.023  1.00  0.00           O  
ATOM    395  CB  SER A  26      42.934   3.967 -10.314  1.00  0.00           C  
ATOM    396  OG  SER A  26      43.586   5.228 -10.385  1.00  0.00           O  
ATOM    397  H   SER A  26      41.553   5.771  -8.129  1.00  0.00           H  
ATOM    398  HA  SER A  26      40.807   3.796 -10.084  1.00  0.00           H  
ATOM    399  HB2 SER A  26      43.591   3.254  -9.845  1.00  0.00           H  
ATOM    400  HB3 SER A  26      42.684   3.622 -11.308  1.00  0.00           H  
ATOM    401  HG  SER A  26      44.306   5.228  -9.749  1.00  0.00           H  
ATOM    402  N   ASN A  27      40.730   3.220  -7.426  1.00  0.00           N  
ATOM    403  CA  ASN A  27      40.755   2.385  -6.194  1.00  0.00           C  
ATOM    404  C   ASN A  27      40.784   0.907  -6.583  1.00  0.00           C  
ATOM    405  O   ASN A  27      39.763   0.255  -6.673  1.00  0.00           O  
ATOM    406  CB  ASN A  27      39.503   2.666  -5.362  1.00  0.00           C  
ATOM    407  CG  ASN A  27      39.922   3.218  -3.998  1.00  0.00           C  
ATOM    408  OD1 ASN A  27      41.062   3.083  -3.600  1.00  0.00           O  
ATOM    409  ND2 ASN A  27      39.041   3.836  -3.259  1.00  0.00           N  
ATOM    410  H   ASN A  27      39.948   3.769  -7.623  1.00  0.00           H  
ATOM    411  HA  ASN A  27      41.634   2.622  -5.614  1.00  0.00           H  
ATOM    412  HB2 ASN A  27      38.886   3.410  -5.879  1.00  0.00           H  
ATOM    413  HB3 ASN A  27      38.947   1.732  -5.220  1.00  0.00           H  
ATOM    414 HD21 ASN A  27      38.104   3.943  -3.594  1.00  0.00           H  
ATOM    415 HD22 ASN A  27      39.315   4.199  -2.367  1.00  0.00           H  
ATOM    416  N   LYS A  28      41.950   0.378  -6.814  1.00  0.00           N  
ATOM    417  CA  LYS A  28      42.057  -1.056  -7.200  1.00  0.00           C  
ATOM    418  C   LYS A  28      41.311  -1.917  -6.177  1.00  0.00           C  
ATOM    419  O   LYS A  28      40.275  -2.481  -6.466  1.00  0.00           O  
ATOM    420  CB  LYS A  28      43.531  -1.464  -7.239  1.00  0.00           C  
ATOM    421  CG  LYS A  28      44.218  -0.777  -8.420  1.00  0.00           C  
ATOM    422  CD  LYS A  28      45.620  -1.360  -8.609  1.00  0.00           C  
ATOM    423  CE  LYS A  28      46.655  -0.419  -7.989  1.00  0.00           C  
ATOM    424  NZ  LYS A  28      47.020   0.638  -8.976  1.00  0.00           N  
ATOM    425  H   LYS A  28      42.755   0.926  -6.735  1.00  0.00           H  
ATOM    426  HA  LYS A  28      41.619  -1.198  -8.176  1.00  0.00           H  
ATOM    427  HB2 LYS A  28      44.011  -1.166  -6.318  1.00  0.00           H  
ATOM    428  HB3 LYS A  28      43.605  -2.535  -7.354  1.00  0.00           H  
ATOM    429  HG2 LYS A  28      43.637  -0.937  -9.317  1.00  0.00           H  
ATOM    430  HG3 LYS A  28      44.296   0.283  -8.227  1.00  0.00           H  
ATOM    431  HD2 LYS A  28      45.676  -2.325  -8.127  1.00  0.00           H  
ATOM    432  HD3 LYS A  28      45.825  -1.471  -9.663  1.00  0.00           H  
ATOM    433  HE2 LYS A  28      46.239   0.041  -7.106  1.00  0.00           H  
ATOM    434  HE3 LYS A  28      47.537  -0.980  -7.721  1.00  0.00           H  
ATOM    435  HZ1 LYS A  28      46.223   0.797  -9.624  1.00  0.00           H  
ATOM    436  HZ2 LYS A  28      47.236   1.522  -8.474  1.00  0.00           H  
ATOM    437  HZ3 LYS A  28      47.854   0.333  -9.517  1.00  0.00           H  
ATOM    438  N   GLY A  29      41.830  -2.024  -4.983  1.00  0.00           N  
ATOM    439  CA  GLY A  29      41.149  -2.851  -3.947  1.00  0.00           C  
ATOM    440  C   GLY A  29      41.302  -4.330  -4.299  1.00  0.00           C  
ATOM    441  O   GLY A  29      40.375  -4.967  -4.760  1.00  0.00           O  
ATOM    442  H   GLY A  29      42.668  -1.564  -4.770  1.00  0.00           H  
ATOM    443  HA2 GLY A  29      41.598  -2.660  -2.982  1.00  0.00           H  
ATOM    444  HA3 GLY A  29      40.101  -2.598  -3.914  1.00  0.00           H  
ATOM    445  N   ALA A  30      42.465  -4.880  -4.091  1.00  0.00           N  
ATOM    446  CA  ALA A  30      42.679  -6.318  -4.421  1.00  0.00           C  
ATOM    447  C   ALA A  30      42.811  -7.135  -3.133  1.00  0.00           C  
ATOM    448  O   ALA A  30      42.033  -8.033  -2.874  1.00  0.00           O  
ATOM    449  CB  ALA A  30      43.959  -6.464  -5.248  1.00  0.00           C  
ATOM    450  H   ALA A  30      43.200  -4.346  -3.722  1.00  0.00           H  
ATOM    451  HA  ALA A  30      41.839  -6.683  -4.994  1.00  0.00           H  
ATOM    452  HB1 ALA A  30      44.791  -6.049  -4.699  1.00  0.00           H  
ATOM    453  HB2 ALA A  30      44.143  -7.510  -5.445  1.00  0.00           H  
ATOM    454  HB3 ALA A  30      43.844  -5.936  -6.182  1.00  0.00           H  
ATOM    455  N   ILE A  31      43.798  -6.843  -2.331  1.00  0.00           N  
ATOM    456  CA  ILE A  31      43.993  -7.605  -1.078  1.00  0.00           C  
ATOM    457  C   ILE A  31      43.358  -6.841   0.092  1.00  0.00           C  
ATOM    458  O   ILE A  31      43.042  -7.413   1.117  1.00  0.00           O  
ATOM    459  CB  ILE A  31      45.501  -7.763  -0.863  1.00  0.00           C  
ATOM    460  CG1 ILE A  31      45.998  -8.981  -1.643  1.00  0.00           C  
ATOM    461  CG2 ILE A  31      45.805  -7.948   0.617  1.00  0.00           C  
ATOM    462  CD1 ILE A  31      45.729  -8.774  -3.135  1.00  0.00           C  
ATOM    463  H   ILE A  31      44.423  -6.129  -2.556  1.00  0.00           H  
ATOM    464  HA  ILE A  31      43.536  -8.580  -1.169  1.00  0.00           H  
ATOM    465  HB  ILE A  31      46.006  -6.878  -1.221  1.00  0.00           H  
ATOM    466 HG12 ILE A  31      47.060  -9.103  -1.482  1.00  0.00           H  
ATOM    467 HG13 ILE A  31      45.479  -9.865  -1.305  1.00  0.00           H  
ATOM    468 HG21 ILE A  31      44.959  -8.413   1.099  1.00  0.00           H  
ATOM    469 HG22 ILE A  31      46.676  -8.574   0.727  1.00  0.00           H  
ATOM    470 HG23 ILE A  31      45.992  -6.983   1.063  1.00  0.00           H  
ATOM    471 HD11 ILE A  31      45.665  -7.716  -3.345  1.00  0.00           H  
ATOM    472 HD12 ILE A  31      46.533  -9.208  -3.710  1.00  0.00           H  
ATOM    473 HD13 ILE A  31      44.797  -9.250  -3.402  1.00  0.00           H  
ATOM    474  N   ILE A  32      43.174  -5.558  -0.050  1.00  0.00           N  
ATOM    475  CA  ILE A  32      42.567  -4.765   1.060  1.00  0.00           C  
ATOM    476  C   ILE A  32      41.059  -4.681   0.850  1.00  0.00           C  
ATOM    477  O   ILE A  32      40.281  -4.743   1.782  1.00  0.00           O  
ATOM    478  CB  ILE A  32      43.181  -3.363   1.075  1.00  0.00           C  
ATOM    479  CG1 ILE A  32      42.498  -2.450   0.048  1.00  0.00           C  
ATOM    480  CG2 ILE A  32      44.651  -3.488   0.718  1.00  0.00           C  
ATOM    481  CD1 ILE A  32      41.197  -1.898   0.634  1.00  0.00           C  
ATOM    482  H   ILE A  32      43.438  -5.115  -0.882  1.00  0.00           H  
ATOM    483  HA  ILE A  32      42.776  -5.252   1.998  1.00  0.00           H  
ATOM    484  HB  ILE A  32      43.084  -2.939   2.064  1.00  0.00           H  
ATOM    485 HG12 ILE A  32      43.158  -1.630  -0.193  1.00  0.00           H  
ATOM    486 HG13 ILE A  32      42.282  -3.008  -0.846  1.00  0.00           H  
ATOM    487 HG21 ILE A  32      44.741  -3.935  -0.262  1.00  0.00           H  
ATOM    488 HG22 ILE A  32      45.102  -2.510   0.713  1.00  0.00           H  
ATOM    489 HG23 ILE A  32      45.141  -4.115   1.447  1.00  0.00           H  
ATOM    490 HD11 ILE A  32      41.201  -2.027   1.707  1.00  0.00           H  
ATOM    491 HD12 ILE A  32      41.113  -0.848   0.399  1.00  0.00           H  
ATOM    492 HD13 ILE A  32      40.358  -2.431   0.210  1.00  0.00           H  
ATOM    493  N   GLY A  33      40.647  -4.546  -0.374  1.00  0.00           N  
ATOM    494  CA  GLY A  33      39.188  -4.463  -0.670  1.00  0.00           C  
ATOM    495  C   GLY A  33      38.568  -5.858  -0.577  1.00  0.00           C  
ATOM    496  O   GLY A  33      37.390  -6.041  -0.811  1.00  0.00           O  
ATOM    497  H   GLY A  33      41.304  -4.504  -1.103  1.00  0.00           H  
ATOM    498  HA2 GLY A  33      38.714  -3.807   0.048  1.00  0.00           H  
ATOM    499  HA3 GLY A  33      39.043  -4.073  -1.665  1.00  0.00           H  
ATOM    500  N   LEU A  34      39.352  -6.847  -0.239  1.00  0.00           N  
ATOM    501  CA  LEU A  34      38.809  -8.228  -0.132  1.00  0.00           C  
ATOM    502  C   LEU A  34      39.057  -8.765   1.274  1.00  0.00           C  
ATOM    503  O   LEU A  34      38.169  -9.275   1.926  1.00  0.00           O  
ATOM    504  CB  LEU A  34      39.512  -9.120  -1.143  1.00  0.00           C  
ATOM    505  CG  LEU A  34      39.208  -8.590  -2.535  1.00  0.00           C  
ATOM    506  CD1 LEU A  34      39.690  -9.596  -3.578  1.00  0.00           C  
ATOM    507  CD2 LEU A  34      37.695  -8.388  -2.680  1.00  0.00           C  
ATOM    508  H   LEU A  34      40.299  -6.681  -0.055  1.00  0.00           H  
ATOM    509  HA  LEU A  34      37.752  -8.217  -0.349  1.00  0.00           H  
ATOM    510  HB2 LEU A  34      40.579  -9.098  -0.966  1.00  0.00           H  
ATOM    511  HB3 LEU A  34      39.147 -10.131  -1.053  1.00  0.00           H  
ATOM    512  HG  LEU A  34      39.716  -7.647  -2.668  1.00  0.00           H  
ATOM    513 HD11 LEU A  34      40.131 -10.446  -3.080  1.00  0.00           H  
ATOM    514 HD12 LEU A  34      38.852  -9.923  -4.175  1.00  0.00           H  
ATOM    515 HD13 LEU A  34      40.427  -9.130  -4.215  1.00  0.00           H  
ATOM    516 HD21 LEU A  34      37.179  -9.022  -1.973  1.00  0.00           H  
ATOM    517 HD22 LEU A  34      37.449  -7.354  -2.482  1.00  0.00           H  
ATOM    518 HD23 LEU A  34      37.391  -8.645  -3.683  1.00  0.00           H  
ATOM    519  N   MET A  35      40.269  -8.655   1.738  1.00  0.00           N  
ATOM    520  CA  MET A  35      40.603  -9.157   3.102  1.00  0.00           C  
ATOM    521  C   MET A  35      39.658  -8.527   4.132  1.00  0.00           C  
ATOM    522  O   MET A  35      39.242  -9.168   5.077  1.00  0.00           O  
ATOM    523  CB  MET A  35      42.049  -8.785   3.441  1.00  0.00           C  
ATOM    524  CG  MET A  35      42.146  -7.273   3.663  1.00  0.00           C  
ATOM    525  SD  MET A  35      43.862  -6.831   4.032  1.00  0.00           S  
ATOM    526  CE  MET A  35      43.747  -6.962   5.833  1.00  0.00           C  
ATOM    527  H   MET A  35      40.964  -8.242   1.182  1.00  0.00           H  
ATOM    528  HA  MET A  35      40.494 -10.231   3.125  1.00  0.00           H  
ATOM    529  HB2 MET A  35      42.352  -9.304   4.349  1.00  0.00           H  
ATOM    530  HB3 MET A  35      42.698  -9.069   2.613  1.00  0.00           H  
ATOM    531  HG2 MET A  35      41.827  -6.755   2.761  1.00  0.00           H  
ATOM    532  HG3 MET A  35      41.512  -6.991   4.502  1.00  0.00           H  
ATOM    533  HE1 MET A  35      42.723  -7.167   6.112  1.00  0.00           H  
ATOM    534  HE2 MET A  35      44.388  -7.761   6.177  1.00  0.00           H  
ATOM    535  HE3 MET A  35      44.061  -6.033   6.283  1.00  0.00           H  
ATOM    536  N   VAL A  36      39.323  -7.275   3.963  1.00  0.00           N  
ATOM    537  CA  VAL A  36      38.422  -6.600   4.921  1.00  0.00           C  
ATOM    538  C   VAL A  36      36.959  -6.842   4.519  1.00  0.00           C  
ATOM    539  O   VAL A  36      36.091  -6.026   4.755  1.00  0.00           O  
ATOM    540  CB  VAL A  36      38.737  -5.111   4.869  1.00  0.00           C  
ATOM    541  CG1 VAL A  36      37.722  -4.349   5.695  1.00  0.00           C  
ATOM    542  CG2 VAL A  36      40.138  -4.864   5.433  1.00  0.00           C  
ATOM    543  H   VAL A  36      39.669  -6.769   3.206  1.00  0.00           H  
ATOM    544  HA  VAL A  36      38.596  -6.973   5.918  1.00  0.00           H  
ATOM    545  HB  VAL A  36      38.694  -4.776   3.844  1.00  0.00           H  
ATOM    546 HG11 VAL A  36      37.337  -4.996   6.467  1.00  0.00           H  
ATOM    547 HG12 VAL A  36      38.198  -3.493   6.142  1.00  0.00           H  
ATOM    548 HG13 VAL A  36      36.915  -4.028   5.053  1.00  0.00           H  
ATOM    549 HG21 VAL A  36      40.604  -5.809   5.667  1.00  0.00           H  
ATOM    550 HG22 VAL A  36      40.733  -4.340   4.700  1.00  0.00           H  
ATOM    551 HG23 VAL A  36      40.063  -4.267   6.330  1.00  0.00           H  
ATOM    552  N   GLY A  37      36.677  -7.961   3.914  1.00  0.00           N  
ATOM    553  CA  GLY A  37      35.275  -8.252   3.500  1.00  0.00           C  
ATOM    554  C   GLY A  37      34.548  -8.968   4.638  1.00  0.00           C  
ATOM    555  O   GLY A  37      33.706  -9.816   4.415  1.00  0.00           O  
ATOM    556  H   GLY A  37      37.384  -8.608   3.732  1.00  0.00           H  
ATOM    557  HA2 GLY A  37      34.764  -7.316   3.277  1.00  0.00           H  
ATOM    558  HA3 GLY A  37      35.283  -8.893   2.620  1.00  0.00           H  
ATOM    559  N   GLY A  38      34.866  -8.638   5.859  1.00  0.00           N  
ATOM    560  CA  GLY A  38      34.194  -9.303   7.011  1.00  0.00           C  
ATOM    561  C   GLY A  38      32.847  -8.628   7.279  1.00  0.00           C  
ATOM    562  O   GLY A  38      32.047  -8.440   6.384  1.00  0.00           O  
ATOM    563  H   GLY A  38      35.550  -7.953   6.019  1.00  0.00           H  
ATOM    564  HA2 GLY A  38      34.036 -10.346   6.781  1.00  0.00           H  
ATOM    565  HA3 GLY A  38      34.816  -9.217   7.889  1.00  0.00           H  
ATOM    566  N   VAL A  39      32.590  -8.264   8.506  1.00  0.00           N  
ATOM    567  CA  VAL A  39      31.296  -7.603   8.833  1.00  0.00           C  
ATOM    568  C   VAL A  39      31.565  -6.316   9.616  1.00  0.00           C  
ATOM    569  O   VAL A  39      30.762  -5.886  10.420  1.00  0.00           O  
ATOM    570  CB  VAL A  39      30.443  -8.548   9.681  1.00  0.00           C  
ATOM    571  CG1 VAL A  39      30.186  -9.839   8.902  1.00  0.00           C  
ATOM    572  CG2 VAL A  39      31.186  -8.877  10.977  1.00  0.00           C  
ATOM    573  H   VAL A  39      33.249  -8.426   9.213  1.00  0.00           H  
ATOM    574  HA  VAL A  39      30.770  -7.366   7.919  1.00  0.00           H  
ATOM    575  HB  VAL A  39      29.501  -8.073   9.913  1.00  0.00           H  
ATOM    576 HG11 VAL A  39      31.081 -10.121   8.369  1.00  0.00           H  
ATOM    577 HG12 VAL A  39      29.913 -10.626   9.589  1.00  0.00           H  
ATOM    578 HG13 VAL A  39      29.382  -9.681   8.198  1.00  0.00           H  
ATOM    579 HG21 VAL A  39      32.119  -8.333  11.004  1.00  0.00           H  
ATOM    580 HG22 VAL A  39      30.578  -8.594  11.823  1.00  0.00           H  
ATOM    581 HG23 VAL A  39      31.388  -9.938  11.016  1.00  0.00           H  
ATOM    582  N   VAL A  40      32.692  -5.698   9.386  1.00  0.00           N  
ATOM    583  CA  VAL A  40      33.016  -4.439  10.115  1.00  0.00           C  
ATOM    584  C   VAL A  40      32.767  -3.240   9.199  1.00  0.00           C  
ATOM    585  O   VAL A  40      31.847  -3.311   8.400  1.00  0.00           O  
ATOM    586  CB  VAL A  40      34.486  -4.461  10.537  1.00  0.00           C  
ATOM    587  CG1 VAL A  40      34.738  -5.662  11.451  1.00  0.00           C  
ATOM    588  CG2 VAL A  40      35.370  -4.576   9.292  1.00  0.00           C  
ATOM    589  OXT VAL A  40      33.500  -2.271   9.309  1.00  0.00           O  
ATOM    590  H   VAL A  40      33.325  -6.062   8.734  1.00  0.00           H  
ATOM    591  HA  VAL A  40      32.391  -4.358  10.992  1.00  0.00           H  
ATOM    592  HB  VAL A  40      34.724  -3.550  11.067  1.00  0.00           H  
ATOM    593 HG11 VAL A  40      34.093  -6.479  11.159  1.00  0.00           H  
ATOM    594 HG12 VAL A  40      35.769  -5.970  11.366  1.00  0.00           H  
ATOM    595 HG13 VAL A  40      34.529  -5.387  12.474  1.00  0.00           H  
ATOM    596 HG21 VAL A  40      34.851  -4.161   8.442  1.00  0.00           H  
ATOM    597 HG22 VAL A  40      36.291  -4.035   9.453  1.00  0.00           H  
ATOM    598 HG23 VAL A  40      35.593  -5.617   9.105  1.00  0.00           H  
TER     599      VAL A  40                                                      
ENDMDL                                                                          
MODEL        4                                                                  
ATOM      1  N   ASP A   1      15.699   8.328  15.055  1.00  0.00           N  
ATOM      2  CA  ASP A   1      15.341   6.896  14.848  1.00  0.00           C  
ATOM      3  C   ASP A   1      16.538   6.153  14.249  1.00  0.00           C  
ATOM      4  O   ASP A   1      17.177   6.625  13.330  1.00  0.00           O  
ATOM      5  CB  ASP A   1      14.149   6.802  13.893  1.00  0.00           C  
ATOM      6  CG  ASP A   1      12.934   7.486  14.523  1.00  0.00           C  
ATOM      7  OD1 ASP A   1      12.674   7.233  15.688  1.00  0.00           O  
ATOM      8  OD2 ASP A   1      12.284   8.252  13.831  1.00  0.00           O  
ATOM      9  H1  ASP A   1      16.735   8.425  15.084  1.00  0.00           H  
ATOM     10  H2  ASP A   1      15.319   8.896  14.272  1.00  0.00           H  
ATOM     11  H3  ASP A   1      15.293   8.661  15.951  1.00  0.00           H  
ATOM     12  HA  ASP A   1      15.079   6.451  15.797  1.00  0.00           H  
ATOM     13  HB2 ASP A   1      14.396   7.292  12.962  1.00  0.00           H  
ATOM     14  HB3 ASP A   1      13.918   5.765  13.704  1.00  0.00           H  
ATOM     15  N   ALA A   2      16.850   4.995  14.765  1.00  0.00           N  
ATOM     16  CA  ALA A   2      18.005   4.226  14.229  1.00  0.00           C  
ATOM     17  C   ALA A   2      17.603   3.532  12.927  1.00  0.00           C  
ATOM     18  O   ALA A   2      16.453   3.199  12.718  1.00  0.00           O  
ATOM     19  CB  ALA A   2      18.424   3.177  15.259  1.00  0.00           C  
ATOM     20  H   ALA A   2      16.327   4.630  15.508  1.00  0.00           H  
ATOM     21  HA  ALA A   2      18.830   4.896  14.043  1.00  0.00           H  
ATOM     22  HB1 ALA A   2      18.125   3.502  16.244  1.00  0.00           H  
ATOM     23  HB2 ALA A   2      17.945   2.236  15.028  1.00  0.00           H  
ATOM     24  HB3 ALA A   2      19.496   3.053  15.230  1.00  0.00           H  
ATOM     25  N   GLU A   3      18.544   3.306  12.051  1.00  0.00           N  
ATOM     26  CA  GLU A   3      18.221   2.630  10.763  1.00  0.00           C  
ATOM     27  C   GLU A   3      18.770   1.202  10.791  1.00  0.00           C  
ATOM     28  O   GLU A   3      19.916   0.961  10.467  1.00  0.00           O  
ATOM     29  CB  GLU A   3      18.859   3.400   9.604  1.00  0.00           C  
ATOM     30  CG  GLU A   3      18.120   4.724   9.402  1.00  0.00           C  
ATOM     31  CD  GLU A   3      18.680   5.439   8.171  1.00  0.00           C  
ATOM     32  OE1 GLU A   3      19.871   5.702   8.154  1.00  0.00           O  
ATOM     33  OE2 GLU A   3      17.909   5.711   7.266  1.00  0.00           O  
ATOM     34  H   GLU A   3      19.465   3.579  12.242  1.00  0.00           H  
ATOM     35  HA  GLU A   3      17.149   2.601  10.630  1.00  0.00           H  
ATOM     36  HB2 GLU A   3      19.897   3.596   9.831  1.00  0.00           H  
ATOM     37  HB3 GLU A   3      18.792   2.814   8.701  1.00  0.00           H  
ATOM     38  HG2 GLU A   3      17.067   4.530   9.259  1.00  0.00           H  
ATOM     39  HG3 GLU A   3      18.258   5.348  10.271  1.00  0.00           H  
ATOM     40  N   PHE A   4      17.962   0.255  11.181  1.00  0.00           N  
ATOM     41  CA  PHE A   4      18.436  -1.157  11.237  1.00  0.00           C  
ATOM     42  C   PHE A   4      17.515  -2.043  10.392  1.00  0.00           C  
ATOM     43  O   PHE A   4      16.626  -1.563   9.717  1.00  0.00           O  
ATOM     44  CB  PHE A   4      18.416  -1.638  12.688  1.00  0.00           C  
ATOM     45  CG  PHE A   4      17.204  -1.068  13.386  1.00  0.00           C  
ATOM     46  CD1 PHE A   4      15.920  -1.427  12.962  1.00  0.00           C  
ATOM     47  CD2 PHE A   4      17.365  -0.180  14.457  1.00  0.00           C  
ATOM     48  CE1 PHE A   4      14.795  -0.898  13.606  1.00  0.00           C  
ATOM     49  CE2 PHE A   4      16.241   0.349  15.101  1.00  0.00           C  
ATOM     50  CZ  PHE A   4      14.956  -0.010  14.677  1.00  0.00           C  
ATOM     51  H   PHE A   4      17.044   0.474  11.441  1.00  0.00           H  
ATOM     52  HA  PHE A   4      19.444  -1.215  10.852  1.00  0.00           H  
ATOM     53  HB2 PHE A   4      18.372  -2.717  12.711  1.00  0.00           H  
ATOM     54  HB3 PHE A   4      19.310  -1.303  13.191  1.00  0.00           H  
ATOM     55  HD1 PHE A   4      15.796  -2.112  12.136  1.00  0.00           H  
ATOM     56  HD2 PHE A   4      18.357   0.096  14.785  1.00  0.00           H  
ATOM     57  HE1 PHE A   4      13.805  -1.175  13.278  1.00  0.00           H  
ATOM     58  HE2 PHE A   4      16.365   1.034  15.926  1.00  0.00           H  
ATOM     59  HZ  PHE A   4      14.089   0.399  15.175  1.00  0.00           H  
ATOM     60  N   ARG A   5      17.721  -3.332  10.426  1.00  0.00           N  
ATOM     61  CA  ARG A   5      16.859  -4.248   9.627  1.00  0.00           C  
ATOM     62  C   ARG A   5      17.015  -3.926   8.138  1.00  0.00           C  
ATOM     63  O   ARG A   5      16.844  -2.800   7.713  1.00  0.00           O  
ATOM     64  CB  ARG A   5      15.396  -4.067  10.044  1.00  0.00           C  
ATOM     65  CG  ARG A   5      14.906  -5.328  10.763  1.00  0.00           C  
ATOM     66  CD  ARG A   5      14.944  -5.103  12.276  1.00  0.00           C  
ATOM     67  NE  ARG A   5      14.174  -6.182  12.959  1.00  0.00           N  
ATOM     68  CZ  ARG A   5      13.262  -5.874  13.841  1.00  0.00           C  
ATOM     69  NH1 ARG A   5      12.235  -5.147  13.492  1.00  0.00           N  
ATOM     70  NH2 ARG A   5      13.378  -6.290  15.072  1.00  0.00           N  
ATOM     71  H   ARG A   5      18.443  -3.698  10.976  1.00  0.00           H  
ATOM     72  HA  ARG A   5      17.161  -5.269   9.804  1.00  0.00           H  
ATOM     73  HB2 ARG A   5      15.314  -3.219  10.709  1.00  0.00           H  
ATOM     74  HB3 ARG A   5      14.791  -3.897   9.167  1.00  0.00           H  
ATOM     75  HG2 ARG A   5      13.892  -5.545  10.456  1.00  0.00           H  
ATOM     76  HG3 ARG A   5      15.544  -6.161  10.508  1.00  0.00           H  
ATOM     77  HD2 ARG A   5      15.968  -5.122  12.618  1.00  0.00           H  
ATOM     78  HD3 ARG A   5      14.505  -4.144  12.509  1.00  0.00           H  
ATOM     79  HE  ARG A   5      14.353  -7.121  12.747  1.00  0.00           H  
ATOM     80 HH11 ARG A   5      12.146  -4.827  12.549  1.00  0.00           H  
ATOM     81 HH12 ARG A   5      11.536  -4.913  14.168  1.00  0.00           H  
ATOM     82 HH21 ARG A   5      14.163  -6.847  15.341  1.00  0.00           H  
ATOM     83 HH22 ARG A   5      12.679  -6.053  15.747  1.00  0.00           H  
ATOM     84  N   HIS A   6      17.342  -4.908   7.342  1.00  0.00           N  
ATOM     85  CA  HIS A   6      17.514  -4.663   5.881  1.00  0.00           C  
ATOM     86  C   HIS A   6      16.161  -4.326   5.254  1.00  0.00           C  
ATOM     87  O   HIS A   6      15.121  -4.527   5.849  1.00  0.00           O  
ATOM     88  CB  HIS A   6      18.081  -5.920   5.218  1.00  0.00           C  
ATOM     89  CG  HIS A   6      19.549  -5.730   4.950  1.00  0.00           C  
ATOM     90  ND1 HIS A   6      20.014  -4.938   3.913  1.00  0.00           N  
ATOM     91  CD2 HIS A   6      20.665  -6.223   5.576  1.00  0.00           C  
ATOM     92  CE1 HIS A   6      21.359  -4.977   3.945  1.00  0.00           C  
ATOM     93  NE2 HIS A   6      21.808  -5.746   4.940  1.00  0.00           N  
ATOM     94  H   HIS A   6      17.477  -5.807   7.707  1.00  0.00           H  
ATOM     95  HA  HIS A   6      18.196  -3.839   5.732  1.00  0.00           H  
ATOM     96  HB2 HIS A   6      17.941  -6.767   5.874  1.00  0.00           H  
ATOM     97  HB3 HIS A   6      17.566  -6.099   4.286  1.00  0.00           H  
ATOM     98  HD1 HIS A   6      19.464  -4.439   3.273  1.00  0.00           H  
ATOM     99  HD2 HIS A   6      20.659  -6.881   6.432  1.00  0.00           H  
ATOM    100  HE1 HIS A   6      21.997  -4.451   3.252  1.00  0.00           H  
ATOM    101  N   ASP A   7      16.167  -3.817   4.052  1.00  0.00           N  
ATOM    102  CA  ASP A   7      14.885  -3.468   3.382  1.00  0.00           C  
ATOM    103  C   ASP A   7      15.009  -3.736   1.880  1.00  0.00           C  
ATOM    104  O   ASP A   7      16.012  -3.428   1.267  1.00  0.00           O  
ATOM    105  CB  ASP A   7      14.574  -1.988   3.615  1.00  0.00           C  
ATOM    106  CG  ASP A   7      13.061  -1.770   3.568  1.00  0.00           C  
ATOM    107  OD1 ASP A   7      12.339  -2.682   3.933  1.00  0.00           O  
ATOM    108  OD2 ASP A   7      12.650  -0.694   3.165  1.00  0.00           O  
ATOM    109  H   ASP A   7      17.018  -3.665   3.590  1.00  0.00           H  
ATOM    110  HA  ASP A   7      14.088  -4.073   3.791  1.00  0.00           H  
ATOM    111  HB2 ASP A   7      14.951  -1.690   4.583  1.00  0.00           H  
ATOM    112  HB3 ASP A   7      15.047  -1.395   2.847  1.00  0.00           H  
ATOM    113  N   SER A   8      14.000  -4.308   1.283  1.00  0.00           N  
ATOM    114  CA  SER A   8      14.064  -4.597  -0.177  1.00  0.00           C  
ATOM    115  C   SER A   8      13.862  -3.303  -0.965  1.00  0.00           C  
ATOM    116  O   SER A   8      12.780  -3.013  -1.437  1.00  0.00           O  
ATOM    117  CB  SER A   8      12.969  -5.597  -0.547  1.00  0.00           C  
ATOM    118  OG  SER A   8      13.326  -6.259  -1.753  1.00  0.00           O  
ATOM    119  H   SER A   8      13.200  -4.550   1.796  1.00  0.00           H  
ATOM    120  HA  SER A   8      15.030  -5.017  -0.418  1.00  0.00           H  
ATOM    121  HB2 SER A   8      12.862  -6.325   0.239  1.00  0.00           H  
ATOM    122  HB3 SER A   8      12.033  -5.071  -0.677  1.00  0.00           H  
ATOM    123  HG  SER A   8      12.662  -6.052  -2.414  1.00  0.00           H  
ATOM    124  N   GLY A   9      14.896  -2.520  -1.111  1.00  0.00           N  
ATOM    125  CA  GLY A   9      14.763  -1.243  -1.869  1.00  0.00           C  
ATOM    126  C   GLY A   9      15.896  -0.296  -1.473  1.00  0.00           C  
ATOM    127  O   GLY A   9      15.740   0.550  -0.613  1.00  0.00           O  
ATOM    128  H   GLY A   9      15.759  -2.773  -0.723  1.00  0.00           H  
ATOM    129  HA2 GLY A   9      14.817  -1.447  -2.929  1.00  0.00           H  
ATOM    130  HA3 GLY A   9      13.815  -0.783  -1.637  1.00  0.00           H  
ATOM    131  N   TYR A  10      17.036  -0.427  -2.093  1.00  0.00           N  
ATOM    132  CA  TYR A  10      18.182   0.469  -1.752  1.00  0.00           C  
ATOM    133  C   TYR A  10      18.355   1.490  -2.860  1.00  0.00           C  
ATOM    134  O   TYR A  10      18.020   2.651  -2.734  1.00  0.00           O  
ATOM    135  CB  TYR A  10      19.484  -0.318  -1.645  1.00  0.00           C  
ATOM    136  CG  TYR A  10      19.164  -1.760  -1.765  1.00  0.00           C  
ATOM    137  CD1 TYR A  10      18.819  -2.468  -0.627  1.00  0.00           C  
ATOM    138  CD2 TYR A  10      19.175  -2.368  -3.014  1.00  0.00           C  
ATOM    139  CE1 TYR A  10      18.484  -3.814  -0.722  1.00  0.00           C  
ATOM    140  CE2 TYR A  10      18.837  -3.714  -3.125  1.00  0.00           C  
ATOM    141  CZ  TYR A  10      18.492  -4.446  -1.977  1.00  0.00           C  
ATOM    142  OH  TYR A  10      18.158  -5.781  -2.082  1.00  0.00           O  
ATOM    143  H   TYR A  10      17.141  -1.114  -2.784  1.00  0.00           H  
ATOM    144  HA  TYR A  10      17.986   0.942  -0.821  1.00  0.00           H  
ATOM    145  HB2 TYR A  10      20.154  -0.024  -2.438  1.00  0.00           H  
ATOM    146  HB3 TYR A  10      19.945  -0.127  -0.688  1.00  0.00           H  
ATOM    147  HD1 TYR A  10      18.811  -1.967   0.331  1.00  0.00           H  
ATOM    148  HD2 TYR A  10      19.441  -1.791  -3.896  1.00  0.00           H  
ATOM    149  HE1 TYR A  10      18.216  -4.361   0.166  1.00  0.00           H  
ATOM    150  HE2 TYR A  10      18.839  -4.185  -4.091  1.00  0.00           H  
ATOM    151  HH  TYR A  10      18.966  -6.295  -2.018  1.00  0.00           H  
ATOM    152  N   GLU A  11      18.891   1.035  -3.953  1.00  0.00           N  
ATOM    153  CA  GLU A  11      19.122   1.920  -5.114  1.00  0.00           C  
ATOM    154  C   GLU A  11      20.144   2.995  -4.739  1.00  0.00           C  
ATOM    155  O   GLU A  11      21.333   2.765  -4.767  1.00  0.00           O  
ATOM    156  CB  GLU A  11      17.806   2.568  -5.543  1.00  0.00           C  
ATOM    157  CG  GLU A  11      16.856   1.488  -6.065  1.00  0.00           C  
ATOM    158  CD  GLU A  11      15.453   1.725  -5.502  1.00  0.00           C  
ATOM    159  OE1 GLU A  11      15.344   1.925  -4.303  1.00  0.00           O  
ATOM    160  OE2 GLU A  11      14.514   1.703  -6.278  1.00  0.00           O  
ATOM    161  H   GLU A  11      19.148   0.092  -4.008  1.00  0.00           H  
ATOM    162  HA  GLU A  11      19.510   1.320  -5.920  1.00  0.00           H  
ATOM    163  HB2 GLU A  11      17.356   3.065  -4.696  1.00  0.00           H  
ATOM    164  HB3 GLU A  11      17.995   3.287  -6.326  1.00  0.00           H  
ATOM    165  HG2 GLU A  11      16.823   1.529  -7.144  1.00  0.00           H  
ATOM    166  HG3 GLU A  11      17.208   0.516  -5.751  1.00  0.00           H  
ATOM    167  N   VAL A  12      19.702   4.167  -4.382  1.00  0.00           N  
ATOM    168  CA  VAL A  12      20.655   5.231  -4.009  1.00  0.00           C  
ATOM    169  C   VAL A  12      21.730   4.660  -3.078  1.00  0.00           C  
ATOM    170  O   VAL A  12      22.825   5.180  -2.986  1.00  0.00           O  
ATOM    171  CB  VAL A  12      19.887   6.336  -3.299  1.00  0.00           C  
ATOM    172  CG1 VAL A  12      20.752   7.579  -3.244  1.00  0.00           C  
ATOM    173  CG2 VAL A  12      18.611   6.648  -4.078  1.00  0.00           C  
ATOM    174  H   VAL A  12      18.746   4.351  -4.352  1.00  0.00           H  
ATOM    175  HA  VAL A  12      21.115   5.628  -4.899  1.00  0.00           H  
ATOM    176  HB  VAL A  12      19.636   6.020  -2.297  1.00  0.00           H  
ATOM    177 HG11 VAL A  12      21.637   7.421  -3.841  1.00  0.00           H  
ATOM    178 HG12 VAL A  12      20.196   8.417  -3.635  1.00  0.00           H  
ATOM    179 HG13 VAL A  12      21.032   7.771  -2.221  1.00  0.00           H  
ATOM    180 HG21 VAL A  12      18.687   6.232  -5.073  1.00  0.00           H  
ATOM    181 HG22 VAL A  12      17.764   6.213  -3.570  1.00  0.00           H  
ATOM    182 HG23 VAL A  12      18.483   7.717  -4.146  1.00  0.00           H  
ATOM    183  N   HIS A  13      21.424   3.598  -2.380  1.00  0.00           N  
ATOM    184  CA  HIS A  13      22.424   3.000  -1.450  1.00  0.00           C  
ATOM    185  C   HIS A  13      23.085   1.778  -2.103  1.00  0.00           C  
ATOM    186  O   HIS A  13      23.205   0.733  -1.494  1.00  0.00           O  
ATOM    187  CB  HIS A  13      21.715   2.563  -0.165  1.00  0.00           C  
ATOM    188  CG  HIS A  13      22.352   3.234   1.021  1.00  0.00           C  
ATOM    189  ND1 HIS A  13      21.682   3.399   2.223  1.00  0.00           N  
ATOM    190  CD2 HIS A  13      23.596   3.782   1.207  1.00  0.00           C  
ATOM    191  CE1 HIS A  13      22.519   4.023   3.072  1.00  0.00           C  
ATOM    192  NE2 HIS A  13      23.700   4.280   2.502  1.00  0.00           N  
ATOM    193  H   HIS A  13      20.534   3.198  -2.462  1.00  0.00           H  
ATOM    194  HA  HIS A  13      23.179   3.733  -1.212  1.00  0.00           H  
ATOM    195  HB2 HIS A  13      20.673   2.842  -0.218  1.00  0.00           H  
ATOM    196  HB3 HIS A  13      21.794   1.492  -0.058  1.00  0.00           H  
ATOM    197  HD1 HIS A  13      20.765   3.113   2.418  1.00  0.00           H  
ATOM    198  HD2 HIS A  13      24.377   3.820   0.463  1.00  0.00           H  
ATOM    199  HE1 HIS A  13      22.266   4.284   4.088  1.00  0.00           H  
ATOM    200  N   HIS A  14      23.522   1.895  -3.330  1.00  0.00           N  
ATOM    201  CA  HIS A  14      24.179   0.728  -3.991  1.00  0.00           C  
ATOM    202  C   HIS A  14      24.548   1.077  -5.437  1.00  0.00           C  
ATOM    203  O   HIS A  14      25.663   0.869  -5.866  1.00  0.00           O  
ATOM    204  CB  HIS A  14      23.224  -0.466  -3.987  1.00  0.00           C  
ATOM    205  CG  HIS A  14      24.015  -1.731  -3.806  1.00  0.00           C  
ATOM    206  ND1 HIS A  14      23.780  -2.604  -2.757  1.00  0.00           N  
ATOM    207  CD2 HIS A  14      25.042  -2.283  -4.531  1.00  0.00           C  
ATOM    208  CE1 HIS A  14      24.649  -3.626  -2.878  1.00  0.00           C  
ATOM    209  NE2 HIS A  14      25.441  -3.480  -3.944  1.00  0.00           N  
ATOM    210  H   HIS A  14      23.425   2.743  -3.810  1.00  0.00           H  
ATOM    211  HA  HIS A  14      25.075   0.469  -3.449  1.00  0.00           H  
ATOM    212  HB2 HIS A  14      22.518  -0.361  -3.166  1.00  0.00           H  
ATOM    213  HB3 HIS A  14      22.692  -0.506  -4.937  1.00  0.00           H  
ATOM    214  HD1 HIS A  14      23.106  -2.498  -2.054  1.00  0.00           H  
ATOM    215  HD2 HIS A  14      25.475  -1.853  -5.424  1.00  0.00           H  
ATOM    216  HE1 HIS A  14      24.698  -4.463  -2.196  1.00  0.00           H  
ATOM    217  N   GLN A  15      23.621   1.595  -6.192  1.00  0.00           N  
ATOM    218  CA  GLN A  15      23.918   1.949  -7.610  1.00  0.00           C  
ATOM    219  C   GLN A  15      24.821   3.183  -7.654  1.00  0.00           C  
ATOM    220  O   GLN A  15      25.899   3.157  -8.213  1.00  0.00           O  
ATOM    221  CB  GLN A  15      22.611   2.255  -8.345  1.00  0.00           C  
ATOM    222  CG  GLN A  15      21.518   1.293  -7.874  1.00  0.00           C  
ATOM    223  CD  GLN A  15      22.062  -0.137  -7.875  1.00  0.00           C  
ATOM    224  OE1 GLN A  15      22.772  -0.528  -8.780  1.00  0.00           O  
ATOM    225  NE2 GLN A  15      21.757  -0.941  -6.893  1.00  0.00           N  
ATOM    226  H   GLN A  15      22.728   1.744  -5.831  1.00  0.00           H  
ATOM    227  HA  GLN A  15      24.416   1.121  -8.091  1.00  0.00           H  
ATOM    228  HB2 GLN A  15      22.312   3.271  -8.136  1.00  0.00           H  
ATOM    229  HB3 GLN A  15      22.759   2.134  -9.408  1.00  0.00           H  
ATOM    230  HG2 GLN A  15      21.209   1.562  -6.874  1.00  0.00           H  
ATOM    231  HG3 GLN A  15      20.672   1.356  -8.540  1.00  0.00           H  
ATOM    232 HE21 GLN A  15      21.185  -0.626  -6.162  1.00  0.00           H  
ATOM    233 HE22 GLN A  15      22.103  -1.857  -6.885  1.00  0.00           H  
ATOM    234  N   LYS A  16      24.385   4.268  -7.074  1.00  0.00           N  
ATOM    235  CA  LYS A  16      25.214   5.506  -7.089  1.00  0.00           C  
ATOM    236  C   LYS A  16      26.570   5.228  -6.439  1.00  0.00           C  
ATOM    237  O   LYS A  16      27.591   5.722  -6.875  1.00  0.00           O  
ATOM    238  CB  LYS A  16      24.493   6.610  -6.314  1.00  0.00           C  
ATOM    239  CG  LYS A  16      23.277   7.084  -7.114  1.00  0.00           C  
ATOM    240  CD  LYS A  16      23.730   7.579  -8.488  1.00  0.00           C  
ATOM    241  CE  LYS A  16      23.083   8.933  -8.782  1.00  0.00           C  
ATOM    242  NZ  LYS A  16      24.133   9.992  -8.814  1.00  0.00           N  
ATOM    243  H   LYS A  16      23.509   4.270  -6.634  1.00  0.00           H  
ATOM    244  HA  LYS A  16      25.363   5.824  -8.110  1.00  0.00           H  
ATOM    245  HB2 LYS A  16      24.169   6.224  -5.360  1.00  0.00           H  
ATOM    246  HB3 LYS A  16      25.165   7.440  -6.159  1.00  0.00           H  
ATOM    247  HG2 LYS A  16      22.584   6.263  -7.235  1.00  0.00           H  
ATOM    248  HG3 LYS A  16      22.791   7.891  -6.585  1.00  0.00           H  
ATOM    249  HD2 LYS A  16      24.805   7.682  -8.497  1.00  0.00           H  
ATOM    250  HD3 LYS A  16      23.431   6.868  -9.244  1.00  0.00           H  
ATOM    251  HE2 LYS A  16      22.584   8.894  -9.739  1.00  0.00           H  
ATOM    252  HE3 LYS A  16      22.363   9.163  -8.010  1.00  0.00           H  
ATOM    253  HZ1 LYS A  16      25.033   9.596  -8.474  1.00  0.00           H  
ATOM    254  HZ2 LYS A  16      24.251  10.335  -9.788  1.00  0.00           H  
ATOM    255  HZ3 LYS A  16      23.848  10.782  -8.203  1.00  0.00           H  
ATOM    256  N   LEU A  17      26.591   4.439  -5.400  1.00  0.00           N  
ATOM    257  CA  LEU A  17      27.890   4.132  -4.729  1.00  0.00           C  
ATOM    258  C   LEU A  17      28.771   3.394  -5.711  1.00  0.00           C  
ATOM    259  O   LEU A  17      29.867   3.803  -6.014  1.00  0.00           O  
ATOM    260  CB  LEU A  17      27.676   3.235  -3.516  1.00  0.00           C  
ATOM    261  CG  LEU A  17      26.324   3.525  -2.895  1.00  0.00           C  
ATOM    262  CD1 LEU A  17      26.340   3.033  -1.453  1.00  0.00           C  
ATOM    263  CD2 LEU A  17      26.052   5.039  -2.912  1.00  0.00           C  
ATOM    264  H   LEU A  17      25.759   4.049  -5.070  1.00  0.00           H  
ATOM    265  HA  LEU A  17      28.360   5.049  -4.413  1.00  0.00           H  
ATOM    266  HB2 LEU A  17      27.716   2.200  -3.824  1.00  0.00           H  
ATOM    267  HB3 LEU A  17      28.451   3.424  -2.789  1.00  0.00           H  
ATOM    268  HG  LEU A  17      25.562   3.000  -3.460  1.00  0.00           H  
ATOM    269 HD11 LEU A  17      27.344   3.116  -1.060  1.00  0.00           H  
ATOM    270 HD12 LEU A  17      25.672   3.638  -0.861  1.00  0.00           H  
ATOM    271 HD13 LEU A  17      26.023   2.003  -1.421  1.00  0.00           H  
ATOM    272 HD21 LEU A  17      26.976   5.565  -3.118  1.00  0.00           H  
ATOM    273 HD22 LEU A  17      25.333   5.267  -3.684  1.00  0.00           H  
ATOM    274 HD23 LEU A  17      25.668   5.350  -1.955  1.00  0.00           H  
ATOM    275  N   VAL A  18      28.275   2.310  -6.230  1.00  0.00           N  
ATOM    276  CA  VAL A  18      29.034   1.533  -7.213  1.00  0.00           C  
ATOM    277  C   VAL A  18      29.509   2.477  -8.287  1.00  0.00           C  
ATOM    278  O   VAL A  18      30.648   2.859  -8.326  1.00  0.00           O  
ATOM    279  CB  VAL A  18      28.068   0.523  -7.812  1.00  0.00           C  
ATOM    280  CG1 VAL A  18      28.555   0.088  -9.194  1.00  0.00           C  
ATOM    281  CG2 VAL A  18      27.963  -0.669  -6.874  1.00  0.00           C  
ATOM    282  H   VAL A  18      27.376   2.014  -5.987  1.00  0.00           H  
ATOM    283  HA  VAL A  18      29.876   1.031  -6.747  1.00  0.00           H  
ATOM    284  HB  VAL A  18      27.091   0.986  -7.908  1.00  0.00           H  
ATOM    285 HG11 VAL A  18      29.589   0.376  -9.314  1.00  0.00           H  
ATOM    286 HG12 VAL A  18      28.459  -0.979  -9.293  1.00  0.00           H  
ATOM    287 HG13 VAL A  18      27.957   0.579  -9.952  1.00  0.00           H  
ATOM    288 HG21 VAL A  18      28.940  -1.104  -6.737  1.00  0.00           H  
ATOM    289 HG22 VAL A  18      27.581  -0.335  -5.919  1.00  0.00           H  
ATOM    290 HG23 VAL A  18      27.292  -1.400  -7.294  1.00  0.00           H  
ATOM    291  N   PHE A  19      28.610   2.840  -9.150  1.00  0.00           N  
ATOM    292  CA  PHE A  19      28.937   3.782 -10.274  1.00  0.00           C  
ATOM    293  C   PHE A  19      30.100   4.691  -9.867  1.00  0.00           C  
ATOM    294  O   PHE A  19      31.015   4.927 -10.630  1.00  0.00           O  
ATOM    295  CB  PHE A  19      27.712   4.638 -10.595  1.00  0.00           C  
ATOM    296  CG  PHE A  19      27.781   5.091 -12.034  1.00  0.00           C  
ATOM    297  CD1 PHE A  19      28.062   4.165 -13.046  1.00  0.00           C  
ATOM    298  CD2 PHE A  19      27.565   6.435 -12.356  1.00  0.00           C  
ATOM    299  CE1 PHE A  19      28.129   4.584 -14.379  1.00  0.00           C  
ATOM    300  CE2 PHE A  19      27.632   6.856 -13.690  1.00  0.00           C  
ATOM    301  CZ  PHE A  19      27.914   5.930 -14.701  1.00  0.00           C  
ATOM    302  H   PHE A  19      27.700   2.476  -9.052  1.00  0.00           H  
ATOM    303  HA  PHE A  19      29.220   3.214 -11.150  1.00  0.00           H  
ATOM    304  HB2 PHE A  19      26.816   4.056 -10.442  1.00  0.00           H  
ATOM    305  HB3 PHE A  19      27.696   5.503  -9.948  1.00  0.00           H  
ATOM    306  HD1 PHE A  19      28.230   3.127 -12.797  1.00  0.00           H  
ATOM    307  HD2 PHE A  19      27.347   7.149 -11.575  1.00  0.00           H  
ATOM    308  HE1 PHE A  19      28.348   3.871 -15.160  1.00  0.00           H  
ATOM    309  HE2 PHE A  19      27.465   7.893 -13.938  1.00  0.00           H  
ATOM    310  HZ  PHE A  19      27.964   6.254 -15.729  1.00  0.00           H  
ATOM    311  N   PHE A  20      30.088   5.169  -8.652  1.00  0.00           N  
ATOM    312  CA  PHE A  20      31.211   6.021  -8.173  1.00  0.00           C  
ATOM    313  C   PHE A  20      32.479   5.159  -8.174  1.00  0.00           C  
ATOM    314  O   PHE A  20      33.434   5.424  -8.876  1.00  0.00           O  
ATOM    315  CB  PHE A  20      30.906   6.497  -6.747  1.00  0.00           C  
ATOM    316  CG  PHE A  20      31.714   7.735  -6.444  1.00  0.00           C  
ATOM    317  CD1 PHE A  20      31.469   8.921  -7.148  1.00  0.00           C  
ATOM    318  CD2 PHE A  20      32.707   7.699  -5.460  1.00  0.00           C  
ATOM    319  CE1 PHE A  20      32.216  10.070  -6.865  1.00  0.00           C  
ATOM    320  CE2 PHE A  20      33.456   8.846  -5.177  1.00  0.00           C  
ATOM    321  CZ  PHE A  20      33.211  10.033  -5.879  1.00  0.00           C  
ATOM    322  H   PHE A  20      29.353   4.942  -8.044  1.00  0.00           H  
ATOM    323  HA  PHE A  20      31.339   6.870  -8.830  1.00  0.00           H  
ATOM    324  HB2 PHE A  20      29.851   6.723  -6.660  1.00  0.00           H  
ATOM    325  HB3 PHE A  20      31.162   5.718  -6.043  1.00  0.00           H  
ATOM    326  HD1 PHE A  20      30.702   8.948  -7.908  1.00  0.00           H  
ATOM    327  HD2 PHE A  20      32.897   6.783  -4.917  1.00  0.00           H  
ATOM    328  HE1 PHE A  20      32.028  10.984  -7.407  1.00  0.00           H  
ATOM    329  HE2 PHE A  20      34.223   8.818  -4.417  1.00  0.00           H  
ATOM    330  HZ  PHE A  20      33.788  10.919  -5.661  1.00  0.00           H  
ATOM    331  N   ALA A  21      32.464   4.109  -7.402  1.00  0.00           N  
ATOM    332  CA  ALA A  21      33.616   3.170  -7.336  1.00  0.00           C  
ATOM    333  C   ALA A  21      34.109   2.861  -8.752  1.00  0.00           C  
ATOM    334  O   ALA A  21      35.287   2.909  -9.043  1.00  0.00           O  
ATOM    335  CB  ALA A  21      33.126   1.872  -6.687  1.00  0.00           C  
ATOM    336  H   ALA A  21      31.672   3.923  -6.867  1.00  0.00           H  
ATOM    337  HA  ALA A  21      34.413   3.596  -6.747  1.00  0.00           H  
ATOM    338  HB1 ALA A  21      32.277   1.493  -7.244  1.00  0.00           H  
ATOM    339  HB2 ALA A  21      33.916   1.139  -6.695  1.00  0.00           H  
ATOM    340  HB3 ALA A  21      32.823   2.068  -5.669  1.00  0.00           H  
ATOM    341  N   GLU A  22      33.202   2.528  -9.626  1.00  0.00           N  
ATOM    342  CA  GLU A  22      33.566   2.197 -11.029  1.00  0.00           C  
ATOM    343  C   GLU A  22      34.290   3.384 -11.674  1.00  0.00           C  
ATOM    344  O   GLU A  22      35.234   3.215 -12.419  1.00  0.00           O  
ATOM    345  CB  GLU A  22      32.288   1.889 -11.811  1.00  0.00           C  
ATOM    346  CG  GLU A  22      31.575   0.694 -11.171  1.00  0.00           C  
ATOM    347  CD  GLU A  22      30.274   0.415 -11.928  1.00  0.00           C  
ATOM    348  OE1 GLU A  22      29.450   1.311 -12.000  1.00  0.00           O  
ATOM    349  OE2 GLU A  22      30.124  -0.691 -12.421  1.00  0.00           O  
ATOM    350  H   GLU A  22      32.271   2.488  -9.353  1.00  0.00           H  
ATOM    351  HA  GLU A  22      34.206   1.331 -11.038  1.00  0.00           H  
ATOM    352  HB2 GLU A  22      31.640   2.750 -11.785  1.00  0.00           H  
ATOM    353  HB3 GLU A  22      32.533   1.654 -12.833  1.00  0.00           H  
ATOM    354  HG2 GLU A  22      32.221  -0.190 -11.228  1.00  0.00           H  
ATOM    355  HG3 GLU A  22      31.342   0.932 -10.128  1.00  0.00           H  
ATOM    356  N   ASP A  23      33.851   4.583 -11.400  1.00  0.00           N  
ATOM    357  CA  ASP A  23      34.512   5.776 -12.006  1.00  0.00           C  
ATOM    358  C   ASP A  23      35.449   6.418 -10.989  1.00  0.00           C  
ATOM    359  O   ASP A  23      35.883   7.544 -11.141  1.00  0.00           O  
ATOM    360  CB  ASP A  23      33.447   6.787 -12.427  1.00  0.00           C  
ATOM    361  CG  ASP A  23      33.451   6.931 -13.950  1.00  0.00           C  
ATOM    362  OD1 ASP A  23      32.729   6.190 -14.598  1.00  0.00           O  
ATOM    363  OD2 ASP A  23      34.173   7.781 -14.443  1.00  0.00           O  
ATOM    364  H   ASP A  23      33.085   4.699 -10.802  1.00  0.00           H  
ATOM    365  HA  ASP A  23      35.081   5.467 -12.863  1.00  0.00           H  
ATOM    366  HB2 ASP A  23      32.479   6.440 -12.098  1.00  0.00           H  
ATOM    367  HB3 ASP A  23      33.661   7.743 -11.974  1.00  0.00           H  
ATOM    368  N   VAL A  24      35.763   5.703  -9.959  1.00  0.00           N  
ATOM    369  CA  VAL A  24      36.666   6.220  -8.918  1.00  0.00           C  
ATOM    370  C   VAL A  24      38.057   5.609  -9.124  1.00  0.00           C  
ATOM    371  O   VAL A  24      39.024   6.306  -9.360  1.00  0.00           O  
ATOM    372  CB  VAL A  24      36.089   5.822  -7.567  1.00  0.00           C  
ATOM    373  CG1 VAL A  24      37.214   5.718  -6.571  1.00  0.00           C  
ATOM    374  CG2 VAL A  24      35.101   6.890  -7.098  1.00  0.00           C  
ATOM    375  H   VAL A  24      35.403   4.808  -9.866  1.00  0.00           H  
ATOM    376  HA  VAL A  24      36.732   7.290  -8.970  1.00  0.00           H  
ATOM    377  HB  VAL A  24      35.586   4.870  -7.650  1.00  0.00           H  
ATOM    378 HG11 VAL A  24      37.749   6.654  -6.553  1.00  0.00           H  
ATOM    379 HG12 VAL A  24      36.808   5.504  -5.601  1.00  0.00           H  
ATOM    380 HG13 VAL A  24      37.878   4.927  -6.880  1.00  0.00           H  
ATOM    381 HG21 VAL A  24      35.206   7.773  -7.712  1.00  0.00           H  
ATOM    382 HG22 VAL A  24      34.094   6.512  -7.180  1.00  0.00           H  
ATOM    383 HG23 VAL A  24      35.307   7.143  -6.068  1.00  0.00           H  
ATOM    384  N   GLY A  25      38.162   4.311  -9.033  1.00  0.00           N  
ATOM    385  CA  GLY A  25      39.485   3.654  -9.219  1.00  0.00           C  
ATOM    386  C   GLY A  25      40.118   3.394  -7.855  1.00  0.00           C  
ATOM    387  O   GLY A  25      41.292   3.626  -7.648  1.00  0.00           O  
ATOM    388  H   GLY A  25      37.368   3.769  -8.841  1.00  0.00           H  
ATOM    389  HA2 GLY A  25      39.350   2.716  -9.738  1.00  0.00           H  
ATOM    390  HA3 GLY A  25      40.131   4.297  -9.794  1.00  0.00           H  
ATOM    391  N   SER A  26      39.346   2.913  -6.923  1.00  0.00           N  
ATOM    392  CA  SER A  26      39.899   2.636  -5.571  1.00  0.00           C  
ATOM    393  C   SER A  26      40.691   3.851  -5.087  1.00  0.00           C  
ATOM    394  O   SER A  26      41.815   3.731  -4.647  1.00  0.00           O  
ATOM    395  CB  SER A  26      40.821   1.419  -5.636  1.00  0.00           C  
ATOM    396  OG  SER A  26      40.321   0.402  -4.776  1.00  0.00           O  
ATOM    397  H   SER A  26      38.402   2.733  -7.112  1.00  0.00           H  
ATOM    398  HA  SER A  26      39.088   2.439  -4.889  1.00  0.00           H  
ATOM    399  HB2 SER A  26      40.856   1.044  -6.645  1.00  0.00           H  
ATOM    400  HB3 SER A  26      41.817   1.707  -5.327  1.00  0.00           H  
ATOM    401  HG  SER A  26      39.594  -0.034  -5.226  1.00  0.00           H  
ATOM    402  N   ASN A  27      40.111   5.020  -5.166  1.00  0.00           N  
ATOM    403  CA  ASN A  27      40.824   6.247  -4.714  1.00  0.00           C  
ATOM    404  C   ASN A  27      41.237   6.084  -3.252  1.00  0.00           C  
ATOM    405  O   ASN A  27      40.526   6.467  -2.345  1.00  0.00           O  
ATOM    406  CB  ASN A  27      39.896   7.456  -4.854  1.00  0.00           C  
ATOM    407  CG  ASN A  27      40.698   8.739  -4.632  1.00  0.00           C  
ATOM    408  OD1 ASN A  27      40.272   9.618  -3.910  1.00  0.00           O  
ATOM    409  ND2 ASN A  27      41.852   8.887  -5.226  1.00  0.00           N  
ATOM    410  H   ASN A  27      39.207   5.090  -5.525  1.00  0.00           H  
ATOM    411  HA  ASN A  27      41.704   6.397  -5.322  1.00  0.00           H  
ATOM    412  HB2 ASN A  27      39.468   7.467  -5.863  1.00  0.00           H  
ATOM    413  HB3 ASN A  27      39.103   7.391  -4.100  1.00  0.00           H  
ATOM    414 HD21 ASN A  27      42.198   8.158  -5.822  1.00  0.00           H  
ATOM    415 HD22 ASN A  27      42.377   9.728  -5.083  1.00  0.00           H  
ATOM    416  N   LYS A  28      42.386   5.516  -3.022  1.00  0.00           N  
ATOM    417  CA  LYS A  28      42.860   5.319  -1.624  1.00  0.00           C  
ATOM    418  C   LYS A  28      41.955   4.311  -0.914  1.00  0.00           C  
ATOM    419  O   LYS A  28      41.076   4.675  -0.158  1.00  0.00           O  
ATOM    420  CB  LYS A  28      42.818   6.653  -0.877  1.00  0.00           C  
ATOM    421  CG  LYS A  28      44.207   6.971  -0.322  1.00  0.00           C  
ATOM    422  CD  LYS A  28      44.419   8.486  -0.317  1.00  0.00           C  
ATOM    423  CE  LYS A  28      43.382   9.142   0.596  1.00  0.00           C  
ATOM    424  NZ  LYS A  28      44.072  10.034   1.570  1.00  0.00           N  
ATOM    425  H   LYS A  28      42.937   5.218  -3.773  1.00  0.00           H  
ATOM    426  HA  LYS A  28      43.873   4.946  -1.637  1.00  0.00           H  
ATOM    427  HB2 LYS A  28      42.512   7.436  -1.556  1.00  0.00           H  
ATOM    428  HB3 LYS A  28      42.113   6.587  -0.062  1.00  0.00           H  
ATOM    429  HG2 LYS A  28      44.287   6.593   0.687  1.00  0.00           H  
ATOM    430  HG3 LYS A  28      44.959   6.506  -0.942  1.00  0.00           H  
ATOM    431  HD2 LYS A  28      45.412   8.709   0.044  1.00  0.00           H  
ATOM    432  HD3 LYS A  28      44.306   8.868  -1.320  1.00  0.00           H  
ATOM    433  HE2 LYS A  28      42.694   9.724   0.000  1.00  0.00           H  
ATOM    434  HE3 LYS A  28      42.838   8.378   1.130  1.00  0.00           H  
ATOM    435  HZ1 LYS A  28      44.770  10.619   1.070  1.00  0.00           H  
ATOM    436  HZ2 LYS A  28      43.373  10.651   2.031  1.00  0.00           H  
ATOM    437  HZ3 LYS A  28      44.553   9.455   2.287  1.00  0.00           H  
ATOM    438  N   GLY A  29      42.164   3.045  -1.152  1.00  0.00           N  
ATOM    439  CA  GLY A  29      41.317   2.013  -0.491  1.00  0.00           C  
ATOM    440  C   GLY A  29      42.105   0.706  -0.383  1.00  0.00           C  
ATOM    441  O   GLY A  29      41.544  -0.372  -0.388  1.00  0.00           O  
ATOM    442  H   GLY A  29      42.879   2.774  -1.765  1.00  0.00           H  
ATOM    443  HA2 GLY A  29      41.040   2.353   0.497  1.00  0.00           H  
ATOM    444  HA3 GLY A  29      40.427   1.846  -1.078  1.00  0.00           H  
ATOM    445  N   ALA A  30      43.404   0.796  -0.284  1.00  0.00           N  
ATOM    446  CA  ALA A  30      44.233  -0.436  -0.177  1.00  0.00           C  
ATOM    447  C   ALA A  30      44.489  -0.754   1.298  1.00  0.00           C  
ATOM    448  O   ALA A  30      44.074  -1.778   1.802  1.00  0.00           O  
ATOM    449  CB  ALA A  30      45.569  -0.214  -0.890  1.00  0.00           C  
ATOM    450  H   ALA A  30      43.834   1.677  -0.282  1.00  0.00           H  
ATOM    451  HA  ALA A  30      43.712  -1.263  -0.639  1.00  0.00           H  
ATOM    452  HB1 ALA A  30      45.389   0.208  -1.867  1.00  0.00           H  
ATOM    453  HB2 ALA A  30      46.176   0.467  -0.311  1.00  0.00           H  
ATOM    454  HB3 ALA A  30      46.083  -1.156  -0.993  1.00  0.00           H  
ATOM    455  N   ILE A  31      45.168   0.117   1.994  1.00  0.00           N  
ATOM    456  CA  ILE A  31      45.451  -0.130   3.427  1.00  0.00           C  
ATOM    457  C   ILE A  31      44.147  -0.470   4.152  1.00  0.00           C  
ATOM    458  O   ILE A  31      44.127  -1.258   5.076  1.00  0.00           O  
ATOM    459  CB  ILE A  31      46.068   1.127   4.040  1.00  0.00           C  
ATOM    460  CG1 ILE A  31      47.019   1.790   3.040  1.00  0.00           C  
ATOM    461  CG2 ILE A  31      46.854   0.732   5.276  1.00  0.00           C  
ATOM    462  CD1 ILE A  31      46.368   3.056   2.478  1.00  0.00           C  
ATOM    463  H   ILE A  31      45.494   0.934   1.576  1.00  0.00           H  
ATOM    464  HA  ILE A  31      46.141  -0.954   3.522  1.00  0.00           H  
ATOM    465  HB  ILE A  31      45.285   1.819   4.314  1.00  0.00           H  
ATOM    466 HG12 ILE A  31      47.942   2.050   3.539  1.00  0.00           H  
ATOM    467 HG13 ILE A  31      47.227   1.106   2.232  1.00  0.00           H  
ATOM    468 HG21 ILE A  31      47.146  -0.304   5.193  1.00  0.00           H  
ATOM    469 HG22 ILE A  31      47.732   1.352   5.352  1.00  0.00           H  
ATOM    470 HG23 ILE A  31      46.236   0.867   6.150  1.00  0.00           H  
ATOM    471 HD11 ILE A  31      45.300   3.007   2.626  1.00  0.00           H  
ATOM    472 HD12 ILE A  31      46.763   3.921   2.990  1.00  0.00           H  
ATOM    473 HD13 ILE A  31      46.583   3.134   1.423  1.00  0.00           H  
ATOM    474  N   ILE A  32      43.055   0.114   3.738  1.00  0.00           N  
ATOM    475  CA  ILE A  32      41.755  -0.184   4.402  1.00  0.00           C  
ATOM    476  C   ILE A  32      41.406  -1.651   4.166  1.00  0.00           C  
ATOM    477  O   ILE A  32      41.069  -2.378   5.077  1.00  0.00           O  
ATOM    478  CB  ILE A  32      40.668   0.724   3.822  1.00  0.00           C  
ATOM    479  CG1 ILE A  32      40.138   0.161   2.496  1.00  0.00           C  
ATOM    480  CG2 ILE A  32      41.274   2.096   3.572  1.00  0.00           C  
ATOM    481  CD1 ILE A  32      39.025   1.067   1.967  1.00  0.00           C  
ATOM    482  H   ILE A  32      43.090   0.744   2.988  1.00  0.00           H  
ATOM    483  HA  ILE A  32      41.847   0.001   5.461  1.00  0.00           H  
ATOM    484  HB  ILE A  32      39.856   0.814   4.531  1.00  0.00           H  
ATOM    485 HG12 ILE A  32      40.942   0.120   1.776  1.00  0.00           H  
ATOM    486 HG13 ILE A  32      39.745  -0.831   2.657  1.00  0.00           H  
ATOM    487 HG21 ILE A  32      42.231   2.156   4.071  1.00  0.00           H  
ATOM    488 HG22 ILE A  32      41.411   2.237   2.512  1.00  0.00           H  
ATOM    489 HG23 ILE A  32      40.616   2.855   3.960  1.00  0.00           H  
ATOM    490 HD11 ILE A  32      39.313   2.101   2.085  1.00  0.00           H  
ATOM    491 HD12 ILE A  32      38.856   0.857   0.921  1.00  0.00           H  
ATOM    492 HD13 ILE A  32      38.116   0.881   2.522  1.00  0.00           H  
ATOM    493  N   GLY A  33      41.498  -2.090   2.945  1.00  0.00           N  
ATOM    494  CA  GLY A  33      41.184  -3.515   2.645  1.00  0.00           C  
ATOM    495  C   GLY A  33      42.038  -4.407   3.545  1.00  0.00           C  
ATOM    496  O   GLY A  33      41.648  -5.500   3.906  1.00  0.00           O  
ATOM    497  H   GLY A  33      41.780  -1.483   2.228  1.00  0.00           H  
ATOM    498  HA2 GLY A  33      40.135  -3.702   2.834  1.00  0.00           H  
ATOM    499  HA3 GLY A  33      41.410  -3.727   1.612  1.00  0.00           H  
ATOM    500  N   LEU A  34      43.199  -3.940   3.916  1.00  0.00           N  
ATOM    501  CA  LEU A  34      44.083  -4.732   4.791  1.00  0.00           C  
ATOM    502  C   LEU A  34      43.365  -5.052   6.098  1.00  0.00           C  
ATOM    503  O   LEU A  34      43.008  -6.180   6.366  1.00  0.00           O  
ATOM    504  CB  LEU A  34      45.324  -3.911   5.083  1.00  0.00           C  
ATOM    505  CG  LEU A  34      46.518  -4.792   4.811  1.00  0.00           C  
ATOM    506  CD1 LEU A  34      46.612  -5.067   3.308  1.00  0.00           C  
ATOM    507  CD2 LEU A  34      47.790  -4.104   5.298  1.00  0.00           C  
ATOM    508  H   LEU A  34      43.493  -3.062   3.621  1.00  0.00           H  
ATOM    509  HA  LEU A  34      44.376  -5.645   4.293  1.00  0.00           H  
ATOM    510  HB2 LEU A  34      45.351  -3.043   4.439  1.00  0.00           H  
ATOM    511  HB3 LEU A  34      45.328  -3.603   6.117  1.00  0.00           H  
ATOM    512  HG  LEU A  34      46.372  -5.717   5.336  1.00  0.00           H  
ATOM    513 HD11 LEU A  34      45.718  -4.702   2.821  1.00  0.00           H  
ATOM    514 HD12 LEU A  34      47.474  -4.563   2.901  1.00  0.00           H  
ATOM    515 HD13 LEU A  34      46.702  -6.130   3.142  1.00  0.00           H  
ATOM    516 HD21 LEU A  34      47.746  -3.053   5.054  1.00  0.00           H  
ATOM    517 HD22 LEU A  34      47.875  -4.221   6.369  1.00  0.00           H  
ATOM    518 HD23 LEU A  34      48.647  -4.550   4.819  1.00  0.00           H  
ATOM    519  N   MET A  35      43.161  -4.058   6.912  1.00  0.00           N  
ATOM    520  CA  MET A  35      42.470  -4.280   8.213  1.00  0.00           C  
ATOM    521  C   MET A  35      41.189  -5.094   7.989  1.00  0.00           C  
ATOM    522  O   MET A  35      40.767  -5.851   8.841  1.00  0.00           O  
ATOM    523  CB  MET A  35      42.126  -2.920   8.840  1.00  0.00           C  
ATOM    524  CG  MET A  35      40.851  -2.359   8.207  1.00  0.00           C  
ATOM    525  SD  MET A  35      40.766  -0.576   8.511  1.00  0.00           S  
ATOM    526  CE  MET A  35      39.068  -0.329   7.936  1.00  0.00           C  
ATOM    527  H   MET A  35      43.469  -3.162   6.667  1.00  0.00           H  
ATOM    528  HA  MET A  35      43.127  -4.824   8.877  1.00  0.00           H  
ATOM    529  HB2 MET A  35      41.970  -3.047   9.910  1.00  0.00           H  
ATOM    530  HB3 MET A  35      42.947  -2.226   8.663  1.00  0.00           H  
ATOM    531  HG2 MET A  35      40.872  -2.540   7.135  1.00  0.00           H  
ATOM    532  HG3 MET A  35      39.984  -2.843   8.652  1.00  0.00           H  
ATOM    533  HE1 MET A  35      38.546  -1.272   7.933  1.00  0.00           H  
ATOM    534  HE2 MET A  35      38.562   0.360   8.599  1.00  0.00           H  
ATOM    535  HE3 MET A  35      39.083   0.074   6.932  1.00  0.00           H  
ATOM    536  N   VAL A  36      40.563  -4.935   6.854  1.00  0.00           N  
ATOM    537  CA  VAL A  36      39.316  -5.672   6.568  1.00  0.00           C  
ATOM    538  C   VAL A  36      39.640  -7.046   5.971  1.00  0.00           C  
ATOM    539  O   VAL A  36      38.901  -7.569   5.160  1.00  0.00           O  
ATOM    540  CB  VAL A  36      38.526  -4.861   5.559  1.00  0.00           C  
ATOM    541  CG1 VAL A  36      37.192  -5.534   5.319  1.00  0.00           C  
ATOM    542  CG2 VAL A  36      38.298  -3.448   6.098  1.00  0.00           C  
ATOM    543  H   VAL A  36      40.904  -4.317   6.185  1.00  0.00           H  
ATOM    544  HA  VAL A  36      38.740  -5.789   7.472  1.00  0.00           H  
ATOM    545  HB  VAL A  36      39.077  -4.811   4.632  1.00  0.00           H  
ATOM    546 HG11 VAL A  36      36.848  -5.972   6.243  1.00  0.00           H  
ATOM    547 HG12 VAL A  36      36.482  -4.801   4.974  1.00  0.00           H  
ATOM    548 HG13 VAL A  36      37.314  -6.303   4.573  1.00  0.00           H  
ATOM    549 HG21 VAL A  36      38.793  -3.342   7.052  1.00  0.00           H  
ATOM    550 HG22 VAL A  36      38.701  -2.728   5.400  1.00  0.00           H  
ATOM    551 HG23 VAL A  36      37.239  -3.275   6.219  1.00  0.00           H  
ATOM    552  N   GLY A  37      40.736  -7.632   6.360  1.00  0.00           N  
ATOM    553  CA  GLY A  37      41.102  -8.967   5.808  1.00  0.00           C  
ATOM    554  C   GLY A  37      41.024 -10.015   6.918  1.00  0.00           C  
ATOM    555  O   GLY A  37      41.578 -11.092   6.808  1.00  0.00           O  
ATOM    556  H   GLY A  37      41.317  -7.195   7.011  1.00  0.00           H  
ATOM    557  HA2 GLY A  37      40.405  -9.230   5.014  1.00  0.00           H  
ATOM    558  HA3 GLY A  37      42.117  -8.931   5.420  1.00  0.00           H  
ATOM    559  N   GLY A  38      40.341  -9.711   7.987  1.00  0.00           N  
ATOM    560  CA  GLY A  38      40.228 -10.693   9.103  1.00  0.00           C  
ATOM    561  C   GLY A  38      38.764 -10.812   9.527  1.00  0.00           C  
ATOM    562  O   GLY A  38      38.377 -10.369  10.590  1.00  0.00           O  
ATOM    563  H   GLY A  38      39.901  -8.839   8.055  1.00  0.00           H  
ATOM    564  HA2 GLY A  38      40.589 -11.656   8.772  1.00  0.00           H  
ATOM    565  HA3 GLY A  38      40.816 -10.354   9.941  1.00  0.00           H  
ATOM    566  N   VAL A  39      37.945 -11.404   8.702  1.00  0.00           N  
ATOM    567  CA  VAL A  39      36.506 -11.549   9.056  1.00  0.00           C  
ATOM    568  C   VAL A  39      36.026 -12.951   8.680  1.00  0.00           C  
ATOM    569  O   VAL A  39      34.859 -13.169   8.419  1.00  0.00           O  
ATOM    570  CB  VAL A  39      35.688 -10.508   8.292  1.00  0.00           C  
ATOM    571  CG1 VAL A  39      36.286  -9.118   8.520  1.00  0.00           C  
ATOM    572  CG2 VAL A  39      35.720 -10.835   6.798  1.00  0.00           C  
ATOM    573  H   VAL A  39      38.277 -11.753   7.849  1.00  0.00           H  
ATOM    574  HA  VAL A  39      36.379 -11.398  10.119  1.00  0.00           H  
ATOM    575  HB  VAL A  39      34.667 -10.523   8.645  1.00  0.00           H  
ATOM    576 HG11 VAL A  39      36.788  -9.094   9.476  1.00  0.00           H  
ATOM    577 HG12 VAL A  39      36.994  -8.897   7.735  1.00  0.00           H  
ATOM    578 HG13 VAL A  39      35.496  -8.381   8.510  1.00  0.00           H  
ATOM    579 HG21 VAL A  39      36.665 -11.297   6.550  1.00  0.00           H  
ATOM    580 HG22 VAL A  39      34.914 -11.516   6.561  1.00  0.00           H  
ATOM    581 HG23 VAL A  39      35.602  -9.927   6.227  1.00  0.00           H  
ATOM    582  N   VAL A  40      36.915 -13.904   8.650  1.00  0.00           N  
ATOM    583  CA  VAL A  40      36.506 -15.291   8.291  1.00  0.00           C  
ATOM    584  C   VAL A  40      36.699 -16.206   9.502  1.00  0.00           C  
ATOM    585  O   VAL A  40      35.755 -16.361  10.258  1.00  0.00           O  
ATOM    586  CB  VAL A  40      37.365 -15.795   7.130  1.00  0.00           C  
ATOM    587  CG1 VAL A  40      36.853 -17.162   6.675  1.00  0.00           C  
ATOM    588  CG2 VAL A  40      37.278 -14.806   5.966  1.00  0.00           C  
ATOM    589  OXT VAL A  40      37.787 -16.737   9.650  1.00  0.00           O  
ATOM    590  H   VAL A  40      37.851 -13.709   8.864  1.00  0.00           H  
ATOM    591  HA  VAL A  40      35.467 -15.295   7.999  1.00  0.00           H  
ATOM    592  HB  VAL A  40      38.392 -15.885   7.455  1.00  0.00           H  
ATOM    593 HG11 VAL A  40      35.773 -17.171   6.708  1.00  0.00           H  
ATOM    594 HG12 VAL A  40      37.183 -17.353   5.665  1.00  0.00           H  
ATOM    595 HG13 VAL A  40      37.238 -17.928   7.331  1.00  0.00           H  
ATOM    596 HG21 VAL A  40      36.315 -14.318   5.978  1.00  0.00           H  
ATOM    597 HG22 VAL A  40      38.058 -14.064   6.064  1.00  0.00           H  
ATOM    598 HG23 VAL A  40      37.402 -15.337   5.033  1.00  0.00           H  
TER     599      VAL A  40                                                      
ENDMDL                                                                          
MODEL        5                                                                  
ATOM      1  N   ASP A   1      16.976   2.535  -9.148  1.00  0.00           N  
ATOM      2  CA  ASP A   1      17.099   2.378  -7.671  1.00  0.00           C  
ATOM      3  C   ASP A   1      16.441   1.066  -7.241  1.00  0.00           C  
ATOM      4  O   ASP A   1      15.232   0.963  -7.163  1.00  0.00           O  
ATOM      5  CB  ASP A   1      16.405   3.549  -6.972  1.00  0.00           C  
ATOM      6  CG  ASP A   1      16.527   4.807  -7.834  1.00  0.00           C  
ATOM      7  OD1 ASP A   1      15.835   4.883  -8.836  1.00  0.00           O  
ATOM      8  OD2 ASP A   1      17.310   5.672  -7.478  1.00  0.00           O  
ATOM      9  H1  ASP A   1      17.304   1.668  -9.618  1.00  0.00           H  
ATOM     10  H2  ASP A   1      15.980   2.709  -9.396  1.00  0.00           H  
ATOM     11  H3  ASP A   1      17.558   3.337  -9.462  1.00  0.00           H  
ATOM     12  HA  ASP A   1      18.143   2.364  -7.396  1.00  0.00           H  
ATOM     13  HB2 ASP A   1      15.361   3.313  -6.825  1.00  0.00           H  
ATOM     14  HB3 ASP A   1      16.872   3.726  -6.015  1.00  0.00           H  
ATOM     15  N   ALA A   2      17.225   0.062  -6.960  1.00  0.00           N  
ATOM     16  CA  ALA A   2      16.648  -1.241  -6.535  1.00  0.00           C  
ATOM     17  C   ALA A   2      16.018  -1.094  -5.149  1.00  0.00           C  
ATOM     18  O   ALA A   2      16.013  -0.025  -4.570  1.00  0.00           O  
ATOM     19  CB  ALA A   2      17.760  -2.288  -6.486  1.00  0.00           C  
ATOM     20  H   ALA A   2      18.197   0.165  -7.029  1.00  0.00           H  
ATOM     21  HA  ALA A   2      15.893  -1.549  -7.245  1.00  0.00           H  
ATOM     22  HB1 ALA A   2      18.695  -1.806  -6.240  1.00  0.00           H  
ATOM     23  HB2 ALA A   2      17.526  -3.026  -5.733  1.00  0.00           H  
ATOM     24  HB3 ALA A   2      17.844  -2.769  -7.449  1.00  0.00           H  
ATOM     25  N   GLU A   3      15.486  -2.156  -4.611  1.00  0.00           N  
ATOM     26  CA  GLU A   3      14.859  -2.070  -3.263  1.00  0.00           C  
ATOM     27  C   GLU A   3      15.023  -3.406  -2.536  1.00  0.00           C  
ATOM     28  O   GLU A   3      14.253  -3.747  -1.661  1.00  0.00           O  
ATOM     29  CB  GLU A   3      13.370  -1.748  -3.412  1.00  0.00           C  
ATOM     30  CG  GLU A   3      12.875  -1.030  -2.156  1.00  0.00           C  
ATOM     31  CD  GLU A   3      11.460  -0.501  -2.394  1.00  0.00           C  
ATOM     32  OE1 GLU A   3      10.635  -1.264  -2.871  1.00  0.00           O  
ATOM     33  OE2 GLU A   3      11.223   0.658  -2.095  1.00  0.00           O  
ATOM     34  H   GLU A   3      15.499  -3.011  -5.093  1.00  0.00           H  
ATOM     35  HA  GLU A   3      15.341  -1.291  -2.693  1.00  0.00           H  
ATOM     36  HB2 GLU A   3      13.224  -1.113  -4.274  1.00  0.00           H  
ATOM     37  HB3 GLU A   3      12.815  -2.664  -3.542  1.00  0.00           H  
ATOM     38  HG2 GLU A   3      12.868  -1.722  -1.326  1.00  0.00           H  
ATOM     39  HG3 GLU A   3      13.533  -0.205  -1.933  1.00  0.00           H  
ATOM     40  N   PHE A   4      16.024  -4.163  -2.890  1.00  0.00           N  
ATOM     41  CA  PHE A   4      16.241  -5.475  -2.217  1.00  0.00           C  
ATOM     42  C   PHE A   4      17.659  -5.525  -1.644  1.00  0.00           C  
ATOM     43  O   PHE A   4      18.440  -4.610  -1.816  1.00  0.00           O  
ATOM     44  CB  PHE A   4      16.059  -6.607  -3.231  1.00  0.00           C  
ATOM     45  CG  PHE A   4      16.687  -6.212  -4.545  1.00  0.00           C  
ATOM     46  CD1 PHE A   4      18.076  -6.072  -4.644  1.00  0.00           C  
ATOM     47  CD2 PHE A   4      15.879  -5.985  -5.665  1.00  0.00           C  
ATOM     48  CE1 PHE A   4      18.658  -5.705  -5.863  1.00  0.00           C  
ATOM     49  CE2 PHE A   4      16.460  -5.618  -6.885  1.00  0.00           C  
ATOM     50  CZ  PHE A   4      17.849  -5.478  -6.983  1.00  0.00           C  
ATOM     51  H   PHE A   4      16.635  -3.868  -3.596  1.00  0.00           H  
ATOM     52  HA  PHE A   4      15.525  -5.591  -1.416  1.00  0.00           H  
ATOM     53  HB2 PHE A   4      16.536  -7.503  -2.859  1.00  0.00           H  
ATOM     54  HB3 PHE A   4      15.006  -6.794  -3.378  1.00  0.00           H  
ATOM     55  HD1 PHE A   4      18.699  -6.247  -3.779  1.00  0.00           H  
ATOM     56  HD2 PHE A   4      14.807  -6.095  -5.588  1.00  0.00           H  
ATOM     57  HE1 PHE A   4      19.729  -5.596  -5.939  1.00  0.00           H  
ATOM     58  HE2 PHE A   4      15.837  -5.444  -7.749  1.00  0.00           H  
ATOM     59  HZ  PHE A   4      18.298  -5.194  -7.924  1.00  0.00           H  
ATOM     60  N   ARG A   5      17.998  -6.586  -0.965  1.00  0.00           N  
ATOM     61  CA  ARG A   5      19.366  -6.693  -0.384  1.00  0.00           C  
ATOM     62  C   ARG A   5      19.542  -5.635   0.707  1.00  0.00           C  
ATOM     63  O   ARG A   5      20.185  -4.624   0.505  1.00  0.00           O  
ATOM     64  CB  ARG A   5      20.407  -6.467  -1.482  1.00  0.00           C  
ATOM     65  CG  ARG A   5      21.105  -7.789  -1.803  1.00  0.00           C  
ATOM     66  CD  ARG A   5      20.405  -8.460  -2.985  1.00  0.00           C  
ATOM     67  NE  ARG A   5      21.309  -9.484  -3.581  1.00  0.00           N  
ATOM     68  CZ  ARG A   5      21.024 -10.009  -4.741  1.00  0.00           C  
ATOM     69  NH1 ARG A   5      21.308  -9.362  -5.837  1.00  0.00           N  
ATOM     70  NH2 ARG A   5      20.454 -11.182  -4.803  1.00  0.00           N  
ATOM     71  H   ARG A   5      17.353  -7.314  -0.837  1.00  0.00           H  
ATOM     72  HA  ARG A   5      19.500  -7.676   0.044  1.00  0.00           H  
ATOM     73  HB2 ARG A   5      19.918  -6.091  -2.368  1.00  0.00           H  
ATOM     74  HB3 ARG A   5      21.139  -5.750  -1.141  1.00  0.00           H  
ATOM     75  HG2 ARG A   5      22.138  -7.597  -2.056  1.00  0.00           H  
ATOM     76  HG3 ARG A   5      21.058  -8.440  -0.943  1.00  0.00           H  
ATOM     77  HD2 ARG A   5      19.497  -8.935  -2.645  1.00  0.00           H  
ATOM     78  HD3 ARG A   5      20.164  -7.716  -3.731  1.00  0.00           H  
ATOM     79  HE  ARG A   5      22.117  -9.763  -3.101  1.00  0.00           H  
ATOM     80 HH11 ARG A   5      21.745  -8.463  -5.788  1.00  0.00           H  
ATOM     81 HH12 ARG A   5      21.090  -9.765  -6.727  1.00  0.00           H  
ATOM     82 HH21 ARG A   5      20.237 -11.677  -3.962  1.00  0.00           H  
ATOM     83 HH22 ARG A   5      20.235 -11.585  -5.691  1.00  0.00           H  
ATOM     84  N   HIS A   6      18.979  -5.858   1.863  1.00  0.00           N  
ATOM     85  CA  HIS A   6      19.122  -4.862   2.962  1.00  0.00           C  
ATOM     86  C   HIS A   6      18.251  -3.641   2.659  1.00  0.00           C  
ATOM     87  O   HIS A   6      17.411  -3.667   1.781  1.00  0.00           O  
ATOM     88  CB  HIS A   6      20.586  -4.431   3.064  1.00  0.00           C  
ATOM     89  CG  HIS A   6      21.027  -4.475   4.502  1.00  0.00           C  
ATOM     90  ND1 HIS A   6      20.128  -4.386   5.554  1.00  0.00           N  
ATOM     91  CD2 HIS A   6      22.267  -4.595   5.076  1.00  0.00           C  
ATOM     92  CE1 HIS A   6      20.836  -4.454   6.697  1.00  0.00           C  
ATOM     93  NE2 HIS A   6      22.145  -4.581   6.463  1.00  0.00           N  
ATOM     94  H   HIS A   6      18.465  -6.680   2.010  1.00  0.00           H  
ATOM     95  HA  HIS A   6      18.810  -5.306   3.896  1.00  0.00           H  
ATOM     96  HB2 HIS A   6      21.200  -5.100   2.479  1.00  0.00           H  
ATOM     97  HB3 HIS A   6      20.691  -3.424   2.687  1.00  0.00           H  
ATOM     98  HD1 HIS A   6      19.156  -4.293   5.480  1.00  0.00           H  
ATOM     99  HD2 HIS A   6      23.197  -4.687   4.535  1.00  0.00           H  
ATOM    100  HE1 HIS A   6      20.399  -4.411   7.684  1.00  0.00           H  
ATOM    101  N   ASP A   7      18.445  -2.570   3.379  1.00  0.00           N  
ATOM    102  CA  ASP A   7      17.631  -1.348   3.129  1.00  0.00           C  
ATOM    103  C   ASP A   7      18.469  -0.106   3.441  1.00  0.00           C  
ATOM    104  O   ASP A   7      18.472   0.853   2.696  1.00  0.00           O  
ATOM    105  CB  ASP A   7      16.392  -1.365   4.028  1.00  0.00           C  
ATOM    106  CG  ASP A   7      15.270  -0.561   3.367  1.00  0.00           C  
ATOM    107  OD1 ASP A   7      14.731  -1.033   2.379  1.00  0.00           O  
ATOM    108  OD2 ASP A   7      14.967   0.513   3.860  1.00  0.00           O  
ATOM    109  H   ASP A   7      19.130  -2.569   4.081  1.00  0.00           H  
ATOM    110  HA  ASP A   7      17.324  -1.324   2.095  1.00  0.00           H  
ATOM    111  HB2 ASP A   7      16.067  -2.386   4.172  1.00  0.00           H  
ATOM    112  HB3 ASP A   7      16.633  -0.926   4.984  1.00  0.00           H  
ATOM    113  N   SER A   8      19.182  -0.116   4.534  1.00  0.00           N  
ATOM    114  CA  SER A   8      20.018   1.065   4.885  1.00  0.00           C  
ATOM    115  C   SER A   8      20.785   0.783   6.179  1.00  0.00           C  
ATOM    116  O   SER A   8      20.203   0.510   7.210  1.00  0.00           O  
ATOM    117  CB  SER A   8      19.117   2.284   5.085  1.00  0.00           C  
ATOM    118  OG  SER A   8      19.600   3.360   4.292  1.00  0.00           O  
ATOM    119  H   SER A   8      19.167  -0.900   5.122  1.00  0.00           H  
ATOM    120  HA  SER A   8      20.718   1.261   4.087  1.00  0.00           H  
ATOM    121  HB2 SER A   8      18.111   2.045   4.783  1.00  0.00           H  
ATOM    122  HB3 SER A   8      19.119   2.564   6.131  1.00  0.00           H  
ATOM    123  HG  SER A   8      18.842   3.824   3.928  1.00  0.00           H  
ATOM    124  N   GLY A   9      22.087   0.850   6.134  1.00  0.00           N  
ATOM    125  CA  GLY A   9      22.888   0.590   7.364  1.00  0.00           C  
ATOM    126  C   GLY A   9      22.599   1.681   8.395  1.00  0.00           C  
ATOM    127  O   GLY A   9      21.998   1.435   9.422  1.00  0.00           O  
ATOM    128  H   GLY A   9      22.538   1.074   5.294  1.00  0.00           H  
ATOM    129  HA2 GLY A   9      22.618  -0.375   7.770  1.00  0.00           H  
ATOM    130  HA3 GLY A   9      23.939   0.598   7.119  1.00  0.00           H  
ATOM    131  N   TYR A  10      23.022   2.887   8.129  1.00  0.00           N  
ATOM    132  CA  TYR A  10      22.768   3.995   9.092  1.00  0.00           C  
ATOM    133  C   TYR A  10      21.957   5.095   8.392  1.00  0.00           C  
ATOM    134  O   TYR A  10      20.849   4.860   7.953  1.00  0.00           O  
ATOM    135  CB  TYR A  10      24.102   4.552   9.592  1.00  0.00           C  
ATOM    136  CG  TYR A  10      23.847   5.546  10.697  1.00  0.00           C  
ATOM    137  CD1 TYR A  10      22.977   5.220  11.741  1.00  0.00           C  
ATOM    138  CD2 TYR A  10      24.484   6.792  10.677  1.00  0.00           C  
ATOM    139  CE1 TYR A  10      22.740   6.141  12.768  1.00  0.00           C  
ATOM    140  CE2 TYR A  10      24.248   7.714  11.705  1.00  0.00           C  
ATOM    141  CZ  TYR A  10      23.376   7.389  12.751  1.00  0.00           C  
ATOM    142  OH  TYR A  10      23.143   8.296  13.763  1.00  0.00           O  
ATOM    143  H   TYR A  10      23.502   3.065   7.294  1.00  0.00           H  
ATOM    144  HA  TYR A  10      22.202   3.615   9.930  1.00  0.00           H  
ATOM    145  HB2 TYR A  10      24.712   3.742   9.967  1.00  0.00           H  
ATOM    146  HB3 TYR A  10      24.615   5.042   8.779  1.00  0.00           H  
ATOM    147  HD1 TYR A  10      22.484   4.258  11.751  1.00  0.00           H  
ATOM    148  HD2 TYR A  10      25.155   7.044   9.868  1.00  0.00           H  
ATOM    149  HE1 TYR A  10      22.066   5.889  13.574  1.00  0.00           H  
ATOM    150  HE2 TYR A  10      24.738   8.676  11.691  1.00  0.00           H  
ATOM    151  HH  TYR A  10      23.579   9.118  13.532  1.00  0.00           H  
ATOM    152  N   GLU A  11      22.486   6.290   8.273  1.00  0.00           N  
ATOM    153  CA  GLU A  11      21.717   7.370   7.594  1.00  0.00           C  
ATOM    154  C   GLU A  11      22.652   8.534   7.241  1.00  0.00           C  
ATOM    155  O   GLU A  11      23.310   8.526   6.220  1.00  0.00           O  
ATOM    156  CB  GLU A  11      20.600   7.867   8.519  1.00  0.00           C  
ATOM    157  CG  GLU A  11      19.408   6.909   8.449  1.00  0.00           C  
ATOM    158  CD  GLU A  11      18.107   7.692   8.638  1.00  0.00           C  
ATOM    159  OE1 GLU A  11      17.850   8.115   9.753  1.00  0.00           O  
ATOM    160  OE2 GLU A  11      17.390   7.854   7.664  1.00  0.00           O  
ATOM    161  H   GLU A  11      23.380   6.475   8.621  1.00  0.00           H  
ATOM    162  HA  GLU A  11      21.282   6.979   6.687  1.00  0.00           H  
ATOM    163  HB2 GLU A  11      20.965   7.911   9.535  1.00  0.00           H  
ATOM    164  HB3 GLU A  11      20.284   8.851   8.207  1.00  0.00           H  
ATOM    165  HG2 GLU A  11      19.398   6.418   7.487  1.00  0.00           H  
ATOM    166  HG3 GLU A  11      19.496   6.168   9.229  1.00  0.00           H  
ATOM    167  N   VAL A  12      22.713   9.540   8.071  1.00  0.00           N  
ATOM    168  CA  VAL A  12      23.586  10.697   7.781  1.00  0.00           C  
ATOM    169  C   VAL A  12      25.002  10.227   7.444  1.00  0.00           C  
ATOM    170  O   VAL A  12      25.650  10.764   6.567  1.00  0.00           O  
ATOM    171  CB  VAL A  12      23.618  11.590   9.012  1.00  0.00           C  
ATOM    172  CG1 VAL A  12      24.161  12.950   8.621  1.00  0.00           C  
ATOM    173  CG2 VAL A  12      22.199  11.755   9.555  1.00  0.00           C  
ATOM    174  H   VAL A  12      22.180   9.544   8.884  1.00  0.00           H  
ATOM    175  HA  VAL A  12      23.180  11.254   6.952  1.00  0.00           H  
ATOM    176  HB  VAL A  12      24.250  11.147   9.767  1.00  0.00           H  
ATOM    177 HG11 VAL A  12      24.903  12.825   7.848  1.00  0.00           H  
ATOM    178 HG12 VAL A  12      23.352  13.561   8.253  1.00  0.00           H  
ATOM    179 HG13 VAL A  12      24.607  13.416   9.484  1.00  0.00           H  
ATOM    180 HG21 VAL A  12      21.503  11.795   8.729  1.00  0.00           H  
ATOM    181 HG22 VAL A  12      21.957  10.916  10.189  1.00  0.00           H  
ATOM    182 HG23 VAL A  12      22.136  12.669  10.125  1.00  0.00           H  
ATOM    183  N   HIS A  13      25.496   9.239   8.137  1.00  0.00           N  
ATOM    184  CA  HIS A  13      26.877   8.756   7.855  1.00  0.00           C  
ATOM    185  C   HIS A  13      26.831   7.370   7.203  1.00  0.00           C  
ATOM    186  O   HIS A  13      27.231   6.387   7.795  1.00  0.00           O  
ATOM    187  CB  HIS A  13      27.657   8.671   9.168  1.00  0.00           C  
ATOM    188  CG  HIS A  13      27.900  10.056   9.699  1.00  0.00           C  
ATOM    189  ND1 HIS A  13      28.916  10.865   9.216  1.00  0.00           N  
ATOM    190  CD2 HIS A  13      27.270  10.790  10.675  1.00  0.00           C  
ATOM    191  CE1 HIS A  13      28.868  12.026   9.894  1.00  0.00           C  
ATOM    192  NE2 HIS A  13      27.883  12.033  10.796  1.00  0.00           N  
ATOM    193  H   HIS A  13      24.966   8.823   8.847  1.00  0.00           H  
ATOM    194  HA  HIS A  13      27.370   9.449   7.191  1.00  0.00           H  
ATOM    195  HB2 HIS A  13      27.086   8.104   9.889  1.00  0.00           H  
ATOM    196  HB3 HIS A  13      28.603   8.182   8.993  1.00  0.00           H  
ATOM    197  HD1 HIS A  13      29.552  10.634   8.508  1.00  0.00           H  
ATOM    198  HD2 HIS A  13      26.425  10.453  11.257  1.00  0.00           H  
ATOM    199  HE1 HIS A  13      29.544  12.852   9.731  1.00  0.00           H  
ATOM    200  N   HIS A  14      26.359   7.279   5.987  1.00  0.00           N  
ATOM    201  CA  HIS A  14      26.308   5.948   5.313  1.00  0.00           C  
ATOM    202  C   HIS A  14      25.658   6.077   3.931  1.00  0.00           C  
ATOM    203  O   HIS A  14      26.214   5.656   2.935  1.00  0.00           O  
ATOM    204  CB  HIS A  14      25.496   4.974   6.165  1.00  0.00           C  
ATOM    205  CG  HIS A  14      26.067   3.592   6.013  1.00  0.00           C  
ATOM    206  ND1 HIS A  14      26.123   2.947   4.788  1.00  0.00           N  
ATOM    207  CD2 HIS A  14      26.615   2.718   6.921  1.00  0.00           C  
ATOM    208  CE1 HIS A  14      26.684   1.741   4.989  1.00  0.00           C  
ATOM    209  NE2 HIS A  14      27.003   1.550   6.272  1.00  0.00           N  
ATOM    210  H   HIS A  14      26.044   8.081   5.519  1.00  0.00           H  
ATOM    211  HA  HIS A  14      27.312   5.567   5.201  1.00  0.00           H  
ATOM    212  HB2 HIS A  14      25.552   5.276   7.209  1.00  0.00           H  
ATOM    213  HB3 HIS A  14      24.461   4.976   5.830  1.00  0.00           H  
ATOM    214  HD1 HIS A  14      25.811   3.305   3.931  1.00  0.00           H  
ATOM    215  HD2 HIS A  14      26.729   2.911   7.978  1.00  0.00           H  
ATOM    216  HE1 HIS A  14      26.857   1.016   4.208  1.00  0.00           H  
ATOM    217  N   GLN A  15      24.483   6.640   3.860  1.00  0.00           N  
ATOM    218  CA  GLN A  15      23.802   6.774   2.539  1.00  0.00           C  
ATOM    219  C   GLN A  15      24.692   7.550   1.563  1.00  0.00           C  
ATOM    220  O   GLN A  15      24.484   7.522   0.367  1.00  0.00           O  
ATOM    221  CB  GLN A  15      22.474   7.516   2.718  1.00  0.00           C  
ATOM    222  CG  GLN A  15      21.748   7.004   3.969  1.00  0.00           C  
ATOM    223  CD  GLN A  15      21.870   5.479   4.064  1.00  0.00           C  
ATOM    224  OE1 GLN A  15      21.574   4.775   3.120  1.00  0.00           O  
ATOM    225  NE2 GLN A  15      22.296   4.937   5.175  1.00  0.00           N  
ATOM    226  H   GLN A  15      24.045   6.964   4.673  1.00  0.00           H  
ATOM    227  HA  GLN A  15      23.608   5.792   2.138  1.00  0.00           H  
ATOM    228  HB2 GLN A  15      22.666   8.573   2.823  1.00  0.00           H  
ATOM    229  HB3 GLN A  15      21.852   7.349   1.852  1.00  0.00           H  
ATOM    230  HG2 GLN A  15      22.186   7.452   4.845  1.00  0.00           H  
ATOM    231  HG3 GLN A  15      20.704   7.274   3.913  1.00  0.00           H  
ATOM    232 HE21 GLN A  15      22.533   5.505   5.940  1.00  0.00           H  
ATOM    233 HE22 GLN A  15      22.377   3.962   5.244  1.00  0.00           H  
ATOM    234  N   LYS A  16      25.683   8.243   2.058  1.00  0.00           N  
ATOM    235  CA  LYS A  16      26.577   9.015   1.144  1.00  0.00           C  
ATOM    236  C   LYS A  16      27.723   8.117   0.672  1.00  0.00           C  
ATOM    237  O   LYS A  16      28.206   8.241  -0.435  1.00  0.00           O  
ATOM    238  CB  LYS A  16      27.147  10.224   1.889  1.00  0.00           C  
ATOM    239  CG  LYS A  16      26.019  11.209   2.204  1.00  0.00           C  
ATOM    240  CD  LYS A  16      25.331  11.631   0.905  1.00  0.00           C  
ATOM    241  CE  LYS A  16      25.226  13.157   0.851  1.00  0.00           C  
ATOM    242  NZ  LYS A  16      23.935  13.545   0.215  1.00  0.00           N  
ATOM    243  H   LYS A  16      25.840   8.256   3.025  1.00  0.00           H  
ATOM    244  HA  LYS A  16      26.012   9.353   0.290  1.00  0.00           H  
ATOM    245  HB2 LYS A  16      27.607   9.895   2.807  1.00  0.00           H  
ATOM    246  HB3 LYS A  16      27.886  10.712   1.271  1.00  0.00           H  
ATOM    247  HG2 LYS A  16      25.300  10.735   2.857  1.00  0.00           H  
ATOM    248  HG3 LYS A  16      26.429  12.081   2.691  1.00  0.00           H  
ATOM    249  HD2 LYS A  16      25.907  11.279   0.061  1.00  0.00           H  
ATOM    250  HD3 LYS A  16      24.340  11.204   0.867  1.00  0.00           H  
ATOM    251  HE2 LYS A  16      25.268  13.556   1.853  1.00  0.00           H  
ATOM    252  HE3 LYS A  16      26.047  13.554   0.272  1.00  0.00           H  
ATOM    253  HZ1 LYS A  16      23.289  12.731   0.216  1.00  0.00           H  
ATOM    254  HZ2 LYS A  16      23.507  14.327   0.748  1.00  0.00           H  
ATOM    255  HZ3 LYS A  16      24.111  13.848  -0.766  1.00  0.00           H  
ATOM    256  N   LEU A  17      28.153   7.207   1.502  1.00  0.00           N  
ATOM    257  CA  LEU A  17      29.261   6.292   1.092  1.00  0.00           C  
ATOM    258  C   LEU A  17      28.759   5.422  -0.036  1.00  0.00           C  
ATOM    259  O   LEU A  17      29.323   5.380  -1.104  1.00  0.00           O  
ATOM    260  CB  LEU A  17      29.667   5.389   2.247  1.00  0.00           C  
ATOM    261  CG  LEU A  17      29.466   6.117   3.561  1.00  0.00           C  
ATOM    262  CD1 LEU A  17      30.321   5.439   4.624  1.00  0.00           C  
ATOM    263  CD2 LEU A  17      29.901   7.585   3.417  1.00  0.00           C  
ATOM    264  H   LEU A  17      27.742   7.121   2.383  1.00  0.00           H  
ATOM    265  HA  LEU A  17      30.115   6.871   0.776  1.00  0.00           H  
ATOM    266  HB2 LEU A  17      29.058   4.495   2.236  1.00  0.00           H  
ATOM    267  HB3 LEU A  17      30.706   5.117   2.145  1.00  0.00           H  
ATOM    268  HG  LEU A  17      28.419   6.061   3.829  1.00  0.00           H  
ATOM    269 HD11 LEU A  17      30.874   4.627   4.173  1.00  0.00           H  
ATOM    270 HD12 LEU A  17      31.012   6.157   5.040  1.00  0.00           H  
ATOM    271 HD13 LEU A  17      29.685   5.053   5.404  1.00  0.00           H  
ATOM    272 HD21 LEU A  17      30.543   7.685   2.551  1.00  0.00           H  
ATOM    273 HD22 LEU A  17      29.028   8.208   3.287  1.00  0.00           H  
ATOM    274 HD23 LEU A  17      30.438   7.893   4.299  1.00  0.00           H  
ATOM    275  N   VAL A  18      27.672   4.743   0.195  1.00  0.00           N  
ATOM    276  CA  VAL A  18      27.085   3.890  -0.843  1.00  0.00           C  
ATOM    277  C   VAL A  18      27.056   4.679  -2.128  1.00  0.00           C  
ATOM    278  O   VAL A  18      27.847   4.472  -3.010  1.00  0.00           O  
ATOM    279  CB  VAL A  18      25.662   3.586  -0.401  1.00  0.00           C  
ATOM    280  CG1 VAL A  18      24.787   3.267  -1.614  1.00  0.00           C  
ATOM    281  CG2 VAL A  18      25.695   2.413   0.566  1.00  0.00           C  
ATOM    282  H   VAL A  18      27.216   4.818   1.058  1.00  0.00           H  
ATOM    283  HA  VAL A  18      27.655   2.976  -0.970  1.00  0.00           H  
ATOM    284  HB  VAL A  18      25.259   4.455   0.108  1.00  0.00           H  
ATOM    285 HG11 VAL A  18      25.411   2.917  -2.423  1.00  0.00           H  
ATOM    286 HG12 VAL A  18      24.067   2.511  -1.353  1.00  0.00           H  
ATOM    287 HG13 VAL A  18      24.272   4.167  -1.924  1.00  0.00           H  
ATOM    288 HG21 VAL A  18      26.616   1.865   0.430  1.00  0.00           H  
ATOM    289 HG22 VAL A  18      25.646   2.788   1.578  1.00  0.00           H  
ATOM    290 HG23 VAL A  18      24.854   1.767   0.378  1.00  0.00           H  
ATOM    291  N   PHE A  19      26.130   5.585  -2.199  1.00  0.00           N  
ATOM    292  CA  PHE A  19      25.980   6.459  -3.412  1.00  0.00           C  
ATOM    293  C   PHE A  19      27.337   6.621  -4.105  1.00  0.00           C  
ATOM    294  O   PHE A  19      27.442   6.564  -5.315  1.00  0.00           O  
ATOM    295  CB  PHE A  19      25.461   7.833  -2.980  1.00  0.00           C  
ATOM    296  CG  PHE A  19      24.646   8.443  -4.095  1.00  0.00           C  
ATOM    297  CD1 PHE A  19      25.274   9.220  -5.077  1.00  0.00           C  
ATOM    298  CD2 PHE A  19      23.262   8.236  -4.146  1.00  0.00           C  
ATOM    299  CE1 PHE A  19      24.520   9.789  -6.109  1.00  0.00           C  
ATOM    300  CE2 PHE A  19      22.507   8.806  -5.179  1.00  0.00           C  
ATOM    301  CZ  PHE A  19      23.136   9.582  -6.160  1.00  0.00           C  
ATOM    302  H   PHE A  19      25.522   5.686  -1.430  1.00  0.00           H  
ATOM    303  HA  PHE A  19      25.279   6.006  -4.101  1.00  0.00           H  
ATOM    304  HB2 PHE A  19      24.843   7.723  -2.100  1.00  0.00           H  
ATOM    305  HB3 PHE A  19      26.297   8.477  -2.753  1.00  0.00           H  
ATOM    306  HD1 PHE A  19      26.342   9.379  -5.038  1.00  0.00           H  
ATOM    307  HD2 PHE A  19      22.777   7.638  -3.389  1.00  0.00           H  
ATOM    308  HE1 PHE A  19      25.004  10.388  -6.866  1.00  0.00           H  
ATOM    309  HE2 PHE A  19      21.440   8.647  -5.218  1.00  0.00           H  
ATOM    310  HZ  PHE A  19      22.553  10.021  -6.956  1.00  0.00           H  
ATOM    311  N   PHE A  20      28.382   6.783  -3.339  1.00  0.00           N  
ATOM    312  CA  PHE A  20      29.739   6.902  -3.940  1.00  0.00           C  
ATOM    313  C   PHE A  20      30.086   5.556  -4.592  1.00  0.00           C  
ATOM    314  O   PHE A  20      30.295   5.459  -5.785  1.00  0.00           O  
ATOM    315  CB  PHE A  20      30.749   7.229  -2.831  1.00  0.00           C  
ATOM    316  CG  PHE A  20      31.630   8.372  -3.275  1.00  0.00           C  
ATOM    317  CD1 PHE A  20      31.094   9.659  -3.403  1.00  0.00           C  
ATOM    318  CD2 PHE A  20      32.983   8.145  -3.557  1.00  0.00           C  
ATOM    319  CE1 PHE A  20      31.910  10.719  -3.814  1.00  0.00           C  
ATOM    320  CE2 PHE A  20      33.799   9.205  -3.969  1.00  0.00           C  
ATOM    321  CZ  PHE A  20      33.263  10.492  -4.097  1.00  0.00           C  
ATOM    322  H   PHE A  20      28.277   6.796  -2.365  1.00  0.00           H  
ATOM    323  HA  PHE A  20      29.743   7.683  -4.687  1.00  0.00           H  
ATOM    324  HB2 PHE A  20      30.216   7.513  -1.932  1.00  0.00           H  
ATOM    325  HB3 PHE A  20      31.357   6.361  -2.625  1.00  0.00           H  
ATOM    326  HD1 PHE A  20      30.052   9.835  -3.183  1.00  0.00           H  
ATOM    327  HD2 PHE A  20      33.395   7.152  -3.458  1.00  0.00           H  
ATOM    328  HE1 PHE A  20      31.498  11.711  -3.913  1.00  0.00           H  
ATOM    329  HE2 PHE A  20      34.842   9.030  -4.187  1.00  0.00           H  
ATOM    330  HZ  PHE A  20      33.893  11.310  -4.415  1.00  0.00           H  
ATOM    331  N   ALA A  21      30.112   4.517  -3.804  1.00  0.00           N  
ATOM    332  CA  ALA A  21      30.399   3.151  -4.325  1.00  0.00           C  
ATOM    333  C   ALA A  21      29.594   2.910  -5.604  1.00  0.00           C  
ATOM    334  O   ALA A  21      30.100   2.427  -6.597  1.00  0.00           O  
ATOM    335  CB  ALA A  21      29.955   2.143  -3.260  1.00  0.00           C  
ATOM    336  H   ALA A  21      29.920   4.631  -2.857  1.00  0.00           H  
ATOM    337  HA  ALA A  21      31.455   3.039  -4.520  1.00  0.00           H  
ATOM    338  HB1 ALA A  21      29.853   2.648  -2.309  1.00  0.00           H  
ATOM    339  HB2 ALA A  21      28.999   1.721  -3.543  1.00  0.00           H  
ATOM    340  HB3 ALA A  21      30.686   1.356  -3.175  1.00  0.00           H  
ATOM    341  N   GLU A  22      28.334   3.232  -5.564  1.00  0.00           N  
ATOM    342  CA  GLU A  22      27.445   3.033  -6.738  1.00  0.00           C  
ATOM    343  C   GLU A  22      27.984   3.797  -7.952  1.00  0.00           C  
ATOM    344  O   GLU A  22      27.985   3.297  -9.059  1.00  0.00           O  
ATOM    345  CB  GLU A  22      26.053   3.557  -6.384  1.00  0.00           C  
ATOM    346  CG  GLU A  22      25.495   2.763  -5.201  1.00  0.00           C  
ATOM    347  CD  GLU A  22      24.107   3.299  -4.842  1.00  0.00           C  
ATOM    348  OE1 GLU A  22      24.041   4.318  -4.178  1.00  0.00           O  
ATOM    349  OE2 GLU A  22      23.134   2.679  -5.239  1.00  0.00           O  
ATOM    350  H   GLU A  22      27.965   3.599  -4.745  1.00  0.00           H  
ATOM    351  HA  GLU A  22      27.380   1.983  -6.967  1.00  0.00           H  
ATOM    352  HB2 GLU A  22      26.125   4.599  -6.116  1.00  0.00           H  
ATOM    353  HB3 GLU A  22      25.396   3.450  -7.230  1.00  0.00           H  
ATOM    354  HG2 GLU A  22      25.413   1.707  -5.479  1.00  0.00           H  
ATOM    355  HG3 GLU A  22      26.162   2.883  -4.342  1.00  0.00           H  
ATOM    356  N   ASP A  23      28.432   5.009  -7.757  1.00  0.00           N  
ATOM    357  CA  ASP A  23      28.957   5.804  -8.905  1.00  0.00           C  
ATOM    358  C   ASP A  23      30.469   5.634  -9.006  1.00  0.00           C  
ATOM    359  O   ASP A  23      31.155   6.391  -9.664  1.00  0.00           O  
ATOM    360  CB  ASP A  23      28.621   7.277  -8.690  1.00  0.00           C  
ATOM    361  CG  ASP A  23      27.706   7.764  -9.814  1.00  0.00           C  
ATOM    362  OD1 ASP A  23      28.053   7.558 -10.966  1.00  0.00           O  
ATOM    363  OD2 ASP A  23      26.675   8.338  -9.506  1.00  0.00           O  
ATOM    364  H   ASP A  23      28.416   5.398  -6.858  1.00  0.00           H  
ATOM    365  HA  ASP A  23      28.502   5.456  -9.814  1.00  0.00           H  
ATOM    366  HB2 ASP A  23      28.120   7.388  -7.741  1.00  0.00           H  
ATOM    367  HB3 ASP A  23      29.530   7.858  -8.687  1.00  0.00           H  
ATOM    368  N   VAL A  24      30.982   4.641  -8.358  1.00  0.00           N  
ATOM    369  CA  VAL A  24      32.427   4.380  -8.389  1.00  0.00           C  
ATOM    370  C   VAL A  24      32.720   3.335  -9.473  1.00  0.00           C  
ATOM    371  O   VAL A  24      33.489   3.568 -10.385  1.00  0.00           O  
ATOM    372  CB  VAL A  24      32.825   3.854  -7.018  1.00  0.00           C  
ATOM    373  CG1 VAL A  24      34.111   3.082  -7.149  1.00  0.00           C  
ATOM    374  CG2 VAL A  24      33.031   5.027  -6.056  1.00  0.00           C  
ATOM    375  H   VAL A  24      30.410   4.053  -7.843  1.00  0.00           H  
ATOM    376  HA  VAL A  24      32.973   5.283  -8.597  1.00  0.00           H  
ATOM    377  HB  VAL A  24      32.050   3.205  -6.641  1.00  0.00           H  
ATOM    378 HG11 VAL A  24      34.689   3.508  -7.957  1.00  0.00           H  
ATOM    379 HG12 VAL A  24      34.658   3.146  -6.229  1.00  0.00           H  
ATOM    380 HG13 VAL A  24      33.879   2.054  -7.372  1.00  0.00           H  
ATOM    381 HG21 VAL A  24      32.884   5.957  -6.585  1.00  0.00           H  
ATOM    382 HG22 VAL A  24      32.319   4.956  -5.247  1.00  0.00           H  
ATOM    383 HG23 VAL A  24      34.034   4.993  -5.658  1.00  0.00           H  
ATOM    384  N   GLY A  25      32.114   2.184  -9.374  1.00  0.00           N  
ATOM    385  CA  GLY A  25      32.355   1.121 -10.390  1.00  0.00           C  
ATOM    386  C   GLY A  25      33.483   0.211  -9.912  1.00  0.00           C  
ATOM    387  O   GLY A  25      34.317  -0.220 -10.683  1.00  0.00           O  
ATOM    388  H   GLY A  25      31.500   2.017  -8.629  1.00  0.00           H  
ATOM    389  HA2 GLY A  25      31.455   0.540 -10.523  1.00  0.00           H  
ATOM    390  HA3 GLY A  25      32.638   1.575 -11.326  1.00  0.00           H  
ATOM    391  N   SER A  26      33.514  -0.083  -8.644  1.00  0.00           N  
ATOM    392  CA  SER A  26      34.588  -0.963  -8.112  1.00  0.00           C  
ATOM    393  C   SER A  26      35.955  -0.363  -8.446  1.00  0.00           C  
ATOM    394  O   SER A  26      36.739  -0.944  -9.170  1.00  0.00           O  
ATOM    395  CB  SER A  26      34.469  -2.351  -8.744  1.00  0.00           C  
ATOM    396  OG  SER A  26      34.612  -3.341  -7.735  1.00  0.00           O  
ATOM    397  H   SER A  26      32.832   0.276  -8.041  1.00  0.00           H  
ATOM    398  HA  SER A  26      34.481  -1.046  -7.044  1.00  0.00           H  
ATOM    399  HB2 SER A  26      33.503  -2.455  -9.209  1.00  0.00           H  
ATOM    400  HB3 SER A  26      35.242  -2.471  -9.494  1.00  0.00           H  
ATOM    401  HG  SER A  26      33.756  -3.755  -7.601  1.00  0.00           H  
ATOM    402  N   ASN A  27      36.248   0.798  -7.925  1.00  0.00           N  
ATOM    403  CA  ASN A  27      37.566   1.432  -8.217  1.00  0.00           C  
ATOM    404  C   ASN A  27      38.665   0.710  -7.436  1.00  0.00           C  
ATOM    405  O   ASN A  27      39.413  -0.077  -7.982  1.00  0.00           O  
ATOM    406  CB  ASN A  27      37.529   2.905  -7.803  1.00  0.00           C  
ATOM    407  CG  ASN A  27      38.034   3.766  -8.962  1.00  0.00           C  
ATOM    408  OD1 ASN A  27      39.173   4.188  -8.970  1.00  0.00           O  
ATOM    409  ND2 ASN A  27      37.227   4.049  -9.948  1.00  0.00           N  
ATOM    410  H   ASN A  27      35.603   1.254  -7.344  1.00  0.00           H  
ATOM    411  HA  ASN A  27      37.772   1.362  -9.275  1.00  0.00           H  
ATOM    412  HB2 ASN A  27      36.498   3.187  -7.563  1.00  0.00           H  
ATOM    413  HB3 ASN A  27      38.182   3.052  -6.935  1.00  0.00           H  
ATOM    414 HD21 ASN A  27      36.288   3.697  -9.934  1.00  0.00           H  
ATOM    415 HD22 ASN A  27      37.554   4.615 -10.708  1.00  0.00           H  
ATOM    416  N   LYS A  28      38.771   0.971  -6.163  1.00  0.00           N  
ATOM    417  CA  LYS A  28      39.824   0.298  -5.351  1.00  0.00           C  
ATOM    418  C   LYS A  28      39.168  -0.515  -4.234  1.00  0.00           C  
ATOM    419  O   LYS A  28      38.468   0.017  -3.394  1.00  0.00           O  
ATOM    420  CB  LYS A  28      40.751   1.351  -4.740  1.00  0.00           C  
ATOM    421  CG  LYS A  28      41.629   1.957  -5.836  1.00  0.00           C  
ATOM    422  CD  LYS A  28      41.806   3.454  -5.581  1.00  0.00           C  
ATOM    423  CE  LYS A  28      42.107   4.165  -6.901  1.00  0.00           C  
ATOM    424  NZ  LYS A  28      41.350   5.447  -6.961  1.00  0.00           N  
ATOM    425  H   LYS A  28      38.159   1.609  -5.739  1.00  0.00           H  
ATOM    426  HA  LYS A  28      40.399  -0.362  -5.985  1.00  0.00           H  
ATOM    427  HB2 LYS A  28      40.158   2.129  -4.282  1.00  0.00           H  
ATOM    428  HB3 LYS A  28      41.378   0.888  -3.993  1.00  0.00           H  
ATOM    429  HG2 LYS A  28      42.596   1.473  -5.830  1.00  0.00           H  
ATOM    430  HG3 LYS A  28      41.160   1.809  -6.797  1.00  0.00           H  
ATOM    431  HD2 LYS A  28      40.898   3.856  -5.153  1.00  0.00           H  
ATOM    432  HD3 LYS A  28      42.626   3.608  -4.896  1.00  0.00           H  
ATOM    433  HE2 LYS A  28      43.166   4.369  -6.966  1.00  0.00           H  
ATOM    434  HE3 LYS A  28      41.811   3.533  -7.727  1.00  0.00           H  
ATOM    435  HZ1 LYS A  28      41.541   6.002  -6.102  1.00  0.00           H  
ATOM    436  HZ2 LYS A  28      41.650   5.989  -7.795  1.00  0.00           H  
ATOM    437  HZ3 LYS A  28      40.331   5.246  -7.024  1.00  0.00           H  
ATOM    438  N   GLY A  29      39.388  -1.800  -4.216  1.00  0.00           N  
ATOM    439  CA  GLY A  29      38.780  -2.649  -3.154  1.00  0.00           C  
ATOM    440  C   GLY A  29      39.624  -3.911  -2.963  1.00  0.00           C  
ATOM    441  O   GLY A  29      39.128  -4.946  -2.562  1.00  0.00           O  
ATOM    442  H   GLY A  29      39.956  -2.208  -4.903  1.00  0.00           H  
ATOM    443  HA2 GLY A  29      38.743  -2.094  -2.227  1.00  0.00           H  
ATOM    444  HA3 GLY A  29      37.780  -2.930  -3.446  1.00  0.00           H  
ATOM    445  N   ALA A  30      40.896  -3.834  -3.247  1.00  0.00           N  
ATOM    446  CA  ALA A  30      41.770  -5.029  -3.082  1.00  0.00           C  
ATOM    447  C   ALA A  30      42.825  -4.744  -2.011  1.00  0.00           C  
ATOM    448  O   ALA A  30      42.802  -5.311  -0.937  1.00  0.00           O  
ATOM    449  CB  ALA A  30      42.465  -5.340  -4.409  1.00  0.00           C  
ATOM    450  H   ALA A  30      41.276  -2.990  -3.569  1.00  0.00           H  
ATOM    451  HA  ALA A  30      41.171  -5.876  -2.782  1.00  0.00           H  
ATOM    452  HB1 ALA A  30      42.329  -4.512  -5.089  1.00  0.00           H  
ATOM    453  HB2 ALA A  30      43.519  -5.496  -4.236  1.00  0.00           H  
ATOM    454  HB3 ALA A  30      42.035  -6.233  -4.840  1.00  0.00           H  
ATOM    455  N   ILE A  31      43.750  -3.867  -2.294  1.00  0.00           N  
ATOM    456  CA  ILE A  31      44.799  -3.542  -1.300  1.00  0.00           C  
ATOM    457  C   ILE A  31      44.141  -3.111   0.013  1.00  0.00           C  
ATOM    458  O   ILE A  31      44.351  -3.709   1.049  1.00  0.00           O  
ATOM    459  CB  ILE A  31      45.670  -2.406  -1.837  1.00  0.00           C  
ATOM    460  CG1 ILE A  31      45.803  -2.513  -3.360  1.00  0.00           C  
ATOM    461  CG2 ILE A  31      47.050  -2.514  -1.217  1.00  0.00           C  
ATOM    462  CD1 ILE A  31      44.852  -1.519  -4.028  1.00  0.00           C  
ATOM    463  H   ILE A  31      43.752  -3.421  -3.159  1.00  0.00           H  
ATOM    464  HA  ILE A  31      45.412  -4.414  -1.126  1.00  0.00           H  
ATOM    465  HB  ILE A  31      45.229  -1.454  -1.575  1.00  0.00           H  
ATOM    466 HG12 ILE A  31      46.821  -2.291  -3.648  1.00  0.00           H  
ATOM    467 HG13 ILE A  31      45.551  -3.515  -3.673  1.00  0.00           H  
ATOM    468 HG21 ILE A  31      47.274  -3.554  -1.032  1.00  0.00           H  
ATOM    469 HG22 ILE A  31      47.779  -2.103  -1.898  1.00  0.00           H  
ATOM    470 HG23 ILE A  31      47.068  -1.969  -0.289  1.00  0.00           H  
ATOM    471 HD11 ILE A  31      44.356  -0.930  -3.271  1.00  0.00           H  
ATOM    472 HD12 ILE A  31      45.413  -0.867  -4.681  1.00  0.00           H  
ATOM    473 HD13 ILE A  31      44.115  -2.057  -4.606  1.00  0.00           H  
ATOM    474  N   ILE A  32      43.340  -2.081  -0.023  1.00  0.00           N  
ATOM    475  CA  ILE A  32      42.666  -1.616   1.205  1.00  0.00           C  
ATOM    476  C   ILE A  32      41.526  -2.579   1.547  1.00  0.00           C  
ATOM    477  O   ILE A  32      41.264  -2.863   2.699  1.00  0.00           O  
ATOM    478  CB  ILE A  32      42.117  -0.218   0.943  1.00  0.00           C  
ATOM    479  CG1 ILE A  32      43.257   0.800   1.018  1.00  0.00           C  
ATOM    480  CG2 ILE A  32      41.074   0.112   1.991  1.00  0.00           C  
ATOM    481  CD1 ILE A  32      44.044   0.786  -0.295  1.00  0.00           C  
ATOM    482  H   ILE A  32      43.174  -1.610  -0.861  1.00  0.00           H  
ATOM    483  HA  ILE A  32      43.369  -1.577   2.022  1.00  0.00           H  
ATOM    484  HB  ILE A  32      41.665  -0.187  -0.037  1.00  0.00           H  
ATOM    485 HG12 ILE A  32      42.848   1.786   1.183  1.00  0.00           H  
ATOM    486 HG13 ILE A  32      43.917   0.543   1.832  1.00  0.00           H  
ATOM    487 HG21 ILE A  32      41.471  -0.119   2.968  1.00  0.00           H  
ATOM    488 HG22 ILE A  32      40.831   1.159   1.935  1.00  0.00           H  
ATOM    489 HG23 ILE A  32      40.191  -0.481   1.809  1.00  0.00           H  
ATOM    490 HD11 ILE A  32      43.363   0.908  -1.123  1.00  0.00           H  
ATOM    491 HD12 ILE A  32      44.760   1.596  -0.294  1.00  0.00           H  
ATOM    492 HD13 ILE A  32      44.564  -0.155  -0.391  1.00  0.00           H  
ATOM    493  N   GLY A  33      40.846  -3.081   0.554  1.00  0.00           N  
ATOM    494  CA  GLY A  33      39.724  -4.024   0.817  1.00  0.00           C  
ATOM    495  C   GLY A  33      40.278  -5.335   1.376  1.00  0.00           C  
ATOM    496  O   GLY A  33      39.542  -6.195   1.814  1.00  0.00           O  
ATOM    497  H   GLY A  33      41.075  -2.836  -0.368  1.00  0.00           H  
ATOM    498  HA2 GLY A  33      39.044  -3.584   1.533  1.00  0.00           H  
ATOM    499  HA3 GLY A  33      39.197  -4.223  -0.104  1.00  0.00           H  
ATOM    500  N   LEU A  34      41.574  -5.492   1.367  1.00  0.00           N  
ATOM    501  CA  LEU A  34      42.179  -6.733   1.894  1.00  0.00           C  
ATOM    502  C   LEU A  34      42.635  -6.502   3.335  1.00  0.00           C  
ATOM    503  O   LEU A  34      42.283  -7.239   4.235  1.00  0.00           O  
ATOM    504  CB  LEU A  34      43.373  -7.101   1.037  1.00  0.00           C  
ATOM    505  CG  LEU A  34      44.058  -8.274   1.695  1.00  0.00           C  
ATOM    506  CD1 LEU A  34      43.034  -9.391   1.920  1.00  0.00           C  
ATOM    507  CD2 LEU A  34      45.187  -8.778   0.801  1.00  0.00           C  
ATOM    508  H   LEU A  34      42.155  -4.791   1.014  1.00  0.00           H  
ATOM    509  HA  LEU A  34      41.470  -7.543   1.866  1.00  0.00           H  
ATOM    510  HB2 LEU A  34      43.043  -7.375   0.044  1.00  0.00           H  
ATOM    511  HB3 LEU A  34      44.057  -6.267   0.980  1.00  0.00           H  
ATOM    512  HG  LEU A  34      44.450  -7.945   2.643  1.00  0.00           H  
ATOM    513 HD11 LEU A  34      42.413  -9.492   1.041  1.00  0.00           H  
ATOM    514 HD12 LEU A  34      43.547 -10.322   2.107  1.00  0.00           H  
ATOM    515 HD13 LEU A  34      42.413  -9.145   2.770  1.00  0.00           H  
ATOM    516 HD21 LEU A  34      45.604  -7.948   0.249  1.00  0.00           H  
ATOM    517 HD22 LEU A  34      45.954  -9.230   1.409  1.00  0.00           H  
ATOM    518 HD23 LEU A  34      44.796  -9.509   0.108  1.00  0.00           H  
ATOM    519  N   MET A  35      43.417  -5.482   3.562  1.00  0.00           N  
ATOM    520  CA  MET A  35      43.896  -5.203   4.945  1.00  0.00           C  
ATOM    521  C   MET A  35      42.700  -4.883   5.845  1.00  0.00           C  
ATOM    522  O   MET A  35      42.739  -5.090   7.042  1.00  0.00           O  
ATOM    523  CB  MET A  35      44.851  -4.007   4.922  1.00  0.00           C  
ATOM    524  CG  MET A  35      44.056  -2.731   4.644  1.00  0.00           C  
ATOM    525  SD  MET A  35      45.196  -1.330   4.517  1.00  0.00           S  
ATOM    526  CE  MET A  35      45.973  -1.815   2.956  1.00  0.00           C  
ATOM    527  H   MET A  35      43.688  -4.900   2.822  1.00  0.00           H  
ATOM    528  HA  MET A  35      44.414  -6.069   5.329  1.00  0.00           H  
ATOM    529  HB2 MET A  35      45.346  -3.922   5.889  1.00  0.00           H  
ATOM    530  HB3 MET A  35      45.589  -4.150   4.134  1.00  0.00           H  
ATOM    531  HG2 MET A  35      43.514  -2.840   3.706  1.00  0.00           H  
ATOM    532  HG3 MET A  35      43.359  -2.556   5.461  1.00  0.00           H  
ATOM    533  HE1 MET A  35      45.417  -2.632   2.516  1.00  0.00           H  
ATOM    534  HE2 MET A  35      45.973  -0.978   2.277  1.00  0.00           H  
ATOM    535  HE3 MET A  35      46.992  -2.125   3.143  1.00  0.00           H  
ATOM    536  N   VAL A  36      41.636  -4.379   5.280  1.00  0.00           N  
ATOM    537  CA  VAL A  36      40.446  -4.044   6.085  1.00  0.00           C  
ATOM    538  C   VAL A  36      39.525  -5.270   6.167  1.00  0.00           C  
ATOM    539  O   VAL A  36      38.329  -5.159   6.341  1.00  0.00           O  
ATOM    540  CB  VAL A  36      39.736  -2.886   5.392  1.00  0.00           C  
ATOM    541  CG1 VAL A  36      38.390  -2.654   6.044  1.00  0.00           C  
ATOM    542  CG2 VAL A  36      40.585  -1.620   5.516  1.00  0.00           C  
ATOM    543  H   VAL A  36      41.617  -4.214   4.320  1.00  0.00           H  
ATOM    544  HA  VAL A  36      40.745  -3.743   7.076  1.00  0.00           H  
ATOM    545  HB  VAL A  36      39.595  -3.126   4.349  1.00  0.00           H  
ATOM    546 HG11 VAL A  36      38.444  -2.950   7.080  1.00  0.00           H  
ATOM    547 HG12 VAL A  36      38.137  -1.609   5.975  1.00  0.00           H  
ATOM    548 HG13 VAL A  36      37.644  -3.245   5.535  1.00  0.00           H  
ATOM    549 HG21 VAL A  36      41.408  -1.804   6.190  1.00  0.00           H  
ATOM    550 HG22 VAL A  36      40.969  -1.348   4.544  1.00  0.00           H  
ATOM    551 HG23 VAL A  36      39.977  -0.815   5.901  1.00  0.00           H  
ATOM    552  N   GLY A  37      40.080  -6.444   6.047  1.00  0.00           N  
ATOM    553  CA  GLY A  37      39.244  -7.677   6.117  1.00  0.00           C  
ATOM    554  C   GLY A  37      39.985  -8.831   5.442  1.00  0.00           C  
ATOM    555  O   GLY A  37      39.778  -9.121   4.281  1.00  0.00           O  
ATOM    556  H   GLY A  37      41.047  -6.516   5.909  1.00  0.00           H  
ATOM    557  HA2 GLY A  37      39.058  -7.927   7.162  1.00  0.00           H  
ATOM    558  HA3 GLY A  37      38.303  -7.505   5.600  1.00  0.00           H  
ATOM    559  N   GLY A  38      40.850  -9.493   6.162  1.00  0.00           N  
ATOM    560  CA  GLY A  38      41.607 -10.629   5.562  1.00  0.00           C  
ATOM    561  C   GLY A  38      43.020 -10.659   6.145  1.00  0.00           C  
ATOM    562  O   GLY A  38      43.998 -10.729   5.427  1.00  0.00           O  
ATOM    563  H   GLY A  38      41.003  -9.243   7.096  1.00  0.00           H  
ATOM    564  HA2 GLY A  38      41.101 -11.557   5.788  1.00  0.00           H  
ATOM    565  HA3 GLY A  38      41.665 -10.499   4.492  1.00  0.00           H  
ATOM    566  N   VAL A  39      43.136 -10.607   7.443  1.00  0.00           N  
ATOM    567  CA  VAL A  39      44.485 -10.631   8.073  1.00  0.00           C  
ATOM    568  C   VAL A  39      44.580 -11.826   9.026  1.00  0.00           C  
ATOM    569  O   VAL A  39      45.507 -11.942   9.802  1.00  0.00           O  
ATOM    570  CB  VAL A  39      44.704  -9.335   8.856  1.00  0.00           C  
ATOM    571  CG1 VAL A  39      44.458  -8.137   7.936  1.00  0.00           C  
ATOM    572  CG2 VAL A  39      43.727  -9.279  10.032  1.00  0.00           C  
ATOM    573  H   VAL A  39      42.335 -10.550   8.005  1.00  0.00           H  
ATOM    574  HA  VAL A  39      45.240 -10.721   7.306  1.00  0.00           H  
ATOM    575  HB  VAL A  39      45.719  -9.303   9.226  1.00  0.00           H  
ATOM    576 HG11 VAL A  39      43.958  -8.470   7.039  1.00  0.00           H  
ATOM    577 HG12 VAL A  39      43.839  -7.414   8.446  1.00  0.00           H  
ATOM    578 HG13 VAL A  39      45.402  -7.683   7.675  1.00  0.00           H  
ATOM    579 HG21 VAL A  39      43.703 -10.239  10.525  1.00  0.00           H  
ATOM    580 HG22 VAL A  39      44.050  -8.522  10.732  1.00  0.00           H  
ATOM    581 HG23 VAL A  39      42.740  -9.035   9.669  1.00  0.00           H  
ATOM    582  N   VAL A  40      43.626 -12.715   8.972  1.00  0.00           N  
ATOM    583  CA  VAL A  40      43.661 -13.901   9.874  1.00  0.00           C  
ATOM    584  C   VAL A  40      44.642 -14.934   9.320  1.00  0.00           C  
ATOM    585  O   VAL A  40      44.756 -15.024   8.109  1.00  0.00           O  
ATOM    586  CB  VAL A  40      42.264 -14.517   9.957  1.00  0.00           C  
ATOM    587  CG1 VAL A  40      41.770 -14.849   8.548  1.00  0.00           C  
ATOM    588  CG2 VAL A  40      42.321 -15.797  10.794  1.00  0.00           C  
ATOM    589  OXT VAL A  40      45.262 -15.620  10.116  1.00  0.00           O  
ATOM    590  H   VAL A  40      42.887 -12.603   8.340  1.00  0.00           H  
ATOM    591  HA  VAL A  40      43.979 -13.594  10.859  1.00  0.00           H  
ATOM    592  HB  VAL A  40      41.587 -13.812  10.419  1.00  0.00           H  
ATOM    593 HG11 VAL A  40      42.591 -15.228   7.959  1.00  0.00           H  
ATOM    594 HG12 VAL A  40      40.992 -15.597   8.606  1.00  0.00           H  
ATOM    595 HG13 VAL A  40      41.376 -13.956   8.085  1.00  0.00           H  
ATOM    596 HG21 VAL A  40      43.344 -15.998  11.075  1.00  0.00           H  
ATOM    597 HG22 VAL A  40      41.721 -15.674  11.683  1.00  0.00           H  
ATOM    598 HG23 VAL A  40      41.938 -16.624  10.213  1.00  0.00           H  
TER     599      VAL A  40                                                      
ENDMDL                                                                          
MODEL        6                                                                  
ATOM      1  N   ASP A   1      14.177 -14.984  -2.365  1.00  0.00           N  
ATOM      2  CA  ASP A   1      14.800 -13.692  -2.768  1.00  0.00           C  
ATOM      3  C   ASP A   1      15.291 -12.952  -1.522  1.00  0.00           C  
ATOM      4  O   ASP A   1      14.648 -12.960  -0.490  1.00  0.00           O  
ATOM      5  CB  ASP A   1      13.765 -12.833  -3.497  1.00  0.00           C  
ATOM      6  CG  ASP A   1      14.322 -11.422  -3.699  1.00  0.00           C  
ATOM      7  OD1 ASP A   1      14.975 -11.203  -4.706  1.00  0.00           O  
ATOM      8  OD2 ASP A   1      14.085 -10.584  -2.844  1.00  0.00           O  
ATOM      9  H1  ASP A   1      14.853 -15.534  -1.799  1.00  0.00           H  
ATOM     10  H2  ASP A   1      13.325 -14.797  -1.798  1.00  0.00           H  
ATOM     11  H3  ASP A   1      13.916 -15.524  -3.216  1.00  0.00           H  
ATOM     12  HA  ASP A   1      15.636 -13.884  -3.425  1.00  0.00           H  
ATOM     13  HB2 ASP A   1      13.543 -13.274  -4.458  1.00  0.00           H  
ATOM     14  HB3 ASP A   1      12.861 -12.780  -2.908  1.00  0.00           H  
ATOM     15  N   ALA A   2      16.425 -12.310  -1.608  1.00  0.00           N  
ATOM     16  CA  ALA A   2      16.954 -11.570  -0.431  1.00  0.00           C  
ATOM     17  C   ALA A   2      15.894 -10.590   0.074  1.00  0.00           C  
ATOM     18  O   ALA A   2      15.344  -9.813  -0.680  1.00  0.00           O  
ATOM     19  CB  ALA A   2      18.208 -10.800  -0.848  1.00  0.00           C  
ATOM     20  H   ALA A   2      16.929 -12.314  -2.447  1.00  0.00           H  
ATOM     21  HA  ALA A   2      17.205 -12.270   0.353  1.00  0.00           H  
ATOM     22  HB1 ALA A   2      18.823 -11.428  -1.475  1.00  0.00           H  
ATOM     23  HB2 ALA A   2      17.920  -9.916  -1.396  1.00  0.00           H  
ATOM     24  HB3 ALA A   2      18.763 -10.515   0.033  1.00  0.00           H  
ATOM     25  N   GLU A   3      15.601 -10.622   1.345  1.00  0.00           N  
ATOM     26  CA  GLU A   3      14.575  -9.695   1.897  1.00  0.00           C  
ATOM     27  C   GLU A   3      15.238  -8.720   2.873  1.00  0.00           C  
ATOM     28  O   GLU A   3      14.609  -8.206   3.776  1.00  0.00           O  
ATOM     29  CB  GLU A   3      13.508 -10.504   2.637  1.00  0.00           C  
ATOM     30  CG  GLU A   3      12.122  -9.942   2.316  1.00  0.00           C  
ATOM     31  CD  GLU A   3      11.099 -11.080   2.304  1.00  0.00           C  
ATOM     32  OE1 GLU A   3      11.503 -12.214   2.503  1.00  0.00           O  
ATOM     33  OE2 GLU A   3       9.930 -10.798   2.098  1.00  0.00           O  
ATOM     34  H   GLU A   3      16.055 -11.259   1.936  1.00  0.00           H  
ATOM     35  HA  GLU A   3      14.115  -9.142   1.092  1.00  0.00           H  
ATOM     36  HB2 GLU A   3      13.560 -11.537   2.325  1.00  0.00           H  
ATOM     37  HB3 GLU A   3      13.684 -10.438   3.700  1.00  0.00           H  
ATOM     38  HG2 GLU A   3      11.845  -9.215   3.067  1.00  0.00           H  
ATOM     39  HG3 GLU A   3      12.141  -9.469   1.347  1.00  0.00           H  
ATOM     40  N   PHE A   4      16.506  -8.469   2.703  1.00  0.00           N  
ATOM     41  CA  PHE A   4      17.211  -7.532   3.628  1.00  0.00           C  
ATOM     42  C   PHE A   4      18.129  -6.601   2.832  1.00  0.00           C  
ATOM     43  O   PHE A   4      18.103  -5.402   3.006  1.00  0.00           O  
ATOM     44  CB  PHE A   4      18.050  -8.332   4.633  1.00  0.00           C  
ATOM     45  CG  PHE A   4      18.460  -9.653   4.024  1.00  0.00           C  
ATOM     46  CD1 PHE A   4      17.513 -10.672   3.863  1.00  0.00           C  
ATOM     47  CD2 PHE A   4      19.785  -9.860   3.622  1.00  0.00           C  
ATOM     48  CE1 PHE A   4      17.890 -11.898   3.302  1.00  0.00           C  
ATOM     49  CE2 PHE A   4      20.162 -11.086   3.060  1.00  0.00           C  
ATOM     50  CZ  PHE A   4      19.215 -12.105   2.899  1.00  0.00           C  
ATOM     51  H   PHE A   4      16.994  -8.899   1.973  1.00  0.00           H  
ATOM     52  HA  PHE A   4      16.481  -6.942   4.163  1.00  0.00           H  
ATOM     53  HB2 PHE A   4      18.933  -7.766   4.891  1.00  0.00           H  
ATOM     54  HB3 PHE A   4      17.467  -8.512   5.523  1.00  0.00           H  
ATOM     55  HD1 PHE A   4      16.491 -10.513   4.174  1.00  0.00           H  
ATOM     56  HD2 PHE A   4      20.515  -9.075   3.745  1.00  0.00           H  
ATOM     57  HE1 PHE A   4      17.159 -12.683   3.178  1.00  0.00           H  
ATOM     58  HE2 PHE A   4      21.185 -11.247   2.749  1.00  0.00           H  
ATOM     59  HZ  PHE A   4      19.505 -13.050   2.466  1.00  0.00           H  
ATOM     60  N   ARG A   5      18.945  -7.149   1.970  1.00  0.00           N  
ATOM     61  CA  ARG A   5      19.877  -6.310   1.165  1.00  0.00           C  
ATOM     62  C   ARG A   5      19.115  -5.156   0.514  1.00  0.00           C  
ATOM     63  O   ARG A   5      18.656  -5.252  -0.607  1.00  0.00           O  
ATOM     64  CB  ARG A   5      20.528  -7.167   0.078  1.00  0.00           C  
ATOM     65  CG  ARG A   5      22.049  -7.116   0.231  1.00  0.00           C  
ATOM     66  CD  ARG A   5      22.458  -7.851   1.509  1.00  0.00           C  
ATOM     67  NE  ARG A   5      23.898  -8.226   1.425  1.00  0.00           N  
ATOM     68  CZ  ARG A   5      24.245  -9.483   1.379  1.00  0.00           C  
ATOM     69  NH1 ARG A   5      23.838 -10.235   0.393  1.00  0.00           N  
ATOM     70  NH2 ARG A   5      24.997  -9.988   2.318  1.00  0.00           N  
ATOM     71  H   ARG A   5      18.949  -8.117   1.858  1.00  0.00           H  
ATOM     72  HA  ARG A   5      20.645  -5.910   1.811  1.00  0.00           H  
ATOM     73  HB2 ARG A   5      20.188  -8.189   0.175  1.00  0.00           H  
ATOM     74  HB3 ARG A   5      20.253  -6.786  -0.894  1.00  0.00           H  
ATOM     75  HG2 ARG A   5      22.514  -7.590  -0.623  1.00  0.00           H  
ATOM     76  HG3 ARG A   5      22.371  -6.088   0.291  1.00  0.00           H  
ATOM     77  HD2 ARG A   5      22.304  -7.206   2.361  1.00  0.00           H  
ATOM     78  HD3 ARG A   5      21.860  -8.744   1.620  1.00  0.00           H  
ATOM     79  HE  ARG A   5      24.586  -7.528   1.405  1.00  0.00           H  
ATOM     80 HH11 ARG A   5      23.262  -9.849  -0.327  1.00  0.00           H  
ATOM     81 HH12 ARG A   5      24.104 -11.199   0.358  1.00  0.00           H  
ATOM     82 HH21 ARG A   5      25.310  -9.412   3.073  1.00  0.00           H  
ATOM     83 HH22 ARG A   5      25.263 -10.952   2.281  1.00  0.00           H  
ATOM     84  N   HIS A   6      18.985  -4.065   1.210  1.00  0.00           N  
ATOM     85  CA  HIS A   6      18.261  -2.893   0.641  1.00  0.00           C  
ATOM     86  C   HIS A   6      18.265  -1.748   1.656  1.00  0.00           C  
ATOM     87  O   HIS A   6      17.499  -1.739   2.601  1.00  0.00           O  
ATOM     88  CB  HIS A   6      16.817  -3.286   0.326  1.00  0.00           C  
ATOM     89  CG  HIS A   6      16.582  -3.182  -1.157  1.00  0.00           C  
ATOM     90  ND1 HIS A   6      16.169  -4.264  -1.918  1.00  0.00           N  
ATOM     91  CD2 HIS A   6      16.699  -2.131  -2.033  1.00  0.00           C  
ATOM     92  CE1 HIS A   6      16.052  -3.844  -3.192  1.00  0.00           C  
ATOM     93  NE2 HIS A   6      16.364  -2.551  -3.317  1.00  0.00           N  
ATOM     94  H   HIS A   6      19.369  -4.017   2.110  1.00  0.00           H  
ATOM     95  HA  HIS A   6      18.752  -2.571  -0.265  1.00  0.00           H  
ATOM     96  HB2 HIS A   6      16.639  -4.301   0.650  1.00  0.00           H  
ATOM     97  HB3 HIS A   6      16.143  -2.619   0.844  1.00  0.00           H  
ATOM     98  HD1 HIS A   6      15.992  -5.170  -1.590  1.00  0.00           H  
ATOM     99  HD2 HIS A   6      17.003  -1.130  -1.766  1.00  0.00           H  
ATOM    100  HE1 HIS A   6      15.743  -4.475  -4.011  1.00  0.00           H  
ATOM    101  N   ASP A   7      19.123  -0.783   1.471  1.00  0.00           N  
ATOM    102  CA  ASP A   7      19.179   0.358   2.424  1.00  0.00           C  
ATOM    103  C   ASP A   7      19.725   1.597   1.707  1.00  0.00           C  
ATOM    104  O   ASP A   7      20.758   1.548   1.070  1.00  0.00           O  
ATOM    105  CB  ASP A   7      20.101   0.000   3.587  1.00  0.00           C  
ATOM    106  CG  ASP A   7      19.323   0.089   4.901  1.00  0.00           C  
ATOM    107  OD1 ASP A   7      18.442   0.929   4.986  1.00  0.00           O  
ATOM    108  OD2 ASP A   7      19.619  -0.685   5.797  1.00  0.00           O  
ATOM    109  H   ASP A   7      19.731  -0.811   0.707  1.00  0.00           H  
ATOM    110  HA  ASP A   7      18.188   0.565   2.800  1.00  0.00           H  
ATOM    111  HB2 ASP A   7      20.473  -1.007   3.453  1.00  0.00           H  
ATOM    112  HB3 ASP A   7      20.930   0.689   3.614  1.00  0.00           H  
ATOM    113  N   SER A   8      19.042   2.704   1.807  1.00  0.00           N  
ATOM    114  CA  SER A   8      19.528   3.942   1.133  1.00  0.00           C  
ATOM    115  C   SER A   8      18.736   5.148   1.643  1.00  0.00           C  
ATOM    116  O   SER A   8      17.572   5.316   1.335  1.00  0.00           O  
ATOM    117  CB  SER A   8      19.340   3.808  -0.380  1.00  0.00           C  
ATOM    118  OG  SER A   8      20.553   4.152  -1.036  1.00  0.00           O  
ATOM    119  H   SER A   8      18.211   2.723   2.327  1.00  0.00           H  
ATOM    120  HA  SER A   8      20.576   4.082   1.353  1.00  0.00           H  
ATOM    121  HB2 SER A   8      19.081   2.791  -0.624  1.00  0.00           H  
ATOM    122  HB3 SER A   8      18.545   4.468  -0.702  1.00  0.00           H  
ATOM    123  HG  SER A   8      20.917   4.927  -0.600  1.00  0.00           H  
ATOM    124  N   GLY A   9      19.358   5.992   2.423  1.00  0.00           N  
ATOM    125  CA  GLY A   9      18.643   7.186   2.954  1.00  0.00           C  
ATOM    126  C   GLY A   9      18.926   7.329   4.450  1.00  0.00           C  
ATOM    127  O   GLY A   9      18.066   7.097   5.277  1.00  0.00           O  
ATOM    128  H   GLY A   9      20.297   5.838   2.659  1.00  0.00           H  
ATOM    129  HA2 GLY A   9      18.986   8.072   2.436  1.00  0.00           H  
ATOM    130  HA3 GLY A   9      17.581   7.068   2.802  1.00  0.00           H  
ATOM    131  N   TYR A  10      20.124   7.705   4.807  1.00  0.00           N  
ATOM    132  CA  TYR A  10      20.453   7.858   6.251  1.00  0.00           C  
ATOM    133  C   TYR A  10      20.850   9.311   6.541  1.00  0.00           C  
ATOM    134  O   TYR A  10      20.003  10.175   6.644  1.00  0.00           O  
ATOM    135  CB  TYR A  10      21.603   6.921   6.613  1.00  0.00           C  
ATOM    136  CG  TYR A  10      21.970   7.119   8.063  1.00  0.00           C  
ATOM    137  CD1 TYR A  10      20.966   7.159   9.037  1.00  0.00           C  
ATOM    138  CD2 TYR A  10      23.312   7.264   8.432  1.00  0.00           C  
ATOM    139  CE1 TYR A  10      21.303   7.344  10.382  1.00  0.00           C  
ATOM    140  CE2 TYR A  10      23.650   7.449   9.778  1.00  0.00           C  
ATOM    141  CZ  TYR A  10      22.646   7.489  10.753  1.00  0.00           C  
ATOM    142  OH  TYR A  10      22.979   7.673  12.078  1.00  0.00           O  
ATOM    143  H   TYR A  10      20.804   7.887   4.126  1.00  0.00           H  
ATOM    144  HA  TYR A  10      19.586   7.602   6.842  1.00  0.00           H  
ATOM    145  HB2 TYR A  10      21.297   5.897   6.455  1.00  0.00           H  
ATOM    146  HB3 TYR A  10      22.455   7.143   5.993  1.00  0.00           H  
ATOM    147  HD1 TYR A  10      19.931   7.047   8.750  1.00  0.00           H  
ATOM    148  HD2 TYR A  10      24.087   7.232   7.680  1.00  0.00           H  
ATOM    149  HE1 TYR A  10      20.529   7.376  11.133  1.00  0.00           H  
ATOM    150  HE2 TYR A  10      24.685   7.561  10.064  1.00  0.00           H  
ATOM    151  HH  TYR A  10      23.305   8.570  12.180  1.00  0.00           H  
ATOM    152  N   GLU A  11      22.122   9.599   6.682  1.00  0.00           N  
ATOM    153  CA  GLU A  11      22.517  11.009   6.971  1.00  0.00           C  
ATOM    154  C   GLU A  11      24.004  11.237   6.680  1.00  0.00           C  
ATOM    155  O   GLU A  11      24.661  10.421   6.066  1.00  0.00           O  
ATOM    156  CB  GLU A  11      22.231  11.320   8.443  1.00  0.00           C  
ATOM    157  CG  GLU A  11      20.767  11.730   8.606  1.00  0.00           C  
ATOM    158  CD  GLU A  11      20.597  12.504   9.915  1.00  0.00           C  
ATOM    159  OE1 GLU A  11      20.996  13.657   9.955  1.00  0.00           O  
ATOM    160  OE2 GLU A  11      20.072  11.931  10.856  1.00  0.00           O  
ATOM    161  H   GLU A  11      22.804   8.901   6.603  1.00  0.00           H  
ATOM    162  HA  GLU A  11      21.937  11.666   6.350  1.00  0.00           H  
ATOM    163  HB2 GLU A  11      22.427  10.441   9.041  1.00  0.00           H  
ATOM    164  HB3 GLU A  11      22.866  12.127   8.774  1.00  0.00           H  
ATOM    165  HG2 GLU A  11      20.474  12.355   7.775  1.00  0.00           H  
ATOM    166  HG3 GLU A  11      20.146  10.847   8.630  1.00  0.00           H  
ATOM    167  N   VAL A  12      24.520  12.363   7.116  1.00  0.00           N  
ATOM    168  CA  VAL A  12      25.945  12.706   6.889  1.00  0.00           C  
ATOM    169  C   VAL A  12      26.811  11.449   6.926  1.00  0.00           C  
ATOM    170  O   VAL A  12      27.784  11.333   6.207  1.00  0.00           O  
ATOM    171  CB  VAL A  12      26.394  13.667   7.983  1.00  0.00           C  
ATOM    172  CG1 VAL A  12      27.669  14.356   7.539  1.00  0.00           C  
ATOM    173  CG2 VAL A  12      25.313  14.723   8.212  1.00  0.00           C  
ATOM    174  H   VAL A  12      23.960  12.997   7.595  1.00  0.00           H  
ATOM    175  HA  VAL A  12      26.047  13.191   5.932  1.00  0.00           H  
ATOM    176  HB  VAL A  12      26.571  13.121   8.897  1.00  0.00           H  
ATOM    177 HG11 VAL A  12      28.216  13.699   6.882  1.00  0.00           H  
ATOM    178 HG12 VAL A  12      27.416  15.264   7.015  1.00  0.00           H  
ATOM    179 HG13 VAL A  12      28.267  14.589   8.404  1.00  0.00           H  
ATOM    180 HG21 VAL A  12      24.809  14.929   7.279  1.00  0.00           H  
ATOM    181 HG22 VAL A  12      24.599  14.356   8.933  1.00  0.00           H  
ATOM    182 HG23 VAL A  12      25.769  15.629   8.581  1.00  0.00           H  
ATOM    183  N   HIS A  13      26.463  10.503   7.751  1.00  0.00           N  
ATOM    184  CA  HIS A  13      27.265   9.252   7.821  1.00  0.00           C  
ATOM    185  C   HIS A  13      26.744   8.267   6.774  1.00  0.00           C  
ATOM    186  O   HIS A  13      26.626   7.084   7.024  1.00  0.00           O  
ATOM    187  CB  HIS A  13      27.133   8.636   9.216  1.00  0.00           C  
ATOM    188  CG  HIS A  13      28.343   8.987  10.036  1.00  0.00           C  
ATOM    189  ND1 HIS A  13      29.205  10.012   9.678  1.00  0.00           N  
ATOM    190  CD2 HIS A  13      28.849   8.459  11.198  1.00  0.00           C  
ATOM    191  CE1 HIS A  13      30.176  10.067  10.609  1.00  0.00           C  
ATOM    192  NE2 HIS A  13      30.007   9.144  11.558  1.00  0.00           N  
ATOM    193  H   HIS A  13      25.671  10.613   8.318  1.00  0.00           H  
ATOM    194  HA  HIS A  13      28.304   9.476   7.622  1.00  0.00           H  
ATOM    195  HB2 HIS A  13      26.246   9.022   9.697  1.00  0.00           H  
ATOM    196  HB3 HIS A  13      27.056   7.562   9.130  1.00  0.00           H  
ATOM    197  HD1 HIS A  13      29.123  10.591   8.892  1.00  0.00           H  
ATOM    198  HD2 HIS A  13      28.414   7.638  11.749  1.00  0.00           H  
ATOM    199  HE1 HIS A  13      30.993  10.774  10.590  1.00  0.00           H  
ATOM    200  N   HIS A  14      26.420   8.749   5.602  1.00  0.00           N  
ATOM    201  CA  HIS A  14      25.895   7.839   4.549  1.00  0.00           C  
ATOM    202  C   HIS A  14      26.077   8.477   3.170  1.00  0.00           C  
ATOM    203  O   HIS A  14      26.499   7.835   2.228  1.00  0.00           O  
ATOM    204  CB  HIS A  14      24.409   7.598   4.801  1.00  0.00           C  
ATOM    205  CG  HIS A  14      23.886   6.604   3.801  1.00  0.00           C  
ATOM    206  ND1 HIS A  14      24.082   5.239   3.941  1.00  0.00           N  
ATOM    207  CD2 HIS A  14      23.172   6.763   2.640  1.00  0.00           C  
ATOM    208  CE1 HIS A  14      23.497   4.636   2.889  1.00  0.00           C  
ATOM    209  NE2 HIS A  14      22.928   5.519   2.066  1.00  0.00           N  
ATOM    210  H   HIS A  14      26.512   9.707   5.421  1.00  0.00           H  
ATOM    211  HA  HIS A  14      26.422   6.900   4.585  1.00  0.00           H  
ATOM    212  HB2 HIS A  14      24.274   7.207   5.807  1.00  0.00           H  
ATOM    213  HB3 HIS A  14      23.870   8.538   4.692  1.00  0.00           H  
ATOM    214  HD1 HIS A  14      24.561   4.794   4.671  1.00  0.00           H  
ATOM    215  HD2 HIS A  14      22.849   7.710   2.232  1.00  0.00           H  
ATOM    216  HE1 HIS A  14      23.489   3.568   2.731  1.00  0.00           H  
ATOM    217  N   GLN A  15      25.754   9.734   3.040  1.00  0.00           N  
ATOM    218  CA  GLN A  15      25.900  10.407   1.717  1.00  0.00           C  
ATOM    219  C   GLN A  15      27.383  10.566   1.379  1.00  0.00           C  
ATOM    220  O   GLN A  15      27.820  10.244   0.292  1.00  0.00           O  
ATOM    221  CB  GLN A  15      25.237  11.786   1.762  1.00  0.00           C  
ATOM    222  CG  GLN A  15      24.029  11.759   2.707  1.00  0.00           C  
ATOM    223  CD  GLN A  15      23.207  10.489   2.464  1.00  0.00           C  
ATOM    224  OE1 GLN A  15      23.086  10.034   1.344  1.00  0.00           O  
ATOM    225  NE2 GLN A  15      22.631   9.896   3.474  1.00  0.00           N  
ATOM    226  H   GLN A  15      25.411  10.233   3.810  1.00  0.00           H  
ATOM    227  HA  GLN A  15      25.423   9.806   0.956  1.00  0.00           H  
ATOM    228  HB2 GLN A  15      25.951  12.516   2.113  1.00  0.00           H  
ATOM    229  HB3 GLN A  15      24.906  12.058   0.770  1.00  0.00           H  
ATOM    230  HG2 GLN A  15      24.373  11.774   3.731  1.00  0.00           H  
ATOM    231  HG3 GLN A  15      23.411  12.625   2.524  1.00  0.00           H  
ATOM    232 HE21 GLN A  15      22.727  10.262   4.379  1.00  0.00           H  
ATOM    233 HE22 GLN A  15      22.104   9.082   3.329  1.00  0.00           H  
ATOM    234  N   LYS A  16      28.162  11.064   2.299  1.00  0.00           N  
ATOM    235  CA  LYS A  16      29.614  11.246   2.026  1.00  0.00           C  
ATOM    236  C   LYS A  16      30.244   9.897   1.672  1.00  0.00           C  
ATOM    237  O   LYS A  16      31.250   9.833   0.994  1.00  0.00           O  
ATOM    238  CB  LYS A  16      30.299  11.820   3.267  1.00  0.00           C  
ATOM    239  CG  LYS A  16      29.797  13.244   3.518  1.00  0.00           C  
ATOM    240  CD  LYS A  16      30.126  14.125   2.310  1.00  0.00           C  
ATOM    241  CE  LYS A  16      29.822  15.587   2.644  1.00  0.00           C  
ATOM    242  NZ  LYS A  16      28.423  15.907   2.242  1.00  0.00           N  
ATOM    243  H   LYS A  16      27.790  11.321   3.169  1.00  0.00           H  
ATOM    244  HA  LYS A  16      29.741  11.929   1.199  1.00  0.00           H  
ATOM    245  HB2 LYS A  16      30.069  11.200   4.121  1.00  0.00           H  
ATOM    246  HB3 LYS A  16      31.367  11.838   3.113  1.00  0.00           H  
ATOM    247  HG2 LYS A  16      28.728  13.226   3.671  1.00  0.00           H  
ATOM    248  HG3 LYS A  16      30.280  13.646   4.396  1.00  0.00           H  
ATOM    249  HD2 LYS A  16      31.174  14.021   2.064  1.00  0.00           H  
ATOM    250  HD3 LYS A  16      29.526  13.819   1.466  1.00  0.00           H  
ATOM    251  HE2 LYS A  16      29.936  15.744   3.706  1.00  0.00           H  
ATOM    252  HE3 LYS A  16      30.507  16.229   2.110  1.00  0.00           H  
ATOM    253  HZ1 LYS A  16      27.920  15.029   2.008  1.00  0.00           H  
ATOM    254  HZ2 LYS A  16      27.937  16.383   3.027  1.00  0.00           H  
ATOM    255  HZ3 LYS A  16      28.437  16.533   1.410  1.00  0.00           H  
ATOM    256  N   LEU A  17      29.658   8.817   2.115  1.00  0.00           N  
ATOM    257  CA  LEU A  17      30.232   7.478   1.789  1.00  0.00           C  
ATOM    258  C   LEU A  17      29.940   7.177   0.336  1.00  0.00           C  
ATOM    259  O   LEU A  17      30.827   7.059  -0.479  1.00  0.00           O  
ATOM    260  CB  LEU A  17      29.586   6.393   2.637  1.00  0.00           C  
ATOM    261  CG  LEU A  17      29.175   6.964   3.980  1.00  0.00           C  
ATOM    262  CD1 LEU A  17      29.004   5.808   4.958  1.00  0.00           C  
ATOM    263  CD2 LEU A  17      30.269   7.914   4.497  1.00  0.00           C  
ATOM    264  H   LEU A  17      28.845   8.888   2.654  1.00  0.00           H  
ATOM    265  HA  LEU A  17      31.294   7.485   1.970  1.00  0.00           H  
ATOM    266  HB2 LEU A  17      28.714   6.010   2.127  1.00  0.00           H  
ATOM    267  HB3 LEU A  17      30.293   5.591   2.790  1.00  0.00           H  
ATOM    268  HG  LEU A  17      28.239   7.496   3.863  1.00  0.00           H  
ATOM    269 HD11 LEU A  17      29.094   4.875   4.422  1.00  0.00           H  
ATOM    270 HD12 LEU A  17      29.771   5.864   5.715  1.00  0.00           H  
ATOM    271 HD13 LEU A  17      28.032   5.868   5.419  1.00  0.00           H  
ATOM    272 HD21 LEU A  17      31.180   7.750   3.936  1.00  0.00           H  
ATOM    273 HD22 LEU A  17      29.949   8.938   4.364  1.00  0.00           H  
ATOM    274 HD23 LEU A  17      30.451   7.725   5.542  1.00  0.00           H  
ATOM    275  N   VAL A  18      28.685   7.083   0.005  1.00  0.00           N  
ATOM    276  CA  VAL A  18      28.296   6.826  -1.385  1.00  0.00           C  
ATOM    277  C   VAL A  18      29.060   7.786  -2.259  1.00  0.00           C  
ATOM    278  O   VAL A  18      30.001   7.423  -2.915  1.00  0.00           O  
ATOM    279  CB  VAL A  18      26.808   7.125  -1.475  1.00  0.00           C  
ATOM    280  CG1 VAL A  18      26.428   7.491  -2.909  1.00  0.00           C  
ATOM    281  CG2 VAL A  18      26.038   5.900  -1.002  1.00  0.00           C  
ATOM    282  H   VAL A  18      27.984   7.215   0.675  1.00  0.00           H  
ATOM    283  HA  VAL A  18      28.504   5.801  -1.669  1.00  0.00           H  
ATOM    284  HB  VAL A  18      26.578   7.962  -0.822  1.00  0.00           H  
ATOM    285 HG11 VAL A  18      27.078   6.969  -3.595  1.00  0.00           H  
ATOM    286 HG12 VAL A  18      25.405   7.216  -3.093  1.00  0.00           H  
ATOM    287 HG13 VAL A  18      26.549   8.558  -3.044  1.00  0.00           H  
ATOM    288 HG21 VAL A  18      26.528   5.010  -1.366  1.00  0.00           H  
ATOM    289 HG22 VAL A  18      26.025   5.886   0.080  1.00  0.00           H  
ATOM    290 HG23 VAL A  18      25.031   5.942  -1.376  1.00  0.00           H  
ATOM    291  N   PHE A  19      28.633   9.012  -2.245  1.00  0.00           N  
ATOM    292  CA  PHE A  19      29.300  10.083  -3.058  1.00  0.00           C  
ATOM    293  C   PHE A  19      30.781   9.737  -3.256  1.00  0.00           C  
ATOM    294  O   PHE A  19      31.329   9.905  -4.327  1.00  0.00           O  
ATOM    295  CB  PHE A  19      29.185  11.424  -2.327  1.00  0.00           C  
ATOM    296  CG  PHE A  19      28.338  12.375  -3.137  1.00  0.00           C  
ATOM    297  CD1 PHE A  19      27.081  11.969  -3.603  1.00  0.00           C  
ATOM    298  CD2 PHE A  19      28.808  13.663  -3.421  1.00  0.00           C  
ATOM    299  CE1 PHE A  19      26.295  12.852  -4.353  1.00  0.00           C  
ATOM    300  CE2 PHE A  19      28.021  14.545  -4.171  1.00  0.00           C  
ATOM    301  CZ  PHE A  19      26.765  14.139  -4.637  1.00  0.00           C  
ATOM    302  H   PHE A  19      27.851   9.224  -1.684  1.00  0.00           H  
ATOM    303  HA  PHE A  19      28.817  10.155  -4.024  1.00  0.00           H  
ATOM    304  HB2 PHE A  19      28.728  11.268  -1.360  1.00  0.00           H  
ATOM    305  HB3 PHE A  19      30.170  11.846  -2.193  1.00  0.00           H  
ATOM    306  HD1 PHE A  19      26.719  10.977  -3.385  1.00  0.00           H  
ATOM    307  HD2 PHE A  19      29.777  13.976  -3.062  1.00  0.00           H  
ATOM    308  HE1 PHE A  19      25.326  12.540  -4.713  1.00  0.00           H  
ATOM    309  HE2 PHE A  19      28.383  15.539  -4.391  1.00  0.00           H  
ATOM    310  HZ  PHE A  19      26.159  14.821  -5.216  1.00  0.00           H  
ATOM    311  N   PHE A  20      31.420   9.215  -2.240  1.00  0.00           N  
ATOM    312  CA  PHE A  20      32.847   8.811  -2.383  1.00  0.00           C  
ATOM    313  C   PHE A  20      32.902   7.640  -3.369  1.00  0.00           C  
ATOM    314  O   PHE A  20      33.506   7.715  -4.421  1.00  0.00           O  
ATOM    315  CB  PHE A  20      33.385   8.363  -1.019  1.00  0.00           C  
ATOM    316  CG  PHE A  20      34.879   8.165  -1.110  1.00  0.00           C  
ATOM    317  CD1 PHE A  20      35.704   9.230  -1.493  1.00  0.00           C  
ATOM    318  CD2 PHE A  20      35.440   6.917  -0.814  1.00  0.00           C  
ATOM    319  CE1 PHE A  20      37.088   9.046  -1.580  1.00  0.00           C  
ATOM    320  CE2 PHE A  20      36.825   6.733  -0.901  1.00  0.00           C  
ATOM    321  CZ  PHE A  20      37.650   7.798  -1.284  1.00  0.00           C  
ATOM    322  H   PHE A  20      30.950   9.059  -1.394  1.00  0.00           H  
ATOM    323  HA  PHE A  20      33.430   9.639  -2.760  1.00  0.00           H  
ATOM    324  HB2 PHE A  20      33.163   9.117  -0.275  1.00  0.00           H  
ATOM    325  HB3 PHE A  20      32.916   7.431  -0.733  1.00  0.00           H  
ATOM    326  HD1 PHE A  20      35.271  10.193  -1.721  1.00  0.00           H  
ATOM    327  HD2 PHE A  20      34.804   6.096  -0.518  1.00  0.00           H  
ATOM    328  HE1 PHE A  20      37.725   9.868  -1.875  1.00  0.00           H  
ATOM    329  HE2 PHE A  20      37.257   5.770  -0.673  1.00  0.00           H  
ATOM    330  HZ  PHE A  20      38.718   7.655  -1.352  1.00  0.00           H  
ATOM    331  N   ALA A  21      32.240   6.568  -3.032  1.00  0.00           N  
ATOM    332  CA  ALA A  21      32.188   5.374  -3.918  1.00  0.00           C  
ATOM    333  C   ALA A  21      31.913   5.820  -5.359  1.00  0.00           C  
ATOM    334  O   ALA A  21      32.579   5.416  -6.291  1.00  0.00           O  
ATOM    335  CB  ALA A  21      31.036   4.483  -3.440  1.00  0.00           C  
ATOM    336  H   ALA A  21      31.753   6.554  -2.189  1.00  0.00           H  
ATOM    337  HA  ALA A  21      33.120   4.831  -3.867  1.00  0.00           H  
ATOM    338  HB1 ALA A  21      30.293   5.094  -2.945  1.00  0.00           H  
ATOM    339  HB2 ALA A  21      30.585   3.988  -4.286  1.00  0.00           H  
ATOM    340  HB3 ALA A  21      31.411   3.747  -2.746  1.00  0.00           H  
ATOM    341  N   GLU A  22      30.919   6.643  -5.530  1.00  0.00           N  
ATOM    342  CA  GLU A  22      30.543   7.140  -6.881  1.00  0.00           C  
ATOM    343  C   GLU A  22      31.726   7.871  -7.528  1.00  0.00           C  
ATOM    344  O   GLU A  22      31.982   7.734  -8.707  1.00  0.00           O  
ATOM    345  CB  GLU A  22      29.367   8.105  -6.729  1.00  0.00           C  
ATOM    346  CG  GLU A  22      28.177   7.368  -6.109  1.00  0.00           C  
ATOM    347  CD  GLU A  22      27.025   8.354  -5.902  1.00  0.00           C  
ATOM    348  OE1 GLU A  22      27.238   9.352  -5.233  1.00  0.00           O  
ATOM    349  OE2 GLU A  22      25.949   8.094  -6.417  1.00  0.00           O  
ATOM    350  H   GLU A  22      30.405   6.931  -4.760  1.00  0.00           H  
ATOM    351  HA  GLU A  22      30.246   6.310  -7.500  1.00  0.00           H  
ATOM    352  HB2 GLU A  22      29.659   8.919  -6.085  1.00  0.00           H  
ATOM    353  HB3 GLU A  22      29.086   8.494  -7.693  1.00  0.00           H  
ATOM    354  HG2 GLU A  22      27.849   6.571  -6.785  1.00  0.00           H  
ATOM    355  HG3 GLU A  22      28.474   6.953  -5.140  1.00  0.00           H  
ATOM    356  N   ASP A  23      32.445   8.654  -6.768  1.00  0.00           N  
ATOM    357  CA  ASP A  23      33.601   9.398  -7.346  1.00  0.00           C  
ATOM    358  C   ASP A  23      34.888   8.619  -7.095  1.00  0.00           C  
ATOM    359  O   ASP A  23      35.981   9.142  -7.190  1.00  0.00           O  
ATOM    360  CB  ASP A  23      33.706  10.770  -6.684  1.00  0.00           C  
ATOM    361  CG  ASP A  23      33.358  11.860  -7.701  1.00  0.00           C  
ATOM    362  OD1 ASP A  23      34.054  11.956  -8.698  1.00  0.00           O  
ATOM    363  OD2 ASP A  23      32.401  12.578  -7.466  1.00  0.00           O  
ATOM    364  H   ASP A  23      32.221   8.756  -5.820  1.00  0.00           H  
ATOM    365  HA  ASP A  23      33.457   9.513  -8.405  1.00  0.00           H  
ATOM    366  HB2 ASP A  23      33.018  10.818  -5.852  1.00  0.00           H  
ATOM    367  HB3 ASP A  23      34.712  10.917  -6.329  1.00  0.00           H  
ATOM    368  N   VAL A  24      34.755   7.375  -6.774  1.00  0.00           N  
ATOM    369  CA  VAL A  24      35.926   6.528  -6.509  1.00  0.00           C  
ATOM    370  C   VAL A  24      36.178   5.628  -7.725  1.00  0.00           C  
ATOM    371  O   VAL A  24      35.293   5.372  -8.517  1.00  0.00           O  
ATOM    372  CB  VAL A  24      35.609   5.697  -5.277  1.00  0.00           C  
ATOM    373  CG1 VAL A  24      36.467   4.460  -5.288  1.00  0.00           C  
ATOM    374  CG2 VAL A  24      35.910   6.511  -4.017  1.00  0.00           C  
ATOM    375  H   VAL A  24      33.872   6.988  -6.702  1.00  0.00           H  
ATOM    376  HA  VAL A  24      36.794   7.130  -6.316  1.00  0.00           H  
ATOM    377  HB  VAL A  24      34.568   5.414  -5.288  1.00  0.00           H  
ATOM    378 HG11 VAL A  24      37.478   4.742  -5.537  1.00  0.00           H  
ATOM    379 HG12 VAL A  24      36.441   4.003  -4.318  1.00  0.00           H  
ATOM    380 HG13 VAL A  24      36.084   3.780  -6.033  1.00  0.00           H  
ATOM    381 HG21 VAL A  24      36.104   7.537  -4.291  1.00  0.00           H  
ATOM    382 HG22 VAL A  24      35.062   6.468  -3.351  1.00  0.00           H  
ATOM    383 HG23 VAL A  24      36.778   6.099  -3.523  1.00  0.00           H  
ATOM    384  N   GLY A  25      37.381   5.146  -7.872  1.00  0.00           N  
ATOM    385  CA  GLY A  25      37.696   4.261  -9.028  1.00  0.00           C  
ATOM    386  C   GLY A  25      38.590   3.113  -8.557  1.00  0.00           C  
ATOM    387  O   GLY A  25      38.355   1.962  -8.867  1.00  0.00           O  
ATOM    388  H   GLY A  25      38.077   5.365  -7.218  1.00  0.00           H  
ATOM    389  HA2 GLY A  25      36.779   3.863  -9.439  1.00  0.00           H  
ATOM    390  HA3 GLY A  25      38.215   4.829  -9.786  1.00  0.00           H  
ATOM    391  N   SER A  26      39.613   3.418  -7.807  1.00  0.00           N  
ATOM    392  CA  SER A  26      40.522   2.349  -7.310  1.00  0.00           C  
ATOM    393  C   SER A  26      41.331   2.886  -6.128  1.00  0.00           C  
ATOM    394  O   SER A  26      42.485   2.547  -5.947  1.00  0.00           O  
ATOM    395  CB  SER A  26      41.473   1.920  -8.429  1.00  0.00           C  
ATOM    396  OG  SER A  26      41.587   0.503  -8.432  1.00  0.00           O  
ATOM    397  H   SER A  26      39.782   4.353  -7.567  1.00  0.00           H  
ATOM    398  HA  SER A  26      39.937   1.500  -6.988  1.00  0.00           H  
ATOM    399  HB2 SER A  26      41.084   2.246  -9.380  1.00  0.00           H  
ATOM    400  HB3 SER A  26      42.445   2.369  -8.267  1.00  0.00           H  
ATOM    401  HG  SER A  26      40.749   0.137  -8.139  1.00  0.00           H  
ATOM    402  N   ASN A  27      40.738   3.726  -5.324  1.00  0.00           N  
ATOM    403  CA  ASN A  27      41.474   4.288  -4.156  1.00  0.00           C  
ATOM    404  C   ASN A  27      42.227   3.168  -3.436  1.00  0.00           C  
ATOM    405  O   ASN A  27      43.440   3.154  -3.388  1.00  0.00           O  
ATOM    406  CB  ASN A  27      40.477   4.938  -3.192  1.00  0.00           C  
ATOM    407  CG  ASN A  27      41.231   5.500  -1.985  1.00  0.00           C  
ATOM    408  OD1 ASN A  27      42.419   5.748  -2.055  1.00  0.00           O  
ATOM    409  ND2 ASN A  27      40.585   5.714  -0.870  1.00  0.00           N  
ATOM    410  H   ASN A  27      39.807   3.988  -5.489  1.00  0.00           H  
ATOM    411  HA  ASN A  27      42.178   5.032  -4.500  1.00  0.00           H  
ATOM    412  HB2 ASN A  27      39.958   5.755  -3.707  1.00  0.00           H  
ATOM    413  HB3 ASN A  27      39.762   4.181  -2.851  1.00  0.00           H  
ATOM    414 HD21 ASN A  27      39.605   5.507  -0.821  1.00  0.00           H  
ATOM    415 HD22 ASN A  27      41.075   6.082  -0.078  1.00  0.00           H  
ATOM    416  N   LYS A  28      41.517   2.228  -2.874  1.00  0.00           N  
ATOM    417  CA  LYS A  28      42.195   1.111  -2.157  1.00  0.00           C  
ATOM    418  C   LYS A  28      41.677  -0.228  -2.687  1.00  0.00           C  
ATOM    419  O   LYS A  28      42.397  -1.205  -2.743  1.00  0.00           O  
ATOM    420  CB  LYS A  28      41.899   1.216  -0.659  1.00  0.00           C  
ATOM    421  CG  LYS A  28      40.471   1.723  -0.454  1.00  0.00           C  
ATOM    422  CD  LYS A  28      40.043   1.473   0.993  1.00  0.00           C  
ATOM    423  CE  LYS A  28      38.828   2.342   1.322  1.00  0.00           C  
ATOM    424  NZ  LYS A  28      37.610   1.742   0.708  1.00  0.00           N  
ATOM    425  H   LYS A  28      40.539   2.257  -2.923  1.00  0.00           H  
ATOM    426  HA  LYS A  28      43.261   1.175  -2.319  1.00  0.00           H  
ATOM    427  HB2 LYS A  28      42.007   0.242  -0.203  1.00  0.00           H  
ATOM    428  HB3 LYS A  28      42.593   1.905  -0.202  1.00  0.00           H  
ATOM    429  HG2 LYS A  28      40.431   2.782  -0.665  1.00  0.00           H  
ATOM    430  HG3 LYS A  28      39.804   1.197  -1.120  1.00  0.00           H  
ATOM    431  HD2 LYS A  28      39.787   0.431   1.118  1.00  0.00           H  
ATOM    432  HD3 LYS A  28      40.855   1.727   1.658  1.00  0.00           H  
ATOM    433  HE2 LYS A  28      38.703   2.396   2.393  1.00  0.00           H  
ATOM    434  HE3 LYS A  28      38.979   3.336   0.927  1.00  0.00           H  
ATOM    435  HZ1 LYS A  28      37.861   1.306  -0.204  1.00  0.00           H  
ATOM    436  HZ2 LYS A  28      37.221   1.019   1.344  1.00  0.00           H  
ATOM    437  HZ3 LYS A  28      36.898   2.485   0.553  1.00  0.00           H  
ATOM    438  N   GLY A  29      40.431  -0.282  -3.074  1.00  0.00           N  
ATOM    439  CA  GLY A  29      39.866  -1.559  -3.595  1.00  0.00           C  
ATOM    440  C   GLY A  29      38.818  -2.086  -2.616  1.00  0.00           C  
ATOM    441  O   GLY A  29      39.119  -2.850  -1.721  1.00  0.00           O  
ATOM    442  H   GLY A  29      39.867   0.517  -3.019  1.00  0.00           H  
ATOM    443  HA2 GLY A  29      39.408  -1.382  -4.559  1.00  0.00           H  
ATOM    444  HA3 GLY A  29      40.656  -2.288  -3.701  1.00  0.00           H  
ATOM    445  N   ALA A  30      37.588  -1.680  -2.772  1.00  0.00           N  
ATOM    446  CA  ALA A  30      36.526  -2.155  -1.842  1.00  0.00           C  
ATOM    447  C   ALA A  30      36.193  -3.618  -2.143  1.00  0.00           C  
ATOM    448  O   ALA A  30      36.400  -4.492  -1.325  1.00  0.00           O  
ATOM    449  CB  ALA A  30      35.271  -1.298  -2.022  1.00  0.00           C  
ATOM    450  H   ALA A  30      37.364  -1.060  -3.498  1.00  0.00           H  
ATOM    451  HA  ALA A  30      36.875  -2.069  -0.825  1.00  0.00           H  
ATOM    452  HB1 ALA A  30      35.529  -0.387  -2.542  1.00  0.00           H  
ATOM    453  HB2 ALA A  30      34.539  -1.846  -2.597  1.00  0.00           H  
ATOM    454  HB3 ALA A  30      34.859  -1.055  -1.054  1.00  0.00           H  
ATOM    455  N   ILE A  31      35.676  -3.892  -3.308  1.00  0.00           N  
ATOM    456  CA  ILE A  31      35.329  -5.292  -3.656  1.00  0.00           C  
ATOM    457  C   ILE A  31      36.489  -6.213  -3.280  1.00  0.00           C  
ATOM    458  O   ILE A  31      36.295  -7.295  -2.762  1.00  0.00           O  
ATOM    459  CB  ILE A  31      35.060  -5.405  -5.160  1.00  0.00           C  
ATOM    460  CG1 ILE A  31      34.449  -4.110  -5.708  1.00  0.00           C  
ATOM    461  CG2 ILE A  31      34.080  -6.539  -5.392  1.00  0.00           C  
ATOM    462  CD1 ILE A  31      33.288  -3.667  -4.814  1.00  0.00           C  
ATOM    463  H   ILE A  31      35.513  -3.182  -3.950  1.00  0.00           H  
ATOM    464  HA  ILE A  31      34.445  -5.587  -3.111  1.00  0.00           H  
ATOM    465  HB  ILE A  31      35.986  -5.617  -5.676  1.00  0.00           H  
ATOM    466 HG12 ILE A  31      35.203  -3.336  -5.733  1.00  0.00           H  
ATOM    467 HG13 ILE A  31      34.082  -4.284  -6.708  1.00  0.00           H  
ATOM    468 HG21 ILE A  31      33.487  -6.680  -4.501  1.00  0.00           H  
ATOM    469 HG22 ILE A  31      33.435  -6.287  -6.220  1.00  0.00           H  
ATOM    470 HG23 ILE A  31      34.624  -7.442  -5.615  1.00  0.00           H  
ATOM    471 HD11 ILE A  31      33.556  -3.794  -3.777  1.00  0.00           H  
ATOM    472 HD12 ILE A  31      33.066  -2.628  -5.002  1.00  0.00           H  
ATOM    473 HD13 ILE A  31      32.417  -4.265  -5.035  1.00  0.00           H  
ATOM    474  N   ILE A  32      37.696  -5.795  -3.540  1.00  0.00           N  
ATOM    475  CA  ILE A  32      38.866  -6.633  -3.210  1.00  0.00           C  
ATOM    476  C   ILE A  32      38.987  -6.780  -1.690  1.00  0.00           C  
ATOM    477  O   ILE A  32      39.319  -7.833  -1.183  1.00  0.00           O  
ATOM    478  CB  ILE A  32      40.104  -5.948  -3.772  1.00  0.00           C  
ATOM    479  CG1 ILE A  32      40.131  -6.117  -5.293  1.00  0.00           C  
ATOM    480  CG2 ILE A  32      41.339  -6.581  -3.168  1.00  0.00           C  
ATOM    481  CD1 ILE A  32      40.426  -7.577  -5.641  1.00  0.00           C  
ATOM    482  H   ILE A  32      37.837  -4.925  -3.957  1.00  0.00           H  
ATOM    483  HA  ILE A  32      38.760  -7.605  -3.662  1.00  0.00           H  
ATOM    484  HB  ILE A  32      40.079  -4.897  -3.524  1.00  0.00           H  
ATOM    485 HG12 ILE A  32      39.171  -5.836  -5.703  1.00  0.00           H  
ATOM    486 HG13 ILE A  32      40.900  -5.486  -5.714  1.00  0.00           H  
ATOM    487 HG21 ILE A  32      41.052  -7.473  -2.633  1.00  0.00           H  
ATOM    488 HG22 ILE A  32      42.030  -6.835  -3.954  1.00  0.00           H  
ATOM    489 HG23 ILE A  32      41.798  -5.881  -2.487  1.00  0.00           H  
ATOM    490 HD11 ILE A  32      41.377  -7.864  -5.215  1.00  0.00           H  
ATOM    491 HD12 ILE A  32      39.647  -8.207  -5.240  1.00  0.00           H  
ATOM    492 HD13 ILE A  32      40.465  -7.690  -6.714  1.00  0.00           H  
ATOM    493  N   GLY A  33      38.724  -5.733  -0.957  1.00  0.00           N  
ATOM    494  CA  GLY A  33      38.828  -5.816   0.528  1.00  0.00           C  
ATOM    495  C   GLY A  33      37.816  -6.832   1.065  1.00  0.00           C  
ATOM    496  O   GLY A  33      37.873  -7.230   2.212  1.00  0.00           O  
ATOM    497  H   GLY A  33      38.461  -4.891  -1.384  1.00  0.00           H  
ATOM    498  HA2 GLY A  33      39.828  -6.125   0.800  1.00  0.00           H  
ATOM    499  HA3 GLY A  33      38.621  -4.848   0.957  1.00  0.00           H  
ATOM    500  N   LEU A  34      36.891  -7.256   0.248  1.00  0.00           N  
ATOM    501  CA  LEU A  34      35.878  -8.245   0.716  1.00  0.00           C  
ATOM    502  C   LEU A  34      36.376  -9.660   0.438  1.00  0.00           C  
ATOM    503  O   LEU A  34      36.642 -10.432   1.337  1.00  0.00           O  
ATOM    504  CB  LEU A  34      34.573  -8.025  -0.035  1.00  0.00           C  
ATOM    505  CG  LEU A  34      34.005  -6.671   0.359  1.00  0.00           C  
ATOM    506  CD1 LEU A  34      32.589  -6.535  -0.197  1.00  0.00           C  
ATOM    507  CD2 LEU A  34      33.969  -6.561   1.887  1.00  0.00           C  
ATOM    508  H   LEU A  34      36.861  -6.922  -0.672  1.00  0.00           H  
ATOM    509  HA  LEU A  34      35.704  -8.112   1.772  1.00  0.00           H  
ATOM    510  HB2 LEU A  34      34.760  -8.046  -1.100  1.00  0.00           H  
ATOM    511  HB3 LEU A  34      33.869  -8.801   0.225  1.00  0.00           H  
ATOM    512  HG  LEU A  34      34.638  -5.895  -0.047  1.00  0.00           H  
ATOM    513 HD11 LEU A  34      32.295  -7.465  -0.661  1.00  0.00           H  
ATOM    514 HD12 LEU A  34      31.908  -6.304   0.609  1.00  0.00           H  
ATOM    515 HD13 LEU A  34      32.566  -5.743  -0.929  1.00  0.00           H  
ATOM    516 HD21 LEU A  34      33.854  -7.547   2.316  1.00  0.00           H  
ATOM    517 HD22 LEU A  34      34.890  -6.122   2.239  1.00  0.00           H  
ATOM    518 HD23 LEU A  34      33.137  -5.942   2.185  1.00  0.00           H  
ATOM    519  N   MET A  35      36.495 -10.001  -0.813  1.00  0.00           N  
ATOM    520  CA  MET A  35      36.963 -11.357  -1.188  1.00  0.00           C  
ATOM    521  C   MET A  35      38.314 -11.649  -0.528  1.00  0.00           C  
ATOM    522  O   MET A  35      38.514 -12.694   0.060  1.00  0.00           O  
ATOM    523  CB  MET A  35      37.113 -11.410  -2.706  1.00  0.00           C  
ATOM    524  CG  MET A  35      36.567 -12.737  -3.227  1.00  0.00           C  
ATOM    525  SD  MET A  35      37.882 -13.629  -4.092  1.00  0.00           S  
ATOM    526  CE  MET A  35      37.116 -15.267  -4.038  1.00  0.00           C  
ATOM    527  H   MET A  35      36.268  -9.359  -1.516  1.00  0.00           H  
ATOM    528  HA  MET A  35      36.239 -12.089  -0.870  1.00  0.00           H  
ATOM    529  HB2 MET A  35      36.551 -10.591  -3.152  1.00  0.00           H  
ATOM    530  HB3 MET A  35      38.164 -11.324  -2.966  1.00  0.00           H  
ATOM    531  HG2 MET A  35      36.216 -13.334  -2.388  1.00  0.00           H  
ATOM    532  HG3 MET A  35      35.746 -12.543  -3.916  1.00  0.00           H  
ATOM    533  HE1 MET A  35      36.163 -15.204  -3.540  1.00  0.00           H  
ATOM    534  HE2 MET A  35      36.971 -15.630  -5.046  1.00  0.00           H  
ATOM    535  HE3 MET A  35      37.759 -15.946  -3.494  1.00  0.00           H  
ATOM    536  N   VAL A  36      39.247 -10.744  -0.632  1.00  0.00           N  
ATOM    537  CA  VAL A  36      40.580 -10.962  -0.035  1.00  0.00           C  
ATOM    538  C   VAL A  36      40.579 -10.514   1.434  1.00  0.00           C  
ATOM    539  O   VAL A  36      41.586 -10.095   1.969  1.00  0.00           O  
ATOM    540  CB  VAL A  36      41.574 -10.131  -0.834  1.00  0.00           C  
ATOM    541  CG1 VAL A  36      42.939 -10.205  -0.181  1.00  0.00           C  
ATOM    542  CG2 VAL A  36      41.662 -10.671  -2.264  1.00  0.00           C  
ATOM    543  H   VAL A  36      39.080  -9.916  -1.118  1.00  0.00           H  
ATOM    544  HA  VAL A  36      40.846 -12.005  -0.100  1.00  0.00           H  
ATOM    545  HB  VAL A  36      41.241  -9.105  -0.856  1.00  0.00           H  
ATOM    546 HG11 VAL A  36      42.925 -10.967   0.582  1.00  0.00           H  
ATOM    547 HG12 VAL A  36      43.677 -10.448  -0.928  1.00  0.00           H  
ATOM    548 HG13 VAL A  36      43.170  -9.250   0.265  1.00  0.00           H  
ATOM    549 HG21 VAL A  36      40.878 -11.396  -2.423  1.00  0.00           H  
ATOM    550 HG22 VAL A  36      41.545  -9.857  -2.966  1.00  0.00           H  
ATOM    551 HG23 VAL A  36      42.622 -11.140  -2.415  1.00  0.00           H  
ATOM    552  N   GLY A  37      39.457 -10.598   2.093  1.00  0.00           N  
ATOM    553  CA  GLY A  37      39.400 -10.175   3.522  1.00  0.00           C  
ATOM    554  C   GLY A  37      38.621 -11.211   4.337  1.00  0.00           C  
ATOM    555  O   GLY A  37      37.636 -10.898   4.975  1.00  0.00           O  
ATOM    556  H   GLY A  37      38.654 -10.937   1.651  1.00  0.00           H  
ATOM    557  HA2 GLY A  37      40.413 -10.096   3.914  1.00  0.00           H  
ATOM    558  HA3 GLY A  37      38.896  -9.213   3.593  1.00  0.00           H  
ATOM    559  N   GLY A  38      39.056 -12.442   4.323  1.00  0.00           N  
ATOM    560  CA  GLY A  38      38.337 -13.494   5.100  1.00  0.00           C  
ATOM    561  C   GLY A  38      39.347 -14.353   5.865  1.00  0.00           C  
ATOM    562  O   GLY A  38      39.149 -15.536   6.054  1.00  0.00           O  
ATOM    563  H   GLY A  38      39.852 -12.674   3.804  1.00  0.00           H  
ATOM    564  HA2 GLY A  38      37.661 -13.023   5.800  1.00  0.00           H  
ATOM    565  HA3 GLY A  38      37.776 -14.120   4.423  1.00  0.00           H  
ATOM    566  N   VAL A  39      40.425 -13.768   6.310  1.00  0.00           N  
ATOM    567  CA  VAL A  39      41.440 -14.555   7.067  1.00  0.00           C  
ATOM    568  C   VAL A  39      41.594 -13.971   8.472  1.00  0.00           C  
ATOM    569  O   VAL A  39      42.456 -14.372   9.229  1.00  0.00           O  
ATOM    570  CB  VAL A  39      42.786 -14.492   6.343  1.00  0.00           C  
ATOM    571  CG1 VAL A  39      42.787 -15.483   5.178  1.00  0.00           C  
ATOM    572  CG2 VAL A  39      43.013 -13.077   5.808  1.00  0.00           C  
ATOM    573  H   VAL A  39      40.565 -12.811   6.151  1.00  0.00           H  
ATOM    574  HA  VAL A  39      41.119 -15.583   7.138  1.00  0.00           H  
ATOM    575  HB  VAL A  39      43.577 -14.748   7.034  1.00  0.00           H  
ATOM    576 HG11 VAL A  39      41.980 -15.243   4.501  1.00  0.00           H  
ATOM    577 HG12 VAL A  39      43.729 -15.420   4.653  1.00  0.00           H  
ATOM    578 HG13 VAL A  39      42.653 -16.485   5.558  1.00  0.00           H  
ATOM    579 HG21 VAL A  39      42.996 -12.374   6.628  1.00  0.00           H  
ATOM    580 HG22 VAL A  39      43.971 -13.029   5.312  1.00  0.00           H  
ATOM    581 HG23 VAL A  39      42.231 -12.827   5.106  1.00  0.00           H  
ATOM    582  N   VAL A  40      40.765 -13.028   8.827  1.00  0.00           N  
ATOM    583  CA  VAL A  40      40.865 -12.423  10.182  1.00  0.00           C  
ATOM    584  C   VAL A  40      42.197 -11.680  10.311  1.00  0.00           C  
ATOM    585  O   VAL A  40      42.806 -11.417   9.288  1.00  0.00           O  
ATOM    586  CB  VAL A  40      40.792 -13.527  11.237  1.00  0.00           C  
ATOM    587  CG1 VAL A  40      40.483 -12.909  12.602  1.00  0.00           C  
ATOM    588  CG2 VAL A  40      39.686 -14.515  10.859  1.00  0.00           C  
ATOM    589  OXT VAL A  40      42.583 -11.387  11.431  1.00  0.00           O  
ATOM    590  H   VAL A  40      40.076 -12.719   8.202  1.00  0.00           H  
ATOM    591  HA  VAL A  40      40.051 -11.730  10.329  1.00  0.00           H  
ATOM    592  HB  VAL A  40      41.739 -14.044  11.283  1.00  0.00           H  
ATOM    593 HG11 VAL A  40      39.876 -12.026  12.468  1.00  0.00           H  
ATOM    594 HG12 VAL A  40      39.949 -13.625  13.209  1.00  0.00           H  
ATOM    595 HG13 VAL A  40      41.407 -12.639  13.092  1.00  0.00           H  
ATOM    596 HG21 VAL A  40      38.758 -13.979  10.715  1.00  0.00           H  
ATOM    597 HG22 VAL A  40      39.954 -15.022   9.944  1.00  0.00           H  
ATOM    598 HG23 VAL A  40      39.563 -15.240  11.650  1.00  0.00           H  
TER     599      VAL A  40                                                      
ENDMDL                                                                          
MODEL        7                                                                  
ATOM      1  N   ASP A   1       7.743   2.077  -2.825  1.00  0.00           N  
ATOM      2  CA  ASP A   1       9.222   2.017  -2.660  1.00  0.00           C  
ATOM      3  C   ASP A   1       9.765   0.779  -3.377  1.00  0.00           C  
ATOM      4  O   ASP A   1       9.385  -0.336  -3.082  1.00  0.00           O  
ATOM      5  CB  ASP A   1       9.566   1.937  -1.172  1.00  0.00           C  
ATOM      6  CG  ASP A   1       9.927   3.330  -0.655  1.00  0.00           C  
ATOM      7  OD1 ASP A   1      10.910   3.879  -1.125  1.00  0.00           O  
ATOM      8  OD2 ASP A   1       9.214   3.826   0.203  1.00  0.00           O  
ATOM      9  H1  ASP A   1       7.399   1.170  -3.202  1.00  0.00           H  
ATOM     10  H2  ASP A   1       7.298   2.261  -1.904  1.00  0.00           H  
ATOM     11  H3  ASP A   1       7.497   2.842  -3.485  1.00  0.00           H  
ATOM     12  HA  ASP A   1       9.668   2.904  -3.086  1.00  0.00           H  
ATOM     13  HB2 ASP A   1       8.714   1.558  -0.626  1.00  0.00           H  
ATOM     14  HB3 ASP A   1      10.407   1.275  -1.032  1.00  0.00           H  
ATOM     15  N   ALA A   2      10.653   0.964  -4.316  1.00  0.00           N  
ATOM     16  CA  ALA A   2      11.219  -0.200  -5.047  1.00  0.00           C  
ATOM     17  C   ALA A   2      11.766  -1.216  -4.042  1.00  0.00           C  
ATOM     18  O   ALA A   2      11.914  -0.926  -2.871  1.00  0.00           O  
ATOM     19  CB  ALA A   2      12.347   0.281  -5.959  1.00  0.00           C  
ATOM     20  H   ALA A   2      10.950   1.871  -4.541  1.00  0.00           H  
ATOM     21  HA  ALA A   2      10.445  -0.663  -5.643  1.00  0.00           H  
ATOM     22  HB1 ALA A   2      11.988   1.092  -6.576  1.00  0.00           H  
ATOM     23  HB2 ALA A   2      13.173   0.627  -5.356  1.00  0.00           H  
ATOM     24  HB3 ALA A   2      12.675  -0.534  -6.588  1.00  0.00           H  
ATOM     25  N   GLU A   3      12.068  -2.405  -4.487  1.00  0.00           N  
ATOM     26  CA  GLU A   3      12.604  -3.436  -3.554  1.00  0.00           C  
ATOM     27  C   GLU A   3      13.996  -3.871  -4.018  1.00  0.00           C  
ATOM     28  O   GLU A   3      14.137  -4.699  -4.896  1.00  0.00           O  
ATOM     29  CB  GLU A   3      11.670  -4.647  -3.539  1.00  0.00           C  
ATOM     30  CG  GLU A   3      10.774  -4.585  -2.301  1.00  0.00           C  
ATOM     31  CD  GLU A   3       9.535  -5.457  -2.523  1.00  0.00           C  
ATOM     32  OE1 GLU A   3       9.649  -6.442  -3.233  1.00  0.00           O  
ATOM     33  OE2 GLU A   3       8.496  -5.124  -1.979  1.00  0.00           O  
ATOM     34  H   GLU A   3      11.941  -2.621  -5.435  1.00  0.00           H  
ATOM     35  HA  GLU A   3      12.670  -3.020  -2.560  1.00  0.00           H  
ATOM     36  HB2 GLU A   3      11.057  -4.640  -4.429  1.00  0.00           H  
ATOM     37  HB3 GLU A   3      12.255  -5.553  -3.512  1.00  0.00           H  
ATOM     38  HG2 GLU A   3      11.321  -4.948  -1.442  1.00  0.00           H  
ATOM     39  HG3 GLU A   3      10.467  -3.566  -2.129  1.00  0.00           H  
ATOM     40  N   PHE A   4      15.025  -3.320  -3.435  1.00  0.00           N  
ATOM     41  CA  PHE A   4      16.406  -3.706  -3.843  1.00  0.00           C  
ATOM     42  C   PHE A   4      17.397  -3.303  -2.750  1.00  0.00           C  
ATOM     43  O   PHE A   4      18.335  -4.017  -2.457  1.00  0.00           O  
ATOM     44  CB  PHE A   4      16.771  -2.993  -5.148  1.00  0.00           C  
ATOM     45  CG  PHE A   4      16.963  -1.519  -4.881  1.00  0.00           C  
ATOM     46  CD1 PHE A   4      15.859  -0.713  -4.578  1.00  0.00           C  
ATOM     47  CD2 PHE A   4      18.245  -0.959  -4.938  1.00  0.00           C  
ATOM     48  CE1 PHE A   4      16.037   0.653  -4.332  1.00  0.00           C  
ATOM     49  CE2 PHE A   4      18.423   0.408  -4.692  1.00  0.00           C  
ATOM     50  CZ  PHE A   4      17.319   1.214  -4.389  1.00  0.00           C  
ATOM     51  H   PHE A   4      14.891  -2.654  -2.729  1.00  0.00           H  
ATOM     52  HA  PHE A   4      16.450  -4.774  -3.995  1.00  0.00           H  
ATOM     53  HB2 PHE A   4      17.686  -3.410  -5.541  1.00  0.00           H  
ATOM     54  HB3 PHE A   4      15.976  -3.128  -5.866  1.00  0.00           H  
ATOM     55  HD1 PHE A   4      14.871  -1.145  -4.534  1.00  0.00           H  
ATOM     56  HD2 PHE A   4      19.095  -1.581  -5.172  1.00  0.00           H  
ATOM     57  HE1 PHE A   4      15.186   1.275  -4.098  1.00  0.00           H  
ATOM     58  HE2 PHE A   4      19.411   0.839  -4.736  1.00  0.00           H  
ATOM     59  HZ  PHE A   4      17.456   2.268  -4.199  1.00  0.00           H  
ATOM     60  N   ARG A   5      17.200  -2.164  -2.145  1.00  0.00           N  
ATOM     61  CA  ARG A   5      18.136  -1.719  -1.075  1.00  0.00           C  
ATOM     62  C   ARG A   5      17.444  -1.804   0.286  1.00  0.00           C  
ATOM     63  O   ARG A   5      16.824  -0.861   0.738  1.00  0.00           O  
ATOM     64  CB  ARG A   5      18.561  -0.272  -1.337  1.00  0.00           C  
ATOM     65  CG  ARG A   5      20.081  -0.207  -1.510  1.00  0.00           C  
ATOM     66  CD  ARG A   5      20.503  -1.110  -2.669  1.00  0.00           C  
ATOM     67  NE  ARG A   5      21.691  -1.913  -2.262  1.00  0.00           N  
ATOM     68  CZ  ARG A   5      22.304  -2.661  -3.138  1.00  0.00           C  
ATOM     69  NH1 ARG A   5      21.743  -2.912  -4.290  1.00  0.00           N  
ATOM     70  NH2 ARG A   5      23.477  -3.160  -2.862  1.00  0.00           N  
ATOM     71  H   ARG A   5      16.440  -1.600  -2.398  1.00  0.00           H  
ATOM     72  HA  ARG A   5      19.010  -2.355  -1.074  1.00  0.00           H  
ATOM     73  HB2 ARG A   5      18.080   0.088  -2.235  1.00  0.00           H  
ATOM     74  HB3 ARG A   5      18.270   0.345  -0.500  1.00  0.00           H  
ATOM     75  HG2 ARG A   5      20.376   0.812  -1.719  1.00  0.00           H  
ATOM     76  HG3 ARG A   5      20.561  -0.542  -0.603  1.00  0.00           H  
ATOM     77  HD2 ARG A   5      19.690  -1.773  -2.924  1.00  0.00           H  
ATOM     78  HD3 ARG A   5      20.755  -0.502  -3.526  1.00  0.00           H  
ATOM     79  HE  ARG A   5      22.012  -1.878  -1.338  1.00  0.00           H  
ATOM     80 HH11 ARG A   5      20.844  -2.528  -4.502  1.00  0.00           H  
ATOM     81 HH12 ARG A   5      22.213  -3.486  -4.960  1.00  0.00           H  
ATOM     82 HH21 ARG A   5      23.907  -2.968  -1.980  1.00  0.00           H  
ATOM     83 HH22 ARG A   5      23.949  -3.732  -3.533  1.00  0.00           H  
ATOM     84  N   HIS A   6      17.550  -2.923   0.950  1.00  0.00           N  
ATOM     85  CA  HIS A   6      16.904  -3.059   2.285  1.00  0.00           C  
ATOM     86  C   HIS A   6      17.627  -2.153   3.282  1.00  0.00           C  
ATOM     87  O   HIS A   6      18.213  -1.154   2.913  1.00  0.00           O  
ATOM     88  CB  HIS A   6      16.997  -4.513   2.753  1.00  0.00           C  
ATOM     89  CG  HIS A   6      15.707  -4.912   3.412  1.00  0.00           C  
ATOM     90  ND1 HIS A   6      14.870  -3.989   4.020  1.00  0.00           N  
ATOM     91  CD2 HIS A   6      15.095  -6.132   3.567  1.00  0.00           C  
ATOM     92  CE1 HIS A   6      13.811  -4.661   4.508  1.00  0.00           C  
ATOM     93  NE2 HIS A   6      13.898  -5.971   4.260  1.00  0.00           N  
ATOM     94  H   HIS A   6      18.058  -3.671   0.573  1.00  0.00           H  
ATOM     95  HA  HIS A   6      15.866  -2.767   2.217  1.00  0.00           H  
ATOM     96  HB2 HIS A   6      17.182  -5.153   1.903  1.00  0.00           H  
ATOM     97  HB3 HIS A   6      17.808  -4.611   3.460  1.00  0.00           H  
ATOM     98  HD1 HIS A   6      15.024  -3.023   4.084  1.00  0.00           H  
ATOM     99  HD2 HIS A   6      15.485  -7.073   3.209  1.00  0.00           H  
ATOM    100  HE1 HIS A   6      12.991  -4.198   5.036  1.00  0.00           H  
ATOM    101  N   ASP A   7      17.597  -2.490   4.541  1.00  0.00           N  
ATOM    102  CA  ASP A   7      18.291  -1.642   5.550  1.00  0.00           C  
ATOM    103  C   ASP A   7      19.697  -1.312   5.043  1.00  0.00           C  
ATOM    104  O   ASP A   7      20.189  -1.919   4.113  1.00  0.00           O  
ATOM    105  CB  ASP A   7      18.387  -2.398   6.876  1.00  0.00           C  
ATOM    106  CG  ASP A   7      17.202  -2.017   7.765  1.00  0.00           C  
ATOM    107  OD1 ASP A   7      16.205  -1.563   7.227  1.00  0.00           O  
ATOM    108  OD2 ASP A   7      17.310  -2.183   8.968  1.00  0.00           O  
ATOM    109  H   ASP A   7      17.123  -3.300   4.823  1.00  0.00           H  
ATOM    110  HA  ASP A   7      17.736  -0.727   5.694  1.00  0.00           H  
ATOM    111  HB2 ASP A   7      18.370  -3.461   6.687  1.00  0.00           H  
ATOM    112  HB3 ASP A   7      19.307  -2.135   7.375  1.00  0.00           H  
ATOM    113  N   SER A   8      20.348  -0.355   5.644  1.00  0.00           N  
ATOM    114  CA  SER A   8      21.717   0.011   5.193  1.00  0.00           C  
ATOM    115  C   SER A   8      22.743  -0.570   6.166  1.00  0.00           C  
ATOM    116  O   SER A   8      22.586  -1.666   6.667  1.00  0.00           O  
ATOM    117  CB  SER A   8      21.840   1.534   5.148  1.00  0.00           C  
ATOM    118  OG  SER A   8      20.620   2.088   4.673  1.00  0.00           O  
ATOM    119  H   SER A   8      19.939   0.126   6.392  1.00  0.00           H  
ATOM    120  HA  SER A   8      21.892  -0.391   4.208  1.00  0.00           H  
ATOM    121  HB2 SER A   8      22.038   1.910   6.139  1.00  0.00           H  
ATOM    122  HB3 SER A   8      22.654   1.810   4.491  1.00  0.00           H  
ATOM    123  HG  SER A   8      20.334   2.759   5.298  1.00  0.00           H  
ATOM    124  N   GLY A   9      23.793   0.150   6.435  1.00  0.00           N  
ATOM    125  CA  GLY A   9      24.831  -0.366   7.373  1.00  0.00           C  
ATOM    126  C   GLY A   9      25.040   0.633   8.512  1.00  0.00           C  
ATOM    127  O   GLY A   9      24.619   0.409   9.630  1.00  0.00           O  
ATOM    128  H   GLY A   9      23.902   1.027   6.020  1.00  0.00           H  
ATOM    129  HA2 GLY A   9      24.507  -1.314   7.779  1.00  0.00           H  
ATOM    130  HA3 GLY A   9      25.760  -0.500   6.841  1.00  0.00           H  
ATOM    131  N   TYR A  10      25.693   1.730   8.242  1.00  0.00           N  
ATOM    132  CA  TYR A  10      25.934   2.734   9.317  1.00  0.00           C  
ATOM    133  C   TYR A  10      25.129   4.008   9.036  1.00  0.00           C  
ATOM    134  O   TYR A  10      23.981   4.120   9.417  1.00  0.00           O  
ATOM    135  CB  TYR A  10      27.430   3.059   9.378  1.00  0.00           C  
ATOM    136  CG  TYR A  10      27.640   4.359  10.115  1.00  0.00           C  
ATOM    137  CD1 TYR A  10      27.034   4.562  11.358  1.00  0.00           C  
ATOM    138  CD2 TYR A  10      28.435   5.362   9.549  1.00  0.00           C  
ATOM    139  CE1 TYR A  10      27.223   5.769  12.040  1.00  0.00           C  
ATOM    140  CE2 TYR A  10      28.627   6.569  10.230  1.00  0.00           C  
ATOM    141  CZ  TYR A  10      28.023   6.773  11.477  1.00  0.00           C  
ATOM    142  OH  TYR A  10      28.212   7.964  12.149  1.00  0.00           O  
ATOM    143  H   TYR A  10      26.029   1.892   7.336  1.00  0.00           H  
ATOM    144  HA  TYR A  10      25.623   2.323  10.266  1.00  0.00           H  
ATOM    145  HB2 TYR A  10      27.948   2.265   9.896  1.00  0.00           H  
ATOM    146  HB3 TYR A  10      27.818   3.144   8.378  1.00  0.00           H  
ATOM    147  HD1 TYR A  10      26.413   3.788  11.786  1.00  0.00           H  
ATOM    148  HD2 TYR A  10      28.898   5.205   8.585  1.00  0.00           H  
ATOM    149  HE1 TYR A  10      26.757   5.924  13.002  1.00  0.00           H  
ATOM    150  HE2 TYR A  10      29.240   7.341   9.792  1.00  0.00           H  
ATOM    151  HH  TYR A  10      28.146   7.788  13.090  1.00  0.00           H  
ATOM    152  N   GLU A  11      25.718   4.977   8.383  1.00  0.00           N  
ATOM    153  CA  GLU A  11      24.969   6.234   8.108  1.00  0.00           C  
ATOM    154  C   GLU A  11      25.562   6.953   6.897  1.00  0.00           C  
ATOM    155  O   GLU A  11      26.364   6.405   6.172  1.00  0.00           O  
ATOM    156  CB  GLU A  11      25.039   7.149   9.334  1.00  0.00           C  
ATOM    157  CG  GLU A  11      23.946   6.756  10.330  1.00  0.00           C  
ATOM    158  CD  GLU A  11      23.533   7.983  11.146  1.00  0.00           C  
ATOM    159  OE1 GLU A  11      24.415   8.676  11.625  1.00  0.00           O  
ATOM    160  OE2 GLU A  11      22.341   8.208  11.278  1.00  0.00           O  
ATOM    161  H   GLU A  11      26.647   4.881   8.086  1.00  0.00           H  
ATOM    162  HA  GLU A  11      23.944   5.989   7.903  1.00  0.00           H  
ATOM    163  HB2 GLU A  11      26.007   7.048   9.804  1.00  0.00           H  
ATOM    164  HB3 GLU A  11      24.892   8.174   9.029  1.00  0.00           H  
ATOM    165  HG2 GLU A  11      23.090   6.375   9.791  1.00  0.00           H  
ATOM    166  HG3 GLU A  11      24.322   5.994  10.995  1.00  0.00           H  
ATOM    167  N   VAL A  12      25.155   8.177   6.669  1.00  0.00           N  
ATOM    168  CA  VAL A  12      25.670   8.939   5.511  1.00  0.00           C  
ATOM    169  C   VAL A  12      27.167   8.685   5.348  1.00  0.00           C  
ATOM    170  O   VAL A  12      27.695   8.713   4.255  1.00  0.00           O  
ATOM    171  CB  VAL A  12      25.416  10.422   5.747  1.00  0.00           C  
ATOM    172  CG1 VAL A  12      25.541  11.158   4.428  1.00  0.00           C  
ATOM    173  CG2 VAL A  12      24.003  10.614   6.292  1.00  0.00           C  
ATOM    174  H   VAL A  12      24.501   8.594   7.258  1.00  0.00           H  
ATOM    175  HA  VAL A  12      25.149   8.625   4.619  1.00  0.00           H  
ATOM    176  HB  VAL A  12      26.137  10.807   6.451  1.00  0.00           H  
ATOM    177 HG11 VAL A  12      25.556  10.441   3.622  1.00  0.00           H  
ATOM    178 HG12 VAL A  12      24.697  11.818   4.310  1.00  0.00           H  
ATOM    179 HG13 VAL A  12      26.455  11.730   4.425  1.00  0.00           H  
ATOM    180 HG21 VAL A  12      23.433   9.709   6.135  1.00  0.00           H  
ATOM    181 HG22 VAL A  12      24.051  10.829   7.349  1.00  0.00           H  
ATOM    182 HG23 VAL A  12      23.527  11.433   5.776  1.00  0.00           H  
ATOM    183  N   HIS A  13      27.852   8.418   6.424  1.00  0.00           N  
ATOM    184  CA  HIS A  13      29.311   8.139   6.325  1.00  0.00           C  
ATOM    185  C   HIS A  13      29.499   6.640   6.091  1.00  0.00           C  
ATOM    186  O   HIS A  13      30.381   6.016   6.648  1.00  0.00           O  
ATOM    187  CB  HIS A  13      30.002   8.548   7.628  1.00  0.00           C  
ATOM    188  CG  HIS A  13      31.266   9.299   7.311  1.00  0.00           C  
ATOM    189  ND1 HIS A  13      31.357  10.677   7.433  1.00  0.00           N  
ATOM    190  CD2 HIS A  13      32.499   8.880   6.878  1.00  0.00           C  
ATOM    191  CE1 HIS A  13      32.605  11.035   7.080  1.00  0.00           C  
ATOM    192  NE2 HIS A  13      33.343   9.976   6.733  1.00  0.00           N  
ATOM    193  H   HIS A  13      27.405   8.385   7.295  1.00  0.00           H  
ATOM    194  HA  HIS A  13      29.732   8.693   5.498  1.00  0.00           H  
ATOM    195  HB2 HIS A  13      29.342   9.180   8.203  1.00  0.00           H  
ATOM    196  HB3 HIS A  13      30.244   7.665   8.201  1.00  0.00           H  
ATOM    197  HD1 HIS A  13      30.641  11.282   7.722  1.00  0.00           H  
ATOM    198  HD2 HIS A  13      32.773   7.853   6.679  1.00  0.00           H  
ATOM    199  HE1 HIS A  13      32.966  12.051   7.078  1.00  0.00           H  
ATOM    200  N   HIS A  14      28.659   6.059   5.277  1.00  0.00           N  
ATOM    201  CA  HIS A  14      28.757   4.601   5.007  1.00  0.00           C  
ATOM    202  C   HIS A  14      28.071   4.286   3.676  1.00  0.00           C  
ATOM    203  O   HIS A  14      28.581   3.540   2.864  1.00  0.00           O  
ATOM    204  CB  HIS A  14      28.059   3.846   6.138  1.00  0.00           C  
ATOM    205  CG  HIS A  14      28.415   2.387   6.069  1.00  0.00           C  
ATOM    206  ND1 HIS A  14      27.725   1.491   5.266  1.00  0.00           N  
ATOM    207  CD2 HIS A  14      29.385   1.650   6.704  1.00  0.00           C  
ATOM    208  CE1 HIS A  14      28.285   0.280   5.436  1.00  0.00           C  
ATOM    209  NE2 HIS A  14      29.301   0.321   6.302  1.00  0.00           N  
ATOM    210  H   HIS A  14      27.951   6.584   4.853  1.00  0.00           H  
ATOM    211  HA  HIS A  14      29.794   4.307   4.962  1.00  0.00           H  
ATOM    212  HB2 HIS A  14      28.394   4.254   7.088  1.00  0.00           H  
ATOM    213  HB3 HIS A  14      26.978   3.966   6.040  1.00  0.00           H  
ATOM    214  HD1 HIS A  14      26.966   1.702   4.682  1.00  0.00           H  
ATOM    215  HD2 HIS A  14      30.104   2.043   7.407  1.00  0.00           H  
ATOM    216  HE1 HIS A  14      27.954  -0.617   4.932  1.00  0.00           H  
ATOM    217  N   GLN A  15      26.917   4.850   3.450  1.00  0.00           N  
ATOM    218  CA  GLN A  15      26.191   4.590   2.178  1.00  0.00           C  
ATOM    219  C   GLN A  15      26.759   5.486   1.073  1.00  0.00           C  
ATOM    220  O   GLN A  15      27.259   5.010   0.073  1.00  0.00           O  
ATOM    221  CB  GLN A  15      24.705   4.891   2.383  1.00  0.00           C  
ATOM    222  CG  GLN A  15      24.240   4.262   3.700  1.00  0.00           C  
ATOM    223  CD  GLN A  15      23.415   5.273   4.494  1.00  0.00           C  
ATOM    224  OE1 GLN A  15      22.512   5.888   3.961  1.00  0.00           O  
ATOM    225  NE2 GLN A  15      23.685   5.477   5.757  1.00  0.00           N  
ATOM    226  H   GLN A  15      26.525   5.446   4.121  1.00  0.00           H  
ATOM    227  HA  GLN A  15      26.312   3.555   1.898  1.00  0.00           H  
ATOM    228  HB2 GLN A  15      24.556   5.959   2.418  1.00  0.00           H  
ATOM    229  HB3 GLN A  15      24.136   4.472   1.565  1.00  0.00           H  
ATOM    230  HG2 GLN A  15      23.635   3.393   3.488  1.00  0.00           H  
ATOM    231  HG3 GLN A  15      25.100   3.967   4.283  1.00  0.00           H  
ATOM    232 HE21 GLN A  15      24.417   4.983   6.196  1.00  0.00           H  
ATOM    233 HE22 GLN A  15      23.156   6.125   6.267  1.00  0.00           H  
ATOM    234  N   LYS A  16      26.693   6.780   1.244  1.00  0.00           N  
ATOM    235  CA  LYS A  16      27.239   7.693   0.199  1.00  0.00           C  
ATOM    236  C   LYS A  16      28.632   7.211  -0.208  1.00  0.00           C  
ATOM    237  O   LYS A  16      29.085   7.445  -1.311  1.00  0.00           O  
ATOM    238  CB  LYS A  16      27.330   9.114   0.760  1.00  0.00           C  
ATOM    239  CG  LYS A  16      25.941   9.754   0.760  1.00  0.00           C  
ATOM    240  CD  LYS A  16      25.389   9.783  -0.666  1.00  0.00           C  
ATOM    241  CE  LYS A  16      24.191  10.732  -0.728  1.00  0.00           C  
ATOM    242  NZ  LYS A  16      23.698  10.822  -2.131  1.00  0.00           N  
ATOM    243  H   LYS A  16      26.290   7.148   2.057  1.00  0.00           H  
ATOM    244  HA  LYS A  16      26.589   7.685  -0.663  1.00  0.00           H  
ATOM    245  HB2 LYS A  16      27.710   9.078   1.770  1.00  0.00           H  
ATOM    246  HB3 LYS A  16      27.995   9.703   0.145  1.00  0.00           H  
ATOM    247  HG2 LYS A  16      25.280   9.178   1.391  1.00  0.00           H  
ATOM    248  HG3 LYS A  16      26.009  10.763   1.137  1.00  0.00           H  
ATOM    249  HD2 LYS A  16      26.158  10.127  -1.343  1.00  0.00           H  
ATOM    250  HD3 LYS A  16      25.075   8.790  -0.951  1.00  0.00           H  
ATOM    251  HE2 LYS A  16      23.401  10.356  -0.093  1.00  0.00           H  
ATOM    252  HE3 LYS A  16      24.489  11.712  -0.388  1.00  0.00           H  
ATOM    253  HZ1 LYS A  16      24.471  10.589  -2.786  1.00  0.00           H  
ATOM    254  HZ2 LYS A  16      22.916  10.151  -2.269  1.00  0.00           H  
ATOM    255  HZ3 LYS A  16      23.362  11.790  -2.318  1.00  0.00           H  
ATOM    256  N   LEU A  17      29.308   6.527   0.673  1.00  0.00           N  
ATOM    257  CA  LEU A  17      30.669   6.012   0.337  1.00  0.00           C  
ATOM    258  C   LEU A  17      30.512   4.947  -0.725  1.00  0.00           C  
ATOM    259  O   LEU A  17      31.149   4.973  -1.752  1.00  0.00           O  
ATOM    260  CB  LEU A  17      31.326   5.381   1.557  1.00  0.00           C  
ATOM    261  CG  LEU A  17      30.833   6.071   2.816  1.00  0.00           C  
ATOM    262  CD1 LEU A  17      31.814   5.777   3.943  1.00  0.00           C  
ATOM    263  CD2 LEU A  17      30.763   7.588   2.582  1.00  0.00           C  
ATOM    264  H   LEU A  17      28.915   6.343   1.548  1.00  0.00           H  
ATOM    265  HA  LEU A  17      31.287   6.820  -0.023  1.00  0.00           H  
ATOM    266  HB2 LEU A  17      31.073   4.332   1.598  1.00  0.00           H  
ATOM    267  HB3 LEU A  17      32.397   5.491   1.486  1.00  0.00           H  
ATOM    268  HG  LEU A  17      29.851   5.683   3.065  1.00  0.00           H  
ATOM    269 HD11 LEU A  17      32.820   5.775   3.548  1.00  0.00           H  
ATOM    270 HD12 LEU A  17      31.727   6.539   4.702  1.00  0.00           H  
ATOM    271 HD13 LEU A  17      31.593   4.811   4.370  1.00  0.00           H  
ATOM    272 HD21 LEU A  17      31.369   7.845   1.723  1.00  0.00           H  
ATOM    273 HD22 LEU A  17      29.739   7.879   2.394  1.00  0.00           H  
ATOM    274 HD23 LEU A  17      31.133   8.108   3.450  1.00  0.00           H  
ATOM    275  N   VAL A  18      29.636   4.016  -0.479  1.00  0.00           N  
ATOM    276  CA  VAL A  18      29.382   2.950  -1.454  1.00  0.00           C  
ATOM    277  C   VAL A  18      29.097   3.597  -2.787  1.00  0.00           C  
ATOM    278  O   VAL A  18      29.924   3.623  -3.658  1.00  0.00           O  
ATOM    279  CB  VAL A  18      28.145   2.205  -0.979  1.00  0.00           C  
ATOM    280  CG1 VAL A  18      27.480   1.489  -2.154  1.00  0.00           C  
ATOM    281  CG2 VAL A  18      28.560   1.214   0.099  1.00  0.00           C  
ATOM    282  H   VAL A  18      29.115   4.032   0.351  1.00  0.00           H  
ATOM    283  HA  VAL A  18      30.231   2.279  -1.530  1.00  0.00           H  
ATOM    284  HB  VAL A  18      27.446   2.917  -0.554  1.00  0.00           H  
ATOM    285 HG11 VAL A  18      28.241   1.141  -2.836  1.00  0.00           H  
ATOM    286 HG12 VAL A  18      26.906   0.654  -1.791  1.00  0.00           H  
ATOM    287 HG13 VAL A  18      26.828   2.183  -2.668  1.00  0.00           H  
ATOM    288 HG21 VAL A  18      29.636   1.115   0.095  1.00  0.00           H  
ATOM    289 HG22 VAL A  18      28.237   1.583   1.063  1.00  0.00           H  
ATOM    290 HG23 VAL A  18      28.105   0.258  -0.095  1.00  0.00           H  
ATOM    291  N   PHE A  19      27.910   4.112  -2.919  1.00  0.00           N  
ATOM    292  CA  PHE A  19      27.488   4.794  -4.191  1.00  0.00           C  
ATOM    293  C   PHE A  19      28.717   5.358  -4.911  1.00  0.00           C  
ATOM    294  O   PHE A  19      28.863   5.230  -6.111  1.00  0.00           O  
ATOM    295  CB  PHE A  19      26.521   5.936  -3.864  1.00  0.00           C  
ATOM    296  CG  PHE A  19      25.488   6.055  -4.961  1.00  0.00           C  
ATOM    297  CD1 PHE A  19      25.790   5.626  -6.260  1.00  0.00           C  
ATOM    298  CD2 PHE A  19      24.226   6.594  -4.680  1.00  0.00           C  
ATOM    299  CE1 PHE A  19      24.833   5.735  -7.275  1.00  0.00           C  
ATOM    300  CE2 PHE A  19      23.268   6.703  -5.696  1.00  0.00           C  
ATOM    301  CZ  PHE A  19      23.571   6.274  -6.993  1.00  0.00           C  
ATOM    302  H   PHE A  19      27.286   4.041  -2.162  1.00  0.00           H  
ATOM    303  HA  PHE A  19      26.996   4.078  -4.836  1.00  0.00           H  
ATOM    304  HB2 PHE A  19      26.028   5.732  -2.924  1.00  0.00           H  
ATOM    305  HB3 PHE A  19      27.071   6.863  -3.787  1.00  0.00           H  
ATOM    306  HD1 PHE A  19      26.763   5.211  -6.479  1.00  0.00           H  
ATOM    307  HD2 PHE A  19      23.992   6.927  -3.679  1.00  0.00           H  
ATOM    308  HE1 PHE A  19      25.066   5.403  -8.276  1.00  0.00           H  
ATOM    309  HE2 PHE A  19      22.295   7.120  -5.478  1.00  0.00           H  
ATOM    310  HZ  PHE A  19      22.833   6.358  -7.776  1.00  0.00           H  
ATOM    311  N   PHE A  20      29.621   5.947  -4.174  1.00  0.00           N  
ATOM    312  CA  PHE A  20      30.866   6.480  -4.796  1.00  0.00           C  
ATOM    313  C   PHE A  20      31.642   5.293  -5.378  1.00  0.00           C  
ATOM    314  O   PHE A  20      31.865   5.195  -6.568  1.00  0.00           O  
ATOM    315  CB  PHE A  20      31.703   7.172  -3.711  1.00  0.00           C  
ATOM    316  CG  PHE A  20      32.352   8.409  -4.283  1.00  0.00           C  
ATOM    317  CD1 PHE A  20      32.885   8.385  -5.578  1.00  0.00           C  
ATOM    318  CD2 PHE A  20      32.419   9.580  -3.519  1.00  0.00           C  
ATOM    319  CE1 PHE A  20      33.485   9.533  -6.108  1.00  0.00           C  
ATOM    320  CE2 PHE A  20      33.020  10.728  -4.050  1.00  0.00           C  
ATOM    321  CZ  PHE A  20      33.553  10.704  -5.344  1.00  0.00           C  
ATOM    322  H   PHE A  20      29.494   6.011  -3.205  1.00  0.00           H  
ATOM    323  HA  PHE A  20      30.618   7.182  -5.580  1.00  0.00           H  
ATOM    324  HB2 PHE A  20      31.061   7.451  -2.884  1.00  0.00           H  
ATOM    325  HB3 PHE A  20      32.467   6.496  -3.355  1.00  0.00           H  
ATOM    326  HD1 PHE A  20      32.833   7.482  -6.166  1.00  0.00           H  
ATOM    327  HD2 PHE A  20      32.007   9.598  -2.521  1.00  0.00           H  
ATOM    328  HE1 PHE A  20      33.897   9.515  -7.106  1.00  0.00           H  
ATOM    329  HE2 PHE A  20      33.071  11.631  -3.461  1.00  0.00           H  
ATOM    330  HZ  PHE A  20      34.016  11.590  -5.753  1.00  0.00           H  
ATOM    331  N   ALA A  21      32.021   4.379  -4.531  1.00  0.00           N  
ATOM    332  CA  ALA A  21      32.749   3.158  -4.970  1.00  0.00           C  
ATOM    333  C   ALA A  21      32.079   2.578  -6.217  1.00  0.00           C  
ATOM    334  O   ALA A  21      32.724   2.200  -7.174  1.00  0.00           O  
ATOM    335  CB  ALA A  21      32.659   2.130  -3.839  1.00  0.00           C  
ATOM    336  H   ALA A  21      31.804   4.489  -3.588  1.00  0.00           H  
ATOM    337  HA  ALA A  21      33.783   3.391  -5.173  1.00  0.00           H  
ATOM    338  HB1 ALA A  21      32.369   2.630  -2.924  1.00  0.00           H  
ATOM    339  HB2 ALA A  21      31.914   1.387  -4.089  1.00  0.00           H  
ATOM    340  HB3 ALA A  21      33.615   1.654  -3.703  1.00  0.00           H  
ATOM    341  N   GLU A  22      30.782   2.494  -6.189  1.00  0.00           N  
ATOM    342  CA  GLU A  22      30.024   1.935  -7.340  1.00  0.00           C  
ATOM    343  C   GLU A  22      30.322   2.749  -8.604  1.00  0.00           C  
ATOM    344  O   GLU A  22      30.505   2.205  -9.674  1.00  0.00           O  
ATOM    345  CB  GLU A  22      28.527   2.005  -7.025  1.00  0.00           C  
ATOM    346  CG  GLU A  22      28.226   1.199  -5.755  1.00  0.00           C  
ATOM    347  CD  GLU A  22      26.755   1.383  -5.378  1.00  0.00           C  
ATOM    348  OE1 GLU A  22      26.167   2.356  -5.822  1.00  0.00           O  
ATOM    349  OE2 GLU A  22      26.241   0.549  -4.650  1.00  0.00           O  
ATOM    350  H   GLU A  22      30.304   2.792  -5.400  1.00  0.00           H  
ATOM    351  HA  GLU A  22      30.309   0.908  -7.494  1.00  0.00           H  
ATOM    352  HB2 GLU A  22      28.244   3.033  -6.872  1.00  0.00           H  
ATOM    353  HB3 GLU A  22      27.964   1.596  -7.848  1.00  0.00           H  
ATOM    354  HG2 GLU A  22      28.418   0.137  -5.944  1.00  0.00           H  
ATOM    355  HG3 GLU A  22      28.855   1.564  -4.936  1.00  0.00           H  
ATOM    356  N   ASP A  23      30.364   4.052  -8.492  1.00  0.00           N  
ATOM    357  CA  ASP A  23      30.640   4.898  -9.690  1.00  0.00           C  
ATOM    358  C   ASP A  23      32.127   5.229  -9.759  1.00  0.00           C  
ATOM    359  O   ASP A  23      32.551   6.121 -10.466  1.00  0.00           O  
ATOM    360  CB  ASP A  23      29.839   6.192  -9.588  1.00  0.00           C  
ATOM    361  CG  ASP A  23      28.884   6.303 -10.779  1.00  0.00           C  
ATOM    362  OD1 ASP A  23      29.195   5.744 -11.817  1.00  0.00           O  
ATOM    363  OD2 ASP A  23      27.858   6.946 -10.631  1.00  0.00           O  
ATOM    364  H   ASP A  23      30.207   4.472  -7.621  1.00  0.00           H  
ATOM    365  HA  ASP A  23      30.357   4.362 -10.576  1.00  0.00           H  
ATOM    366  HB2 ASP A  23      29.276   6.185  -8.669  1.00  0.00           H  
ATOM    367  HB3 ASP A  23      30.514   7.035  -9.589  1.00  0.00           H  
ATOM    368  N   VAL A  24      32.914   4.509  -9.029  1.00  0.00           N  
ATOM    369  CA  VAL A  24      34.366   4.740  -9.022  1.00  0.00           C  
ATOM    370  C   VAL A  24      35.019   3.858 -10.094  1.00  0.00           C  
ATOM    371  O   VAL A  24      34.417   2.932 -10.602  1.00  0.00           O  
ATOM    372  CB  VAL A  24      34.876   4.376  -7.637  1.00  0.00           C  
ATOM    373  CG1 VAL A  24      36.352   4.090  -7.723  1.00  0.00           C  
ATOM    374  CG2 VAL A  24      34.638   5.545  -6.680  1.00  0.00           C  
ATOM    375  H   VAL A  24      32.547   3.803  -8.477  1.00  0.00           H  
ATOM    376  HA  VAL A  24      34.585   5.773  -9.220  1.00  0.00           H  
ATOM    377  HB  VAL A  24      34.359   3.499  -7.277  1.00  0.00           H  
ATOM    378 HG11 VAL A  24      36.847   4.946  -8.155  1.00  0.00           H  
ATOM    379 HG12 VAL A  24      36.733   3.900  -6.739  1.00  0.00           H  
ATOM    380 HG13 VAL A  24      36.502   3.226  -8.351  1.00  0.00           H  
ATOM    381 HG21 VAL A  24      33.908   6.216  -7.108  1.00  0.00           H  
ATOM    382 HG22 VAL A  24      34.274   5.169  -5.737  1.00  0.00           H  
ATOM    383 HG23 VAL A  24      35.566   6.076  -6.523  1.00  0.00           H  
ATOM    384  N   GLY A  25      36.245   4.140 -10.443  1.00  0.00           N  
ATOM    385  CA  GLY A  25      36.933   3.321 -11.480  1.00  0.00           C  
ATOM    386  C   GLY A  25      37.505   2.056 -10.840  1.00  0.00           C  
ATOM    387  O   GLY A  25      37.181   0.951 -11.229  1.00  0.00           O  
ATOM    388  H   GLY A  25      36.713   4.892 -10.022  1.00  0.00           H  
ATOM    389  HA2 GLY A  25      36.224   3.050 -12.250  1.00  0.00           H  
ATOM    390  HA3 GLY A  25      37.737   3.895 -11.915  1.00  0.00           H  
ATOM    391  N   SER A  26      38.354   2.204  -9.859  1.00  0.00           N  
ATOM    392  CA  SER A  26      38.945   1.008  -9.196  1.00  0.00           C  
ATOM    393  C   SER A  26      39.733   1.444  -7.960  1.00  0.00           C  
ATOM    394  O   SER A  26      40.897   1.126  -7.812  1.00  0.00           O  
ATOM    395  CB  SER A  26      39.882   0.295 -10.172  1.00  0.00           C  
ATOM    396  OG  SER A  26      40.112   1.130 -11.299  1.00  0.00           O  
ATOM    397  H   SER A  26      38.603   3.104  -9.559  1.00  0.00           H  
ATOM    398  HA  SER A  26      38.154   0.334  -8.899  1.00  0.00           H  
ATOM    399  HB2 SER A  26      40.822   0.089  -9.686  1.00  0.00           H  
ATOM    400  HB3 SER A  26      39.431  -0.637 -10.487  1.00  0.00           H  
ATOM    401  HG  SER A  26      40.781   0.712 -11.845  1.00  0.00           H  
ATOM    402  N   ASN A  27      39.112   2.170  -7.071  1.00  0.00           N  
ATOM    403  CA  ASN A  27      39.831   2.623  -5.846  1.00  0.00           C  
ATOM    404  C   ASN A  27      39.517   1.673  -4.689  1.00  0.00           C  
ATOM    405  O   ASN A  27      40.398   1.063  -4.116  1.00  0.00           O  
ATOM    406  CB  ASN A  27      39.380   4.039  -5.481  1.00  0.00           C  
ATOM    407  CG  ASN A  27      40.593   4.972  -5.493  1.00  0.00           C  
ATOM    408  OD1 ASN A  27      40.705   5.853  -4.663  1.00  0.00           O  
ATOM    409  ND2 ASN A  27      41.515   4.814  -6.403  1.00  0.00           N  
ATOM    410  H   ASN A  27      38.173   2.416  -7.207  1.00  0.00           H  
ATOM    411  HA  ASN A  27      40.895   2.621  -6.034  1.00  0.00           H  
ATOM    412  HB2 ASN A  27      38.649   4.387  -6.220  1.00  0.00           H  
ATOM    413  HB3 ASN A  27      38.942   4.030  -4.477  1.00  0.00           H  
ATOM    414 HD21 ASN A  27      41.417   4.084  -7.083  1.00  0.00           H  
ATOM    415 HD22 ASN A  27      42.310   5.424  -6.413  1.00  0.00           H  
ATOM    416  N   LYS A  28      38.266   1.540  -4.343  1.00  0.00           N  
ATOM    417  CA  LYS A  28      37.894   0.628  -3.225  1.00  0.00           C  
ATOM    418  C   LYS A  28      36.621  -0.135  -3.598  1.00  0.00           C  
ATOM    419  O   LYS A  28      35.523   0.369  -3.462  1.00  0.00           O  
ATOM    420  CB  LYS A  28      37.643   1.448  -1.957  1.00  0.00           C  
ATOM    421  CG  LYS A  28      37.761   0.544  -0.728  1.00  0.00           C  
ATOM    422  CD  LYS A  28      36.762   0.999   0.337  1.00  0.00           C  
ATOM    423  CE  LYS A  28      36.890   0.105   1.573  1.00  0.00           C  
ATOM    424  NZ  LYS A  28      35.843  -0.955   1.531  1.00  0.00           N  
ATOM    425  H   LYS A  28      37.571   2.041  -4.819  1.00  0.00           H  
ATOM    426  HA  LYS A  28      38.696  -0.073  -3.049  1.00  0.00           H  
ATOM    427  HB2 LYS A  28      38.374   2.242  -1.892  1.00  0.00           H  
ATOM    428  HB3 LYS A  28      36.651   1.874  -1.994  1.00  0.00           H  
ATOM    429  HG2 LYS A  28      37.549  -0.477  -1.011  1.00  0.00           H  
ATOM    430  HG3 LYS A  28      38.762   0.608  -0.329  1.00  0.00           H  
ATOM    431  HD2 LYS A  28      36.967   2.024   0.609  1.00  0.00           H  
ATOM    432  HD3 LYS A  28      35.759   0.923  -0.055  1.00  0.00           H  
ATOM    433  HE2 LYS A  28      37.868  -0.353   1.586  1.00  0.00           H  
ATOM    434  HE3 LYS A  28      36.761   0.703   2.464  1.00  0.00           H  
ATOM    435  HZ1 LYS A  28      35.416  -0.982   0.582  1.00  0.00           H  
ATOM    436  HZ2 LYS A  28      36.273  -1.876   1.743  1.00  0.00           H  
ATOM    437  HZ3 LYS A  28      35.109  -0.746   2.236  1.00  0.00           H  
ATOM    438  N   GLY A  29      36.757  -1.343  -4.071  1.00  0.00           N  
ATOM    439  CA  GLY A  29      35.551  -2.130  -4.455  1.00  0.00           C  
ATOM    440  C   GLY A  29      35.443  -3.377  -3.574  1.00  0.00           C  
ATOM    441  O   GLY A  29      34.774  -3.375  -2.560  1.00  0.00           O  
ATOM    442  H   GLY A  29      37.650  -1.732  -4.177  1.00  0.00           H  
ATOM    443  HA2 GLY A  29      34.669  -1.519  -4.323  1.00  0.00           H  
ATOM    444  HA3 GLY A  29      35.631  -2.430  -5.488  1.00  0.00           H  
ATOM    445  N   ALA A  30      36.091  -4.446  -3.956  1.00  0.00           N  
ATOM    446  CA  ALA A  30      36.014  -5.691  -3.139  1.00  0.00           C  
ATOM    447  C   ALA A  30      37.405  -6.067  -2.623  1.00  0.00           C  
ATOM    448  O   ALA A  30      37.689  -5.962  -1.446  1.00  0.00           O  
ATOM    449  CB  ALA A  30      35.470  -6.830  -4.004  1.00  0.00           C  
ATOM    450  H   ALA A  30      36.621  -4.432  -4.779  1.00  0.00           H  
ATOM    451  HA  ALA A  30      35.351  -5.531  -2.303  1.00  0.00           H  
ATOM    452  HB1 ALA A  30      34.962  -6.418  -4.864  1.00  0.00           H  
ATOM    453  HB2 ALA A  30      36.287  -7.454  -4.335  1.00  0.00           H  
ATOM    454  HB3 ALA A  30      34.776  -7.422  -3.425  1.00  0.00           H  
ATOM    455  N   ILE A  31      38.275  -6.510  -3.491  1.00  0.00           N  
ATOM    456  CA  ILE A  31      39.633  -6.898  -3.061  1.00  0.00           C  
ATOM    457  C   ILE A  31      40.262  -5.777  -2.228  1.00  0.00           C  
ATOM    458  O   ILE A  31      40.959  -6.026  -1.264  1.00  0.00           O  
ATOM    459  CB  ILE A  31      40.473  -7.153  -4.307  1.00  0.00           C  
ATOM    460  CG1 ILE A  31      39.710  -8.070  -5.266  1.00  0.00           C  
ATOM    461  CG2 ILE A  31      41.767  -7.826  -3.899  1.00  0.00           C  
ATOM    462  CD1 ILE A  31      39.625  -7.412  -6.644  1.00  0.00           C  
ATOM    463  H   ILE A  31      38.035  -6.594  -4.432  1.00  0.00           H  
ATOM    464  HA  ILE A  31      39.582  -7.801  -2.472  1.00  0.00           H  
ATOM    465  HB  ILE A  31      40.690  -6.215  -4.796  1.00  0.00           H  
ATOM    466 HG12 ILE A  31      40.230  -9.015  -5.350  1.00  0.00           H  
ATOM    467 HG13 ILE A  31      38.714  -8.243  -4.888  1.00  0.00           H  
ATOM    468 HG21 ILE A  31      41.998  -7.559  -2.880  1.00  0.00           H  
ATOM    469 HG22 ILE A  31      41.649  -8.896  -3.978  1.00  0.00           H  
ATOM    470 HG23 ILE A  31      42.559  -7.499  -4.552  1.00  0.00           H  
ATOM    471 HD11 ILE A  31      40.581  -6.974  -6.894  1.00  0.00           H  
ATOM    472 HD12 ILE A  31      39.365  -8.156  -7.383  1.00  0.00           H  
ATOM    473 HD13 ILE A  31      38.869  -6.642  -6.629  1.00  0.00           H  
ATOM    474  N   ILE A  32      40.024  -4.545  -2.589  1.00  0.00           N  
ATOM    475  CA  ILE A  32      40.601  -3.418  -1.827  1.00  0.00           C  
ATOM    476  C   ILE A  32      39.864  -3.277  -0.491  1.00  0.00           C  
ATOM    477  O   ILE A  32      40.452  -2.953   0.522  1.00  0.00           O  
ATOM    478  CB  ILE A  32      40.431  -2.155  -2.659  1.00  0.00           C  
ATOM    479  CG1 ILE A  32      41.466  -2.140  -3.786  1.00  0.00           C  
ATOM    480  CG2 ILE A  32      40.631  -0.944  -1.772  1.00  0.00           C  
ATOM    481  CD1 ILE A  32      42.866  -2.336  -3.200  1.00  0.00           C  
ATOM    482  H   ILE A  32      39.463  -4.355  -3.363  1.00  0.00           H  
ATOM    483  HA  ILE A  32      41.649  -3.591  -1.648  1.00  0.00           H  
ATOM    484  HB  ILE A  32      39.437  -2.132  -3.081  1.00  0.00           H  
ATOM    485 HG12 ILE A  32      41.252  -2.940  -4.481  1.00  0.00           H  
ATOM    486 HG13 ILE A  32      41.424  -1.194  -4.303  1.00  0.00           H  
ATOM    487 HG21 ILE A  32      41.419  -1.150  -1.065  1.00  0.00           H  
ATOM    488 HG22 ILE A  32      40.899  -0.097  -2.380  1.00  0.00           H  
ATOM    489 HG23 ILE A  32      39.713  -0.739  -1.242  1.00  0.00           H  
ATOM    490 HD11 ILE A  32      42.849  -2.108  -2.145  1.00  0.00           H  
ATOM    491 HD12 ILE A  32      43.176  -3.361  -3.343  1.00  0.00           H  
ATOM    492 HD13 ILE A  32      43.560  -1.677  -3.700  1.00  0.00           H  
ATOM    493  N   GLY A  33      38.583  -3.518  -0.484  1.00  0.00           N  
ATOM    494  CA  GLY A  33      37.809  -3.397   0.784  1.00  0.00           C  
ATOM    495  C   GLY A  33      38.028  -4.646   1.643  1.00  0.00           C  
ATOM    496  O   GLY A  33      37.406  -4.816   2.673  1.00  0.00           O  
ATOM    497  H   GLY A  33      38.130  -3.776  -1.312  1.00  0.00           H  
ATOM    498  HA2 GLY A  33      38.140  -2.523   1.325  1.00  0.00           H  
ATOM    499  HA3 GLY A  33      36.759  -3.302   0.555  1.00  0.00           H  
ATOM    500  N   LEU A  34      38.904  -5.521   1.230  1.00  0.00           N  
ATOM    501  CA  LEU A  34      39.161  -6.749   2.012  1.00  0.00           C  
ATOM    502  C   LEU A  34      40.527  -6.651   2.693  1.00  0.00           C  
ATOM    503  O   LEU A  34      40.660  -6.896   3.873  1.00  0.00           O  
ATOM    504  CB  LEU A  34      39.157  -7.939   1.074  1.00  0.00           C  
ATOM    505  CG  LEU A  34      39.559  -9.151   1.879  1.00  0.00           C  
ATOM    506  CD1 LEU A  34      38.649  -9.265   3.108  1.00  0.00           C  
ATOM    507  CD2 LEU A  34      39.424 -10.405   1.020  1.00  0.00           C  
ATOM    508  H   LEU A  34      39.396  -5.375   0.400  1.00  0.00           H  
ATOM    509  HA  LEU A  34      38.396  -6.893   2.757  1.00  0.00           H  
ATOM    510  HB2 LEU A  34      38.168  -8.077   0.661  1.00  0.00           H  
ATOM    511  HB3 LEU A  34      39.869  -7.779   0.278  1.00  0.00           H  
ATOM    512  HG  LEU A  34      40.580  -9.023   2.196  1.00  0.00           H  
ATOM    513 HD11 LEU A  34      37.760  -8.670   2.953  1.00  0.00           H  
ATOM    514 HD12 LEU A  34      38.370 -10.296   3.258  1.00  0.00           H  
ATOM    515 HD13 LEU A  34      39.174  -8.905   3.981  1.00  0.00           H  
ATOM    516 HD21 LEU A  34      38.767 -10.200   0.188  1.00  0.00           H  
ATOM    517 HD22 LEU A  34      40.396 -10.695   0.650  1.00  0.00           H  
ATOM    518 HD23 LEU A  34      39.011 -11.206   1.616  1.00  0.00           H  
ATOM    519  N   MET A  35      41.542  -6.303   1.952  1.00  0.00           N  
ATOM    520  CA  MET A  35      42.905  -6.196   2.549  1.00  0.00           C  
ATOM    521  C   MET A  35      42.844  -5.401   3.857  1.00  0.00           C  
ATOM    522  O   MET A  35      43.608  -5.635   4.772  1.00  0.00           O  
ATOM    523  CB  MET A  35      43.839  -5.486   1.565  1.00  0.00           C  
ATOM    524  CG  MET A  35      43.478  -4.002   1.502  1.00  0.00           C  
ATOM    525  SD  MET A  35      44.640  -3.150   0.406  1.00  0.00           S  
ATOM    526  CE  MET A  35      44.087  -1.463   0.757  1.00  0.00           C  
ATOM    527  H   MET A  35      41.408  -6.118   0.998  1.00  0.00           H  
ATOM    528  HA  MET A  35      43.285  -7.186   2.751  1.00  0.00           H  
ATOM    529  HB2 MET A  35      44.868  -5.593   1.905  1.00  0.00           H  
ATOM    530  HB3 MET A  35      43.723  -5.928   0.577  1.00  0.00           H  
ATOM    531  HG2 MET A  35      42.468  -3.893   1.112  1.00  0.00           H  
ATOM    532  HG3 MET A  35      43.543  -3.573   2.501  1.00  0.00           H  
ATOM    533  HE1 MET A  35      43.282  -1.491   1.477  1.00  0.00           H  
ATOM    534  HE2 MET A  35      44.907  -0.890   1.160  1.00  0.00           H  
ATOM    535  HE3 MET A  35      43.743  -1.001  -0.158  1.00  0.00           H  
ATOM    536  N   VAL A  36      41.944  -4.459   3.955  1.00  0.00           N  
ATOM    537  CA  VAL A  36      41.832  -3.648   5.186  1.00  0.00           C  
ATOM    538  C   VAL A  36      40.898  -4.349   6.179  1.00  0.00           C  
ATOM    539  O   VAL A  36      40.165  -3.721   6.917  1.00  0.00           O  
ATOM    540  CB  VAL A  36      41.250  -2.300   4.792  1.00  0.00           C  
ATOM    541  CG1 VAL A  36      40.984  -1.485   6.041  1.00  0.00           C  
ATOM    542  CG2 VAL A  36      42.240  -1.556   3.895  1.00  0.00           C  
ATOM    543  H   VAL A  36      41.340  -4.275   3.215  1.00  0.00           H  
ATOM    544  HA  VAL A  36      42.805  -3.509   5.627  1.00  0.00           H  
ATOM    545  HB  VAL A  36      40.326  -2.458   4.260  1.00  0.00           H  
ATOM    546 HG11 VAL A  36      41.428  -1.983   6.888  1.00  0.00           H  
ATOM    547 HG12 VAL A  36      41.418  -0.506   5.925  1.00  0.00           H  
ATOM    548 HG13 VAL A  36      39.919  -1.398   6.187  1.00  0.00           H  
ATOM    549 HG21 VAL A  36      43.249  -1.785   4.204  1.00  0.00           H  
ATOM    550 HG22 VAL A  36      42.098  -1.864   2.869  1.00  0.00           H  
ATOM    551 HG23 VAL A  36      42.071  -0.491   3.978  1.00  0.00           H  
ATOM    552  N   GLY A  37      40.918  -5.649   6.201  1.00  0.00           N  
ATOM    553  CA  GLY A  37      40.034  -6.397   7.138  1.00  0.00           C  
ATOM    554  C   GLY A  37      40.666  -6.414   8.531  1.00  0.00           C  
ATOM    555  O   GLY A  37      40.103  -5.915   9.486  1.00  0.00           O  
ATOM    556  H   GLY A  37      41.512  -6.133   5.598  1.00  0.00           H  
ATOM    557  HA2 GLY A  37      39.063  -5.905   7.187  1.00  0.00           H  
ATOM    558  HA3 GLY A  37      39.919  -7.420   6.785  1.00  0.00           H  
ATOM    559  N   GLY A  38      41.832  -6.986   8.657  1.00  0.00           N  
ATOM    560  CA  GLY A  38      42.495  -7.036   9.991  1.00  0.00           C  
ATOM    561  C   GLY A  38      42.413  -8.458  10.545  1.00  0.00           C  
ATOM    562  O   GLY A  38      42.426  -8.669  11.741  1.00  0.00           O  
ATOM    563  H   GLY A  38      42.270  -7.384   7.876  1.00  0.00           H  
ATOM    564  HA2 GLY A  38      43.531  -6.745   9.889  1.00  0.00           H  
ATOM    565  HA3 GLY A  38      41.995  -6.360  10.668  1.00  0.00           H  
ATOM    566  N   VAL A  39      42.329  -9.434   9.679  1.00  0.00           N  
ATOM    567  CA  VAL A  39      42.245 -10.850  10.142  1.00  0.00           C  
ATOM    568  C   VAL A  39      41.326 -10.942  11.360  1.00  0.00           C  
ATOM    569  O   VAL A  39      41.571 -11.702  12.275  1.00  0.00           O  
ATOM    570  CB  VAL A  39      43.640 -11.349  10.518  1.00  0.00           C  
ATOM    571  CG1 VAL A  39      44.593 -11.128   9.343  1.00  0.00           C  
ATOM    572  CG2 VAL A  39      44.145 -10.575  11.738  1.00  0.00           C  
ATOM    573  H   VAL A  39      42.322  -9.234   8.720  1.00  0.00           H  
ATOM    574  HA  VAL A  39      41.848 -11.464   9.346  1.00  0.00           H  
ATOM    575  HB  VAL A  39      43.593 -12.402  10.752  1.00  0.00           H  
ATOM    576 HG11 VAL A  39      44.060 -11.281   8.416  1.00  0.00           H  
ATOM    577 HG12 VAL A  39      44.978 -10.120   9.375  1.00  0.00           H  
ATOM    578 HG13 VAL A  39      45.410 -11.830   9.407  1.00  0.00           H  
ATOM    579 HG21 VAL A  39      43.357 -10.509  12.474  1.00  0.00           H  
ATOM    580 HG22 VAL A  39      44.994 -11.089  12.164  1.00  0.00           H  
ATOM    581 HG23 VAL A  39      44.440  -9.580  11.437  1.00  0.00           H  
ATOM    582  N   VAL A  40      40.272 -10.172  11.379  1.00  0.00           N  
ATOM    583  CA  VAL A  40      39.337 -10.214  12.538  1.00  0.00           C  
ATOM    584  C   VAL A  40      40.142 -10.276  13.841  1.00  0.00           C  
ATOM    585  O   VAL A  40      41.249  -9.760  13.852  1.00  0.00           O  
ATOM    586  CB  VAL A  40      38.436 -11.448  12.414  1.00  0.00           C  
ATOM    587  CG1 VAL A  40      39.233 -12.716  12.734  1.00  0.00           C  
ATOM    588  CG2 VAL A  40      37.260 -11.330  13.386  1.00  0.00           C  
ATOM    589  OXT VAL A  40      39.642 -10.834  14.803  1.00  0.00           O  
ATOM    590  H   VAL A  40      40.095  -9.565  10.630  1.00  0.00           H  
ATOM    591  HA  VAL A  40      38.727  -9.323  12.538  1.00  0.00           H  
ATOM    592  HB  VAL A  40      38.060 -11.512  11.402  1.00  0.00           H  
ATOM    593 HG11 VAL A  40      39.792 -12.573  13.647  1.00  0.00           H  
ATOM    594 HG12 VAL A  40      38.553 -13.545  12.856  1.00  0.00           H  
ATOM    595 HG13 VAL A  40      39.915 -12.927  11.924  1.00  0.00           H  
ATOM    596 HG21 VAL A  40      37.632 -11.173  14.387  1.00  0.00           H  
ATOM    597 HG22 VAL A  40      36.637 -10.496  13.098  1.00  0.00           H  
ATOM    598 HG23 VAL A  40      36.678 -12.240  13.357  1.00  0.00           H  
TER     599      VAL A  40                                                      
ENDMDL                                                                          
MODEL        8                                                                  
ATOM      1  N   ASP A   1      12.938 -11.539   4.086  1.00  0.00           N  
ATOM      2  CA  ASP A   1      13.167 -12.810   3.342  1.00  0.00           C  
ATOM      3  C   ASP A   1      13.536 -12.491   1.893  1.00  0.00           C  
ATOM      4  O   ASP A   1      14.576 -12.887   1.404  1.00  0.00           O  
ATOM      5  CB  ASP A   1      11.892 -13.656   3.368  1.00  0.00           C  
ATOM      6  CG  ASP A   1      12.177 -15.029   2.758  1.00  0.00           C  
ATOM      7  OD1 ASP A   1      13.174 -15.625   3.132  1.00  0.00           O  
ATOM      8  OD2 ASP A   1      11.394 -15.462   1.929  1.00  0.00           O  
ATOM      9  H1  ASP A   1      13.801 -10.958   4.054  1.00  0.00           H  
ATOM     10  H2  ASP A   1      12.152 -11.017   3.649  1.00  0.00           H  
ATOM     11  H3  ASP A   1      12.701 -11.754   5.075  1.00  0.00           H  
ATOM     12  HA  ASP A   1      13.974 -13.358   3.807  1.00  0.00           H  
ATOM     13  HB2 ASP A   1      11.561 -13.776   4.389  1.00  0.00           H  
ATOM     14  HB3 ASP A   1      11.121 -13.163   2.795  1.00  0.00           H  
ATOM     15  N   ALA A   2      12.690 -11.779   1.199  1.00  0.00           N  
ATOM     16  CA  ALA A   2      12.988 -11.437  -0.216  1.00  0.00           C  
ATOM     17  C   ALA A   2      14.100 -10.386  -0.270  1.00  0.00           C  
ATOM     18  O   ALA A   2      14.558  -9.899   0.744  1.00  0.00           O  
ATOM     19  CB  ALA A   2      11.725 -10.877  -0.871  1.00  0.00           C  
ATOM     20  H   ALA A   2      11.856 -11.470   1.609  1.00  0.00           H  
ATOM     21  HA  ALA A   2      13.303 -12.325  -0.743  1.00  0.00           H  
ATOM     22  HB1 ALA A   2      10.870 -11.452  -0.548  1.00  0.00           H  
ATOM     23  HB2 ALA A   2      11.597  -9.845  -0.579  1.00  0.00           H  
ATOM     24  HB3 ALA A   2      11.818 -10.940  -1.944  1.00  0.00           H  
ATOM     25  N   GLU A   3      14.536 -10.034  -1.448  1.00  0.00           N  
ATOM     26  CA  GLU A   3      15.618  -9.016  -1.573  1.00  0.00           C  
ATOM     27  C   GLU A   3      15.091  -7.804  -2.344  1.00  0.00           C  
ATOM     28  O   GLU A   3      15.096  -7.779  -3.560  1.00  0.00           O  
ATOM     29  CB  GLU A   3      16.805  -9.625  -2.324  1.00  0.00           C  
ATOM     30  CG  GLU A   3      17.775 -10.258  -1.325  1.00  0.00           C  
ATOM     31  CD  GLU A   3      19.209 -10.093  -1.829  1.00  0.00           C  
ATOM     32  OE1 GLU A   3      19.527 -10.678  -2.851  1.00  0.00           O  
ATOM     33  OE2 GLU A   3      19.964  -9.381  -1.187  1.00  0.00           O  
ATOM     34  H   GLU A   3      14.152 -10.440  -2.253  1.00  0.00           H  
ATOM     35  HA  GLU A   3      15.936  -8.707  -0.589  1.00  0.00           H  
ATOM     36  HB2 GLU A   3      16.447 -10.382  -3.009  1.00  0.00           H  
ATOM     37  HB3 GLU A   3      17.315  -8.851  -2.877  1.00  0.00           H  
ATOM     38  HG2 GLU A   3      17.671  -9.773  -0.365  1.00  0.00           H  
ATOM     39  HG3 GLU A   3      17.551 -11.310  -1.222  1.00  0.00           H  
ATOM     40  N   PHE A   4      14.636  -6.799  -1.648  1.00  0.00           N  
ATOM     41  CA  PHE A   4      14.109  -5.587  -2.339  1.00  0.00           C  
ATOM     42  C   PHE A   4      14.166  -4.388  -1.388  1.00  0.00           C  
ATOM     43  O   PHE A   4      14.436  -3.278  -1.797  1.00  0.00           O  
ATOM     44  CB  PHE A   4      12.661  -5.829  -2.772  1.00  0.00           C  
ATOM     45  CG  PHE A   4      11.789  -5.994  -1.551  1.00  0.00           C  
ATOM     46  CD1 PHE A   4      11.783  -7.208  -0.853  1.00  0.00           C  
ATOM     47  CD2 PHE A   4      10.984  -4.933  -1.116  1.00  0.00           C  
ATOM     48  CE1 PHE A   4      10.971  -7.361   0.278  1.00  0.00           C  
ATOM     49  CE2 PHE A   4      10.174  -5.086   0.014  1.00  0.00           C  
ATOM     50  CZ  PHE A   4      10.167  -6.300   0.711  1.00  0.00           C  
ATOM     51  H   PHE A   4      14.642  -6.841  -0.670  1.00  0.00           H  
ATOM     52  HA  PHE A   4      14.713  -5.381  -3.211  1.00  0.00           H  
ATOM     53  HB2 PHE A   4      12.313  -4.986  -3.350  1.00  0.00           H  
ATOM     54  HB3 PHE A   4      12.609  -6.723  -3.373  1.00  0.00           H  
ATOM     55  HD1 PHE A   4      12.402  -8.027  -1.188  1.00  0.00           H  
ATOM     56  HD2 PHE A   4      10.990  -3.996  -1.654  1.00  0.00           H  
ATOM     57  HE1 PHE A   4      10.966  -8.297   0.816  1.00  0.00           H  
ATOM     58  HE2 PHE A   4       9.554  -4.267   0.349  1.00  0.00           H  
ATOM     59  HZ  PHE A   4       9.542  -6.418   1.584  1.00  0.00           H  
ATOM     60  N   ARG A   5      13.915  -4.606  -0.124  1.00  0.00           N  
ATOM     61  CA  ARG A   5      13.956  -3.487   0.858  1.00  0.00           C  
ATOM     62  C   ARG A   5      15.356  -2.873   0.871  1.00  0.00           C  
ATOM     63  O   ARG A   5      16.203  -3.246   1.657  1.00  0.00           O  
ATOM     64  CB  ARG A   5      13.622  -4.024   2.252  1.00  0.00           C  
ATOM     65  CG  ARG A   5      12.108  -3.984   2.468  1.00  0.00           C  
ATOM     66  CD  ARG A   5      11.671  -5.221   3.254  1.00  0.00           C  
ATOM     67  NE  ARG A   5      10.205  -5.152   3.509  1.00  0.00           N  
ATOM     68  CZ  ARG A   5       9.602  -6.129   4.128  1.00  0.00           C  
ATOM     69  NH1 ARG A   5       9.780  -7.359   3.730  1.00  0.00           N  
ATOM     70  NH2 ARG A   5       8.824  -5.875   5.144  1.00  0.00           N  
ATOM     71  H   ARG A   5      13.701  -5.506   0.179  1.00  0.00           H  
ATOM     72  HA  ARG A   5      13.233  -2.735   0.579  1.00  0.00           H  
ATOM     73  HB2 ARG A   5      13.973  -5.043   2.339  1.00  0.00           H  
ATOM     74  HB3 ARG A   5      14.107  -3.412   2.997  1.00  0.00           H  
ATOM     75  HG2 ARG A   5      11.848  -3.094   3.022  1.00  0.00           H  
ATOM     76  HG3 ARG A   5      11.609  -3.973   1.511  1.00  0.00           H  
ATOM     77  HD2 ARG A   5      11.895  -6.110   2.681  1.00  0.00           H  
ATOM     78  HD3 ARG A   5      12.199  -5.257   4.195  1.00  0.00           H  
ATOM     79  HE  ARG A   5       9.692  -4.371   3.211  1.00  0.00           H  
ATOM     80 HH11 ARG A   5      10.376  -7.552   2.951  1.00  0.00           H  
ATOM     81 HH12 ARG A   5       9.320  -8.110   4.206  1.00  0.00           H  
ATOM     82 HH21 ARG A   5       8.689  -4.931   5.447  1.00  0.00           H  
ATOM     83 HH22 ARG A   5       8.361  -6.623   5.619  1.00  0.00           H  
ATOM     84  N   HIS A   6      15.602  -1.936   0.002  1.00  0.00           N  
ATOM     85  CA  HIS A   6      16.947  -1.293  -0.045  1.00  0.00           C  
ATOM     86  C   HIS A   6      16.822   0.186   0.328  1.00  0.00           C  
ATOM     87  O   HIS A   6      15.839   0.834   0.026  1.00  0.00           O  
ATOM     88  CB  HIS A   6      17.520  -1.412  -1.459  1.00  0.00           C  
ATOM     89  CG  HIS A   6      18.964  -1.827  -1.385  1.00  0.00           C  
ATOM     90  ND1 HIS A   6      19.386  -2.903  -0.619  1.00  0.00           N  
ATOM     91  CD2 HIS A   6      20.097  -1.321  -1.975  1.00  0.00           C  
ATOM     92  CE1 HIS A   6      20.720  -3.009  -0.768  1.00  0.00           C  
ATOM     93  NE2 HIS A   6      21.203  -2.068  -1.584  1.00  0.00           N  
ATOM     94  H   HIS A   6      14.902  -1.654  -0.620  1.00  0.00           H  
ATOM     95  HA  HIS A   6      17.607  -1.786   0.654  1.00  0.00           H  
ATOM     96  HB2 HIS A   6      16.961  -2.151  -2.013  1.00  0.00           H  
ATOM     97  HB3 HIS A   6      17.447  -0.456  -1.957  1.00  0.00           H  
ATOM     98  HD1 HIS A   6      18.818  -3.481  -0.069  1.00  0.00           H  
ATOM     99  HD2 HIS A   6      20.124  -0.470  -2.640  1.00  0.00           H  
ATOM    100  HE1 HIS A   6      21.326  -3.762  -0.285  1.00  0.00           H  
ATOM    101  N   ASP A   7      17.816   0.726   0.981  1.00  0.00           N  
ATOM    102  CA  ASP A   7      17.758   2.163   1.370  1.00  0.00           C  
ATOM    103  C   ASP A   7      18.814   2.945   0.584  1.00  0.00           C  
ATOM    104  O   ASP A   7      18.499   3.840  -0.174  1.00  0.00           O  
ATOM    105  CB  ASP A   7      18.035   2.295   2.869  1.00  0.00           C  
ATOM    106  CG  ASP A   7      16.748   2.702   3.591  1.00  0.00           C  
ATOM    107  OD1 ASP A   7      15.922   1.834   3.821  1.00  0.00           O  
ATOM    108  OD2 ASP A   7      16.612   3.873   3.901  1.00  0.00           O  
ATOM    109  H   ASP A   7      18.601   0.188   1.212  1.00  0.00           H  
ATOM    110  HA  ASP A   7      16.778   2.558   1.149  1.00  0.00           H  
ATOM    111  HB2 ASP A   7      18.381   1.347   3.256  1.00  0.00           H  
ATOM    112  HB3 ASP A   7      18.791   3.048   3.031  1.00  0.00           H  
ATOM    113  N   SER A   8      20.064   2.610   0.756  1.00  0.00           N  
ATOM    114  CA  SER A   8      21.138   3.331   0.016  1.00  0.00           C  
ATOM    115  C   SER A   8      21.314   4.734   0.601  1.00  0.00           C  
ATOM    116  O   SER A   8      21.183   5.725  -0.090  1.00  0.00           O  
ATOM    117  CB  SER A   8      20.754   3.439  -1.460  1.00  0.00           C  
ATOM    118  OG  SER A   8      21.924   3.682  -2.231  1.00  0.00           O  
ATOM    119  H   SER A   8      20.296   1.882   1.371  1.00  0.00           H  
ATOM    120  HA  SER A   8      22.065   2.785   0.107  1.00  0.00           H  
ATOM    121  HB2 SER A   8      20.301   2.518  -1.785  1.00  0.00           H  
ATOM    122  HB3 SER A   8      20.049   4.250  -1.590  1.00  0.00           H  
ATOM    123  HG  SER A   8      22.114   4.623  -2.193  1.00  0.00           H  
ATOM    124  N   GLY A   9      21.612   4.826   1.868  1.00  0.00           N  
ATOM    125  CA  GLY A   9      21.797   6.165   2.492  1.00  0.00           C  
ATOM    126  C   GLY A   9      21.702   6.039   4.013  1.00  0.00           C  
ATOM    127  O   GLY A   9      20.720   6.422   4.616  1.00  0.00           O  
ATOM    128  H   GLY A   9      21.714   4.014   2.408  1.00  0.00           H  
ATOM    129  HA2 GLY A   9      22.768   6.555   2.220  1.00  0.00           H  
ATOM    130  HA3 GLY A   9      21.027   6.835   2.141  1.00  0.00           H  
ATOM    131  N   TYR A  10      22.716   5.508   4.639  1.00  0.00           N  
ATOM    132  CA  TYR A  10      22.678   5.363   6.120  1.00  0.00           C  
ATOM    133  C   TYR A  10      23.272   6.617   6.767  1.00  0.00           C  
ATOM    134  O   TYR A  10      22.610   7.628   6.883  1.00  0.00           O  
ATOM    135  CB  TYR A  10      23.478   4.128   6.534  1.00  0.00           C  
ATOM    136  CG  TYR A  10      23.607   4.087   8.038  1.00  0.00           C  
ATOM    137  CD1 TYR A  10      22.493   4.356   8.844  1.00  0.00           C  
ATOM    138  CD2 TYR A  10      24.839   3.780   8.627  1.00  0.00           C  
ATOM    139  CE1 TYR A  10      22.613   4.318  10.238  1.00  0.00           C  
ATOM    140  CE2 TYR A  10      24.958   3.741  10.021  1.00  0.00           C  
ATOM    141  CZ  TYR A  10      23.846   4.010  10.827  1.00  0.00           C  
ATOM    142  OH  TYR A  10      23.963   3.972  12.201  1.00  0.00           O  
ATOM    143  H   TYR A  10      23.501   5.207   4.136  1.00  0.00           H  
ATOM    144  HA  TYR A  10      21.652   5.250   6.441  1.00  0.00           H  
ATOM    145  HB2 TYR A  10      22.969   3.239   6.192  1.00  0.00           H  
ATOM    146  HB3 TYR A  10      24.460   4.171   6.092  1.00  0.00           H  
ATOM    147  HD1 TYR A  10      21.542   4.593   8.389  1.00  0.00           H  
ATOM    148  HD2 TYR A  10      25.699   3.572   8.006  1.00  0.00           H  
ATOM    149  HE1 TYR A  10      21.754   4.525  10.859  1.00  0.00           H  
ATOM    150  HE2 TYR A  10      25.908   3.503  10.476  1.00  0.00           H  
ATOM    151  HH  TYR A  10      24.691   3.386  12.419  1.00  0.00           H  
ATOM    152  N   GLU A  11      24.512   6.573   7.184  1.00  0.00           N  
ATOM    153  CA  GLU A  11      25.116   7.781   7.816  1.00  0.00           C  
ATOM    154  C   GLU A  11      26.645   7.720   7.722  1.00  0.00           C  
ATOM    155  O   GLU A  11      27.196   7.101   6.834  1.00  0.00           O  
ATOM    156  CB  GLU A  11      24.691   7.853   9.286  1.00  0.00           C  
ATOM    157  CG  GLU A  11      23.163   7.868   9.376  1.00  0.00           C  
ATOM    158  CD  GLU A  11      22.735   8.182  10.810  1.00  0.00           C  
ATOM    159  OE1 GLU A  11      23.328   9.068  11.403  1.00  0.00           O  
ATOM    160  OE2 GLU A  11      21.823   7.532  11.291  1.00  0.00           O  
ATOM    161  H   GLU A  11      25.041   5.754   7.083  1.00  0.00           H  
ATOM    162  HA  GLU A  11      24.765   8.660   7.300  1.00  0.00           H  
ATOM    163  HB2 GLU A  11      25.076   6.993   9.814  1.00  0.00           H  
ATOM    164  HB3 GLU A  11      25.082   8.754   9.732  1.00  0.00           H  
ATOM    165  HG2 GLU A  11      22.772   8.625   8.712  1.00  0.00           H  
ATOM    166  HG3 GLU A  11      22.776   6.902   9.089  1.00  0.00           H  
ATOM    167  N   VAL A  12      27.330   8.373   8.628  1.00  0.00           N  
ATOM    168  CA  VAL A  12      28.812   8.382   8.606  1.00  0.00           C  
ATOM    169  C   VAL A  12      29.347   7.009   8.196  1.00  0.00           C  
ATOM    170  O   VAL A  12      30.346   6.902   7.512  1.00  0.00           O  
ATOM    171  CB  VAL A  12      29.318   8.739   9.996  1.00  0.00           C  
ATOM    172  CG1 VAL A  12      30.770   9.163   9.895  1.00  0.00           C  
ATOM    173  CG2 VAL A  12      28.498   9.903  10.551  1.00  0.00           C  
ATOM    174  H   VAL A  12      26.868   8.870   9.324  1.00  0.00           H  
ATOM    175  HA  VAL A  12      29.153   9.125   7.905  1.00  0.00           H  
ATOM    176  HB  VAL A  12      29.231   7.885  10.649  1.00  0.00           H  
ATOM    177 HG11 VAL A  12      31.336   8.378   9.420  1.00  0.00           H  
ATOM    178 HG12 VAL A  12      30.835  10.066   9.306  1.00  0.00           H  
ATOM    179 HG13 VAL A  12      31.157   9.348  10.884  1.00  0.00           H  
ATOM    180 HG21 VAL A  12      28.006  10.414   9.736  1.00  0.00           H  
ATOM    181 HG22 VAL A  12      27.757   9.525  11.239  1.00  0.00           H  
ATOM    182 HG23 VAL A  12      29.151  10.591  11.065  1.00  0.00           H  
ATOM    183  N   HIS A  13      28.691   5.957   8.599  1.00  0.00           N  
ATOM    184  CA  HIS A  13      29.165   4.597   8.220  1.00  0.00           C  
ATOM    185  C   HIS A  13      28.587   4.226   6.852  1.00  0.00           C  
ATOM    186  O   HIS A  13      28.171   3.106   6.626  1.00  0.00           O  
ATOM    187  CB  HIS A  13      28.697   3.583   9.267  1.00  0.00           C  
ATOM    188  CG  HIS A  13      29.608   2.384   9.251  1.00  0.00           C  
ATOM    189  ND1 HIS A  13      30.389   2.035  10.342  1.00  0.00           N  
ATOM    190  CD2 HIS A  13      29.871   1.443   8.286  1.00  0.00           C  
ATOM    191  CE1 HIS A  13      31.079   0.929  10.010  1.00  0.00           C  
ATOM    192  NE2 HIS A  13      30.800   0.526   8.767  1.00  0.00           N  
ATOM    193  H   HIS A  13      27.884   6.061   9.146  1.00  0.00           H  
ATOM    194  HA  HIS A  13      30.244   4.592   8.170  1.00  0.00           H  
ATOM    195  HB2 HIS A  13      28.719   4.039  10.245  1.00  0.00           H  
ATOM    196  HB3 HIS A  13      27.688   3.269   9.038  1.00  0.00           H  
ATOM    197  HD1 HIS A  13      30.431   2.508  11.199  1.00  0.00           H  
ATOM    198  HD2 HIS A  13      29.424   1.419   7.303  1.00  0.00           H  
ATOM    199  HE1 HIS A  13      31.773   0.427  10.668  1.00  0.00           H  
ATOM    200  N   HIS A  14      28.552   5.159   5.937  1.00  0.00           N  
ATOM    201  CA  HIS A  14      27.997   4.860   4.587  1.00  0.00           C  
ATOM    202  C   HIS A  14      28.404   5.960   3.606  1.00  0.00           C  
ATOM    203  O   HIS A  14      28.780   5.693   2.483  1.00  0.00           O  
ATOM    204  CB  HIS A  14      26.474   4.795   4.675  1.00  0.00           C  
ATOM    205  CG  HIS A  14      25.931   4.157   3.427  1.00  0.00           C  
ATOM    206  ND1 HIS A  14      25.468   2.850   3.408  1.00  0.00           N  
ATOM    207  CD2 HIS A  14      25.773   4.629   2.147  1.00  0.00           C  
ATOM    208  CE1 HIS A  14      25.060   2.583   2.154  1.00  0.00           C  
ATOM    209  NE2 HIS A  14      25.223   3.633   1.345  1.00  0.00           N  
ATOM    210  H   HIS A  14      28.888   6.056   6.138  1.00  0.00           H  
ATOM    211  HA  HIS A  14      28.377   3.911   4.244  1.00  0.00           H  
ATOM    212  HB2 HIS A  14      26.193   4.197   5.538  1.00  0.00           H  
ATOM    213  HB3 HIS A  14      26.074   5.804   4.770  1.00  0.00           H  
ATOM    214  HD1 HIS A  14      25.444   2.233   4.169  1.00  0.00           H  
ATOM    215  HD2 HIS A  14      26.036   5.621   1.813  1.00  0.00           H  
ATOM    216  HE1 HIS A  14      24.653   1.633   1.839  1.00  0.00           H  
ATOM    217  N   GLN A  15      28.330   7.196   4.018  1.00  0.00           N  
ATOM    218  CA  GLN A  15      28.712   8.307   3.101  1.00  0.00           C  
ATOM    219  C   GLN A  15      30.221   8.272   2.857  1.00  0.00           C  
ATOM    220  O   GLN A  15      30.679   8.295   1.731  1.00  0.00           O  
ATOM    221  CB  GLN A  15      28.334   9.647   3.736  1.00  0.00           C  
ATOM    222  CG  GLN A  15      27.008   9.510   4.492  1.00  0.00           C  
ATOM    223  CD  GLN A  15      26.007   8.717   3.647  1.00  0.00           C  
ATOM    224  OE1 GLN A  15      25.934   8.891   2.448  1.00  0.00           O  
ATOM    225  NE2 GLN A  15      25.227   7.849   4.230  1.00  0.00           N  
ATOM    226  H   GLN A  15      28.023   7.393   4.926  1.00  0.00           H  
ATOM    227  HA  GLN A  15      28.193   8.195   2.161  1.00  0.00           H  
ATOM    228  HB2 GLN A  15      29.110   9.949   4.424  1.00  0.00           H  
ATOM    229  HB3 GLN A  15      28.229  10.395   2.963  1.00  0.00           H  
ATOM    230  HG2 GLN A  15      27.180   8.994   5.425  1.00  0.00           H  
ATOM    231  HG3 GLN A  15      26.607  10.492   4.693  1.00  0.00           H  
ATOM    232 HE21 GLN A  15      25.286   7.709   5.199  1.00  0.00           H  
ATOM    233 HE22 GLN A  15      24.583   7.334   3.699  1.00  0.00           H  
ATOM    234  N   LYS A  16      30.999   8.221   3.903  1.00  0.00           N  
ATOM    235  CA  LYS A  16      32.478   8.189   3.731  1.00  0.00           C  
ATOM    236  C   LYS A  16      32.873   6.979   2.882  1.00  0.00           C  
ATOM    237  O   LYS A  16      33.875   6.994   2.195  1.00  0.00           O  
ATOM    238  CB  LYS A  16      33.149   8.095   5.101  1.00  0.00           C  
ATOM    239  CG  LYS A  16      32.816   9.345   5.918  1.00  0.00           C  
ATOM    240  CD  LYS A  16      33.416  10.575   5.234  1.00  0.00           C  
ATOM    241  CE  LYS A  16      33.043  11.830   6.023  1.00  0.00           C  
ATOM    242  NZ  LYS A  16      34.285  12.537   6.448  1.00  0.00           N  
ATOM    243  H   LYS A  16      30.609   8.207   4.803  1.00  0.00           H  
ATOM    244  HA  LYS A  16      32.799   9.093   3.235  1.00  0.00           H  
ATOM    245  HB2 LYS A  16      32.789   7.219   5.618  1.00  0.00           H  
ATOM    246  HB3 LYS A  16      34.220   8.026   4.975  1.00  0.00           H  
ATOM    247  HG2 LYS A  16      31.743   9.456   5.983  1.00  0.00           H  
ATOM    248  HG3 LYS A  16      33.230   9.249   6.910  1.00  0.00           H  
ATOM    249  HD2 LYS A  16      34.492  10.477   5.199  1.00  0.00           H  
ATOM    250  HD3 LYS A  16      33.028  10.656   4.231  1.00  0.00           H  
ATOM    251  HE2 LYS A  16      32.452  12.486   5.400  1.00  0.00           H  
ATOM    252  HE3 LYS A  16      32.472  11.552   6.895  1.00  0.00           H  
ATOM    253  HZ1 LYS A  16      34.873  11.894   7.015  1.00  0.00           H  
ATOM    254  HZ2 LYS A  16      34.815  12.841   5.606  1.00  0.00           H  
ATOM    255  HZ3 LYS A  16      34.035  13.368   7.019  1.00  0.00           H  
ATOM    256  N   LEU A  17      32.094   5.933   2.915  1.00  0.00           N  
ATOM    257  CA  LEU A  17      32.433   4.733   2.097  1.00  0.00           C  
ATOM    258  C   LEU A  17      32.177   5.070   0.646  1.00  0.00           C  
ATOM    259  O   LEU A  17      33.055   5.009  -0.183  1.00  0.00           O  
ATOM    260  CB  LEU A  17      31.553   3.553   2.478  1.00  0.00           C  
ATOM    261  CG  LEU A  17      31.181   3.647   3.947  1.00  0.00           C  
ATOM    262  CD1 LEU A  17      30.753   2.267   4.426  1.00  0.00           C  
ATOM    263  CD2 LEU A  17      32.398   4.112   4.763  1.00  0.00           C  
ATOM    264  H   LEU A  17      31.288   5.941   3.468  1.00  0.00           H  
ATOM    265  HA  LEU A  17      33.468   4.470   2.250  1.00  0.00           H  
ATOM    266  HB2 LEU A  17      30.655   3.567   1.878  1.00  0.00           H  
ATOM    267  HB3 LEU A  17      32.089   2.633   2.303  1.00  0.00           H  
ATOM    268  HG  LEU A  17      30.364   4.351   4.055  1.00  0.00           H  
ATOM    269 HD11 LEU A  17      31.554   1.564   4.245  1.00  0.00           H  
ATOM    270 HD12 LEU A  17      30.536   2.304   5.481  1.00  0.00           H  
ATOM    271 HD13 LEU A  17      29.873   1.956   3.883  1.00  0.00           H  
ATOM    272 HD21 LEU A  17      33.293   4.002   4.164  1.00  0.00           H  
ATOM    273 HD22 LEU A  17      32.277   5.151   5.033  1.00  0.00           H  
ATOM    274 HD23 LEU A  17      32.487   3.514   5.654  1.00  0.00           H  
ATOM    275  N   VAL A  18      30.972   5.461   0.348  1.00  0.00           N  
ATOM    276  CA  VAL A  18      30.631   5.845  -1.025  1.00  0.00           C  
ATOM    277  C   VAL A  18      31.692   6.803  -1.507  1.00  0.00           C  
ATOM    278  O   VAL A  18      32.556   6.450  -2.268  1.00  0.00           O  
ATOM    279  CB  VAL A  18      29.291   6.565  -0.951  1.00  0.00           C  
ATOM    280  CG1 VAL A  18      29.137   7.510  -2.139  1.00  0.00           C  
ATOM    281  CG2 VAL A  18      28.176   5.529  -0.933  1.00  0.00           C  
ATOM    282  H   VAL A  18      30.289   5.534   1.043  1.00  0.00           H  
ATOM    283  HA  VAL A  18      30.571   4.978  -1.674  1.00  0.00           H  
ATOM    284  HB  VAL A  18      29.254   7.141  -0.032  1.00  0.00           H  
ATOM    285 HG11 VAL A  18      29.647   7.093  -2.995  1.00  0.00           H  
ATOM    286 HG12 VAL A  18      28.093   7.641  -2.364  1.00  0.00           H  
ATOM    287 HG13 VAL A  18      29.578   8.466  -1.890  1.00  0.00           H  
ATOM    288 HG21 VAL A  18      28.440   4.736  -0.246  1.00  0.00           H  
ATOM    289 HG22 VAL A  18      27.260   5.996  -0.607  1.00  0.00           H  
ATOM    290 HG23 VAL A  18      28.048   5.122  -1.921  1.00  0.00           H  
ATOM    291  N   PHE A  19      31.605   8.011  -1.040  1.00  0.00           N  
ATOM    292  CA  PHE A  19      32.596   9.078  -1.417  1.00  0.00           C  
ATOM    293  C   PHE A  19      33.935   8.433  -1.793  1.00  0.00           C  
ATOM    294  O   PHE A  19      34.563   8.801  -2.766  1.00  0.00           O  
ATOM    295  CB  PHE A  19      32.799  10.015  -0.223  1.00  0.00           C  
ATOM    296  CG  PHE A  19      32.208  11.369  -0.533  1.00  0.00           C  
ATOM    297  CD1 PHE A  19      30.820  11.547  -0.513  1.00  0.00           C  
ATOM    298  CD2 PHE A  19      33.048  12.448  -0.835  1.00  0.00           C  
ATOM    299  CE1 PHE A  19      30.271  12.803  -0.798  1.00  0.00           C  
ATOM    300  CE2 PHE A  19      32.499  13.704  -1.119  1.00  0.00           C  
ATOM    301  CZ  PHE A  19      31.111  13.882  -1.100  1.00  0.00           C  
ATOM    302  H   PHE A  19      30.865   8.216  -0.423  1.00  0.00           H  
ATOM    303  HA  PHE A  19      32.219   9.639  -2.262  1.00  0.00           H  
ATOM    304  HB2 PHE A  19      32.309   9.600   0.646  1.00  0.00           H  
ATOM    305  HB3 PHE A  19      33.854  10.121  -0.022  1.00  0.00           H  
ATOM    306  HD1 PHE A  19      30.171  10.715  -0.279  1.00  0.00           H  
ATOM    307  HD2 PHE A  19      34.119  12.311  -0.850  1.00  0.00           H  
ATOM    308  HE1 PHE A  19      29.200  12.940  -0.783  1.00  0.00           H  
ATOM    309  HE2 PHE A  19      33.147  14.536  -1.351  1.00  0.00           H  
ATOM    310  HZ  PHE A  19      30.688  14.850  -1.320  1.00  0.00           H  
ATOM    311  N   PHE A  20      34.353   7.444  -1.048  1.00  0.00           N  
ATOM    312  CA  PHE A  20      35.622   6.739  -1.378  1.00  0.00           C  
ATOM    313  C   PHE A  20      35.426   6.022  -2.720  1.00  0.00           C  
ATOM    314  O   PHE A  20      36.091   6.302  -3.698  1.00  0.00           O  
ATOM    315  CB  PHE A  20      35.926   5.717  -0.277  1.00  0.00           C  
ATOM    316  CG  PHE A  20      37.421   5.551  -0.143  1.00  0.00           C  
ATOM    317  CD1 PHE A  20      38.186   6.563   0.448  1.00  0.00           C  
ATOM    318  CD2 PHE A  20      38.043   4.386  -0.612  1.00  0.00           C  
ATOM    319  CE1 PHE A  20      39.573   6.412   0.572  1.00  0.00           C  
ATOM    320  CE2 PHE A  20      39.429   4.236  -0.489  1.00  0.00           C  
ATOM    321  CZ  PHE A  20      40.195   5.248   0.103  1.00  0.00           C  
ATOM    322  H   PHE A  20      33.814   7.147  -0.285  1.00  0.00           H  
ATOM    323  HA  PHE A  20      36.430   7.452  -1.456  1.00  0.00           H  
ATOM    324  HB2 PHE A  20      35.515   6.066   0.662  1.00  0.00           H  
ATOM    325  HB3 PHE A  20      35.478   4.766  -0.530  1.00  0.00           H  
ATOM    326  HD1 PHE A  20      37.706   7.460   0.810  1.00  0.00           H  
ATOM    327  HD2 PHE A  20      37.453   3.606  -1.069  1.00  0.00           H  
ATOM    328  HE1 PHE A  20      40.162   7.194   1.029  1.00  0.00           H  
ATOM    329  HE2 PHE A  20      39.909   3.338  -0.851  1.00  0.00           H  
ATOM    330  HZ  PHE A  20      41.264   5.133   0.198  1.00  0.00           H  
ATOM    331  N   ALA A  21      34.487   5.118  -2.764  1.00  0.00           N  
ATOM    332  CA  ALA A  21      34.175   4.377  -4.018  1.00  0.00           C  
ATOM    333  C   ALA A  21      34.116   5.355  -5.195  1.00  0.00           C  
ATOM    334  O   ALA A  21      34.691   5.131  -6.241  1.00  0.00           O  
ATOM    335  CB  ALA A  21      32.798   3.723  -3.849  1.00  0.00           C  
ATOM    336  H   ALA A  21      33.962   4.938  -1.965  1.00  0.00           H  
ATOM    337  HA  ALA A  21      34.921   3.619  -4.199  1.00  0.00           H  
ATOM    338  HB1 ALA A  21      32.654   3.451  -2.812  1.00  0.00           H  
ATOM    339  HB2 ALA A  21      32.029   4.426  -4.142  1.00  0.00           H  
ATOM    340  HB3 ALA A  21      32.735   2.842  -4.466  1.00  0.00           H  
ATOM    341  N   GLU A  22      33.404   6.430  -5.018  1.00  0.00           N  
ATOM    342  CA  GLU A  22      33.258   7.451  -6.088  1.00  0.00           C  
ATOM    343  C   GLU A  22      34.630   8.008  -6.483  1.00  0.00           C  
ATOM    344  O   GLU A  22      34.906   8.228  -7.646  1.00  0.00           O  
ATOM    345  CB  GLU A  22      32.374   8.581  -5.553  1.00  0.00           C  
ATOM    346  CG  GLU A  22      30.989   8.023  -5.208  1.00  0.00           C  
ATOM    347  CD  GLU A  22      30.143   9.126  -4.568  1.00  0.00           C  
ATOM    348  OE1 GLU A  22      30.615   9.734  -3.623  1.00  0.00           O  
ATOM    349  OE2 GLU A  22      29.036   9.341  -5.035  1.00  0.00           O  
ATOM    350  H   GLU A  22      32.948   6.562  -4.172  1.00  0.00           H  
ATOM    351  HA  GLU A  22      32.786   7.008  -6.949  1.00  0.00           H  
ATOM    352  HB2 GLU A  22      32.825   8.993  -4.666  1.00  0.00           H  
ATOM    353  HB3 GLU A  22      32.275   9.353  -6.296  1.00  0.00           H  
ATOM    354  HG2 GLU A  22      30.498   7.679  -6.126  1.00  0.00           H  
ATOM    355  HG3 GLU A  22      31.098   7.197  -4.497  1.00  0.00           H  
ATOM    356  N   ASP A  23      35.493   8.241  -5.531  1.00  0.00           N  
ATOM    357  CA  ASP A  23      36.841   8.786  -5.866  1.00  0.00           C  
ATOM    358  C   ASP A  23      37.829   7.639  -6.030  1.00  0.00           C  
ATOM    359  O   ASP A  23      39.030   7.824  -6.032  1.00  0.00           O  
ATOM    360  CB  ASP A  23      37.312   9.707  -4.744  1.00  0.00           C  
ATOM    361  CG  ASP A  23      37.491  11.127  -5.285  1.00  0.00           C
[truncated: 603,694 more chars]
