# Supplementary material for: In silico approaches for predicting the half-life of natural and modified peptides in blood
Source: PLoS One. 2018 Jun 1;13(6):e0196829. doi: 10.1371/journal.pone.0196829 (PMC5983457; doi:10.1371/journal.pone.0196829)
Supplement: S3 File — (ZIP) [file pone.0196829.s009.zip › 3may2018_261_pdb_files/1067.pdb]

HEADER    PROTEIN BINDING                         06-SEP-02   1IYT              
TITLE     SOLUTION STRUCTURE OF THE ALZHEIMER'S DISEASE AMYLOID BETA-           
TITLE    2 PEPTIDE (1-42)                                                       
COMPND    MOL_ID: 1;                                                            
COMPND   2 MOLECULE: ALZHEIMER'S DISEASE AMYLOID;                               
COMPND   3 CHAIN: A;                                                            
COMPND   4 FRAGMENT: BETA-PEPTIDE;                                              
COMPND   5 SYNONYM: ALZHEIMER'S DISEASE AMYLOID A4 PROTEIN;                     
COMPND   6 ENGINEERED: YES                                                      
SOURCE    MOL_ID: 1;                                                            
SOURCE   2 SYNTHETIC: YES;                                                      
SOURCE   3 OTHER_DETAILS: THE PEPTIDE WAS PREPARED BY SOLID-PHASE               
SOURCE   4 SYNTHESIS. THE SEQUENCE OF THE PEPTIDE IS NATURALLY FOUND            
SOURCE   5 IN HOMO SAPIENS (HUMAN).                                             
KEYWDS    AMYLOID BETA-PEPTIDE, ALZHEIMERS DISEASE, HELIX-KINK-HELIX,           
KEYWDS   2 PROTEIN BINDING                                                      
EXPDTA    SOLUTION NMR                                                          
NUMMDL    10                                                                    
AUTHOR    O.CRESCENZI,S.TOMASELLI,R.GUERRINI,S.SALVADORI,A.M.D'URSI,            
AUTHOR   2 P.A.TEMUSSI,D.PICONE                                                 
REVDAT   2   24-FEB-09 1IYT    1       VERSN                                    
REVDAT   1   11-FEB-03 1IYT    0                                                
JRNL        AUTH   O.CRESCENZI,S.TOMASELLI,R.GUERRINI,S.SALVADORI,              
JRNL        AUTH 2 A.M.D'URSI,P.A.TEMUSSI,D.PICONE                              
JRNL        TITL   SOLUTION STRUCTURE OF THE ALZHEIMER AMYLOID                  
JRNL        TITL 2 BETA-PEPTIDE (1-42) IN AN APOLAR MICROENVIRONMENT.           
JRNL        TITL 3 SIMILARITY WITH A VIRUS FUSION DOMAIN.                       
JRNL        REF    EUR.J.BIOCHEM.                V. 269  5642 2002              
JRNL        REFN                   ISSN 0014-2956                               
JRNL        PMID   12423364                                                     
JRNL        DOI    10.1046/J.1432-1033.2002.03271.X                             
REMARK   1                                                                      
REMARK   2                                                                      
REMARK   2 RESOLUTION. NOT APPLICABLE.                                          
REMARK   3                                                                      
REMARK   3 REFINEMENT.                                                          
REMARK   3   PROGRAM     : AMBER 6                                              
REMARK   3   AUTHORS     : CASE, PEARLMAN ET AL.                                
REMARK   3                                                                      
REMARK   3  OTHER REFINEMENT REMARKS: THE STRUCTURES ARE BASED ON A TOTAL       
REMARK   3  OF 413 NOE-DERIVED, NON-REDUNDANT RESTRAINTS (130 INTRA-            
REMARK   3  RESIDUE, 283 INTER-RESIDUE)                                         
REMARK   4                                                                      
REMARK   4 1IYT COMPLIES WITH FORMAT V. 3.15, 01-DEC-08                         
REMARK 100                                                                      
REMARK 100 THIS ENTRY HAS BEEN PROCESSED BY PDBJ ON 11-SEP-02.                  
REMARK 100 THE RCSB ID CODE IS RCSB005419.                                      
REMARK 210                                                                      
REMARK 210 EXPERIMENTAL DETAILS                                                 
REMARK 210  EXPERIMENT TYPE                : NMR                                
REMARK 210  TEMPERATURE           (KELVIN) : 300                                
REMARK 210  PH                             : NULL                               
REMARK 210  IONIC STRENGTH                 : NULL                               
REMARK 210  PRESSURE                       : AMBIENT                            
REMARK 210  SAMPLE CONTENTS                : 2MM AMYLOID BETA-PEPTIDE (TFA      
REMARK 210                                   PRETREATED); 20% H2O, 80%          
REMARK 210                                   HEXAFLUOROISOPROPANOL-D2;          
REMARK 210                                   2.5MM AMYLOID BETA-PEPTIDE         
REMARK 210                                   (TFA PRETREATED); 20% D2O, 80%     
REMARK 210                                   HEXAFLUOROISOPROPANOL-D2           
REMARK 210                                                                      
REMARK 210  NMR EXPERIMENTS CONDUCTED      : 2D NOESY                           
REMARK 210  SPECTROMETER FIELD STRENGTH    : 600 MHZ                            
REMARK 210  SPECTROMETER MODEL             : DRX                                
REMARK 210  SPECTROMETER MANUFACTURER      : BRUKER                             
REMARK 210                                                                      
REMARK 210  STRUCTURE DETERMINATION.                                            
REMARK 210   SOFTWARE USED                 : XWINNMR 1.3, NMRPIPE 1.5,          
REMARK 210                                   NMRVIEW 4.0.3, DYANA 1.5           
REMARK 210   METHOD USED                   : TORSION ANGLE DYNAMICS AND         
REMARK 210                                   RESTRAINED MINIMIZATION            
REMARK 210                                                                      
REMARK 210 CONFORMERS, NUMBER CALCULATED   : 20                                 
REMARK 210 CONFORMERS, NUMBER SUBMITTED    : 10                                 
REMARK 210 CONFORMERS, SELECTION CRITERIA  : STRUCTURES WITH THE LEAST          
REMARK 210                                   RESTRAINT VIOLATIONS               
REMARK 210                                                                      
REMARK 210 BEST REPRESENTATIVE CONFORMER IN THIS ENSEMBLE : NULL                
REMARK 210                                                                      
REMARK 210 REMARK: THE STRUCTURE WAS DETERMINED USING STANDARD 2D               
REMARK 210  HOMONUCLEAR TECHNIQUES                                              
REMARK 215                                                                      
REMARK 215 NMR STUDY                                                            
REMARK 215 THE COORDINATES IN THIS ENTRY WERE GENERATED FROM SOLUTION           
REMARK 215 NMR DATA.  PROTEIN DATA BANK CONVENTIONS REQUIRE THAT                
REMARK 215 CRYST1 AND SCALE RECORDS BE INCLUDED, BUT THE VALUES ON              
REMARK 215 THESE RECORDS ARE MEANINGLESS.                                       
REMARK 500                                                                      
REMARK 500 GEOMETRY AND STEREOCHEMISTRY                                         
REMARK 500 SUBTOPIC: COVALENT BOND LENGTHS                                      
REMARK 500                                                                      
REMARK 500 THE STEREOCHEMICAL PARAMETERS OF THE FOLLOWING RESIDUES              
REMARK 500 HAVE VALUES WHICH DEVIATE FROM EXPECTED VALUES BY MORE               
REMARK 500 THAN 6*RMSD (M=MODEL NUMBER; RES=RESIDUE NAME; C=CHAIN               
REMARK 500 IDENTIFIER; SSEQ=SEQUENCE NUMBER; I=INSERTION CODE).                 
REMARK 500                                                                      
REMARK 500 STANDARD TABLE:                                                      
REMARK 500 FORMAT: (10X,I3,1X,2(A3,1X,A1,I4,A1,1X,A4,3X),1X,F6.3)               
REMARK 500                                                                      
REMARK 500 EXPECTED VALUES PROTEIN: ENGH AND HUBER, 1999                        
REMARK 500 EXPECTED VALUES NUCLEIC ACID: CLOWNEY ET AL 1996                     
REMARK 500                                                                      
REMARK 500  M RES CSSEQI ATM1   RES CSSEQI ATM2   DEVIATION                     
REMARK 500  1 GLU A   3   CD    GLU A   3   OE2     0.111                       
REMARK 500  1 GLU A  11   CD    GLU A  11   OE2     0.107                       
REMARK 500  1 GLU A  22   CD    GLU A  22   OE2     0.105                       
REMARK 500  2 GLU A   3   CD    GLU A   3   OE2     0.106                       
REMARK 500  2 GLU A  11   CD    GLU A  11   OE2     0.106                       
REMARK 500  2 GLU A  22   CD    GLU A  22   OE2     0.108                       
REMARK 500  3 GLU A   3   CD    GLU A   3   OE2     0.107                       
REMARK 500  3 GLU A  11   CD    GLU A  11   OE2     0.108                       
REMARK 500  3 GLU A  22   CD    GLU A  22   OE2     0.107                       
REMARK 500  4 GLU A   3   CD    GLU A   3   OE2     0.105                       
REMARK 500  4 GLU A  11   CD    GLU A  11   OE2     0.108                       
REMARK 500  4 GLU A  22   CD    GLU A  22   OE2     0.105                       
REMARK 500  5 GLU A   3   CD    GLU A   3   OE2     0.110                       
REMARK 500  5 GLU A  11   CD    GLU A  11   OE2     0.106                       
REMARK 500  5 GLU A  22   CD    GLU A  22   OE2     0.109                       
REMARK 500  6 GLU A   3   CD    GLU A   3   OE2     0.106                       
REMARK 500  6 GLU A  11   CD    GLU A  11   OE2     0.110                       
REMARK 500  6 GLU A  22   CD    GLU A  22   OE2     0.105                       
REMARK 500  7 GLU A   3   CD    GLU A   3   OE2     0.109                       
REMARK 500  7 GLU A  11   CD    GLU A  11   OE2     0.108                       
REMARK 500  7 GLU A  22   CD    GLU A  22   OE2     0.109                       
REMARK 500  8 GLU A   3   CD    GLU A   3   OE2     0.109                       
REMARK 500  8 GLU A  11   CD    GLU A  11   OE2     0.113                       
REMARK 500  8 GLU A  22   CD    GLU A  22   OE2     0.110                       
REMARK 500  9 GLU A   3   CD    GLU A   3   OE2     0.109                       
REMARK 500  9 GLU A  11   CD    GLU A  11   OE2     0.110                       
REMARK 500  9 GLU A  22   CD    GLU A  22   OE2     0.105                       
REMARK 500 10 GLU A   3   CD    GLU A   3   OE2     0.110                       
REMARK 500 10 GLU A  11   CD    GLU A  11   OE2     0.106                       
REMARK 500 10 GLU A  22   CD    GLU A  22   OE2     0.109                       
REMARK 500                                                                      
REMARK 500 REMARK: NULL                                                         
REMARK 500                                                                      
REMARK 500 GEOMETRY AND STEREOCHEMISTRY                                         
REMARK 500 SUBTOPIC: TORSION ANGLES                                             
REMARK 500                                                                      
REMARK 500 TORSION ANGLES OUTSIDE THE EXPECTED RAMACHANDRAN REGIONS:            
REMARK 500 (M=MODEL NUMBER; RES=RESIDUE NAME; C=CHAIN IDENTIFIER;               
REMARK 500 SSEQ=SEQUENCE NUMBER; I=INSERTION CODE).                             
REMARK 500                                                                      
REMARK 500 STANDARD TABLE:                                                      
REMARK 500 FORMAT:(10X,I3,1X,A3,1X,A1,I4,A1,4X,F7.2,3X,F7.2)                    
REMARK 500                                                                      
REMARK 500 EXPECTED VALUES: GJ KLEYWEGT AND TA JONES (1996). PHI/PSI-           
REMARK 500 CHOLOGY: RAMACHANDRAN REVISITED. STRUCTURE 4, 1395 - 1400            
REMARK 500                                                                      
REMARK 500  M RES CSSEQI        PSI       PHI                                   
REMARK 500  1 ALA A   2      -72.13   -150.20                                   
REMARK 500  1 ASP A   7      -60.46   -101.38                                   
REMARK 500  1 VAL A  12      -80.52    -44.31                                   
REMARK 500  1 LYS A  16      -37.62    -36.95                                   
REMARK 500  1 SER A  26       30.11    -81.26                                   
REMARK 500  1 ASN A  27       32.36   -156.60                                   
REMARK 500  2 ALA A   2      -63.58     76.34                                   
REMARK 500  2 PHE A   4      -50.41     77.83                                   
REMARK 500  2 ASP A   7       31.43    -69.37                                   
REMARK 500  2 VAL A  24      -60.40    -97.11                                   
REMARK 500  2 SER A  26       35.44    -96.22                                   
REMARK 500  2 ASN A  27       30.33   -152.37                                   
REMARK 500  2 ILE A  32      -39.79    -32.40                                   
REMARK 500  3 ALA A   2      -62.29    171.45                                   
REMARK 500  3 PHE A   4      -24.75     69.03                                   
REMARK 500  3 ARG A   5      -52.07   -122.54                                   
REMARK 500  3 ASP A   7      -64.01   -172.52                                   
REMARK 500  3 VAL A  12      -89.41    -49.65                                   
REMARK 500  3 ASN A  27       34.03   -160.29                                   
REMARK 500  3 ILE A  32      159.62    -47.09                                   
REMARK 500  4 ALA A   2      -68.21   -158.75                                   
REMARK 500  4 HIS A   6     -135.94    -89.09                                   
REMARK 500  4 ASN A  27       48.47   -144.51                                   
REMARK 500  4 ILE A  32      159.58    -36.44                                   
REMARK 500  5 ALA A   2      -32.83     72.10                                   
REMARK 500  5 VAL A  12      -72.84    -39.51                                   
REMARK 500  5 ASN A  27       36.14   -159.94                                   
REMARK 500  6 ALA A   2       68.03   -162.32                                   
REMARK 500  6 GLU A   3       -2.17     66.31                                   
REMARK 500  6 HIS A   6       43.27    -76.67                                   
REMARK 500  6 ASP A   7      -73.13   -176.48                                   
REMARK 500  6 VAL A  12      -85.64    -51.09                                   
REMARK 500  6 SER A  26       32.30    -90.15                                   
REMARK 500  6 ASN A  27       31.45   -153.45                                   
REMARK 500  7 ASN A  27       39.69   -148.27                                   
REMARK 500  8 ALA A   2      -82.64    -90.36                                   
REMARK 500  8 GLU A   3       39.05   -154.79                                   
REMARK 500  8 ASP A   7       25.42    -73.72                                   
REMARK 500  8 ASN A  27       32.58   -140.75                                   
REMARK 500  9 ALA A   2      103.03     71.75                                   
REMARK 500  9 HIS A   6     -128.15    -95.06                                   
REMARK 500  9 VAL A  12      -77.57    -38.04                                   
REMARK 500  9 VAL A  18      -62.00    -97.30                                   
REMARK 500  9 ASN A  27       39.71   -144.02                                   
REMARK 500 10 ALA A   2      -63.24   -162.67                                   
REMARK 500 10 PHE A   4      -12.37     65.97                                   
REMARK 500 10 ARG A   5      -48.29   -130.77                                   
REMARK 500 10 TYR A  10      -70.79    -71.22                                   
REMARK 500 10 ASN A  27       37.33   -153.46                                   
REMARK 500                                                                      
REMARK 500 REMARK: NULL                                                         
REMARK 500                                                                      
REMARK 500 GEOMETRY AND STEREOCHEMISTRY                                         
REMARK 500 SUBTOPIC: PLANAR GROUPS                                              
REMARK 500                                                                      
REMARK 500 PLANAR GROUPS IN THE FOLLOWING RESIDUES HAVE A TOTAL                 
REMARK 500 RMS DISTANCE OF ALL ATOMS FROM THE BEST-FIT PLANE                    
REMARK 500 BY MORE THAN AN EXPECTED VALUE OF 6*RMSD, WITH AN                    
REMARK 500 RMSD 0.02 ANGSTROMS, OR AT LEAST ONE ATOM HAS                        
REMARK 500 AN RMSD GREATER THAN THIS VALUE                                      
REMARK 500 (M=MODEL NUMBER; RES=RESIDUE NAME; C=CHAIN IDENTIFIER;               
REMARK 500 SSEQ=SEQUENCE NUMBER; I=INSERTION CODE).                             
REMARK 500                                                                      
REMARK 500  M RES CSSEQI        RMS     TYPE                                    
REMARK 500  3 TYR A  10         0.08    SIDE_CHAIN                              
REMARK 500  4 TYR A  10         0.10    SIDE_CHAIN                              
REMARK 500  5 TYR A  10         0.08    SIDE_CHAIN                              
REMARK 500  8 TYR A  10         0.07    SIDE_CHAIN                              
REMARK 500 10 TYR A  10         0.07    SIDE_CHAIN                              
REMARK 500                                                                      
REMARK 500 REMARK: NULL                                                         
DBREF  1IYT A    1    42  UNP    P05067   A4_HUMAN       672    713             
SEQRES   1 A   42  ASP ALA GLU PHE ARG HIS ASP SER GLY TYR GLU VAL HIS          
SEQRES   2 A   42  HIS GLN LYS LEU VAL PHE PHE ALA GLU ASP VAL GLY SER          
SEQRES   3 A   42  ASN LYS GLY ALA ILE ILE GLY LEU MET VAL GLY GLY VAL          
SEQRES   4 A   42  VAL ILE ALA                                                  
HELIX    1   1 ASP A    7  SER A   26  1                                  20    
HELIX    2   2 ASN A   27  VAL A   40  1                                  14    
CRYST1    1.000    1.000    1.000  90.00  90.00  90.00 P 1           1          
ORIGX1      1.000000  0.000000  0.000000        0.00000                         
ORIGX2      0.000000  1.000000  0.000000        0.00000                         
ORIGX3      0.000000  0.000000  1.000000        0.00000                         
SCALE1      1.000000  0.000000  0.000000        0.00000                         
SCALE2      0.000000  1.000000  0.000000        0.00000                         
SCALE3      0.000000  0.000000  1.000000        0.00000                         
MODEL        1                                                                  
ATOM      1  N   ASP A   1     -18.493   4.557  22.977  1.00  0.00           N  
ATOM      2  CA  ASP A   1     -17.779   4.595  21.686  1.00  0.00           C  
ATOM      3  C   ASP A   1     -17.049   5.927  21.534  1.00  0.00           C  
ATOM      4  O   ASP A   1     -17.666   6.978  21.679  1.00  0.00           O  
ATOM      5  CB  ASP A   1     -18.738   4.399  20.499  1.00  0.00           C  
ATOM      6  CG  ASP A   1     -19.302   2.986  20.392  1.00  0.00           C  
ATOM      7  OD1 ASP A   1     -18.830   2.093  21.089  1.00  0.00           O  
ATOM      8  OD2 ASP A   1     -20.201   2.781  19.390  1.00  0.00           O  
ATOM      9  H1  ASP A   1     -17.830   4.666  23.731  1.00  0.00           H  
ATOM     10  H2  ASP A   1     -19.152   5.323  23.014  1.00  0.00           H  
ATOM     11  H3  ASP A   1     -18.976   3.675  23.080  1.00  0.00           H  
ATOM     12  HA  ASP A   1     -17.042   3.790  21.685  1.00  0.00           H  
ATOM     13  HB2 ASP A   1     -19.554   5.116  20.586  1.00  0.00           H  
ATOM     14  HB3 ASP A   1     -18.193   4.603  19.577  1.00  0.00           H  
ATOM     15  HD2 ASP A   1     -20.482   3.586  18.952  1.00  0.00           H  
ATOM     16  N   ALA A   2     -15.750   5.876  21.228  1.00  0.00           N  
ATOM     17  CA  ALA A   2     -14.939   7.059  20.973  1.00  0.00           C  
ATOM     18  C   ALA A   2     -13.825   6.704  19.989  1.00  0.00           C  
ATOM     19  O   ALA A   2     -13.882   7.091  18.827  1.00  0.00           O  
ATOM     20  CB  ALA A   2     -14.398   7.624  22.293  1.00  0.00           C  
ATOM     21  H   ALA A   2     -15.322   4.974  21.098  1.00  0.00           H  
ATOM     22  HA  ALA A   2     -15.555   7.830  20.504  1.00  0.00           H  
ATOM     23  HB1 ALA A   2     -15.230   7.958  22.914  1.00  0.00           H  
ATOM     24  HB2 ALA A   2     -13.834   6.869  22.841  1.00  0.00           H  
ATOM     25  HB3 ALA A   2     -13.752   8.479  22.087  1.00  0.00           H  
ATOM     26  N   GLU A   3     -12.827   5.941  20.450  1.00  0.00           N  
ATOM     27  CA  GLU A   3     -11.659   5.574  19.654  1.00  0.00           C  
ATOM     28  C   GLU A   3     -11.221   4.123  19.876  1.00  0.00           C  
ATOM     29  O   GLU A   3     -10.225   3.675  19.318  1.00  0.00           O  
ATOM     30  CB  GLU A   3     -10.527   6.587  19.895  1.00  0.00           C  
ATOM     31  CG  GLU A   3     -10.279   6.898  21.383  1.00  0.00           C  
ATOM     32  CD  GLU A   3      -9.124   7.880  21.569  1.00  0.00           C  
ATOM     33  OE1 GLU A   3      -8.146   7.798  20.834  1.00  0.00           O  
ATOM     34  OE2 GLU A   3      -9.295   8.850  22.511  1.00  0.00           O  
ATOM     35  H   GLU A   3     -12.840   5.661  21.418  1.00  0.00           H  
ATOM     36  HA  GLU A   3     -11.930   5.598  18.602  1.00  0.00           H  
ATOM     37  HB2 GLU A   3      -9.609   6.205  19.441  1.00  0.00           H  
ATOM     38  HB3 GLU A   3     -10.784   7.519  19.389  1.00  0.00           H  
ATOM     39  HG2 GLU A   3     -11.176   7.334  21.818  1.00  0.00           H  
ATOM     40  HG3 GLU A   3     -10.026   5.981  21.918  1.00  0.00           H  
ATOM     41  HE2 GLU A   3     -10.115   8.786  23.001  1.00  0.00           H  
ATOM     42  N   PHE A   4     -11.999   3.375  20.657  1.00  0.00           N  
ATOM     43  CA  PHE A   4     -11.743   1.968  20.932  1.00  0.00           C  
ATOM     44  C   PHE A   4     -12.131   1.108  19.732  1.00  0.00           C  
ATOM     45  O   PHE A   4     -11.503   0.092  19.449  1.00  0.00           O  
ATOM     46  CB  PHE A   4     -12.483   1.558  22.212  1.00  0.00           C  
ATOM     47  CG  PHE A   4     -12.105   2.413  23.409  1.00  0.00           C  
ATOM     48  CD1 PHE A   4     -10.854   2.223  24.026  1.00  0.00           C  
ATOM     49  CD2 PHE A   4     -12.938   3.469  23.831  1.00  0.00           C  
ATOM     50  CE1 PHE A   4     -10.434   3.085  25.053  1.00  0.00           C  
ATOM     51  CE2 PHE A   4     -12.510   4.339  24.851  1.00  0.00           C  
ATOM     52  CZ  PHE A   4     -11.257   4.149  25.460  1.00  0.00           C  
ATOM     53  H   PHE A   4     -12.813   3.804  21.055  1.00  0.00           H  
ATOM     54  HA  PHE A   4     -10.678   1.835  21.090  1.00  0.00           H  
ATOM     55  HB2 PHE A   4     -13.560   1.607  22.048  1.00  0.00           H  
ATOM     56  HB3 PHE A   4     -12.235   0.518  22.434  1.00  0.00           H  
ATOM     57  HD1 PHE A   4     -10.207   1.418  23.710  1.00  0.00           H  
ATOM     58  HD2 PHE A   4     -13.915   3.609  23.394  1.00  0.00           H  
ATOM     59  HE1 PHE A   4      -9.476   2.929  25.530  1.00  0.00           H  
ATOM     60  HE2 PHE A   4     -13.150   5.144  25.183  1.00  0.00           H  
ATOM     61  HZ  PHE A   4     -10.932   4.810  26.251  1.00  0.00           H  
ATOM     62  N   ARG A   5     -13.177   1.538  19.027  1.00  0.00           N  
ATOM     63  CA  ARG A   5     -13.685   0.870  17.839  1.00  0.00           C  
ATOM     64  C   ARG A   5     -12.779   1.131  16.636  1.00  0.00           C  
ATOM     65  O   ARG A   5     -12.306   0.195  15.994  1.00  0.00           O  
ATOM     66  CB  ARG A   5     -15.117   1.339  17.543  1.00  0.00           C  
ATOM     67  CG  ARG A   5     -16.163   0.663  18.439  1.00  0.00           C  
ATOM     68  CD  ARG A   5     -16.283  -0.837  18.126  1.00  0.00           C  
ATOM     69  NE  ARG A   5     -17.648  -1.332  18.353  1.00  0.00           N  
ATOM     70  CZ  ARG A   5     -18.682  -1.123  17.523  1.00  0.00           C  
ATOM     71  NH1 ARG A   5     -18.528  -0.375  16.425  1.00  0.00           N  
ATOM     72  NH2 ARG A   5     -19.872  -1.666  17.798  1.00  0.00           N  
ATOM     73  H   ARG A   5     -13.591   2.401  19.334  1.00  0.00           H  
ATOM     74  HA  ARG A   5     -13.690  -0.203  18.019  1.00  0.00           H  
ATOM     75  HB2 ARG A   5     -15.182   2.420  17.673  1.00  0.00           H  
ATOM     76  HB3 ARG A   5     -15.362   1.114  16.504  1.00  0.00           H  
ATOM     77  HG2 ARG A   5     -15.914   0.800  19.492  1.00  0.00           H  
ATOM     78  HG3 ARG A   5     -17.120   1.153  18.255  1.00  0.00           H  
ATOM     79  HD2 ARG A   5     -15.999  -1.052  17.095  1.00  0.00           H  
ATOM     80  HD3 ARG A   5     -15.604  -1.394  18.774  1.00  0.00           H  
ATOM     81  HE  ARG A   5     -17.795  -1.893  19.180  1.00  0.00           H  
ATOM     82 HH11 ARG A   5     -17.629   0.043  16.238  1.00  0.00           H  
ATOM     83 HH12 ARG A   5     -19.297  -0.210  15.793  1.00  0.00           H  
ATOM     84 HH21 ARG A   5     -19.988  -2.229  18.628  1.00  0.00           H  
ATOM     85 HH22 ARG A   5     -20.663  -1.514  17.191  1.00  0.00           H  
ATOM     86  N   HIS A   6     -12.568   2.407  16.301  1.00  0.00           N  
ATOM     87  CA  HIS A   6     -11.902   2.823  15.070  1.00  0.00           C  
ATOM     88  C   HIS A   6     -10.382   2.666  15.169  1.00  0.00           C  
ATOM     89  O   HIS A   6      -9.644   3.631  14.989  1.00  0.00           O  
ATOM     90  CB  HIS A   6     -12.292   4.270  14.739  1.00  0.00           C  
ATOM     91  CG  HIS A   6     -13.749   4.441  14.389  1.00  0.00           C  
ATOM     92  ND1 HIS A   6     -14.260   4.531  13.108  1.00  0.00           N  
ATOM     93  CD2 HIS A   6     -14.788   4.555  15.272  1.00  0.00           C  
ATOM     94  CE1 HIS A   6     -15.591   4.694  13.211  1.00  0.00           C  
ATOM     95  NE2 HIS A   6     -15.932   4.709  14.514  1.00  0.00           N  
ATOM     96  H   HIS A   6     -12.961   3.126  16.886  1.00  0.00           H  
ATOM     97  HA  HIS A   6     -12.245   2.193  14.248  1.00  0.00           H  
ATOM     98  HB2 HIS A   6     -12.036   4.914  15.582  1.00  0.00           H  
ATOM     99  HB3 HIS A   6     -11.704   4.595  13.879  1.00  0.00           H  
ATOM    100  HD1 HIS A   6     -13.730   4.500  12.249  1.00  0.00           H  
ATOM    101  HD2 HIS A   6     -14.728   4.548  16.350  1.00  0.00           H  
ATOM    102  HE1 HIS A   6     -16.274   4.809  12.381  1.00  0.00           H  
ATOM    103  HE2 HIS A   6     -16.868   4.832  14.874  1.00  0.00           H  
ATOM    104  N   ASP A   7      -9.921   1.441  15.430  1.00  0.00           N  
ATOM    105  CA  ASP A   7      -8.515   1.094  15.512  1.00  0.00           C  
ATOM    106  C   ASP A   7      -8.074   0.412  14.222  1.00  0.00           C  
ATOM    107  O   ASP A   7      -7.204   0.916  13.521  1.00  0.00           O  
ATOM    108  CB  ASP A   7      -8.262   0.208  16.739  1.00  0.00           C  
ATOM    109  CG  ASP A   7      -6.831  -0.322  16.737  1.00  0.00           C  
ATOM    110  OD1 ASP A   7      -5.916   0.459  16.499  1.00  0.00           O  
ATOM    111  OD2 ASP A   7      -6.698  -1.677  16.696  1.00  0.00           O  
ATOM    112  H   ASP A   7     -10.605   0.706  15.550  1.00  0.00           H  
ATOM    113  HA  ASP A   7      -7.929   2.005  15.616  1.00  0.00           H  
ATOM    114  HB2 ASP A   7      -8.406   0.803  17.642  1.00  0.00           H  
ATOM    115  HB3 ASP A   7      -8.971  -0.618  16.754  1.00  0.00           H  
ATOM    116  HD2 ASP A   7      -7.476  -2.155  16.982  1.00  0.00           H  
ATOM    117  N   SER A   8      -8.682  -0.725  13.882  1.00  0.00           N  
ATOM    118  CA  SER A   8      -8.334  -1.479  12.686  1.00  0.00           C  
ATOM    119  C   SER A   8      -8.387  -0.583  11.446  1.00  0.00           C  
ATOM    120  O   SER A   8      -7.426  -0.509  10.688  1.00  0.00           O  
ATOM    121  CB  SER A   8      -9.294  -2.663  12.568  1.00  0.00           C  
ATOM    122  OG  SER A   8     -10.609  -2.211  12.845  1.00  0.00           O  
ATOM    123  H   SER A   8      -9.478  -1.059  14.406  1.00  0.00           H  
ATOM    124  HA  SER A   8      -7.317  -1.862  12.789  1.00  0.00           H  
ATOM    125  HB2 SER A   8      -9.230  -3.096  11.567  1.00  0.00           H  
ATOM    126  HB3 SER A   8      -9.014  -3.425  13.298  1.00  0.00           H  
ATOM    127  HG  SER A   8     -11.218  -2.952  12.767  1.00  0.00           H  
ATOM    128  N   GLY A   9      -9.500   0.129  11.260  1.00  0.00           N  
ATOM    129  CA  GLY A   9      -9.682   1.039  10.133  1.00  0.00           C  
ATOM    130  C   GLY A   9      -8.715   2.229  10.135  1.00  0.00           C  
ATOM    131  O   GLY A   9      -8.589   2.897   9.112  1.00  0.00           O  
ATOM    132  H   GLY A   9     -10.265  -0.035  11.901  1.00  0.00           H  
ATOM    133  HA2 GLY A   9      -9.534   0.481   9.206  1.00  0.00           H  
ATOM    134  HA3 GLY A   9     -10.700   1.422  10.121  1.00  0.00           H  
ATOM    135  N   TYR A  10      -8.031   2.508  11.251  1.00  0.00           N  
ATOM    136  CA  TYR A  10      -6.962   3.493  11.301  1.00  0.00           C  
ATOM    137  C   TYR A  10      -5.652   2.812  10.894  1.00  0.00           C  
ATOM    138  O   TYR A  10      -4.966   3.236   9.965  1.00  0.00           O  
ATOM    139  CB  TYR A  10      -6.897   4.090  12.715  1.00  0.00           C  
ATOM    140  CG  TYR A  10      -5.820   5.135  12.925  1.00  0.00           C  
ATOM    141  CD1 TYR A  10      -5.920   6.386  12.290  1.00  0.00           C  
ATOM    142  CD2 TYR A  10      -4.768   4.892  13.829  1.00  0.00           C  
ATOM    143  CE1 TYR A  10      -5.006   7.408  12.598  1.00  0.00           C  
ATOM    144  CE2 TYR A  10      -3.856   5.915  14.137  1.00  0.00           C  
ATOM    145  CZ  TYR A  10      -4.013   7.189  13.568  1.00  0.00           C  
ATOM    146  OH  TYR A  10      -3.152   8.190  13.909  1.00  0.00           O  
ATOM    147  H   TYR A  10      -8.133   1.924  12.070  1.00  0.00           H  
ATOM    148  HA  TYR A  10      -7.179   4.298  10.603  1.00  0.00           H  
ATOM    149  HB2 TYR A  10      -7.861   4.542  12.950  1.00  0.00           H  
ATOM    150  HB3 TYR A  10      -6.740   3.296  13.442  1.00  0.00           H  
ATOM    151  HD1 TYR A  10      -6.711   6.572  11.578  1.00  0.00           H  
ATOM    152  HD2 TYR A  10      -4.668   3.930  14.310  1.00  0.00           H  
ATOM    153  HE1 TYR A  10      -5.073   8.354  12.082  1.00  0.00           H  
ATOM    154  HE2 TYR A  10      -3.045   5.725  14.824  1.00  0.00           H  
ATOM    155  HH  TYR A  10      -3.399   9.041  13.542  1.00  0.00           H  
ATOM    156  N   GLU A  11      -5.328   1.723  11.593  1.00  0.00           N  
ATOM    157  CA  GLU A  11      -4.104   0.961  11.432  1.00  0.00           C  
ATOM    158  C   GLU A  11      -3.960   0.352  10.036  1.00  0.00           C  
ATOM    159  O   GLU A  11      -2.830   0.161   9.593  1.00  0.00           O  
ATOM    160  CB  GLU A  11      -4.051  -0.135  12.505  1.00  0.00           C  
ATOM    161  CG  GLU A  11      -3.883   0.434  13.923  1.00  0.00           C  
ATOM    162  CD  GLU A  11      -2.445   0.843  14.215  1.00  0.00           C  
ATOM    163  OE1 GLU A  11      -1.687   0.036  14.741  1.00  0.00           O  
ATOM    164  OE2 GLU A  11      -2.038   2.043  13.723  1.00  0.00           O  
ATOM    165  H   GLU A  11      -5.965   1.424  12.319  1.00  0.00           H  
ATOM    166  HA  GLU A  11      -3.270   1.644  11.575  1.00  0.00           H  
ATOM    167  HB2 GLU A  11      -4.973  -0.716  12.457  1.00  0.00           H  
ATOM    168  HB3 GLU A  11      -3.216  -0.806  12.295  1.00  0.00           H  
ATOM    169  HG2 GLU A  11      -4.541   1.285  14.096  1.00  0.00           H  
ATOM    170  HG3 GLU A  11      -4.146  -0.342  14.642  1.00  0.00           H  
ATOM    171  HE2 GLU A  11      -1.100   2.142  13.896  1.00  0.00           H  
ATOM    172  N   VAL A  12      -5.075   0.019   9.369  1.00  0.00           N  
ATOM    173  CA  VAL A  12      -5.085  -0.666   8.081  1.00  0.00           C  
ATOM    174  C   VAL A  12      -4.060  -0.066   7.143  1.00  0.00           C  
ATOM    175  O   VAL A  12      -2.973  -0.601   6.991  1.00  0.00           O  
ATOM    176  CB  VAL A  12      -6.496  -0.736   7.456  1.00  0.00           C  
ATOM    177  CG1 VAL A  12      -7.260   0.587   7.320  1.00  0.00           C  
ATOM    178  CG2 VAL A  12      -6.468  -1.438   6.090  1.00  0.00           C  
ATOM    179  H   VAL A  12      -5.963   0.145   9.841  1.00  0.00           H  
ATOM    180  HA  VAL A  12      -4.769  -1.689   8.263  1.00  0.00           H  
ATOM    181  HB  VAL A  12      -7.079  -1.342   8.134  1.00  0.00           H  
ATOM    182 HG11 VAL A  12      -8.328   0.384   7.361  1.00  0.00           H  
ATOM    183 HG12 VAL A  12      -6.986   1.270   8.121  1.00  0.00           H  
ATOM    184 HG13 VAL A  12      -7.074   1.056   6.358  1.00  0.00           H  
ATOM    185 HG21 VAL A  12      -5.975  -0.817   5.340  1.00  0.00           H  
ATOM    186 HG22 VAL A  12      -5.934  -2.385   6.166  1.00  0.00           H  
ATOM    187 HG23 VAL A  12      -7.488  -1.630   5.757  1.00  0.00           H  
ATOM    188  N   HIS A  13      -4.409   1.048   6.521  1.00  0.00           N  
ATOM    189  CA  HIS A  13      -3.605   1.689   5.504  1.00  0.00           C  
ATOM    190  C   HIS A  13      -2.238   2.057   6.050  1.00  0.00           C  
ATOM    191  O   HIS A  13      -1.253   1.890   5.340  1.00  0.00           O  
ATOM    192  CB  HIS A  13      -4.292   2.935   4.986  1.00  0.00           C  
ATOM    193  CG  HIS A  13      -5.525   2.680   4.156  1.00  0.00           C  
ATOM    194  ND1 HIS A  13      -6.837   2.899   4.539  1.00  0.00           N  
ATOM    195  CD2 HIS A  13      -5.531   2.221   2.868  1.00  0.00           C  
ATOM    196  CE1 HIS A  13      -7.627   2.547   3.507  1.00  0.00           C  
ATOM    197  NE2 HIS A  13      -6.854   2.139   2.482  1.00  0.00           N  
ATOM    198  H   HIS A  13      -5.308   1.411   6.762  1.00  0.00           H  
ATOM    199  HA  HIS A  13      -3.466   1.009   4.668  1.00  0.00           H  
ATOM    200  HB2 HIS A  13      -4.518   3.547   5.855  1.00  0.00           H  
ATOM    201  HB3 HIS A  13      -3.548   3.420   4.357  1.00  0.00           H  
ATOM    202  HD1 HIS A  13      -7.150   3.259   5.430  1.00  0.00           H  
ATOM    203  HD2 HIS A  13      -4.669   1.983   2.263  1.00  0.00           H  
ATOM    204  HE1 HIS A  13      -8.708   2.582   3.492  1.00  0.00           H  
ATOM    205  HE2 HIS A  13      -7.188   1.832   1.579  1.00  0.00           H  
ATOM    206  N   HIS A  14      -2.174   2.535   7.300  1.00  0.00           N  
ATOM    207  CA  HIS A  14      -0.902   2.796   7.959  1.00  0.00           C  
ATOM    208  C   HIS A  14       0.069   1.633   7.721  1.00  0.00           C  
ATOM    209  O   HIS A  14       1.256   1.873   7.508  1.00  0.00           O  
ATOM    210  CB  HIS A  14      -1.088   3.044   9.465  1.00  0.00           C  
ATOM    211  CG  HIS A  14      -1.621   4.398   9.869  1.00  0.00           C  
ATOM    212  ND1 HIS A  14      -1.437   4.970  11.114  1.00  0.00           N  
ATOM    213  CD2 HIS A  14      -2.276   5.304   9.080  1.00  0.00           C  
ATOM    214  CE1 HIS A  14      -1.945   6.212  11.074  1.00  0.00           C  
ATOM    215  NE2 HIS A  14      -2.471   6.432   9.855  1.00  0.00           N  
ATOM    216  H   HIS A  14      -3.023   2.647   7.836  1.00  0.00           H  
ATOM    217  HA  HIS A  14      -0.468   3.683   7.499  1.00  0.00           H  
ATOM    218  HB2 HIS A  14      -1.733   2.283   9.890  1.00  0.00           H  
ATOM    219  HB3 HIS A  14      -0.110   2.943   9.937  1.00  0.00           H  
ATOM    220  HD1 HIS A  14      -0.983   4.541  11.909  1.00  0.00           H  
ATOM    221  HD2 HIS A  14      -2.557   5.187   8.044  1.00  0.00           H  
ATOM    222  HE1 HIS A  14      -1.900   6.929  11.879  1.00  0.00           H  
ATOM    223  HE2 HIS A  14      -2.907   7.291   9.550  1.00  0.00           H  
ATOM    224  N   GLN A  15      -0.438   0.391   7.719  1.00  0.00           N  
ATOM    225  CA  GLN A  15       0.342  -0.796   7.432  1.00  0.00           C  
ATOM    226  C   GLN A  15       0.215  -1.296   5.994  1.00  0.00           C  
ATOM    227  O   GLN A  15       1.246  -1.481   5.357  1.00  0.00           O  
ATOM    228  CB  GLN A  15       0.038  -1.869   8.477  1.00  0.00           C  
ATOM    229  CG  GLN A  15       1.093  -2.981   8.452  1.00  0.00           C  
ATOM    230  CD  GLN A  15       0.699  -4.132   9.367  1.00  0.00           C  
ATOM    231  OE1 GLN A  15       1.396  -4.445  10.325  1.00  0.00           O  
ATOM    232  NE2 GLN A  15      -0.428  -4.774   9.075  1.00  0.00           N  
ATOM    233  H   GLN A  15      -1.425   0.252   7.911  1.00  0.00           H  
ATOM    234  HA  GLN A  15       1.376  -0.492   7.493  1.00  0.00           H  
ATOM    235  HB2 GLN A  15       0.045  -1.417   9.471  1.00  0.00           H  
ATOM    236  HB3 GLN A  15      -0.958  -2.270   8.287  1.00  0.00           H  
ATOM    237  HG2 GLN A  15       1.215  -3.373   7.443  1.00  0.00           H  
ATOM    238  HG3 GLN A  15       2.049  -2.571   8.783  1.00  0.00           H  
ATOM    239 HE21 GLN A  15      -0.991  -4.489   8.288  1.00  0.00           H  
ATOM    240 HE22 GLN A  15      -0.715  -5.536   9.670  1.00  0.00           H  
ATOM    241  N   LYS A  16      -0.989  -1.520   5.455  1.00  0.00           N  
ATOM    242  CA  LYS A  16      -1.248  -1.784   4.046  1.00  0.00           C  
ATOM    243  C   LYS A  16      -0.330  -0.961   3.137  1.00  0.00           C  
ATOM    244  O   LYS A  16       0.125  -1.479   2.123  1.00  0.00           O  
ATOM    245  CB  LYS A  16      -2.758  -1.618   3.738  1.00  0.00           C  
ATOM    246  CG  LYS A  16      -3.145  -0.697   2.567  1.00  0.00           C  
ATOM    247  CD  LYS A  16      -2.933  -1.357   1.199  1.00  0.00           C  
ATOM    248  CE  LYS A  16      -4.168  -2.153   0.765  1.00  0.00           C  
ATOM    249  NZ  LYS A  16      -3.922  -2.865  -0.501  1.00  0.00           N  
ATOM    250  H   LYS A  16      -1.809  -1.483   6.041  1.00  0.00           H  
ATOM    251  HA  LYS A  16      -1.017  -2.833   3.873  1.00  0.00           H  
ATOM    252  HB2 LYS A  16      -3.183  -2.606   3.561  1.00  0.00           H  
ATOM    253  HB3 LYS A  16      -3.263  -1.227   4.616  1.00  0.00           H  
ATOM    254  HG2 LYS A  16      -4.201  -0.441   2.667  1.00  0.00           H  
ATOM    255  HG3 LYS A  16      -2.586   0.239   2.617  1.00  0.00           H  
ATOM    256  HD2 LYS A  16      -2.732  -0.579   0.458  1.00  0.00           H  
ATOM    257  HD3 LYS A  16      -2.080  -2.029   1.239  1.00  0.00           H  
ATOM    258  HE2 LYS A  16      -4.430  -2.884   1.531  1.00  0.00           H  
ATOM    259  HE3 LYS A  16      -5.009  -1.472   0.625  1.00  0.00           H  
ATOM    260  HZ1 LYS A  16      -3.664  -2.206  -1.222  1.00  0.00           H  
ATOM    261  HZ2 LYS A  16      -3.173  -3.531  -0.377  1.00  0.00           H  
ATOM    262  HZ3 LYS A  16      -4.760  -3.355  -0.782  1.00  0.00           H  
ATOM    263  N   LEU A  17      -0.024   0.293   3.486  1.00  0.00           N  
ATOM    264  CA  LEU A  17       0.800   1.123   2.625  1.00  0.00           C  
ATOM    265  C   LEU A  17       2.198   0.517   2.565  1.00  0.00           C  
ATOM    266  O   LEU A  17       2.727   0.244   1.487  1.00  0.00           O  
ATOM    267  CB  LEU A  17       0.796   2.584   3.108  1.00  0.00           C  
ATOM    268  CG  LEU A  17      -0.465   3.341   2.648  1.00  0.00           C  
ATOM    269  CD1 LEU A  17      -0.655   4.621   3.472  1.00  0.00           C  
ATOM    270  CD2 LEU A  17      -0.376   3.739   1.166  1.00  0.00           C  
ATOM    271  H   LEU A  17      -0.228   0.624   4.429  1.00  0.00           H  
ATOM    272  HA  LEU A  17       0.390   1.075   1.624  1.00  0.00           H  
ATOM    273  HB2 LEU A  17       0.866   2.595   4.197  1.00  0.00           H  
ATOM    274  HB3 LEU A  17       1.671   3.100   2.716  1.00  0.00           H  
ATOM    275  HG  LEU A  17      -1.342   2.708   2.790  1.00  0.00           H  
ATOM    276 HD11 LEU A  17      -0.756   4.378   4.530  1.00  0.00           H  
ATOM    277 HD12 LEU A  17       0.201   5.283   3.340  1.00  0.00           H  
ATOM    278 HD13 LEU A  17      -1.558   5.138   3.146  1.00  0.00           H  
ATOM    279 HD21 LEU A  17       0.480   4.396   1.006  1.00  0.00           H  
ATOM    280 HD22 LEU A  17      -0.274   2.864   0.527  1.00  0.00           H  
ATOM    281 HD23 LEU A  17      -1.284   4.270   0.875  1.00  0.00           H  
ATOM    282  N   VAL A  18       2.757   0.245   3.742  1.00  0.00           N  
ATOM    283  CA  VAL A  18       4.057  -0.380   3.870  1.00  0.00           C  
ATOM    284  C   VAL A  18       4.039  -1.768   3.225  1.00  0.00           C  
ATOM    285  O   VAL A  18       4.854  -2.060   2.357  1.00  0.00           O  
ATOM    286  CB  VAL A  18       4.511  -0.402   5.337  1.00  0.00           C  
ATOM    287  CG1 VAL A  18       5.792  -1.226   5.529  1.00  0.00           C  
ATOM    288  CG2 VAL A  18       4.755   1.025   5.848  1.00  0.00           C  
ATOM    289  H   VAL A  18       2.190   0.359   4.571  1.00  0.00           H  
ATOM    290  HA  VAL A  18       4.739   0.256   3.329  1.00  0.00           H  
ATOM    291  HB  VAL A  18       3.723  -0.851   5.931  1.00  0.00           H  
ATOM    292 HG11 VAL A  18       5.604  -2.279   5.317  1.00  0.00           H  
ATOM    293 HG12 VAL A  18       6.577  -0.860   4.867  1.00  0.00           H  
ATOM    294 HG13 VAL A  18       6.130  -1.145   6.563  1.00  0.00           H  
ATOM    295 HG21 VAL A  18       5.555   1.495   5.274  1.00  0.00           H  
ATOM    296 HG22 VAL A  18       3.850   1.625   5.757  1.00  0.00           H  
ATOM    297 HG23 VAL A  18       5.046   0.995   6.898  1.00  0.00           H  
ATOM    298  N   PHE A  19       3.109  -2.622   3.650  1.00  0.00           N  
ATOM    299  CA  PHE A  19       2.950  -3.993   3.182  1.00  0.00           C  
ATOM    300  C   PHE A  19       2.859  -4.060   1.655  1.00  0.00           C  
ATOM    301  O   PHE A  19       3.601  -4.803   1.016  1.00  0.00           O  
ATOM    302  CB  PHE A  19       1.708  -4.600   3.845  1.00  0.00           C  
ATOM    303  CG  PHE A  19       1.234  -5.899   3.225  1.00  0.00           C  
ATOM    304  CD1 PHE A  19       1.938  -7.093   3.469  1.00  0.00           C  
ATOM    305  CD2 PHE A  19       0.141  -5.901   2.337  1.00  0.00           C  
ATOM    306  CE1 PHE A  19       1.536  -8.287   2.846  1.00  0.00           C  
ATOM    307  CE2 PHE A  19      -0.257  -7.094   1.712  1.00  0.00           C  
ATOM    308  CZ  PHE A  19       0.439  -8.288   1.968  1.00  0.00           C  
ATOM    309  H   PHE A  19       2.468  -2.280   4.353  1.00  0.00           H  
ATOM    310  HA  PHE A  19       3.820  -4.571   3.496  1.00  0.00           H  
ATOM    311  HB2 PHE A  19       1.915  -4.766   4.903  1.00  0.00           H  
ATOM    312  HB3 PHE A  19       0.899  -3.878   3.780  1.00  0.00           H  
ATOM    313  HD1 PHE A  19       2.790  -7.097   4.134  1.00  0.00           H  
ATOM    314  HD2 PHE A  19      -0.395  -4.987   2.124  1.00  0.00           H  
ATOM    315  HE1 PHE A  19       2.070  -9.205   3.046  1.00  0.00           H  
ATOM    316  HE2 PHE A  19      -1.102  -7.097   1.038  1.00  0.00           H  
ATOM    317  HZ  PHE A  19       0.125  -9.208   1.495  1.00  0.00           H  
ATOM    318  N   PHE A  20       1.946  -3.292   1.059  1.00  0.00           N  
ATOM    319  CA  PHE A  20       1.748  -3.307  -0.379  1.00  0.00           C  
ATOM    320  C   PHE A  20       3.014  -2.830  -1.074  1.00  0.00           C  
ATOM    321  O   PHE A  20       3.489  -3.461  -2.016  1.00  0.00           O  
ATOM    322  CB  PHE A  20       0.557  -2.431  -0.776  1.00  0.00           C  
ATOM    323  CG  PHE A  20      -0.069  -2.813  -2.100  1.00  0.00           C  
ATOM    324  CD1 PHE A  20      -0.914  -3.938  -2.169  1.00  0.00           C  
ATOM    325  CD2 PHE A  20       0.182  -2.055  -3.258  1.00  0.00           C  
ATOM    326  CE1 PHE A  20      -1.525  -4.288  -3.384  1.00  0.00           C  
ATOM    327  CE2 PHE A  20      -0.429  -2.407  -4.474  1.00  0.00           C  
ATOM    328  CZ  PHE A  20      -1.286  -3.520  -4.537  1.00  0.00           C  
ATOM    329  H   PHE A  20       1.371  -2.675   1.615  1.00  0.00           H  
ATOM    330  HA  PHE A  20       1.542  -4.338  -0.659  1.00  0.00           H  
ATOM    331  HB2 PHE A  20      -0.219  -2.545  -0.029  1.00  0.00           H  
ATOM    332  HB3 PHE A  20       0.866  -1.383  -0.788  1.00  0.00           H  
ATOM    333  HD1 PHE A  20      -1.087  -4.544  -1.291  1.00  0.00           H  
ATOM    334  HD2 PHE A  20       0.844  -1.201  -3.222  1.00  0.00           H  
ATOM    335  HE1 PHE A  20      -2.171  -5.153  -3.436  1.00  0.00           H  
ATOM    336  HE2 PHE A  20      -0.240  -1.822  -5.363  1.00  0.00           H  
ATOM    337  HZ  PHE A  20      -1.755  -3.790  -5.472  1.00  0.00           H  
ATOM    338  N   ALA A  21       3.575  -1.717  -0.592  1.00  0.00           N  
ATOM    339  CA  ALA A  21       4.801  -1.192  -1.160  1.00  0.00           C  
ATOM    340  C   ALA A  21       5.929  -2.214  -1.064  1.00  0.00           C  
ATOM    341  O   ALA A  21       6.729  -2.318  -1.983  1.00  0.00           O  
ATOM    342  CB  ALA A  21       5.209   0.085  -0.424  1.00  0.00           C  
ATOM    343  H   ALA A  21       3.165  -1.228   0.200  1.00  0.00           H  
ATOM    344  HA  ALA A  21       4.592  -1.001  -2.221  1.00  0.00           H  
ATOM    345  HB1 ALA A  21       4.424   0.833  -0.509  1.00  0.00           H  
ATOM    346  HB2 ALA A  21       5.385  -0.138   0.630  1.00  0.00           H  
ATOM    347  HB3 ALA A  21       6.133   0.470  -0.855  1.00  0.00           H  
ATOM    348  N   GLU A  22       5.999  -2.972   0.032  1.00  0.00           N  
ATOM    349  CA  GLU A  22       6.920  -4.085   0.187  1.00  0.00           C  
ATOM    350  C   GLU A  22       6.676  -5.118  -0.899  1.00  0.00           C  
ATOM    351  O   GLU A  22       7.594  -5.523  -1.605  1.00  0.00           O  
ATOM    352  CB  GLU A  22       6.736  -4.719   1.580  1.00  0.00           C  
ATOM    353  CG  GLU A  22       7.876  -4.423   2.555  1.00  0.00           C  
ATOM    354  CD  GLU A  22       9.104  -5.281   2.287  1.00  0.00           C  
ATOM    355  OE1 GLU A  22       8.980  -6.501   2.261  1.00  0.00           O  
ATOM    356  OE2 GLU A  22      10.300  -4.652   2.407  1.00  0.00           O  
ATOM    357  H   GLU A  22       5.344  -2.792   0.781  1.00  0.00           H  
ATOM    358  HA  GLU A  22       7.925  -3.717   0.023  1.00  0.00           H  
ATOM    359  HB2 GLU A  22       5.820  -4.357   2.039  1.00  0.00           H  
ATOM    360  HB3 GLU A  22       6.628  -5.800   1.487  1.00  0.00           H  
ATOM    361  HG2 GLU A  22       8.137  -3.364   2.530  1.00  0.00           H  
ATOM    362  HG3 GLU A  22       7.519  -4.683   3.550  1.00  0.00           H  
ATOM    363  HE2 GLU A  22      11.004  -5.300   2.333  1.00  0.00           H  
ATOM    364  N   ASP A  23       5.424  -5.549  -1.007  1.00  0.00           N  
ATOM    365  CA  ASP A  23       5.016  -6.579  -1.946  1.00  0.00           C  
ATOM    366  C   ASP A  23       5.446  -6.206  -3.363  1.00  0.00           C  
ATOM    367  O   ASP A  23       6.046  -7.014  -4.065  1.00  0.00           O  
ATOM    368  CB  ASP A  23       3.500  -6.791  -1.857  1.00  0.00           C  
ATOM    369  CG  ASP A  23       3.074  -8.008  -2.662  1.00  0.00           C  
ATOM    370  OD1 ASP A  23       2.842  -7.877  -3.859  1.00  0.00           O  
ATOM    371  OD2 ASP A  23       2.830  -9.142  -1.948  1.00  0.00           O  
ATOM    372  H   ASP A  23       4.752  -5.132  -0.373  1.00  0.00           H  
ATOM    373  HA  ASP A  23       5.546  -7.492  -1.669  1.00  0.00           H  
ATOM    374  HB2 ASP A  23       3.193  -6.899  -0.817  1.00  0.00           H  
ATOM    375  HB3 ASP A  23       2.984  -5.927  -2.274  1.00  0.00           H  
ATOM    376  HD2 ASP A  23       3.031  -9.055  -1.015  1.00  0.00           H  
ATOM    377  N   VAL A  24       5.159  -4.968  -3.762  1.00  0.00           N  
ATOM    378  CA  VAL A  24       5.574  -4.430  -5.047  1.00  0.00           C  
ATOM    379  C   VAL A  24       7.094  -4.290  -5.119  1.00  0.00           C  
ATOM    380  O   VAL A  24       7.730  -4.705  -6.087  1.00  0.00           O  
ATOM    381  CB  VAL A  24       4.844  -3.099  -5.300  1.00  0.00           C  
ATOM    382  CG1 VAL A  24       5.397  -2.397  -6.545  1.00  0.00           C  
ATOM    383  CG2 VAL A  24       3.336  -3.338  -5.468  1.00  0.00           C  
ATOM    384  H   VAL A  24       4.642  -4.365  -3.129  1.00  0.00           H  
ATOM    385  HA  VAL A  24       5.300  -5.133  -5.818  1.00  0.00           H  
ATOM    386  HB  VAL A  24       4.995  -2.441  -4.445  1.00  0.00           H  
ATOM    387 HG11 VAL A  24       6.388  -1.990  -6.342  1.00  0.00           H  
ATOM    388 HG12 VAL A  24       5.473  -3.115  -7.359  1.00  0.00           H  
ATOM    389 HG13 VAL A  24       4.742  -1.577  -6.838  1.00  0.00           H  
ATOM    390 HG21 VAL A  24       3.152  -4.004  -6.310  1.00  0.00           H  
ATOM    391 HG22 VAL A  24       2.913  -3.786  -4.570  1.00  0.00           H  
ATOM    392 HG23 VAL A  24       2.829  -2.390  -5.648  1.00  0.00           H  
ATOM    393  N   GLY A  25       7.667  -3.672  -4.093  1.00  0.00           N  
ATOM    394  CA  GLY A  25       9.062  -3.277  -4.031  1.00  0.00           C  
ATOM    395  C   GLY A  25       9.941  -4.497  -4.241  1.00  0.00           C  
ATOM    396  O   GLY A  25      10.753  -4.540  -5.164  1.00  0.00           O  
ATOM    397  H   GLY A  25       7.079  -3.466  -3.296  1.00  0.00           H  
ATOM    398  HA2 GLY A  25       9.265  -2.532  -4.801  1.00  0.00           H  
ATOM    399  HA3 GLY A  25       9.272  -2.844  -3.052  1.00  0.00           H  
ATOM    400  N   SER A  26       9.713  -5.536  -3.439  1.00  0.00           N  
ATOM    401  CA  SER A  26      10.423  -6.794  -3.545  1.00  0.00           C  
ATOM    402  C   SER A  26       9.845  -7.688  -4.643  1.00  0.00           C  
ATOM    403  O   SER A  26       9.930  -8.910  -4.546  1.00  0.00           O  
ATOM    404  CB  SER A  26      10.410  -7.484  -2.178  1.00  0.00           C  
ATOM    405  OG  SER A  26      10.872  -6.591  -1.179  1.00  0.00           O  
ATOM    406  H   SER A  26       8.980  -5.481  -2.738  1.00  0.00           H  
ATOM    407  HA  SER A  26      11.446  -6.574  -3.835  1.00  0.00           H  
ATOM    408  HB2 SER A  26       9.390  -7.793  -1.938  1.00  0.00           H  
ATOM    409  HB3 SER A  26      11.045  -8.371  -2.212  1.00  0.00           H  
ATOM    410  HG  SER A  26      11.706  -6.209  -1.464  1.00  0.00           H  
ATOM    411  N   ASN A  27       9.286  -7.087  -5.696  1.00  0.00           N  
ATOM    412  CA  ASN A  27       8.762  -7.790  -6.853  1.00  0.00           C  
ATOM    413  C   ASN A  27       8.736  -6.864  -8.074  1.00  0.00           C  
ATOM    414  O   ASN A  27       7.900  -6.999  -8.968  1.00  0.00           O  
ATOM    415  CB  ASN A  27       7.380  -8.361  -6.513  1.00  0.00           C  
ATOM    416  CG  ASN A  27       6.942  -9.450  -7.481  1.00  0.00           C  
ATOM    417  OD1 ASN A  27       7.749 -10.014  -8.213  1.00  0.00           O  
ATOM    418  ND2 ASN A  27       5.652  -9.774  -7.480  1.00  0.00           N  
ATOM    419  H   ASN A  27       9.205  -6.080  -5.695  1.00  0.00           H  
ATOM    420  HA  ASN A  27       9.453  -8.596  -7.084  1.00  0.00           H  
ATOM    421  HB2 ASN A  27       7.403  -8.812  -5.520  1.00  0.00           H  
ATOM    422  HB3 ASN A  27       6.651  -7.552  -6.511  1.00  0.00           H  
ATOM    423 HD21 ASN A  27       5.015  -9.309  -6.851  1.00  0.00           H  
ATOM    424 HD22 ASN A  27       5.337 -10.506  -8.097  1.00  0.00           H  
ATOM    425  N   LYS A  28       9.702  -5.941  -8.144  1.00  0.00           N  
ATOM    426  CA  LYS A  28       9.855  -5.015  -9.254  1.00  0.00           C  
ATOM    427  C   LYS A  28      10.034  -5.788 -10.549  1.00  0.00           C  
ATOM    428  O   LYS A  28       9.467  -5.425 -11.570  1.00  0.00           O  
ATOM    429  CB  LYS A  28      11.029  -4.044  -9.053  1.00  0.00           C  
ATOM    430  CG  LYS A  28      10.597  -2.732  -8.383  1.00  0.00           C  
ATOM    431  CD  LYS A  28      11.669  -1.642  -8.571  1.00  0.00           C  
ATOM    432  CE  LYS A  28      11.037  -0.337  -9.076  1.00  0.00           C  
ATOM    433  NZ  LYS A  28      12.058   0.673  -9.405  1.00  0.00           N  
ATOM    434  H   LYS A  28      10.368  -5.904  -7.399  1.00  0.00           H  
ATOM    435  HA  LYS A  28       8.930  -4.463  -9.335  1.00  0.00           H  
ATOM    436  HB2 LYS A  28      11.836  -4.515  -8.491  1.00  0.00           H  
ATOM    437  HB3 LYS A  28      11.406  -3.795 -10.047  1.00  0.00           H  
ATOM    438  HG2 LYS A  28       9.664  -2.398  -8.839  1.00  0.00           H  
ATOM    439  HG3 LYS A  28      10.410  -2.906  -7.321  1.00  0.00           H  
ATOM    440  HD2 LYS A  28      12.180  -1.467  -7.623  1.00  0.00           H  
ATOM    441  HD3 LYS A  28      12.413  -1.964  -9.301  1.00  0.00           H  
ATOM    442  HE2 LYS A  28      10.465  -0.536  -9.984  1.00  0.00           H  
ATOM    443  HE3 LYS A  28      10.366   0.067  -8.317  1.00  0.00           H  
ATOM    444  HZ1 LYS A  28      12.606   0.890  -8.585  1.00  0.00           H  
ATOM    445  HZ2 LYS A  28      12.665   0.319 -10.131  1.00  0.00           H  
ATOM    446  HZ3 LYS A  28      11.604   1.513  -9.737  1.00  0.00           H  
ATOM    447  N   GLY A  29      10.790  -6.881 -10.480  1.00  0.00           N  
ATOM    448  CA  GLY A  29      10.958  -7.825 -11.574  1.00  0.00           C  
ATOM    449  C   GLY A  29       9.625  -8.200 -12.230  1.00  0.00           C  
ATOM    450  O   GLY A  29       9.589  -8.458 -13.430  1.00  0.00           O  
ATOM    451  H   GLY A  29      11.206  -7.076  -9.585  1.00  0.00           H  
ATOM    452  HA2 GLY A  29      11.617  -7.387 -12.323  1.00  0.00           H  
ATOM    453  HA3 GLY A  29      11.423  -8.732 -11.188  1.00  0.00           H  
ATOM    454  N   ALA A  30       8.536  -8.220 -11.451  1.00  0.00           N  
ATOM    455  CA  ALA A  30       7.200  -8.500 -11.952  1.00  0.00           C  
ATOM    456  C   ALA A  30       6.466  -7.198 -12.276  1.00  0.00           C  
ATOM    457  O   ALA A  30       5.980  -7.012 -13.392  1.00  0.00           O  
ATOM    458  CB  ALA A  30       6.432  -9.342 -10.935  1.00  0.00           C  
ATOM    459  H   ALA A  30       8.613  -7.912 -10.488  1.00  0.00           H  
ATOM    460  HA  ALA A  30       7.281  -9.091 -12.859  1.00  0.00           H  
ATOM    461  HB1 ALA A  30       6.987 -10.256 -10.720  1.00  0.00           H  
ATOM    462  HB2 ALA A  30       6.298  -8.777 -10.016  1.00  0.00           H  
ATOM    463  HB3 ALA A  30       5.453  -9.604 -11.334  1.00  0.00           H  
ATOM    464  N   ILE A  31       6.384  -6.280 -11.304  1.00  0.00           N  
ATOM    465  CA  ILE A  31       5.631  -5.035 -11.458  1.00  0.00           C  
ATOM    466  C   ILE A  31       6.218  -4.116 -12.544  1.00  0.00           C  
ATOM    467  O   ILE A  31       5.575  -3.164 -12.990  1.00  0.00           O  
ATOM    468  CB  ILE A  31       5.351  -4.379 -10.087  1.00  0.00           C  
ATOM    469  CG1 ILE A  31       4.197  -5.098  -9.356  1.00  0.00           C  
ATOM    470  CG2 ILE A  31       4.918  -2.916 -10.246  1.00  0.00           C  
ATOM    471  CD1 ILE A  31       4.550  -6.479  -8.803  1.00  0.00           C  
ATOM    472  H   ILE A  31       6.815  -6.479 -10.407  1.00  0.00           H  
ATOM    473  HA  ILE A  31       4.681  -5.332 -11.875  1.00  0.00           H  
ATOM    474  HB  ILE A  31       6.251  -4.398  -9.471  1.00  0.00           H  
ATOM    475 HG12 ILE A  31       3.897  -4.493  -8.504  1.00  0.00           H  
ATOM    476 HG13 ILE A  31       3.333  -5.188 -10.015  1.00  0.00           H  
ATOM    477 HG21 ILE A  31       5.754  -2.305 -10.586  1.00  0.00           H  
ATOM    478 HG22 ILE A  31       4.105  -2.874 -10.967  1.00  0.00           H  
ATOM    479 HG23 ILE A  31       4.561  -2.499  -9.307  1.00  0.00           H  
ATOM    480 HD11 ILE A  31       4.663  -7.197  -9.611  1.00  0.00           H  
ATOM    481 HD12 ILE A  31       5.468  -6.418  -8.221  1.00  0.00           H  
ATOM    482 HD13 ILE A  31       3.745  -6.821  -8.153  1.00  0.00           H  
ATOM    483  N   ILE A  32       7.410  -4.458 -13.024  1.00  0.00           N  
ATOM    484  CA  ILE A  32       8.081  -3.937 -14.206  1.00  0.00           C  
ATOM    485  C   ILE A  32       7.100  -3.523 -15.307  1.00  0.00           C  
ATOM    486  O   ILE A  32       7.286  -2.474 -15.912  1.00  0.00           O  
ATOM    487  CB  ILE A  32       9.163  -4.936 -14.686  1.00  0.00           C  
ATOM    488  CG1 ILE A  32      10.542  -4.293 -14.462  1.00  0.00           C  
ATOM    489  CG2 ILE A  32       9.002  -5.407 -16.142  1.00  0.00           C  
ATOM    490  CD1 ILE A  32      11.716  -5.181 -14.884  1.00  0.00           C  
ATOM    491  H   ILE A  32       7.908  -5.145 -12.474  1.00  0.00           H  
ATOM    492  HA  ILE A  32       8.585  -3.034 -13.875  1.00  0.00           H  
ATOM    493  HB  ILE A  32       9.110  -5.828 -14.063  1.00  0.00           H  
ATOM    494 HG12 ILE A  32      10.595  -3.355 -15.013  1.00  0.00           H  
ATOM    495 HG13 ILE A  32      10.647  -4.078 -13.398  1.00  0.00           H  
ATOM    496 HG21 ILE A  32       8.028  -5.875 -16.285  1.00  0.00           H  
ATOM    497 HG22 ILE A  32       9.115  -4.570 -16.832  1.00  0.00           H  
ATOM    498 HG23 ILE A  32       9.751  -6.162 -16.377  1.00  0.00           H  
ATOM    499 HD11 ILE A  32      11.600  -6.180 -14.465  1.00  0.00           H  
ATOM    500 HD12 ILE A  32      11.774  -5.244 -15.971  1.00  0.00           H  
ATOM    501 HD13 ILE A  32      12.645  -4.744 -14.516  1.00  0.00           H  
ATOM    502  N   GLY A  33       6.048  -4.311 -15.556  1.00  0.00           N  
ATOM    503  CA  GLY A  33       5.001  -3.945 -16.503  1.00  0.00           C  
ATOM    504  C   GLY A  33       4.509  -2.508 -16.291  1.00  0.00           C  
ATOM    505  O   GLY A  33       4.512  -1.697 -17.216  1.00  0.00           O  
ATOM    506  H   GLY A  33       5.950  -5.167 -15.023  1.00  0.00           H  
ATOM    507  HA2 GLY A  33       5.387  -4.049 -17.518  1.00  0.00           H  
ATOM    508  HA3 GLY A  33       4.159  -4.626 -16.377  1.00  0.00           H  
ATOM    509  N   LEU A  34       4.104  -2.173 -15.064  1.00  0.00           N  
ATOM    510  CA  LEU A  34       3.613  -0.871 -14.697  1.00  0.00           C  
ATOM    511  C   LEU A  34       4.734   0.139 -14.768  1.00  0.00           C  
ATOM    512  O   LEU A  34       4.540   1.250 -15.247  1.00  0.00           O  
ATOM    513  CB  LEU A  34       2.907  -0.967 -13.332  1.00  0.00           C  
ATOM    514  CG  LEU A  34       3.481  -0.201 -12.121  1.00  0.00           C  
ATOM    515  CD1 LEU A  34       3.563   1.329 -12.269  1.00  0.00           C  
ATOM    516  CD2 LEU A  34       2.573  -0.464 -10.910  1.00  0.00           C  
ATOM    517  H   LEU A  34       4.260  -2.775 -14.273  1.00  0.00           H  
ATOM    518  HA  LEU A  34       2.902  -0.592 -15.458  1.00  0.00           H  
ATOM    519  HB2 LEU A  34       1.885  -0.674 -13.509  1.00  0.00           H  
ATOM    520  HB3 LEU A  34       2.856  -2.016 -13.037  1.00  0.00           H  
ATOM    521  HG  LEU A  34       4.473  -0.605 -11.916  1.00  0.00           H  
ATOM    522 HD11 LEU A  34       2.722   1.699 -12.856  1.00  0.00           H  
ATOM    523 HD12 LEU A  34       3.536   1.800 -11.285  1.00  0.00           H  
ATOM    524 HD13 LEU A  34       4.498   1.640 -12.728  1.00  0.00           H  
ATOM    525 HD21 LEU A  34       1.631   0.071 -11.033  1.00  0.00           H  
ATOM    526 HD22 LEU A  34       2.352  -1.524 -10.803  1.00  0.00           H  
ATOM    527 HD23 LEU A  34       3.063  -0.115 -10.000  1.00  0.00           H  
ATOM    528  N   MET A  35       5.912  -0.262 -14.307  1.00  0.00           N  
ATOM    529  CA  MET A  35       7.083   0.596 -14.307  1.00  0.00           C  
ATOM    530  C   MET A  35       7.327   1.111 -15.730  1.00  0.00           C  
ATOM    531  O   MET A  35       7.407   2.315 -15.961  1.00  0.00           O  
ATOM    532  CB  MET A  35       8.287  -0.161 -13.724  1.00  0.00           C  
ATOM    533  CG  MET A  35       9.223   0.790 -12.973  1.00  0.00           C  
ATOM    534  SD  MET A  35       8.557   1.382 -11.381  1.00  0.00           S  
ATOM    535  CE  MET A  35       8.687   3.171 -11.636  1.00  0.00           C  
ATOM    536  H   MET A  35       5.957  -1.218 -13.986  1.00  0.00           H  
ATOM    537  HA  MET A  35       6.850   1.449 -13.670  1.00  0.00           H  
ATOM    538  HB2 MET A  35       7.945  -0.910 -13.009  1.00  0.00           H  
ATOM    539  HB3 MET A  35       8.839  -0.662 -14.521  1.00  0.00           H  
ATOM    540  HG2 MET A  35      10.145   0.255 -12.749  1.00  0.00           H  
ATOM    541  HG3 MET A  35       9.464   1.636 -13.614  1.00  0.00           H  
ATOM    542  HE1 MET A  35       9.729   3.446 -11.790  1.00  0.00           H  
ATOM    543  HE2 MET A  35       8.093   3.460 -12.503  1.00  0.00           H  
ATOM    544  HE3 MET A  35       8.303   3.675 -10.750  1.00  0.00           H  
ATOM    545  N   VAL A  36       7.364   0.196 -16.698  1.00  0.00           N  
ATOM    546  CA  VAL A  36       7.510   0.528 -18.108  1.00  0.00           C  
ATOM    547  C   VAL A  36       6.291   1.332 -18.576  1.00  0.00           C  
ATOM    548  O   VAL A  36       6.427   2.363 -19.240  1.00  0.00           O  
ATOM    549  CB  VAL A  36       7.749  -0.745 -18.929  1.00  0.00           C  
ATOM    550  CG1 VAL A  36       7.783  -0.459 -20.437  1.00  0.00           C  
ATOM    551  CG2 VAL A  36       9.076  -1.412 -18.536  1.00  0.00           C  
ATOM    552  H   VAL A  36       7.199  -0.771 -16.438  1.00  0.00           H  
ATOM    553  HA  VAL A  36       8.401   1.126 -18.228  1.00  0.00           H  
ATOM    554  HB  VAL A  36       6.933  -1.423 -18.716  1.00  0.00           H  
ATOM    555 HG11 VAL A  36       6.818  -0.088 -20.781  1.00  0.00           H  
ATOM    556 HG12 VAL A  36       8.553   0.281 -20.660  1.00  0.00           H  
ATOM    557 HG13 VAL A  36       8.007  -1.378 -20.978  1.00  0.00           H  
ATOM    558 HG21 VAL A  36       9.911  -0.756 -18.784  1.00  0.00           H  
ATOM    559 HG22 VAL A  36       9.108  -1.628 -17.470  1.00  0.00           H  
ATOM    560 HG23 VAL A  36       9.189  -2.350 -19.080  1.00  0.00           H  
ATOM    561  N   GLY A  37       5.095   0.883 -18.184  1.00  0.00           N  
ATOM    562  CA  GLY A  37       3.828   1.505 -18.534  1.00  0.00           C  
ATOM    563  C   GLY A  37       3.766   2.957 -18.067  1.00  0.00           C  
ATOM    564  O   GLY A  37       3.077   3.772 -18.671  1.00  0.00           O  
ATOM    565  H   GLY A  37       5.058   0.095 -17.548  1.00  0.00           H  
ATOM    566  HA2 GLY A  37       3.690   1.462 -19.615  1.00  0.00           H  
ATOM    567  HA3 GLY A  37       3.023   0.948 -18.054  1.00  0.00           H  
ATOM    568  N   GLY A  38       4.491   3.281 -16.998  1.00  0.00           N  
ATOM    569  CA  GLY A  38       4.601   4.622 -16.455  1.00  0.00           C  
ATOM    570  C   GLY A  38       5.796   5.386 -17.021  1.00  0.00           C  
ATOM    571  O   GLY A  38       5.837   6.604 -16.890  1.00  0.00           O  
ATOM    572  H   GLY A  38       4.949   2.523 -16.500  1.00  0.00           H  
ATOM    573  HA2 GLY A  38       3.694   5.190 -16.666  1.00  0.00           H  
ATOM    574  HA3 GLY A  38       4.722   4.544 -15.377  1.00  0.00           H  
ATOM    575  N   VAL A  39       6.764   4.699 -17.639  1.00  0.00           N  
ATOM    576  CA  VAL A  39       7.913   5.344 -18.273  1.00  0.00           C  
ATOM    577  C   VAL A  39       7.521   5.891 -19.647  1.00  0.00           C  
ATOM    578  O   VAL A  39       8.031   6.929 -20.063  1.00  0.00           O  
ATOM    579  CB  VAL A  39       9.105   4.368 -18.332  1.00  0.00           C  
ATOM    580  CG1 VAL A  39      10.159   4.751 -19.380  1.00  0.00           C  
ATOM    581  CG2 VAL A  39       9.794   4.315 -16.962  1.00  0.00           C  
ATOM    582  H   VAL A  39       6.673   3.689 -17.720  1.00  0.00           H  
ATOM    583  HA  VAL A  39       8.221   6.204 -17.674  1.00  0.00           H  
ATOM    584  HB  VAL A  39       8.742   3.374 -18.586  1.00  0.00           H  
ATOM    585 HG11 VAL A  39       9.751   4.654 -20.387  1.00  0.00           H  
ATOM    586 HG12 VAL A  39      10.494   5.777 -19.223  1.00  0.00           H  
ATOM    587 HG13 VAL A  39      11.016   4.082 -19.298  1.00  0.00           H  
ATOM    588 HG21 VAL A  39      10.312   5.255 -16.772  1.00  0.00           H  
ATOM    589 HG22 VAL A  39       9.064   4.157 -16.171  1.00  0.00           H  
ATOM    590 HG23 VAL A  39      10.518   3.500 -16.945  1.00  0.00           H  
ATOM    591  N   VAL A  40       6.654   5.184 -20.380  1.00  0.00           N  
ATOM    592  CA  VAL A  40       6.247   5.614 -21.707  1.00  0.00           C  
ATOM    593  C   VAL A  40       5.586   7.005 -21.701  1.00  0.00           C  
ATOM    594  O   VAL A  40       5.836   7.799 -22.606  1.00  0.00           O  
ATOM    595  CB  VAL A  40       5.432   4.524 -22.428  1.00  0.00           C  
ATOM    596  CG1 VAL A  40       4.187   4.087 -21.655  1.00  0.00           C  
ATOM    597  CG2 VAL A  40       5.026   4.974 -23.835  1.00  0.00           C  
ATOM    598  H   VAL A  40       6.386   4.262 -20.072  1.00  0.00           H  
ATOM    599  HA  VAL A  40       7.181   5.691 -22.251  1.00  0.00           H  
ATOM    600  HB  VAL A  40       6.075   3.648 -22.534  1.00  0.00           H  
ATOM    601 HG11 VAL A  40       4.486   3.681 -20.693  1.00  0.00           H  
ATOM    602 HG12 VAL A  40       3.516   4.930 -21.508  1.00  0.00           H  
ATOM    603 HG13 VAL A  40       3.661   3.308 -22.207  1.00  0.00           H  
ATOM    604 HG21 VAL A  40       4.303   5.789 -23.782  1.00  0.00           H  
ATOM    605 HG22 VAL A  40       5.906   5.310 -24.383  1.00  0.00           H  
ATOM    606 HG23 VAL A  40       4.573   4.139 -24.369  1.00  0.00           H  
ATOM    607  N   ILE A  41       4.748   7.307 -20.701  1.00  0.00           N  
ATOM    608  CA  ILE A  41       4.202   8.648 -20.486  1.00  0.00           C  
ATOM    609  C   ILE A  41       5.081   9.342 -19.435  1.00  0.00           C  
ATOM    610  O   ILE A  41       5.998   8.736 -18.891  1.00  0.00           O  
ATOM    611  CB  ILE A  41       2.715   8.572 -20.076  1.00  0.00           C  
ATOM    612  CG1 ILE A  41       1.923   7.544 -20.913  1.00  0.00           C  
ATOM    613  CG2 ILE A  41       1.960   9.913 -20.147  1.00  0.00           C  
ATOM    614  CD1 ILE A  41       1.614   6.311 -20.066  1.00  0.00           C  
ATOM    615  H   ILE A  41       4.635   6.642 -19.951  1.00  0.00           H  
ATOM    616  HA  ILE A  41       4.239   9.223 -21.405  1.00  0.00           H  
ATOM    617  HB  ILE A  41       2.723   8.270 -19.035  1.00  0.00           H  
ATOM    618 HG12 ILE A  41       0.969   7.952 -21.248  1.00  0.00           H  
ATOM    619 HG13 ILE A  41       2.476   7.256 -21.808  1.00  0.00           H  
ATOM    620 HG21 ILE A  41       2.269  10.588 -19.353  1.00  0.00           H  
ATOM    621 HG22 ILE A  41       2.112  10.383 -21.119  1.00  0.00           H  
ATOM    622 HG23 ILE A  41       0.892   9.747 -19.998  1.00  0.00           H  
ATOM    623 HD11 ILE A  41       2.538   5.937 -19.632  1.00  0.00           H  
ATOM    624 HD12 ILE A  41       0.928   6.575 -19.261  1.00  0.00           H  
ATOM    625 HD13 ILE A  41       1.160   5.536 -20.684  1.00  0.00           H  
ATOM    626  N   ALA A  42       4.799  10.609 -19.131  1.00  0.00           N  
ATOM    627  CA  ALA A  42       5.507  11.384 -18.116  1.00  0.00           C  
ATOM    628  C   ALA A  42       7.006  11.477 -18.430  1.00  0.00           C  
ATOM    629  O   ALA A  42       7.318  11.704 -19.620  1.00  0.00           O  
ATOM    630  CB  ALA A  42       5.219  10.817 -16.716  1.00  0.00           C  
ATOM    631  OXT ALA A  42       7.809  11.369 -17.478  1.00  0.00           O  
ATOM    632  H   ALA A  42       4.062  11.060 -19.645  1.00  0.00           H  
ATOM    633  HA  ALA A  42       5.108  12.398 -18.145  1.00  0.00           H  
ATOM    634  HB1 ALA A  42       5.625  11.486 -15.957  1.00  0.00           H  
ATOM    635  HB2 ALA A  42       4.143  10.730 -16.566  1.00  0.00           H  
ATOM    636  HB3 ALA A  42       5.675   9.834 -16.595  1.00  0.00           H  
TER     637      ALA A  42                                                      
ENDMDL                                                                          
MODEL        2                                                                  
ATOM      1  N   ASP A   1     -10.986  -1.661  24.609  1.00  0.00           N  
ATOM      2  CA  ASP A   1     -11.628  -1.609  23.280  1.00  0.00           C  
ATOM      3  C   ASP A   1     -12.445  -0.311  23.143  1.00  0.00           C  
ATOM      4  O   ASP A   1     -12.153   0.666  23.828  1.00  0.00           O  
ATOM      5  CB  ASP A   1     -12.447  -2.893  23.017  1.00  0.00           C  
ATOM      6  CG  ASP A   1     -11.559  -4.091  22.710  1.00  0.00           C  
ATOM      7  OD1 ASP A   1     -10.943  -4.636  23.614  1.00  0.00           O  
ATOM      8  OD2 ASP A   1     -11.494  -4.468  21.400  1.00  0.00           O  
ATOM      9  H1  ASP A   1     -11.692  -1.715  25.328  1.00  0.00           H  
ATOM     10  H2  ASP A   1     -10.462  -0.806  24.740  1.00  0.00           H  
ATOM     11  H3  ASP A   1     -10.369  -2.459  24.673  1.00  0.00           H  
ATOM     12  HA  ASP A   1     -10.809  -1.559  22.564  1.00  0.00           H  
ATOM     13  HB2 ASP A   1     -13.060  -3.121  23.889  1.00  0.00           H  
ATOM     14  HB3 ASP A   1     -13.107  -2.803  22.160  1.00  0.00           H  
ATOM     15  HD2 ASP A   1     -10.803  -5.132  21.312  1.00  0.00           H  
ATOM     16  N   ALA A   2     -13.451  -0.285  22.261  1.00  0.00           N  
ATOM     17  CA  ALA A   2     -14.405   0.805  22.072  1.00  0.00           C  
ATOM     18  C   ALA A   2     -13.786   1.971  21.304  1.00  0.00           C  
ATOM     19  O   ALA A   2     -14.215   2.272  20.194  1.00  0.00           O  
ATOM     20  CB  ALA A   2     -15.050   1.250  23.394  1.00  0.00           C  
ATOM     21  H   ALA A   2     -13.552  -1.061  21.628  1.00  0.00           H  
ATOM     22  HA  ALA A   2     -15.211   0.403  21.454  1.00  0.00           H  
ATOM     23  HB1 ALA A   2     -15.439   0.383  23.928  1.00  0.00           H  
ATOM     24  HB2 ALA A   2     -14.343   1.776  24.032  1.00  0.00           H  
ATOM     25  HB3 ALA A   2     -15.877   1.927  23.176  1.00  0.00           H  
ATOM     26  N   GLU A   3     -12.768   2.608  21.880  1.00  0.00           N  
ATOM     27  CA  GLU A   3     -12.036   3.713  21.280  1.00  0.00           C  
ATOM     28  C   GLU A   3     -10.689   3.151  20.838  1.00  0.00           C  
ATOM     29  O   GLU A   3     -10.271   2.105  21.333  1.00  0.00           O  
ATOM     30  CB  GLU A   3     -11.921   4.840  22.325  1.00  0.00           C  
ATOM     31  CG  GLU A   3     -11.629   6.242  21.760  1.00  0.00           C  
ATOM     32  CD  GLU A   3     -10.187   6.446  21.318  1.00  0.00           C  
ATOM     33  OE1 GLU A   3      -9.277   6.209  22.103  1.00  0.00           O  
ATOM     34  OE2 GLU A   3     -10.011   6.553  19.976  1.00  0.00           O  
ATOM     35  H   GLU A   3     -12.355   2.173  22.699  1.00  0.00           H  
ATOM     36  HA  GLU A   3     -12.564   4.074  20.395  1.00  0.00           H  
ATOM     37  HB2 GLU A   3     -12.885   4.915  22.830  1.00  0.00           H  
ATOM     38  HB3 GLU A   3     -11.172   4.575  23.075  1.00  0.00           H  
ATOM     39  HG2 GLU A   3     -12.298   6.457  20.926  1.00  0.00           H  
ATOM     40  HG3 GLU A   3     -11.819   6.976  22.543  1.00  0.00           H  
ATOM     41  HE2 GLU A   3      -9.079   6.670  19.775  1.00  0.00           H  
ATOM     42  N   PHE A   4     -10.034   3.800  19.872  1.00  0.00           N  
ATOM     43  CA  PHE A   4      -8.719   3.455  19.348  1.00  0.00           C  
ATOM     44  C   PHE A   4      -8.815   2.271  18.386  1.00  0.00           C  
ATOM     45  O   PHE A   4      -8.371   2.333  17.243  1.00  0.00           O  
ATOM     46  CB  PHE A   4      -7.723   3.260  20.499  1.00  0.00           C  
ATOM     47  CG  PHE A   4      -6.267   3.486  20.141  1.00  0.00           C  
ATOM     48  CD1 PHE A   4      -5.770   4.801  20.066  1.00  0.00           C  
ATOM     49  CD2 PHE A   4      -5.382   2.398  20.028  1.00  0.00           C  
ATOM     50  CE1 PHE A   4      -4.396   5.029  19.876  1.00  0.00           C  
ATOM     51  CE2 PHE A   4      -4.005   2.626  19.847  1.00  0.00           C  
ATOM     52  CZ  PHE A   4      -3.513   3.940  19.772  1.00  0.00           C  
ATOM     53  H   PHE A   4     -10.425   4.663  19.522  1.00  0.00           H  
ATOM     54  HA  PHE A   4      -8.391   4.304  18.766  1.00  0.00           H  
ATOM     55  HB2 PHE A   4      -7.967   3.975  21.287  1.00  0.00           H  
ATOM     56  HB3 PHE A   4      -7.856   2.264  20.913  1.00  0.00           H  
ATOM     57  HD1 PHE A   4      -6.436   5.643  20.184  1.00  0.00           H  
ATOM     58  HD2 PHE A   4      -5.746   1.384  20.103  1.00  0.00           H  
ATOM     59  HE1 PHE A   4      -4.017   6.039  19.829  1.00  0.00           H  
ATOM     60  HE2 PHE A   4      -3.323   1.790  19.779  1.00  0.00           H  
ATOM     61  HZ  PHE A   4      -2.453   4.116  19.646  1.00  0.00           H  
ATOM     62  N   ARG A   5      -9.477   1.211  18.837  1.00  0.00           N  
ATOM     63  CA  ARG A   5      -9.806   0.049  18.026  1.00  0.00           C  
ATOM     64  C   ARG A   5     -10.858   0.399  16.969  1.00  0.00           C  
ATOM     65  O   ARG A   5     -10.847  -0.156  15.875  1.00  0.00           O  
ATOM     66  CB  ARG A   5     -10.260  -1.099  18.933  1.00  0.00           C  
ATOM     67  CG  ARG A   5     -11.615  -0.828  19.601  1.00  0.00           C  
ATOM     68  CD  ARG A   5     -12.765  -1.557  18.899  1.00  0.00           C  
ATOM     69  NE  ARG A   5     -12.771  -2.967  19.302  1.00  0.00           N  
ATOM     70  CZ  ARG A   5     -13.613  -3.903  18.854  1.00  0.00           C  
ATOM     71  NH1 ARG A   5     -14.510  -3.624  17.903  1.00  0.00           N  
ATOM     72  NH2 ARG A   5     -13.534  -5.124  19.391  1.00  0.00           N  
ATOM     73  H   ARG A   5      -9.828   1.288  19.783  1.00  0.00           H  
ATOM     74  HA  ARG A   5      -8.896  -0.271  17.517  1.00  0.00           H  
ATOM     75  HB2 ARG A   5     -10.311  -2.022  18.352  1.00  0.00           H  
ATOM     76  HB3 ARG A   5      -9.504  -1.236  19.708  1.00  0.00           H  
ATOM     77  HG2 ARG A   5     -11.558  -1.219  20.607  1.00  0.00           H  
ATOM     78  HG3 ARG A   5     -11.823   0.237  19.679  1.00  0.00           H  
ATOM     79  HD2 ARG A   5     -13.711  -1.101  19.195  1.00  0.00           H  
ATOM     80  HD3 ARG A   5     -12.663  -1.477  17.815  1.00  0.00           H  
ATOM     81  HE  ARG A   5     -12.088  -3.261  19.994  1.00  0.00           H  
ATOM     82 HH11 ARG A   5     -14.539  -2.698  17.504  1.00  0.00           H  
ATOM     83 HH12 ARG A   5     -15.144  -4.332  17.560  1.00  0.00           H  
ATOM     84 HH21 ARG A   5     -12.853  -5.273  20.128  1.00  0.00           H  
ATOM     85 HH22 ARG A   5     -14.131  -5.878  19.087  1.00  0.00           H  
ATOM     86  N   HIS A   6     -11.769   1.325  17.300  1.00  0.00           N  
ATOM     87  CA  HIS A   6     -12.846   1.764  16.416  1.00  0.00           C  
ATOM     88  C   HIS A   6     -12.323   2.297  15.082  1.00  0.00           C  
ATOM     89  O   HIS A   6     -13.007   2.245  14.061  1.00  0.00           O  
ATOM     90  CB  HIS A   6     -13.759   2.746  17.167  1.00  0.00           C  
ATOM     91  CG  HIS A   6     -14.415   3.790  16.305  1.00  0.00           C  
ATOM     92  ND1 HIS A   6     -15.707   3.776  15.816  1.00  0.00           N  
ATOM     93  CD2 HIS A   6     -13.791   4.906  15.836  1.00  0.00           C  
ATOM     94  CE1 HIS A   6     -15.863   4.881  15.064  1.00  0.00           C  
ATOM     95  NE2 HIS A   6     -14.711   5.583  15.061  1.00  0.00           N  
ATOM     96  H   HIS A   6     -11.712   1.752  18.214  1.00  0.00           H  
ATOM     97  HA  HIS A   6     -13.435   0.902  16.144  1.00  0.00           H  
ATOM     98  HB2 HIS A   6     -14.532   2.178  17.685  1.00  0.00           H  
ATOM     99  HB3 HIS A   6     -13.178   3.287  17.915  1.00  0.00           H  
ATOM    100  HD1 HIS A   6     -16.403   3.062  15.981  1.00  0.00           H  
ATOM    101  HD2 HIS A   6     -12.757   5.160  16.011  1.00  0.00           H  
ATOM    102  HE1 HIS A   6     -16.764   5.159  14.536  1.00  0.00           H  
ATOM    103  HE2 HIS A   6     -14.547   6.449  14.571  1.00  0.00           H  
ATOM    104  N   ASP A   7     -11.085   2.781  15.086  1.00  0.00           N  
ATOM    105  CA  ASP A   7     -10.409   3.415  13.967  1.00  0.00           C  
ATOM    106  C   ASP A   7     -10.069   2.439  12.828  1.00  0.00           C  
ATOM    107  O   ASP A   7      -9.096   2.676  12.119  1.00  0.00           O  
ATOM    108  CB  ASP A   7      -9.148   4.101  14.515  1.00  0.00           C  
ATOM    109  CG  ASP A   7      -9.494   5.223  15.489  1.00  0.00           C  
ATOM    110  OD1 ASP A   7      -9.774   4.955  16.636  1.00  0.00           O  
ATOM    111  OD2 ASP A   7      -9.708   6.450  14.902  1.00  0.00           O  
ATOM    112  H   ASP A   7     -10.610   2.729  15.974  1.00  0.00           H  
ATOM    113  HA  ASP A   7     -11.052   4.187  13.540  1.00  0.00           H  
ATOM    114  HB2 ASP A   7      -8.533   3.364  15.037  1.00  0.00           H  
ATOM    115  HB3 ASP A   7      -8.541   4.504  13.715  1.00  0.00           H  
ATOM    116  HD2 ASP A   7      -9.580   6.458  13.963  1.00  0.00           H  
ATOM    117  N   SER A   8     -10.864   1.390  12.591  1.00  0.00           N  
ATOM    118  CA  SER A   8     -10.680   0.459  11.487  1.00  0.00           C  
ATOM    119  C   SER A   8     -10.578   1.200  10.155  1.00  0.00           C  
ATOM    120  O   SER A   8      -9.646   0.974   9.393  1.00  0.00           O  
ATOM    121  CB  SER A   8     -11.824  -0.551  11.467  1.00  0.00           C  
ATOM    122  OG  SER A   8     -11.953  -1.164  12.734  1.00  0.00           O  
ATOM    123  H   SER A   8     -11.677   1.239  13.177  1.00  0.00           H  
ATOM    124  HA  SER A   8      -9.770  -0.107  11.650  1.00  0.00           H  
ATOM    125  HB2 SER A   8     -12.744  -0.027  11.239  1.00  0.00           H  
ATOM    126  HB3 SER A   8     -11.646  -1.304  10.694  1.00  0.00           H  
ATOM    127  HG  SER A   8     -11.133  -1.612  12.959  1.00  0.00           H  
ATOM    128  N   GLY A   9     -11.525   2.104   9.885  1.00  0.00           N  
ATOM    129  CA  GLY A   9     -11.548   2.882   8.652  1.00  0.00           C  
ATOM    130  C   GLY A   9     -10.272   3.705   8.462  1.00  0.00           C  
ATOM    131  O   GLY A   9      -9.821   3.915   7.340  1.00  0.00           O  
ATOM    132  H   GLY A   9     -12.256   2.257  10.564  1.00  0.00           H  
ATOM    133  HA2 GLY A   9     -11.670   2.208   7.803  1.00  0.00           H  
ATOM    134  HA3 GLY A   9     -12.399   3.562   8.681  1.00  0.00           H  
ATOM    135  N   TYR A  10      -9.679   4.180   9.560  1.00  0.00           N  
ATOM    136  CA  TYR A  10      -8.444   4.942   9.522  1.00  0.00           C  
ATOM    137  C   TYR A  10      -7.290   3.970   9.254  1.00  0.00           C  
ATOM    138  O   TYR A  10      -6.638   4.043   8.209  1.00  0.00           O  
ATOM    139  CB  TYR A  10      -8.318   5.699  10.852  1.00  0.00           C  
ATOM    140  CG  TYR A  10      -7.167   6.675  11.000  1.00  0.00           C  
ATOM    141  CD1 TYR A  10      -6.910   7.640  10.006  1.00  0.00           C  
ATOM    142  CD2 TYR A  10      -6.473   6.742  12.225  1.00  0.00           C  
ATOM    143  CE1 TYR A  10      -5.937   8.632  10.223  1.00  0.00           C  
ATOM    144  CE2 TYR A  10      -5.526   7.755  12.452  1.00  0.00           C  
ATOM    145  CZ  TYR A  10      -5.266   8.710  11.454  1.00  0.00           C  
ATOM    146  OH  TYR A  10      -4.325   9.672  11.652  1.00  0.00           O  
ATOM    147  H   TYR A  10     -10.043   3.917  10.463  1.00  0.00           H  
ATOM    148  HA  TYR A  10      -8.514   5.659   8.707  1.00  0.00           H  
ATOM    149  HB2 TYR A  10      -9.247   6.244  11.034  1.00  0.00           H  
ATOM    150  HB3 TYR A  10      -8.225   4.959  11.638  1.00  0.00           H  
ATOM    151  HD1 TYR A  10      -7.469   7.646   9.084  1.00  0.00           H  
ATOM    152  HD2 TYR A  10      -6.674   6.027  13.009  1.00  0.00           H  
ATOM    153  HE1 TYR A  10      -5.741   9.371   9.460  1.00  0.00           H  
ATOM    154  HE2 TYR A  10      -5.012   7.801  13.401  1.00  0.00           H  
ATOM    155  HH  TYR A  10      -3.934   9.652  12.527  1.00  0.00           H  
ATOM    156  N   GLU A  11      -7.098   3.025  10.185  1.00  0.00           N  
ATOM    157  CA  GLU A  11      -6.092   1.968  10.175  1.00  0.00           C  
ATOM    158  C   GLU A  11      -6.035   1.230   8.841  1.00  0.00           C  
ATOM    159  O   GLU A  11      -4.958   0.801   8.423  1.00  0.00           O  
ATOM    160  CB  GLU A  11      -6.399   0.968  11.292  1.00  0.00           C  
ATOM    161  CG  GLU A  11      -6.165   1.567  12.691  1.00  0.00           C  
ATOM    162  CD  GLU A  11      -4.800   1.196  13.254  1.00  0.00           C  
ATOM    163  OE1 GLU A  11      -4.722   0.337  14.123  1.00  0.00           O  
ATOM    164  OE2 GLU A  11      -3.720   1.757  12.652  1.00  0.00           O  
ATOM    165  H   GLU A  11      -7.758   3.004  10.953  1.00  0.00           H  
ATOM    166  HA  GLU A  11      -5.120   2.415  10.367  1.00  0.00           H  
ATOM    167  HB2 GLU A  11      -7.438   0.650  11.185  1.00  0.00           H  
ATOM    168  HB3 GLU A  11      -5.769   0.084  11.158  1.00  0.00           H  
ATOM    169  HG2 GLU A  11      -6.255   2.653  12.677  1.00  0.00           H  
ATOM    170  HG3 GLU A  11      -6.918   1.170  13.373  1.00  0.00           H  
ATOM    171  HE2 GLU A  11      -2.927   1.376  13.037  1.00  0.00           H  
ATOM    172  N   VAL A  12      -7.185   1.089   8.179  1.00  0.00           N  
ATOM    173  CA  VAL A  12      -7.295   0.555   6.833  1.00  0.00           C  
ATOM    174  C   VAL A  12      -6.170   1.073   5.957  1.00  0.00           C  
ATOM    175  O   VAL A  12      -5.528   0.294   5.271  1.00  0.00           O  
ATOM    176  CB  VAL A  12      -8.699   0.826   6.247  1.00  0.00           C  
ATOM    177  CG1 VAL A  12      -8.708   1.404   4.824  1.00  0.00           C  
ATOM    178  CG2 VAL A  12      -9.506  -0.473   6.251  1.00  0.00           C  
ATOM    179  H   VAL A  12      -8.041   1.377   8.639  1.00  0.00           H  
ATOM    180  HA  VAL A  12      -7.129  -0.511   6.909  1.00  0.00           H  
ATOM    181  HB  VAL A  12      -9.225   1.537   6.879  1.00  0.00           H  
ATOM    182 HG11 VAL A  12      -8.231   2.381   4.813  1.00  0.00           H  
ATOM    183 HG12 VAL A  12      -8.187   0.742   4.131  1.00  0.00           H  
ATOM    184 HG13 VAL A  12      -9.736   1.536   4.488  1.00  0.00           H  
ATOM    185 HG21 VAL A  12      -9.034  -1.194   5.583  1.00  0.00           H  
ATOM    186 HG22 VAL A  12      -9.540  -0.876   7.262  1.00  0.00           H  
ATOM    187 HG23 VAL A  12     -10.521  -0.272   5.910  1.00  0.00           H  
ATOM    188  N   HIS A  13      -5.905   2.372   6.012  1.00  0.00           N  
ATOM    189  CA  HIS A  13      -4.869   2.997   5.219  1.00  0.00           C  
ATOM    190  C   HIS A  13      -3.505   2.722   5.828  1.00  0.00           C  
ATOM    191  O   HIS A  13      -2.559   2.440   5.102  1.00  0.00           O  
ATOM    192  CB  HIS A  13      -5.111   4.495   5.117  1.00  0.00           C  
ATOM    193  CG  HIS A  13      -6.510   4.829   4.675  1.00  0.00           C  
ATOM    194  ND1 HIS A  13      -7.606   4.958   5.508  1.00  0.00           N  
ATOM    195  CD2 HIS A  13      -6.947   4.849   3.380  1.00  0.00           C  
ATOM    196  CE1 HIS A  13      -8.693   5.082   4.722  1.00  0.00           C  
ATOM    197  NE2 HIS A  13      -8.315   5.027   3.431  1.00  0.00           N  
ATOM    198  H   HIS A  13      -6.415   2.929   6.680  1.00  0.00           H  
ATOM    199  HA  HIS A  13      -4.904   2.587   4.211  1.00  0.00           H  
ATOM    200  HB2 HIS A  13      -4.923   4.945   6.089  1.00  0.00           H  
ATOM    201  HB3 HIS A  13      -4.394   4.887   4.394  1.00  0.00           H  
ATOM    202  HD1 HIS A  13      -7.609   4.863   6.517  1.00  0.00           H  
ATOM    203  HD2 HIS A  13      -6.348   4.676   2.498  1.00  0.00           H  
ATOM    204  HE1 HIS A  13      -9.714   5.121   5.071  1.00  0.00           H  
ATOM    205  HE2 HIS A  13      -8.938   5.052   2.635  1.00  0.00           H  
ATOM    206  N   HIS A  14      -3.401   2.797   7.159  1.00  0.00           N  
ATOM    207  CA  HIS A  14      -2.148   2.580   7.869  1.00  0.00           C  
ATOM    208  C   HIS A  14      -1.540   1.281   7.362  1.00  0.00           C  
ATOM    209  O   HIS A  14      -0.360   1.246   7.023  1.00  0.00           O  
ATOM    210  CB  HIS A  14      -2.326   2.524   9.398  1.00  0.00           C  
ATOM    211  CG  HIS A  14      -2.797   3.799  10.059  1.00  0.00           C  
ATOM    212  ND1 HIS A  14      -2.458   4.214  11.336  1.00  0.00           N  
ATOM    213  CD2 HIS A  14      -3.703   4.688   9.562  1.00  0.00           C  
ATOM    214  CE1 HIS A  14      -3.136   5.347  11.593  1.00  0.00           C  
ATOM    215  NE2 HIS A  14      -3.895   5.655  10.524  1.00  0.00           N  
ATOM    216  H   HIS A  14      -4.243   2.911   7.700  1.00  0.00           H  
ATOM    217  HA  HIS A  14      -1.474   3.404   7.630  1.00  0.00           H  
ATOM    218  HB2 HIS A  14      -3.000   1.713   9.669  1.00  0.00           H  
ATOM    219  HB3 HIS A  14      -1.352   2.284   9.825  1.00  0.00           H  
ATOM    220  HD1 HIS A  14      -1.850   3.729  11.979  1.00  0.00           H  
ATOM    221  HD2 HIS A  14      -4.209   4.623   8.616  1.00  0.00           H  
ATOM    222  HE1 HIS A  14      -3.095   5.906  12.517  1.00  0.00           H  
ATOM    223  HE2 HIS A  14      -4.514   6.447  10.445  1.00  0.00           H  
ATOM    224  N   GLN A  15      -2.368   0.233   7.266  1.00  0.00           N  
ATOM    225  CA  GLN A  15      -1.921  -1.047   6.762  1.00  0.00           C  
ATOM    226  C   GLN A  15      -2.031  -1.199   5.259  1.00  0.00           C  
ATOM    227  O   GLN A  15      -1.107  -1.744   4.670  1.00  0.00           O  
ATOM    228  CB  GLN A  15      -2.573  -2.209   7.520  1.00  0.00           C  
ATOM    229  CG  GLN A  15      -1.849  -3.528   7.213  1.00  0.00           C  
ATOM    230  CD  GLN A  15      -2.483  -4.706   7.941  1.00  0.00           C  
ATOM    231  OE1 GLN A  15      -1.959  -5.182   8.941  1.00  0.00           O  
ATOM    232  NE2 GLN A  15      -3.613  -5.193   7.439  1.00  0.00           N  
ATOM    233  H   GLN A  15      -3.330   0.331   7.570  1.00  0.00           H  
ATOM    234  HA  GLN A  15      -0.851  -1.048   6.894  1.00  0.00           H  
ATOM    235  HB2 GLN A  15      -2.508  -2.021   8.593  1.00  0.00           H  
ATOM    236  HB3 GLN A  15      -3.624  -2.283   7.237  1.00  0.00           H  
ATOM    237  HG2 GLN A  15      -1.872  -3.742   6.144  1.00  0.00           H  
ATOM    238  HG3 GLN A  15      -0.807  -3.443   7.524  1.00  0.00           H  
ATOM    239 HE21 GLN A  15      -4.025  -4.791   6.611  1.00  0.00           H  
ATOM    240 HE22 GLN A  15      -4.037  -5.985   7.899  1.00  0.00           H  
ATOM    241  N   LYS A  16      -3.103  -0.754   4.610  1.00  0.00           N  
ATOM    242  CA  LYS A  16      -3.199  -0.925   3.168  1.00  0.00           C  
ATOM    243  C   LYS A  16      -2.027  -0.233   2.496  1.00  0.00           C  
ATOM    244  O   LYS A  16      -1.496  -0.740   1.510  1.00  0.00           O  
ATOM    245  CB  LYS A  16      -4.537  -0.384   2.638  1.00  0.00           C  
ATOM    246  CG  LYS A  16      -4.628  -0.339   1.104  1.00  0.00           C  
ATOM    247  CD  LYS A  16      -4.455   1.090   0.554  1.00  0.00           C  
ATOM    248  CE  LYS A  16      -5.796   1.836   0.642  1.00  0.00           C  
ATOM    249  NZ  LYS A  16      -5.721   3.176   0.036  1.00  0.00           N  
ATOM    250  H   LYS A  16      -3.833  -0.233   5.084  1.00  0.00           H  
ATOM    251  HA  LYS A  16      -3.111  -1.989   2.941  1.00  0.00           H  
ATOM    252  HB2 LYS A  16      -5.336  -1.021   3.018  1.00  0.00           H  
ATOM    253  HB3 LYS A  16      -4.685   0.625   3.012  1.00  0.00           H  
ATOM    254  HG2 LYS A  16      -3.880  -0.999   0.665  1.00  0.00           H  
ATOM    255  HG3 LYS A  16      -5.607  -0.718   0.804  1.00  0.00           H  
ATOM    256  HD2 LYS A  16      -3.676   1.630   1.101  1.00  0.00           H  
ATOM    257  HD3 LYS A  16      -4.137   1.036  -0.490  1.00  0.00           H  
ATOM    258  HE2 LYS A  16      -6.565   1.274   0.108  1.00  0.00           H  
ATOM    259  HE3 LYS A  16      -6.104   1.936   1.684  1.00  0.00           H  
ATOM    260  HZ1 LYS A  16      -5.033   3.734   0.521  1.00  0.00           H  
ATOM    261  HZ2 LYS A  16      -5.467   3.095  -0.938  1.00  0.00           H  
ATOM    262  HZ3 LYS A  16      -6.624   3.625   0.107  1.00  0.00           H  
ATOM    263  N   LEU A  17      -1.613   0.914   3.031  1.00  0.00           N  
ATOM    264  CA  LEU A  17      -0.696   1.747   2.291  1.00  0.00           C  
ATOM    265  C   LEU A  17       0.690   1.133   2.402  1.00  0.00           C  
ATOM    266  O   LEU A  17       1.363   0.884   1.405  1.00  0.00           O  
ATOM    267  CB  LEU A  17      -0.757   3.209   2.753  1.00  0.00           C  
ATOM    268  CG  LEU A  17      -0.398   4.117   1.571  1.00  0.00           C  
ATOM    269  CD1 LEU A  17      -1.687   4.557   0.854  1.00  0.00           C  
ATOM    270  CD2 LEU A  17       0.330   5.373   2.061  1.00  0.00           C  
ATOM    271  H   LEU A  17      -1.852   1.135   3.998  1.00  0.00           H  
ATOM    272  HA  LEU A  17      -1.013   1.710   1.253  1.00  0.00           H  
ATOM    273  HB2 LEU A  17      -1.765   3.467   3.073  1.00  0.00           H  
ATOM    274  HB3 LEU A  17      -0.074   3.364   3.591  1.00  0.00           H  
ATOM    275  HG  LEU A  17       0.249   3.541   0.897  1.00  0.00           H  
ATOM    276 HD11 LEU A  17      -2.256   3.689   0.520  1.00  0.00           H  
ATOM    277 HD12 LEU A  17      -2.311   5.144   1.533  1.00  0.00           H  
ATOM    278 HD13 LEU A  17      -1.445   5.175  -0.010  1.00  0.00           H  
ATOM    279 HD21 LEU A  17      -0.280   5.894   2.802  1.00  0.00           H  
ATOM    280 HD22 LEU A  17       1.282   5.097   2.512  1.00  0.00           H  
ATOM    281 HD23 LEU A  17       0.517   6.044   1.222  1.00  0.00           H  
ATOM    282  N   VAL A  18       1.063   0.826   3.645  1.00  0.00           N  
ATOM    283  CA  VAL A  18       2.292   0.132   3.965  1.00  0.00           C  
ATOM    284  C   VAL A  18       2.346  -1.218   3.242  1.00  0.00           C  
ATOM    285  O   VAL A  18       3.356  -1.545   2.619  1.00  0.00           O  
ATOM    286  CB  VAL A  18       2.424   0.012   5.488  1.00  0.00           C  
ATOM    287  CG1 VAL A  18       3.608  -0.870   5.901  1.00  0.00           C  
ATOM    288  CG2 VAL A  18       2.600   1.401   6.119  1.00  0.00           C  
ATOM    289  H   VAL A  18       0.425   1.050   4.394  1.00  0.00           H  
ATOM    290  HA  VAL A  18       3.108   0.749   3.619  1.00  0.00           H  
ATOM    291  HB  VAL A  18       1.510  -0.437   5.865  1.00  0.00           H  
ATOM    292 HG11 VAL A  18       3.452  -1.898   5.574  1.00  0.00           H  
ATOM    293 HG12 VAL A  18       4.530  -0.487   5.461  1.00  0.00           H  
ATOM    294 HG13 VAL A  18       3.703  -0.868   6.988  1.00  0.00           H  
ATOM    295 HG21 VAL A  18       3.543   1.841   5.798  1.00  0.00           H  
ATOM    296 HG22 VAL A  18       1.788   2.069   5.830  1.00  0.00           H  
ATOM    297 HG23 VAL A  18       2.600   1.312   7.206  1.00  0.00           H  
ATOM    298  N   PHE A  19       1.260  -1.996   3.308  1.00  0.00           N  
ATOM    299  CA  PHE A  19       1.170  -3.299   2.667  1.00  0.00           C  
ATOM    300  C   PHE A  19       1.432  -3.153   1.177  1.00  0.00           C  
ATOM    301  O   PHE A  19       2.337  -3.791   0.649  1.00  0.00           O  
ATOM    302  CB  PHE A  19      -0.203  -3.940   2.911  1.00  0.00           C  
ATOM    303  CG  PHE A  19      -0.483  -5.141   2.030  1.00  0.00           C  
ATOM    304  CD1 PHE A  19       0.242  -6.332   2.214  1.00  0.00           C  
ATOM    305  CD2 PHE A  19      -1.339  -5.010   0.919  1.00  0.00           C  
ATOM    306  CE1 PHE A  19       0.094  -7.395   1.306  1.00  0.00           C  
ATOM    307  CE2 PHE A  19      -1.482  -6.071   0.008  1.00  0.00           C  
ATOM    308  CZ  PHE A  19      -0.767  -7.265   0.203  1.00  0.00           C  
ATOM    309  H   PHE A  19       0.437  -1.655   3.793  1.00  0.00           H  
ATOM    310  HA  PHE A  19       1.937  -3.950   3.089  1.00  0.00           H  
ATOM    311  HB2 PHE A  19      -0.279  -4.235   3.959  1.00  0.00           H  
ATOM    312  HB3 PHE A  19      -0.976  -3.200   2.712  1.00  0.00           H  
ATOM    313  HD1 PHE A  19       0.935  -6.430   3.039  1.00  0.00           H  
ATOM    314  HD2 PHE A  19      -1.877  -4.089   0.744  1.00  0.00           H  
ATOM    315  HE1 PHE A  19       0.668  -8.302   1.439  1.00  0.00           H  
ATOM    316  HE2 PHE A  19      -2.137  -5.966  -0.845  1.00  0.00           H  
ATOM    317  HZ  PHE A  19      -0.867  -8.080  -0.500  1.00  0.00           H  
ATOM    318  N   PHE A  20       0.647  -2.317   0.492  1.00  0.00           N  
ATOM    319  CA  PHE A  20       0.791  -2.158  -0.945  1.00  0.00           C  
ATOM    320  C   PHE A  20       2.210  -1.701  -1.272  1.00  0.00           C  
ATOM    321  O   PHE A  20       2.871  -2.280  -2.130  1.00  0.00           O  
ATOM    322  CB  PHE A  20      -0.260  -1.187  -1.503  1.00  0.00           C  
ATOM    323  CG  PHE A  20      -0.806  -1.592  -2.856  1.00  0.00           C  
ATOM    324  CD1 PHE A  20      -0.086  -1.291  -4.027  1.00  0.00           C  
ATOM    325  CD2 PHE A  20      -2.023  -2.295  -2.945  1.00  0.00           C  
ATOM    326  CE1 PHE A  20      -0.594  -1.670  -5.282  1.00  0.00           C  
ATOM    327  CE2 PHE A  20      -2.534  -2.665  -4.201  1.00  0.00           C  
ATOM    328  CZ  PHE A  20      -1.821  -2.351  -5.371  1.00  0.00           C  
ATOM    329  H   PHE A  20      -0.084  -1.802   0.973  1.00  0.00           H  
ATOM    330  HA  PHE A  20       0.637  -3.146  -1.377  1.00  0.00           H  
ATOM    331  HB2 PHE A  20      -1.106  -1.137  -0.826  1.00  0.00           H  
ATOM    332  HB3 PHE A  20       0.165  -0.183  -1.562  1.00  0.00           H  
ATOM    333  HD1 PHE A  20       0.858  -0.770  -3.965  1.00  0.00           H  
ATOM    334  HD2 PHE A  20      -2.575  -2.552  -2.052  1.00  0.00           H  
ATOM    335  HE1 PHE A  20      -0.041  -1.437  -6.181  1.00  0.00           H  
ATOM    336  HE2 PHE A  20      -3.475  -3.193  -4.268  1.00  0.00           H  
ATOM    337  HZ  PHE A  20      -2.216  -2.633  -6.336  1.00  0.00           H  
ATOM    338  N   ALA A  21       2.690  -0.678  -0.560  1.00  0.00           N  
ATOM    339  CA  ALA A  21       4.031  -0.160  -0.758  1.00  0.00           C  
ATOM    340  C   ALA A  21       5.079  -1.261  -0.631  1.00  0.00           C  
ATOM    341  O   ALA A  21       5.956  -1.349  -1.481  1.00  0.00           O  
ATOM    342  CB  ALA A  21       4.301   1.007   0.193  1.00  0.00           C  
ATOM    343  H   ALA A  21       2.111  -0.251   0.158  1.00  0.00           H  
ATOM    344  HA  ALA A  21       4.089   0.198  -1.785  1.00  0.00           H  
ATOM    345  HB1 ALA A  21       3.571   1.798   0.024  1.00  0.00           H  
ATOM    346  HB2 ALA A  21       4.237   0.672   1.229  1.00  0.00           H  
ATOM    347  HB3 ALA A  21       5.299   1.403   0.007  1.00  0.00           H  
ATOM    348  N   GLU A  22       4.989  -2.126   0.380  1.00  0.00           N  
ATOM    349  CA  GLU A  22       5.870  -3.272   0.495  1.00  0.00           C  
ATOM    350  C   GLU A  22       5.704  -4.230  -0.681  1.00  0.00           C  
ATOM    351  O   GLU A  22       6.681  -4.641  -1.307  1.00  0.00           O  
ATOM    352  CB  GLU A  22       5.574  -3.970   1.829  1.00  0.00           C  
ATOM    353  CG  GLU A  22       6.216  -3.256   3.026  1.00  0.00           C  
ATOM    354  CD  GLU A  22       7.657  -3.702   3.240  1.00  0.00           C  
ATOM    355  OE1 GLU A  22       8.462  -3.608   2.325  1.00  0.00           O  
ATOM    356  OE2 GLU A  22       7.887  -4.418   4.373  1.00  0.00           O  
ATOM    357  H   GLU A  22       4.264  -2.032   1.084  1.00  0.00           H  
ATOM    358  HA  GLU A  22       6.891  -2.916   0.432  1.00  0.00           H  
ATOM    359  HB2 GLU A  22       4.494  -4.020   1.982  1.00  0.00           H  
ATOM    360  HB3 GLU A  22       5.937  -4.991   1.780  1.00  0.00           H  
ATOM    361  HG2 GLU A  22       6.188  -2.177   2.887  1.00  0.00           H  
ATOM    362  HG3 GLU A  22       5.654  -3.505   3.925  1.00  0.00           H  
ATOM    363  HE2 GLU A  22       8.768  -4.795   4.341  1.00  0.00           H  
ATOM    364  N   ASP A  23       4.456  -4.574  -0.983  1.00  0.00           N  
ATOM    365  CA  ASP A  23       4.105  -5.529  -2.025  1.00  0.00           C  
ATOM    366  C   ASP A  23       4.458  -5.030  -3.422  1.00  0.00           C  
ATOM    367  O   ASP A  23       4.367  -5.806  -4.374  1.00  0.00           O  
ATOM    368  CB  ASP A  23       2.614  -5.910  -1.953  1.00  0.00           C  
ATOM    369  CG  ASP A  23       2.393  -7.227  -1.219  1.00  0.00           C  
ATOM    370  OD1 ASP A  23       2.941  -7.418  -0.147  1.00  0.00           O  
ATOM    371  OD2 ASP A  23       1.677  -8.178  -1.896  1.00  0.00           O  
ATOM    372  H   ASP A  23       3.724  -4.144  -0.433  1.00  0.00           H  
ATOM    373  HA  ASP A  23       4.739  -6.400  -1.862  1.00  0.00           H  
ATOM    374  HB2 ASP A  23       2.041  -5.135  -1.447  1.00  0.00           H  
ATOM    375  HB3 ASP A  23       2.219  -5.993  -2.964  1.00  0.00           H  
ATOM    376  HD2 ASP A  23       1.403  -7.907  -2.770  1.00  0.00           H  
ATOM    377  N   VAL A  24       4.830  -3.756  -3.543  1.00  0.00           N  
ATOM    378  CA  VAL A  24       5.418  -3.162  -4.725  1.00  0.00           C  
ATOM    379  C   VAL A  24       6.938  -3.131  -4.577  1.00  0.00           C  
ATOM    380  O   VAL A  24       7.677  -3.721  -5.367  1.00  0.00           O  
ATOM    381  CB  VAL A  24       4.777  -1.776  -4.938  1.00  0.00           C  
ATOM    382  CG1 VAL A  24       5.480  -0.901  -5.981  1.00  0.00           C  
ATOM    383  CG2 VAL A  24       3.310  -1.938  -5.365  1.00  0.00           C  
ATOM    384  H   VAL A  24       4.650  -3.142  -2.760  1.00  0.00           H  
ATOM    385  HA  VAL A  24       5.217  -3.797  -5.565  1.00  0.00           H  
ATOM    386  HB  VAL A  24       4.807  -1.237  -3.993  1.00  0.00           H  
ATOM    387 HG11 VAL A  24       6.549  -0.822  -5.789  1.00  0.00           H  
ATOM    388 HG12 VAL A  24       5.321  -1.317  -6.969  1.00  0.00           H  
ATOM    389 HG13 VAL A  24       5.052   0.102  -5.957  1.00  0.00           H  
ATOM    390 HG21 VAL A  24       3.254  -2.450  -6.326  1.00  0.00           H  
ATOM    391 HG22 VAL A  24       2.753  -2.521  -4.634  1.00  0.00           H  
ATOM    392 HG23 VAL A  24       2.846  -0.957  -5.460  1.00  0.00           H  
ATOM    393  N   GLY A  25       7.393  -2.430  -3.545  1.00  0.00           N  
ATOM    394  CA  GLY A  25       8.782  -2.094  -3.302  1.00  0.00           C  
ATOM    395  C   GLY A  25       9.645  -3.345  -3.278  1.00  0.00           C  
ATOM    396  O   GLY A  25      10.657  -3.414  -3.974  1.00  0.00           O  
ATOM    397  H   GLY A  25       6.702  -2.113  -2.882  1.00  0.00           H  
ATOM    398  HA2 GLY A  25       9.133  -1.420  -4.086  1.00  0.00           H  
ATOM    399  HA3 GLY A  25       8.862  -1.587  -2.340  1.00  0.00           H  
ATOM    400  N   SER A  26       9.224  -4.354  -2.512  1.00  0.00           N  
ATOM    401  CA  SER A  26       9.953  -5.600  -2.382  1.00  0.00           C  
ATOM    402  C   SER A  26       9.398  -6.649  -3.335  1.00  0.00           C  
ATOM    403  O   SER A  26       9.363  -7.832  -3.003  1.00  0.00           O  
ATOM    404  CB  SER A  26       9.903  -6.062  -0.924  1.00  0.00           C  
ATOM    405  OG  SER A  26      10.444  -5.059  -0.085  1.00  0.00           O  
ATOM    406  H   SER A  26       8.329  -4.297  -2.033  1.00  0.00           H  
ATOM    407  HA  SER A  26      10.987  -5.438  -2.664  1.00  0.00           H  
ATOM    408  HB2 SER A  26       8.867  -6.257  -0.639  1.00  0.00           H  
ATOM    409  HB3 SER A  26      10.478  -6.984  -0.816  1.00  0.00           H  
ATOM    410  HG  SER A  26      11.313  -4.810  -0.409  1.00  0.00           H  
ATOM    411  N   ASN A  27       8.965  -6.220  -4.523  1.00  0.00           N  
ATOM    412  CA  ASN A  27       8.351  -7.090  -5.509  1.00  0.00           C  
ATOM    413  C   ASN A  27       8.587  -6.540  -6.916  1.00  0.00           C  
ATOM    414  O   ASN A  27       7.792  -6.729  -7.833  1.00  0.00           O  
ATOM    415  CB  ASN A  27       6.865  -7.152  -5.175  1.00  0.00           C  
ATOM    416  CG  ASN A  27       6.117  -8.285  -5.853  1.00  0.00           C  
ATOM    417  OD1 ASN A  27       6.707  -9.246  -6.338  1.00  0.00           O  
ATOM    418  ND2 ASN A  27       4.794  -8.179  -5.858  1.00  0.00           N  
ATOM    419  H   ASN A  27       8.926  -5.225  -4.707  1.00  0.00           H  
ATOM    420  HA  ASN A  27       8.825  -8.066  -5.448  1.00  0.00           H  
ATOM    421  HB2 ASN A  27       6.729  -7.271  -4.098  1.00  0.00           H  
ATOM    422  HB3 ASN A  27       6.438  -6.202  -5.488  1.00  0.00           H  
ATOM    423 HD21 ASN A  27       4.382  -7.359  -5.413  1.00  0.00           H  
ATOM    424 HD22 ASN A  27       4.233  -8.907  -6.269  1.00  0.00           H  
ATOM    425  N   LYS A  28       9.715  -5.854  -7.084  1.00  0.00           N  
ATOM    426  CA  LYS A  28      10.099  -5.137  -8.285  1.00  0.00           C  
ATOM    427  C   LYS A  28      10.114  -6.082  -9.483  1.00  0.00           C  
ATOM    428  O   LYS A  28       9.623  -5.756 -10.559  1.00  0.00           O  
ATOM    429  CB  LYS A  28      11.461  -4.464  -8.050  1.00  0.00           C  
ATOM    430  CG  LYS A  28      11.439  -3.019  -8.553  1.00  0.00           C  
ATOM    431  CD  LYS A  28      12.767  -2.302  -8.261  1.00  0.00           C  
ATOM    432  CE  LYS A  28      12.771  -1.614  -6.888  1.00  0.00           C  
ATOM    433  NZ  LYS A  28      11.932  -0.403  -6.884  1.00  0.00           N  
ATOM    434  H   LYS A  28      10.306  -5.766  -6.283  1.00  0.00           H  
ATOM    435  HA  LYS A  28       9.340  -4.383  -8.452  1.00  0.00           H  
ATOM    436  HB2 LYS A  28      11.694  -4.452  -6.986  1.00  0.00           H  
ATOM    437  HB3 LYS A  28      12.245  -5.021  -8.567  1.00  0.00           H  
ATOM    438  HG2 LYS A  28      11.266  -3.045  -9.629  1.00  0.00           H  
ATOM    439  HG3 LYS A  28      10.612  -2.490  -8.076  1.00  0.00           H  
ATOM    440  HD2 LYS A  28      13.586  -3.024  -8.306  1.00  0.00           H  
ATOM    441  HD3 LYS A  28      12.948  -1.548  -9.030  1.00  0.00           H  
ATOM    442  HE2 LYS A  28      12.422  -2.302  -6.116  1.00  0.00           H  
ATOM    443  HE3 LYS A  28      13.793  -1.316  -6.646  1.00  0.00           H  
ATOM    444  HZ1 LYS A  28      12.264   0.241  -7.588  1.00  0.00           H  
ATOM    445  HZ2 LYS A  28      10.972  -0.647  -7.083  1.00  0.00           H  
ATOM    446  HZ3 LYS A  28      11.980   0.042  -5.979  1.00  0.00           H  
ATOM    447  N   GLY A  29      10.634  -7.285  -9.247  1.00  0.00           N  
ATOM    448  CA  GLY A  29      10.649  -8.383 -10.203  1.00  0.00           C  
ATOM    449  C   GLY A  29       9.267  -8.669 -10.798  1.00  0.00           C  
ATOM    450  O   GLY A  29       9.174  -9.140 -11.928  1.00  0.00           O  
ATOM    451  H   GLY A  29      10.977  -7.434  -8.312  1.00  0.00           H  
ATOM    452  HA2 GLY A  29      11.345  -8.144 -11.008  1.00  0.00           H  
ATOM    453  HA3 GLY A  29      10.999  -9.283  -9.698  1.00  0.00           H  
ATOM    454  N   ALA A  30       8.198  -8.389 -10.045  1.00  0.00           N  
ATOM    455  CA  ALA A  30       6.824  -8.531 -10.507  1.00  0.00           C  
ATOM    456  C   ALA A  30       6.333  -7.203 -11.082  1.00  0.00           C  
ATOM    457  O   ALA A  30       5.830  -7.140 -12.206  1.00  0.00           O  
ATOM    458  CB  ALA A  30       5.929  -9.000  -9.358  1.00  0.00           C  
ATOM    459  H   ALA A  30       8.340  -7.935  -9.150  1.00  0.00           H  
ATOM    460  HA  ALA A  30       6.790  -9.292 -11.280  1.00  0.00           H  
ATOM    461  HB1 ALA A  30       6.346  -9.902  -8.909  1.00  0.00           H  
ATOM    462  HB2 ALA A  30       5.849  -8.222  -8.603  1.00  0.00           H  
ATOM    463  HB3 ALA A  30       4.931  -9.220  -9.738  1.00  0.00           H  
ATOM    464  N   ILE A  31       6.503  -6.122 -10.313  1.00  0.00           N  
ATOM    465  CA  ILE A  31       6.060  -4.785 -10.698  1.00  0.00           C  
ATOM    466  C   ILE A  31       6.720  -4.285 -11.980  1.00  0.00           C  
ATOM    467  O   ILE A  31       6.240  -3.340 -12.604  1.00  0.00           O  
ATOM    468  CB  ILE A  31       6.154  -3.818  -9.512  1.00  0.00           C  
ATOM    469  CG1 ILE A  31       5.336  -4.337  -8.317  1.00  0.00           C  
ATOM    470  CG2 ILE A  31       5.681  -2.404  -9.883  1.00  0.00           C  
ATOM    471  CD1 ILE A  31       3.987  -4.991  -8.638  1.00  0.00           C  
ATOM    472  H   ILE A  31       6.924  -6.242  -9.398  1.00  0.00           H  
ATOM    473  HA  ILE A  31       5.024  -4.879 -10.978  1.00  0.00           H  
ATOM    474  HB  ILE A  31       7.196  -3.737  -9.202  1.00  0.00           H  
ATOM    475 HG12 ILE A  31       5.928  -5.053  -7.751  1.00  0.00           H  
ATOM    476 HG13 ILE A  31       5.129  -3.485  -7.683  1.00  0.00           H  
ATOM    477 HG21 ILE A  31       6.331  -1.957 -10.634  1.00  0.00           H  
ATOM    478 HG22 ILE A  31       4.655  -2.435 -10.246  1.00  0.00           H  
ATOM    479 HG23 ILE A  31       5.732  -1.753  -9.018  1.00  0.00           H  
ATOM    480 HD11 ILE A  31       3.385  -4.337  -9.266  1.00  0.00           H  
ATOM    481 HD12 ILE A  31       4.129  -5.952  -9.133  1.00  0.00           H  
ATOM    482 HD13 ILE A  31       3.456  -5.174  -7.703  1.00  0.00           H  
ATOM    483  N   ILE A  32       7.768  -4.979 -12.408  1.00  0.00           N  
ATOM    484  CA  ILE A  32       8.388  -4.910 -13.721  1.00  0.00           C  
ATOM    485  C   ILE A  32       7.357  -4.602 -14.816  1.00  0.00           C  
ATOM    486  O   ILE A  32       7.641  -3.797 -15.692  1.00  0.00           O  
ATOM    487  CB  ILE A  32       9.225  -6.187 -13.966  1.00  0.00           C  
ATOM    488  CG1 ILE A  32      10.717  -5.826 -13.854  1.00  0.00           C  
ATOM    489  CG2 ILE A  32       8.922  -6.889 -15.300  1.00  0.00           C  
ATOM    490  CD1 ILE A  32      11.655  -7.023 -14.034  1.00  0.00           C  
ATOM    491  H   ILE A  32       8.146  -5.629 -11.732  1.00  0.00           H  
ATOM    492  HA  ILE A  32       9.077  -4.073 -13.683  1.00  0.00           H  
ATOM    493  HB  ILE A  32       8.999  -6.891 -13.166  1.00  0.00           H  
ATOM    494 HG12 ILE A  32      10.970  -5.073 -14.603  1.00  0.00           H  
ATOM    495 HG13 ILE A  32      10.895  -5.405 -12.864  1.00  0.00           H  
ATOM    496 HG21 ILE A  32       7.868  -7.164 -15.354  1.00  0.00           H  
ATOM    497 HG22 ILE A  32       9.177  -6.240 -16.139  1.00  0.00           H  
ATOM    498 HG23 ILE A  32       9.495  -7.812 -15.378  1.00  0.00           H  
ATOM    499 HD11 ILE A  32      11.328  -7.855 -13.411  1.00  0.00           H  
ATOM    500 HD12 ILE A  32      11.678  -7.336 -15.077  1.00  0.00           H  
ATOM    501 HD13 ILE A  32      12.665  -6.734 -13.741  1.00  0.00           H  
ATOM    502  N   GLY A  33       6.152  -5.180 -14.753  1.00  0.00           N  
ATOM    503  CA  GLY A  33       5.056  -4.792 -15.637  1.00  0.00           C  
ATOM    504  C   GLY A  33       4.847  -3.267 -15.694  1.00  0.00           C  
ATOM    505  O   GLY A  33       4.984  -2.644 -16.746  1.00  0.00           O  
ATOM    506  H   GLY A  33       5.971  -5.846 -14.009  1.00  0.00           H  
ATOM    507  HA2 GLY A  33       5.261  -5.163 -16.642  1.00  0.00           H  
ATOM    508  HA3 GLY A  33       4.136  -5.255 -15.278  1.00  0.00           H  
ATOM    509  N   LEU A  34       4.529  -2.649 -14.555  1.00  0.00           N  
ATOM    510  CA  LEU A  34       4.335  -1.228 -14.411  1.00  0.00           C  
ATOM    511  C   LEU A  34       5.629  -0.466 -14.613  1.00  0.00           C  
ATOM    512  O   LEU A  34       5.614   0.667 -15.076  1.00  0.00           O  
ATOM    513  CB  LEU A  34       3.788  -0.946 -13.011  1.00  0.00           C  
ATOM    514  CG  LEU A  34       2.296  -0.611 -12.993  1.00  0.00           C  
ATOM    515  CD1 LEU A  34       1.849  -0.432 -11.536  1.00  0.00           C  
ATOM    516  CD2 LEU A  34       1.972   0.679 -13.764  1.00  0.00           C  
ATOM    517  H   LEU A  34       4.600  -3.125 -13.674  1.00  0.00           H  
ATOM    518  HA  LEU A  34       3.662  -0.914 -15.186  1.00  0.00           H  
ATOM    519  HB2 LEU A  34       3.949  -1.812 -12.372  1.00  0.00           H  
ATOM    520  HB3 LEU A  34       4.356  -0.133 -12.577  1.00  0.00           H  
ATOM    521  HG  LEU A  34       1.784  -1.469 -13.435  1.00  0.00           H  
ATOM    522 HD11 LEU A  34       2.068  -1.332 -10.963  1.00  0.00           H  
ATOM    523 HD12 LEU A  34       2.376   0.413 -11.091  1.00  0.00           H  
ATOM    524 HD13 LEU A  34       0.778  -0.240 -11.499  1.00  0.00           H  
ATOM    525 HD21 LEU A  34       2.599   1.495 -13.405  1.00  0.00           H  
ATOM    526 HD22 LEU A  34       2.128   0.557 -14.834  1.00  0.00           H  
ATOM    527 HD23 LEU A  34       0.926   0.943 -13.607  1.00  0.00           H  
ATOM    528  N   MET A  35       6.747  -1.072 -14.250  1.00  0.00           N  
ATOM    529  CA  MET A  35       8.039  -0.455 -14.459  1.00  0.00           C  
ATOM    530  C   MET A  35       8.262  -0.254 -15.961  1.00  0.00           C  
ATOM    531  O   MET A  35       8.638   0.829 -16.394  1.00  0.00           O  
ATOM    532  CB  MET A  35       9.136  -1.282 -13.778  1.00  0.00           C  
ATOM    533  CG  MET A  35      10.224  -0.361 -13.189  1.00  0.00           C  
ATOM    534  SD  MET A  35       9.725   0.588 -11.756  1.00  0.00           S  
ATOM    535  CE  MET A  35      11.214   1.613 -11.490  1.00  0.00           C  
ATOM    536  H   MET A  35       6.648  -1.985 -13.832  1.00  0.00           H  
ATOM    537  HA  MET A  35       7.977   0.539 -14.009  1.00  0.00           H  
ATOM    538  HB2 MET A  35       8.730  -1.844 -12.946  1.00  0.00           H  
ATOM    539  HB3 MET A  35       9.586  -1.971 -14.497  1.00  0.00           H  
ATOM    540  HG2 MET A  35      11.084  -0.998 -12.903  1.00  0.00           H  
ATOM    541  HG3 MET A  35      10.569   0.321 -13.991  1.00  0.00           H  
ATOM    542  HE1 MET A  35      12.047   0.959 -11.314  1.00  0.00           H  
ATOM    543  HE2 MET A  35      11.369   2.209 -12.372  1.00  0.00           H  
ATOM    544  HE3 MET A  35      11.032   2.240 -10.638  1.00  0.00           H  
ATOM    545  N   VAL A  36       7.966  -1.278 -16.761  1.00  0.00           N  
ATOM    546  CA  VAL A  36       8.067  -1.221 -18.210  1.00  0.00           C  
ATOM    547  C   VAL A  36       6.977  -0.310 -18.783  1.00  0.00           C  
ATOM    548  O   VAL A  36       7.222   0.446 -19.718  1.00  0.00           O  
ATOM    549  CB  VAL A  36       8.018  -2.638 -18.800  1.00  0.00           C  
ATOM    550  CG1 VAL A  36       7.878  -2.644 -20.330  1.00  0.00           C  
ATOM    551  CG2 VAL A  36       9.285  -3.425 -18.434  1.00  0.00           C  
ATOM    552  H   VAL A  36       7.606  -2.127 -16.340  1.00  0.00           H  
ATOM    553  HA  VAL A  36       9.032  -0.820 -18.479  1.00  0.00           H  
ATOM    554  HB  VAL A  36       7.153  -3.129 -18.369  1.00  0.00           H  
ATOM    555 HG11 VAL A  36       6.918  -2.223 -20.630  1.00  0.00           H  
ATOM    556 HG12 VAL A  36       8.682  -2.062 -20.780  1.00  0.00           H  
ATOM    557 HG13 VAL A  36       7.928  -3.669 -20.698  1.00  0.00           H  
ATOM    558 HG21 VAL A  36      10.150  -2.989 -18.935  1.00  0.00           H  
ATOM    559 HG22 VAL A  36       9.464  -3.408 -17.361  1.00  0.00           H  
ATOM    560 HG23 VAL A  36       9.176  -4.462 -18.753  1.00  0.00           H  
ATOM    561  N   GLY A  37       5.761  -0.393 -18.239  1.00  0.00           N  
ATOM    562  CA  GLY A  37       4.590   0.271 -18.793  1.00  0.00           C  
ATOM    563  C   GLY A  37       4.605   1.767 -18.498  1.00  0.00           C  
ATOM    564  O   GLY A  37       4.269   2.588 -19.346  1.00  0.00           O  
ATOM    565  H   GLY A  37       5.640  -1.011 -17.447  1.00  0.00           H  
ATOM    566  HA2 GLY A  37       4.546   0.110 -19.871  1.00  0.00           H  
ATOM    567  HA3 GLY A  37       3.700  -0.165 -18.339  1.00  0.00           H  
ATOM    568  N   GLY A  38       4.983   2.123 -17.273  1.00  0.00           N  
ATOM    569  CA  GLY A  38       4.975   3.488 -16.785  1.00  0.00           C  
ATOM    570  C   GLY A  38       6.147   4.268 -17.362  1.00  0.00           C  
ATOM    571  O   GLY A  38       5.990   5.434 -17.724  1.00  0.00           O  
ATOM    572  H   GLY A  38       5.307   1.406 -16.636  1.00  0.00           H  
ATOM    573  HA2 GLY A  38       4.036   3.976 -17.050  1.00  0.00           H  
ATOM    574  HA3 GLY A  38       5.065   3.472 -15.698  1.00  0.00           H  
ATOM    575  N   VAL A  39       7.320   3.628 -17.473  1.00  0.00           N  
ATOM    576  CA  VAL A  39       8.541   4.335 -17.870  1.00  0.00           C  
ATOM    577  C   VAL A  39       8.451   4.826 -19.319  1.00  0.00           C  
ATOM    578  O   VAL A  39       9.248   5.653 -19.752  1.00  0.00           O  
ATOM    579  CB  VAL A  39       9.788   3.478 -17.588  1.00  0.00           C  
ATOM    580  CG1 VAL A  39       9.971   2.364 -18.624  1.00  0.00           C  
ATOM    581  CG2 VAL A  39      11.068   4.318 -17.512  1.00  0.00           C  
ATOM    582  H   VAL A  39       7.359   2.627 -17.297  1.00  0.00           H  
ATOM    583  HA  VAL A  39       8.610   5.221 -17.239  1.00  0.00           H  
ATOM    584  HB  VAL A  39       9.666   3.035 -16.599  1.00  0.00           H  
ATOM    585 HG11 VAL A  39       9.041   1.813 -18.738  1.00  0.00           H  
ATOM    586 HG12 VAL A  39      10.255   2.779 -19.591  1.00  0.00           H  
ATOM    587 HG13 VAL A  39      10.749   1.676 -18.292  1.00  0.00           H  
ATOM    588 HG21 VAL A  39      11.290   4.775 -18.475  1.00  0.00           H  
ATOM    589 HG22 VAL A  39      10.954   5.101 -16.760  1.00  0.00           H  
ATOM    590 HG23 VAL A  39      11.902   3.678 -17.225  1.00  0.00           H  
ATOM    591  N   VAL A  40       7.463   4.325 -20.070  1.00  0.00           N  
ATOM    592  CA  VAL A  40       7.087   4.856 -21.367  1.00  0.00           C  
ATOM    593  C   VAL A  40       6.935   6.380 -21.302  1.00  0.00           C  
ATOM    594  O   VAL A  40       7.328   7.072 -22.239  1.00  0.00           O  
ATOM    595  CB  VAL A  40       5.797   4.181 -21.877  1.00  0.00           C  
ATOM    596  CG1 VAL A  40       5.371   4.740 -23.242  1.00  0.00           C  
ATOM    597  CG2 VAL A  40       5.981   2.666 -22.029  1.00  0.00           C  
ATOM    598  H   VAL A  40       6.911   3.571 -19.700  1.00  0.00           H  
ATOM    599  HA  VAL A  40       7.902   4.587 -22.029  1.00  0.00           H  
ATOM    600  HB  VAL A  40       4.990   4.367 -21.167  1.00  0.00           H  
ATOM    601 HG11 VAL A  40       5.109   5.795 -23.163  1.00  0.00           H  
ATOM    602 HG12 VAL A  40       6.182   4.625 -23.961  1.00  0.00           H  
ATOM    603 HG13 VAL A  40       4.495   4.201 -23.603  1.00  0.00           H  
ATOM    604 HG21 VAL A  40       6.788   2.451 -22.728  1.00  0.00           H  
ATOM    605 HG22 VAL A  40       6.212   2.219 -21.069  1.00  0.00           H  
ATOM    606 HG23 VAL A  40       5.058   2.217 -22.398  1.00  0.00           H  
ATOM    607  N   ILE A  41       6.347   6.898 -20.218  1.00  0.00           N  
ATOM    608  CA  ILE A  41       6.163   8.322 -19.997  1.00  0.00           C  
ATOM    609  C   ILE A  41       7.128   8.756 -18.882  1.00  0.00           C  
ATOM    610  O   ILE A  41       7.751   7.925 -18.229  1.00  0.00           O  
ATOM    611  CB  ILE A  41       4.685   8.620 -19.667  1.00  0.00           C  
ATOM    612  CG1 ILE A  41       3.695   7.764 -20.492  1.00  0.00           C  
ATOM    613  CG2 ILE A  41       4.312  10.099 -19.879  1.00  0.00           C  
ATOM    614  CD1 ILE A  41       3.226   6.516 -19.737  1.00  0.00           C  
ATOM    615  H   ILE A  41       6.129   6.305 -19.422  1.00  0.00           H  
ATOM    616  HA  ILE A  41       6.403   8.880 -20.898  1.00  0.00           H  
ATOM    617  HB  ILE A  41       4.579   8.393 -18.614  1.00  0.00           H  
ATOM    618 HG12 ILE A  41       2.795   8.337 -20.710  1.00  0.00           H  
ATOM    619 HG13 ILE A  41       4.135   7.485 -21.449  1.00  0.00           H  
ATOM    620 HG21 ILE A  41       4.820  10.745 -19.168  1.00  0.00           H  
ATOM    621 HG22 ILE A  41       4.557  10.406 -20.896  1.00  0.00           H  
ATOM    622 HG23 ILE A  41       3.245  10.243 -19.715  1.00  0.00           H  
ATOM    623 HD11 ILE A  41       4.061   5.864 -19.485  1.00  0.00           H  
ATOM    624 HD12 ILE A  41       2.718   6.812 -18.818  1.00  0.00           H  
ATOM    625 HD13 ILE A  41       2.527   5.959 -20.362  1.00  0.00           H  
ATOM    626  N   ALA A  42       7.247  10.069 -18.671  1.00  0.00           N  
ATOM    627  CA  ALA A  42       8.161  10.678 -17.713  1.00  0.00           C  
ATOM    628  C   ALA A  42       9.615  10.311 -18.040  1.00  0.00           C  
ATOM    629  O   ALA A  42      10.046  10.691 -19.152  1.00  0.00           O  
ATOM    630  CB  ALA A  42       7.757  10.335 -16.273  1.00  0.00           C  
ATOM    631  OXT ALA A  42      10.277   9.693 -17.176  1.00  0.00           O  
ATOM    632  H   ALA A  42       6.704  10.674 -19.260  1.00  0.00           H  
ATOM    633  HA  ALA A  42       8.071  11.758 -17.824  1.00  0.00           H  
ATOM    634  HB1 ALA A  42       8.379  10.902 -15.576  1.00  0.00           H  
ATOM    635  HB2 ALA A  42       6.713  10.604 -16.108  1.00  0.00           H  
ATOM    636  HB3 ALA A  42       7.887   9.272 -16.069  1.00  0.00           H  
TER     637      ALA A  42                                                      
ENDMDL                                                                          
MODEL        3                                                                  
ATOM      1  N   ASP A   1     -15.868   2.863  18.295  1.00  0.00           N  
ATOM      2  CA  ASP A   1     -16.510   4.105  18.786  1.00  0.00           C  
ATOM      3  C   ASP A   1     -15.648   4.818  19.823  1.00  0.00           C  
ATOM      4  O   ASP A   1     -16.165   5.573  20.642  1.00  0.00           O  
ATOM      5  CB  ASP A   1     -17.850   3.751  19.425  1.00  0.00           C  
ATOM      6  CG  ASP A   1     -18.904   4.834  19.228  1.00  0.00           C  
ATOM      7  OD1 ASP A   1     -19.055   5.310  18.106  1.00  0.00           O  
ATOM      8  OD2 ASP A   1     -19.867   4.887  20.182  1.00  0.00           O  
ATOM      9  H1  ASP A   1     -16.488   2.402  17.645  1.00  0.00           H  
ATOM     10  H2  ASP A   1     -15.679   2.249  19.075  1.00  0.00           H  
ATOM     11  H3  ASP A   1     -15.008   3.084  17.820  1.00  0.00           H  
ATOM     12  HA  ASP A   1     -16.663   4.773  17.944  1.00  0.00           H  
ATOM     13  HB2 ASP A   1     -18.212   2.831  18.981  1.00  0.00           H  
ATOM     14  HB3 ASP A   1     -17.683   3.594  20.491  1.00  0.00           H  
ATOM     15  HD2 ASP A   1     -20.590   5.441  19.882  1.00  0.00           H  
ATOM     16  N   ALA A   2     -14.350   4.518  19.806  1.00  0.00           N  
ATOM     17  CA  ALA A   2     -13.424   4.833  20.901  1.00  0.00           C  
ATOM     18  C   ALA A   2     -12.072   4.169  20.652  1.00  0.00           C  
ATOM     19  O   ALA A   2     -11.061   4.848  20.503  1.00  0.00           O  
ATOM     20  CB  ALA A   2     -13.964   4.345  22.262  1.00  0.00           C  
ATOM     21  H   ALA A   2     -14.023   4.134  18.921  1.00  0.00           H  
ATOM     22  HA  ALA A   2     -13.282   5.913  20.953  1.00  0.00           H  
ATOM     23  HB1 ALA A   2     -14.843   4.906  22.573  1.00  0.00           H  
ATOM     24  HB2 ALA A   2     -14.218   3.285  22.223  1.00  0.00           H  
ATOM     25  HB3 ALA A   2     -13.198   4.489  23.026  1.00  0.00           H  
ATOM     26  N   GLU A   3     -12.061   2.834  20.603  1.00  0.00           N  
ATOM     27  CA  GLU A   3     -10.882   2.035  20.316  1.00  0.00           C  
ATOM     28  C   GLU A   3     -11.331   0.716  19.701  1.00  0.00           C  
ATOM     29  O   GLU A   3     -12.530   0.518  19.503  1.00  0.00           O  
ATOM     30  CB  GLU A   3     -10.058   1.809  21.598  1.00  0.00           C  
ATOM     31  CG  GLU A   3     -10.879   1.158  22.728  1.00  0.00           C  
ATOM     32  CD  GLU A   3      -9.989   0.415  23.714  1.00  0.00           C  
ATOM     33  OE1 GLU A   3      -9.862   0.830  24.860  1.00  0.00           O  
ATOM     34  OE2 GLU A   3      -9.443  -0.740  23.251  1.00  0.00           O  
ATOM     35  H   GLU A   3     -12.931   2.323  20.681  1.00  0.00           H  
ATOM     36  HA  GLU A   3     -10.304   2.550  19.545  1.00  0.00           H  
ATOM     37  HB2 GLU A   3      -9.205   1.171  21.362  1.00  0.00           H  
ATOM     38  HB3 GLU A   3      -9.665   2.763  21.954  1.00  0.00           H  
ATOM     39  HG2 GLU A   3     -11.442   1.922  23.265  1.00  0.00           H  
ATOM     40  HG3 GLU A   3     -11.582   0.423  22.338  1.00  0.00           H  
ATOM     41  HE2 GLU A   3      -8.952  -1.173  23.952  1.00  0.00           H  
ATOM     42  N   PHE A   4     -10.383  -0.155  19.341  1.00  0.00           N  
ATOM     43  CA  PHE A   4     -10.603  -1.477  18.747  1.00  0.00           C  
ATOM     44  C   PHE A   4     -11.159  -1.425  17.315  1.00  0.00           C  
ATOM     45  O   PHE A   4     -10.939  -2.337  16.526  1.00  0.00           O  
ATOM     46  CB  PHE A   4     -11.404  -2.373  19.705  1.00  0.00           C  
ATOM     47  CG  PHE A   4     -11.287  -3.862  19.433  1.00  0.00           C  
ATOM     48  CD1 PHE A   4     -10.059  -4.518  19.648  1.00  0.00           C  
ATOM     49  CD2 PHE A   4     -12.409  -4.607  19.021  1.00  0.00           C  
ATOM     50  CE1 PHE A   4      -9.946  -5.902  19.430  1.00  0.00           C  
ATOM     51  CE2 PHE A   4     -12.299  -5.994  18.816  1.00  0.00           C  
ATOM     52  CZ  PHE A   4     -11.067  -6.641  19.016  1.00  0.00           C  
ATOM     53  H   PHE A   4      -9.424   0.097  19.519  1.00  0.00           H  
ATOM     54  HA  PHE A   4      -9.610  -1.903  18.647  1.00  0.00           H  
ATOM     55  HB2 PHE A   4     -11.034  -2.209  20.719  1.00  0.00           H  
ATOM     56  HB3 PHE A   4     -12.450  -2.069  19.682  1.00  0.00           H  
ATOM     57  HD1 PHE A   4      -9.194  -3.964  19.985  1.00  0.00           H  
ATOM     58  HD2 PHE A   4     -13.361  -4.124  18.862  1.00  0.00           H  
ATOM     59  HE1 PHE A   4      -8.998  -6.399  19.584  1.00  0.00           H  
ATOM     60  HE2 PHE A   4     -13.162  -6.565  18.504  1.00  0.00           H  
ATOM     61  HZ  PHE A   4     -10.981  -7.707  18.851  1.00  0.00           H  
ATOM     62  N   ARG A   5     -11.835  -0.330  16.970  1.00  0.00           N  
ATOM     63  CA  ARG A   5     -12.267   0.050  15.642  1.00  0.00           C  
ATOM     64  C   ARG A   5     -11.688   1.423  15.295  1.00  0.00           C  
ATOM     65  O   ARG A   5     -11.034   1.580  14.259  1.00  0.00           O  
ATOM     66  CB  ARG A   5     -13.797   0.057  15.588  1.00  0.00           C  
ATOM     67  CG  ARG A   5     -14.361  -1.319  15.966  1.00  0.00           C  
ATOM     68  CD  ARG A   5     -15.724  -1.536  15.308  1.00  0.00           C  
ATOM     69  NE  ARG A   5     -15.566  -1.657  13.853  1.00  0.00           N  
ATOM     70  CZ  ARG A   5     -16.565  -1.760  12.969  1.00  0.00           C  
ATOM     71  NH1 ARG A   5     -17.836  -1.751  13.382  1.00  0.00           N  
ATOM     72  NH2 ARG A   5     -16.277  -1.874  11.668  1.00  0.00           N  
ATOM     73  H   ARG A   5     -12.075   0.289  17.717  1.00  0.00           H  
ATOM     74  HA  ARG A   5     -11.891  -0.669  14.919  1.00  0.00           H  
ATOM     75  HB2 ARG A   5     -14.202   0.799  16.277  1.00  0.00           H  
ATOM     76  HB3 ARG A   5     -14.091   0.331  14.574  1.00  0.00           H  
ATOM     77  HG2 ARG A   5     -13.687  -2.110  15.631  1.00  0.00           H  
ATOM     78  HG3 ARG A   5     -14.456  -1.386  17.052  1.00  0.00           H  
ATOM     79  HD2 ARG A   5     -16.158  -2.460  15.695  1.00  0.00           H  
ATOM     80  HD3 ARG A   5     -16.380  -0.699  15.554  1.00  0.00           H  
ATOM     81  HE  ARG A   5     -14.616  -1.677  13.508  1.00  0.00           H  
ATOM     82 HH11 ARG A   5     -18.036  -1.675  14.368  1.00  0.00           H  
ATOM     83 HH12 ARG A   5     -18.598  -1.830  12.725  1.00  0.00           H  
ATOM     84 HH21 ARG A   5     -15.314  -1.888  11.368  1.00  0.00           H  
ATOM     85 HH22 ARG A   5     -17.010  -1.959  10.980  1.00  0.00           H  
ATOM     86  N   HIS A   6     -11.893   2.411  16.184  1.00  0.00           N  
ATOM     87  CA  HIS A   6     -11.400   3.779  16.021  1.00  0.00           C  
ATOM     88  C   HIS A   6      -9.916   3.803  16.375  1.00  0.00           C  
ATOM     89  O   HIS A   6      -9.492   4.439  17.335  1.00  0.00           O  
ATOM     90  CB  HIS A   6     -12.194   4.770  16.889  1.00  0.00           C  
ATOM     91  CG  HIS A   6     -13.605   5.045  16.428  1.00  0.00           C  
ATOM     92  ND1 HIS A   6     -14.258   6.262  16.522  1.00  0.00           N  
ATOM     93  CD2 HIS A   6     -14.448   4.165  15.809  1.00  0.00           C  
ATOM     94  CE1 HIS A   6     -15.474   6.121  15.964  1.00  0.00           C  
ATOM     95  NE2 HIS A   6     -15.611   4.854  15.528  1.00  0.00           N  
ATOM     96  H   HIS A   6     -12.383   2.197  17.038  1.00  0.00           H  
ATOM     97  HA  HIS A   6     -11.507   4.089  14.979  1.00  0.00           H  
ATOM     98  HB2 HIS A   6     -12.195   4.421  17.919  1.00  0.00           H  
ATOM     99  HB3 HIS A   6     -11.667   5.726  16.870  1.00  0.00           H  
ATOM    100  HD1 HIS A   6     -13.888   7.112  16.927  1.00  0.00           H  
ATOM    101  HD2 HIS A   6     -14.252   3.127  15.595  1.00  0.00           H  
ATOM    102  HE1 HIS A   6     -16.227   6.893  15.892  1.00  0.00           H  
ATOM    103  HE2 HIS A   6     -16.435   4.472  15.082  1.00  0.00           H  
ATOM    104  N   ASP A   7      -9.144   3.057  15.594  1.00  0.00           N  
ATOM    105  CA  ASP A   7      -7.711   2.894  15.696  1.00  0.00           C  
ATOM    106  C   ASP A   7      -7.299   2.101  14.467  1.00  0.00           C  
ATOM    107  O   ASP A   7      -6.637   2.642  13.596  1.00  0.00           O  
ATOM    108  CB  ASP A   7      -7.316   2.186  16.997  1.00  0.00           C  
ATOM    109  CG  ASP A   7      -5.859   1.747  16.954  1.00  0.00           C  
ATOM    110  OD1 ASP A   7      -5.003   2.543  16.585  1.00  0.00           O  
ATOM    111  OD2 ASP A   7      -5.667   0.404  16.990  1.00  0.00           O  
ATOM    112  H   ASP A   7      -9.610   2.578  14.831  1.00  0.00           H  
ATOM    113  HA  ASP A   7      -7.240   3.878  15.645  1.00  0.00           H  
ATOM    114  HB2 ASP A   7      -7.442   2.870  17.836  1.00  0.00           H  
ATOM    115  HB3 ASP A   7      -7.939   1.309  17.158  1.00  0.00           H  
ATOM    116  HD2 ASP A   7      -4.741   0.197  16.850  1.00  0.00           H  
ATOM    117  N   SER A   8      -7.757   0.856  14.332  1.00  0.00           N  
ATOM    118  CA  SER A   8      -7.526   0.055  13.140  1.00  0.00           C  
ATOM    119  C   SER A   8      -7.848   0.824  11.856  1.00  0.00           C  
ATOM    120  O   SER A   8      -7.016   0.907  10.955  1.00  0.00           O  
ATOM    121  CB  SER A   8      -8.334  -1.231  13.253  1.00  0.00           C  
ATOM    122  OG  SER A   8      -8.087  -1.809  14.520  1.00  0.00           O  
ATOM    123  H   SER A   8      -8.280   0.413  15.076  1.00  0.00           H  
ATOM    124  HA  SER A   8      -6.481  -0.231  13.110  1.00  0.00           H  
ATOM    125  HB2 SER A   8      -9.387  -0.982  13.179  1.00  0.00           H  
ATOM    126  HB3 SER A   8      -8.072  -1.919  12.447  1.00  0.00           H  
ATOM    127  HG  SER A   8      -7.195  -2.169  14.535  1.00  0.00           H  
ATOM    128  N   GLY A   9      -9.042   1.421  11.772  1.00  0.00           N  
ATOM    129  CA  GLY A   9      -9.437   2.108  10.549  1.00  0.00           C  
ATOM    130  C   GLY A   9      -8.684   3.428  10.323  1.00  0.00           C  
ATOM    131  O   GLY A   9      -8.750   3.984   9.230  1.00  0.00           O  
ATOM    132  H   GLY A   9      -9.697   1.373  12.545  1.00  0.00           H  
ATOM    133  HA2 GLY A   9      -9.248   1.431   9.711  1.00  0.00           H  
ATOM    134  HA3 GLY A   9     -10.504   2.301  10.560  1.00  0.00           H  
ATOM    135  N   TYR A  10      -7.959   3.930  11.329  1.00  0.00           N  
ATOM    136  CA  TYR A  10      -7.034   5.045  11.178  1.00  0.00           C  
ATOM    137  C   TYR A  10      -5.696   4.489  10.680  1.00  0.00           C  
ATOM    138  O   TYR A  10      -5.119   4.959   9.701  1.00  0.00           O  
ATOM    139  CB  TYR A  10      -6.908   5.753  12.537  1.00  0.00           C  
ATOM    140  CG  TYR A  10      -5.903   6.886  12.621  1.00  0.00           C  
ATOM    141  CD1 TYR A  10      -6.105   8.066  11.882  1.00  0.00           C  
ATOM    142  CD2 TYR A  10      -4.867   6.828  13.574  1.00  0.00           C  
ATOM    143  CE1 TYR A  10      -5.306   9.197  12.128  1.00  0.00           C  
ATOM    144  CE2 TYR A  10      -4.080   7.962  13.827  1.00  0.00           C  
ATOM    145  CZ  TYR A  10      -4.332   9.161  13.140  1.00  0.00           C  
ATOM    146  OH  TYR A  10      -3.555  10.253  13.389  1.00  0.00           O  
ATOM    147  H   TYR A  10      -7.902   3.424  12.201  1.00  0.00           H  
ATOM    148  HA  TYR A  10      -7.426   5.751  10.449  1.00  0.00           H  
ATOM    149  HB2 TYR A  10      -7.886   6.150  12.815  1.00  0.00           H  
ATOM    150  HB3 TYR A  10      -6.643   5.025  13.297  1.00  0.00           H  
ATOM    151  HD1 TYR A  10      -6.891   8.117  11.144  1.00  0.00           H  
ATOM    152  HD2 TYR A  10      -4.690   5.927  14.141  1.00  0.00           H  
ATOM    153  HE1 TYR A  10      -5.453  10.090  11.539  1.00  0.00           H  
ATOM    154  HE2 TYR A  10      -3.276   7.910  14.545  1.00  0.00           H  
ATOM    155  HH  TYR A  10      -3.822  11.031  12.894  1.00  0.00           H  
ATOM    156  N   GLU A  11      -5.226   3.449  11.367  1.00  0.00           N  
ATOM    157  CA  GLU A  11      -3.943   2.814  11.180  1.00  0.00           C  
ATOM    158  C   GLU A  11      -3.838   1.985   9.910  1.00  0.00           C  
ATOM    159  O   GLU A  11      -2.709   1.631   9.584  1.00  0.00           O  
ATOM    160  CB  GLU A  11      -3.619   1.929  12.386  1.00  0.00           C  
ATOM    161  CG  GLU A  11      -3.343   2.776  13.643  1.00  0.00           C  
ATOM    162  CD  GLU A  11      -2.064   3.599  13.511  1.00  0.00           C  
ATOM    163  OE1 GLU A  11      -2.136   4.780  13.175  1.00  0.00           O  
ATOM    164  OE2 GLU A  11      -0.908   2.883  13.515  1.00  0.00           O  
ATOM    165  H   GLU A  11      -5.781   3.114  12.136  1.00  0.00           H  
ATOM    166  HA  GLU A  11      -3.203   3.606  11.109  1.00  0.00           H  
ATOM    167  HB2 GLU A  11      -4.460   1.247  12.536  1.00  0.00           H  
ATOM    168  HB3 GLU A  11      -2.745   1.323  12.138  1.00  0.00           H  
ATOM    169  HG2 GLU A  11      -4.172   3.457  13.829  1.00  0.00           H  
ATOM    170  HG3 GLU A  11      -3.253   2.127  14.515  1.00  0.00           H  
ATOM    171  HE2 GLU A  11      -1.049   1.949  13.674  1.00  0.00           H  
ATOM    172  N   VAL A  12      -4.946   1.658   9.222  1.00  0.00           N  
ATOM    173  CA  VAL A  12      -4.879   0.998   7.918  1.00  0.00           C  
ATOM    174  C   VAL A  12      -3.907   1.767   7.040  1.00  0.00           C  
ATOM    175  O   VAL A  12      -2.731   1.454   7.014  1.00  0.00           O  
ATOM    176  CB  VAL A  12      -6.255   0.843   7.214  1.00  0.00           C  
ATOM    177  CG1 VAL A  12      -7.184   2.045   7.425  1.00  0.00           C  
ATOM    178  CG2 VAL A  12      -6.137   0.418   5.740  1.00  0.00           C  
ATOM    179  H   VAL A  12      -5.853   1.822   9.647  1.00  0.00           H  
ATOM    180  HA  VAL A  12      -4.433   0.017   8.081  1.00  0.00           H  
ATOM    181  HB  VAL A  12      -6.797  -0.002   7.615  1.00  0.00           H  
ATOM    182 HG11 VAL A  12      -7.729   1.843   8.335  1.00  0.00           H  
ATOM    183 HG12 VAL A  12      -6.671   2.994   7.580  1.00  0.00           H  
ATOM    184 HG13 VAL A  12      -7.894   2.134   6.605  1.00  0.00           H  
ATOM    185 HG21 VAL A  12      -5.864   1.235   5.076  1.00  0.00           H  
ATOM    186 HG22 VAL A  12      -5.394  -0.377   5.654  1.00  0.00           H  
ATOM    187 HG23 VAL A  12      -7.098   0.030   5.405  1.00  0.00           H  
ATOM    188  N   HIS A  13      -4.393   2.759   6.308  1.00  0.00           N  
ATOM    189  CA  HIS A  13      -3.669   3.442   5.256  1.00  0.00           C  
ATOM    190  C   HIS A  13      -2.292   3.884   5.731  1.00  0.00           C  
ATOM    191  O   HIS A  13      -1.318   3.628   5.031  1.00  0.00           O  
ATOM    192  CB  HIS A  13      -4.523   4.580   4.704  1.00  0.00           C  
ATOM    193  CG  HIS A  13      -5.792   4.064   4.069  1.00  0.00           C  
ATOM    194  ND1 HIS A  13      -7.050   4.058   4.644  1.00  0.00           N  
ATOM    195  CD2 HIS A  13      -5.863   3.383   2.885  1.00  0.00           C  
ATOM    196  CE1 HIS A  13      -7.874   3.393   3.813  1.00  0.00           C  
ATOM    197  NE2 HIS A  13      -7.175   2.976   2.739  1.00  0.00           N  
ATOM    198  H   HIS A  13      -5.386   2.871   6.345  1.00  0.00           H  
ATOM    199  HA  HIS A  13      -3.513   2.731   4.447  1.00  0.00           H  
ATOM    200  HB2 HIS A  13      -4.764   5.272   5.512  1.00  0.00           H  
ATOM    201  HB3 HIS A  13      -3.941   5.104   3.948  1.00  0.00           H  
ATOM    202  HD1 HIS A  13      -7.311   4.471   5.529  1.00  0.00           H  
ATOM    203  HD2 HIS A  13      -5.046   3.170   2.210  1.00  0.00           H  
ATOM    204  HE1 HIS A  13      -8.925   3.211   3.984  1.00  0.00           H  
ATOM    205  HE2 HIS A  13      -7.548   2.447   1.963  1.00  0.00           H  
ATOM    206  N   HIS A  14      -2.203   4.449   6.940  1.00  0.00           N  
ATOM    207  CA  HIS A  14      -0.939   4.747   7.606  1.00  0.00           C  
ATOM    208  C   HIS A  14       0.134   3.688   7.317  1.00  0.00           C  
ATOM    209  O   HIS A  14       1.248   4.039   6.930  1.00  0.00           O  
ATOM    210  CB  HIS A  14      -1.156   4.845   9.123  1.00  0.00           C  
ATOM    211  CG  HIS A  14      -1.799   6.115   9.625  1.00  0.00           C  
ATOM    212  ND1 HIS A  14      -1.746   6.554  10.935  1.00  0.00           N  
ATOM    213  CD2 HIS A  14      -2.327   7.122   8.863  1.00  0.00           C  
ATOM    214  CE1 HIS A  14      -2.181   7.825  10.954  1.00  0.00           C  
ATOM    215  NE2 HIS A  14      -2.566   8.181   9.715  1.00  0.00           N  
ATOM    216  H   HIS A  14      -3.055   4.596   7.464  1.00  0.00           H  
ATOM    217  HA  HIS A  14      -0.566   5.698   7.224  1.00  0.00           H  
ATOM    218  HB2 HIS A  14      -1.739   3.990   9.456  1.00  0.00           H  
ATOM    219  HB3 HIS A  14      -0.180   4.784   9.607  1.00  0.00           H  
ATOM    220  HD1 HIS A  14      -1.445   6.017  11.743  1.00  0.00           H  
ATOM    221  HD2 HIS A  14      -2.455   7.132   7.791  1.00  0.00           H  
ATOM    222  HE1 HIS A  14      -2.168   8.470  11.817  1.00  0.00           H  
ATOM    223  HE2 HIS A  14      -2.917   9.088   9.444  1.00  0.00           H  
ATOM    224  N   GLN A  15      -0.199   2.405   7.500  1.00  0.00           N  
ATOM    225  CA  GLN A  15       0.723   1.293   7.340  1.00  0.00           C  
ATOM    226  C   GLN A  15       0.439   0.439   6.107  1.00  0.00           C  
ATOM    227  O   GLN A  15       1.332  -0.266   5.643  1.00  0.00           O  
ATOM    228  CB  GLN A  15       0.757   0.497   8.656  1.00  0.00           C  
ATOM    229  CG  GLN A  15       1.687  -0.729   8.668  1.00  0.00           C  
ATOM    230  CD  GLN A  15       0.917  -2.040   8.505  1.00  0.00           C  
ATOM    231  OE1 GLN A  15       0.660  -2.737   9.479  1.00  0.00           O  
ATOM    232  NE2 GLN A  15       0.528  -2.389   7.283  1.00  0.00           N  
ATOM    233  H   GLN A  15      -1.147   2.168   7.771  1.00  0.00           H  
ATOM    234  HA  GLN A  15       1.696   1.715   7.128  1.00  0.00           H  
ATOM    235  HB2 GLN A  15       1.102   1.180   9.434  1.00  0.00           H  
ATOM    236  HB3 GLN A  15      -0.256   0.183   8.917  1.00  0.00           H  
ATOM    237  HG2 GLN A  15       2.472  -0.640   7.916  1.00  0.00           H  
ATOM    238  HG3 GLN A  15       2.173  -0.770   9.644  1.00  0.00           H  
ATOM    239 HE21 GLN A  15       0.773  -1.808   6.490  1.00  0.00           H  
ATOM    240 HE22 GLN A  15      -0.019  -3.227   7.170  1.00  0.00           H  
ATOM    241  N   LYS A  16      -0.761   0.483   5.539  1.00  0.00           N  
ATOM    242  CA  LYS A  16      -1.075  -0.135   4.271  1.00  0.00           C  
ATOM    243  C   LYS A  16      -0.230   0.561   3.212  1.00  0.00           C  
ATOM    244  O   LYS A  16       0.248  -0.090   2.291  1.00  0.00           O  
ATOM    245  CB  LYS A  16      -2.602  -0.107   4.012  1.00  0.00           C  
ATOM    246  CG  LYS A  16      -3.072   0.517   2.688  1.00  0.00           C  
ATOM    247  CD  LYS A  16      -2.751  -0.392   1.494  1.00  0.00           C  
ATOM    248  CE  LYS A  16      -3.954  -1.251   1.088  1.00  0.00           C  
ATOM    249  NZ  LYS A  16      -4.915  -0.482   0.277  1.00  0.00           N  
ATOM    250  H   LYS A  16      -1.452   1.108   5.915  1.00  0.00           H  
ATOM    251  HA  LYS A  16      -0.778  -1.182   4.323  1.00  0.00           H  
ATOM    252  HB2 LYS A  16      -2.981  -1.129   4.069  1.00  0.00           H  
ATOM    253  HB3 LYS A  16      -3.095   0.446   4.803  1.00  0.00           H  
ATOM    254  HG2 LYS A  16      -4.149   0.677   2.743  1.00  0.00           H  
ATOM    255  HG3 LYS A  16      -2.609   1.495   2.549  1.00  0.00           H  
ATOM    256  HD2 LYS A  16      -2.425   0.225   0.653  1.00  0.00           H  
ATOM    257  HD3 LYS A  16      -1.935  -1.060   1.761  1.00  0.00           H  
ATOM    258  HE2 LYS A  16      -3.611  -2.093   0.488  1.00  0.00           H  
ATOM    259  HE3 LYS A  16      -4.451  -1.645   1.976  1.00  0.00           H  
ATOM    260  HZ1 LYS A  16      -5.238   0.322   0.795  1.00  0.00           H  
ATOM    261  HZ2 LYS A  16      -4.463  -0.175  -0.573  1.00  0.00           H  
ATOM    262  HZ3 LYS A  16      -5.702  -1.069   0.038  1.00  0.00           H  
ATOM    263  N   LEU A  17      -0.003   1.871   3.351  1.00  0.00           N  
ATOM    264  CA  LEU A  17       0.718   2.635   2.352  1.00  0.00           C  
ATOM    265  C   LEU A  17       2.144   2.103   2.309  1.00  0.00           C  
ATOM    266  O   LEU A  17       2.648   1.699   1.259  1.00  0.00           O  
ATOM    267  CB  LEU A  17       0.612   4.141   2.664  1.00  0.00           C  
ATOM    268  CG  LEU A  17      -0.751   4.714   2.223  1.00  0.00           C  
ATOM    269  CD1 LEU A  17      -1.002   6.073   2.889  1.00  0.00           C  
ATOM    270  CD2 LEU A  17      -0.823   4.905   0.702  1.00  0.00           C  
ATOM    271  H   LEU A  17      -0.235   2.336   4.225  1.00  0.00           H  
ATOM    272  HA  LEU A  17       0.275   2.427   1.384  1.00  0.00           H  
ATOM    273  HB2 LEU A  17       0.740   4.299   3.738  1.00  0.00           H  
ATOM    274  HB3 LEU A  17       1.398   4.697   2.157  1.00  0.00           H  
ATOM    275  HG  LEU A  17      -1.547   4.033   2.528  1.00  0.00           H  
ATOM    276 HD11 LEU A  17      -0.988   5.974   3.974  1.00  0.00           H  
ATOM    277 HD12 LEU A  17      -0.234   6.785   2.589  1.00  0.00           H  
ATOM    278 HD13 LEU A  17      -1.979   6.453   2.587  1.00  0.00           H  
ATOM    279 HD21 LEU A  17      -0.042   5.592   0.375  1.00  0.00           H  
ATOM    280 HD22 LEU A  17      -0.704   3.959   0.176  1.00  0.00           H  
ATOM    281 HD23 LEU A  17      -1.793   5.322   0.433  1.00  0.00           H  
ATOM    282  N   VAL A  18       2.750   2.022   3.493  1.00  0.00           N  
ATOM    283  CA  VAL A  18       4.076   1.462   3.660  1.00  0.00           C  
ATOM    284  C   VAL A  18       4.116   0.016   3.156  1.00  0.00           C  
ATOM    285  O   VAL A  18       4.890  -0.312   2.260  1.00  0.00           O  
ATOM    286  CB  VAL A  18       4.544   1.606   5.114  1.00  0.00           C  
ATOM    287  CG1 VAL A  18       5.881   0.890   5.356  1.00  0.00           C  
ATOM    288  CG2 VAL A  18       4.697   3.086   5.487  1.00  0.00           C  
ATOM    289  H   VAL A  18       2.246   2.347   4.304  1.00  0.00           H  
ATOM    290  HA  VAL A  18       4.722   2.069   3.047  1.00  0.00           H  
ATOM    291  HB  VAL A  18       3.791   1.160   5.756  1.00  0.00           H  
ATOM    292 HG11 VAL A  18       5.764  -0.188   5.245  1.00  0.00           H  
ATOM    293 HG12 VAL A  18       6.629   1.246   4.646  1.00  0.00           H  
ATOM    294 HG13 VAL A  18       6.229   1.091   6.369  1.00  0.00           H  
ATOM    295 HG21 VAL A  18       5.447   3.556   4.850  1.00  0.00           H  
ATOM    296 HG22 VAL A  18       3.750   3.614   5.370  1.00  0.00           H  
ATOM    297 HG23 VAL A  18       5.014   3.174   6.526  1.00  0.00           H  
ATOM    298  N   PHE A  19       3.284  -0.851   3.740  1.00  0.00           N  
ATOM    299  CA  PHE A  19       3.234  -2.274   3.434  1.00  0.00           C  
ATOM    300  C   PHE A  19       3.094  -2.519   1.932  1.00  0.00           C  
ATOM    301  O   PHE A  19       3.848  -3.306   1.370  1.00  0.00           O  
ATOM    302  CB  PHE A  19       2.090  -2.932   4.215  1.00  0.00           C  
ATOM    303  CG  PHE A  19       1.752  -4.343   3.775  1.00  0.00           C  
ATOM    304  CD1 PHE A  19       2.636  -5.401   4.053  1.00  0.00           C  
ATOM    305  CD2 PHE A  19       0.582  -4.586   3.030  1.00  0.00           C  
ATOM    306  CE1 PHE A  19       2.342  -6.701   3.606  1.00  0.00           C  
ATOM    307  CE2 PHE A  19       0.288  -5.885   2.584  1.00  0.00           C  
ATOM    308  CZ  PHE A  19       1.168  -6.943   2.871  1.00  0.00           C  
ATOM    309  H   PHE A  19       2.665  -0.497   4.459  1.00  0.00           H  
ATOM    310  HA  PHE A  19       4.170  -2.728   3.761  1.00  0.00           H  
ATOM    311  HB2 PHE A  19       2.357  -2.951   5.273  1.00  0.00           H  
ATOM    312  HB3 PHE A  19       1.198  -2.320   4.100  1.00  0.00           H  
ATOM    313  HD1 PHE A  19       3.543  -5.222   4.613  1.00  0.00           H  
ATOM    314  HD2 PHE A  19      -0.099  -3.780   2.795  1.00  0.00           H  
ATOM    315  HE1 PHE A  19       3.012  -7.515   3.838  1.00  0.00           H  
ATOM    316  HE2 PHE A  19      -0.620  -6.072   2.027  1.00  0.00           H  
ATOM    317  HZ  PHE A  19       0.932  -7.945   2.540  1.00  0.00           H  
ATOM    318  N   PHE A  20       2.138  -1.858   1.277  1.00  0.00           N  
ATOM    319  CA  PHE A  20       1.892  -2.043  -0.143  1.00  0.00           C  
ATOM    320  C   PHE A  20       3.123  -1.635  -0.940  1.00  0.00           C  
ATOM    321  O   PHE A  20       3.601  -2.398  -1.777  1.00  0.00           O  
ATOM    322  CB  PHE A  20       0.669  -1.240  -0.601  1.00  0.00           C  
ATOM    323  CG  PHE A  20      -0.073  -1.845  -1.775  1.00  0.00           C  
ATOM    324  CD1 PHE A  20       0.382  -1.636  -3.089  1.00  0.00           C  
ATOM    325  CD2 PHE A  20      -1.240  -2.601  -1.551  1.00  0.00           C  
ATOM    326  CE1 PHE A  20      -0.348  -2.151  -4.175  1.00  0.00           C  
ATOM    327  CE2 PHE A  20      -1.983  -3.092  -2.637  1.00  0.00           C  
ATOM    328  CZ  PHE A  20      -1.538  -2.865  -3.951  1.00  0.00           C  
ATOM    329  H   PHE A  20       1.555  -1.208   1.783  1.00  0.00           H  
ATOM    330  HA  PHE A  20       1.701  -3.105  -0.289  1.00  0.00           H  
ATOM    331  HB2 PHE A  20      -0.038  -1.186   0.216  1.00  0.00           H  
ATOM    332  HB3 PHE A  20       0.971  -0.219  -0.845  1.00  0.00           H  
ATOM    333  HD1 PHE A  20       1.290  -1.080  -3.271  1.00  0.00           H  
ATOM    334  HD2 PHE A  20      -1.571  -2.809  -0.545  1.00  0.00           H  
ATOM    335  HE1 PHE A  20       0.002  -1.992  -5.186  1.00  0.00           H  
ATOM    336  HE2 PHE A  20      -2.893  -3.649  -2.464  1.00  0.00           H  
ATOM    337  HZ  PHE A  20      -2.107  -3.246  -4.787  1.00  0.00           H  
ATOM    338  N   ALA A  21       3.641  -0.430  -0.676  1.00  0.00           N  
ATOM    339  CA  ALA A  21       4.841   0.056  -1.338  1.00  0.00           C  
ATOM    340  C   ALA A  21       5.975  -0.963  -1.176  1.00  0.00           C  
ATOM    341  O   ALA A  21       6.656  -1.285  -2.144  1.00  0.00           O  
ATOM    342  CB  ALA A  21       5.230   1.415  -0.749  1.00  0.00           C  
ATOM    343  H   ALA A  21       3.229   0.149   0.053  1.00  0.00           H  
ATOM    344  HA  ALA A  21       4.621   0.187  -2.407  1.00  0.00           H  
ATOM    345  HB1 ALA A  21       4.413   2.123  -0.885  1.00  0.00           H  
ATOM    346  HB2 ALA A  21       5.443   1.322   0.316  1.00  0.00           H  
ATOM    347  HB3 ALA A  21       6.119   1.792  -1.255  1.00  0.00           H  
ATOM    348  N   GLU A  22       6.157  -1.498   0.035  1.00  0.00           N  
ATOM    349  CA  GLU A  22       7.146  -2.529   0.326  1.00  0.00           C  
ATOM    350  C   GLU A  22       6.900  -3.800  -0.478  1.00  0.00           C  
ATOM    351  O   GLU A  22       7.825  -4.357  -1.064  1.00  0.00           O  
ATOM    352  CB  GLU A  22       7.155  -2.836   1.836  1.00  0.00           C  
ATOM    353  CG  GLU A  22       8.445  -2.385   2.530  1.00  0.00           C  
ATOM    354  CD  GLU A  22       9.570  -3.393   2.331  1.00  0.00           C  
ATOM    355  OE1 GLU A  22       9.655  -4.347   3.095  1.00  0.00           O  
ATOM    356  OE2 GLU A  22      10.322  -3.246   1.209  1.00  0.00           O  
ATOM    357  H   GLU A  22       5.570  -1.170   0.795  1.00  0.00           H  
ATOM    358  HA  GLU A  22       8.102  -2.160  -0.025  1.00  0.00           H  
ATOM    359  HB2 GLU A  22       6.313  -2.350   2.326  1.00  0.00           H  
ATOM    360  HB3 GLU A  22       7.031  -3.908   2.002  1.00  0.00           H  
ATOM    361  HG2 GLU A  22       8.752  -1.402   2.173  1.00  0.00           H  
ATOM    362  HG3 GLU A  22       8.254  -2.318   3.601  1.00  0.00           H  
ATOM    363  HE2 GLU A  22      10.927  -3.989   1.118  1.00  0.00           H  
ATOM    364  N   ASP A  23       5.653  -4.263  -0.467  1.00  0.00           N  
ATOM    365  CA  ASP A  23       5.225  -5.471  -1.149  1.00  0.00           C  
ATOM    366  C   ASP A  23       5.592  -5.355  -2.625  1.00  0.00           C  
ATOM    367  O   ASP A  23       6.281  -6.211  -3.166  1.00  0.00           O  
ATOM    368  CB  ASP A  23       3.715  -5.683  -0.964  1.00  0.00           C  
ATOM    369  CG  ASP A  23       3.279  -7.013  -1.564  1.00  0.00           C  
ATOM    370  OD1 ASP A  23       3.096  -7.090  -2.775  1.00  0.00           O  
ATOM    371  OD2 ASP A  23       3.060  -8.029  -0.685  1.00  0.00           O  
ATOM    372  H   ASP A  23       4.977  -3.710   0.042  1.00  0.00           H  
ATOM    373  HA  ASP A  23       5.756  -6.316  -0.713  1.00  0.00           H  
ATOM    374  HB2 ASP A  23       3.458  -5.644   0.094  1.00  0.00           H  
ATOM    375  HB3 ASP A  23       3.161  -4.897  -1.476  1.00  0.00           H  
ATOM    376  HD2 ASP A  23       3.232  -7.788   0.226  1.00  0.00           H  
ATOM    377  N   VAL A  24       5.155  -4.261  -3.250  1.00  0.00           N  
ATOM    378  CA  VAL A  24       5.451  -3.954  -4.638  1.00  0.00           C  
ATOM    379  C   VAL A  24       6.959  -3.848  -4.854  1.00  0.00           C  
ATOM    380  O   VAL A  24       7.521  -4.472  -5.755  1.00  0.00           O  
ATOM    381  CB  VAL A  24       4.694  -2.680  -5.050  1.00  0.00           C  
ATOM    382  CG1 VAL A  24       5.127  -2.199  -6.440  1.00  0.00           C  
ATOM    383  CG2 VAL A  24       3.179  -2.929  -5.048  1.00  0.00           C  
ATOM    384  H   VAL A  24       4.615  -3.586  -2.716  1.00  0.00           H  
ATOM    385  HA  VAL A  24       5.106  -4.774  -5.246  1.00  0.00           H  
ATOM    386  HB  VAL A  24       4.914  -1.888  -4.335  1.00  0.00           H  
ATOM    387 HG11 VAL A  24       6.142  -1.804  -6.398  1.00  0.00           H  
ATOM    388 HG12 VAL A  24       5.095  -3.029  -7.144  1.00  0.00           H  
ATOM    389 HG13 VAL A  24       4.463  -1.406  -6.784  1.00  0.00           H  
ATOM    390 HG21 VAL A  24       2.923  -3.710  -5.760  1.00  0.00           H  
ATOM    391 HG22 VAL A  24       2.836  -3.240  -4.062  1.00  0.00           H  
ATOM    392 HG23 VAL A  24       2.657  -2.013  -5.323  1.00  0.00           H  
ATOM    393  N   GLY A  25       7.610  -3.042  -4.019  1.00  0.00           N  
ATOM    394  CA  GLY A  25       9.025  -2.730  -4.123  1.00  0.00           C  
ATOM    395  C   GLY A  25       9.840  -4.014  -4.141  1.00  0.00           C  
ATOM    396  O   GLY A  25      10.641  -4.245  -5.044  1.00  0.00           O  
ATOM    397  H   GLY A  25       7.077  -2.633  -3.260  1.00  0.00           H  
ATOM    398  HA2 GLY A  25       9.206  -2.161  -5.035  1.00  0.00           H  
ATOM    399  HA3 GLY A  25       9.322  -2.129  -3.263  1.00  0.00           H  
ATOM    400  N   SER A  26       9.581  -4.889  -3.171  1.00  0.00           N  
ATOM    401  CA  SER A  26      10.251  -6.167  -3.039  1.00  0.00           C  
ATOM    402  C   SER A  26       9.562  -7.259  -3.861  1.00  0.00           C  
ATOM    403  O   SER A  26       9.620  -8.430  -3.491  1.00  0.00           O  
ATOM    404  CB  SER A  26      10.333  -6.533  -1.551  1.00  0.00           C  
ATOM    405  OG  SER A  26      10.826  -5.439  -0.791  1.00  0.00           O  
ATOM    406  H   SER A  26       8.854  -4.671  -2.504  1.00  0.00           H  
ATOM    407  HA  SER A  26      11.253  -6.062  -3.440  1.00  0.00           H  
ATOM    408  HB2 SER A  26       9.337  -6.798  -1.192  1.00  0.00           H  
ATOM    409  HB3 SER A  26      10.986  -7.400  -1.432  1.00  0.00           H  
ATOM    410  HG  SER A  26      10.212  -4.703  -0.891  1.00  0.00           H  
ATOM    411  N   ASN A  27       8.930  -6.889  -4.979  1.00  0.00           N  
ATOM    412  CA  ASN A  27       8.251  -7.818  -5.873  1.00  0.00           C  
ATOM    413  C   ASN A  27       8.055  -7.207  -7.263  1.00  0.00           C  
ATOM    414  O   ASN A  27       7.090  -7.501  -7.971  1.00  0.00           O  
ATOM    415  CB  ASN A  27       6.927  -8.270  -5.240  1.00  0.00           C  
ATOM    416  CG  ASN A  27       6.388  -9.558  -5.843  1.00  0.00           C  
ATOM    417  OD1 ASN A  27       7.103 -10.297  -6.513  1.00  0.00           O  
ATOM    418  ND2 ASN A  27       5.115  -9.853  -5.591  1.00  0.00           N  
ATOM    419  H   ASN A  27       8.888  -5.903  -5.198  1.00  0.00           H  
ATOM    420  HA  ASN A  27       8.915  -8.667  -6.011  1.00  0.00           H  
ATOM    421  HB2 ASN A  27       7.070  -8.466  -4.177  1.00  0.00           H  
ATOM    422  HB3 ASN A  27       6.187  -7.478  -5.356  1.00  0.00           H  
ATOM    423 HD21 ASN A  27       4.554  -9.234  -5.024  1.00  0.00           H  
ATOM    424 HD22 ASN A  27       4.732 -10.706  -5.965  1.00  0.00           H  
ATOM    425  N   LYS A  28       9.020  -6.385  -7.689  1.00  0.00           N  
ATOM    426  CA  LYS A  28       9.024  -5.754  -8.996  1.00  0.00           C  
ATOM    427  C   LYS A  28       8.937  -6.812 -10.079  1.00  0.00           C  
ATOM    428  O   LYS A  28       8.153  -6.685 -11.008  1.00  0.00           O  
ATOM    429  CB  LYS A  28      10.268  -4.882  -9.202  1.00  0.00           C  
ATOM    430  CG  LYS A  28      10.153  -3.530  -8.486  1.00  0.00           C  
ATOM    431  CD  LYS A  28      10.994  -2.480  -9.225  1.00  0.00           C  
ATOM    432  CE  LYS A  28      10.853  -1.099  -8.576  1.00  0.00           C  
ATOM    433  NZ  LYS A  28      11.283  -0.033  -9.498  1.00  0.00           N  
ATOM    434  H   LYS A  28       9.797  -6.217  -7.082  1.00  0.00           H  
ATOM    435  HA  LYS A  28       8.131  -5.147  -9.067  1.00  0.00           H  
ATOM    436  HB2 LYS A  28      11.168  -5.405  -8.878  1.00  0.00           H  
ATOM    437  HB3 LYS A  28      10.350  -4.706 -10.274  1.00  0.00           H  
ATOM    438  HG2 LYS A  28       9.113  -3.205  -8.485  1.00  0.00           H  
ATOM    439  HG3 LYS A  28      10.486  -3.630  -7.453  1.00  0.00           H  
ATOM    440  HD2 LYS A  28      12.044  -2.781  -9.228  1.00  0.00           H  
ATOM    441  HD3 LYS A  28      10.647  -2.421 -10.258  1.00  0.00           H  
ATOM    442  HE2 LYS A  28       9.812  -0.913  -8.317  1.00  0.00           H  
ATOM    443  HE3 LYS A  28      11.452  -1.061  -7.665  1.00  0.00           H  
ATOM    444  HZ1 LYS A  28      12.244  -0.179  -9.770  1.00  0.00           H  
ATOM    445  HZ2 LYS A  28      10.696  -0.047 -10.321  1.00  0.00           H  
ATOM    446  HZ3 LYS A  28      11.194   0.865  -9.044  1.00  0.00           H  
ATOM    447  N   GLY A  29       9.712  -7.878  -9.906  1.00  0.00           N  
ATOM    448  CA  GLY A  29       9.675  -9.076 -10.733  1.00  0.00           C  
ATOM    449  C   GLY A  29       8.249  -9.532 -11.059  1.00  0.00           C  
ATOM    450  O   GLY A  29       8.017 -10.070 -12.139  1.00  0.00           O  
ATOM    451  H   GLY A  29      10.317  -7.846  -9.103  1.00  0.00           H  
ATOM    452  HA2 GLY A  29      10.211  -8.882 -11.662  1.00  0.00           H  
ATOM    453  HA3 GLY A  29      10.181  -9.881 -10.203  1.00  0.00           H  
ATOM    454  N   ALA A  30       7.301  -9.319 -10.138  1.00  0.00           N  
ATOM    455  CA  ALA A  30       5.905  -9.679 -10.331  1.00  0.00           C  
ATOM    456  C   ALA A  30       5.096  -8.497 -10.868  1.00  0.00           C  
ATOM    457  O   ALA A  30       4.345  -8.656 -11.825  1.00  0.00           O  
ATOM    458  CB  ALA A  30       5.311 -10.207  -9.027  1.00  0.00           C  
ATOM    459  H   ALA A  30       7.534  -8.781  -9.310  1.00  0.00           H  
ATOM    460  HA  ALA A  30       5.851 -10.489 -11.052  1.00  0.00           H  
ATOM    461  HB1 ALA A  30       5.903 -11.048  -8.668  1.00  0.00           H  
ATOM    462  HB2 ALA A  30       5.307  -9.413  -8.285  1.00  0.00           H  
ATOM    463  HB3 ALA A  30       4.286 -10.536  -9.196  1.00  0.00           H  
ATOM    464  N   ILE A  31       5.236  -7.312 -10.259  1.00  0.00           N  
ATOM    465  CA  ILE A  31       4.498  -6.117 -10.674  1.00  0.00           C  
ATOM    466  C   ILE A  31       4.944  -5.596 -12.055  1.00  0.00           C  
ATOM    467  O   ILE A  31       4.307  -4.725 -12.652  1.00  0.00           O  
ATOM    468  CB  ILE A  31       4.492  -5.066  -9.537  1.00  0.00           C  
ATOM    469  CG1 ILE A  31       3.490  -5.457  -8.433  1.00  0.00           C  
ATOM    470  CG2 ILE A  31       4.088  -3.664 -10.020  1.00  0.00           C  
ATOM    471  CD1 ILE A  31       3.963  -6.581  -7.509  1.00  0.00           C  
ATOM    472  H   ILE A  31       5.859  -7.246  -9.461  1.00  0.00           H  
ATOM    473  HA  ILE A  31       3.483  -6.442 -10.834  1.00  0.00           H  
ATOM    474  HB  ILE A  31       5.492  -4.983  -9.111  1.00  0.00           H  
ATOM    475 HG12 ILE A  31       3.324  -4.591  -7.799  1.00  0.00           H  
ATOM    476 HG13 ILE A  31       2.529  -5.730  -8.872  1.00  0.00           H  
ATOM    477 HG21 ILE A  31       4.862  -3.257 -10.668  1.00  0.00           H  
ATOM    478 HG22 ILE A  31       3.139  -3.705 -10.553  1.00  0.00           H  
ATOM    479 HG23 ILE A  31       3.983  -2.979  -9.179  1.00  0.00           H  
ATOM    480 HD11 ILE A  31       3.972  -7.533  -8.034  1.00  0.00           H  
ATOM    481 HD12 ILE A  31       4.956  -6.350  -7.130  1.00  0.00           H  
ATOM    482 HD13 ILE A  31       3.277  -6.663  -6.665  1.00  0.00           H  
ATOM    483  N   ILE A  32       6.036  -6.153 -12.569  1.00  0.00           N  
ATOM    484  CA  ILE A  32       6.601  -5.897 -13.884  1.00  0.00           C  
ATOM    485  C   ILE A  32       5.551  -5.928 -15.002  1.00  0.00           C  
ATOM    486  O   ILE A  32       4.463  -6.485 -14.867  1.00  0.00           O  
ATOM    487  CB  ILE A  32       7.802  -6.846 -14.127  1.00  0.00           C  
ATOM    488  CG1 ILE A  32       9.092  -6.011 -14.085  1.00  0.00           C  
ATOM    489  CG2 ILE A  32       7.719  -7.692 -15.409  1.00  0.00           C  
ATOM    490  CD1 ILE A  32      10.363  -6.821 -14.351  1.00  0.00           C  
ATOM    491  H   ILE A  32       6.541  -6.762 -11.938  1.00  0.00           H  
ATOM    492  HA  ILE A  32       6.972  -4.877 -13.828  1.00  0.00           H  
ATOM    493  HB  ILE A  32       7.844  -7.558 -13.305  1.00  0.00           H  
ATOM    494 HG12 ILE A  32       9.028  -5.213 -14.823  1.00  0.00           H  
ATOM    495 HG13 ILE A  32       9.170  -5.562 -13.093  1.00  0.00           H  
ATOM    496 HG21 ILE A  32       6.767  -8.223 -15.453  1.00  0.00           H  
ATOM    497 HG22 ILE A  32       7.840  -7.071 -16.296  1.00  0.00           H  
ATOM    498 HG23 ILE A  32       8.507  -8.446 -15.403  1.00  0.00           H  
ATOM    499 HD11 ILE A  32      10.387  -7.703 -13.711  1.00  0.00           H  
ATOM    500 HD12 ILE A  32      10.407  -7.127 -15.396  1.00  0.00           H  
ATOM    501 HD13 ILE A  32      11.235  -6.202 -14.136  1.00  0.00           H  
ATOM    502  N   GLY A  33       5.889  -5.305 -16.132  1.00  0.00           N  
ATOM    503  CA  GLY A  33       4.981  -5.135 -17.249  1.00  0.00           C  
ATOM    504  C   GLY A  33       4.325  -3.776 -17.088  1.00  0.00           C  
ATOM    505  O   GLY A  33       4.826  -2.791 -17.621  1.00  0.00           O  
ATOM    506  H   GLY A  33       6.800  -4.877 -16.196  1.00  0.00           H  
ATOM    507  HA2 GLY A  33       5.555  -5.152 -18.175  1.00  0.00           H  
ATOM    508  HA3 GLY A  33       4.226  -5.922 -17.292  1.00  0.00           H  
ATOM    509  N   LEU A  34       3.257  -3.683 -16.294  1.00  0.00           N  
ATOM    510  CA  LEU A  34       2.534  -2.454 -16.063  1.00  0.00           C  
ATOM    511  C   LEU A  34       3.409  -1.383 -15.428  1.00  0.00           C  
ATOM    512  O   LEU A  34       3.182  -0.193 -15.612  1.00  0.00           O  
ATOM    513  CB  LEU A  34       1.319  -2.757 -15.184  1.00  0.00           C  
ATOM    514  CG  LEU A  34      -0.014  -2.640 -15.928  1.00  0.00           C  
ATOM    515  CD1 LEU A  34      -1.151  -2.995 -14.961  1.00  0.00           C  
ATOM    516  CD2 LEU A  34      -0.269  -1.230 -16.481  1.00  0.00           C  
ATOM    517  H   LEU A  34       2.910  -4.477 -15.787  1.00  0.00           H  
ATOM    518  HA  LEU A  34       2.249  -2.086 -17.036  1.00  0.00           H  
ATOM    519  HB2 LEU A  34       1.393  -3.767 -14.781  1.00  0.00           H  
ATOM    520  HB3 LEU A  34       1.341  -2.087 -14.337  1.00  0.00           H  
ATOM    521  HG  LEU A  34       0.013  -3.368 -16.741  1.00  0.00           H  
ATOM    522 HD11 LEU A  34      -0.993  -3.991 -14.545  1.00  0.00           H  
ATOM    523 HD12 LEU A  34      -1.186  -2.270 -14.147  1.00  0.00           H  
ATOM    524 HD13 LEU A  34      -2.106  -2.982 -15.489  1.00  0.00           H  
ATOM    525 HD21 LEU A  34      -0.139  -0.489 -15.691  1.00  0.00           H  
ATOM    526 HD22 LEU A  34       0.405  -0.994 -17.303  1.00  0.00           H  
ATOM    527 HD23 LEU A  34      -1.289  -1.164 -16.860  1.00  0.00           H  
ATOM    528  N   MET A  35       4.432  -1.800 -14.696  1.00  0.00           N  
ATOM    529  CA  MET A  35       5.374  -0.876 -14.097  1.00  0.00           C  
ATOM    530  C   MET A  35       6.188  -0.160 -15.171  1.00  0.00           C  
ATOM    531  O   MET A  35       6.652   0.955 -14.955  1.00  0.00           O  
ATOM    532  CB  MET A  35       6.276  -1.625 -13.109  1.00  0.00           C  
ATOM    533  CG  MET A  35       6.884  -0.667 -12.082  1.00  0.00           C  
ATOM    534  SD  MET A  35       7.814  -1.480 -10.752  1.00  0.00           S  
ATOM    535  CE  MET A  35       6.969  -0.854  -9.322  1.00  0.00           C  
ATOM    536  H   MET A  35       4.553  -2.794 -14.612  1.00  0.00           H  
ATOM    537  HA  MET A  35       4.777  -0.120 -13.589  1.00  0.00           H  
ATOM    538  HB2 MET A  35       5.686  -2.368 -12.576  1.00  0.00           H  
ATOM    539  HB3 MET A  35       7.073  -2.143 -13.646  1.00  0.00           H  
ATOM    540  HG2 MET A  35       7.547   0.039 -12.577  1.00  0.00           H  
ATOM    541  HG3 MET A  35       6.077  -0.105 -11.612  1.00  0.00           H  
ATOM    542  HE1 MET A  35       7.050   0.233  -9.289  1.00  0.00           H  
ATOM    543  HE2 MET A  35       5.918  -1.143  -9.363  1.00  0.00           H  
ATOM    544  HE3 MET A  35       7.419  -1.276  -8.423  1.00  0.00           H  
ATOM    545  N   VAL A  36       6.359  -0.802 -16.327  1.00  0.00           N  
ATOM    546  CA  VAL A  36       7.050  -0.224 -17.462  1.00  0.00           C  
ATOM    547  C   VAL A  36       6.015   0.496 -18.333  1.00  0.00           C  
ATOM    548  O   VAL A  36       6.168   1.663 -18.683  1.00  0.00           O  
ATOM    549  CB  VAL A  36       7.831  -1.316 -18.206  1.00  0.00           C  
ATOM    550  CG1 VAL A  36       8.811  -0.703 -19.214  1.00  0.00           C  
ATOM    551  CG2 VAL A  36       8.616  -2.217 -17.238  1.00  0.00           C  
ATOM    552  H   VAL A  36       5.903  -1.695 -16.472  1.00  0.00           H  
ATOM    553  HA  VAL A  36       7.786   0.482 -17.113  1.00  0.00           H  
ATOM    554  HB  VAL A  36       7.117  -1.925 -18.743  1.00  0.00           H  
ATOM    555 HG11 VAL A  36       8.274  -0.090 -19.939  1.00  0.00           H  
ATOM    556 HG12 VAL A  36       9.544  -0.083 -18.694  1.00  0.00           H  
ATOM    557 HG13 VAL A  36       9.336  -1.497 -19.746  1.00  0.00           H  
ATOM    558 HG21 VAL A  36       9.266  -1.610 -16.606  1.00  0.00           H  
ATOM    559 HG22 VAL A  36       7.939  -2.793 -16.607  1.00  0.00           H  
ATOM    560 HG23 VAL A  36       9.228  -2.922 -17.801  1.00  0.00           H  
ATOM    561  N   GLY A  37       4.925  -0.206 -18.644  1.00  0.00           N  
ATOM    562  CA  GLY A  37       3.912   0.202 -19.603  1.00  0.00           C  
ATOM    563  C   GLY A  37       3.008   1.304 -19.061  1.00  0.00           C  
ATOM    564  O   GLY A  37       2.401   2.037 -19.836  1.00  0.00           O  
ATOM    565  H   GLY A  37       4.813  -1.104 -18.194  1.00  0.00           H  
ATOM    566  HA2 GLY A  37       4.393   0.546 -20.520  1.00  0.00           H  
ATOM    567  HA3 GLY A  37       3.294  -0.663 -19.842  1.00  0.00           H  
ATOM    568  N   GLY A  38       2.903   1.420 -17.736  1.00  0.00           N  
ATOM    569  CA  GLY A  38       2.112   2.446 -17.078  1.00  0.00           C  
ATOM    570  C   GLY A  38       2.969   3.645 -16.680  1.00  0.00           C  
ATOM    571  O   GLY A  38       2.419   4.677 -16.304  1.00  0.00           O  
ATOM    572  H   GLY A  38       3.389   0.769 -17.125  1.00  0.00           H  
ATOM    573  HA2 GLY A  38       1.295   2.785 -17.718  1.00  0.00           H  
ATOM    574  HA3 GLY A  38       1.680   2.019 -16.174  1.00  0.00           H  
ATOM    575  N   VAL A  39       4.302   3.521 -16.748  1.00  0.00           N  
ATOM    576  CA  VAL A  39       5.229   4.570 -16.328  1.00  0.00           C  
ATOM    577  C   VAL A  39       6.231   4.819 -17.462  1.00  0.00           C  
ATOM    578  O   VAL A  39       7.424   4.996 -17.235  1.00  0.00           O  
ATOM    579  CB  VAL A  39       5.901   4.194 -14.987  1.00  0.00           C  
ATOM    580  CG1 VAL A  39       6.482   5.436 -14.295  1.00  0.00           C  
ATOM    581  CG2 VAL A  39       4.923   3.535 -14.001  1.00  0.00           C  
ATOM    582  H   VAL A  39       4.705   2.671 -17.125  1.00  0.00           H  
ATOM    583  HA  VAL A  39       4.690   5.506 -16.178  1.00  0.00           H  
ATOM    584  HB  VAL A  39       6.713   3.493 -15.181  1.00  0.00           H  
ATOM    585 HG11 VAL A  39       7.185   5.954 -14.944  1.00  0.00           H  
ATOM    586 HG12 VAL A  39       5.679   6.124 -14.026  1.00  0.00           H  
ATOM    587 HG13 VAL A  39       7.009   5.136 -13.388  1.00  0.00           H  
ATOM    588 HG21 VAL A  39       4.068   4.188 -13.826  1.00  0.00           H  
ATOM    589 HG22 VAL A  39       4.570   2.576 -14.382  1.00  0.00           H  
ATOM    590 HG23 VAL A  39       5.428   3.350 -13.053  1.00  0.00           H  
ATOM    591  N   VAL A  40       5.730   4.816 -18.702  1.00  0.00           N  
ATOM    592  CA  VAL A  40       6.533   4.978 -19.899  1.00  0.00           C  
ATOM    593  C   VAL A  40       7.320   6.287 -19.828  1.00  0.00           C  
ATOM    594  O   VAL A  40       8.526   6.312 -20.063  1.00  0.00           O  
ATOM    595  CB  VAL A  40       5.655   4.937 -21.165  1.00  0.00           C  
ATOM    596  CG1 VAL A  40       6.529   4.928 -22.426  1.00  0.00           C  
ATOM    597  CG2 VAL A  40       4.740   3.710 -21.199  1.00  0.00           C  
ATOM    598  H   VAL A  40       4.773   4.546 -18.824  1.00  0.00           H  
ATOM    599  HA  VAL A  40       7.206   4.127 -19.912  1.00  0.00           H  
ATOM    600  HB  VAL A  40       5.018   5.821 -21.192  1.00  0.00           H  
ATOM    601 HG11 VAL A  40       7.158   5.817 -22.467  1.00  0.00           H  
ATOM    602 HG12 VAL A  40       7.164   4.041 -22.431  1.00  0.00           H  
ATOM    603 HG13 VAL A  40       5.895   4.917 -23.314  1.00  0.00           H  
ATOM    604 HG21 VAL A  40       5.319   2.802 -21.035  1.00  0.00           H  
ATOM    605 HG22 VAL A  40       3.978   3.808 -20.431  1.00  0.00           H  
ATOM    606 HG23 VAL A  40       4.238   3.645 -22.164  1.00  0.00           H  
ATOM    607  N   ILE A  41       6.610   7.378 -19.530  1.00  0.00           N  
ATOM    608  CA  ILE A  41       7.167   8.702 -19.338  1.00  0.00           C  
ATOM    609  C   ILE A  41       7.047   9.017 -17.846  1.00  0.00           C  
ATOM    610  O   ILE A  41       6.258   8.396 -17.134  1.00  0.00           O  
ATOM    611  CB  ILE A  41       6.414   9.732 -20.196  1.00  0.00           C  
ATOM    612  CG1 ILE A  41       5.953   9.187 -21.566  1.00  0.00           C  
ATOM    613  CG2 ILE A  41       7.236  11.009 -20.431  1.00  0.00           C  
ATOM    614  CD1 ILE A  41       4.493   8.722 -21.536  1.00  0.00           C  
ATOM    615  H   ILE A  41       5.640   7.280 -19.275  1.00  0.00           H  
ATOM    616  HA  ILE A  41       8.212   8.721 -19.633  1.00  0.00           H  
ATOM    617  HB  ILE A  41       5.551  10.003 -19.600  1.00  0.00           H  
ATOM    618 HG12 ILE A  41       6.011   9.971 -22.322  1.00  0.00           H  
ATOM    619 HG13 ILE A  41       6.603   8.375 -21.896  1.00  0.00           H  
ATOM    620 HG21 ILE A  41       7.454  11.515 -19.494  1.00  0.00           H  
ATOM    621 HG22 ILE A  41       8.169  10.765 -20.940  1.00  0.00           H  
ATOM    622 HG23 ILE A  41       6.666  11.706 -21.048  1.00  0.00           H  
ATOM    623 HD11 ILE A  41       4.321   8.004 -20.738  1.00  0.00           H  
ATOM    624 HD12 ILE A  41       3.841   9.583 -21.379  1.00  0.00           H  
ATOM    625 HD13 ILE A  41       4.240   8.260 -22.491  1.00  0.00           H  
ATOM    626  N   ALA A  42       7.819  10.000 -17.392  1.00  0.00           N  
ATOM    627  CA  ALA A  42       7.879  10.489 -16.025  1.00  0.00           C  
ATOM    628  C   ALA A  42       8.726  11.765 -15.994  1.00  0.00           C  
ATOM    629  O   ALA A  42       8.853  12.343 -14.895  1.00  0.00           O  
ATOM    630  CB  ALA A  42       8.459   9.415 -15.095  1.00  0.00           C  
ATOM    631  OXT ALA A  42       9.230  12.137 -17.079  1.00  0.00           O  
ATOM    632  H   ALA A  42       8.348  10.528 -18.067  1.00  0.00           H  
ATOM    633  HA  ALA A  42       6.869  10.742 -15.708  1.00  0.00           H  
ATOM    634  HB1 ALA A  42       7.811   8.539 -15.075  1.00  0.00           H  
ATOM    635  HB2 ALA A  42       9.451   9.119 -15.441  1.00  0.00           H  
ATOM    636  HB3 ALA A  42       8.538   9.807 -14.081  1.00  0.00           H  
TER     637      ALA A  42                                                      
ENDMDL                                                                          
MODEL        4                                                                  
ATOM      1  N   ASP A   1      -8.352   0.155  27.027  1.00  0.00           N  
ATOM      2  CA  ASP A   1      -9.207  -0.152  25.863  1.00  0.00           C  
ATOM      3  C   ASP A   1     -10.430   0.764  25.854  1.00  0.00           C  
ATOM      4  O   ASP A   1     -11.090   0.904  26.879  1.00  0.00           O  
ATOM      5  CB  ASP A   1      -9.666  -1.618  25.868  1.00  0.00           C  
ATOM      6  CG  ASP A   1      -8.538  -2.613  25.615  1.00  0.00           C  
ATOM      7  OD1 ASP A   1      -7.503  -2.224  25.082  1.00  0.00           O  
ATOM      8  OD2 ASP A   1      -8.818  -3.917  25.888  1.00  0.00           O  
ATOM      9  H1  ASP A   1      -8.052   1.119  26.977  1.00  0.00           H  
ATOM     10  H2  ASP A   1      -8.889   0.029  27.874  1.00  0.00           H  
ATOM     11  H3  ASP A   1      -7.541  -0.447  27.035  1.00  0.00           H  
ATOM     12  HA  ASP A   1      -8.623   0.039  24.960  1.00  0.00           H  
ATOM     13  HB2 ASP A   1     -10.140  -1.830  26.827  1.00  0.00           H  
ATOM     14  HB3 ASP A   1     -10.405  -1.758  25.078  1.00  0.00           H  
ATOM     15  HD2 ASP A   1      -9.681  -4.056  26.279  1.00  0.00           H  
ATOM     16  N   ALA A   2     -10.731   1.365  24.700  1.00  0.00           N  
ATOM     17  CA  ALA A   2     -11.901   2.216  24.517  1.00  0.00           C  
ATOM     18  C   ALA A   2     -12.239   2.302  23.029  1.00  0.00           C  
ATOM     19  O   ALA A   2     -13.252   1.768  22.591  1.00  0.00           O  
ATOM     20  CB  ALA A   2     -11.654   3.600  25.132  1.00  0.00           C  
ATOM     21  H   ALA A   2     -10.161   1.168  23.894  1.00  0.00           H  
ATOM     22  HA  ALA A   2     -12.755   1.766  25.028  1.00  0.00           H  
ATOM     23  HB1 ALA A   2     -11.525   3.510  26.210  1.00  0.00           H  
ATOM     24  HB2 ALA A   2     -10.762   4.062  24.709  1.00  0.00           H  
ATOM     25  HB3 ALA A   2     -12.515   4.243  24.940  1.00  0.00           H  
ATOM     26  N   GLU A   3     -11.369   2.957  22.250  1.00  0.00           N  
ATOM     27  CA  GLU A   3     -11.516   3.120  20.804  1.00  0.00           C  
ATOM     28  C   GLU A   3     -10.231   2.818  20.037  1.00  0.00           C  
ATOM     29  O   GLU A   3     -10.259   2.731  18.811  1.00  0.00           O  
ATOM     30  CB  GLU A   3     -12.040   4.522  20.471  1.00  0.00           C  
ATOM     31  CG  GLU A   3     -13.476   4.730  20.977  1.00  0.00           C  
ATOM     32  CD  GLU A   3     -14.034   6.076  20.538  1.00  0.00           C  
ATOM     33  OE1 GLU A   3     -13.331   7.078  20.627  1.00  0.00           O  
ATOM     34  OE2 GLU A   3     -15.224   6.042  19.886  1.00  0.00           O  
ATOM     35  H   GLU A   3     -10.565   3.371  22.689  1.00  0.00           H  
ATOM     36  HA  GLU A   3     -12.211   2.371  20.443  1.00  0.00           H  
ATOM     37  HB2 GLU A   3     -11.382   5.277  20.906  1.00  0.00           H  
ATOM     38  HB3 GLU A   3     -12.038   4.651  19.387  1.00  0.00           H  
ATOM     39  HG2 GLU A   3     -14.119   3.943  20.580  1.00  0.00           H  
ATOM     40  HG3 GLU A   3     -13.509   4.692  22.064  1.00  0.00           H  
ATOM     41  HE2 GLU A   3     -15.455   6.922  19.582  1.00  0.00           H  
ATOM     42  N   PHE A   4      -9.135   2.587  20.762  1.00  0.00           N  
ATOM     43  CA  PHE A   4      -7.849   2.142  20.233  1.00  0.00           C  
ATOM     44  C   PHE A   4      -8.052   0.994  19.248  1.00  0.00           C  
ATOM     45  O   PHE A   4      -7.505   0.975  18.149  1.00  0.00           O  
ATOM     46  CB  PHE A   4      -6.948   1.721  21.407  1.00  0.00           C  
ATOM     47  CG  PHE A   4      -5.710   0.935  21.017  1.00  0.00           C  
ATOM     48  CD1 PHE A   4      -4.594   1.598  20.474  1.00  0.00           C  
ATOM     49  CD2 PHE A   4      -5.679  -0.464  21.188  1.00  0.00           C  
ATOM     50  CE1 PHE A   4      -3.447   0.868  20.116  1.00  0.00           C  
ATOM     51  CE2 PHE A   4      -4.533  -1.193  20.824  1.00  0.00           C  
ATOM     52  CZ  PHE A   4      -3.416  -0.527  20.291  1.00  0.00           C  
ATOM     53  H   PHE A   4      -9.253   2.626  21.755  1.00  0.00           H  
ATOM     54  HA  PHE A   4      -7.388   2.957  19.691  1.00  0.00           H  
ATOM     55  HB2 PHE A   4      -6.632   2.616  21.946  1.00  0.00           H  
ATOM     56  HB3 PHE A   4      -7.523   1.107  22.098  1.00  0.00           H  
ATOM     57  HD1 PHE A   4      -4.611   2.667  20.328  1.00  0.00           H  
ATOM     58  HD2 PHE A   4      -6.527  -0.992  21.599  1.00  0.00           H  
ATOM     59  HE1 PHE A   4      -2.588   1.378  19.704  1.00  0.00           H  
ATOM     60  HE2 PHE A   4      -4.510  -2.264  20.957  1.00  0.00           H  
ATOM     61  HZ  PHE A   4      -2.534  -1.088  20.015  1.00  0.00           H  
ATOM     62  N   ARG A   5      -8.885   0.049  19.675  1.00  0.00           N  
ATOM     63  CA  ARG A   5      -9.179  -1.151  18.927  1.00  0.00           C  
ATOM     64  C   ARG A   5      -9.987  -0.860  17.652  1.00  0.00           C  
ATOM     65  O   ARG A   5      -9.921  -1.637  16.702  1.00  0.00           O  
ATOM     66  CB  ARG A   5      -9.888  -2.143  19.863  1.00  0.00           C  
ATOM     67  CG  ARG A   5     -10.171  -3.419  19.080  1.00  0.00           C  
ATOM     68  CD  ARG A   5     -10.501  -4.648  19.928  1.00  0.00           C  
ATOM     69  NE  ARG A   5     -11.816  -4.536  20.572  1.00  0.00           N  
ATOM     70  CZ  ARG A   5     -12.520  -5.580  21.037  1.00  0.00           C  
ATOM     71  NH1 ARG A   5     -12.010  -6.816  20.991  1.00  0.00           N  
ATOM     72  NH2 ARG A   5     -13.739  -5.383  21.546  1.00  0.00           N  
ATOM     73  H   ARG A   5      -9.324   0.193  20.568  1.00  0.00           H  
ATOM     74  HA  ARG A   5      -8.228  -1.589  18.621  1.00  0.00           H  
ATOM     75  HB2 ARG A   5      -9.231  -2.372  20.703  1.00  0.00           H  
ATOM     76  HB3 ARG A   5     -10.824  -1.724  20.237  1.00  0.00           H  
ATOM     77  HG2 ARG A   5     -10.998  -3.211  18.404  1.00  0.00           H  
ATOM     78  HG3 ARG A   5      -9.273  -3.634  18.502  1.00  0.00           H  
ATOM     79  HD2 ARG A   5     -10.507  -5.499  19.245  1.00  0.00           H  
ATOM     80  HD3 ARG A   5      -9.726  -4.804  20.681  1.00  0.00           H  
ATOM     81  HE  ARG A   5     -12.221  -3.612  20.626  1.00  0.00           H  
ATOM     82 HH11 ARG A   5     -11.082  -6.961  20.623  1.00  0.00           H  
ATOM     83 HH12 ARG A   5     -12.539  -7.612  21.318  1.00  0.00           H  
ATOM     84 HH21 ARG A   5     -14.130  -4.453  21.575  1.00  0.00           H  
ATOM     85 HH22 ARG A   5     -14.285  -6.159  21.893  1.00  0.00           H  
ATOM     86  N   HIS A   6     -10.780   0.215  17.634  1.00  0.00           N  
ATOM     87  CA  HIS A   6     -11.614   0.551  16.492  1.00  0.00           C  
ATOM     88  C   HIS A   6     -10.792   1.435  15.546  1.00  0.00           C  
ATOM     89  O   HIS A   6      -9.618   1.150  15.299  1.00  0.00           O  
ATOM     90  CB  HIS A   6     -12.925   1.176  16.984  1.00  0.00           C  
ATOM     91  CG  HIS A   6     -14.076   1.050  16.012  1.00  0.00           C  
ATOM     92  ND1 HIS A   6     -14.016   0.854  14.639  1.00  0.00           N  
ATOM     93  CD2 HIS A   6     -15.385   0.973  16.385  1.00  0.00           C  
ATOM     94  CE1 HIS A   6     -15.278   0.702  14.195  1.00  0.00           C  
ATOM     95  NE2 HIS A   6     -16.125   0.769  15.239  1.00  0.00           N  
ATOM     96  H   HIS A   6     -10.670   0.925  18.349  1.00  0.00           H  
ATOM     97  HA  HIS A   6     -11.911  -0.360  15.972  1.00  0.00           H  
ATOM     98  HB2 HIS A   6     -13.228   0.634  17.880  1.00  0.00           H  
ATOM     99  HB3 HIS A   6     -12.777   2.218  17.274  1.00  0.00           H  
ATOM    100  HD1 HIS A   6     -13.193   0.765  14.061  1.00  0.00           H  
ATOM    101  HD2 HIS A   6     -15.745   1.004  17.400  1.00  0.00           H  
ATOM    102  HE1 HIS A   6     -15.562   0.514  13.170  1.00  0.00           H  
ATOM    103  HE2 HIS A   6     -17.129   0.655  15.194  1.00  0.00           H  
ATOM    104  N   ASP A   7     -11.387   2.516  15.020  1.00  0.00           N  
ATOM    105  CA  ASP A   7     -10.709   3.447  14.119  1.00  0.00           C  
ATOM    106  C   ASP A   7     -10.174   2.691  12.897  1.00  0.00           C  
ATOM    107  O   ASP A   7      -9.126   3.013  12.342  1.00  0.00           O  
ATOM    108  CB  ASP A   7      -9.622   4.178  14.924  1.00  0.00           C  
ATOM    109  CG  ASP A   7      -9.035   5.372  14.200  1.00  0.00           C  
ATOM    110  OD1 ASP A   7      -9.799   6.136  13.619  1.00  0.00           O  
ATOM    111  OD2 ASP A   7      -7.755   5.687  14.543  1.00  0.00           O  
ATOM    112  H   ASP A   7     -12.340   2.718  15.283  1.00  0.00           H  
ATOM    113  HA  ASP A   7     -11.420   4.178  13.726  1.00  0.00           H  
ATOM    114  HB2 ASP A   7     -10.048   4.542  15.860  1.00  0.00           H  
ATOM    115  HB3 ASP A   7      -8.822   3.481  15.157  1.00  0.00           H  
ATOM    116  HD2 ASP A   7      -7.339   5.024  15.097  1.00  0.00           H  
ATOM    117  N   SER A   8     -10.930   1.672  12.484  1.00  0.00           N  
ATOM    118  CA  SER A   8     -10.569   0.686  11.492  1.00  0.00           C  
ATOM    119  C   SER A   8     -10.525   1.349  10.123  1.00  0.00           C  
ATOM    120  O   SER A   8      -9.474   1.405   9.499  1.00  0.00           O  
ATOM    121  CB  SER A   8     -11.616  -0.431  11.561  1.00  0.00           C  
ATOM    122  OG  SER A   8     -12.885   0.134  11.869  1.00  0.00           O  
ATOM    123  H   SER A   8     -11.835   1.523  12.900  1.00  0.00           H  
ATOM    124  HA  SER A   8      -9.584   0.270  11.719  1.00  0.00           H  
ATOM    125  HB2 SER A   8     -11.643  -0.977  10.615  1.00  0.00           H  
ATOM    126  HB3 SER A   8     -11.339  -1.127  12.356  1.00  0.00           H  
ATOM    127  HG  SER A   8     -13.557  -0.547  11.755  1.00  0.00           H  
ATOM    128  N   GLY A   9     -11.663   1.887   9.678  1.00  0.00           N  
ATOM    129  CA  GLY A   9     -11.779   2.607   8.412  1.00  0.00           C  
ATOM    130  C   GLY A   9     -10.684   3.665   8.232  1.00  0.00           C  
ATOM    131  O   GLY A   9     -10.253   3.939   7.113  1.00  0.00           O  
ATOM    132  H   GLY A   9     -12.486   1.763  10.254  1.00  0.00           H  
ATOM    133  HA2 GLY A   9     -11.722   1.893   7.591  1.00  0.00           H  
ATOM    134  HA3 GLY A   9     -12.749   3.102   8.377  1.00  0.00           H  
ATOM    135  N   TYR A  10     -10.222   4.259   9.334  1.00  0.00           N  
ATOM    136  CA  TYR A  10      -9.104   5.184   9.313  1.00  0.00           C  
ATOM    137  C   TYR A  10      -7.803   4.409   9.061  1.00  0.00           C  
ATOM    138  O   TYR A  10      -7.170   4.567   8.013  1.00  0.00           O  
ATOM    139  CB  TYR A  10      -9.108   5.944  10.643  1.00  0.00           C  
ATOM    140  CG  TYR A  10      -8.260   7.196  10.707  1.00  0.00           C  
ATOM    141  CD1 TYR A  10      -8.618   8.321   9.942  1.00  0.00           C  
ATOM    142  CD2 TYR A  10      -7.285   7.322  11.713  1.00  0.00           C  
ATOM    143  CE1 TYR A  10      -8.013   9.563  10.193  1.00  0.00           C  
ATOM    144  CE2 TYR A  10      -6.743   8.581  12.020  1.00  0.00           C  
ATOM    145  CZ  TYR A  10      -7.119   9.706  11.267  1.00  0.00           C  
ATOM    146  OH  TYR A  10      -6.568  10.924  11.529  1.00  0.00           O  
ATOM    147  H   TYR A  10     -10.602   4.001  10.233  1.00  0.00           H  
ATOM    148  HA  TYR A  10      -9.263   5.883   8.494  1.00  0.00           H  
ATOM    149  HB2 TYR A  10     -10.135   6.230  10.883  1.00  0.00           H  
ATOM    150  HB3 TYR A  10      -8.786   5.266  11.427  1.00  0.00           H  
ATOM    151  HD1 TYR A  10      -9.382   8.242   9.183  1.00  0.00           H  
ATOM    152  HD2 TYR A  10      -6.971   6.459  12.280  1.00  0.00           H  
ATOM    153  HE1 TYR A  10      -8.291  10.425   9.606  1.00  0.00           H  
ATOM    154  HE2 TYR A  10      -6.036   8.665  12.832  1.00  0.00           H  
ATOM    155  HH  TYR A  10      -6.031  10.933  12.325  1.00  0.00           H  
ATOM    156  N   GLU A  11      -7.434   3.540  10.011  1.00  0.00           N  
ATOM    157  CA  GLU A  11      -6.230   2.714   9.975  1.00  0.00           C  
ATOM    158  C   GLU A  11      -6.023   2.063   8.603  1.00  0.00           C  
ATOM    159  O   GLU A  11      -4.911   2.074   8.075  1.00  0.00           O  
ATOM    160  CB  GLU A  11      -6.328   1.643  11.065  1.00  0.00           C  
ATOM    161  CG  GLU A  11      -6.162   2.236  12.478  1.00  0.00           C  
ATOM    162  CD  GLU A  11      -6.716   1.325  13.571  1.00  0.00           C  
ATOM    163  OE1 GLU A  11      -7.006   0.164  13.304  1.00  0.00           O  
ATOM    164  OE2 GLU A  11      -6.965   1.922  14.767  1.00  0.00           O  
ATOM    165  H   GLU A  11      -8.063   3.402  10.798  1.00  0.00           H  
ATOM    166  HA  GLU A  11      -5.369   3.348  10.189  1.00  0.00           H  
ATOM    167  HB2 GLU A  11      -7.298   1.151  10.967  1.00  0.00           H  
ATOM    168  HB3 GLU A  11      -5.552   0.893  10.901  1.00  0.00           H  
ATOM    169  HG2 GLU A  11      -5.106   2.416  12.677  1.00  0.00           H  
ATOM    170  HG3 GLU A  11      -6.684   3.189  12.554  1.00  0.00           H  
ATOM    171  HE2 GLU A  11      -7.569   1.369  15.285  1.00  0.00           H  
ATOM    172  N   VAL A  12      -7.104   1.515   8.036  1.00  0.00           N  
ATOM    173  CA  VAL A  12      -7.161   0.957   6.693  1.00  0.00           C  
ATOM    174  C   VAL A  12      -6.327   1.769   5.738  1.00  0.00           C  
ATOM    175  O   VAL A  12      -5.397   1.238   5.166  1.00  0.00           O  
ATOM    176  CB  VAL A  12      -8.616   0.888   6.193  1.00  0.00           C  
ATOM    177  CG1 VAL A  12      -8.726   0.821   4.660  1.00  0.00           C  
ATOM    178  CG2 VAL A  12      -9.298  -0.336   6.796  1.00  0.00           C  
ATOM    179  H   VAL A  12      -7.967   1.552   8.562  1.00  0.00           H  
ATOM    180  HA  VAL A  12      -6.706  -0.031   6.689  1.00  0.00           H  
ATOM    181  HB  VAL A  12      -9.147   1.779   6.520  1.00  0.00           H  
ATOM    182 HG11 VAL A  12      -8.464   1.776   4.202  1.00  0.00           H  
ATOM    183 HG12 VAL A  12      -8.065   0.048   4.268  1.00  0.00           H  
ATOM    184 HG13 VAL A  12      -9.754   0.601   4.375  1.00  0.00           H  
ATOM    185 HG21 VAL A  12      -8.881  -1.238   6.351  1.00  0.00           H  
ATOM    186 HG22 VAL A  12      -9.134  -0.370   7.871  1.00  0.00           H  
ATOM    187 HG23 VAL A  12     -10.368  -0.283   6.595  1.00  0.00           H  
ATOM    188  N   HIS A  13      -6.672   3.031   5.541  1.00  0.00           N  
ATOM    189  CA  HIS A  13      -6.061   3.852   4.523  1.00  0.00           C  
ATOM    190  C   HIS A  13      -4.640   4.164   4.945  1.00  0.00           C  
ATOM    191  O   HIS A  13      -3.720   4.015   4.144  1.00  0.00           O  
ATOM    192  CB  HIS A  13      -6.890   5.111   4.300  1.00  0.00           C  
ATOM    193  CG  HIS A  13      -8.279   4.796   3.809  1.00  0.00           C  
ATOM    194  ND1 HIS A  13      -9.415   4.685   4.591  1.00  0.00           N  
ATOM    195  CD2 HIS A  13      -8.608   4.436   2.530  1.00  0.00           C  
ATOM    196  CE1 HIS A  13     -10.425   4.304   3.789  1.00  0.00           C  
ATOM    197  NE2 HIS A  13      -9.959   4.151   2.535  1.00  0.00           N  
ATOM    198  H   HIS A  13      -7.352   3.428   6.156  1.00  0.00           H  
ATOM    199  HA  HIS A  13      -6.036   3.295   3.589  1.00  0.00           H  
ATOM    200  HB2 HIS A  13      -6.941   5.672   5.232  1.00  0.00           H  
ATOM    201  HB3 HIS A  13      -6.376   5.718   3.552  1.00  0.00           H  
ATOM    202  HD1 HIS A  13      -9.484   4.781   5.600  1.00  0.00           H  
ATOM    203  HD2 HIS A  13      -7.937   4.338   1.689  1.00  0.00           H  
ATOM    204  HE1 HIS A  13     -11.438   4.111   4.111  1.00  0.00           H  
ATOM    205  HE2 HIS A  13     -10.502   3.852   1.737  1.00  0.00           H  
ATOM    206  N   HIS A  14      -4.472   4.541   6.218  1.00  0.00           N  
ATOM    207  CA  HIS A  14      -3.171   4.853   6.790  1.00  0.00           C  
ATOM    208  C   HIS A  14      -2.156   3.788   6.384  1.00  0.00           C  
ATOM    209  O   HIS A  14      -1.048   4.142   5.988  1.00  0.00           O  
ATOM    210  CB  HIS A  14      -3.236   4.986   8.317  1.00  0.00           C  
ATOM    211  CG  HIS A  14      -3.915   6.239   8.817  1.00  0.00           C  
ATOM    212  ND1 HIS A  14      -3.459   7.028   9.857  1.00  0.00           N  
ATOM    213  CD2 HIS A  14      -5.042   6.821   8.308  1.00  0.00           C  
ATOM    214  CE1 HIS A  14      -4.290   8.079   9.965  1.00  0.00           C  
ATOM    215  NE2 HIS A  14      -5.261   7.970   9.039  1.00  0.00           N  
ATOM    216  H   HIS A  14      -5.282   4.556   6.829  1.00  0.00           H  
ATOM    217  HA  HIS A  14      -2.837   5.806   6.378  1.00  0.00           H  
ATOM    218  HB2 HIS A  14      -3.720   4.116   8.751  1.00  0.00           H  
ATOM    219  HB3 HIS A  14      -2.210   5.007   8.687  1.00  0.00           H  
ATOM    220  HD1 HIS A  14      -2.642   6.856  10.426  1.00  0.00           H  
ATOM    221  HD2 HIS A  14      -5.641   6.469   7.483  1.00  0.00           H  
ATOM    222  HE1 HIS A  14      -4.191   8.882  10.682  1.00  0.00           H  
ATOM    223  HE2 HIS A  14      -6.021   8.621   8.901  1.00  0.00           H  
ATOM    224  N   GLN A  15      -2.543   2.505   6.445  1.00  0.00           N  
ATOM    225  CA  GLN A  15      -1.673   1.435   6.000  1.00  0.00           C  
ATOM    226  C   GLN A  15      -1.829   1.043   4.544  1.00  0.00           C  
ATOM    227  O   GLN A  15      -0.824   0.778   3.903  1.00  0.00           O  
ATOM    228  CB  GLN A  15      -1.689   0.233   6.952  1.00  0.00           C  
ATOM    229  CG  GLN A  15      -2.979  -0.597   6.880  1.00  0.00           C  
ATOM    230  CD  GLN A  15      -2.902  -1.836   7.768  1.00  0.00           C  
ATOM    231  OE1 GLN A  15      -2.246  -1.833   8.803  1.00  0.00           O  
ATOM    232  NE2 GLN A  15      -3.560  -2.918   7.365  1.00  0.00           N  
ATOM    233  H   GLN A  15      -3.459   2.269   6.814  1.00  0.00           H  
ATOM    234  HA  GLN A  15      -0.678   1.851   5.981  1.00  0.00           H  
ATOM    235  HB2 GLN A  15      -0.852  -0.417   6.688  1.00  0.00           H  
ATOM    236  HB3 GLN A  15      -1.538   0.588   7.973  1.00  0.00           H  
ATOM    237  HG2 GLN A  15      -3.826   0.004   7.199  1.00  0.00           H  
ATOM    238  HG3 GLN A  15      -3.148  -0.923   5.853  1.00  0.00           H  
ATOM    239 HE21 GLN A  15      -4.092  -2.913   6.508  1.00  0.00           H  
ATOM    240 HE22 GLN A  15      -3.502  -3.748   7.934  1.00  0.00           H  
ATOM    241  N   LYS A  16      -3.027   0.995   3.974  1.00  0.00           N  
ATOM    242  CA  LYS A  16      -3.188   0.515   2.608  1.00  0.00           C  
ATOM    243  C   LYS A  16      -2.420   1.427   1.655  1.00  0.00           C  
ATOM    244  O   LYS A  16      -1.907   0.964   0.637  1.00  0.00           O  
ATOM    245  CB  LYS A  16      -4.663   0.277   2.226  1.00  0.00           C  
ATOM    246  CG  LYS A  16      -5.374   1.436   1.503  1.00  0.00           C  
ATOM    247  CD  LYS A  16      -5.331   1.261  -0.027  1.00  0.00           C  
ATOM    248  CE  LYS A  16      -6.582   0.556  -0.578  1.00  0.00           C  
ATOM    249  NZ  LYS A  16      -6.842  -0.741   0.070  1.00  0.00           N  
ATOM    250  H   LYS A  16      -3.823   1.342   4.484  1.00  0.00           H  
ATOM    251  HA  LYS A  16      -2.708  -0.462   2.575  1.00  0.00           H  
ATOM    252  HB2 LYS A  16      -4.691  -0.602   1.583  1.00  0.00           H  
ATOM    253  HB3 LYS A  16      -5.229   0.011   3.117  1.00  0.00           H  
ATOM    254  HG2 LYS A  16      -6.416   1.482   1.826  1.00  0.00           H  
ATOM    255  HG3 LYS A  16      -4.915   2.386   1.777  1.00  0.00           H  
ATOM    256  HD2 LYS A  16      -5.280   2.248  -0.491  1.00  0.00           H  
ATOM    257  HD3 LYS A  16      -4.436   0.713  -0.326  1.00  0.00           H  
ATOM    258  HE2 LYS A  16      -7.452   1.199  -0.433  1.00  0.00           H  
ATOM    259  HE3 LYS A  16      -6.454   0.391  -1.649  1.00  0.00           H  
ATOM    260  HZ1 LYS A  16      -6.058  -1.360  -0.075  1.00  0.00           H  
ATOM    261  HZ2 LYS A  16      -6.979  -0.602   1.061  1.00  0.00           H  
ATOM    262  HZ3 LYS A  16      -7.674  -1.157  -0.325  1.00  0.00           H  
ATOM    263  N   LEU A  17      -2.286   2.708   2.030  1.00  0.00           N  
ATOM    264  CA  LEU A  17      -1.625   3.687   1.178  1.00  0.00           C  
ATOM    265  C   LEU A  17      -0.101   3.501   1.240  1.00  0.00           C  
ATOM    266  O   LEU A  17       0.625   4.081   0.437  1.00  0.00           O  
ATOM    267  CB  LEU A  17      -2.100   5.114   1.524  1.00  0.00           C  
ATOM    268  CG  LEU A  17      -2.498   5.942   0.288  1.00  0.00           C  
ATOM    269  CD1 LEU A  17      -3.167   7.246   0.736  1.00  0.00           C  
ATOM    270  CD2 LEU A  17      -1.312   6.270  -0.625  1.00  0.00           C  
ATOM    271  H   LEU A  17      -2.544   2.980   2.986  1.00  0.00           H  
ATOM    272  HA  LEU A  17      -1.944   3.472   0.161  1.00  0.00           H  
ATOM    273  HB2 LEU A  17      -3.006   5.048   2.121  1.00  0.00           H  
ATOM    274  HB3 LEU A  17      -1.352   5.638   2.122  1.00  0.00           H  
ATOM    275  HG  LEU A  17      -3.234   5.381  -0.291  1.00  0.00           H  
ATOM    276 HD11 LEU A  17      -4.044   7.026   1.345  1.00  0.00           H  
ATOM    277 HD12 LEU A  17      -2.468   7.845   1.320  1.00  0.00           H  
ATOM    278 HD13 LEU A  17      -3.486   7.818  -0.136  1.00  0.00           H  
ATOM    279 HD21 LEU A  17      -0.520   6.755  -0.053  1.00  0.00           H  
ATOM    280 HD22 LEU A  17      -0.925   5.361  -1.083  1.00  0.00           H  
ATOM    281 HD23 LEU A  17      -1.636   6.939  -1.422  1.00  0.00           H  
ATOM    282  N   VAL A  18       0.382   2.675   2.176  1.00  0.00           N  
ATOM    283  CA  VAL A  18       1.787   2.356   2.361  1.00  0.00           C  
ATOM    284  C   VAL A  18       2.038   0.899   1.945  1.00  0.00           C  
ATOM    285  O   VAL A  18       2.819   0.631   1.032  1.00  0.00           O  
ATOM    286  CB  VAL A  18       2.187   2.700   3.805  1.00  0.00           C  
ATOM    287  CG1 VAL A  18       3.502   2.037   4.238  1.00  0.00           C  
ATOM    288  CG2 VAL A  18       2.303   4.220   3.971  1.00  0.00           C  
ATOM    289  H   VAL A  18      -0.264   2.196   2.790  1.00  0.00           H  
ATOM    290  HA  VAL A  18       2.373   2.996   1.717  1.00  0.00           H  
ATOM    291  HB  VAL A  18       1.394   2.383   4.474  1.00  0.00           H  
ATOM    292 HG11 VAL A  18       3.392   0.953   4.270  1.00  0.00           H  
ATOM    293 HG12 VAL A  18       4.299   2.300   3.541  1.00  0.00           H  
ATOM    294 HG13 VAL A  18       3.772   2.381   5.236  1.00  0.00           H  
ATOM    295 HG21 VAL A  18       1.370   4.703   3.676  1.00  0.00           H  
ATOM    296 HG22 VAL A  18       2.500   4.461   5.016  1.00  0.00           H  
ATOM    297 HG23 VAL A  18       3.115   4.606   3.355  1.00  0.00           H  
ATOM    298  N   PHE A  19       1.347  -0.042   2.591  1.00  0.00           N  
ATOM    299  CA  PHE A  19       1.323  -1.467   2.296  1.00  0.00           C  
ATOM    300  C   PHE A  19       1.307  -1.729   0.796  1.00  0.00           C  
ATOM    301  O   PHE A  19       2.165  -2.456   0.314  1.00  0.00           O  
ATOM    302  CB  PHE A  19       0.109  -2.133   2.962  1.00  0.00           C  
ATOM    303  CG  PHE A  19      -0.141  -3.559   2.503  1.00  0.00           C  
ATOM    304  CD1 PHE A  19       0.691  -4.598   2.959  1.00  0.00           C  
ATOM    305  CD2 PHE A  19      -1.100  -3.821   1.505  1.00  0.00           C  
ATOM    306  CE1 PHE A  19       0.560  -5.892   2.426  1.00  0.00           C  
ATOM    307  CE2 PHE A  19      -1.223  -5.114   0.964  1.00  0.00           C  
ATOM    308  CZ  PHE A  19      -0.394  -6.149   1.426  1.00  0.00           C  
ATOM    309  H   PHE A  19       0.739   0.273   3.331  1.00  0.00           H  
ATOM    310  HA  PHE A  19       2.226  -1.917   2.710  1.00  0.00           H  
ATOM    311  HB2 PHE A  19       0.241  -2.121   4.045  1.00  0.00           H  
ATOM    312  HB3 PHE A  19      -0.776  -1.546   2.731  1.00  0.00           H  
ATOM    313  HD1 PHE A  19       1.444  -4.404   3.710  1.00  0.00           H  
ATOM    314  HD2 PHE A  19      -1.735  -3.033   1.128  1.00  0.00           H  
ATOM    315  HE1 PHE A  19       1.196  -6.691   2.783  1.00  0.00           H  
ATOM    316  HE2 PHE A  19      -1.952  -5.311   0.192  1.00  0.00           H  
ATOM    317  HZ  PHE A  19      -0.490  -7.144   1.014  1.00  0.00           H  
ATOM    318  N   PHE A  20       0.347  -1.164   0.053  1.00  0.00           N  
ATOM    319  CA  PHE A  20       0.233  -1.478  -1.366  1.00  0.00           C  
ATOM    320  C   PHE A  20       1.519  -1.109  -2.096  1.00  0.00           C  
ATOM    321  O   PHE A  20       2.069  -1.899  -2.861  1.00  0.00           O  
ATOM    322  CB  PHE A  20      -0.963  -0.749  -1.987  1.00  0.00           C  
ATOM    323  CG  PHE A  20      -1.522  -1.431  -3.219  1.00  0.00           C  
ATOM    324  CD1 PHE A  20      -2.491  -2.443  -3.077  1.00  0.00           C  
ATOM    325  CD2 PHE A  20      -1.078  -1.063  -4.504  1.00  0.00           C  
ATOM    326  CE1 PHE A  20      -3.039  -3.059  -4.216  1.00  0.00           C  
ATOM    327  CE2 PHE A  20      -1.629  -1.680  -5.641  1.00  0.00           C  
ATOM    328  CZ  PHE A  20      -2.615  -2.672  -5.498  1.00  0.00           C  
ATOM    329  H   PHE A  20      -0.335  -0.547   0.475  1.00  0.00           H  
ATOM    330  HA  PHE A  20       0.087  -2.555  -1.439  1.00  0.00           H  
ATOM    331  HB2 PHE A  20      -1.764  -0.692  -1.257  1.00  0.00           H  
ATOM    332  HB3 PHE A  20      -0.673   0.275  -2.237  1.00  0.00           H  
ATOM    333  HD1 PHE A  20      -2.819  -2.751  -2.096  1.00  0.00           H  
ATOM    334  HD2 PHE A  20      -0.317  -0.306  -4.625  1.00  0.00           H  
ATOM    335  HE1 PHE A  20      -3.790  -3.830  -4.105  1.00  0.00           H  
ATOM    336  HE2 PHE A  20      -1.297  -1.389  -6.627  1.00  0.00           H  
ATOM    337  HZ  PHE A  20      -3.043  -3.140  -6.373  1.00  0.00           H  
ATOM    338  N   ALA A  21       2.008   0.102  -1.826  1.00  0.00           N  
ATOM    339  CA  ALA A  21       3.229   0.611  -2.419  1.00  0.00           C  
ATOM    340  C   ALA A  21       4.399  -0.308  -2.080  1.00  0.00           C  
ATOM    341  O   ALA A  21       5.180  -0.657  -2.959  1.00  0.00           O  
ATOM    342  CB  ALA A  21       3.471   2.043  -1.929  1.00  0.00           C  
ATOM    343  H   ALA A  21       1.562   0.656  -1.109  1.00  0.00           H  
ATOM    344  HA  ALA A  21       3.103   0.596  -3.503  1.00  0.00           H  
ATOM    345  HB1 ALA A  21       2.604   2.666  -2.152  1.00  0.00           H  
ATOM    346  HB2 ALA A  21       3.641   2.059  -0.852  1.00  0.00           H  
ATOM    347  HB3 ALA A  21       4.349   2.459  -2.423  1.00  0.00           H  
ATOM    348  N   GLU A  22       4.502  -0.732  -0.820  1.00  0.00           N  
ATOM    349  CA  GLU A  22       5.519  -1.674  -0.388  1.00  0.00           C  
ATOM    350  C   GLU A  22       5.390  -3.018  -1.098  1.00  0.00           C  
ATOM    351  O   GLU A  22       6.392  -3.616  -1.491  1.00  0.00           O  
ATOM    352  CB  GLU A  22       5.442  -1.852   1.141  1.00  0.00           C  
ATOM    353  CG  GLU A  22       6.610  -1.186   1.879  1.00  0.00           C  
ATOM    354  CD  GLU A  22       7.882  -2.018   1.779  1.00  0.00           C  
ATOM    355  OE1 GLU A  22       8.130  -2.835   2.659  1.00  0.00           O  
ATOM    356  OE2 GLU A  22       8.522  -1.966   0.583  1.00  0.00           O  
ATOM    357  H   GLU A  22       3.828  -0.399  -0.138  1.00  0.00           H  
ATOM    358  HA  GLU A  22       6.471  -1.275  -0.721  1.00  0.00           H  
ATOM    359  HB2 GLU A  22       4.508  -1.436   1.519  1.00  0.00           H  
ATOM    360  HB3 GLU A  22       5.437  -2.914   1.388  1.00  0.00           H  
ATOM    361  HG2 GLU A  22       6.791  -0.187   1.483  1.00  0.00           H  
ATOM    362  HG3 GLU A  22       6.355  -1.101   2.936  1.00  0.00           H  
ATOM    363  HE2 GLU A  22       9.087  -2.742   0.460  1.00  0.00           H  
ATOM    364  N   ASP A  23       4.155  -3.494  -1.223  1.00  0.00           N  
ATOM    365  CA  ASP A  23       3.829  -4.795  -1.774  1.00  0.00           C  
ATOM    366  C   ASP A  23       4.235  -4.827  -3.243  1.00  0.00           C  
ATOM    367  O   ASP A  23       4.871  -5.776  -3.689  1.00  0.00           O  
ATOM    368  CB  ASP A  23       2.337  -5.099  -1.577  1.00  0.00           C  
ATOM    369  CG  ASP A  23       2.021  -6.564  -1.836  1.00  0.00           C  
ATOM    370  OD1 ASP A  23       2.719  -7.429  -1.315  1.00  0.00           O  
ATOM    371  OD2 ASP A  23       0.803  -6.816  -2.378  1.00  0.00           O  
ATOM    372  H   ASP A  23       3.405  -2.907  -0.883  1.00  0.00           H  
ATOM    373  HA  ASP A  23       4.418  -5.531  -1.225  1.00  0.00           H  
ATOM    374  HB2 ASP A  23       2.047  -4.888  -0.548  1.00  0.00           H  
ATOM    375  HB3 ASP A  23       1.735  -4.485  -2.246  1.00  0.00           H  
ATOM    376  HD2 ASP A  23       0.634  -7.760  -2.363  1.00  0.00           H  
ATOM    377  N   VAL A  24       3.905  -3.767  -3.982  1.00  0.00           N  
ATOM    378  CA  VAL A  24       4.383  -3.572  -5.341  1.00  0.00           C  
ATOM    379  C   VAL A  24       5.906  -3.455  -5.357  1.00  0.00           C  
ATOM    380  O   VAL A  24       6.603  -4.211  -6.034  1.00  0.00           O  
ATOM    381  CB  VAL A  24       3.684  -2.349  -5.964  1.00  0.00           C  
ATOM    382  CG1 VAL A  24       4.327  -1.942  -7.296  1.00  0.00           C  
ATOM    383  CG2 VAL A  24       2.193  -2.644  -6.191  1.00  0.00           C  
ATOM    384  H   VAL A  24       3.353  -3.029  -3.553  1.00  0.00           H  
ATOM    385  HA  VAL A  24       4.136  -4.445  -5.925  1.00  0.00           H  
ATOM    386  HB  VAL A  24       3.766  -1.505  -5.280  1.00  0.00           H  
ATOM    387 HG11 VAL A  24       5.317  -1.517  -7.129  1.00  0.00           H  
ATOM    388 HG12 VAL A  24       4.420  -2.812  -7.943  1.00  0.00           H  
ATOM    389 HG13 VAL A  24       3.713  -1.189  -7.792  1.00  0.00           H  
ATOM    390 HG21 VAL A  24       2.076  -3.467  -6.895  1.00  0.00           H  
ATOM    391 HG22 VAL A  24       1.707  -2.913  -5.254  1.00  0.00           H  
ATOM    392 HG23 VAL A  24       1.700  -1.760  -6.594  1.00  0.00           H  
ATOM    393  N   GLY A  25       6.414  -2.482  -4.605  1.00  0.00           N  
ATOM    394  CA  GLY A  25       7.805  -2.062  -4.631  1.00  0.00           C  
ATOM    395  C   GLY A  25       8.728  -3.248  -4.391  1.00  0.00           C  
ATOM    396  O   GLY A  25       9.677  -3.474  -5.137  1.00  0.00           O  
ATOM    397  H   GLY A  25       5.770  -1.984  -4.004  1.00  0.00           H  
ATOM    398  HA2 GLY A  25       8.028  -1.611  -5.599  1.00  0.00           H  
ATOM    399  HA3 GLY A  25       7.966  -1.321  -3.849  1.00  0.00           H  
ATOM    400  N   SER A  26       8.410  -4.041  -3.368  1.00  0.00           N  
ATOM    401  CA  SER A  26       9.212  -5.177  -2.952  1.00  0.00           C  
ATOM    402  C   SER A  26       8.880  -6.449  -3.726  1.00  0.00           C  
ATOM    403  O   SER A  26       9.262  -7.537  -3.306  1.00  0.00           O  
ATOM    404  CB  SER A  26       9.069  -5.385  -1.440  1.00  0.00           C  
ATOM    405  OG  SER A  26       9.092  -4.139  -0.766  1.00  0.00           O  
ATOM    406  H   SER A  26       7.578  -3.830  -2.833  1.00  0.00           H  
ATOM    407  HA  SER A  26      10.240  -4.945  -3.201  1.00  0.00           H  
ATOM    408  HB2 SER A  26       8.117  -5.876  -1.230  1.00  0.00           H  
ATOM    409  HB3 SER A  26       9.878  -6.028  -1.086  1.00  0.00           H  
ATOM    410  HG  SER A  26       8.279  -3.670  -1.005  1.00  0.00           H  
ATOM    411  N   ASN A  27       8.199  -6.313  -4.864  1.00  0.00           N  
ATOM    412  CA  ASN A  27       7.906  -7.398  -5.783  1.00  0.00           C  
ATOM    413  C   ASN A  27       7.954  -6.869  -7.215  1.00  0.00           C  
ATOM    414  O   ASN A  27       7.090  -7.172  -8.037  1.00  0.00           O  
ATOM    415  CB  ASN A  27       6.567  -8.078  -5.461  1.00  0.00           C  
ATOM    416  CG  ASN A  27       6.578  -8.829  -4.132  1.00  0.00           C  
ATOM    417  OD1 ASN A  27       7.038  -9.964  -4.064  1.00  0.00           O  
ATOM    418  ND2 ASN A  27       6.048  -8.225  -3.075  1.00  0.00           N  
ATOM    419  H   ASN A  27       7.949  -5.378  -5.153  1.00  0.00           H  
ATOM    420  HA  ASN A  27       8.696  -8.140  -5.698  1.00  0.00           H  
ATOM    421  HB2 ASN A  27       5.757  -7.349  -5.492  1.00  0.00           H  
ATOM    422  HB3 ASN A  27       6.376  -8.830  -6.224  1.00  0.00           H  
ATOM    423 HD21 ASN A  27       5.645  -7.299  -3.186  1.00  0.00           H  
ATOM    424 HD22 ASN A  27       6.032  -8.702  -2.189  1.00  0.00           H  
ATOM    425  N   LYS A  28       9.025  -6.137  -7.544  1.00  0.00           N  
ATOM    426  CA  LYS A  28       9.332  -5.750  -8.911  1.00  0.00           C  
ATOM    427  C   LYS A  28       9.324  -6.983  -9.799  1.00  0.00           C  
ATOM    428  O   LYS A  28       8.720  -6.981 -10.863  1.00  0.00           O  
ATOM    429  CB  LYS A  28      10.687  -5.038  -9.021  1.00  0.00           C  
ATOM    430  CG  LYS A  28      10.583  -3.558  -8.640  1.00  0.00           C  
ATOM    431  CD  LYS A  28      11.876  -2.771  -8.904  1.00  0.00           C  
ATOM    432  CE  LYS A  28      12.311  -2.775 -10.380  1.00  0.00           C  
ATOM    433  NZ  LYS A  28      13.289  -3.840 -10.672  1.00  0.00           N  
ATOM    434  H   LYS A  28       9.685  -5.913  -6.825  1.00  0.00           H  
ATOM    435  HA  LYS A  28       8.542  -5.095  -9.251  1.00  0.00           H  
ATOM    436  HB2 LYS A  28      11.439  -5.539  -8.410  1.00  0.00           H  
ATOM    437  HB3 LYS A  28      10.986  -5.101 -10.067  1.00  0.00           H  
ATOM    438  HG2 LYS A  28       9.777  -3.101  -9.215  1.00  0.00           H  
ATOM    439  HG3 LYS A  28      10.329  -3.480  -7.583  1.00  0.00           H  
ATOM    440  HD2 LYS A  28      11.682  -1.735  -8.619  1.00  0.00           H  
ATOM    441  HD3 LYS A  28      12.681  -3.143  -8.269  1.00  0.00           H  
ATOM    442  HE2 LYS A  28      11.442  -2.882 -11.031  1.00  0.00           H  
ATOM    443  HE3 LYS A  28      12.786  -1.821 -10.612  1.00  0.00           H  
ATOM    444  HZ1 LYS A  28      14.129  -3.684 -10.132  1.00  0.00           H  
ATOM    445  HZ2 LYS A  28      12.906  -4.742 -10.436  1.00  0.00           H  
ATOM    446  HZ3 LYS A  28      13.521  -3.824 -11.655  1.00  0.00           H  
ATOM    447  N   GLY A  29       9.954  -8.048  -9.310  1.00  0.00           N  
ATOM    448  CA  GLY A  29       9.960  -9.365  -9.930  1.00  0.00           C  
ATOM    449  C   GLY A  29       8.567  -9.815 -10.384  1.00  0.00           C  
ATOM    450  O   GLY A  29       8.457 -10.538 -11.370  1.00  0.00           O  
ATOM    451  H   GLY A  29      10.410  -7.918  -8.422  1.00  0.00           H  
ATOM    452  HA2 GLY A  29      10.632  -9.349 -10.787  1.00  0.00           H  
ATOM    453  HA3 GLY A  29      10.337 -10.089  -9.208  1.00  0.00           H  
ATOM    454  N   ALA A  30       7.514  -9.395  -9.672  1.00  0.00           N  
ATOM    455  CA  ALA A  30       6.138  -9.724 -10.007  1.00  0.00           C  
ATOM    456  C   ALA A  30       5.508  -8.646 -10.898  1.00  0.00           C  
ATOM    457  O   ALA A  30       4.951  -8.967 -11.944  1.00  0.00           O  
ATOM    458  CB  ALA A  30       5.329  -9.960  -8.730  1.00  0.00           C  
ATOM    459  H   ALA A  30       7.659  -8.728  -8.923  1.00  0.00           H  
ATOM    460  HA  ALA A  30       6.134 -10.663 -10.554  1.00  0.00           H  
ATOM    461  HB1 ALA A  30       5.809 -10.731  -8.126  1.00  0.00           H  
ATOM    462  HB2 ALA A  30       5.259  -9.043  -8.151  1.00  0.00           H  
ATOM    463  HB3 ALA A  30       4.323 -10.291  -8.992  1.00  0.00           H  
ATOM    464  N   ILE A  31       5.583  -7.370 -10.493  1.00  0.00           N  
ATOM    465  CA  ILE A  31       4.958  -6.257 -11.218  1.00  0.00           C  
ATOM    466  C   ILE A  31       5.723  -5.878 -12.507  1.00  0.00           C  
ATOM    467  O   ILE A  31       5.312  -5.006 -13.275  1.00  0.00           O  
ATOM    468  CB  ILE A  31       4.653  -5.096 -10.239  1.00  0.00           C  
ATOM    469  CG1 ILE A  31       3.433  -5.429  -9.353  1.00  0.00           C  
ATOM    470  CG2 ILE A  31       4.319  -3.773 -10.948  1.00  0.00           C  
ATOM    471  CD1 ILE A  31       3.670  -6.506  -8.292  1.00  0.00           C  
ATOM    472  H   ILE A  31       6.053  -7.169  -9.619  1.00  0.00           H  
ATOM    473  HA  ILE A  31       4.010  -6.632 -11.572  1.00  0.00           H  
ATOM    474  HB  ILE A  31       5.523  -4.915  -9.605  1.00  0.00           H  
ATOM    475 HG12 ILE A  31       3.141  -4.532  -8.815  1.00  0.00           H  
ATOM    476 HG13 ILE A  31       2.588  -5.726  -9.977  1.00  0.00           H  
ATOM    477 HG21 ILE A  31       5.205  -3.369 -11.433  1.00  0.00           H  
ATOM    478 HG22 ILE A  31       3.531  -3.932 -11.685  1.00  0.00           H  
ATOM    479 HG23 ILE A  31       3.979  -3.026 -10.233  1.00  0.00           H  
ATOM    480 HD11 ILE A  31       3.695  -7.490  -8.755  1.00  0.00           H  
ATOM    481 HD12 ILE A  31       4.600  -6.313  -7.758  1.00  0.00           H  
ATOM    482 HD13 ILE A  31       2.846  -6.491  -7.578  1.00  0.00           H  
ATOM    483  N   ILE A  32       6.836  -6.565 -12.740  1.00  0.00           N  
ATOM    484  CA  ILE A  32       7.695  -6.559 -13.914  1.00  0.00           C  
ATOM    485  C   ILE A  32       6.958  -6.416 -15.251  1.00  0.00           C  
ATOM    486  O   ILE A  32       5.764  -6.678 -15.385  1.00  0.00           O  
ATOM    487  CB  ILE A  32       8.629  -7.796 -13.875  1.00  0.00           C  
ATOM    488  CG1 ILE A  32      10.082  -7.303 -13.854  1.00  0.00           C  
ATOM    489  CG2 ILE A  32       8.376  -8.826 -14.986  1.00  0.00           C  
ATOM    490  CD1 ILE A  32      11.119  -8.429 -13.903  1.00  0.00           C  
ATOM    491  H   ILE A  32       7.187  -7.058 -11.934  1.00  0.00           H  
ATOM    492  HA  ILE A  32       8.301  -5.662 -13.792  1.00  0.00           H  
ATOM    493  HB  ILE A  32       8.464  -8.334 -12.944  1.00  0.00           H  
ATOM    494 HG12 ILE A  32      10.244  -6.634 -14.696  1.00  0.00           H  
ATOM    495 HG13 ILE A  32      10.226  -6.743 -12.929  1.00  0.00           H  
ATOM    496 HG21 ILE A  32       7.317  -9.086 -15.020  1.00  0.00           H  
ATOM    497 HG22 ILE A  32       8.695  -8.446 -15.955  1.00  0.00           H  
ATOM    498 HG23 ILE A  32       8.931  -9.740 -14.771  1.00  0.00           H  
ATOM    499 HD11 ILE A  32      10.899  -9.177 -13.143  1.00  0.00           H  
ATOM    500 HD12 ILE A  32      11.120  -8.900 -14.886  1.00  0.00           H  
ATOM    501 HD13 ILE A  32      12.110  -8.012 -13.719  1.00  0.00           H  
ATOM    502  N   GLY A  33       7.703  -5.988 -16.271  1.00  0.00           N  
ATOM    503  CA  GLY A  33       7.137  -5.625 -17.553  1.00  0.00           C  
ATOM    504  C   GLY A  33       6.672  -4.185 -17.432  1.00  0.00           C  
ATOM    505  O   GLY A  33       7.400  -3.269 -17.809  1.00  0.00           O  
ATOM    506  H   GLY A  33       8.685  -5.814 -16.122  1.00  0.00           H  
ATOM    507  HA2 GLY A  33       7.908  -5.696 -18.319  1.00  0.00           H  
ATOM    508  HA3 GLY A  33       6.304  -6.273 -17.828  1.00  0.00           H  
ATOM    509  N   LEU A  34       5.503  -3.954 -16.832  1.00  0.00           N  
ATOM    510  CA  LEU A  34       4.958  -2.626 -16.715  1.00  0.00           C  
ATOM    511  C   LEU A  34       5.867  -1.706 -15.910  1.00  0.00           C  
ATOM    512  O   LEU A  34       5.961  -0.517 -16.182  1.00  0.00           O  
ATOM    513  CB  LEU A  34       3.557  -2.702 -16.108  1.00  0.00           C  
ATOM    514  CG  LEU A  34       2.484  -2.252 -17.102  1.00  0.00           C  
ATOM    515  CD1 LEU A  34       1.102  -2.396 -16.457  1.00  0.00           C  
ATOM    516  CD2 LEU A  34       2.655  -0.794 -17.562  1.00  0.00           C  
ATOM    517  H   LEU A  34       4.932  -4.692 -16.450  1.00  0.00           H  
ATOM    518  HA  LEU A  34       4.931  -2.275 -17.734  1.00  0.00           H  
ATOM    519  HB2 LEU A  34       3.333  -3.726 -15.813  1.00  0.00           H  
ATOM    520  HB3 LEU A  34       3.538  -2.104 -15.209  1.00  0.00           H  
ATOM    521  HG  LEU A  34       2.565  -2.935 -17.950  1.00  0.00           H  
ATOM    522 HD11 LEU A  34       0.951  -3.419 -16.112  1.00  0.00           H  
ATOM    523 HD12 LEU A  34       1.017  -1.716 -15.607  1.00  0.00           H  
ATOM    524 HD13 LEU A  34       0.326  -2.151 -17.184  1.00  0.00           H  
ATOM    525 HD21 LEU A  34       2.688  -0.131 -16.698  1.00  0.00           H  
ATOM    526 HD22 LEU A  34       3.563  -0.657 -18.147  1.00  0.00           H  
ATOM    527 HD23 LEU A  34       1.810  -0.510 -18.191  1.00  0.00           H  
ATOM    528  N   MET A  35       6.565  -2.274 -14.934  1.00  0.00           N  
ATOM    529  CA  MET A  35       7.519  -1.543 -14.115  1.00  0.00           C  
ATOM    530  C   MET A  35       8.727  -1.103 -14.949  1.00  0.00           C  
ATOM    531  O   MET A  35       9.363  -0.103 -14.638  1.00  0.00           O  
ATOM    532  CB  MET A  35       7.918  -2.403 -12.900  1.00  0.00           C  
ATOM    533  CG  MET A  35       8.062  -1.599 -11.604  1.00  0.00           C  
ATOM    534  SD  MET A  35       9.539  -0.531 -11.442  1.00  0.00           S  
ATOM    535  CE  MET A  35       9.275   0.130  -9.804  1.00  0.00           C  
ATOM    536  H   MET A  35       6.402  -3.256 -14.790  1.00  0.00           H  
ATOM    537  HA  MET A  35       7.009  -0.637 -13.789  1.00  0.00           H  
ATOM    538  HB2 MET A  35       7.134  -3.136 -12.716  1.00  0.00           H  
ATOM    539  HB3 MET A  35       8.841  -2.948 -13.104  1.00  0.00           H  
ATOM    540  HG2 MET A  35       7.182  -0.971 -11.467  1.00  0.00           H  
ATOM    541  HG3 MET A  35       8.102  -2.305 -10.777  1.00  0.00           H  
ATOM    542  HE1 MET A  35       8.350   0.706  -9.784  1.00  0.00           H  
ATOM    543  HE2 MET A  35       9.219  -0.677  -9.075  1.00  0.00           H  
ATOM    544  HE3 MET A  35      10.111   0.786  -9.551  1.00  0.00           H  
ATOM    545  N   VAL A  36       9.042  -1.831 -16.023  1.00  0.00           N  
ATOM    546  CA  VAL A  36      10.125  -1.485 -16.930  1.00  0.00           C  
ATOM    547  C   VAL A  36       9.614  -0.534 -18.016  1.00  0.00           C  
ATOM    548  O   VAL A  36      10.331   0.348 -18.477  1.00  0.00           O  
ATOM    549  CB  VAL A  36      10.747  -2.756 -17.518  1.00  0.00           C  
ATOM    550  CG1 VAL A  36      12.026  -2.437 -18.303  1.00  0.00           C  
ATOM    551  CG2 VAL A  36      11.081  -3.778 -16.421  1.00  0.00           C  
ATOM    552  H   VAL A  36       8.443  -2.597 -16.299  1.00  0.00           H  
ATOM    553  HA  VAL A  36      10.913  -1.001 -16.374  1.00  0.00           H  
ATOM    554  HB  VAL A  36      10.014  -3.179 -18.192  1.00  0.00           H  
ATOM    555 HG11 VAL A  36      11.809  -1.769 -19.137  1.00  0.00           H  
ATOM    556 HG12 VAL A  36      12.758  -1.962 -17.649  1.00  0.00           H  
ATOM    557 HG13 VAL A  36      12.453  -3.356 -18.703  1.00  0.00           H  
ATOM    558 HG21 VAL A  36      11.741  -3.324 -15.680  1.00  0.00           H  
ATOM    559 HG22 VAL A  36      10.176  -4.127 -15.927  1.00  0.00           H  
ATOM    560 HG23 VAL A  36      11.584  -4.640 -16.861  1.00  0.00           H  
ATOM    561  N   GLY A  37       8.362  -0.723 -18.434  1.00  0.00           N  
ATOM    562  CA  GLY A  37       7.761   0.023 -19.525  1.00  0.00           C  
ATOM    563  C   GLY A  37       7.344   1.416 -19.064  1.00  0.00           C  
ATOM    564  O   GLY A  37       7.647   2.412 -19.713  1.00  0.00           O  
ATOM    565  H   GLY A  37       7.826  -1.461 -17.992  1.00  0.00           H  
ATOM    566  HA2 GLY A  37       8.462   0.103 -20.357  1.00  0.00           H  
ATOM    567  HA3 GLY A  37       6.876  -0.513 -19.869  1.00  0.00           H  
ATOM    568  N   GLY A  38       6.626   1.483 -17.943  1.00  0.00           N  
ATOM    569  CA  GLY A  38       5.971   2.689 -17.468  1.00  0.00           C  
ATOM    570  C   GLY A  38       6.952   3.665 -16.828  1.00  0.00           C  
ATOM    571  O   GLY A  38       6.710   4.870 -16.841  1.00  0.00           O  
ATOM    572  H   GLY A  38       6.491   0.640 -17.397  1.00  0.00           H  
ATOM    573  HA2 GLY A  38       5.457   3.181 -18.295  1.00  0.00           H  
ATOM    574  HA3 GLY A  38       5.230   2.405 -16.720  1.00  0.00           H  
ATOM    575  N   VAL A  39       8.069   3.157 -16.291  1.00  0.00           N  
ATOM    576  CA  VAL A  39       9.039   3.980 -15.566  1.00  0.00           C  
ATOM    577  C   VAL A  39       9.698   5.009 -16.493  1.00  0.00           C  
ATOM    578  O   VAL A  39      10.356   5.939 -16.036  1.00  0.00           O  
ATOM    579  CB  VAL A  39      10.049   3.085 -14.824  1.00  0.00           C  
ATOM    580  CG1 VAL A  39      11.032   2.406 -15.783  1.00  0.00           C  
ATOM    581  CG2 VAL A  39      10.826   3.842 -13.740  1.00  0.00           C  
ATOM    582  H   VAL A  39       8.267   2.175 -16.431  1.00  0.00           H  
ATOM    583  HA  VAL A  39       8.484   4.539 -14.810  1.00  0.00           H  
ATOM    584  HB  VAL A  39       9.475   2.319 -14.304  1.00  0.00           H  
ATOM    585 HG11 VAL A  39      11.626   1.669 -15.240  1.00  0.00           H  
ATOM    586 HG12 VAL A  39      10.480   1.900 -16.569  1.00  0.00           H  
ATOM    587 HG13 VAL A  39      11.703   3.139 -16.231  1.00  0.00           H  
ATOM    588 HG21 VAL A  39      11.474   4.599 -14.181  1.00  0.00           H  
ATOM    589 HG22 VAL A  39      10.130   4.320 -13.051  1.00  0.00           H  
ATOM    590 HG23 VAL A  39      11.443   3.137 -13.181  1.00  0.00           H  
ATOM    591  N   VAL A  40       9.509   4.849 -17.807  1.00  0.00           N  
ATOM    592  CA  VAL A  40       9.849   5.855 -18.787  1.00  0.00           C  
ATOM    593  C   VAL A  40       9.237   7.219 -18.423  1.00  0.00           C  
ATOM    594  O   VAL A  40       9.858   8.250 -18.673  1.00  0.00           O  
ATOM    595  CB  VAL A  40       9.472   5.368 -20.198  1.00  0.00           C  
ATOM    596  CG1 VAL A  40       7.959   5.357 -20.445  1.00  0.00           C  
ATOM    597  CG2 VAL A  40      10.146   6.223 -21.278  1.00  0.00           C  
ATOM    598  H   VAL A  40       9.071   4.008 -18.140  1.00  0.00           H  
ATOM    599  HA  VAL A  40      10.929   5.915 -18.736  1.00  0.00           H  
ATOM    600  HB  VAL A  40       9.842   4.346 -20.309  1.00  0.00           H  
ATOM    601 HG11 VAL A  40       7.432   4.927 -19.594  1.00  0.00           H  
ATOM    602 HG12 VAL A  40       7.602   6.370 -20.612  1.00  0.00           H  
ATOM    603 HG13 VAL A  40       7.741   4.763 -21.332  1.00  0.00           H  
ATOM    604 HG21 VAL A  40       9.787   7.251 -21.231  1.00  0.00           H  
ATOM    605 HG22 VAL A  40      11.227   6.217 -21.135  1.00  0.00           H  
ATOM    606 HG23 VAL A  40       9.918   5.814 -22.262  1.00  0.00           H  
ATOM    607  N   ILE A  41       8.030   7.233 -17.834  1.00  0.00           N  
ATOM    608  CA  ILE A  41       7.411   8.431 -17.282  1.00  0.00           C  
ATOM    609  C   ILE A  41       7.569   8.389 -15.758  1.00  0.00           C  
ATOM    610  O   ILE A  41       7.879   7.351 -15.177  1.00  0.00           O  
ATOM    611  CB  ILE A  41       5.929   8.520 -17.685  1.00  0.00           C  
ATOM    612  CG1 ILE A  41       5.628   8.045 -19.119  1.00  0.00           C  
ATOM    613  CG2 ILE A  41       5.332   9.924 -17.489  1.00  0.00           C  
ATOM    614  CD1 ILE A  41       6.346   8.864 -20.198  1.00  0.00           C  
ATOM    615  H   ILE A  41       7.586   6.355 -17.580  1.00  0.00           H  
ATOM    616  HA  ILE A  41       7.905   9.320 -17.662  1.00  0.00           H  
ATOM    617  HB  ILE A  41       5.421   7.855 -16.997  1.00  0.00           H  
ATOM    618 HG12 ILE A  41       5.892   6.993 -19.218  1.00  0.00           H  
ATOM    619 HG13 ILE A  41       4.554   8.115 -19.297  1.00  0.00           H  
ATOM    620 HG21 ILE A  41       5.188  10.141 -16.433  1.00  0.00           H  
ATOM    621 HG22 ILE A  41       5.980  10.683 -17.929  1.00  0.00           H  
ATOM    622 HG23 ILE A  41       4.353   9.983 -17.964  1.00  0.00           H  
ATOM    623 HD11 ILE A  41       6.015   9.902 -20.171  1.00  0.00           H  
ATOM    624 HD12 ILE A  41       7.425   8.830 -20.056  1.00  0.00           H  
ATOM    625 HD13 ILE A  41       6.108   8.449 -21.177  1.00  0.00           H  
ATOM    626  N   ALA A  42       7.317   9.526 -15.108  1.00  0.00           N  
ATOM    627  CA  ALA A  42       7.458   9.707 -13.668  1.00  0.00           C  
ATOM    628  C   ALA A  42       8.853   9.284 -13.187  1.00  0.00           C  
ATOM    629  O   ALA A  42       8.924   8.544 -12.181  1.00  0.00           O  
ATOM    630  CB  ALA A  42       6.319   8.989 -12.930  1.00  0.00           C  
ATOM    631  OXT ALA A  42       9.827   9.743 -13.822  1.00  0.00           O  
ATOM    632  H   ALA A  42       7.015  10.306 -15.668  1.00  0.00           H  
ATOM    633  HA  ALA A  42       7.358  10.774 -13.463  1.00  0.00           H  
ATOM    634  HB1 ALA A  42       5.357   9.321 -13.322  1.00  0.00           H  
ATOM    635  HB2 ALA A  42       6.402   7.908 -13.057  1.00  0.00           H  
ATOM    636  HB3 ALA A  42       6.363   9.223 -11.866  1.00  0.00           H  
TER     637      ALA A  42                                                      
ENDMDL                                                                          
MODEL        5                                                                  
ATOM      1  N   ASP A   1      -5.623   3.328  21.720  1.00  0.00           N  
ATOM      2  CA  ASP A   1      -6.668   2.385  22.170  1.00  0.00           C  
ATOM      3  C   ASP A   1      -8.048   3.036  22.077  1.00  0.00           C  
ATOM      4  O   ASP A   1      -8.145   4.207  21.719  1.00  0.00           O  
ATOM      5  CB  ASP A   1      -6.383   1.873  23.591  1.00  0.00           C  
ATOM      6  CG  ASP A   1      -5.243   0.866  23.600  1.00  0.00           C  
ATOM      7  OD1 ASP A   1      -5.507  -0.312  23.383  1.00  0.00           O  
ATOM      8  OD2 ASP A   1      -3.984   1.381  23.631  1.00  0.00           O  
ATOM      9  H1  ASP A   1      -5.868   3.672  20.803  1.00  0.00           H  
ATOM     10  H2  ASP A   1      -5.590   4.120  22.347  1.00  0.00           H  
ATOM     11  H3  ASP A   1      -4.720   2.874  21.676  1.00  0.00           H  
ATOM     12  HA  ASP A   1      -6.668   1.535  21.484  1.00  0.00           H  
ATOM     13  HB2 ASP A   1      -6.174   2.702  24.267  1.00  0.00           H  
ATOM     14  HB3 ASP A   1      -7.254   1.345  23.978  1.00  0.00           H  
ATOM     15  HD2 ASP A   1      -3.959   2.325  23.787  1.00  0.00           H  
ATOM     16  N   ALA A   2      -9.117   2.273  22.334  1.00  0.00           N  
ATOM     17  CA  ALA A   2     -10.507   2.736  22.426  1.00  0.00           C  
ATOM     18  C   ALA A   2     -11.138   3.121  21.080  1.00  0.00           C  
ATOM     19  O   ALA A   2     -12.335   2.933  20.890  1.00  0.00           O  
ATOM     20  CB  ALA A   2     -10.653   3.860  23.462  1.00  0.00           C  
ATOM     21  H   ALA A   2      -8.959   1.298  22.541  1.00  0.00           H  
ATOM     22  HA  ALA A   2     -11.085   1.892  22.807  1.00  0.00           H  
ATOM     23  HB1 ALA A   2     -10.210   3.554  24.409  1.00  0.00           H  
ATOM     24  HB2 ALA A   2     -10.175   4.777  23.120  1.00  0.00           H  
ATOM     25  HB3 ALA A   2     -11.712   4.064  23.622  1.00  0.00           H  
ATOM     26  N   GLU A   3     -10.343   3.648  20.146  1.00  0.00           N  
ATOM     27  CA  GLU A   3     -10.772   4.172  18.858  1.00  0.00           C  
ATOM     28  C   GLU A   3      -9.952   3.577  17.717  1.00  0.00           C  
ATOM     29  O   GLU A   3     -10.158   3.923  16.558  1.00  0.00           O  
ATOM     30  CB  GLU A   3     -10.709   5.711  18.878  1.00  0.00           C  
ATOM     31  CG  GLU A   3      -9.414   6.250  19.515  1.00  0.00           C  
ATOM     32  CD  GLU A   3      -9.261   7.757  19.339  1.00  0.00           C  
ATOM     33  OE1 GLU A   3      -9.487   8.254  18.241  1.00  0.00           O  
ATOM     34  OE2 GLU A   3      -8.763   8.444  20.405  1.00  0.00           O  
ATOM     35  H   GLU A   3      -9.363   3.734  20.360  1.00  0.00           H  
ATOM     36  HA  GLU A   3     -11.791   3.853  18.657  1.00  0.00           H  
ATOM     37  HB2 GLU A   3     -10.807   6.086  17.857  1.00  0.00           H  
ATOM     38  HB3 GLU A   3     -11.556   6.091  19.453  1.00  0.00           H  
ATOM     39  HG2 GLU A   3      -9.426   6.029  20.581  1.00  0.00           H  
ATOM     40  HG3 GLU A   3      -8.543   5.780  19.059  1.00  0.00           H  
ATOM     41  HE2 GLU A   3      -8.584   7.898  21.170  1.00  0.00           H  
ATOM     42  N   PHE A   4      -9.050   2.645  18.030  1.00  0.00           N  
ATOM     43  CA  PHE A   4      -8.344   1.887  17.008  1.00  0.00           C  
ATOM     44  C   PHE A   4      -9.353   1.051  16.240  1.00  0.00           C  
ATOM     45  O   PHE A   4      -9.430   1.101  15.015  1.00  0.00           O  
ATOM     46  CB  PHE A   4      -7.244   1.005  17.625  1.00  0.00           C  
ATOM     47  CG  PHE A   4      -5.844   1.537  17.396  1.00  0.00           C  
ATOM     48  CD1 PHE A   4      -5.459   2.770  17.953  1.00  0.00           C  
ATOM     49  CD2 PHE A   4      -4.963   0.855  16.536  1.00  0.00           C  
ATOM     50  CE1 PHE A   4      -4.190   3.305  17.671  1.00  0.00           C  
ATOM     51  CE2 PHE A   4      -3.696   1.392  16.252  1.00  0.00           C  
ATOM     52  CZ  PHE A   4      -3.307   2.615  16.822  1.00  0.00           C  
ATOM     53  H   PHE A   4      -9.002   2.359  18.991  1.00  0.00           H  
ATOM     54  HA  PHE A   4      -7.898   2.571  16.296  1.00  0.00           H  
ATOM     55  HB2 PHE A   4      -7.400   0.873  18.695  1.00  0.00           H  
ATOM     56  HB3 PHE A   4      -7.299   0.011  17.176  1.00  0.00           H  
ATOM     57  HD1 PHE A   4      -6.146   3.323  18.578  1.00  0.00           H  
ATOM     58  HD2 PHE A   4      -5.255  -0.072  16.061  1.00  0.00           H  
ATOM     59  HE1 PHE A   4      -3.893   4.252  18.099  1.00  0.00           H  
ATOM     60  HE2 PHE A   4      -3.029   0.865  15.582  1.00  0.00           H  
ATOM     61  HZ  PHE A   4      -2.332   3.025  16.603  1.00  0.00           H  
ATOM     62  N   ARG A   5     -10.136   0.289  17.001  1.00  0.00           N  
ATOM     63  CA  ARG A   5     -11.007  -0.732  16.424  1.00  0.00           C  
ATOM     64  C   ARG A   5     -12.045  -0.090  15.502  1.00  0.00           C  
ATOM     65  O   ARG A   5     -12.205  -0.484  14.348  1.00  0.00           O  
ATOM     66  CB  ARG A   5     -11.678  -1.591  17.505  1.00  0.00           C  
ATOM     67  CG  ARG A   5     -10.669  -2.235  18.466  1.00  0.00           C  
ATOM     68  CD  ARG A   5     -11.213  -3.570  18.989  1.00  0.00           C  
ATOM     69  NE  ARG A   5     -10.410  -4.070  20.115  1.00  0.00           N  
ATOM     70  CZ  ARG A   5     -10.295  -5.355  20.489  1.00  0.00           C  
ATOM     71  NH1 ARG A   5     -10.860  -6.338  19.777  1.00  0.00           N  
ATOM     72  NH2 ARG A   5      -9.608  -5.654  21.597  1.00  0.00           N  
ATOM     73  H   ARG A   5     -10.049   0.435  18.000  1.00  0.00           H  
ATOM     74  HA  ARG A   5     -10.387  -1.393  15.814  1.00  0.00           H  
ATOM     75  HB2 ARG A   5     -12.391  -0.997  18.080  1.00  0.00           H  
ATOM     76  HB3 ARG A   5     -12.230  -2.377  16.987  1.00  0.00           H  
ATOM     77  HG2 ARG A   5      -9.726  -2.429  17.951  1.00  0.00           H  
ATOM     78  HG3 ARG A   5     -10.484  -1.554  19.298  1.00  0.00           H  
ATOM     79  HD2 ARG A   5     -12.241  -3.443  19.333  1.00  0.00           H  
ATOM     80  HD3 ARG A   5     -11.199  -4.277  18.158  1.00  0.00           H  
ATOM     81  HE  ARG A   5      -9.958  -3.371  20.685  1.00  0.00           H  
ATOM     82 HH11 ARG A   5     -11.391  -6.119  18.949  1.00  0.00           H  
ATOM     83 HH12 ARG A   5     -10.757  -7.302  20.054  1.00  0.00           H  
ATOM     84 HH21 ARG A   5      -9.195  -4.917  22.148  1.00  0.00           H  
ATOM     85 HH22 ARG A   5      -9.511  -6.611  21.903  1.00  0.00           H  
ATOM     86  N   HIS A   6     -12.740   0.928  16.018  1.00  0.00           N  
ATOM     87  CA  HIS A   6     -13.800   1.608  15.287  1.00  0.00           C  
ATOM     88  C   HIS A   6     -13.293   2.281  14.009  1.00  0.00           C  
ATOM     89  O   HIS A   6     -14.033   2.448  13.045  1.00  0.00           O  
ATOM     90  CB  HIS A   6     -14.520   2.588  16.221  1.00  0.00           C  
ATOM     91  CG  HIS A   6     -15.804   3.116  15.638  1.00  0.00           C  
ATOM     92  ND1 HIS A   6     -17.025   2.467  15.645  1.00  0.00           N  
ATOM     93  CD2 HIS A   6     -15.945   4.287  14.950  1.00  0.00           C  
ATOM     94  CE1 HIS A   6     -17.898   3.242  14.976  1.00  0.00           C  
ATOM     95  NE2 HIS A   6     -17.264   4.351  14.547  1.00  0.00           N  
ATOM     96  H   HIS A   6     -12.539   1.216  16.964  1.00  0.00           H  
ATOM     97  HA  HIS A   6     -14.502   0.851  14.965  1.00  0.00           H  
ATOM     98  HB2 HIS A   6     -14.767   2.079  17.155  1.00  0.00           H  
ATOM     99  HB3 HIS A   6     -13.859   3.425  16.450  1.00  0.00           H  
ATOM    100  HD1 HIS A   6     -17.225   1.568  16.060  1.00  0.00           H  
ATOM    101  HD2 HIS A   6     -15.166   5.001  14.735  1.00  0.00           H  
ATOM    102  HE1 HIS A   6     -18.937   3.005  14.798  1.00  0.00           H  
ATOM    103  HE2 HIS A   6     -17.679   5.096  14.006  1.00  0.00           H  
ATOM    104  N   ASP A   7     -12.007   2.628  13.997  1.00  0.00           N  
ATOM    105  CA  ASP A   7     -11.330   3.248  12.869  1.00  0.00           C  
ATOM    106  C   ASP A   7     -10.769   2.205  11.897  1.00  0.00           C  
ATOM    107  O   ASP A   7      -9.880   2.540  11.123  1.00  0.00           O  
ATOM    108  CB  ASP A   7     -10.225   4.187  13.386  1.00  0.00           C  
ATOM    109  CG  ASP A   7     -10.776   5.508  13.909  1.00  0.00           C  
ATOM    110  OD1 ASP A   7     -11.546   6.142  13.193  1.00  0.00           O  
ATOM    111  OD2 ASP A   7     -10.095   6.058  14.949  1.00  0.00           O  
ATOM    112  H   ASP A   7     -11.462   2.347  14.791  1.00  0.00           H  
ATOM    113  HA  ASP A   7     -12.039   3.840  12.294  1.00  0.00           H  
ATOM    114  HB2 ASP A   7      -9.627   3.674  14.137  1.00  0.00           H  
ATOM    115  HB3 ASP A   7      -9.556   4.463  12.578  1.00  0.00           H  
ATOM    116  HD2 ASP A   7      -9.826   5.377  15.573  1.00  0.00           H  
ATOM    117  N   SER A   8     -11.275   0.970  11.876  1.00  0.00           N  
ATOM    118  CA  SER A   8     -10.870  -0.053  10.915  1.00  0.00           C  
ATOM    119  C   SER A   8     -10.776   0.514   9.490  1.00  0.00           C  
ATOM    120  O   SER A   8      -9.723   0.474   8.856  1.00  0.00           O  
ATOM    121  CB  SER A   8     -11.880  -1.200  10.982  1.00  0.00           C  
ATOM    122  OG  SER A   8     -13.190  -0.677  10.835  1.00  0.00           O  
ATOM    123  H   SER A   8     -12.002   0.712  12.534  1.00  0.00           H  
ATOM    124  HA  SER A   8      -9.888  -0.434  11.200  1.00  0.00           H  
ATOM    125  HB2 SER A   8     -11.669  -1.927  10.195  1.00  0.00           H  
ATOM    126  HB3 SER A   8     -11.794  -1.695  11.952  1.00  0.00           H  
ATOM    127  HG  SER A   8     -13.829  -1.373  11.016  1.00  0.00           H  
ATOM    128  N   GLY A   9     -11.884   1.083   9.011  1.00  0.00           N  
ATOM    129  CA  GLY A   9     -12.006   1.660   7.675  1.00  0.00           C  
ATOM    130  C   GLY A   9     -11.102   2.873   7.412  1.00  0.00           C  
ATOM    131  O   GLY A   9     -11.023   3.332   6.274  1.00  0.00           O  
ATOM    132  H   GLY A   9     -12.711   0.992   9.592  1.00  0.00           H  
ATOM    133  HA2 GLY A   9     -11.772   0.888   6.942  1.00  0.00           H  
ATOM    134  HA3 GLY A   9     -13.041   1.967   7.523  1.00  0.00           H  
ATOM    135  N   TYR A  10     -10.421   3.397   8.436  1.00  0.00           N  
ATOM    136  CA  TYR A  10      -9.442   4.467   8.333  1.00  0.00           C  
ATOM    137  C   TYR A  10      -8.039   3.843   8.334  1.00  0.00           C  
ATOM    138  O   TYR A  10      -7.246   4.035   7.410  1.00  0.00           O  
ATOM    139  CB  TYR A  10      -9.675   5.418   9.515  1.00  0.00           C  
ATOM    140  CG  TYR A  10      -8.691   6.559   9.673  1.00  0.00           C  
ATOM    141  CD1 TYR A  10      -8.857   7.738   8.924  1.00  0.00           C  
ATOM    142  CD2 TYR A  10      -7.743   6.519  10.714  1.00  0.00           C  
ATOM    143  CE1 TYR A  10      -8.102   8.881   9.237  1.00  0.00           C  
ATOM    144  CE2 TYR A  10      -7.010   7.671  11.043  1.00  0.00           C  
ATOM    145  CZ  TYR A  10      -7.214   8.860  10.324  1.00  0.00           C  
ATOM    146  OH  TYR A  10      -6.521   9.986  10.652  1.00  0.00           O  
ATOM    147  H   TYR A  10     -10.508   2.970   9.346  1.00  0.00           H  
ATOM    148  HA  TYR A  10      -9.589   5.022   7.409  1.00  0.00           H  
ATOM    149  HB2 TYR A  10     -10.686   5.825   9.449  1.00  0.00           H  
ATOM    150  HB3 TYR A  10      -9.649   4.842  10.431  1.00  0.00           H  
ATOM    151  HD1 TYR A  10      -9.591   7.779   8.132  1.00  0.00           H  
ATOM    152  HD2 TYR A  10      -7.601   5.618  11.292  1.00  0.00           H  
ATOM    153  HE1 TYR A  10      -8.250   9.795   8.682  1.00  0.00           H  
ATOM    154  HE2 TYR A  10      -6.313   7.639  11.869  1.00  0.00           H  
ATOM    155  HH  TYR A  10      -6.015   9.897  11.463  1.00  0.00           H  
ATOM    156  N   GLU A  11      -7.769   3.047   9.372  1.00  0.00           N  
ATOM    157  CA  GLU A  11      -6.563   2.261   9.574  1.00  0.00           C  
ATOM    158  C   GLU A  11      -6.192   1.474   8.314  1.00  0.00           C  
ATOM    159  O   GLU A  11      -5.011   1.418   7.967  1.00  0.00           O  
ATOM    160  CB  GLU A  11      -6.793   1.293  10.743  1.00  0.00           C  
ATOM    161  CG  GLU A  11      -6.973   2.006  12.095  1.00  0.00           C  
ATOM    162  CD  GLU A  11      -5.664   2.117  12.859  1.00  0.00           C  
ATOM    163  OE1 GLU A  11      -5.194   1.118  13.393  1.00  0.00           O  
ATOM    164  OE2 GLU A  11      -5.063   3.335  12.853  1.00  0.00           O  
ATOM    165  H   GLU A  11      -8.508   2.919  10.050  1.00  0.00           H  
ATOM    166  HA  GLU A  11      -5.744   2.934   9.827  1.00  0.00           H  
ATOM    167  HB2 GLU A  11      -7.687   0.705  10.536  1.00  0.00           H  
ATOM    168  HB3 GLU A  11      -5.950   0.599  10.810  1.00  0.00           H  
ATOM    169  HG2 GLU A  11      -7.395   3.002  11.970  1.00  0.00           H  
ATOM    170  HG3 GLU A  11      -7.655   1.421  12.714  1.00  0.00           H  
ATOM    171  HE2 GLU A  11      -4.263   3.292  13.383  1.00  0.00           H  
ATOM    172  N   VAL A  12      -7.193   0.861   7.664  1.00  0.00           N  
ATOM    173  CA  VAL A  12      -7.030   0.029   6.477  1.00  0.00           C  
ATOM    174  C   VAL A  12      -6.003   0.615   5.544  1.00  0.00           C  
ATOM    175  O   VAL A  12      -4.905   0.100   5.470  1.00  0.00           O  
ATOM    176  CB  VAL A  12      -8.377  -0.256   5.778  1.00  0.00           C  
ATOM    177  CG1 VAL A  12      -9.163   0.964   5.278  1.00  0.00           C  
ATOM    178  CG2 VAL A  12      -8.205  -1.241   4.613  1.00  0.00           C  
ATOM    179  H   VAL A  12      -8.126   0.927   8.063  1.00  0.00           H  
ATOM    180  HA  VAL A  12      -6.587  -0.915   6.792  1.00  0.00           H  
ATOM    181  HB  VAL A  12      -9.000  -0.715   6.530  1.00  0.00           H  
ATOM    182 HG11 VAL A  12     -10.218   0.701   5.200  1.00  0.00           H  
ATOM    183 HG12 VAL A  12      -9.050   1.790   5.976  1.00  0.00           H  
ATOM    184 HG13 VAL A  12      -8.834   1.269   4.285  1.00  0.00           H  
ATOM    185 HG21 VAL A  12      -7.616  -0.791   3.813  1.00  0.00           H  
ATOM    186 HG22 VAL A  12      -7.703  -2.145   4.958  1.00  0.00           H  
ATOM    187 HG23 VAL A  12      -9.184  -1.509   4.215  1.00  0.00           H  
ATOM    188  N   HIS A  13      -6.343   1.697   4.868  1.00  0.00           N  
ATOM    189  CA  HIS A  13      -5.486   2.361   3.912  1.00  0.00           C  
ATOM    190  C   HIS A  13      -4.188   2.789   4.575  1.00  0.00           C  
ATOM    191  O   HIS A  13      -3.123   2.546   4.022  1.00  0.00           O  
ATOM    192  CB  HIS A  13      -6.198   3.569   3.327  1.00  0.00           C  
ATOM    193  CG  HIS A  13      -7.344   3.213   2.417  1.00  0.00           C  
ATOM    194  ND1 HIS A  13      -8.670   3.558   2.606  1.00  0.00           N  
ATOM    195  CD2 HIS A  13      -7.248   2.518   1.243  1.00  0.00           C  
ATOM    196  CE1 HIS A  13      -9.368   3.076   1.561  1.00  0.00           C  
ATOM    197  NE2 HIS A  13      -8.525   2.439   0.724  1.00  0.00           N  
ATOM    198  H   HIS A  13      -7.250   2.056   5.077  1.00  0.00           H  
ATOM    199  HA  HIS A  13      -5.251   1.685   3.092  1.00  0.00           H  
ATOM    200  HB2 HIS A  13      -6.540   4.183   4.158  1.00  0.00           H  
ATOM    201  HB3 HIS A  13      -5.452   4.111   2.749  1.00  0.00           H  
ATOM    202  HD1 HIS A  13      -9.051   4.084   3.381  1.00  0.00           H  
ATOM    203  HD2 HIS A  13      -6.347   2.119   0.797  1.00  0.00           H  
ATOM    204  HE1 HIS A  13     -10.431   3.192   1.413  1.00  0.00           H  
ATOM    205  HE2 HIS A  13      -8.783   1.991  -0.145  1.00  0.00           H  
ATOM    206  N   HIS A  14      -4.268   3.423   5.748  1.00  0.00           N  
ATOM    207  CA  HIS A  14      -3.085   3.924   6.433  1.00  0.00           C  
ATOM    208  C   HIS A  14      -1.985   2.859   6.475  1.00  0.00           C  
ATOM    209  O   HIS A  14      -0.836   3.169   6.167  1.00  0.00           O  
ATOM    210  CB  HIS A  14      -3.437   4.439   7.834  1.00  0.00           C  
ATOM    211  CG  HIS A  14      -4.119   5.787   7.862  1.00  0.00           C  
ATOM    212  ND1 HIS A  14      -3.999   6.713   8.881  1.00  0.00           N  
ATOM    213  CD2 HIS A  14      -4.852   6.361   6.856  1.00  0.00           C  
ATOM    214  CE1 HIS A  14      -4.637   7.832   8.496  1.00  0.00           C  
ATOM    215  NE2 HIS A  14      -5.173   7.636   7.277  1.00  0.00           N  
ATOM    216  H   HIS A  14      -5.174   3.563   6.180  1.00  0.00           H  
ATOM    217  HA  HIS A  14      -2.690   4.761   5.856  1.00  0.00           H  
ATOM    218  HB2 HIS A  14      -4.059   3.713   8.354  1.00  0.00           H  
ATOM    219  HB3 HIS A  14      -2.505   4.540   8.393  1.00  0.00           H  
ATOM    220  HD1 HIS A  14      -3.495   6.586   9.747  1.00  0.00           H  
ATOM    221  HD2 HIS A  14      -5.094   5.928   5.896  1.00  0.00           H  
ATOM    222  HE1 HIS A  14      -4.682   8.751   9.061  1.00  0.00           H  
ATOM    223  HE2 HIS A  14      -5.692   8.321   6.747  1.00  0.00           H  
ATOM    224  N   GLN A  15      -2.332   1.607   6.807  1.00  0.00           N  
ATOM    225  CA  GLN A  15      -1.353   0.527   6.871  1.00  0.00           C  
ATOM    226  C   GLN A  15      -1.243  -0.274   5.582  1.00  0.00           C  
ATOM    227  O   GLN A  15      -0.159  -0.704   5.189  1.00  0.00           O  
ATOM    228  CB  GLN A  15      -1.626  -0.350   8.102  1.00  0.00           C  
ATOM    229  CG  GLN A  15      -2.802  -1.320   7.904  1.00  0.00           C  
ATOM    230  CD  GLN A  15      -3.248  -1.973   9.209  1.00  0.00           C  
ATOM    231  OE1 GLN A  15      -2.660  -1.764  10.264  1.00  0.00           O  
ATOM    232  NE2 GLN A  15      -4.303  -2.780   9.151  1.00  0.00           N  
ATOM    233  H   GLN A  15      -3.298   1.402   7.053  1.00  0.00           H  
ATOM    234  HA  GLN A  15      -0.385   0.996   6.945  1.00  0.00           H  
ATOM    235  HB2 GLN A  15      -0.737  -0.935   8.330  1.00  0.00           H  
ATOM    236  HB3 GLN A  15      -1.841   0.308   8.946  1.00  0.00           H  
ATOM    237  HG2 GLN A  15      -3.654  -0.786   7.493  1.00  0.00           H  
ATOM    238  HG3 GLN A  15      -2.510  -2.109   7.209  1.00  0.00           H  
ATOM    239 HE21 GLN A  15      -4.773  -2.949   8.275  1.00  0.00           H  
ATOM    240 HE22 GLN A  15      -4.609  -3.227  10.002  1.00  0.00           H  
ATOM    241  N   LYS A  16      -2.369  -0.451   4.906  1.00  0.00           N  
ATOM    242  CA  LYS A  16      -2.455  -1.142   3.630  1.00  0.00           C  
ATOM    243  C   LYS A  16      -1.583  -0.420   2.612  1.00  0.00           C  
ATOM    244  O   LYS A  16      -1.039  -1.066   1.723  1.00  0.00           O  
ATOM    245  CB  LYS A  16      -3.915  -1.261   3.171  1.00  0.00           C  
ATOM    246  CG  LYS A  16      -4.137  -1.857   1.772  1.00  0.00           C  
ATOM    247  CD  LYS A  16      -4.688  -0.767   0.838  1.00  0.00           C  
ATOM    248  CE  LYS A  16      -4.953  -1.286  -0.579  1.00  0.00           C  
ATOM    249  NZ  LYS A  16      -3.701  -1.528  -1.314  1.00  0.00           N  
ATOM    250  H   LYS A  16      -3.187   0.017   5.278  1.00  0.00           H  
ATOM    251  HA  LYS A  16      -2.083  -2.154   3.768  1.00  0.00           H  
ATOM    252  HB2 LYS A  16      -4.450  -1.878   3.896  1.00  0.00           H  
ATOM    253  HB3 LYS A  16      -4.345  -0.267   3.176  1.00  0.00           H  
ATOM    254  HG2 LYS A  16      -3.218  -2.290   1.378  1.00  0.00           H  
ATOM    255  HG3 LYS A  16      -4.878  -2.655   1.851  1.00  0.00           H  
ATOM    256  HD2 LYS A  16      -5.637  -0.413   1.247  1.00  0.00           H  
ATOM    257  HD3 LYS A  16      -3.995   0.075   0.792  1.00  0.00           H  
ATOM    258  HE2 LYS A  16      -5.538  -2.208  -0.535  1.00  0.00           H  
ATOM    259  HE3 LYS A  16      -5.530  -0.539  -1.126  1.00  0.00           H  
ATOM    260  HZ1 LYS A  16      -3.177  -0.667  -1.386  1.00  0.00           H  
ATOM    261  HZ2 LYS A  16      -3.146  -2.216  -0.826  1.00  0.00           H  
ATOM    262  HZ3 LYS A  16      -3.909  -1.868  -2.242  1.00  0.00           H  
ATOM    263  N   LEU A  17      -1.413   0.898   2.739  1.00  0.00           N  
ATOM    264  CA  LEU A  17      -0.625   1.646   1.773  1.00  0.00           C  
ATOM    265  C   LEU A  17       0.832   1.251   1.939  1.00  0.00           C  
ATOM    266  O   LEU A  17       1.506   0.907   0.970  1.00  0.00           O  
ATOM    267  CB  LEU A  17      -0.843   3.159   1.919  1.00  0.00           C  
ATOM    268  CG  LEU A  17      -2.162   3.630   1.281  1.00  0.00           C  
ATOM    269  CD1 LEU A  17      -2.500   5.036   1.789  1.00  0.00           C  
ATOM    270  CD2 LEU A  17      -2.080   3.667  -0.253  1.00  0.00           C  
ATOM    271  H   LEU A  17      -1.762   1.374   3.573  1.00  0.00           H  
ATOM    272  HA  LEU A  17      -0.928   1.336   0.781  1.00  0.00           H  
ATOM    273  HB2 LEU A  17      -0.827   3.416   2.980  1.00  0.00           H  
ATOM    274  HB3 LEU A  17      -0.022   3.691   1.435  1.00  0.00           H  
ATOM    275  HG  LEU A  17      -2.972   2.956   1.561  1.00  0.00           H  
ATOM    276 HD11 LEU A  17      -2.601   5.026   2.874  1.00  0.00           H  
ATOM    277 HD12 LEU A  17      -1.709   5.733   1.510  1.00  0.00           H  
ATOM    278 HD13 LEU A  17      -3.442   5.372   1.354  1.00  0.00           H  
ATOM    279 HD21 LEU A  17      -1.264   4.316  -0.571  1.00  0.00           H  
ATOM    280 HD22 LEU A  17      -1.922   2.671  -0.661  1.00  0.00           H  
ATOM    281 HD23 LEU A  17      -3.016   4.056  -0.658  1.00  0.00           H  
ATOM    282  N   VAL A  18       1.297   1.254   3.188  1.00  0.00           N  
ATOM    283  CA  VAL A  18       2.650   0.849   3.519  1.00  0.00           C  
ATOM    284  C   VAL A  18       2.881  -0.601   3.090  1.00  0.00           C  
ATOM    285  O   VAL A  18       3.844  -0.910   2.387  1.00  0.00           O  
ATOM    286  CB  VAL A  18       2.936   1.094   5.006  1.00  0.00           C  
ATOM    287  CG1 VAL A  18       4.288   0.506   5.433  1.00  0.00           C  
ATOM    288  CG2 VAL A  18       2.924   2.597   5.311  1.00  0.00           C  
ATOM    289  H   VAL A  18       0.660   1.503   3.929  1.00  0.00           H  
ATOM    290  HA  VAL A  18       3.297   1.498   2.949  1.00  0.00           H  
ATOM    291  HB  VAL A  18       2.152   0.615   5.584  1.00  0.00           H  
ATOM    292 HG11 VAL A  18       4.271  -0.582   5.363  1.00  0.00           H  
ATOM    293 HG12 VAL A  18       5.084   0.896   4.798  1.00  0.00           H  
ATOM    294 HG13 VAL A  18       4.495   0.776   6.468  1.00  0.00           H  
ATOM    295 HG21 VAL A  18       3.712   3.098   4.746  1.00  0.00           H  
ATOM    296 HG22 VAL A  18       1.962   3.037   5.046  1.00  0.00           H  
ATOM    297 HG23 VAL A  18       3.097   2.759   6.376  1.00  0.00           H  
ATOM    298  N   PHE A  19       1.978  -1.491   3.503  1.00  0.00           N  
ATOM    299  CA  PHE A  19       1.997  -2.896   3.125  1.00  0.00           C  
ATOM    300  C   PHE A  19       2.120  -3.048   1.606  1.00  0.00           C  
ATOM    301  O   PHE A  19       3.014  -3.742   1.130  1.00  0.00           O  
ATOM    302  CB  PHE A  19       0.737  -3.579   3.661  1.00  0.00           C  
ATOM    303  CG  PHE A  19       0.479  -4.957   3.091  1.00  0.00           C  
ATOM    304  CD1 PHE A  19       1.258  -6.050   3.509  1.00  0.00           C  
ATOM    305  CD2 PHE A  19      -0.489  -5.131   2.084  1.00  0.00           C  
ATOM    306  CE1 PHE A  19       1.055  -7.318   2.938  1.00  0.00           C  
ATOM    307  CE2 PHE A  19      -0.690  -6.397   1.512  1.00  0.00           C  
ATOM    308  CZ  PHE A  19       0.086  -7.491   1.934  1.00  0.00           C  
ATOM    309  H   PHE A  19       1.220  -1.159   4.092  1.00  0.00           H  
ATOM    310  HA  PHE A  19       2.867  -3.369   3.583  1.00  0.00           H  
ATOM    311  HB2 PHE A  19       0.798  -3.644   4.748  1.00  0.00           H  
ATOM    312  HB3 PHE A  19      -0.112  -2.950   3.415  1.00  0.00           H  
ATOM    313  HD1 PHE A  19       2.018  -5.922   4.267  1.00  0.00           H  
ATOM    314  HD2 PHE A  19      -1.079  -4.294   1.738  1.00  0.00           H  
ATOM    315  HE1 PHE A  19       1.643  -8.157   3.278  1.00  0.00           H  
ATOM    316  HE2 PHE A  19      -1.445  -6.529   0.750  1.00  0.00           H  
ATOM    317  HZ  PHE A  19      -0.066  -8.465   1.491  1.00  0.00           H  
ATOM    318  N   PHE A  20       1.240  -2.397   0.841  1.00  0.00           N  
ATOM    319  CA  PHE A  20       1.247  -2.496  -0.611  1.00  0.00           C  
ATOM    320  C   PHE A  20       2.566  -1.979  -1.171  1.00  0.00           C  
ATOM    321  O   PHE A  20       3.179  -2.639  -2.005  1.00  0.00           O  
ATOM    322  CB  PHE A  20       0.074  -1.737  -1.240  1.00  0.00           C  
ATOM    323  CG  PHE A  20      -0.448  -2.381  -2.509  1.00  0.00           C  
ATOM    324  CD1 PHE A  20      -1.353  -3.456  -2.425  1.00  0.00           C  
ATOM    325  CD2 PHE A  20      -0.017  -1.929  -3.770  1.00  0.00           C  
ATOM    326  CE1 PHE A  20      -1.883  -4.027  -3.594  1.00  0.00           C  
ATOM    327  CE2 PHE A  20      -0.530  -2.516  -4.940  1.00  0.00           C  
ATOM    328  CZ  PHE A  20      -1.474  -3.554  -4.853  1.00  0.00           C  
ATOM    329  H   PHE A  20       0.518  -1.843   1.284  1.00  0.00           H  
ATOM    330  HA  PHE A  20       1.142  -3.554  -0.846  1.00  0.00           H  
ATOM    331  HB2 PHE A  20      -0.756  -1.712  -0.544  1.00  0.00           H  
ATOM    332  HB3 PHE A  20       0.371  -0.704  -1.435  1.00  0.00           H  
ATOM    333  HD1 PHE A  20      -1.644  -3.851  -1.462  1.00  0.00           H  
ATOM    334  HD2 PHE A  20       0.714  -1.137  -3.846  1.00  0.00           H  
ATOM    335  HE1 PHE A  20      -2.597  -4.837  -3.527  1.00  0.00           H  
ATOM    336  HE2 PHE A  20      -0.198  -2.170  -5.909  1.00  0.00           H  
ATOM    337  HZ  PHE A  20      -1.878  -3.995  -5.753  1.00  0.00           H  
ATOM    338  N   ALA A  21       3.000  -0.800  -0.710  1.00  0.00           N  
ATOM    339  CA  ALA A  21       4.272  -0.210  -1.099  1.00  0.00           C  
ATOM    340  C   ALA A  21       5.389  -1.246  -0.941  1.00  0.00           C  
ATOM    341  O   ALA A  21       6.168  -1.468  -1.864  1.00  0.00           O  
ATOM    342  CB  ALA A  21       4.553   1.054  -0.283  1.00  0.00           C  
ATOM    343  H   ALA A  21       2.444  -0.312  -0.014  1.00  0.00           H  
ATOM    344  HA  ALA A  21       4.199   0.107  -2.140  1.00  0.00           H  
ATOM    345  HB1 ALA A  21       3.739   1.768  -0.418  1.00  0.00           H  
ATOM    346  HB2 ALA A  21       4.654   0.821   0.775  1.00  0.00           H  
ATOM    347  HB3 ALA A  21       5.481   1.508  -0.632  1.00  0.00           H  
ATOM    348  N   GLU A  22       5.439  -1.909   0.218  1.00  0.00           N  
ATOM    349  CA  GLU A  22       6.395  -2.970   0.492  1.00  0.00           C  
ATOM    350  C   GLU A  22       6.234  -4.156  -0.454  1.00  0.00           C  
ATOM    351  O   GLU A  22       7.203  -4.621  -1.042  1.00  0.00           O  
ATOM    352  CB  GLU A  22       6.265  -3.418   1.961  1.00  0.00           C  
ATOM    353  CG  GLU A  22       7.439  -2.945   2.828  1.00  0.00           C  
ATOM    354  CD  GLU A  22       8.699  -3.777   2.601  1.00  0.00           C  
ATOM    355  OE1 GLU A  22       8.869  -4.332   1.517  1.00  0.00           O  
ATOM    356  OE2 GLU A  22       9.464  -4.012   3.702  1.00  0.00           O  
ATOM    357  H   GLU A  22       4.765  -1.672   0.940  1.00  0.00           H  
ATOM    358  HA  GLU A  22       7.377  -2.572   0.272  1.00  0.00           H  
ATOM    359  HB2 GLU A  22       5.337  -3.039   2.389  1.00  0.00           H  
ATOM    360  HB3 GLU A  22       6.210  -4.505   2.012  1.00  0.00           H  
ATOM    361  HG2 GLU A  22       7.652  -1.896   2.619  1.00  0.00           H  
ATOM    362  HG3 GLU A  22       7.133  -3.039   3.869  1.00  0.00           H  
ATOM    363  HE2 GLU A  22       9.159  -3.559   4.490  1.00  0.00           H  
ATOM    364  N   ASP A  23       5.011  -4.659  -0.570  1.00  0.00           N  
ATOM    365  CA  ASP A  23       4.688  -5.823  -1.385  1.00  0.00           C  
ATOM    366  C   ASP A  23       5.184  -5.598  -2.815  1.00  0.00           C  
ATOM    367  O   ASP A  23       5.896  -6.424  -3.375  1.00  0.00           O  
ATOM    368  CB  ASP A  23       3.174  -6.080  -1.332  1.00  0.00           C  
ATOM    369  CG  ASP A  23       2.753  -7.363  -2.039  1.00  0.00           C  
ATOM    370  OD1 ASP A  23       3.591  -8.154  -2.452  1.00  0.00           O  
ATOM    371  OD2 ASP A  23       1.422  -7.628  -2.011  1.00  0.00           O  
ATOM    372  H   ASP A  23       4.290  -4.187  -0.045  1.00  0.00           H  
ATOM    373  HA  ASP A  23       5.214  -6.680  -0.965  1.00  0.00           H  
ATOM    374  HB2 ASP A  23       2.854  -6.157  -0.293  1.00  0.00           H  
ATOM    375  HB3 ASP A  23       2.641  -5.254  -1.801  1.00  0.00           H  
ATOM    376  HD2 ASP A  23       1.256  -8.494  -2.388  1.00  0.00           H  
ATOM    377  N   VAL A  24       4.835  -4.444  -3.383  1.00  0.00           N  
ATOM    378  CA  VAL A  24       5.299  -4.012  -4.690  1.00  0.00           C  
ATOM    379  C   VAL A  24       6.821  -3.883  -4.705  1.00  0.00           C  
ATOM    380  O   VAL A  24       7.502  -4.467  -5.549  1.00  0.00           O  
ATOM    381  CB  VAL A  24       4.582  -2.706  -5.080  1.00  0.00           C  
ATOM    382  CG1 VAL A  24       5.173  -2.105  -6.362  1.00  0.00           C  
ATOM    383  CG2 VAL A  24       3.087  -2.969  -5.310  1.00  0.00           C  
ATOM    384  H   VAL A  24       4.269  -3.799  -2.843  1.00  0.00           H  
ATOM    385  HA  VAL A  24       5.045  -4.771  -5.412  1.00  0.00           H  
ATOM    386  HB  VAL A  24       4.686  -1.976  -4.273  1.00  0.00           H  
ATOM    387 HG11 VAL A  24       6.185  -1.742  -6.183  1.00  0.00           H  
ATOM    388 HG12 VAL A  24       5.201  -2.862  -7.146  1.00  0.00           H  
ATOM    389 HG13 VAL A  24       4.562  -1.267  -6.694  1.00  0.00           H  
ATOM    390 HG21 VAL A  24       2.953  -3.660  -6.143  1.00  0.00           H  
ATOM    391 HG22 VAL A  24       2.625  -3.401  -4.423  1.00  0.00           H  
ATOM    392 HG23 VAL A  24       2.582  -2.033  -5.544  1.00  0.00           H  
ATOM    393  N   GLY A  25       7.346  -3.093  -3.772  1.00  0.00           N  
ATOM    394  CA  GLY A  25       8.753  -2.731  -3.705  1.00  0.00           C  
ATOM    395  C   GLY A  25       9.626  -3.978  -3.714  1.00  0.00           C  
ATOM    396  O   GLY A  25      10.529  -4.115  -4.537  1.00  0.00           O  
ATOM    397  H   GLY A  25       6.715  -2.723  -3.069  1.00  0.00           H  
ATOM    398  HA2 GLY A  25       9.004  -2.101  -4.559  1.00  0.00           H  
ATOM    399  HA3 GLY A  25       8.934  -2.173  -2.786  1.00  0.00           H  
ATOM    400  N   SER A  26       9.310  -4.922  -2.830  1.00  0.00           N  
ATOM    401  CA  SER A  26      10.016  -6.179  -2.693  1.00  0.00           C  
ATOM    402  C   SER A  26       9.476  -7.250  -3.636  1.00  0.00           C  
ATOM    403  O   SER A  26       9.582  -8.436  -3.332  1.00  0.00           O  
ATOM    404  CB  SER A  26       9.948  -6.628  -1.229  1.00  0.00           C  
ATOM    405  OG  SER A  26      10.442  -5.606  -0.381  1.00  0.00           O  
ATOM    406  H   SER A  26       8.537  -4.758  -2.202  1.00  0.00           H  
ATOM    407  HA  SER A  26      11.049  -6.015  -2.979  1.00  0.00           H  
ATOM    408  HB2 SER A  26       8.916  -6.869  -0.964  1.00  0.00           H  
ATOM    409  HB3 SER A  26      10.559  -7.524  -1.102  1.00  0.00           H  
ATOM    410  HG  SER A  26       9.706  -5.178   0.082  1.00  0.00           H  
ATOM    411  N   ASN A  27       8.926  -6.852  -4.788  1.00  0.00           N  
ATOM    412  CA  ASN A  27       8.443  -7.792  -5.790  1.00  0.00           C  
ATOM    413  C   ASN A  27       8.322  -7.147  -7.177  1.00  0.00           C  
ATOM    414  O   ASN A  27       7.442  -7.483  -7.972  1.00  0.00           O  
ATOM    415  CB  ASN A  27       7.123  -8.426  -5.324  1.00  0.00           C  
ATOM    416  CG  ASN A  27       6.835  -9.750  -6.015  1.00  0.00           C  
ATOM    417  OD1 ASN A  27       7.694 -10.324  -6.679  1.00  0.00           O  
ATOM    418  ND2 ASN A  27       5.617 -10.261  -5.856  1.00  0.00           N  
ATOM    419  H   ASN A  27       8.834  -5.861  -4.964  1.00  0.00           H  
ATOM    420  HA  ASN A  27       9.211  -8.558  -5.860  1.00  0.00           H  
ATOM    421  HB2 ASN A  27       7.158  -8.632  -4.254  1.00  0.00           H  
ATOM    422  HB3 ASN A  27       6.305  -7.731  -5.515  1.00  0.00           H  
ATOM    423 HD21 ASN A  27       4.940  -9.776  -5.286  1.00  0.00           H  
ATOM    424 HD22 ASN A  27       5.400 -11.142  -6.295  1.00  0.00           H  
ATOM    425  N   LYS A  28       9.255  -6.245  -7.498  1.00  0.00           N  
ATOM    426  CA  LYS A  28       9.320  -5.561  -8.779  1.00  0.00           C  
ATOM    427  C   LYS A  28       9.368  -6.575  -9.906  1.00  0.00           C  
ATOM    428  O   LYS A  28       8.632  -6.468 -10.878  1.00  0.00           O  
ATOM    429  CB  LYS A  28      10.545  -4.644  -8.859  1.00  0.00           C  
ATOM    430  CG  LYS A  28      10.391  -3.384  -8.004  1.00  0.00           C  
ATOM    431  CD  LYS A  28      11.548  -2.426  -8.311  1.00  0.00           C  
ATOM    432  CE  LYS A  28      11.500  -1.196  -7.401  1.00  0.00           C  
ATOM    433  NZ  LYS A  28      12.581  -0.250  -7.731  1.00  0.00           N  
ATOM    434  H   LYS A  28       9.964  -6.046  -6.823  1.00  0.00           H  
ATOM    435  HA  LYS A  28       8.414  -4.980  -8.898  1.00  0.00           H  
ATOM    436  HB2 LYS A  28      11.440  -5.191  -8.556  1.00  0.00           H  
ATOM    437  HB3 LYS A  28      10.666  -4.346  -9.901  1.00  0.00           H  
ATOM    438  HG2 LYS A  28       9.441  -2.896  -8.228  1.00  0.00           H  
ATOM    439  HG3 LYS A  28      10.401  -3.660  -6.950  1.00  0.00           H  
ATOM    440  HD2 LYS A  28      12.496  -2.946  -8.161  1.00  0.00           H  
ATOM    441  HD3 LYS A  28      11.482  -2.109  -9.354  1.00  0.00           H  
ATOM    442  HE2 LYS A  28      10.541  -0.689  -7.515  1.00  0.00           H  
ATOM    443  HE3 LYS A  28      11.611  -1.511  -6.362  1.00  0.00           H  
ATOM    444  HZ1 LYS A  28      13.476  -0.708  -7.636  1.00  0.00           H  
ATOM    445  HZ2 LYS A  28      12.472   0.073  -8.682  1.00  0.00           H  
ATOM    446  HZ3 LYS A  28      12.544   0.542  -7.105  1.00  0.00           H  
ATOM    447  N   GLY A  29      10.214  -7.585  -9.729  1.00  0.00           N  
ATOM    448  CA  GLY A  29      10.335  -8.735 -10.611  1.00  0.00           C  
ATOM    449  C   GLY A  29       8.977  -9.289 -11.053  1.00  0.00           C  
ATOM    450  O   GLY A  29       8.860  -9.788 -12.170  1.00  0.00           O  
ATOM    451  H   GLY A  29      10.767  -7.541  -8.889  1.00  0.00           H  
ATOM    452  HA2 GLY A  29      10.911  -8.447 -11.491  1.00  0.00           H  
ATOM    453  HA3 GLY A  29      10.875  -9.523 -10.086  1.00  0.00           H  
ATOM    454  N   ALA A  30       7.959  -9.201 -10.189  1.00  0.00           N  
ATOM    455  CA  ALA A  30       6.613  -9.664 -10.492  1.00  0.00           C  
ATOM    456  C   ALA A  30       5.753  -8.530 -11.050  1.00  0.00           C  
ATOM    457  O   ALA A  30       5.105  -8.695 -12.079  1.00  0.00           O  
ATOM    458  CB  ALA A  30       5.981 -10.275  -9.246  1.00  0.00           C  
ATOM    459  H   ALA A  30       8.092  -8.689  -9.324  1.00  0.00           H  
ATOM    460  HA  ALA A  30       6.675 -10.452 -11.238  1.00  0.00           H  
ATOM    461  HB1 ALA A  30       6.608 -11.088  -8.880  1.00  0.00           H  
ATOM    462  HB2 ALA A  30       5.884  -9.511  -8.479  1.00  0.00           H  
ATOM    463  HB3 ALA A  30       4.993 -10.665  -9.485  1.00  0.00           H  
ATOM    464  N   ILE A  31       5.749  -7.370 -10.381  1.00  0.00           N  
ATOM    465  CA  ILE A  31       4.952  -6.209 -10.784  1.00  0.00           C  
ATOM    466  C   ILE A  31       5.543  -5.493 -12.024  1.00  0.00           C  
ATOM    467  O   ILE A  31       5.042  -4.466 -12.496  1.00  0.00           O  
ATOM    468  CB  ILE A  31       4.684  -5.327  -9.540  1.00  0.00           C  
ATOM    469  CG1 ILE A  31       3.597  -5.948  -8.638  1.00  0.00           C  
ATOM    470  CG2 ILE A  31       4.180  -3.925  -9.895  1.00  0.00           C  
ATOM    471  CD1 ILE A  31       4.012  -7.213  -7.887  1.00  0.00           C  
ATOM    472  H   ILE A  31       6.301  -7.296  -9.535  1.00  0.00           H  
ATOM    473  HA  ILE A  31       3.998  -6.596 -11.113  1.00  0.00           H  
ATOM    474  HB  ILE A  31       5.607  -5.206  -8.968  1.00  0.00           H  
ATOM    475 HG12 ILE A  31       3.330  -5.221  -7.876  1.00  0.00           H  
ATOM    476 HG13 ILE A  31       2.701  -6.158  -9.223  1.00  0.00           H  
ATOM    477 HG21 ILE A  31       4.982  -3.345 -10.344  1.00  0.00           H  
ATOM    478 HG22 ILE A  31       3.340  -4.009 -10.582  1.00  0.00           H  
ATOM    479 HG23 ILE A  31       3.857  -3.392  -9.005  1.00  0.00           H  
ATOM    480 HD11 ILE A  31       4.075  -8.059  -8.568  1.00  0.00           H  
ATOM    481 HD12 ILE A  31       4.968  -7.051  -7.391  1.00  0.00           H  
ATOM    482 HD13 ILE A  31       3.260  -7.442  -7.130  1.00  0.00           H  
ATOM    483  N   ILE A  32       6.613  -6.060 -12.576  1.00  0.00           N  
ATOM    484  CA  ILE A  32       7.349  -5.577 -13.726  1.00  0.00           C  
ATOM    485  C   ILE A  32       6.446  -5.295 -14.930  1.00  0.00           C  
ATOM    486  O   ILE A  32       5.293  -5.721 -14.996  1.00  0.00           O  
ATOM    487  CB  ILE A  32       8.515  -6.551 -14.025  1.00  0.00           C  
ATOM    488  CG1 ILE A  32       9.826  -5.768 -13.896  1.00  0.00           C  
ATOM    489  CG2 ILE A  32       8.402  -7.294 -15.366  1.00  0.00           C  
ATOM    490  CD1 ILE A  32      11.074  -6.582 -14.247  1.00  0.00           C  
ATOM    491  H   ILE A  32       7.039  -6.809 -12.052  1.00  0.00           H  
ATOM    492  HA  ILE A  32       7.758  -4.618 -13.405  1.00  0.00           H  
ATOM    493  HB  ILE A  32       8.537  -7.323 -13.255  1.00  0.00           H  
ATOM    494 HG12 ILE A  32       9.775  -4.892 -14.540  1.00  0.00           H  
ATOM    495 HG13 ILE A  32       9.906  -5.440 -12.859  1.00  0.00           H  
ATOM    496 HG21 ILE A  32       7.418  -7.755 -15.454  1.00  0.00           H  
ATOM    497 HG22 ILE A  32       8.570  -6.619 -16.204  1.00  0.00           H  
ATOM    498 HG23 ILE A  32       9.145  -8.091 -15.407  1.00  0.00           H  
ATOM    499 HD11 ILE A  32      11.079  -7.518 -13.691  1.00  0.00           H  
ATOM    500 HD12 ILE A  32      11.101  -6.793 -15.316  1.00  0.00           H  
ATOM    501 HD13 ILE A  32      11.962  -6.006 -13.985  1.00  0.00           H  
ATOM    502  N   GLY A  33       6.966  -4.529 -15.889  1.00  0.00           N  
ATOM    503  CA  GLY A  33       6.181  -4.078 -17.022  1.00  0.00           C  
ATOM    504  C   GLY A  33       5.300  -2.918 -16.580  1.00  0.00           C  
ATOM    505  O   GLY A  33       5.498  -1.796 -17.031  1.00  0.00           O  
ATOM    506  H   GLY A  33       7.920  -4.214 -15.809  1.00  0.00           H  
ATOM    507  HA2 GLY A  33       6.857  -3.740 -17.808  1.00  0.00           H  
ATOM    508  HA3 GLY A  33       5.563  -4.884 -17.419  1.00  0.00           H  
ATOM    509  N   LEU A  34       4.359  -3.153 -15.662  1.00  0.00           N  
ATOM    510  CA  LEU A  34       3.445  -2.145 -15.188  1.00  0.00           C  
ATOM    511  C   LEU A  34       4.210  -1.075 -14.433  1.00  0.00           C  
ATOM    512  O   LEU A  34       4.032   0.115 -14.676  1.00  0.00           O  
ATOM    513  CB  LEU A  34       2.305  -2.843 -14.424  1.00  0.00           C  
ATOM    514  CG  LEU A  34       2.105  -2.475 -12.947  1.00  0.00           C  
ATOM    515  CD1 LEU A  34       1.637  -1.028 -12.710  1.00  0.00           C  
ATOM    516  CD2 LEU A  34       1.053  -3.412 -12.341  1.00  0.00           C  
ATOM    517  H   LEU A  34       4.263  -4.054 -15.216  1.00  0.00           H  
ATOM    518  HA  LEU A  34       3.047  -1.658 -16.064  1.00  0.00           H  
ATOM    519  HB2 LEU A  34       1.397  -2.681 -14.989  1.00  0.00           H  
ATOM    520  HB3 LEU A  34       2.471  -3.922 -14.445  1.00  0.00           H  
ATOM    521  HG  LEU A  34       3.055  -2.667 -12.451  1.00  0.00           H  
ATOM    522 HD11 LEU A  34       2.466  -0.326 -12.726  1.00  0.00           H  
ATOM    523 HD12 LEU A  34       0.905  -0.742 -13.466  1.00  0.00           H  
ATOM    524 HD13 LEU A  34       1.174  -0.943 -11.727  1.00  0.00           H  
ATOM    525 HD21 LEU A  34       0.090  -3.254 -12.830  1.00  0.00           H  
ATOM    526 HD22 LEU A  34       1.355  -4.452 -12.469  1.00  0.00           H  
ATOM    527 HD23 LEU A  34       0.947  -3.213 -11.274  1.00  0.00           H  
ATOM    528  N   MET A  35       5.110  -1.514 -13.560  1.00  0.00           N  
ATOM    529  CA  MET A  35       5.945  -0.628 -12.765  1.00  0.00           C  
ATOM    530  C   MET A  35       6.663   0.354 -13.695  1.00  0.00           C  
ATOM    531  O   MET A  35       6.611   1.572 -13.525  1.00  0.00           O  
ATOM    532  CB  MET A  35       6.951  -1.462 -11.954  1.00  0.00           C  
ATOM    533  CG  MET A  35       7.413  -0.758 -10.675  1.00  0.00           C  
ATOM    534  SD  MET A  35       6.122  -0.543  -9.377  1.00  0.00           S  
ATOM    535  CE  MET A  35       5.918   1.272  -9.456  1.00  0.00           C  
ATOM    536  H   MET A  35       5.161  -2.520 -13.461  1.00  0.00           H  
ATOM    537  HA  MET A  35       5.284  -0.074 -12.100  1.00  0.00           H  
ATOM    538  HB2 MET A  35       6.499  -2.411 -11.663  1.00  0.00           H  
ATOM    539  HB3 MET A  35       7.825  -1.696 -12.564  1.00  0.00           H  
ATOM    540  HG2 MET A  35       8.181  -1.386 -10.225  1.00  0.00           H  
ATOM    541  HG3 MET A  35       7.859   0.205 -10.920  1.00  0.00           H  
ATOM    542  HE1 MET A  35       6.851   1.750  -9.177  1.00  0.00           H  
ATOM    543  HE2 MET A  35       5.630   1.575 -10.458  1.00  0.00           H  
ATOM    544  HE3 MET A  35       5.143   1.543  -8.752  1.00  0.00           H  
ATOM    545  N   VAL A  36       7.294  -0.215 -14.724  1.00  0.00           N  
ATOM    546  CA  VAL A  36       8.015   0.542 -15.728  1.00  0.00           C  
ATOM    547  C   VAL A  36       7.035   1.436 -16.497  1.00  0.00           C  
ATOM    548  O   VAL A  36       7.303   2.610 -16.739  1.00  0.00           O  
ATOM    549  CB  VAL A  36       8.817  -0.393 -16.640  1.00  0.00           C  
ATOM    550  CG1 VAL A  36       9.781   0.413 -17.521  1.00  0.00           C  
ATOM    551  CG2 VAL A  36       9.631  -1.423 -15.841  1.00  0.00           C  
ATOM    552  H   VAL A  36       7.192  -1.212 -14.843  1.00  0.00           H  
ATOM    553  HA  VAL A  36       8.755   1.146 -15.227  1.00  0.00           H  
ATOM    554  HB  VAL A  36       8.113  -0.916 -17.275  1.00  0.00           H  
ATOM    555 HG11 VAL A  36       9.233   1.129 -18.133  1.00  0.00           H  
ATOM    556 HG12 VAL A  36      10.495   0.952 -16.897  1.00  0.00           H  
ATOM    557 HG13 VAL A  36      10.329  -0.259 -18.182  1.00  0.00           H  
ATOM    558 HG21 VAL A  36      10.268  -0.914 -15.117  1.00  0.00           H  
ATOM    559 HG22 VAL A  36       8.975  -2.116 -15.314  1.00  0.00           H  
ATOM    560 HG23 VAL A  36      10.258  -2.002 -16.519  1.00  0.00           H  
ATOM    561  N   GLY A  37       5.880   0.878 -16.857  1.00  0.00           N  
ATOM    562  CA  GLY A  37       4.887   1.490 -17.725  1.00  0.00           C  
ATOM    563  C   GLY A  37       4.227   2.685 -17.053  1.00  0.00           C  
ATOM    564  O   GLY A  37       3.796   3.618 -17.726  1.00  0.00           O  
ATOM    565  H   GLY A  37       5.659  -0.038 -16.482  1.00  0.00           H  
ATOM    566  HA2 GLY A  37       5.362   1.808 -18.654  1.00  0.00           H  
ATOM    567  HA3 GLY A  37       4.121   0.749 -17.956  1.00  0.00           H  
ATOM    568  N   GLY A  38       4.158   2.664 -15.723  1.00  0.00           N  
ATOM    569  CA  GLY A  38       3.752   3.815 -14.949  1.00  0.00           C  
ATOM    570  C   GLY A  38       4.896   4.818 -14.854  1.00  0.00           C  
ATOM    571  O   GLY A  38       4.704   5.998 -15.139  1.00  0.00           O  
ATOM    572  H   GLY A  38       4.433   1.820 -15.229  1.00  0.00           H  
ATOM    573  HA2 GLY A  38       2.883   4.291 -15.405  1.00  0.00           H  
ATOM    574  HA3 GLY A  38       3.490   3.486 -13.945  1.00  0.00           H  
ATOM    575  N   VAL A  39       6.086   4.365 -14.441  1.00  0.00           N  
ATOM    576  CA  VAL A  39       7.142   5.304 -14.053  1.00  0.00           C  
ATOM    577  C   VAL A  39       7.814   5.967 -15.261  1.00  0.00           C  
ATOM    578  O   VAL A  39       8.470   6.995 -15.119  1.00  0.00           O  
ATOM    579  CB  VAL A  39       8.136   4.637 -13.081  1.00  0.00           C  
ATOM    580  CG1 VAL A  39       9.204   3.824 -13.817  1.00  0.00           C  
ATOM    581  CG2 VAL A  39       8.818   5.671 -12.177  1.00  0.00           C  
ATOM    582  H   VAL A  39       6.246   3.358 -14.371  1.00  0.00           H  
ATOM    583  HA  VAL A  39       6.658   6.106 -13.494  1.00  0.00           H  
ATOM    584  HB  VAL A  39       7.575   3.964 -12.432  1.00  0.00           H  
ATOM    585 HG11 VAL A  39       8.721   3.196 -14.558  1.00  0.00           H  
ATOM    586 HG12 VAL A  39       9.913   4.483 -14.319  1.00  0.00           H  
ATOM    587 HG13 VAL A  39       9.744   3.196 -13.107  1.00  0.00           H  
ATOM    588 HG21 VAL A  39       9.408   6.371 -12.767  1.00  0.00           H  
ATOM    589 HG22 VAL A  39       8.067   6.226 -11.613  1.00  0.00           H  
ATOM    590 HG23 VAL A  39       9.477   5.162 -11.473  1.00  0.00           H  
ATOM    591  N   VAL A  40       7.681   5.367 -16.448  1.00  0.00           N  
ATOM    592  CA  VAL A  40       8.247   5.884 -17.681  1.00  0.00           C  
ATOM    593  C   VAL A  40       7.875   7.353 -17.926  1.00  0.00           C  
ATOM    594  O   VAL A  40       8.719   8.117 -18.392  1.00  0.00           O  
ATOM    595  CB  VAL A  40       7.904   4.963 -18.868  1.00  0.00           C  
ATOM    596  CG1 VAL A  40       6.400   4.891 -19.134  1.00  0.00           C  
ATOM    597  CG2 VAL A  40       8.627   5.388 -20.150  1.00  0.00           C  
ATOM    598  H   VAL A  40       7.276   4.441 -16.477  1.00  0.00           H  
ATOM    599  HA  VAL A  40       9.320   5.818 -17.531  1.00  0.00           H  
ATOM    600  HB  VAL A  40       8.256   3.961 -18.624  1.00  0.00           H  
ATOM    601 HG11 VAL A  40       5.872   4.756 -18.194  1.00  0.00           H  
ATOM    602 HG12 VAL A  40       6.055   5.808 -19.607  1.00  0.00           H  
ATOM    603 HG13 VAL A  40       6.178   4.051 -19.791  1.00  0.00           H  
ATOM    604 HG21 VAL A  40       8.276   6.366 -20.482  1.00  0.00           H  
ATOM    605 HG22 VAL A  40       9.701   5.433 -19.971  1.00  0.00           H  
ATOM    606 HG23 VAL A  40       8.428   4.658 -20.935  1.00  0.00           H  
ATOM    607  N   ILE A  41       6.635   7.758 -17.621  1.00  0.00           N  
ATOM    608  CA  ILE A  41       6.239   9.157 -17.646  1.00  0.00           C  
ATOM    609  C   ILE A  41       6.287   9.676 -16.208  1.00  0.00           C  
ATOM    610  O   ILE A  41       6.167   8.913 -15.253  1.00  0.00           O  
ATOM    611  CB  ILE A  41       4.834   9.344 -18.243  1.00  0.00           C  
ATOM    612  CG1 ILE A  41       4.482   8.358 -19.375  1.00  0.00           C  
ATOM    613  CG2 ILE A  41       4.618  10.774 -18.764  1.00  0.00           C  
ATOM    614  CD1 ILE A  41       3.693   7.151 -18.855  1.00  0.00           C  
ATOM    615  H   ILE A  41       5.998   7.133 -17.148  1.00  0.00           H  
ATOM    616  HA  ILE A  41       6.925   9.733 -18.262  1.00  0.00           H  
ATOM    617  HB  ILE A  41       4.169   9.197 -17.402  1.00  0.00           H  
ATOM    618 HG12 ILE A  41       3.842   8.848 -20.109  1.00  0.00           H  
ATOM    619 HG13 ILE A  41       5.385   8.040 -19.896  1.00  0.00           H  
ATOM    620 HG21 ILE A  41       4.728  11.506 -17.968  1.00  0.00           H  
ATOM    621 HG22 ILE A  41       5.331  10.996 -19.560  1.00  0.00           H  
ATOM    622 HG23 ILE A  41       3.607  10.876 -19.157  1.00  0.00           H  
ATOM    623 HD11 ILE A  41       4.236   6.632 -18.067  1.00  0.00           H  
ATOM    624 HD12 ILE A  41       2.735   7.488 -18.456  1.00  0.00           H  
ATOM    625 HD13 ILE A  41       3.507   6.459 -19.676  1.00  0.00           H  
ATOM    626  N   ALA A  42       6.422  10.990 -16.066  1.00  0.00           N  
ATOM    627  CA  ALA A  42       6.459  11.702 -14.802  1.00  0.00           C  
ATOM    628  C   ALA A  42       6.299  13.198 -15.066  1.00  0.00           C  
ATOM    629  O   ALA A  42       6.800  13.640 -16.125  1.00  0.00           O  
ATOM    630  CB  ALA A  42       7.770  11.410 -14.061  1.00  0.00           C  
ATOM    631  OXT ALA A  42       5.672  13.868 -14.217  1.00  0.00           O  
ATOM    632  H   ALA A  42       6.393  11.548 -16.901  1.00  0.00           H  
ATOM    633  HA  ALA A  42       5.616  11.363 -14.203  1.00  0.00           H  
ATOM    634  HB1 ALA A  42       7.847  10.347 -13.830  1.00  0.00           H  
ATOM    635  HB2 ALA A  42       8.620  11.704 -14.677  1.00  0.00           H  
ATOM    636  HB3 ALA A  42       7.793  11.973 -13.127  1.00  0.00           H  
TER     637      ALA A  42                                                      
ENDMDL                                                                          
MODEL        6                                                                  
ATOM      1  N   ASP A   1     -16.845   0.925  13.220  1.00  0.00           N  
ATOM      2  CA  ASP A   1     -18.207   0.817  13.794  1.00  0.00           C  
ATOM      3  C   ASP A   1     -18.239   0.241  15.211  1.00  0.00           C  
ATOM      4  O   ASP A   1     -19.303   0.107  15.805  1.00  0.00           O  
ATOM      5  CB  ASP A   1     -19.133   0.015  12.865  1.00  0.00           C  
ATOM      6  CG  ASP A   1     -20.211   0.885  12.240  1.00  0.00           C  
ATOM      7  OD1 ASP A   1     -20.131   1.185  11.054  1.00  0.00           O  
ATOM      8  OD2 ASP A   1     -21.145   1.385  13.088  1.00  0.00           O  
ATOM      9  H1  ASP A   1     -16.904   1.343  12.302  1.00  0.00           H  
ATOM     10  H2  ASP A   1     -16.432   0.006  13.136  1.00  0.00           H  
ATOM     11  H3  ASP A   1     -16.276   1.516  13.808  1.00  0.00           H  
ATOM     12  HA  ASP A   1     -18.560   1.836  13.905  1.00  0.00           H  
ATOM     13  HB2 ASP A   1     -18.559  -0.464  12.071  1.00  0.00           H  
ATOM     14  HB3 ASP A   1     -19.642  -0.769  13.429  1.00  0.00           H  
ATOM     15  HD2 ASP A   1     -21.795   1.897  12.602  1.00  0.00           H  
ATOM     16  N   ALA A   2     -17.068  -0.105  15.741  1.00  0.00           N  
ATOM     17  CA  ALA A   2     -16.910  -0.722  17.055  1.00  0.00           C  
ATOM     18  C   ALA A   2     -15.458  -0.572  17.505  1.00  0.00           C  
ATOM     19  O   ALA A   2     -14.698  -1.535  17.507  1.00  0.00           O  
ATOM     20  CB  ALA A   2     -17.341  -2.194  16.995  1.00  0.00           C  
ATOM     21  H   ALA A   2     -16.266   0.070  15.162  1.00  0.00           H  
ATOM     22  HA  ALA A   2     -17.547  -0.211  17.780  1.00  0.00           H  
ATOM     23  HB1 ALA A   2     -18.399  -2.267  16.738  1.00  0.00           H  
ATOM     24  HB2 ALA A   2     -16.760  -2.732  16.245  1.00  0.00           H  
ATOM     25  HB3 ALA A   2     -17.187  -2.663  17.966  1.00  0.00           H  
ATOM     26  N   GLU A   3     -15.037   0.665  17.786  1.00  0.00           N  
ATOM     27  CA  GLU A   3     -13.678   1.042  18.173  1.00  0.00           C  
ATOM     28  C   GLU A   3     -12.623   0.849  17.079  1.00  0.00           C  
ATOM     29  O   GLU A   3     -11.476   1.256  17.254  1.00  0.00           O  
ATOM     30  CB  GLU A   3     -13.254   0.424  19.520  1.00  0.00           C  
ATOM     31  CG  GLU A   3     -13.913   1.105  20.730  1.00  0.00           C  
ATOM     32  CD  GLU A   3     -15.401   0.816  20.854  1.00  0.00           C  
ATOM     33  OE1 GLU A   3     -16.208   1.531  20.266  1.00  0.00           O  
ATOM     34  OE2 GLU A   3     -15.744  -0.106  21.790  1.00  0.00           O  
ATOM     35  H   GLU A   3     -15.721   1.408  17.754  1.00  0.00           H  
ATOM     36  HA  GLU A   3     -13.712   2.120  18.281  1.00  0.00           H  
ATOM     37  HB2 GLU A   3     -13.451  -0.650  19.537  1.00  0.00           H  
ATOM     38  HB3 GLU A   3     -12.176   0.559  19.630  1.00  0.00           H  
ATOM     39  HG2 GLU A   3     -13.428   0.743  21.637  1.00  0.00           H  
ATOM     40  HG3 GLU A   3     -13.767   2.183  20.677  1.00  0.00           H  
ATOM     41  HE2 GLU A   3     -16.694  -0.117  21.917  1.00  0.00           H  
ATOM     42  N   PHE A   4     -13.020   0.327  15.921  1.00  0.00           N  
ATOM     43  CA  PHE A   4     -12.151   0.184  14.763  1.00  0.00           C  
ATOM     44  C   PHE A   4     -11.574   1.530  14.341  1.00  0.00           C  
ATOM     45  O   PHE A   4     -10.423   1.608  13.929  1.00  0.00           O  
ATOM     46  CB  PHE A   4     -12.876  -0.516  13.604  1.00  0.00           C  
ATOM     47  CG  PHE A   4     -12.998  -2.019  13.782  1.00  0.00           C  
ATOM     48  CD1 PHE A   4     -14.045  -2.568  14.542  1.00  0.00           C  
ATOM     49  CD2 PHE A   4     -12.002  -2.865  13.260  1.00  0.00           C  
ATOM     50  CE1 PHE A   4     -14.069  -3.945  14.824  1.00  0.00           C  
ATOM     51  CE2 PHE A   4     -12.031  -4.245  13.528  1.00  0.00           C  
ATOM     52  CZ  PHE A   4     -13.060  -4.784  14.319  1.00  0.00           C  
ATOM     53  H   PHE A   4     -13.956  -0.025  15.889  1.00  0.00           H  
ATOM     54  HA  PHE A   4     -11.304  -0.423  15.062  1.00  0.00           H  
ATOM     55  HB2 PHE A   4     -13.860  -0.075  13.453  1.00  0.00           H  
ATOM     56  HB3 PHE A   4     -12.303  -0.337  12.692  1.00  0.00           H  
ATOM     57  HD1 PHE A   4     -14.828  -1.941  14.935  1.00  0.00           H  
ATOM     58  HD2 PHE A   4     -11.204  -2.461  12.656  1.00  0.00           H  
ATOM     59  HE1 PHE A   4     -14.852  -4.358  15.442  1.00  0.00           H  
ATOM     60  HE2 PHE A   4     -11.260  -4.891  13.135  1.00  0.00           H  
ATOM     61  HZ  PHE A   4     -13.073  -5.842  14.543  1.00  0.00           H  
ATOM     62  N   ARG A   5     -12.355   2.600  14.460  1.00  0.00           N  
ATOM     63  CA  ARG A   5     -11.831   3.934  14.195  1.00  0.00           C  
ATOM     64  C   ARG A   5     -10.743   4.287  15.212  1.00  0.00           C  
ATOM     65  O   ARG A   5      -9.612   4.578  14.827  1.00  0.00           O  
ATOM     66  CB  ARG A   5     -12.930   5.001  14.078  1.00  0.00           C  
ATOM     67  CG  ARG A   5     -14.096   4.857  15.061  1.00  0.00           C  
ATOM     68  CD  ARG A   5     -14.962   6.121  15.001  1.00  0.00           C  
ATOM     69  NE  ARG A   5     -16.340   5.851  15.433  1.00  0.00           N  
ATOM     70  CZ  ARG A   5     -17.284   5.297  14.657  1.00  0.00           C  
ATOM     71  NH1 ARG A   5     -16.989   4.881  13.420  1.00  0.00           N  
ATOM     72  NH2 ARG A   5     -18.529   5.163  15.126  1.00  0.00           N  
ATOM     73  H   ARG A   5     -13.262   2.459  14.869  1.00  0.00           H  
ATOM     74  HA  ARG A   5     -11.347   3.903  13.219  1.00  0.00           H  
ATOM     75  HB2 ARG A   5     -12.466   5.982  14.200  1.00  0.00           H  
ATOM     76  HB3 ARG A   5     -13.341   4.949  13.069  1.00  0.00           H  
ATOM     77  HG2 ARG A   5     -14.693   3.989  14.778  1.00  0.00           H  
ATOM     78  HG3 ARG A   5     -13.738   4.723  16.080  1.00  0.00           H  
ATOM     79  HD2 ARG A   5     -14.526   6.879  15.654  1.00  0.00           H  
ATOM     80  HD3 ARG A   5     -14.976   6.538  13.992  1.00  0.00           H  
ATOM     81  HE  ARG A   5     -16.591   6.158  16.362  1.00  0.00           H  
ATOM     82 HH11 ARG A   5     -16.048   4.992  13.074  1.00  0.00           H  
ATOM     83 HH12 ARG A   5     -17.701   4.504  12.811  1.00  0.00           H  
ATOM     84 HH21 ARG A   5     -18.753   5.490  16.054  1.00  0.00           H  
ATOM     85 HH22 ARG A   5     -19.259   4.764  14.555  1.00  0.00           H  
ATOM     86  N   HIS A   6     -11.046   4.187  16.510  1.00  0.00           N  
ATOM     87  CA  HIS A   6     -10.094   4.453  17.587  1.00  0.00           C  
ATOM     88  C   HIS A   6      -9.101   3.296  17.777  1.00  0.00           C  
ATOM     89  O   HIS A   6      -8.774   2.924  18.904  1.00  0.00           O  
ATOM     90  CB  HIS A   6     -10.848   4.768  18.888  1.00  0.00           C  
ATOM     91  CG  HIS A   6     -11.422   6.162  18.935  1.00  0.00           C  
ATOM     92  ND1 HIS A   6     -10.781   7.267  19.467  1.00  0.00           N  
ATOM     93  CD2 HIS A   6     -12.665   6.550  18.521  1.00  0.00           C  
ATOM     94  CE1 HIS A   6     -11.622   8.311  19.374  1.00  0.00           C  
ATOM     95  NE2 HIS A   6     -12.769   7.899  18.801  1.00  0.00           N  
ATOM     96  H   HIS A   6     -11.953   3.833  16.764  1.00  0.00           H  
ATOM     97  HA  HIS A   6      -9.501   5.332  17.328  1.00  0.00           H  
ATOM     98  HB2 HIS A   6     -11.631   4.026  19.048  1.00  0.00           H  
ATOM     99  HB3 HIS A   6     -10.156   4.705  19.727  1.00  0.00           H  
ATOM    100  HD1 HIS A   6      -9.855   7.283  19.871  1.00  0.00           H  
ATOM    101  HD2 HIS A   6     -13.430   5.924  18.089  1.00  0.00           H  
ATOM    102  HE1 HIS A   6     -11.416   9.313  19.720  1.00  0.00           H  
ATOM    103  HE2 HIS A   6     -13.578   8.480  18.624  1.00  0.00           H  
ATOM    104  N   ASP A   7      -8.578   2.747  16.680  1.00  0.00           N  
ATOM    105  CA  ASP A   7      -7.454   1.830  16.686  1.00  0.00           C  
ATOM    106  C   ASP A   7      -7.084   1.483  15.258  1.00  0.00           C  
ATOM    107  O   ASP A   7      -6.082   1.980  14.765  1.00  0.00           O  
ATOM    108  CB  ASP A   7      -7.693   0.567  17.537  1.00  0.00           C  
ATOM    109  CG  ASP A   7      -6.605   0.438  18.589  1.00  0.00           C  
ATOM    110  OD1 ASP A   7      -5.595  -0.201  18.307  1.00  0.00           O  
ATOM    111  OD2 ASP A   7      -6.703   1.294  19.641  1.00  0.00           O  
ATOM    112  H   ASP A   7      -8.844   3.147  15.789  1.00  0.00           H  
ATOM    113  HA  ASP A   7      -6.609   2.410  17.075  1.00  0.00           H  
ATOM    114  HB2 ASP A   7      -8.672   0.569  18.016  1.00  0.00           H  
ATOM    115  HB3 ASP A   7      -7.636  -0.333  16.923  1.00  0.00           H  
ATOM    116  HD2 ASP A   7      -7.466   1.882  19.558  1.00  0.00           H  
ATOM    117  N   SER A   8      -7.882   0.671  14.568  1.00  0.00           N  
ATOM    118  CA  SER A   8      -7.578   0.295  13.199  1.00  0.00           C  
ATOM    119  C   SER A   8      -7.396   1.532  12.320  1.00  0.00           C  
ATOM    120  O   SER A   8      -6.413   1.620  11.603  1.00  0.00           O  
ATOM    121  CB  SER A   8      -8.612  -0.683  12.655  1.00  0.00           C  
ATOM    122  OG  SER A   8      -8.850  -1.681  13.631  1.00  0.00           O  
ATOM    123  H   SER A   8      -8.744   0.322  14.964  1.00  0.00           H  
ATOM    124  HA  SER A   8      -6.644  -0.256  13.207  1.00  0.00           H  
ATOM    125  HB2 SER A   8      -9.528  -0.149  12.434  1.00  0.00           H  
ATOM    126  HB3 SER A   8      -8.232  -1.125  11.733  1.00  0.00           H  
ATOM    127  HG  SER A   8      -8.985  -2.529  13.198  1.00  0.00           H  
ATOM    128  N   GLY A   9      -8.280   2.527  12.414  1.00  0.00           N  
ATOM    129  CA  GLY A   9      -8.150   3.758  11.642  1.00  0.00           C  
ATOM    130  C   GLY A   9      -6.862   4.537  11.940  1.00  0.00           C  
ATOM    131  O   GLY A   9      -6.464   5.372  11.132  1.00  0.00           O  
ATOM    132  H   GLY A   9      -9.066   2.422  13.047  1.00  0.00           H  
ATOM    133  HA2 GLY A   9      -8.160   3.502  10.581  1.00  0.00           H  
ATOM    134  HA3 GLY A   9      -9.000   4.407  11.834  1.00  0.00           H  
ATOM    135  N   TYR A  10      -6.200   4.273  13.074  1.00  0.00           N  
ATOM    136  CA  TYR A  10      -4.898   4.832  13.398  1.00  0.00           C  
ATOM    137  C   TYR A  10      -3.803   3.916  12.840  1.00  0.00           C  
ATOM    138  O   TYR A  10      -2.964   4.318  12.037  1.00  0.00           O  
ATOM    139  CB  TYR A  10      -4.796   4.975  14.925  1.00  0.00           C  
ATOM    140  CG  TYR A  10      -3.512   5.612  15.416  1.00  0.00           C  
ATOM    141  CD1 TYR A  10      -3.253   6.970  15.152  1.00  0.00           C  
ATOM    142  CD2 TYR A  10      -2.599   4.861  16.178  1.00  0.00           C  
ATOM    143  CE1 TYR A  10      -2.108   7.584  15.687  1.00  0.00           C  
ATOM    144  CE2 TYR A  10      -1.460   5.479  16.720  1.00  0.00           C  
ATOM    145  CZ  TYR A  10      -1.241   6.850  16.514  1.00  0.00           C  
ATOM    146  OH  TYR A  10      -0.142   7.445  17.057  1.00  0.00           O  
ATOM    147  H   TYR A  10      -6.545   3.558  13.700  1.00  0.00           H  
ATOM    148  HA  TYR A  10      -4.809   5.820  12.950  1.00  0.00           H  
ATOM    149  HB2 TYR A  10      -5.642   5.558  15.290  1.00  0.00           H  
ATOM    150  HB3 TYR A  10      -4.881   3.997  15.390  1.00  0.00           H  
ATOM    151  HD1 TYR A  10      -3.937   7.546  14.546  1.00  0.00           H  
ATOM    152  HD2 TYR A  10      -2.771   3.812  16.367  1.00  0.00           H  
ATOM    153  HE1 TYR A  10      -1.903   8.619  15.456  1.00  0.00           H  
ATOM    154  HE2 TYR A  10      -0.756   4.897  17.298  1.00  0.00           H  
ATOM    155  HH  TYR A  10      -0.108   8.391  16.902  1.00  0.00           H  
ATOM    156  N   GLU A  11      -3.842   2.658  13.280  1.00  0.00           N  
ATOM    157  CA  GLU A  11      -2.887   1.604  13.001  1.00  0.00           C  
ATOM    158  C   GLU A  11      -2.813   1.254  11.515  1.00  0.00           C  
ATOM    159  O   GLU A  11      -1.815   0.677  11.095  1.00  0.00           O  
ATOM    160  CB  GLU A  11      -3.280   0.356  13.807  1.00  0.00           C  
ATOM    161  CG  GLU A  11      -3.210   0.574  15.330  1.00  0.00           C  
ATOM    162  CD  GLU A  11      -1.782   0.484  15.854  1.00  0.00           C  
ATOM    163  OE1 GLU A  11      -1.008   1.411  15.639  1.00  0.00           O  
ATOM    164  OE2 GLU A  11      -1.432  -0.692  16.445  1.00  0.00           O  
ATOM    165  H   GLU A  11      -4.606   2.419  13.894  1.00  0.00           H  
ATOM    166  HA  GLU A  11      -1.903   1.946  13.315  1.00  0.00           H  
ATOM    167  HB2 GLU A  11      -4.299   0.082  13.531  1.00  0.00           H  
ATOM    168  HB3 GLU A  11      -2.623  -0.471  13.531  1.00  0.00           H  
ATOM    169  HG2 GLU A  11      -3.605   1.550  15.604  1.00  0.00           H  
ATOM    170  HG3 GLU A  11      -3.828  -0.176  15.823  1.00  0.00           H  
ATOM    171  HE2 GLU A  11      -2.173  -1.283  16.592  1.00  0.00           H  
ATOM    172  N   VAL A  12      -3.869   1.553  10.748  1.00  0.00           N  
ATOM    173  CA  VAL A  12      -3.995   1.204   9.342  1.00  0.00           C  
ATOM    174  C   VAL A  12      -2.762   1.649   8.591  1.00  0.00           C  
ATOM    175  O   VAL A  12      -1.833   0.876   8.425  1.00  0.00           O  
ATOM    176  CB  VAL A  12      -5.326   1.712   8.741  1.00  0.00           C  
ATOM    177  CG1 VAL A  12      -5.643   3.209   8.891  1.00  0.00           C  
ATOM    178  CG2 VAL A  12      -5.490   1.318   7.267  1.00  0.00           C  
ATOM    179  H   VAL A  12      -4.684   1.952  11.196  1.00  0.00           H  
ATOM    180  HA  VAL A  12      -4.009   0.118   9.284  1.00  0.00           H  
ATOM    181  HB  VAL A  12      -6.087   1.187   9.303  1.00  0.00           H  
ATOM    182 HG11 VAL A  12      -6.722   3.335   8.938  1.00  0.00           H  
ATOM    183 HG12 VAL A  12      -5.192   3.616   9.794  1.00  0.00           H  
ATOM    184 HG13 VAL A  12      -5.311   3.778   8.025  1.00  0.00           H  
ATOM    185 HG21 VAL A  12      -4.776   1.854   6.639  1.00  0.00           H  
ATOM    186 HG22 VAL A  12      -5.336   0.246   7.147  1.00  0.00           H  
ATOM    187 HG23 VAL A  12      -6.498   1.570   6.937  1.00  0.00           H  
ATOM    188  N   HIS A  13      -2.740   2.897   8.155  1.00  0.00           N  
ATOM    189  CA  HIS A  13      -1.680   3.452   7.344  1.00  0.00           C  
ATOM    190  C   HIS A  13      -0.315   3.201   7.970  1.00  0.00           C  
ATOM    191  O   HIS A  13       0.606   2.808   7.261  1.00  0.00           O  
ATOM    192  CB  HIS A  13      -1.885   4.943   7.177  1.00  0.00           C  
ATOM    193  CG  HIS A  13      -3.096   5.334   6.367  1.00  0.00           C  
ATOM    194  ND1 HIS A  13      -4.242   5.939   6.851  1.00  0.00           N  
ATOM    195  CD2 HIS A  13      -3.222   5.212   5.010  1.00  0.00           C  
ATOM    196  CE1 HIS A  13      -5.057   6.164   5.805  1.00  0.00           C  
ATOM    197  NE2 HIS A  13      -4.457   5.733   4.679  1.00  0.00           N  
ATOM    198  H   HIS A  13      -3.543   3.449   8.374  1.00  0.00           H  
ATOM    199  HA  HIS A  13      -1.706   2.987   6.363  1.00  0.00           H  
ATOM    200  HB2 HIS A  13      -1.940   5.355   8.181  1.00  0.00           H  
ATOM    201  HB3 HIS A  13      -0.988   5.293   6.668  1.00  0.00           H  
ATOM    202  HD1 HIS A  13      -4.434   6.183   7.813  1.00  0.00           H  
ATOM    203  HD2 HIS A  13      -2.487   4.812   4.325  1.00  0.00           H  
ATOM    204  HE1 HIS A  13      -6.030   6.630   5.858  1.00  0.00           H  
ATOM    205  HE2 HIS A  13      -4.838   5.798   3.745  1.00  0.00           H  
ATOM    206  N   HIS A  14      -0.201   3.409   9.287  1.00  0.00           N  
ATOM    207  CA  HIS A  14       1.005   3.112  10.055  1.00  0.00           C  
ATOM    208  C   HIS A  14       1.668   1.818   9.579  1.00  0.00           C  
ATOM    209  O   HIS A  14       2.891   1.771   9.469  1.00  0.00           O  
ATOM    210  CB  HIS A  14       0.674   3.014  11.549  1.00  0.00           C  
ATOM    211  CG  HIS A  14       0.506   4.326  12.270  1.00  0.00           C  
ATOM    212  ND1 HIS A  14       0.709   4.501  13.625  1.00  0.00           N  
ATOM    213  CD2 HIS A  14       0.268   5.554  11.712  1.00  0.00           C  
ATOM    214  CE1 HIS A  14       0.623   5.816  13.884  1.00  0.00           C  
ATOM    215  NE2 HIS A  14       0.341   6.472  12.742  1.00  0.00           N  
ATOM    216  H   HIS A  14      -1.015   3.725   9.797  1.00  0.00           H  
ATOM    217  HA  HIS A  14       1.727   3.918   9.919  1.00  0.00           H  
ATOM    218  HB2 HIS A  14      -0.225   2.421  11.688  1.00  0.00           H  
ATOM    219  HB3 HIS A  14       1.494   2.487  12.038  1.00  0.00           H  
ATOM    220  HD1 HIS A  14       0.916   3.774  14.297  1.00  0.00           H  
ATOM    221  HD2 HIS A  14       0.111   5.781  10.666  1.00  0.00           H  
ATOM    222  HE1 HIS A  14       0.806   6.274  14.843  1.00  0.00           H  
ATOM    223  HE2 HIS A  14       0.242   7.473  12.648  1.00  0.00           H  
ATOM    224  N   GLN A  15       0.866   0.785   9.287  1.00  0.00           N  
ATOM    225  CA  GLN A  15       1.344  -0.483   8.776  1.00  0.00           C  
ATOM    226  C   GLN A  15       1.094  -0.661   7.285  1.00  0.00           C  
ATOM    227  O   GLN A  15       2.012  -1.050   6.574  1.00  0.00           O  
ATOM    228  CB  GLN A  15       0.811  -1.607   9.677  1.00  0.00           C  
ATOM    229  CG  GLN A  15       0.965  -3.020   9.101  1.00  0.00           C  
ATOM    230  CD  GLN A  15      -0.207  -3.397   8.197  1.00  0.00           C  
ATOM    231  OE1 GLN A  15      -0.049  -3.560   6.995  1.00  0.00           O  
ATOM    232  NE2 GLN A  15      -1.402  -3.521   8.767  1.00  0.00           N  
ATOM    233  H   GLN A  15      -0.139   0.892   9.376  1.00  0.00           H  
ATOM    234  HA  GLN A  15       2.422  -0.444   8.802  1.00  0.00           H  
ATOM    235  HB2 GLN A  15       1.369  -1.556  10.614  1.00  0.00           H  
ATOM    236  HB3 GLN A  15      -0.239  -1.420   9.906  1.00  0.00           H  
ATOM    237  HG2 GLN A  15       1.905  -3.101   8.555  1.00  0.00           H  
ATOM    238  HG3 GLN A  15       0.991  -3.732   9.926  1.00  0.00           H  
ATOM    239 HE21 GLN A  15      -1.515  -3.363   9.757  1.00  0.00           H  
ATOM    240 HE22 GLN A  15      -2.187  -3.768   8.186  1.00  0.00           H  
ATOM    241  N   LYS A  16      -0.101  -0.354   6.791  1.00  0.00           N  
ATOM    242  CA  LYS A  16      -0.415  -0.338   5.357  1.00  0.00           C  
ATOM    243  C   LYS A  16       0.730   0.265   4.536  1.00  0.00           C  
ATOM    244  O   LYS A  16       1.055  -0.251   3.468  1.00  0.00           O  
ATOM    245  CB  LYS A  16      -1.785   0.329   5.061  1.00  0.00           C  
ATOM    246  CG  LYS A  16      -1.800   1.545   4.110  1.00  0.00           C  
ATOM    247  CD  LYS A  16      -1.676   1.175   2.622  1.00  0.00           C  
ATOM    248  CE  LYS A  16      -3.039   1.194   1.920  1.00  0.00           C  
ATOM    249  NZ  LYS A  16      -2.914   0.845   0.493  1.00  0.00           N  
ATOM    250  H   LYS A  16      -0.803  -0.149   7.488  1.00  0.00           H  
ATOM    251  HA  LYS A  16      -0.501  -1.382   5.053  1.00  0.00           H  
ATOM    252  HB2 LYS A  16      -2.455  -0.426   4.646  1.00  0.00           H  
ATOM    253  HB3 LYS A  16      -2.231   0.653   5.998  1.00  0.00           H  
ATOM    254  HG2 LYS A  16      -2.741   2.079   4.257  1.00  0.00           H  
ATOM    255  HG3 LYS A  16      -1.004   2.245   4.370  1.00  0.00           H  
ATOM    256  HD2 LYS A  16      -1.024   1.901   2.131  1.00  0.00           H  
ATOM    257  HD3 LYS A  16      -1.235   0.185   2.511  1.00  0.00           H  
ATOM    258  HE2 LYS A  16      -3.710   0.480   2.401  1.00  0.00           H  
ATOM    259  HE3 LYS A  16      -3.476   2.192   1.990  1.00  0.00           H  
ATOM    260  HZ1 LYS A  16      -2.303   1.504   0.030  1.00  0.00           H  
ATOM    261  HZ2 LYS A  16      -2.530  -0.085   0.397  1.00  0.00           H  
ATOM    262  HZ3 LYS A  16      -3.824   0.875   0.056  1.00  0.00           H  
ATOM    263  N   LEU A  17       1.355   1.344   5.024  1.00  0.00           N  
ATOM    264  CA  LEU A  17       2.344   2.061   4.227  1.00  0.00           C  
ATOM    265  C   LEU A  17       3.618   1.218   4.146  1.00  0.00           C  
ATOM    266  O   LEU A  17       4.291   1.196   3.119  1.00  0.00           O  
ATOM    267  CB  LEU A  17       2.566   3.494   4.754  1.00  0.00           C  
ATOM    268  CG  LEU A  17       2.520   4.571   3.654  1.00  0.00           C  
ATOM    269  CD1 LEU A  17       2.376   5.961   4.288  1.00  0.00           C  
ATOM    270  CD2 LEU A  17       3.768   4.548   2.765  1.00  0.00           C  
ATOM    271  H   LEU A  17       1.224   1.595   6.005  1.00  0.00           H  
ATOM    272  HA  LEU A  17       1.933   2.137   3.224  1.00  0.00           H  
ATOM    273  HB2 LEU A  17       1.752   3.748   5.425  1.00  0.00           H  
ATOM    274  HB3 LEU A  17       3.499   3.559   5.316  1.00  0.00           H  
ATOM    275  HG  LEU A  17       1.640   4.410   3.030  1.00  0.00           H  
ATOM    276 HD11 LEU A  17       1.461   6.010   4.879  1.00  0.00           H  
ATOM    277 HD12 LEU A  17       3.230   6.173   4.933  1.00  0.00           H  
ATOM    278 HD13 LEU A  17       2.321   6.721   3.507  1.00  0.00           H  
ATOM    279 HD21 LEU A  17       4.663   4.687   3.371  1.00  0.00           H  
ATOM    280 HD22 LEU A  17       3.833   3.601   2.232  1.00  0.00           H  
ATOM    281 HD23 LEU A  17       3.707   5.354   2.032  1.00  0.00           H  
ATOM    282  N   VAL A  18       3.904   0.466   5.213  1.00  0.00           N  
ATOM    283  CA  VAL A  18       5.002  -0.479   5.252  1.00  0.00           C  
ATOM    284  C   VAL A  18       4.660  -1.680   4.367  1.00  0.00           C  
ATOM    285  O   VAL A  18       5.384  -1.990   3.424  1.00  0.00           O  
ATOM    286  CB  VAL A  18       5.308  -0.869   6.707  1.00  0.00           C  
ATOM    287  CG1 VAL A  18       6.333  -2.006   6.809  1.00  0.00           C  
ATOM    288  CG2 VAL A  18       5.813   0.346   7.498  1.00  0.00           C  
ATOM    289  H   VAL A  18       3.224   0.412   5.960  1.00  0.00           H  
ATOM    290  HA  VAL A  18       5.875   0.023   4.862  1.00  0.00           H  
ATOM    291  HB  VAL A  18       4.392  -1.212   7.168  1.00  0.00           H  
ATOM    292 HG11 VAL A  18       5.927  -2.923   6.383  1.00  0.00           H  
ATOM    293 HG12 VAL A  18       7.248  -1.736   6.283  1.00  0.00           H  
ATOM    294 HG13 VAL A  18       6.565  -2.193   7.858  1.00  0.00           H  
ATOM    295 HG21 VAL A  18       6.753   0.702   7.075  1.00  0.00           H  
ATOM    296 HG22 VAL A  18       5.081   1.154   7.470  1.00  0.00           H  
ATOM    297 HG23 VAL A  18       5.975   0.066   8.539  1.00  0.00           H  
ATOM    298  N   PHE A  19       3.549  -2.355   4.676  1.00  0.00           N  
ATOM    299  CA  PHE A  19       3.078  -3.544   3.986  1.00  0.00           C  
ATOM    300  C   PHE A  19       3.045  -3.326   2.477  1.00  0.00           C  
ATOM    301  O   PHE A  19       3.640  -4.104   1.741  1.00  0.00           O  
ATOM    302  CB  PHE A  19       1.699  -3.955   4.518  1.00  0.00           C  
ATOM    303  CG  PHE A  19       0.975  -4.966   3.647  1.00  0.00           C  
ATOM    304  CD1 PHE A  19       1.467  -6.278   3.539  1.00  0.00           C  
ATOM    305  CD2 PHE A  19      -0.107  -4.556   2.841  1.00  0.00           C  
ATOM    306  CE1 PHE A  19       0.886  -7.177   2.627  1.00  0.00           C  
ATOM    307  CE2 PHE A  19      -0.692  -5.459   1.935  1.00  0.00           C  
ATOM    308  CZ  PHE A  19      -0.191  -6.767   1.824  1.00  0.00           C  
ATOM    309  H   PHE A  19       2.994  -2.006   5.447  1.00  0.00           H  
ATOM    310  HA  PHE A  19       3.775  -4.358   4.192  1.00  0.00           H  
ATOM    311  HB2 PHE A  19       1.823  -4.379   5.514  1.00  0.00           H  
ATOM    312  HB3 PHE A  19       1.076  -3.066   4.613  1.00  0.00           H  
ATOM    313  HD1 PHE A  19       2.304  -6.599   4.143  1.00  0.00           H  
ATOM    314  HD2 PHE A  19      -0.488  -3.548   2.906  1.00  0.00           H  
ATOM    315  HE1 PHE A  19       1.274  -8.182   2.532  1.00  0.00           H  
ATOM    316  HE2 PHE A  19      -1.525  -5.147   1.322  1.00  0.00           H  
ATOM    317  HZ  PHE A  19      -0.626  -7.459   1.116  1.00  0.00           H  
ATOM    318  N   PHE A  20       2.358  -2.282   2.008  1.00  0.00           N  
ATOM    319  CA  PHE A  20       2.197  -2.052   0.581  1.00  0.00           C  
ATOM    320  C   PHE A  20       3.557  -1.842  -0.075  1.00  0.00           C  
ATOM    321  O   PHE A  20       3.886  -2.494  -1.065  1.00  0.00           O  
ATOM    322  CB  PHE A  20       1.278  -0.851   0.334  1.00  0.00           C  
ATOM    323  CG  PHE A  20       0.533  -0.892  -0.986  1.00  0.00           C  
ATOM    324  CD1 PHE A  20      -0.442  -1.885  -1.207  1.00  0.00           C  
ATOM    325  CD2 PHE A  20       0.760   0.094  -1.965  1.00  0.00           C  
ATOM    326  CE1 PHE A  20      -1.174  -1.902  -2.406  1.00  0.00           C  
ATOM    327  CE2 PHE A  20       0.018   0.082  -3.159  1.00  0.00           C  
ATOM    328  CZ  PHE A  20      -0.947  -0.916  -3.382  1.00  0.00           C  
ATOM    329  H   PHE A  20       1.898  -1.657   2.657  1.00  0.00           H  
ATOM    330  HA  PHE A  20       1.738  -2.952   0.173  1.00  0.00           H  
ATOM    331  HB2 PHE A  20       0.520  -0.827   1.109  1.00  0.00           H  
ATOM    332  HB3 PHE A  20       1.866   0.067   0.410  1.00  0.00           H  
ATOM    333  HD1 PHE A  20      -0.630  -2.642  -0.459  1.00  0.00           H  
ATOM    334  HD2 PHE A  20       1.497   0.866  -1.806  1.00  0.00           H  
ATOM    335  HE1 PHE A  20      -1.909  -2.675  -2.581  1.00  0.00           H  
ATOM    336  HE2 PHE A  20       0.189   0.843  -3.908  1.00  0.00           H  
ATOM    337  HZ  PHE A  20      -1.512  -0.928  -4.303  1.00  0.00           H  
ATOM    338  N   ALA A  21       4.359  -0.942   0.504  1.00  0.00           N  
ATOM    339  CA  ALA A  21       5.704  -0.664   0.026  1.00  0.00           C  
ATOM    340  C   ALA A  21       6.500  -1.962  -0.089  1.00  0.00           C  
ATOM    341  O   ALA A  21       7.137  -2.198  -1.109  1.00  0.00           O  
ATOM    342  CB  ALA A  21       6.391   0.319   0.978  1.00  0.00           C  
ATOM    343  H   ALA A  21       4.054  -0.478   1.351  1.00  0.00           H  
ATOM    344  HA  ALA A  21       5.632  -0.211  -0.970  1.00  0.00           H  
ATOM    345  HB1 ALA A  21       5.833   1.254   1.007  1.00  0.00           H  
ATOM    346  HB2 ALA A  21       6.441  -0.099   1.984  1.00  0.00           H  
ATOM    347  HB3 ALA A  21       7.405   0.519   0.631  1.00  0.00           H  
ATOM    348  N   GLU A  22       6.438  -2.826   0.927  1.00  0.00           N  
ATOM    349  CA  GLU A  22       7.050  -4.145   0.887  1.00  0.00           C  
ATOM    350  C   GLU A  22       6.497  -4.989  -0.257  1.00  0.00           C  
ATOM    351  O   GLU A  22       7.247  -5.562  -1.043  1.00  0.00           O  
ATOM    352  CB  GLU A  22       6.840  -4.847   2.243  1.00  0.00           C  
ATOM    353  CG  GLU A  22       8.121  -4.876   3.089  1.00  0.00           C  
ATOM    354  CD  GLU A  22       9.142  -5.878   2.563  1.00  0.00           C  
ATOM    355  OE1 GLU A  22       8.774  -6.819   1.869  1.00  0.00           O  
ATOM    356  OE2 GLU A  22      10.430  -5.665   2.932  1.00  0.00           O  
ATOM    357  H   GLU A  22       5.908  -2.572   1.754  1.00  0.00           H  
ATOM    358  HA  GLU A  22       8.098  -4.007   0.649  1.00  0.00           H  
ATOM    359  HB2 GLU A  22       6.060  -4.346   2.814  1.00  0.00           H  
ATOM    360  HB3 GLU A  22       6.490  -5.866   2.082  1.00  0.00           H  
ATOM    361  HG2 GLU A  22       8.565  -3.882   3.120  1.00  0.00           H  
ATOM    362  HG3 GLU A  22       7.867  -5.175   4.107  1.00  0.00           H  
ATOM    363  HE2 GLU A  22      10.985  -6.352   2.554  1.00  0.00           H  
ATOM    364  N   ASP A  23       5.175  -5.070  -0.333  1.00  0.00           N  
ATOM    365  CA  ASP A  23       4.466  -5.922  -1.271  1.00  0.00           C  
ATOM    366  C   ASP A  23       4.691  -5.468  -2.712  1.00  0.00           C  
ATOM    367  O   ASP A  23       4.443  -6.248  -3.626  1.00  0.00           O  
ATOM    368  CB  ASP A  23       2.971  -5.989  -0.918  1.00  0.00           C  
ATOM    369  CG  ASP A  23       2.301  -7.275  -1.394  1.00  0.00           C  
ATOM    370  OD1 ASP A  23       1.766  -7.999  -0.558  1.00  0.00           O  
ATOM    371  OD2 ASP A  23       2.212  -7.481  -2.736  1.00  0.00           O  
ATOM    372  H   ASP A  23       4.657  -4.525   0.341  1.00  0.00           H  
ATOM    373  HA  ASP A  23       4.906  -6.914  -1.167  1.00  0.00           H  
ATOM    374  HB2 ASP A  23       2.854  -5.966   0.165  1.00  0.00           H  
ATOM    375  HB3 ASP A  23       2.446  -5.128  -1.333  1.00  0.00           H  
ATOM    376  HD2 ASP A  23       2.865  -6.979  -3.236  1.00  0.00           H  
ATOM    377  N   VAL A  24       5.119  -4.221  -2.920  1.00  0.00           N  
ATOM    378  CA  VAL A  24       5.598  -3.726  -4.200  1.00  0.00           C  
ATOM    379  C   VAL A  24       7.087  -4.031  -4.346  1.00  0.00           C  
ATOM    380  O   VAL A  24       7.519  -4.692  -5.291  1.00  0.00           O  
ATOM    381  CB  VAL A  24       5.273  -2.225  -4.324  1.00  0.00           C  
ATOM    382  CG1 VAL A  24       5.945  -1.580  -5.544  1.00  0.00           C  
ATOM    383  CG2 VAL A  24       3.755  -2.020  -4.432  1.00  0.00           C  
ATOM    384  H   VAL A  24       5.100  -3.575  -2.139  1.00  0.00           H  
ATOM    385  HA  VAL A  24       5.103  -4.253  -4.996  1.00  0.00           H  
ATOM    386  HB  VAL A  24       5.628  -1.712  -3.431  1.00  0.00           H  
ATOM    387 HG11 VAL A  24       7.029  -1.578  -5.428  1.00  0.00           H  
ATOM    388 HG12 VAL A  24       5.684  -2.126  -6.449  1.00  0.00           H  
ATOM    389 HG13 VAL A  24       5.612  -0.547  -5.641  1.00  0.00           H  
ATOM    390 HG21 VAL A  24       3.381  -2.474  -5.349  1.00  0.00           H  
ATOM    391 HG22 VAL A  24       3.242  -2.471  -3.583  1.00  0.00           H  
ATOM    392 HG23 VAL A  24       3.527  -0.954  -4.445  1.00  0.00           H  
ATOM    393  N   GLY A  25       7.872  -3.528  -3.398  1.00  0.00           N  
ATOM    394  CA  GLY A  25       9.323  -3.512  -3.442  1.00  0.00           C  
ATOM    395  C   GLY A  25       9.862  -4.921  -3.632  1.00  0.00           C  
ATOM    396  O   GLY A  25      10.640  -5.179  -4.548  1.00  0.00           O  
ATOM    397  H   GLY A  25       7.408  -3.124  -2.596  1.00  0.00           H  
ATOM    398  HA2 GLY A  25       9.655  -2.875  -4.262  1.00  0.00           H  
ATOM    399  HA3 GLY A  25       9.703  -3.107  -2.504  1.00  0.00           H  
ATOM    400  N   SER A  26       9.396  -5.849  -2.795  1.00  0.00           N  
ATOM    401  CA  SER A  26       9.792  -7.242  -2.843  1.00  0.00           C  
ATOM    402  C   SER A  26       8.873  -8.050  -3.756  1.00  0.00           C  
ATOM    403  O   SER A  26       8.650  -9.233  -3.515  1.00  0.00           O  
ATOM    404  CB  SER A  26       9.837  -7.804  -1.419  1.00  0.00           C  
ATOM    405  OG  SER A  26      10.695  -7.009  -0.621  1.00  0.00           O  
ATOM    406  H   SER A  26       8.660  -5.603  -2.145  1.00  0.00           H  
ATOM    407  HA  SER A  26      10.785  -7.298  -3.276  1.00  0.00           H  
ATOM    408  HB2 SER A  26       8.831  -7.806  -0.993  1.00  0.00           H  
ATOM    409  HB3 SER A  26      10.207  -8.830  -1.447  1.00  0.00           H  
ATOM    410  HG  SER A  26      10.354  -6.112  -0.614  1.00  0.00           H  
ATOM    411  N   ASN A  27       8.353  -7.422  -4.814  1.00  0.00           N  
ATOM    412  CA  ASN A  27       7.539  -8.081  -5.822  1.00  0.00           C  
ATOM    413  C   ASN A  27       7.643  -7.349  -7.159  1.00  0.00           C  
ATOM    414  O   ASN A  27       6.715  -7.332  -7.970  1.00  0.00           O  
ATOM    415  CB  ASN A  27       6.095  -8.144  -5.323  1.00  0.00           C  
ATOM    416  CG  ASN A  27       5.243  -9.156  -6.073  1.00  0.00           C  
ATOM    417  OD1 ASN A  27       5.754 -10.066  -6.717  1.00  0.00           O  
ATOM    418  ND2 ASN A  27       3.924  -9.013  -5.977  1.00  0.00           N  
ATOM    419  H   ASN A  27       8.508  -6.427  -4.916  1.00  0.00           H  
ATOM    420  HA  ASN A  27       7.948  -9.075  -5.977  1.00  0.00           H  
ATOM    421  HB2 ASN A  27       6.072  -8.411  -4.266  1.00  0.00           H  
ATOM    422  HB3 ASN A  27       5.665  -7.155  -5.455  1.00  0.00           H  
ATOM    423 HD21 ASN A  27       3.540  -8.263  -5.422  1.00  0.00           H  
ATOM    424 HD22 ASN A  27       3.329  -9.675  -6.449  1.00  0.00           H  
ATOM    425  N   LYS A  28       8.808  -6.749  -7.407  1.00  0.00           N  
ATOM    426  CA  LYS A  28       9.037  -5.929  -8.577  1.00  0.00           C  
ATOM    427  C   LYS A  28       8.844  -6.756  -9.835  1.00  0.00           C  
ATOM    428  O   LYS A  28       8.197  -6.307 -10.770  1.00  0.00           O  
ATOM    429  CB  LYS A  28      10.409  -5.239  -8.532  1.00  0.00           C  
ATOM    430  CG  LYS A  28      10.216  -3.735  -8.314  1.00  0.00           C  
ATOM    431  CD  LYS A  28      11.554  -2.983  -8.348  1.00  0.00           C  
ATOM    432  CE  LYS A  28      11.365  -1.614  -9.012  1.00  0.00           C  
ATOM    433  NZ  LYS A  28      12.594  -0.806  -8.950  1.00  0.00           N  
ATOM    434  H   LYS A  28       9.541  -6.845  -6.733  1.00  0.00           H  
ATOM    435  HA  LYS A  28       8.256  -5.180  -8.561  1.00  0.00           H  
ATOM    436  HB2 LYS A  28      11.034  -5.656  -7.741  1.00  0.00           H  
ATOM    437  HB3 LYS A  28      10.910  -5.383  -9.490  1.00  0.00           H  
ATOM    438  HG2 LYS A  28       9.571  -3.361  -9.110  1.00  0.00           H  
ATOM    439  HG3 LYS A  28       9.722  -3.564  -7.354  1.00  0.00           H  
ATOM    440  HD2 LYS A  28      11.923  -2.868  -7.326  1.00  0.00           H  
ATOM    441  HD3 LYS A  28      12.291  -3.550  -8.921  1.00  0.00           H  
ATOM    442  HE2 LYS A  28      11.101  -1.759 -10.062  1.00  0.00           H  
ATOM    443  HE3 LYS A  28      10.560  -1.069  -8.518  1.00  0.00           H  
ATOM    444  HZ1 LYS A  28      12.818  -0.601  -7.987  1.00  0.00           H  
ATOM    445  HZ2 LYS A  28      13.358  -1.312  -9.374  1.00  0.00           H  
ATOM    446  HZ3 LYS A  28      12.452   0.060  -9.451  1.00  0.00           H  
ATOM    447  N   GLY A  29       9.337  -7.993  -9.805  1.00  0.00           N  
ATOM    448  CA  GLY A  29       9.121  -9.000 -10.836  1.00  0.00           C  
ATOM    449  C   GLY A  29       7.660  -9.085 -11.290  1.00  0.00           C  
ATOM    450  O   GLY A  29       7.402  -9.405 -12.448  1.00  0.00           O  
ATOM    451  H   GLY A  29       9.820  -8.253  -8.960  1.00  0.00           H  
ATOM    452  HA2 GLY A  29       9.751  -8.779 -11.696  1.00  0.00           H  
ATOM    453  HA3 GLY A  29       9.410  -9.972 -10.437  1.00  0.00           H  
ATOM    454  N   ALA A  30       6.712  -8.802 -10.389  1.00  0.00           N  
ATOM    455  CA  ALA A  30       5.289  -8.822 -10.692  1.00  0.00           C  
ATOM    456  C   ALA A  30       4.811  -7.440 -11.137  1.00  0.00           C  
ATOM    457  O   ALA A  30       4.092  -7.326 -12.124  1.00  0.00           O  
ATOM    458  CB  ALA A  30       4.494  -9.318  -9.485  1.00  0.00           C  
ATOM    459  H   ALA A  30       6.995  -8.430  -9.490  1.00  0.00           H  
ATOM    460  HA  ALA A  30       5.117  -9.528 -11.498  1.00  0.00           H  
ATOM    461  HB1 ALA A  30       4.870 -10.292  -9.171  1.00  0.00           H  
ATOM    462  HB2 ALA A  30       4.583  -8.608  -8.667  1.00  0.00           H  
ATOM    463  HB3 ALA A  30       3.443  -9.413  -9.755  1.00  0.00           H  
ATOM    464  N   ILE A  31       5.197  -6.388 -10.404  1.00  0.00           N  
ATOM    465  CA  ILE A  31       4.795  -5.017 -10.718  1.00  0.00           C  
ATOM    466  C   ILE A  31       5.343  -4.538 -12.075  1.00  0.00           C  
ATOM    467  O   ILE A  31       4.802  -3.627 -12.702  1.00  0.00           O  
ATOM    468  CB  ILE A  31       5.106  -4.084  -9.524  1.00  0.00           C  
ATOM    469  CG1 ILE A  31       4.012  -4.185  -8.441  1.00  0.00           C  
ATOM    470  CG2 ILE A  31       5.210  -2.606  -9.932  1.00  0.00           C  
ATOM    471  CD1 ILE A  31       4.065  -5.465  -7.604  1.00  0.00           C  
ATOM    472  H   ILE A  31       5.766  -6.553  -9.582  1.00  0.00           H  
ATOM    473  HA  ILE A  31       3.728  -5.046 -10.861  1.00  0.00           H  
ATOM    474  HB  ILE A  31       6.068  -4.357  -9.090  1.00  0.00           H  
ATOM    475 HG12 ILE A  31       4.131  -3.358  -7.746  1.00  0.00           H  
ATOM    476 HG13 ILE A  31       3.025  -4.094  -8.896  1.00  0.00           H  
ATOM    477 HG21 ILE A  31       6.047  -2.454 -10.612  1.00  0.00           H  
ATOM    478 HG22 ILE A  31       4.284  -2.281 -10.409  1.00  0.00           H  
ATOM    479 HG23 ILE A  31       5.387  -1.988  -9.051  1.00  0.00           H  
ATOM    480 HD11 ILE A  31       3.836  -6.339  -8.210  1.00  0.00           H  
ATOM    481 HD12 ILE A  31       5.055  -5.566  -7.161  1.00  0.00           H  
ATOM    482 HD13 ILE A  31       3.330  -5.401  -6.803  1.00  0.00           H  
ATOM    483  N   ILE A  32       6.431  -5.162 -12.512  1.00  0.00           N  
ATOM    484  CA  ILE A  32       7.127  -4.925 -13.769  1.00  0.00           C  
ATOM    485  C   ILE A  32       6.198  -5.042 -14.987  1.00  0.00           C  
ATOM    486  O   ILE A  32       5.051  -5.478 -14.906  1.00  0.00           O  
ATOM    487  CB  ILE A  32       8.385  -5.830 -13.821  1.00  0.00           C  
ATOM    488  CG1 ILE A  32       9.584  -5.021 -13.290  1.00  0.00           C  
ATOM    489  CG2 ILE A  32       8.729  -6.464 -15.180  1.00  0.00           C  
ATOM    490  CD1 ILE A  32      10.862  -5.850 -13.125  1.00  0.00           C  
ATOM    491  H   ILE A  32       6.791  -5.858 -11.874  1.00  0.00           H  
ATOM    492  HA  ILE A  32       7.458  -3.890 -13.735  1.00  0.00           H  
ATOM    493  HB  ILE A  32       8.197  -6.666 -13.153  1.00  0.00           H  
ATOM    494 HG12 ILE A  32       9.797  -4.194 -13.968  1.00  0.00           H  
ATOM    495 HG13 ILE A  32       9.327  -4.603 -12.316  1.00  0.00           H  
ATOM    496 HG21 ILE A  32       7.867  -6.992 -15.589  1.00  0.00           H  
ATOM    497 HG22 ILE A  32       9.079  -5.711 -15.886  1.00  0.00           H  
ATOM    498 HG23 ILE A  32       9.517  -7.205 -15.049  1.00  0.00           H  
ATOM    499 HD11 ILE A  32      10.653  -6.747 -12.542  1.00  0.00           H  
ATOM    500 HD12 ILE A  32      11.264  -6.132 -14.098  1.00  0.00           H  
ATOM    501 HD13 ILE A  32      11.610  -5.254 -12.603  1.00  0.00           H  
ATOM    502  N   GLY A  33       6.696  -4.607 -16.145  1.00  0.00           N  
ATOM    503  CA  GLY A  33       5.947  -4.630 -17.386  1.00  0.00           C  
ATOM    504  C   GLY A  33       5.068  -3.394 -17.420  1.00  0.00           C  
ATOM    505  O   GLY A  33       5.421  -2.405 -18.056  1.00  0.00           O  
ATOM    506  H   GLY A  33       7.635  -4.241 -16.165  1.00  0.00           H  
ATOM    507  HA2 GLY A  33       6.646  -4.603 -18.222  1.00  0.00           H  
ATOM    508  HA3 GLY A  33       5.338  -5.532 -17.466  1.00  0.00           H  
ATOM    509  N   LEU A  34       3.961  -3.400 -16.678  1.00  0.00           N  
ATOM    510  CA  LEU A  34       3.043  -2.289 -16.625  1.00  0.00           C  
ATOM    511  C   LEU A  34       3.701  -1.036 -16.071  1.00  0.00           C  
ATOM    512  O   LEU A  34       3.327   0.075 -16.427  1.00  0.00           O  
ATOM    513  CB  LEU A  34       1.818  -2.688 -15.805  1.00  0.00           C  
ATOM    514  CG  LEU A  34       0.563  -2.858 -16.665  1.00  0.00           C  
ATOM    515  CD1 LEU A  34      -0.606  -3.267 -15.761  1.00  0.00           C  
ATOM    516  CD2 LEU A  34       0.166  -1.579 -17.419  1.00  0.00           C  
ATOM    517  H   LEU A  34       3.735  -4.173 -16.075  1.00  0.00           H  
ATOM    518  HA  LEU A  34       2.790  -2.073 -17.648  1.00  0.00           H  
ATOM    519  HB2 LEU A  34       2.007  -3.628 -15.285  1.00  0.00           H  
ATOM    520  HB3 LEU A  34       1.666  -1.939 -15.043  1.00  0.00           H  
ATOM    521  HG  LEU A  34       0.778  -3.664 -17.370  1.00  0.00           H  
ATOM    522 HD11 LEU A  34      -0.352  -4.168 -15.202  1.00  0.00           H  
ATOM    523 HD12 LEU A  34      -0.828  -2.462 -15.058  1.00  0.00           H  
ATOM    524 HD13 LEU A  34      -1.491  -3.465 -16.365  1.00  0.00           H  
ATOM    525 HD21 LEU A  34       0.133  -0.733 -16.731  1.00  0.00           H  
ATOM    526 HD22 LEU A  34       0.862  -1.353 -18.226  1.00  0.00           H  
ATOM    527 HD23 LEU A  34      -0.821  -1.708 -17.865  1.00  0.00           H  
ATOM    528  N   MET A  35       4.709  -1.215 -15.228  1.00  0.00           N  
ATOM    529  CA  MET A  35       5.504  -0.105 -14.742  1.00  0.00           C  
ATOM    530  C   MET A  35       6.229   0.562 -15.914  1.00  0.00           C  
ATOM    531  O   MET A  35       6.251   1.785 -16.029  1.00  0.00           O  
ATOM    532  CB  MET A  35       6.457  -0.608 -13.642  1.00  0.00           C  
ATOM    533  CG  MET A  35       6.994   0.551 -12.793  1.00  0.00           C  
ATOM    534  SD  MET A  35       8.444   1.408 -13.474  1.00  0.00           S  
ATOM    535  CE  MET A  35       8.188   3.043 -12.755  1.00  0.00           C  
ATOM    536  H   MET A  35       4.927  -2.162 -14.972  1.00  0.00           H  
ATOM    537  HA  MET A  35       4.799   0.623 -14.342  1.00  0.00           H  
ATOM    538  HB2 MET A  35       5.910  -1.282 -12.983  1.00  0.00           H  
ATOM    539  HB3 MET A  35       7.288  -1.168 -14.077  1.00  0.00           H  
ATOM    540  HG2 MET A  35       6.195   1.275 -12.649  1.00  0.00           H  
ATOM    541  HG3 MET A  35       7.282   0.171 -11.813  1.00  0.00           H  
ATOM    542  HE1 MET A  35       7.265   3.466 -13.154  1.00  0.00           H  
ATOM    543  HE2 MET A  35       8.122   2.968 -11.670  1.00  0.00           H  
ATOM    544  HE3 MET A  35       9.025   3.685 -13.030  1.00  0.00           H  
ATOM    545  N   VAL A  36       6.783  -0.254 -16.814  1.00  0.00           N  
ATOM    546  CA  VAL A  36       7.579   0.210 -17.939  1.00  0.00           C  
ATOM    547  C   VAL A  36       6.670   0.722 -19.062  1.00  0.00           C  
ATOM    548  O   VAL A  36       7.022   1.645 -19.791  1.00  0.00           O  
ATOM    549  CB  VAL A  36       8.510  -0.909 -18.417  1.00  0.00           C  
ATOM    550  CG1 VAL A  36       9.555  -0.378 -19.408  1.00  0.00           C  
ATOM    551  CG2 VAL A  36       9.242  -1.588 -17.249  1.00  0.00           C  
ATOM    552  H   VAL A  36       6.566  -1.242 -16.768  1.00  0.00           H  
ATOM    553  HA  VAL A  36       8.217   1.012 -17.599  1.00  0.00           H  
ATOM    554  HB  VAL A  36       7.884  -1.639 -18.917  1.00  0.00           H  
ATOM    555 HG11 VAL A  36       9.071   0.049 -20.286  1.00  0.00           H  
ATOM    556 HG12 VAL A  36      10.167   0.387 -18.930  1.00  0.00           H  
ATOM    557 HG13 VAL A  36      10.202  -1.193 -19.735  1.00  0.00           H  
ATOM    558 HG21 VAL A  36       9.778  -0.842 -16.662  1.00  0.00           H  
ATOM    559 HG22 VAL A  36       8.541  -2.117 -16.603  1.00  0.00           H  
ATOM    560 HG23 VAL A  36       9.957  -2.315 -17.636  1.00  0.00           H  
ATOM    561  N   GLY A  37       5.501   0.101 -19.210  1.00  0.00           N  
ATOM    562  CA  GLY A  37       4.555   0.376 -20.278  1.00  0.00           C  
ATOM    563  C   GLY A  37       3.656   1.553 -19.919  1.00  0.00           C  
ATOM    564  O   GLY A  37       3.377   2.405 -20.756  1.00  0.00           O  
ATOM    565  H   GLY A  37       5.295  -0.649 -18.562  1.00  0.00           H  
ATOM    566  HA2 GLY A  37       5.082   0.586 -21.209  1.00  0.00           H  
ATOM    567  HA3 GLY A  37       3.931  -0.507 -20.425  1.00  0.00           H  
ATOM    568  N   GLY A  38       3.191   1.608 -18.671  1.00  0.00           N  
ATOM    569  CA  GLY A  38       2.271   2.636 -18.223  1.00  0.00           C  
ATOM    570  C   GLY A  38       2.955   3.998 -18.231  1.00  0.00           C  
ATOM    571  O   GLY A  38       2.373   4.983 -18.681  1.00  0.00           O  
ATOM    572  H   GLY A  38       3.494   0.929 -17.980  1.00  0.00           H  
ATOM    573  HA2 GLY A  38       1.393   2.657 -18.870  1.00  0.00           H  
ATOM    574  HA3 GLY A  38       1.953   2.407 -17.206  1.00  0.00           H  
ATOM    575  N   VAL A  39       4.207   4.039 -17.758  1.00  0.00           N  
ATOM    576  CA  VAL A  39       4.931   5.290 -17.535  1.00  0.00           C  
ATOM    577  C   VAL A  39       5.128   6.060 -18.845  1.00  0.00           C  
ATOM    578  O   VAL A  39       5.378   7.263 -18.830  1.00  0.00           O  
ATOM    579  CB  VAL A  39       6.252   5.014 -16.790  1.00  0.00           C  
ATOM    580  CG1 VAL A  39       7.276   4.296 -17.676  1.00  0.00           C  
ATOM    581  CG2 VAL A  39       6.880   6.294 -16.226  1.00  0.00           C  
ATOM    582  H   VAL A  39       4.678   3.162 -17.567  1.00  0.00           H  
ATOM    583  HA  VAL A  39       4.308   5.908 -16.886  1.00  0.00           H  
ATOM    584  HB  VAL A  39       6.025   4.373 -15.938  1.00  0.00           H  
ATOM    585 HG11 VAL A  39       6.828   3.396 -18.082  1.00  0.00           H  
ATOM    586 HG12 VAL A  39       7.600   4.936 -18.496  1.00  0.00           H  
ATOM    587 HG13 VAL A  39       8.146   4.015 -17.081  1.00  0.00           H  
ATOM    588 HG21 VAL A  39       7.191   6.961 -17.029  1.00  0.00           H  
ATOM    589 HG22 VAL A  39       6.162   6.809 -15.588  1.00  0.00           H  
ATOM    590 HG23 VAL A  39       7.755   6.034 -15.629  1.00  0.00           H  
ATOM    591  N   VAL A  40       5.007   5.361 -19.980  1.00  0.00           N  
ATOM    592  CA  VAL A  40       5.023   5.948 -21.305  1.00  0.00           C  
ATOM    593  C   VAL A  40       4.098   7.168 -21.384  1.00  0.00           C  
ATOM    594  O   VAL A  40       4.465   8.163 -22.007  1.00  0.00           O  
ATOM    595  CB  VAL A  40       4.675   4.894 -22.372  1.00  0.00           C  
ATOM    596  CG1 VAL A  40       4.646   5.502 -23.782  1.00  0.00           C  
ATOM    597  CG2 VAL A  40       5.701   3.752 -22.374  1.00  0.00           C  
ATOM    598  H   VAL A  40       4.861   4.369 -19.914  1.00  0.00           H  
ATOM    599  HA  VAL A  40       6.049   6.260 -21.459  1.00  0.00           H  
ATOM    600  HB  VAL A  40       3.685   4.488 -22.164  1.00  0.00           H  
ATOM    601 HG11 VAL A  40       3.845   6.236 -23.870  1.00  0.00           H  
ATOM    602 HG12 VAL A  40       5.600   5.984 -24.000  1.00  0.00           H  
ATOM    603 HG13 VAL A  40       4.467   4.716 -24.517  1.00  0.00           H  
ATOM    604 HG21 VAL A  40       6.687   4.136 -22.636  1.00  0.00           H  
ATOM    605 HG22 VAL A  40       5.761   3.278 -21.397  1.00  0.00           H  
ATOM    606 HG23 VAL A  40       5.407   2.997 -23.103  1.00  0.00           H  
ATOM    607  N   ILE A  41       2.903   7.095 -20.782  1.00  0.00           N  
ATOM    608  CA  ILE A  41       1.974   8.212 -20.722  1.00  0.00           C  
ATOM    609  C   ILE A  41       1.866   8.649 -19.258  1.00  0.00           C  
ATOM    610  O   ILE A  41       2.217   7.907 -18.344  1.00  0.00           O  
ATOM    611  CB  ILE A  41       0.608   7.818 -21.310  1.00  0.00           C  
ATOM    612  CG1 ILE A  41       0.709   6.899 -22.547  1.00  0.00           C  
ATOM    613  CG2 ILE A  41      -0.240   9.043 -21.697  1.00  0.00           C  
ATOM    614  CD1 ILE A  41       0.605   5.413 -22.184  1.00  0.00           C  
ATOM    615  H   ILE A  41       2.664   6.301 -20.194  1.00  0.00           H  
ATOM    616  HA  ILE A  41       2.342   9.050 -21.307  1.00  0.00           H  
ATOM    617  HB  ILE A  41       0.107   7.307 -20.499  1.00  0.00           H  
ATOM    618 HG12 ILE A  41      -0.116   7.102 -23.231  1.00  0.00           H  
ATOM    619 HG13 ILE A  41       1.633   7.095 -23.089  1.00  0.00           H  
ATOM    620 HG21 ILE A  41      -0.492   9.645 -20.827  1.00  0.00           H  
ATOM    621 HG22 ILE A  41       0.296   9.657 -22.423  1.00  0.00           H  
ATOM    622 HG23 ILE A  41      -1.182   8.720 -22.140  1.00  0.00           H  
ATOM    623 HD11 ILE A  41       1.382   5.118 -21.482  1.00  0.00           H  
ATOM    624 HD12 ILE A  41      -0.370   5.215 -21.737  1.00  0.00           H  
ATOM    625 HD13 ILE A  41       0.703   4.816 -23.090  1.00  0.00           H  
ATOM    626  N   ALA A  42       1.364   9.861 -19.045  1.00  0.00           N  
ATOM    627  CA  ALA A  42       1.156  10.479 -17.745  1.00  0.00           C  
ATOM    628  C   ALA A  42       0.337  11.758 -17.926  1.00  0.00           C  
ATOM    629  O   ALA A  42      -0.043  12.345 -16.889  1.00  0.00           O  
ATOM    630  CB  ALA A  42       2.502  10.772 -17.068  1.00  0.00           C  
ATOM    631  OXT ALA A  42       0.106  12.125 -19.100  1.00  0.00           O  
ATOM    632  H   ALA A  42       1.003  10.365 -19.837  1.00  0.00           H  
ATOM    633  HA  ALA A  42       0.579   9.788 -17.132  1.00  0.00           H  
ATOM    634  HB1 ALA A  42       3.051   9.847 -16.893  1.00  0.00           H  
ATOM    635  HB2 ALA A  42       3.100  11.430 -17.698  1.00  0.00           H  
ATOM    636  HB3 ALA A  42       2.330  11.257 -16.107  1.00  0.00           H  
TER     637      ALA A  42                                                      
ENDMDL                                                                          
MODEL        7                                                                  
ATOM      1  N   ASP A   1     -17.234   4.148  23.038  1.00  0.00           N  
ATOM      2  CA  ASP A   1     -16.680   2.892  22.497  1.00  0.00           C  
ATOM      3  C   ASP A   1     -15.333   2.577  23.149  1.00  0.00           C  
ATOM      4  O   ASP A   1     -14.531   3.481  23.371  1.00  0.00           O  
ATOM      5  CB  ASP A   1     -16.537   2.948  20.970  1.00  0.00           C  
ATOM      6  CG  ASP A   1     -15.271   3.676  20.535  1.00  0.00           C  
ATOM      7  OD1 ASP A   1     -14.307   3.016  20.150  1.00  0.00           O  
ATOM      8  OD2 ASP A   1     -15.273   5.023  20.695  1.00  0.00           O  
ATOM      9  H1  ASP A   1     -17.341   4.064  24.039  1.00  0.00           H  
ATOM     10  H2  ASP A   1     -16.584   4.899  22.842  1.00  0.00           H  
ATOM     11  H3  ASP A   1     -18.130   4.353  22.620  1.00  0.00           H  
ATOM     12  HA  ASP A   1     -17.393   2.103  22.746  1.00  0.00           H  
ATOM     13  HB2 ASP A   1     -16.479   1.928  20.591  1.00  0.00           H  
ATOM     14  HB3 ASP A   1     -17.402   3.437  20.521  1.00  0.00           H  
ATOM     15  HD2 ASP A   1     -14.394   5.391  20.589  1.00  0.00           H  
ATOM     16  N   ALA A   2     -15.050   1.301  23.412  1.00  0.00           N  
ATOM     17  CA  ALA A   2     -13.852   0.892  24.140  1.00  0.00           C  
ATOM     18  C   ALA A   2     -12.642   0.830  23.200  1.00  0.00           C  
ATOM     19  O   ALA A   2     -11.992  -0.205  23.092  1.00  0.00           O  
ATOM     20  CB  ALA A   2     -14.120  -0.448  24.834  1.00  0.00           C  
ATOM     21  H   ALA A   2     -15.705   0.587  23.134  1.00  0.00           H  
ATOM     22  HA  ALA A   2     -13.633   1.622  24.921  1.00  0.00           H  
ATOM     23  HB1 ALA A   2     -14.969  -0.350  25.511  1.00  0.00           H  
ATOM     24  HB2 ALA A   2     -14.338  -1.221  24.095  1.00  0.00           H  
ATOM     25  HB3 ALA A   2     -13.244  -0.746  25.412  1.00  0.00           H  
ATOM     26  N   GLU A   3     -12.381   1.922  22.470  1.00  0.00           N  
ATOM     27  CA  GLU A   3     -11.337   2.037  21.456  1.00  0.00           C  
ATOM     28  C   GLU A   3     -11.552   1.080  20.282  1.00  0.00           C  
ATOM     29  O   GLU A   3     -10.691   0.961  19.412  1.00  0.00           O  
ATOM     30  CB  GLU A   3      -9.936   1.876  22.068  1.00  0.00           C  
ATOM     31  CG  GLU A   3      -9.682   2.854  23.225  1.00  0.00           C  
ATOM     32  CD  GLU A   3      -8.271   2.703  23.778  1.00  0.00           C  
ATOM     33  OE1 GLU A   3      -8.115   2.235  24.901  1.00  0.00           O  
ATOM     34  OE2 GLU A   3      -7.260   3.042  22.932  1.00  0.00           O  
ATOM     35  H   GLU A   3     -13.021   2.704  22.550  1.00  0.00           H  
ATOM     36  HA  GLU A   3     -11.424   3.037  21.034  1.00  0.00           H  
ATOM     37  HB2 GLU A   3      -9.808   0.855  22.432  1.00  0.00           H  
ATOM     38  HB3 GLU A   3      -9.201   2.042  21.280  1.00  0.00           H  
ATOM     39  HG2 GLU A   3      -9.829   3.882  22.896  1.00  0.00           H  
ATOM     40  HG3 GLU A   3     -10.376   2.649  24.040  1.00  0.00           H  
ATOM     41  HE2 GLU A   3      -7.575   3.364  22.087  1.00  0.00           H  
ATOM     42  N   PHE A   4     -12.718   0.434  20.225  1.00  0.00           N  
ATOM     43  CA  PHE A   4     -13.057  -0.507  19.176  1.00  0.00           C  
ATOM     44  C   PHE A   4     -13.112   0.231  17.847  1.00  0.00           C  
ATOM     45  O   PHE A   4     -12.554  -0.208  16.844  1.00  0.00           O  
ATOM     46  CB  PHE A   4     -14.383  -1.199  19.521  1.00  0.00           C  
ATOM     47  CG  PHE A   4     -14.787  -2.315  18.576  1.00  0.00           C  
ATOM     48  CD1 PHE A   4     -14.026  -3.497  18.527  1.00  0.00           C  
ATOM     49  CD2 PHE A   4     -15.967  -2.214  17.812  1.00  0.00           C  
ATOM     50  CE1 PHE A   4     -14.437  -4.570  17.717  1.00  0.00           C  
ATOM     51  CE2 PHE A   4     -16.381  -3.290  17.008  1.00  0.00           C  
ATOM     52  CZ  PHE A   4     -15.617  -4.469  16.961  1.00  0.00           C  
ATOM     53  H   PHE A   4     -13.402   0.654  20.928  1.00  0.00           H  
ATOM     54  HA  PHE A   4     -12.266  -1.244  19.115  1.00  0.00           H  
ATOM     55  HB2 PHE A   4     -14.293  -1.641  20.515  1.00  0.00           H  
ATOM     56  HB3 PHE A   4     -15.178  -0.453  19.558  1.00  0.00           H  
ATOM     57  HD1 PHE A   4     -13.127  -3.594  19.119  1.00  0.00           H  
ATOM     58  HD2 PHE A   4     -16.571  -1.319  17.844  1.00  0.00           H  
ATOM     59  HE1 PHE A   4     -13.848  -5.476  17.681  1.00  0.00           H  
ATOM     60  HE2 PHE A   4     -17.290  -3.216  16.428  1.00  0.00           H  
ATOM     61  HZ  PHE A   4     -15.936  -5.297  16.345  1.00  0.00           H  
ATOM     62  N   ARG A   5     -13.764   1.390  17.866  1.00  0.00           N  
ATOM     63  CA  ARG A   5     -14.015   2.144  16.647  1.00  0.00           C  
ATOM     64  C   ARG A   5     -12.736   2.795  16.124  1.00  0.00           C  
ATOM     65  O   ARG A   5     -12.403   2.656  14.949  1.00  0.00           O  
ATOM     66  CB  ARG A   5     -15.166   3.139  16.837  1.00  0.00           C  
ATOM     67  CG  ARG A   5     -16.475   2.365  17.082  1.00  0.00           C  
ATOM     68  CD  ARG A   5     -17.632   2.884  16.221  1.00  0.00           C  
ATOM     69  NE  ARG A   5     -18.265   4.075  16.805  1.00  0.00           N  
ATOM     70  CZ  ARG A   5     -19.257   4.043  17.708  1.00  0.00           C  
ATOM     71  NH1 ARG A   5     -19.640   2.884  18.257  1.00  0.00           N  
ATOM     72  NH2 ARG A   5     -19.873   5.178  18.053  1.00  0.00           N  
ATOM     73  H   ARG A   5     -14.047   1.739  18.778  1.00  0.00           H  
ATOM     74  HA  ARG A   5     -14.325   1.436  15.879  1.00  0.00           H  
ATOM     75  HB2 ARG A   5     -14.962   3.822  17.661  1.00  0.00           H  
ATOM     76  HB3 ARG A   5     -15.245   3.730  15.924  1.00  0.00           H  
ATOM     77  HG2 ARG A   5     -16.335   1.315  16.821  1.00  0.00           H  
ATOM     78  HG3 ARG A   5     -16.740   2.411  18.138  1.00  0.00           H  
ATOM     79  HD2 ARG A   5     -17.274   3.125  15.218  1.00  0.00           H  
ATOM     80  HD3 ARG A   5     -18.375   2.096  16.095  1.00  0.00           H  
ATOM     81  HE  ARG A   5     -17.983   4.968  16.424  1.00  0.00           H  
ATOM     82 HH11 ARG A   5     -19.171   2.032  17.992  1.00  0.00           H  
ATOM     83 HH12 ARG A   5     -20.415   2.843  18.903  1.00  0.00           H  
ATOM     84 HH21 ARG A   5     -19.599   6.049  17.623  1.00  0.00           H  
ATOM     85 HH22 ARG A   5     -20.640   5.172  18.709  1.00  0.00           H  
ATOM     86  N   HIS A   6     -11.996   3.486  16.995  1.00  0.00           N  
ATOM     87  CA  HIS A   6     -10.769   4.150  16.569  1.00  0.00           C  
ATOM     88  C   HIS A   6      -9.644   3.174  16.213  1.00  0.00           C  
ATOM     89  O   HIS A   6      -8.668   3.579  15.588  1.00  0.00           O  
ATOM     90  CB  HIS A   6     -10.341   5.227  17.577  1.00  0.00           C  
ATOM     91  CG  HIS A   6     -11.030   6.547  17.330  1.00  0.00           C  
ATOM     92  ND1 HIS A   6     -10.530   7.575  16.549  1.00  0.00           N  
ATOM     93  CD2 HIS A   6     -12.285   6.902  17.742  1.00  0.00           C  
ATOM     94  CE1 HIS A   6     -11.462   8.542  16.498  1.00  0.00           C  
ATOM     95  NE2 HIS A   6     -12.534   8.155  17.216  1.00  0.00           N  
ATOM     96  H   HIS A   6     -12.291   3.548  17.959  1.00  0.00           H  
ATOM     97  HA  HIS A   6     -10.982   4.644  15.627  1.00  0.00           H  
ATOM     98  HB2 HIS A   6     -10.522   4.894  18.599  1.00  0.00           H  
ATOM     99  HB3 HIS A   6      -9.269   5.402  17.471  1.00  0.00           H  
ATOM    100  HD1 HIS A   6      -9.631   7.591  16.086  1.00  0.00           H  
ATOM    101  HD2 HIS A   6     -12.964   6.309  18.337  1.00  0.00           H  
ATOM    102  HE1 HIS A   6     -11.371   9.473  15.955  1.00  0.00           H  
ATOM    103  HE2 HIS A   6     -13.383   8.691  17.334  1.00  0.00           H  
ATOM    104  N   ASP A   7      -9.779   1.895  16.567  1.00  0.00           N  
ATOM    105  CA  ASP A   7      -8.768   0.896  16.250  1.00  0.00           C  
ATOM    106  C   ASP A   7      -8.606   0.736  14.739  1.00  0.00           C  
ATOM    107  O   ASP A   7      -7.513   0.936  14.217  1.00  0.00           O  
ATOM    108  CB  ASP A   7      -9.095  -0.456  16.893  1.00  0.00           C  
ATOM    109  CG  ASP A   7      -8.031  -1.483  16.532  1.00  0.00           C  
ATOM    110  OD1 ASP A   7      -8.183  -2.166  15.524  1.00  0.00           O  
ATOM    111  OD2 ASP A   7      -6.868  -1.397  17.232  1.00  0.00           O  
ATOM    112  H   ASP A   7     -10.626   1.625  17.044  1.00  0.00           H  
ATOM    113  HA  ASP A   7      -7.813   1.260  16.638  1.00  0.00           H  
ATOM    114  HB2 ASP A   7      -9.154  -0.362  17.976  1.00  0.00           H  
ATOM    115  HB3 ASP A   7     -10.055  -0.825  16.529  1.00  0.00           H  
ATOM    116  HD2 ASP A   7      -6.903  -0.776  17.960  1.00  0.00           H  
ATOM    117  N   SER A   8      -9.677   0.356  14.038  1.00  0.00           N  
ATOM    118  CA  SER A   8      -9.602   0.052  12.617  1.00  0.00           C  
ATOM    119  C   SER A   8      -8.989   1.209  11.828  1.00  0.00           C  
ATOM    120  O   SER A   8      -8.050   1.002  11.064  1.00  0.00           O  
ATOM    121  CB  SER A   8     -10.978  -0.340  12.096  1.00  0.00           C  
ATOM    122  OG  SER A   8     -11.491  -1.391  12.890  1.00  0.00           O  
ATOM    123  H   SER A   8     -10.553   0.175  14.509  1.00  0.00           H  
ATOM    124  HA  SER A   8      -8.970  -0.820  12.490  1.00  0.00           H  
ATOM    125  HB2 SER A   8     -11.635   0.520  12.172  1.00  0.00           H  
ATOM    126  HB3 SER A   8     -10.908  -0.650  11.051  1.00  0.00           H  
ATOM    127  HG  SER A   8     -10.903  -2.151  12.827  1.00  0.00           H  
ATOM    128  N   GLY A   9      -9.475   2.434  12.043  1.00  0.00           N  
ATOM    129  CA  GLY A   9      -8.901   3.620  11.415  1.00  0.00           C  
ATOM    130  C   GLY A   9      -7.386   3.698  11.635  1.00  0.00           C  
ATOM    131  O   GLY A   9      -6.637   4.049  10.721  1.00  0.00           O  
ATOM    132  H   GLY A   9     -10.217   2.554  12.717  1.00  0.00           H  
ATOM    133  HA2 GLY A   9      -9.110   3.598  10.345  1.00  0.00           H  
ATOM    134  HA3 GLY A   9      -9.365   4.507  11.846  1.00  0.00           H  
ATOM    135  N   TYR A  10      -6.945   3.339  12.845  1.00  0.00           N  
ATOM    136  CA  TYR A  10      -5.557   3.378  13.269  1.00  0.00           C  
ATOM    137  C   TYR A  10      -4.763   2.141  12.816  1.00  0.00           C  
ATOM    138  O   TYR A  10      -3.602   1.995  13.191  1.00  0.00           O  
ATOM    139  CB  TYR A  10      -5.541   3.536  14.795  1.00  0.00           C  
ATOM    140  CG  TYR A  10      -4.233   4.041  15.356  1.00  0.00           C  
ATOM    141  CD1 TYR A  10      -3.890   5.395  15.204  1.00  0.00           C  
ATOM    142  CD2 TYR A  10      -3.314   3.144  15.931  1.00  0.00           C  
ATOM    143  CE1 TYR A  10      -2.644   5.856  15.650  1.00  0.00           C  
ATOM    144  CE2 TYR A  10      -2.061   3.604  16.364  1.00  0.00           C  
ATOM    145  CZ  TYR A  10      -1.749   4.972  16.278  1.00  0.00           C  
ATOM    146  OH  TYR A  10      -0.528   5.426  16.676  1.00  0.00           O  
ATOM    147  H   TYR A  10      -7.599   2.977  13.530  1.00  0.00           H  
ATOM    148  HA  TYR A  10      -5.096   4.262  12.832  1.00  0.00           H  
ATOM    149  HB2 TYR A  10      -6.306   4.256  15.083  1.00  0.00           H  
ATOM    150  HB3 TYR A  10      -5.796   2.584  15.259  1.00  0.00           H  
ATOM    151  HD1 TYR A  10      -4.575   6.078  14.720  1.00  0.00           H  
ATOM    152  HD2 TYR A  10      -3.550   2.092  15.997  1.00  0.00           H  
ATOM    153  HE1 TYR A  10      -2.342   6.865  15.421  1.00  0.00           H  
ATOM    154  HE2 TYR A  10      -1.321   2.876  16.665  1.00  0.00           H  
ATOM    155  HH  TYR A  10      -0.012   4.762  17.136  1.00  0.00           H  
ATOM    156  N   GLU A  11      -5.360   1.246  12.024  1.00  0.00           N  
ATOM    157  CA  GLU A  11      -4.731   0.043  11.520  1.00  0.00           C  
ATOM    158  C   GLU A  11      -4.786  -0.022   9.994  1.00  0.00           C  
ATOM    159  O   GLU A  11      -3.763  -0.268   9.367  1.00  0.00           O  
ATOM    160  CB  GLU A  11      -5.373  -1.187  12.160  1.00  0.00           C  
ATOM    161  CG  GLU A  11      -4.809  -1.433  13.568  1.00  0.00           C  
ATOM    162  CD  GLU A  11      -5.298  -2.738  14.190  1.00  0.00           C  
ATOM    163  OE1 GLU A  11      -4.883  -3.044  15.301  1.00  0.00           O  
ATOM    164  OE2 GLU A  11      -5.801  -3.651  13.317  1.00  0.00           O  
ATOM    165  H   GLU A  11      -6.333   1.359  11.790  1.00  0.00           H  
ATOM    166  HA  GLU A  11      -3.683   0.050  11.788  1.00  0.00           H  
ATOM    167  HB2 GLU A  11      -6.454  -1.065  12.210  1.00  0.00           H  
ATOM    168  HB3 GLU A  11      -5.137  -2.041  11.528  1.00  0.00           H  
ATOM    169  HG2 GLU A  11      -3.722  -1.492  13.522  1.00  0.00           H  
ATOM    170  HG3 GLU A  11      -5.089  -0.612  14.228  1.00  0.00           H  
ATOM    171  HE2 GLU A  11      -5.913  -4.490  13.767  1.00  0.00           H  
ATOM    172  N   VAL A  12      -5.962   0.198   9.400  1.00  0.00           N  
ATOM    173  CA  VAL A  12      -6.200   0.150   7.960  1.00  0.00           C  
ATOM    174  C   VAL A  12      -5.063   0.789   7.186  1.00  0.00           C  
ATOM    175  O   VAL A  12      -4.406   0.135   6.388  1.00  0.00           O  
ATOM    176  CB  VAL A  12      -7.552   0.822   7.642  1.00  0.00           C  
ATOM    177  CG1 VAL A  12      -7.705   1.207   6.162  1.00  0.00           C  
ATOM    178  CG2 VAL A  12      -8.698  -0.119   8.024  1.00  0.00           C  
ATOM    179  H   VAL A  12      -6.759   0.391   9.993  1.00  0.00           H  
ATOM    180  HA  VAL A  12      -6.201  -0.885   7.630  1.00  0.00           H  
ATOM    181  HB  VAL A  12      -7.643   1.737   8.230  1.00  0.00           H  
ATOM    182 HG11 VAL A  12      -7.031   2.024   5.898  1.00  0.00           H  
ATOM    183 HG12 VAL A  12      -7.494   0.348   5.524  1.00  0.00           H  
ATOM    184 HG13 VAL A  12      -8.723   1.550   5.976  1.00  0.00           H  
ATOM    185 HG21 VAL A  12      -8.695  -0.989   7.367  1.00  0.00           H  
ATOM    186 HG22 VAL A  12      -8.590  -0.457   9.053  1.00  0.00           H  
ATOM    187 HG23 VAL A  12      -9.648   0.405   7.923  1.00  0.00           H  
ATOM    188  N   HIS A  13      -4.840   2.071   7.431  1.00  0.00           N  
ATOM    189  CA  HIS A  13      -3.876   2.862   6.705  1.00  0.00           C  
ATOM    190  C   HIS A  13      -2.481   2.418   7.105  1.00  0.00           C  
ATOM    191  O   HIS A  13      -1.616   2.252   6.258  1.00  0.00           O  
ATOM    192  CB  HIS A  13      -4.071   4.344   7.012  1.00  0.00           C  
ATOM    193  CG  HIS A  13      -5.507   4.802   6.937  1.00  0.00           C  
ATOM    194  ND1 HIS A  13      -6.408   4.834   7.990  1.00  0.00           N  
ATOM    195  CD2 HIS A  13      -6.156   5.214   5.807  1.00  0.00           C  
ATOM    196  CE1 HIS A  13      -7.584   5.262   7.500  1.00  0.00           C  
ATOM    197  NE2 HIS A  13      -7.454   5.499   6.180  1.00  0.00           N  
ATOM    198  H   HIS A  13      -5.383   2.501   8.149  1.00  0.00           H  
ATOM    199  HA  HIS A  13      -4.022   2.705   5.638  1.00  0.00           H  
ATOM    200  HB2 HIS A  13      -3.692   4.541   8.011  1.00  0.00           H  
ATOM    201  HB3 HIS A  13      -3.464   4.895   6.292  1.00  0.00           H  
ATOM    202  HD1 HIS A  13      -6.236   4.590   8.962  1.00  0.00           H  
ATOM    203  HD2 HIS A  13      -5.740   5.298   4.814  1.00  0.00           H  
ATOM    204  HE1 HIS A  13      -8.489   5.398   8.074  1.00  0.00           H  
ATOM    205  HE2 HIS A  13      -8.184   5.833   5.566  1.00  0.00           H  
ATOM    206  N   HIS A  14      -2.266   2.213   8.404  1.00  0.00           N  
ATOM    207  CA  HIS A  14      -0.983   1.807   8.942  1.00  0.00           C  
ATOM    208  C   HIS A  14      -0.502   0.546   8.218  1.00  0.00           C  
ATOM    209  O   HIS A  14       0.680   0.419   7.909  1.00  0.00           O  
ATOM    210  CB  HIS A  14      -1.090   1.601  10.458  1.00  0.00           C  
ATOM    211  CG  HIS A  14      -1.354   2.854  11.266  1.00  0.00           C  
ATOM    212  ND1 HIS A  14      -0.763   3.141  12.481  1.00  0.00           N  
ATOM    213  CD2 HIS A  14      -2.197   3.894  10.960  1.00  0.00           C  
ATOM    214  CE1 HIS A  14      -1.214   4.339  12.887  1.00  0.00           C  
ATOM    215  NE2 HIS A  14      -2.096   4.808  11.987  1.00  0.00           N  
ATOM    216  H   HIS A  14      -3.041   2.286   9.041  1.00  0.00           H  
ATOM    217  HA  HIS A  14      -0.265   2.605   8.763  1.00  0.00           H  
ATOM    218  HB2 HIS A  14      -1.863   0.867  10.676  1.00  0.00           H  
ATOM    219  HB3 HIS A  14      -0.140   1.185  10.798  1.00  0.00           H  
ATOM    220  HD1 HIS A  14      -0.117   2.551  12.985  1.00  0.00           H  
ATOM    221  HD2 HIS A  14      -2.824   4.014  10.093  1.00  0.00           H  
ATOM    222  HE1 HIS A  14      -0.898   4.852  13.779  1.00  0.00           H  
ATOM    223  HE2 HIS A  14      -2.588   5.688  12.048  1.00  0.00           H  
ATOM    224  N   GLN A  15      -1.425  -0.367   7.904  1.00  0.00           N  
ATOM    225  CA  GLN A  15      -1.119  -1.581   7.185  1.00  0.00           C  
ATOM    226  C   GLN A  15      -1.138  -1.398   5.681  1.00  0.00           C  
ATOM    227  O   GLN A  15      -0.225  -1.886   5.030  1.00  0.00           O  
ATOM    228  CB  GLN A  15      -2.022  -2.734   7.636  1.00  0.00           C  
ATOM    229  CG  GLN A  15      -1.472  -4.081   7.143  1.00  0.00           C  
ATOM    230  CD  GLN A  15      -2.499  -5.195   7.285  1.00  0.00           C  
ATOM    231  OE1 GLN A  15      -2.378  -6.061   8.142  1.00  0.00           O  
ATOM    232  NE2 GLN A  15      -3.519  -5.184   6.432  1.00  0.00           N  
ATOM    233  H   GLN A  15      -2.378  -0.231   8.213  1.00  0.00           H  
ATOM    234  HA  GLN A  15      -0.082  -1.791   7.400  1.00  0.00           H  
ATOM    235  HB2 GLN A  15      -2.072  -2.759   8.726  1.00  0.00           H  
ATOM    236  HB3 GLN A  15      -3.026  -2.566   7.244  1.00  0.00           H  
ATOM    237  HG2 GLN A  15      -1.191  -4.031   6.092  1.00  0.00           H  
ATOM    238  HG3 GLN A  15      -0.581  -4.335   7.720  1.00  0.00           H  
ATOM    239 HE21 GLN A  15      -3.597  -4.462   5.733  1.00  0.00           H  
ATOM    240 HE22 GLN A  15      -4.205  -5.920   6.496  1.00  0.00           H  
ATOM    241  N   LYS A  16      -2.119  -0.711   5.098  1.00  0.00           N  
ATOM    242  CA  LYS A  16      -2.090  -0.392   3.685  1.00  0.00           C  
ATOM    243  C   LYS A  16      -0.778   0.305   3.347  1.00  0.00           C  
ATOM    244  O   LYS A  16      -0.242   0.085   2.266  1.00  0.00           O  
ATOM    245  CB  LYS A  16      -3.340   0.422   3.282  1.00  0.00           C  
ATOM    246  CG  LYS A  16      -3.112   1.525   2.235  1.00  0.00           C  
ATOM    247  CD  LYS A  16      -2.610   2.831   2.885  1.00  0.00           C  
ATOM    248  CE  LYS A  16      -3.722   3.887   2.967  1.00  0.00           C  
ATOM    249  NZ  LYS A  16      -4.116   4.388   1.638  1.00  0.00           N  
ATOM    250  H   LYS A  16      -2.871  -0.313   5.642  1.00  0.00           H  
ATOM    251  HA  LYS A  16      -2.103  -1.328   3.125  1.00  0.00           H  
ATOM    252  HB2 LYS A  16      -4.070  -0.284   2.885  1.00  0.00           H  
ATOM    253  HB3 LYS A  16      -3.790   0.895   4.150  1.00  0.00           H  
ATOM    254  HG2 LYS A  16      -2.417   1.188   1.465  1.00  0.00           H  
ATOM    255  HG3 LYS A  16      -4.066   1.709   1.743  1.00  0.00           H  
ATOM    256  HD2 LYS A  16      -2.265   2.639   3.901  1.00  0.00           H  
ATOM    257  HD3 LYS A  16      -1.754   3.226   2.334  1.00  0.00           H  
ATOM    258  HE2 LYS A  16      -4.598   3.460   3.459  1.00  0.00           H  
ATOM    259  HE3 LYS A  16      -3.365   4.730   3.559  1.00  0.00           H  
ATOM    260  HZ1 LYS A  16      -3.319   4.804   1.179  1.00  0.00           H  
ATOM    261  HZ2 LYS A  16      -4.469   3.631   1.072  1.00  0.00           H  
ATOM    262  HZ3 LYS A  16      -4.839   5.086   1.743  1.00  0.00           H  
ATOM    263  N   LEU A  17      -0.246   1.128   4.253  1.00  0.00           N  
ATOM    264  CA  LEU A  17       0.853   2.001   3.883  1.00  0.00           C  
ATOM    265  C   LEU A  17       2.123   1.156   3.839  1.00  0.00           C  
ATOM    266  O   LEU A  17       2.858   1.155   2.850  1.00  0.00           O  
ATOM    267  CB  LEU A  17       0.848   3.311   4.705  1.00  0.00           C  
ATOM    268  CG  LEU A  17       1.443   3.288   6.120  1.00  0.00           C  
ATOM    269  CD1 LEU A  17       2.972   3.419   6.117  1.00  0.00           C  
ATOM    270  CD2 LEU A  17       0.873   4.473   6.911  1.00  0.00           C  
ATOM    271  H   LEU A  17      -0.608   1.133   5.210  1.00  0.00           H  
ATOM    272  HA  LEU A  17       0.662   2.321   2.863  1.00  0.00           H  
ATOM    273  HB2 LEU A  17       1.353   4.096   4.147  1.00  0.00           H  
ATOM    274  HB3 LEU A  17      -0.195   3.632   4.789  1.00  0.00           H  
ATOM    275  HG  LEU A  17       1.149   2.372   6.620  1.00  0.00           H  
ATOM    276 HD11 LEU A  17       3.447   2.607   5.572  1.00  0.00           H  
ATOM    277 HD12 LEU A  17       3.264   4.364   5.659  1.00  0.00           H  
ATOM    278 HD13 LEU A  17       3.336   3.397   7.145  1.00  0.00           H  
ATOM    279 HD21 LEU A  17       1.144   5.411   6.425  1.00  0.00           H  
ATOM    280 HD22 LEU A  17      -0.213   4.408   6.966  1.00  0.00           H  
ATOM    281 HD23 LEU A  17       1.274   4.468   7.925  1.00  0.00           H  
ATOM    282  N   VAL A  18       2.303   0.340   4.879  1.00  0.00           N  
ATOM    283  CA  VAL A  18       3.375  -0.636   4.950  1.00  0.00           C  
ATOM    284  C   VAL A  18       3.268  -1.648   3.804  1.00  0.00           C  
ATOM    285  O   VAL A  18       4.249  -1.935   3.123  1.00  0.00           O  
ATOM    286  CB  VAL A  18       3.380  -1.299   6.336  1.00  0.00           C  
ATOM    287  CG1 VAL A  18       4.306  -2.521   6.403  1.00  0.00           C  
ATOM    288  CG2 VAL A  18       3.819  -0.290   7.405  1.00  0.00           C  
ATOM    289  H   VAL A  18       1.635   0.384   5.637  1.00  0.00           H  
ATOM    290  HA  VAL A  18       4.297  -0.084   4.850  1.00  0.00           H  
ATOM    291  HB  VAL A  18       2.366  -1.623   6.551  1.00  0.00           H  
ATOM    292 HG11 VAL A  18       3.936  -3.319   5.759  1.00  0.00           H  
ATOM    293 HG12 VAL A  18       5.314  -2.245   6.095  1.00  0.00           H  
ATOM    294 HG13 VAL A  18       4.336  -2.898   7.426  1.00  0.00           H  
ATOM    295 HG21 VAL A  18       4.860  -0.008   7.248  1.00  0.00           H  
ATOM    296 HG22 VAL A  18       3.204   0.609   7.367  1.00  0.00           H  
ATOM    297 HG23 VAL A  18       3.718  -0.735   8.395  1.00  0.00           H  
ATOM    298  N   PHE A  19       2.071  -2.197   3.596  1.00  0.00           N  
ATOM    299  CA  PHE A  19       1.780  -3.190   2.576  1.00  0.00           C  
ATOM    300  C   PHE A  19       2.121  -2.638   1.200  1.00  0.00           C  
ATOM    301  O   PHE A  19       2.831  -3.290   0.444  1.00  0.00           O  
ATOM    302  CB  PHE A  19       0.307  -3.606   2.645  1.00  0.00           C  
ATOM    303  CG  PHE A  19      -0.176  -4.400   1.449  1.00  0.00           C  
ATOM    304  CD1 PHE A  19       0.302  -5.704   1.227  1.00  0.00           C  
ATOM    305  CD2 PHE A  19      -1.018  -3.792   0.496  1.00  0.00           C  
ATOM    306  CE1 PHE A  19      -0.089  -6.410   0.076  1.00  0.00           C  
ATOM    307  CE2 PHE A  19      -1.413  -4.500  -0.650  1.00  0.00           C  
ATOM    308  CZ  PHE A  19      -0.957  -5.814  -0.855  1.00  0.00           C  
ATOM    309  H   PHE A  19       1.307  -1.886   4.179  1.00  0.00           H  
ATOM    310  HA  PHE A  19       2.398  -4.070   2.757  1.00  0.00           H  
ATOM    311  HB2 PHE A  19       0.141  -4.189   3.552  1.00  0.00           H  
ATOM    312  HB3 PHE A  19      -0.301  -2.706   2.707  1.00  0.00           H  
ATOM    313  HD1 PHE A  19       0.984  -6.165   1.927  1.00  0.00           H  
ATOM    314  HD2 PHE A  19      -1.361  -2.777   0.635  1.00  0.00           H  
ATOM    315  HE1 PHE A  19       0.304  -7.399  -0.111  1.00  0.00           H  
ATOM    316  HE2 PHE A  19      -2.063  -4.036  -1.377  1.00  0.00           H  
ATOM    317  HZ  PHE A  19      -1.241  -6.355  -1.746  1.00  0.00           H  
ATOM    318  N   PHE A  20       1.629  -1.443   0.865  1.00  0.00           N  
ATOM    319  CA  PHE A  20       1.919  -0.841  -0.424  1.00  0.00           C  
ATOM    320  C   PHE A  20       3.421  -0.633  -0.557  1.00  0.00           C  
ATOM    321  O   PHE A  20       4.009  -1.018  -1.564  1.00  0.00           O  
ATOM    322  CB  PHE A  20       1.158   0.475  -0.625  1.00  0.00           C  
ATOM    323  CG  PHE A  20       0.718   0.705  -2.057  1.00  0.00           C  
ATOM    324  CD1 PHE A  20      -0.338  -0.060  -2.588  1.00  0.00           C  
ATOM    325  CD2 PHE A  20       1.324   1.701  -2.846  1.00  0.00           C  
ATOM    326  CE1 PHE A  20      -0.797   0.178  -3.895  1.00  0.00           C  
ATOM    327  CE2 PHE A  20       0.857   1.946  -4.149  1.00  0.00           C  
ATOM    328  CZ  PHE A  20      -0.205   1.188  -4.673  1.00  0.00           C  
ATOM    329  H   PHE A  20       1.039  -0.942   1.514  1.00  0.00           H  
ATOM    330  HA  PHE A  20       1.586  -1.554  -1.173  1.00  0.00           H  
ATOM    331  HB2 PHE A  20       0.248   0.461  -0.036  1.00  0.00           H  
ATOM    332  HB3 PHE A  20       1.770   1.307  -0.270  1.00  0.00           H  
ATOM    333  HD1 PHE A  20      -0.805  -0.832  -1.991  1.00  0.00           H  
ATOM    334  HD2 PHE A  20       2.140   2.291  -2.453  1.00  0.00           H  
ATOM    335  HE1 PHE A  20      -1.612  -0.407  -4.298  1.00  0.00           H  
ATOM    336  HE2 PHE A  20       1.310   2.723  -4.749  1.00  0.00           H  
ATOM    337  HZ  PHE A  20      -0.569   1.382  -5.672  1.00  0.00           H  
ATOM    338  N   ALA A  21       4.050  -0.055   0.473  1.00  0.00           N  
ATOM    339  CA  ALA A  21       5.488   0.151   0.474  1.00  0.00           C  
ATOM    340  C   ALA A  21       6.234  -1.155   0.192  1.00  0.00           C  
ATOM    341  O   ALA A  21       7.137  -1.177  -0.638  1.00  0.00           O  
ATOM    342  CB  ALA A  21       5.936   0.798   1.787  1.00  0.00           C  
ATOM    343  H   ALA A  21       3.521   0.239   1.291  1.00  0.00           H  
ATOM    344  HA  ALA A  21       5.715   0.844  -0.336  1.00  0.00           H  
ATOM    345  HB1 ALA A  21       5.413   1.744   1.927  1.00  0.00           H  
ATOM    346  HB2 ALA A  21       5.723   0.140   2.628  1.00  0.00           H  
ATOM    347  HB3 ALA A  21       7.008   0.990   1.748  1.00  0.00           H  
ATOM    348  N   GLU A  22       5.847  -2.253   0.843  1.00  0.00           N  
ATOM    349  CA  GLU A  22       6.421  -3.564   0.612  1.00  0.00           C  
ATOM    350  C   GLU A  22       6.130  -4.087  -0.787  1.00  0.00           C  
ATOM    351  O   GLU A  22       7.014  -4.623  -1.448  1.00  0.00           O  
ATOM    352  CB  GLU A  22       5.885  -4.525   1.680  1.00  0.00           C  
ATOM    353  CG  GLU A  22       6.723  -4.456   2.962  1.00  0.00           C  
ATOM    354  CD  GLU A  22       7.974  -5.317   2.841  1.00  0.00           C  
ATOM    355  OE1 GLU A  22       9.023  -4.795   2.481  1.00  0.00           O  
ATOM    356  OE2 GLU A  22       7.764  -6.660   2.904  1.00  0.00           O  
ATOM    357  H   GLU A  22       5.111  -2.192   1.537  1.00  0.00           H  
ATOM    358  HA  GLU A  22       7.500  -3.462   0.647  1.00  0.00           H  
ATOM    359  HB2 GLU A  22       4.845  -4.282   1.905  1.00  0.00           H  
ATOM    360  HB3 GLU A  22       5.897  -5.536   1.284  1.00  0.00           H  
ATOM    361  HG2 GLU A  22       7.014  -3.423   3.157  1.00  0.00           H  
ATOM    362  HG3 GLU A  22       6.135  -4.805   3.810  1.00  0.00           H  
ATOM    363  HE2 GLU A  22       6.849  -6.890   3.070  1.00  0.00           H  
ATOM    364  N   ASP A  23       4.891  -3.947  -1.236  1.00  0.00           N  
ATOM    365  CA  ASP A  23       4.480  -4.383  -2.557  1.00  0.00           C  
ATOM    366  C   ASP A  23       5.292  -3.652  -3.614  1.00  0.00           C  
ATOM    367  O   ASP A  23       5.621  -4.239  -4.632  1.00  0.00           O  
ATOM    368  CB  ASP A  23       2.976  -4.169  -2.792  1.00  0.00           C  
ATOM    369  CG  ASP A  23       2.120  -5.374  -2.414  1.00  0.00           C  
ATOM    370  OD1 ASP A  23       2.593  -6.257  -1.705  1.00  0.00           O  
ATOM    371  OD2 ASP A  23       1.000  -5.539  -3.173  1.00  0.00           O  
ATOM    372  H   ASP A  23       4.235  -3.493  -0.621  1.00  0.00           H  
ATOM    373  HA  ASP A  23       4.737  -5.437  -2.656  1.00  0.00           H  
ATOM    374  HB2 ASP A  23       2.629  -3.293  -2.249  1.00  0.00           H  
ATOM    375  HB3 ASP A  23       2.830  -3.990  -3.858  1.00  0.00           H  
ATOM    376  HD2 ASP A  23       0.727  -4.738  -3.621  1.00  0.00           H  
ATOM    377  N   VAL A  24       5.603  -2.375  -3.401  1.00  0.00           N  
ATOM    378  CA  VAL A  24       6.392  -1.629  -4.360  1.00  0.00           C  
ATOM    379  C   VAL A  24       7.874  -1.967  -4.218  1.00  0.00           C  
ATOM    380  O   VAL A  24       8.541  -2.349  -5.179  1.00  0.00           O  
ATOM    381  CB  VAL A  24       6.065  -0.128  -4.270  1.00  0.00           C  
ATOM    382  CG1 VAL A  24       6.967   0.695  -5.200  1.00  0.00           C  
ATOM    383  CG2 VAL A  24       4.607   0.112  -4.690  1.00  0.00           C  
ATOM    384  H   VAL A  24       5.242  -1.902  -2.580  1.00  0.00           H  
ATOM    385  HA  VAL A  24       6.107  -1.980  -5.333  1.00  0.00           H  
ATOM    386  HB  VAL A  24       6.201   0.211  -3.239  1.00  0.00           H  
ATOM    387 HG11 VAL A  24       8.006   0.641  -4.875  1.00  0.00           H  
ATOM    388 HG12 VAL A  24       6.891   0.320  -6.222  1.00  0.00           H  
ATOM    389 HG13 VAL A  24       6.657   1.740  -5.183  1.00  0.00           H  
ATOM    390 HG21 VAL A  24       4.457  -0.213  -5.721  1.00  0.00           H  
ATOM    391 HG22 VAL A  24       3.919  -0.439  -4.050  1.00  0.00           H  
ATOM    392 HG23 VAL A  24       4.369   1.173  -4.616  1.00  0.00           H  
ATOM    393  N   GLY A  25       8.385  -1.827  -3.002  1.00  0.00           N  
ATOM    394  CA  GLY A  25       9.801  -1.938  -2.701  1.00  0.00           C  
ATOM    395  C   GLY A  25      10.301  -3.358  -2.928  1.00  0.00           C  
ATOM    396  O   GLY A  25      11.401  -3.561  -3.438  1.00  0.00           O  
ATOM    397  H   GLY A  25       7.736  -1.633  -2.249  1.00  0.00           H  
ATOM    398  HA2 GLY A  25      10.365  -1.244  -3.325  1.00  0.00           H  
ATOM    399  HA3 GLY A  25       9.957  -1.673  -1.655  1.00  0.00           H  
ATOM    400  N   SER A  26       9.486  -4.341  -2.536  1.00  0.00           N  
ATOM    401  CA  SER A  26       9.826  -5.751  -2.506  1.00  0.00           C  
ATOM    402  C   SER A  26       9.038  -6.535  -3.555  1.00  0.00           C  
ATOM    403  O   SER A  26       8.766  -7.721  -3.379  1.00  0.00           O  
ATOM    404  CB  SER A  26       9.638  -6.289  -1.075  1.00  0.00           C  
ATOM    405  OG  SER A  26      10.789  -6.999  -0.657  1.00  0.00           O  
ATOM    406  H   SER A  26       8.562  -4.107  -2.198  1.00  0.00           H  
ATOM    407  HA  SER A  26      10.866  -5.847  -2.796  1.00  0.00           H  
ATOM    408  HB2 SER A  26       9.479  -5.469  -0.373  1.00  0.00           H  
ATOM    409  HB3 SER A  26       8.764  -6.942  -1.022  1.00  0.00           H  
ATOM    410  HG  SER A  26      11.518  -6.381  -0.560  1.00  0.00           H  
ATOM    411  N   ASN A  27       8.709  -5.892  -4.678  1.00  0.00           N  
ATOM    412  CA  ASN A  27       8.190  -6.583  -5.852  1.00  0.00           C  
ATOM    413  C   ASN A  27       8.630  -5.853  -7.116  1.00  0.00           C  
ATOM    414  O   ASN A  27       7.886  -5.705  -8.086  1.00  0.00           O  
ATOM    415  CB  ASN A  27       6.667  -6.725  -5.769  1.00  0.00           C  
ATOM    416  CG  ASN A  27       6.122  -7.882  -6.588  1.00  0.00           C  
ATOM    417  OD1 ASN A  27       6.860  -8.653  -7.193  1.00  0.00           O  
ATOM    418  ND2 ASN A  27       4.798  -8.000  -6.612  1.00  0.00           N  
ATOM    419  H   ASN A  27       8.896  -4.902  -4.743  1.00  0.00           H  
ATOM    420  HA  ASN A  27       8.655  -7.567  -5.868  1.00  0.00           H  
ATOM    421  HB2 ASN A  27       6.356  -6.856  -4.733  1.00  0.00           H  
ATOM    422  HB3 ASN A  27       6.212  -5.829  -6.179  1.00  0.00           H  
ATOM    423 HD21 ASN A  27       4.231  -7.340  -6.100  1.00  0.00           H  
ATOM    424 HD22 ASN A  27       4.384  -8.751  -7.139  1.00  0.00           H  
ATOM    425  N   LYS A  28       9.877  -5.384  -7.102  1.00  0.00           N  
ATOM    426  CA  LYS A  28      10.431  -4.566  -8.160  1.00  0.00           C  
ATOM    427  C   LYS A  28      10.351  -5.317  -9.476  1.00  0.00           C  
ATOM    428  O   LYS A  28       9.892  -4.769 -10.464  1.00  0.00           O  
ATOM    429  CB  LYS A  28      11.855  -4.101  -7.824  1.00  0.00           C  
ATOM    430  CG  LYS A  28      11.901  -2.570  -7.765  1.00  0.00           C  
ATOM    431  CD  LYS A  28      13.317  -2.088  -7.428  1.00  0.00           C  
ATOM    432  CE  LYS A  28      13.415  -0.559  -7.482  1.00  0.00           C  
ATOM    433  NZ  LYS A  28      13.310  -0.049  -8.860  1.00  0.00           N  
ATOM    434  H   LYS A  28      10.448  -5.583  -6.304  1.00  0.00           H  
ATOM    435  HA  LYS A  28       9.779  -3.707  -8.246  1.00  0.00           H  
ATOM    436  HB2 LYS A  28      12.175  -4.504  -6.863  1.00  0.00           H  
ATOM    437  HB3 LYS A  28      12.546  -4.445  -8.594  1.00  0.00           H  
ATOM    438  HG2 LYS A  28      11.589  -2.175  -8.733  1.00  0.00           H  
ATOM    439  HG3 LYS A  28      11.207  -2.219  -6.996  1.00  0.00           H  
ATOM    440  HD2 LYS A  28      13.566  -2.423  -6.418  1.00  0.00           H  
ATOM    441  HD3 LYS A  28      14.038  -2.524  -8.122  1.00  0.00           H  
ATOM    442  HE2 LYS A  28      12.625  -0.117  -6.870  1.00  0.00           H  
ATOM    443  HE3 LYS A  28      14.380  -0.252  -7.074  1.00  0.00           H  
ATOM    444  HZ1 LYS A  28      14.053  -0.440  -9.424  1.00  0.00           H  
ATOM    445  HZ2 LYS A  28      12.419  -0.307  -9.258  1.00  0.00           H  
ATOM    446  HZ3 LYS A  28      13.393   0.958  -8.856  1.00  0.00           H  
ATOM    447  N   GLY A  29      10.716  -6.598  -9.449  1.00  0.00           N  
ATOM    448  CA  GLY A  29      10.584  -7.519 -10.573  1.00  0.00           C  
ATOM    449  C   GLY A  29       9.222  -7.419 -11.267  1.00  0.00           C  
ATOM    450  O   GLY A  29       9.129  -7.596 -12.479  1.00  0.00           O  
ATOM    451  H   GLY A  29      11.020  -6.949  -8.555  1.00  0.00           H  
ATOM    452  HA2 GLY A  29      11.373  -7.321 -11.300  1.00  0.00           H  
ATOM    453  HA3 GLY A  29      10.703  -8.537 -10.202  1.00  0.00           H  
ATOM    454  N   ALA A  30       8.168  -7.123 -10.500  1.00  0.00           N  
ATOM    455  CA  ALA A  30       6.824  -6.965 -11.021  1.00  0.00           C  
ATOM    456  C   ALA A  30       6.640  -5.535 -11.522  1.00  0.00           C  
ATOM    457  O   ALA A  30       6.327  -5.323 -12.694  1.00  0.00           O  
ATOM    458  CB  ALA A  30       5.789  -7.336  -9.954  1.00  0.00           C  
ATOM    459  H   ALA A  30       8.344  -6.812  -9.553  1.00  0.00           H  
ATOM    460  HA  ALA A  30       6.693  -7.653 -11.851  1.00  0.00           H  
ATOM    461  HB1 ALA A  30       5.960  -8.360  -9.623  1.00  0.00           H  
ATOM    462  HB2 ALA A  30       5.852  -6.668  -9.098  1.00  0.00           H  
ATOM    463  HB3 ALA A  30       4.787  -7.263 -10.375  1.00  0.00           H  
ATOM    464  N   ILE A  31       6.847  -4.552 -10.637  1.00  0.00           N  
ATOM    465  CA  ILE A  31       6.628  -3.143 -10.959  1.00  0.00           C  
ATOM    466  C   ILE A  31       7.372  -2.745 -12.235  1.00  0.00           C  
ATOM    467  O   ILE A  31       6.819  -2.095 -13.116  1.00  0.00           O  
ATOM    468  CB  ILE A  31       6.912  -2.236  -9.741  1.00  0.00           C  
ATOM    469  CG1 ILE A  31       5.700  -2.184  -8.791  1.00  0.00           C  
ATOM    470  CG2 ILE A  31       7.213  -0.788 -10.161  1.00  0.00           C  
ATOM    471  CD1 ILE A  31       5.445  -3.476  -8.012  1.00  0.00           C  
ATOM    472  H   ILE A  31       7.147  -4.803  -9.699  1.00  0.00           H  
ATOM    473  HA  ILE A  31       5.589  -3.046 -11.213  1.00  0.00           H  
ATOM    474  HB  ILE A  31       7.784  -2.607  -9.200  1.00  0.00           H  
ATOM    475 HG12 ILE A  31       5.872  -1.404  -8.051  1.00  0.00           H  
ATOM    476 HG13 ILE A  31       4.800  -1.921  -9.349  1.00  0.00           H  
ATOM    477 HG21 ILE A  31       8.136  -0.736 -10.738  1.00  0.00           H  
ATOM    478 HG22 ILE A  31       6.389  -0.392 -10.755  1.00  0.00           H  
ATOM    479 HG23 ILE A  31       7.342  -0.163  -9.276  1.00  0.00           H  
ATOM    480 HD11 ILE A  31       5.167  -4.288  -8.682  1.00  0.00           H  
ATOM    481 HD12 ILE A  31       6.338  -3.742  -7.449  1.00  0.00           H  
ATOM    482 HD13 ILE A  31       4.626  -3.315  -7.310  1.00  0.00           H  
ATOM    483  N   ILE A  32       8.611  -3.205 -12.337  1.00  0.00           N  
ATOM    484  CA  ILE A  32       9.487  -3.097 -13.497  1.00  0.00           C  
ATOM    485  C   ILE A  32       8.719  -3.396 -14.787  1.00  0.00           C  
ATOM    486  O   ILE A  32       8.714  -2.583 -15.711  1.00  0.00           O  
ATOM    487  CB  ILE A  32      10.722  -3.996 -13.303  1.00  0.00           C  
ATOM    488  CG1 ILE A  32      11.717  -3.285 -12.361  1.00  0.00           C  
ATOM    489  CG2 ILE A  32      11.424  -4.337 -14.628  1.00  0.00           C  
ATOM    490  CD1 ILE A  32      12.847  -4.197 -11.868  1.00  0.00           C  
ATOM    491  H   ILE A  32       8.882  -3.774 -11.550  1.00  0.00           H  
ATOM    492  HA  ILE A  32       9.852  -2.079 -13.556  1.00  0.00           H  
ATOM    493  HB  ILE A  32      10.367  -4.918 -12.845  1.00  0.00           H  
ATOM    494 HG12 ILE A  32      12.158  -2.430 -12.873  1.00  0.00           H  
ATOM    495 HG13 ILE A  32      11.187  -2.907 -11.487  1.00  0.00           H  
ATOM    496 HG21 ILE A  32      10.769  -4.915 -15.279  1.00  0.00           H  
ATOM    497 HG22 ILE A  32      11.724  -3.421 -15.139  1.00  0.00           H  
ATOM    498 HG23 ILE A  32      12.307  -4.947 -14.444  1.00  0.00           H  
ATOM    499 HD11 ILE A  32      12.440  -5.125 -11.473  1.00  0.00           H  
ATOM    500 HD12 ILE A  32      13.542  -4.424 -12.675  1.00  0.00           H  
ATOM    501 HD13 ILE A  32      13.397  -3.687 -11.077  1.00  0.00           H  
ATOM    502  N   GLY A  33       8.046  -4.548 -14.853  1.00  0.00           N  
ATOM    503  CA  GLY A  33       7.305  -4.943 -16.041  1.00  0.00           C  
ATOM    504  C   GLY A  33       6.315  -3.854 -16.444  1.00  0.00           C  
ATOM    505  O   GLY A  33       6.236  -3.461 -17.606  1.00  0.00           O  
ATOM    506  H   GLY A  33       7.963  -5.125 -14.023  1.00  0.00           H  
ATOM    507  HA2 GLY A  33       8.004  -5.127 -16.859  1.00  0.00           H  
ATOM    508  HA3 GLY A  33       6.759  -5.863 -15.830  1.00  0.00           H  
ATOM    509  N   LEU A  34       5.578  -3.333 -15.463  1.00  0.00           N  
ATOM    510  CA  LEU A  34       4.586  -2.306 -15.635  1.00  0.00           C  
ATOM    511  C   LEU A  34       5.206  -0.940 -15.875  1.00  0.00           C  
ATOM    512  O   LEU A  34       4.573  -0.074 -16.465  1.00  0.00           O  
ATOM    513  CB  LEU A  34       3.690  -2.294 -14.398  1.00  0.00           C  
ATOM    514  CG  LEU A  34       2.340  -2.970 -14.651  1.00  0.00           C  
ATOM    515  CD1 LEU A  34       1.568  -3.043 -13.330  1.00  0.00           C  
ATOM    516  CD2 LEU A  34       1.489  -2.204 -15.678  1.00  0.00           C  
ATOM    517  H   LEU A  34       5.738  -3.585 -14.507  1.00  0.00           H  
ATOM    518  HA  LEU A  34       4.044  -2.558 -16.529  1.00  0.00           H  
ATOM    519  HB2 LEU A  34       4.185  -2.809 -13.576  1.00  0.00           H  
ATOM    520  HB3 LEU A  34       3.554  -1.269 -14.087  1.00  0.00           H  
ATOM    521  HG  LEU A  34       2.551  -3.980 -15.005  1.00  0.00           H  
ATOM    522 HD11 LEU A  34       2.145  -3.597 -12.590  1.00  0.00           H  
ATOM    523 HD12 LEU A  34       1.378  -2.036 -12.955  1.00  0.00           H  
ATOM    524 HD13 LEU A  34       0.615  -3.550 -13.486  1.00  0.00           H  
ATOM    525 HD21 LEU A  34       1.402  -1.158 -15.383  1.00  0.00           H  
ATOM    526 HD22 LEU A  34       1.922  -2.254 -16.676  1.00  0.00           H  
ATOM    527 HD23 LEU A  34       0.492  -2.642 -15.726  1.00  0.00           H  
ATOM    528  N   MET A  35       6.441  -0.739 -15.443  1.00  0.00           N  
ATOM    529  CA  MET A  35       7.182   0.459 -15.768  1.00  0.00           C  
ATOM    530  C   MET A  35       7.362   0.482 -17.283  1.00  0.00           C  
ATOM    531  O   MET A  35       6.984   1.448 -17.945  1.00  0.00           O  
ATOM    532  CB  MET A  35       8.512   0.477 -14.996  1.00  0.00           C  
ATOM    533  CG  MET A  35       9.093   1.890 -14.856  1.00  0.00           C  
ATOM    534  SD  MET A  35       9.476   2.414 -13.141  1.00  0.00           S  
ATOM    535  CE  MET A  35       7.793   2.438 -12.448  1.00  0.00           C  
ATOM    536  H   MET A  35       6.882  -1.487 -14.926  1.00  0.00           H  
ATOM    537  HA  MET A  35       6.563   1.305 -15.471  1.00  0.00           H  
ATOM    538  HB2 MET A  35       8.351   0.065 -14.000  1.00  0.00           H  
ATOM    539  HB3 MET A  35       9.249  -0.150 -15.497  1.00  0.00           H  
ATOM    540  HG2 MET A  35      10.030   1.922 -15.410  1.00  0.00           H  
ATOM    541  HG3 MET A  35       8.423   2.630 -15.291  1.00  0.00           H  
ATOM    542  HE1 MET A  35       7.177   3.137 -13.010  1.00  0.00           H  
ATOM    543  HE2 MET A  35       7.352   1.445 -12.488  1.00  0.00           H  
ATOM    544  HE3 MET A  35       7.859   2.761 -11.410  1.00  0.00           H  
ATOM    545  N   VAL A  36       7.867  -0.620 -17.846  1.00  0.00           N  
ATOM    546  CA  VAL A  36       8.050  -0.688 -19.292  1.00  0.00           C  
ATOM    547  C   VAL A  36       6.688  -0.658 -19.996  1.00  0.00           C  
ATOM    548  O   VAL A  36       6.482   0.080 -20.955  1.00  0.00           O  
ATOM    549  CB  VAL A  36       8.891  -1.896 -19.726  1.00  0.00           C  
ATOM    550  CG1 VAL A  36       9.343  -1.724 -21.184  1.00  0.00           C  
ATOM    551  CG2 VAL A  36      10.141  -2.101 -18.861  1.00  0.00           C  
ATOM    552  H   VAL A  36       8.063  -1.425 -17.252  1.00  0.00           H  
ATOM    553  HA  VAL A  36       8.617   0.183 -19.591  1.00  0.00           H  
ATOM    554  HB  VAL A  36       8.263  -2.775 -19.654  1.00  0.00           H  
ATOM    555 HG11 VAL A  36       8.485  -1.585 -21.842  1.00  0.00           H  
ATOM    556 HG12 VAL A  36      10.000  -0.856 -21.271  1.00  0.00           H  
ATOM    557 HG13 VAL A  36       9.887  -2.610 -21.511  1.00  0.00           H  
ATOM    558 HG21 VAL A  36      10.703  -1.171 -18.782  1.00  0.00           H  
ATOM    559 HG22 VAL A  36       9.860  -2.438 -17.868  1.00  0.00           H  
ATOM    560 HG23 VAL A  36      10.775  -2.867 -19.307  1.00  0.00           H  
ATOM    561  N   GLY A  37       5.752  -1.473 -19.511  1.00  0.00           N  
ATOM    562  CA  GLY A  37       4.477  -1.725 -20.161  1.00  0.00           C  
ATOM    563  C   GLY A  37       3.552  -0.517 -20.064  1.00  0.00           C  
ATOM    564  O   GLY A  37       2.752  -0.271 -20.960  1.00  0.00           O  
ATOM    565  H   GLY A  37       5.965  -1.984 -18.664  1.00  0.00           H  
ATOM    566  HA2 GLY A  37       4.642  -1.970 -21.211  1.00  0.00           H  
ATOM    567  HA3 GLY A  37       3.997  -2.574 -19.675  1.00  0.00           H  
ATOM    568  N   GLY A  38       3.652   0.227 -18.964  1.00  0.00           N  
ATOM    569  CA  GLY A  38       2.855   1.409 -18.705  1.00  0.00           C  
ATOM    570  C   GLY A  38       3.453   2.623 -19.405  1.00  0.00           C  
ATOM    571  O   GLY A  38       2.707   3.467 -19.897  1.00  0.00           O  
ATOM    572  H   GLY A  38       4.328  -0.028 -18.251  1.00  0.00           H  
ATOM    573  HA2 GLY A  38       1.828   1.256 -19.041  1.00  0.00           H  
ATOM    574  HA3 GLY A  38       2.841   1.599 -17.632  1.00  0.00           H  
ATOM    575  N   VAL A  39       4.788   2.716 -19.460  1.00  0.00           N  
ATOM    576  CA  VAL A  39       5.478   3.876 -20.029  1.00  0.00           C  
ATOM    577  C   VAL A  39       6.103   3.486 -21.375  1.00  0.00           C  
ATOM    578  O   VAL A  39       7.159   3.972 -21.769  1.00  0.00           O  
ATOM    579  CB  VAL A  39       6.460   4.484 -19.004  1.00  0.00           C  
ATOM    580  CG1 VAL A  39       6.908   5.898 -19.412  1.00  0.00           C  
ATOM    581  CG2 VAL A  39       5.794   4.607 -17.622  1.00  0.00           C  
ATOM    582  H   VAL A  39       5.362   1.947 -19.115  1.00  0.00           H  
ATOM    583  HA  VAL A  39       4.754   4.658 -20.258  1.00  0.00           H  
ATOM    584  HB  VAL A  39       7.340   3.846 -18.912  1.00  0.00           H  
ATOM    585 HG11 VAL A  39       7.501   5.881 -20.324  1.00  0.00           H  
ATOM    586 HG12 VAL A  39       6.040   6.538 -19.569  1.00  0.00           H  
ATOM    587 HG13 VAL A  39       7.525   6.331 -18.624  1.00  0.00           H  
ATOM    588 HG21 VAL A  39       4.875   5.190 -17.704  1.00  0.00           H  
ATOM    589 HG22 VAL A  39       5.559   3.627 -17.208  1.00  0.00           H  
ATOM    590 HG23 VAL A  39       6.469   5.108 -16.927  1.00  0.00           H  
ATOM    591  N   VAL A  40       5.420   2.595 -22.099  1.00  0.00           N  
ATOM    592  CA  VAL A  40       5.766   2.197 -23.448  1.00  0.00           C  
ATOM    593  C   VAL A  40       5.845   3.411 -24.386  1.00  0.00           C  
ATOM    594  O   VAL A  40       6.762   3.498 -25.199  1.00  0.00           O  
ATOM    595  CB  VAL A  40       4.826   1.078 -23.944  1.00  0.00           C  
ATOM    596  CG1 VAL A  40       3.335   1.358 -23.714  1.00  0.00           C  
ATOM    597  CG2 VAL A  40       5.055   0.775 -25.431  1.00  0.00           C  
ATOM    598  H   VAL A  40       4.712   2.064 -21.629  1.00  0.00           H  
ATOM    599  HA  VAL A  40       6.755   1.762 -23.362  1.00  0.00           H  
ATOM    600  HB  VAL A  40       5.072   0.174 -23.383  1.00  0.00           H  
ATOM    601 HG11 VAL A  40       3.115   1.492 -22.658  1.00  0.00           H  
ATOM    602 HG12 VAL A  40       3.032   2.252 -24.243  1.00  0.00           H  
ATOM    603 HG13 VAL A  40       2.746   0.518 -24.082  1.00  0.00           H  
ATOM    604 HG21 VAL A  40       4.710   1.605 -26.048  1.00  0.00           H  
ATOM    605 HG22 VAL A  40       6.117   0.608 -25.617  1.00  0.00           H  
ATOM    606 HG23 VAL A  40       4.502  -0.120 -25.713  1.00  0.00           H  
ATOM    607  N   ILE A  41       4.890   4.344 -24.281  1.00  0.00           N  
ATOM    608  CA  ILE A  41       4.923   5.624 -24.976  1.00  0.00           C  
ATOM    609  C   ILE A  41       5.335   6.687 -23.948  1.00  0.00           C  
ATOM    610  O   ILE A  41       5.297   6.444 -22.743  1.00  0.00           O  
ATOM    611  CB  ILE A  41       3.553   5.943 -25.611  1.00  0.00           C  
ATOM    612  CG1 ILE A  41       2.847   4.680 -26.147  1.00  0.00           C  
ATOM    613  CG2 ILE A  41       3.655   6.992 -26.734  1.00  0.00           C  
ATOM    614  CD1 ILE A  41       1.489   4.930 -26.808  1.00  0.00           C  
ATOM    615  H   ILE A  41       4.197   4.256 -23.554  1.00  0.00           H  
ATOM    616  HA  ILE A  41       5.654   5.601 -25.777  1.00  0.00           H  
ATOM    617  HB  ILE A  41       2.969   6.360 -24.801  1.00  0.00           H  
ATOM    618 HG12 ILE A  41       3.498   4.155 -26.848  1.00  0.00           H  
ATOM    619 HG13 ILE A  41       2.630   4.031 -25.306  1.00  0.00           H  
ATOM    620 HG21 ILE A  41       4.027   7.942 -26.361  1.00  0.00           H  
ATOM    621 HG22 ILE A  41       4.311   6.631 -27.527  1.00  0.00           H  
ATOM    622 HG23 ILE A  41       2.673   7.201 -27.154  1.00  0.00           H  
ATOM    623 HD11 ILE A  41       0.878   5.574 -26.173  1.00  0.00           H  
ATOM    624 HD12 ILE A  41       1.610   5.383 -27.792  1.00  0.00           H  
ATOM    625 HD13 ILE A  41       0.978   3.975 -26.936  1.00  0.00           H  
ATOM    626  N   ALA A  42       5.699   7.872 -24.437  1.00  0.00           N  
ATOM    627  CA  ALA A  42       6.164   9.002 -23.640  1.00  0.00           C  
ATOM    628  C   ALA A  42       7.395   8.625 -22.804  1.00  0.00           C  
ATOM    629  O   ALA A  42       7.498   9.133 -21.666  1.00  0.00           O  
ATOM    630  CB  ALA A  42       5.013   9.570 -22.797  1.00  0.00           C  
ATOM    631  OXT ALA A  42       8.234   7.867 -23.340  1.00  0.00           O  
ATOM    632  H   ALA A  42       5.675   7.973 -25.437  1.00  0.00           H  
ATOM    633  HA  ALA A  42       6.473   9.781 -24.337  1.00  0.00           H  
ATOM    634  HB1 ALA A  42       4.148   9.762 -23.432  1.00  0.00           H  
ATOM    635  HB2 ALA A  42       4.731   8.870 -22.010  1.00  0.00           H  
ATOM    636  HB3 ALA A  42       5.324  10.509 -22.336  1.00  0.00           H  
TER     637      ALA A  42                                                      
ENDMDL                                                                          
MODEL        8                                                                  
ATOM      1  N   ASP A   1     -11.411  -0.141  24.417  1.00  0.00           N  
ATOM      2  CA  ASP A   1     -12.881   0.036  24.431  1.00  0.00           C  
ATOM      3  C   ASP A   1     -13.353   1.402  23.936  1.00  0.00           C  
ATOM      4  O   ASP A   1     -14.553   1.639  23.840  1.00  0.00           O  
ATOM      5  CB  ASP A   1     -13.467  -0.266  25.819  1.00  0.00           C  
ATOM      6  CG  ASP A   1     -13.862  -1.724  25.975  1.00  0.00           C  
ATOM      7  OD1 ASP A   1     -15.004  -2.012  26.316  1.00  0.00           O  
ATOM      8  OD2 ASP A   1     -12.922  -2.641  25.622  1.00  0.00           O  
ATOM      9  H1  ASP A   1     -11.057  -0.007  23.481  1.00  0.00           H  
ATOM     10  H2  ASP A   1     -10.972   0.509  25.054  1.00  0.00           H  
ATOM     11  H3  ASP A   1     -11.204  -1.086  24.713  1.00  0.00           H  
ATOM     12  HA  ASP A   1     -13.275  -0.653  23.693  1.00  0.00           H  
ATOM     13  HB2 ASP A   1     -12.755   0.006  26.598  1.00  0.00           H  
ATOM     14  HB3 ASP A   1     -14.372   0.325  25.969  1.00  0.00           H  
ATOM     15  HD2 ASP A   1     -13.292  -3.522  25.716  1.00  0.00           H  
ATOM     16  N   ALA A   2     -12.411   2.286  23.619  1.00  0.00           N  
ATOM     17  CA  ALA A   2     -12.705   3.610  23.089  1.00  0.00           C  
ATOM     18  C   ALA A   2     -12.755   3.545  21.561  1.00  0.00           C  
ATOM     19  O   ALA A   2     -13.825   3.417  20.974  1.00  0.00           O  
ATOM     20  CB  ALA A   2     -11.678   4.621  23.620  1.00  0.00           C  
ATOM     21  H   ALA A   2     -11.462   1.975  23.717  1.00  0.00           H  
ATOM     22  HA  ALA A   2     -13.684   3.943  23.440  1.00  0.00           H  
ATOM     23  HB1 ALA A   2     -11.773   4.694  24.704  1.00  0.00           H  
ATOM     24  HB2 ALA A   2     -10.659   4.316  23.382  1.00  0.00           H  
ATOM     25  HB3 ALA A   2     -11.872   5.603  23.186  1.00  0.00           H  
ATOM     26  N   GLU A   3     -11.585   3.608  20.919  1.00  0.00           N  
ATOM     27  CA  GLU A   3     -11.390   3.640  19.476  1.00  0.00           C  
ATOM     28  C   GLU A   3      -9.989   3.083  19.195  1.00  0.00           C  
ATOM     29  O   GLU A   3      -9.270   3.572  18.329  1.00  0.00           O  
ATOM     30  CB  GLU A   3     -11.567   5.080  18.943  1.00  0.00           C  
ATOM     31  CG  GLU A   3     -13.024   5.406  18.577  1.00  0.00           C  
ATOM     32  CD  GLU A   3     -13.187   6.857  18.147  1.00  0.00           C  
ATOM     33  OE1 GLU A   3     -13.740   7.645  18.907  1.00  0.00           O  
ATOM     34  OE2 GLU A   3     -12.597   7.203  16.970  1.00  0.00           O  
ATOM     35  H   GLU A   3     -10.744   3.593  21.474  1.00  0.00           H  
ATOM     36  HA  GLU A   3     -12.106   2.977  18.985  1.00  0.00           H  
ATOM     37  HB2 GLU A   3     -11.210   5.792  19.689  1.00  0.00           H  
ATOM     38  HB3 GLU A   3     -10.973   5.224  18.040  1.00  0.00           H  
ATOM     39  HG2 GLU A   3     -13.367   4.756  17.772  1.00  0.00           H  
ATOM     40  HG3 GLU A   3     -13.676   5.257  19.435  1.00  0.00           H  
ATOM     41  HE2 GLU A   3     -12.182   6.463  16.527  1.00  0.00           H  
ATOM     42  N   PHE A   4      -9.602   2.046  19.944  1.00  0.00           N  
ATOM     43  CA  PHE A   4      -8.358   1.320  19.723  1.00  0.00           C  
ATOM     44  C   PHE A   4      -8.616   0.041  18.924  1.00  0.00           C  
ATOM     45  O   PHE A   4      -7.717  -0.477  18.272  1.00  0.00           O  
ATOM     46  CB  PHE A   4      -7.663   1.044  21.063  1.00  0.00           C  
ATOM     47  CG  PHE A   4      -6.167   0.841  20.933  1.00  0.00           C  
ATOM     48  CD1 PHE A   4      -5.310   1.958  20.917  1.00  0.00           C  
ATOM     49  CD2 PHE A   4      -5.634  -0.449  20.749  1.00  0.00           C  
ATOM     50  CE1 PHE A   4      -3.926   1.785  20.748  1.00  0.00           C  
ATOM     51  CE2 PHE A   4      -4.249  -0.621  20.581  1.00  0.00           C  
ATOM     52  CZ  PHE A   4      -3.394   0.495  20.584  1.00  0.00           C  
ATOM     53  H   PHE A   4     -10.227   1.710  20.658  1.00  0.00           H  
ATOM     54  HA  PHE A   4      -7.692   1.933  19.126  1.00  0.00           H  
ATOM     55  HB2 PHE A   4      -7.814   1.898  21.724  1.00  0.00           H  
ATOM     56  HB3 PHE A   4      -8.111   0.171  21.540  1.00  0.00           H  
ATOM     57  HD1 PHE A   4      -5.709   2.957  21.022  1.00  0.00           H  
ATOM     58  HD2 PHE A   4      -6.285  -1.310  20.709  1.00  0.00           H  
ATOM     59  HE1 PHE A   4      -3.270   2.644  20.737  1.00  0.00           H  
ATOM     60  HE2 PHE A   4      -3.842  -1.612  20.435  1.00  0.00           H  
ATOM     61  HZ  PHE A   4      -2.330   0.362  20.450  1.00  0.00           H  
ATOM     62  N   ARG A   5      -9.856  -0.455  18.977  1.00  0.00           N  
ATOM     63  CA  ARG A   5     -10.274  -1.678  18.297  1.00  0.00           C  
ATOM     64  C   ARG A   5     -11.129  -1.385  17.064  1.00  0.00           C  
ATOM     65  O   ARG A   5     -10.866  -1.911  15.990  1.00  0.00           O  
ATOM     66  CB  ARG A   5     -10.989  -2.633  19.261  1.00  0.00           C  
ATOM     67  CG  ARG A   5     -10.081  -3.018  20.437  1.00  0.00           C  
ATOM     68  CD  ARG A   5     -10.519  -4.364  21.029  1.00  0.00           C  
ATOM     69  NE  ARG A   5      -9.759  -4.706  22.238  1.00  0.00           N  
ATOM     70  CZ  ARG A   5      -8.495  -5.158  22.268  1.00  0.00           C  
ATOM     71  NH1 ARG A   5      -7.785  -5.274  21.141  1.00  0.00           N  
ATOM     72  NH2 ARG A   5      -7.947  -5.495  23.438  1.00  0.00           N  
ATOM     73  H   ARG A   5     -10.523   0.062  19.522  1.00  0.00           H  
ATOM     74  HA  ARG A   5      -9.389  -2.199  17.944  1.00  0.00           H  
ATOM     75  HB2 ARG A   5     -11.912  -2.187  19.637  1.00  0.00           H  
ATOM     76  HB3 ARG A   5     -11.242  -3.532  18.698  1.00  0.00           H  
ATOM     77  HG2 ARG A   5      -9.050  -3.094  20.092  1.00  0.00           H  
ATOM     78  HG3 ARG A   5     -10.132  -2.244  21.204  1.00  0.00           H  
ATOM     79  HD2 ARG A   5     -11.574  -4.305  21.299  1.00  0.00           H  
ATOM     80  HD3 ARG A   5     -10.408  -5.158  20.288  1.00  0.00           H  
ATOM     81  HE  ARG A   5     -10.261  -4.636  23.113  1.00  0.00           H  
ATOM     82 HH11 ARG A   5      -8.208  -5.025  20.259  1.00  0.00           H  
ATOM     83 HH12 ARG A   5      -6.832  -5.607  21.156  1.00  0.00           H  
ATOM     84 HH21 ARG A   5      -8.488  -5.424  24.287  1.00  0.00           H  
ATOM     85 HH22 ARG A   5      -6.999  -5.839  23.486  1.00  0.00           H  
ATOM     86  N   HIS A   6     -12.153  -0.534  17.197  1.00  0.00           N  
ATOM     87  CA  HIS A   6     -13.065  -0.235  16.091  1.00  0.00           C  
ATOM     88  C   HIS A   6     -12.441   0.705  15.047  1.00  0.00           C  
ATOM     89  O   HIS A   6     -13.071   1.061  14.055  1.00  0.00           O  
ATOM     90  CB  HIS A   6     -14.387   0.309  16.650  1.00  0.00           C  
ATOM     91  CG  HIS A   6     -15.498   0.340  15.632  1.00  0.00           C  
ATOM     92  ND1 HIS A   6     -16.204  -0.752  15.163  1.00  0.00           N  
ATOM     93  CD2 HIS A   6     -15.897   1.438  14.923  1.00  0.00           C  
ATOM     94  CE1 HIS A   6     -17.023  -0.320  14.186  1.00  0.00           C  
ATOM     95  NE2 HIS A   6     -16.852   1.007  14.024  1.00  0.00           N  
ATOM     96  H   HIS A   6     -12.331  -0.113  18.095  1.00  0.00           H  
ATOM     97  HA  HIS A   6     -13.295  -1.163  15.570  1.00  0.00           H  
ATOM     98  HB2 HIS A   6     -14.718  -0.328  17.472  1.00  0.00           H  
ATOM     99  HB3 HIS A   6     -14.229   1.316  17.039  1.00  0.00           H  
ATOM    100  HD1 HIS A   6     -16.107  -1.708  15.475  1.00  0.00           H  
ATOM    101  HD2 HIS A   6     -15.481   2.430  15.004  1.00  0.00           H  
ATOM    102  HE1 HIS A   6     -17.691  -0.940  13.607  1.00  0.00           H  
ATOM    103  HE2 HIS A   6     -17.321   1.584  13.340  1.00  0.00           H  
ATOM    104  N   ASP A   7     -11.179   1.097  15.229  1.00  0.00           N  
ATOM    105  CA  ASP A   7     -10.490   2.067  14.390  1.00  0.00           C  
ATOM    106  C   ASP A   7     -10.097   1.521  13.012  1.00  0.00           C  
ATOM    107  O   ASP A   7      -9.182   2.062  12.398  1.00  0.00           O  
ATOM    108  CB  ASP A   7      -9.269   2.619  15.142  1.00  0.00           C  
ATOM    109  CG  ASP A   7      -8.165   1.593  15.378  1.00  0.00           C  
ATOM    110  OD1 ASP A   7      -8.379   0.410  15.140  1.00  0.00           O  
ATOM    111  OD2 ASP A   7      -6.944   2.105  15.697  1.00  0.00           O  
ATOM    112  H   ASP A   7     -10.640   0.630  15.938  1.00  0.00           H  
ATOM    113  HA  ASP A   7     -11.159   2.910  14.217  1.00  0.00           H  
ATOM    114  HB2 ASP A   7      -8.845   3.439  14.570  1.00  0.00           H  
ATOM    115  HB3 ASP A   7      -9.606   3.012  16.093  1.00  0.00           H  
ATOM    116  HD2 ASP A   7      -7.005   2.911  16.215  1.00  0.00           H  
ATOM    117  N   SER A   8     -10.790   0.512  12.484  1.00  0.00           N  
ATOM    118  CA  SER A   8     -10.505  -0.034  11.170  1.00  0.00           C  
ATOM    119  C   SER A   8     -10.601   1.057  10.106  1.00  0.00           C  
ATOM    120  O   SER A   8      -9.686   1.221   9.310  1.00  0.00           O  
ATOM    121  CB  SER A   8     -11.450  -1.196  10.876  1.00  0.00           C  
ATOM    122  OG  SER A   8     -11.495  -2.056  11.998  1.00  0.00           O  
ATOM    123  H   SER A   8     -11.552   0.094  13.001  1.00  0.00           H  
ATOM    124  HA  SER A   8      -9.497  -0.438  11.170  1.00  0.00           H  
ATOM    125  HB2 SER A   8     -12.440  -0.798  10.686  1.00  0.00           H  
ATOM    126  HB3 SER A   8     -11.103  -1.732   9.991  1.00  0.00           H  
ATOM    127  HG  SER A   8     -11.962  -2.862  11.765  1.00  0.00           H  
ATOM    128  N   GLY A   9     -11.683   1.842  10.116  1.00  0.00           N  
ATOM    129  CA  GLY A   9     -11.884   2.910   9.142  1.00  0.00           C  
ATOM    130  C   GLY A   9     -10.818   4.010   9.217  1.00  0.00           C  
ATOM    131  O   GLY A   9     -10.683   4.796   8.283  1.00  0.00           O  
ATOM    132  H   GLY A   9     -12.388   1.693  10.824  1.00  0.00           H  
ATOM    133  HA2 GLY A   9     -11.869   2.481   8.138  1.00  0.00           H  
ATOM    134  HA3 GLY A   9     -12.860   3.364   9.307  1.00  0.00           H  
ATOM    135  N   TYR A  10     -10.063   4.073  10.319  1.00  0.00           N  
ATOM    136  CA  TYR A  10      -8.956   4.994  10.499  1.00  0.00           C  
ATOM    137  C   TYR A  10      -7.670   4.325  10.000  1.00  0.00           C  
ATOM    138  O   TYR A  10      -6.990   4.825   9.104  1.00  0.00           O  
ATOM    139  CB  TYR A  10      -8.895   5.358  11.989  1.00  0.00           C  
ATOM    140  CG  TYR A  10      -7.795   6.312  12.400  1.00  0.00           C  
ATOM    141  CD1 TYR A  10      -7.757   7.616  11.874  1.00  0.00           C  
ATOM    142  CD2 TYR A  10      -6.886   5.940  13.411  1.00  0.00           C  
ATOM    143  CE1 TYR A  10      -6.842   8.554  12.380  1.00  0.00           C  
ATOM    144  CE2 TYR A  10      -5.978   6.881  13.919  1.00  0.00           C  
ATOM    145  CZ  TYR A  10      -6.005   8.206  13.455  1.00  0.00           C  
ATOM    146  OH  TYR A  10      -5.120   9.112  13.957  1.00  0.00           O  
ATOM    147  H   TYR A  10     -10.188   3.380  11.040  1.00  0.00           H  
ATOM    148  HA  TYR A  10      -9.140   5.898   9.924  1.00  0.00           H  
ATOM    149  HB2 TYR A  10      -9.853   5.788  12.288  1.00  0.00           H  
ATOM    150  HB3 TYR A  10      -8.774   4.445  12.562  1.00  0.00           H  
ATOM    151  HD1 TYR A  10      -8.444   7.909  11.093  1.00  0.00           H  
ATOM    152  HD2 TYR A  10      -6.894   4.941  13.819  1.00  0.00           H  
ATOM    153  HE1 TYR A  10      -6.779   9.531  11.924  1.00  0.00           H  
ATOM    154  HE2 TYR A  10      -5.241   6.579  14.649  1.00  0.00           H  
ATOM    155  HH  TYR A  10      -5.244   9.998  13.611  1.00  0.00           H  
ATOM    156  N   GLU A  11      -7.351   3.167  10.583  1.00  0.00           N  
ATOM    157  CA  GLU A  11      -6.156   2.397  10.299  1.00  0.00           C  
ATOM    158  C   GLU A  11      -6.080   1.914   8.850  1.00  0.00           C  
ATOM    159  O   GLU A  11      -4.977   1.729   8.341  1.00  0.00           O  
ATOM    160  CB  GLU A  11      -6.076   1.208  11.265  1.00  0.00           C  
ATOM    161  CG  GLU A  11      -5.831   1.640  12.720  1.00  0.00           C  
ATOM    162  CD  GLU A  11      -4.456   2.266  12.930  1.00  0.00           C  
ATOM    163  OE1 GLU A  11      -3.489   1.530  13.084  1.00  0.00           O  
ATOM    164  OE2 GLU A  11      -4.367   3.612  12.721  1.00  0.00           O  
ATOM    165  H   GLU A  11      -7.992   2.788  11.265  1.00  0.00           H  
ATOM    166  HA  GLU A  11      -5.306   3.052  10.455  1.00  0.00           H  
ATOM    167  HB2 GLU A  11      -7.007   0.641  11.208  1.00  0.00           H  
ATOM    168  HB3 GLU A  11      -5.268   0.544  10.955  1.00  0.00           H  
ATOM    169  HG2 GLU A  11      -6.607   2.326  13.053  1.00  0.00           H  
ATOM    170  HG3 GLU A  11      -5.880   0.753  13.354  1.00  0.00           H  
ATOM    171  HE2 GLU A  11      -5.214   3.988  12.475  1.00  0.00           H  
ATOM    172  N   VAL A  12      -7.225   1.685   8.203  1.00  0.00           N  
ATOM    173  CA  VAL A  12      -7.318   1.141   6.855  1.00  0.00           C  
ATOM    174  C   VAL A  12      -6.282   1.750   5.942  1.00  0.00           C  
ATOM    175  O   VAL A  12      -5.406   1.054   5.460  1.00  0.00           O  
ATOM    176  CB  VAL A  12      -8.737   1.313   6.282  1.00  0.00           C  
ATOM    177  CG1 VAL A  12      -9.286   2.748   6.278  1.00  0.00           C  
ATOM    178  CG2 VAL A  12      -8.834   0.733   4.867  1.00  0.00           C  
ATOM    179  H   VAL A  12      -8.093   1.811   8.710  1.00  0.00           H  
ATOM    180  HA  VAL A  12      -7.063   0.085   6.914  1.00  0.00           H  
ATOM    181  HB  VAL A  12      -9.387   0.744   6.925  1.00  0.00           H  
ATOM    182 HG11 VAL A  12     -10.373   2.720   6.239  1.00  0.00           H  
ATOM    183 HG12 VAL A  12      -8.980   3.285   7.174  1.00  0.00           H  
ATOM    184 HG13 VAL A  12      -8.941   3.285   5.399  1.00  0.00           H  
ATOM    185 HG21 VAL A  12      -8.248   1.330   4.167  1.00  0.00           H  
ATOM    186 HG22 VAL A  12      -8.459  -0.290   4.863  1.00  0.00           H  
ATOM    187 HG23 VAL A  12      -9.875   0.739   4.546  1.00  0.00           H  
ATOM    188  N   HIS A  13      -6.393   3.050   5.739  1.00  0.00           N  
ATOM    189  CA  HIS A  13      -5.503   3.828   4.908  1.00  0.00           C  
ATOM    190  C   HIS A  13      -4.109   3.845   5.507  1.00  0.00           C  
ATOM    191  O   HIS A  13      -3.144   3.640   4.777  1.00  0.00           O  
ATOM    192  CB  HIS A  13      -6.012   5.252   4.782  1.00  0.00           C  
ATOM    193  CG  HIS A  13      -7.247   5.389   3.929  1.00  0.00           C  
ATOM    194  ND1 HIS A  13      -8.532   5.626   4.381  1.00  0.00           N  
ATOM    195  CD2 HIS A  13      -7.286   5.291   2.566  1.00  0.00           C  
ATOM    196  CE1 HIS A  13      -9.343   5.647   3.308  1.00  0.00           C  
ATOM    197  NE2 HIS A  13      -8.606   5.453   2.195  1.00  0.00           N  
ATOM    198  H   HIS A  13      -7.152   3.484   6.227  1.00  0.00           H  
ATOM    199  HA  HIS A  13      -5.454   3.391   3.914  1.00  0.00           H  
ATOM    200  HB2 HIS A  13      -6.193   5.622   5.789  1.00  0.00           H  
ATOM    201  HB3 HIS A  13      -5.205   5.814   4.318  1.00  0.00           H  
ATOM    202  HD1 HIS A  13      -8.820   5.744   5.343  1.00  0.00           H  
ATOM    203  HD2 HIS A  13      -6.449   5.120   1.905  1.00  0.00           H  
ATOM    204  HE1 HIS A  13     -10.413   5.786   3.337  1.00  0.00           H  
ATOM    205  HE2 HIS A  13      -8.961   5.427   1.250  1.00  0.00           H  
ATOM    206  N   HIS A  14      -4.002   4.099   6.819  1.00  0.00           N  
ATOM    207  CA  HIS A  14      -2.712   4.143   7.498  1.00  0.00           C  
ATOM    208  C   HIS A  14      -1.854   2.963   7.062  1.00  0.00           C  
ATOM    209  O   HIS A  14      -0.683   3.152   6.739  1.00  0.00           O  
ATOM    210  CB  HIS A  14      -2.855   4.143   9.020  1.00  0.00           C  
ATOM    211  CG  HIS A  14      -3.496   5.364   9.628  1.00  0.00           C  
ATOM    212  ND1 HIS A  14      -3.482   5.629  10.983  1.00  0.00           N  
ATOM    213  CD2 HIS A  14      -3.990   6.470   8.978  1.00  0.00           C  
ATOM    214  CE1 HIS A  14      -3.936   6.877  11.158  1.00  0.00           C  
ATOM    215  NE2 HIS A  14      -4.287   7.391   9.965  1.00  0.00           N  
ATOM    216  H   HIS A  14      -4.838   4.228   7.371  1.00  0.00           H  
ATOM    217  HA  HIS A  14      -2.194   5.059   7.218  1.00  0.00           H  
ATOM    218  HB2 HIS A  14      -3.375   3.250   9.352  1.00  0.00           H  
ATOM    219  HB3 HIS A  14      -1.847   4.088   9.435  1.00  0.00           H  
ATOM    220  HD1 HIS A  14      -3.179   4.994  11.717  1.00  0.00           H  
ATOM    221  HD2 HIS A  14      -4.056   6.657   7.905  1.00  0.00           H  
ATOM    222  HE1 HIS A  14      -3.948   7.398  12.100  1.00  0.00           H  
ATOM    223  HE2 HIS A  14      -4.657   8.319   9.813  1.00  0.00           H  
ATOM    224  N   GLN A  15      -2.450   1.763   7.015  1.00  0.00           N  
ATOM    225  CA  GLN A  15      -1.748   0.590   6.546  1.00  0.00           C  
ATOM    226  C   GLN A  15      -1.810   0.391   5.044  1.00  0.00           C  
ATOM    227  O   GLN A  15      -0.763   0.235   4.441  1.00  0.00           O  
ATOM    228  CB  GLN A  15      -2.080  -0.659   7.372  1.00  0.00           C  
ATOM    229  CG  GLN A  15      -3.498  -1.198   7.140  1.00  0.00           C
[truncated: 136,810 more chars]
