# Supplementary material for: In silico approaches for predicting the half-life of natural and modified peptides in blood
Source: PLoS One. 2018 Jun 1;13(6):e0196829. doi: 10.1371/journal.pone.0196829 (PMC5983457; doi:10.1371/journal.pone.0196829)
Supplement: S3 File — (ZIP) [file pone.0196829.s009.zip › 3may2018_261_pdb_files/1077.pdb]

PFRMAT TS
TARGET 1077
AUTHOR Raghava-GPS-serv
METHOD PEPSTR
MODEL  1  REFINED
PARENT N/A
ATOM      1  N   GLY     1       7.081 -19.449  -3.472  1.00  0.00
ATOM      2  CA  GLY     1       6.254 -20.372  -2.748  1.00  0.00
ATOM      3  C   GLY     1       6.550 -20.391  -1.211  1.00  0.00
ATOM      4  O   GLY     1       6.390 -21.410  -0.558  1.00  0.00
ATOM      5  N   VAL     2       6.994 -19.307  -0.579  1.00  0.00
ATOM      6  CA  VAL     2       7.570 -19.268   0.784  1.00  0.00
ATOM      7  CB  VAL     2       9.055 -19.698   0.689  1.00  0.00
ATOM      8  CG1 VAL     2      10.027 -18.564   0.296  1.00  0.00
ATOM      9  CG2 VAL     2       9.519 -20.303   1.993  1.00  0.00
ATOM     10  C   VAL     2       7.298 -17.957   1.563  1.00  0.00
ATOM     11  O   VAL     2       7.523 -17.898   2.779  1.00  0.00
ATOM     12  N   GLN     3       6.676 -17.038   0.849  1.00  0.00
ATOM     13  CA  GLN     3       6.511 -15.642   1.305  1.00  0.00
ATOM     14  CB  GLN     3       7.885 -15.006   0.988  1.00  0.00
ATOM     15  CG  GLN     3       8.451 -14.962  -0.449  1.00  0.00
ATOM     16  CD  GLN     3       7.798 -13.983  -1.358  1.00  0.00
ATOM     17  OE1 GLN     3       7.865 -12.749  -1.114  1.00  0.00
ATOM     18  NE2 GLN     3       7.118 -14.389  -2.425  1.00  0.00
ATOM     19  C   GLN     3       5.200 -15.026   0.781  1.00  0.00
ATOM     20  O   GLN     3       4.244 -15.767   0.653  1.00  0.00
ATOM     21  N   LEU     4       5.186 -13.750   0.353  1.00  0.00
ATOM     22  CA  LEU     4       4.032 -13.014  -0.321  1.00  0.00
ATOM     23  CB  LEU     4       4.330 -11.487  -0.285  1.00  0.00
ATOM     24  CG  LEU     4       4.836 -10.887   1.078  1.00  0.00
ATOM     25  CD1 LEU     4       5.021  -9.381   0.792  1.00  0.00
ATOM     26  CD2 LEU     4       3.889 -11.132   2.214  1.00  0.00
ATOM     27  C   LEU     4       3.705 -13.453  -1.768  1.00  0.00
ATOM     28  O   LEU     4       3.599 -12.649  -2.618  1.00  0.00
ATOM     29  N   ASP     5       3.568 -14.757  -2.018  1.00  0.00
ATOM     30  CA  ASP     5       3.352 -15.364  -3.315  1.00  0.00
ATOM     31  CB  ASP     5       3.827 -16.809  -3.295  1.00  0.00
ATOM     32  CG  ASP     5       5.318 -16.912  -2.916  1.00  0.00
ATOM     33  OD1 ASP     5       5.695 -17.097  -1.729  1.00  0.00
ATOM     34  OD2 ASP     5       6.173 -16.846  -3.798  1.00  0.00
ATOM     35  C   ASP     5       1.877 -15.362  -3.832  1.00  0.00
ATOM     36  O   ASP     5       1.680 -15.470  -5.038  1.00  0.00
ATOM     37  N   LEU     6       0.883 -15.171  -2.962  1.00  0.00
ATOM     38  CA  LEU     6      -0.332 -14.496  -3.400  1.00  0.00
ATOM     39  CB  LEU     6      -1.198 -15.767  -3.768  1.00  0.00
ATOM     40  CG  LEU     6      -2.608 -15.500  -4.351  1.00  0.00
ATOM     41  CD1 LEU     6      -2.568 -14.619  -5.595  1.00  0.00
ATOM     42  CD2 LEU     6      -3.295 -16.791  -4.718  1.00  0.00
ATOM     43  C   LEU     6      -0.972 -13.563  -2.343  1.00  0.00
ATOM     44  O   LEU     6      -1.853 -14.008  -1.642  1.00  0.00
ATOM     45  N   ASP     7      -0.335 -12.394  -2.174  1.00  0.00
ATOM     46  CA  ASP     7      -0.837 -11.274  -1.313  1.00  0.00
ATOM     47  CB  ASP     7      -0.030 -11.287   0.009  1.00  0.00
ATOM     48  CG  ASP     7      -0.196 -10.118   0.909  1.00  0.00
ATOM     49  OD1 ASP     7      -1.329  -9.659   1.271  1.00  0.00
ATOM     50  OD2 ASP     7       0.812  -9.583   1.296  1.00  0.00
ATOM     51  C   ASP     7      -0.668  -9.981  -2.004  1.00  0.00
ATOM     52  O   ASP     7       0.055  -9.878  -2.974  1.00  0.00
ATOM     53  N   GLU     8      -1.453  -8.999  -1.595  1.00  0.00
ATOM     54  CA  GLU     8      -1.537  -7.731  -2.309  1.00  0.00
ATOM     55  CB  GLU     8      -2.930  -7.564  -2.900  1.00  0.00
ATOM     56  CG  GLU     8      -3.051  -8.218  -4.293  1.00  0.00
ATOM     57  CD  GLU     8      -4.161  -7.603  -5.104  1.00  0.00
ATOM     58  OE1 GLU     8      -5.332  -7.781  -4.761  1.00  0.00
ATOM     59  OE2 GLU     8      -3.781  -6.876  -6.090  1.00  0.00
ATOM     60  C   GLU     8      -1.266  -6.548  -1.361  1.00  0.00
ATOM     61  O   GLU     8      -1.223  -5.377  -1.804  1.00  0.00
ATOM     62  N   ALA     9      -1.179  -6.813  -0.056  1.00  0.00
ATOM     63  CA  ALA     9      -1.345  -5.790   0.974  1.00  0.00
ATOM     64  CB  ALA     9      -2.800  -5.681   1.215  1.00  0.00
ATOM     65  C   ALA     9      -0.614  -5.936   2.283  1.00  0.00
ATOM     66  O   ALA     9      -0.348  -4.915   2.976  1.00  0.00
ATOM     67  N   ILE    10      -0.334  -7.190   2.679  1.00  0.00
ATOM     68  CA  ILE    10       0.238  -7.525   3.969  1.00  0.00
ATOM     69  CB  ILE    10      -0.868  -7.798   5.032  1.00  0.00
ATOM     70  CG2 ILE    10      -1.673  -9.080   4.744  1.00  0.00
ATOM     71  CG1 ILE    10      -0.216  -7.976   6.432  1.00  0.00
ATOM     72  CD1 ILE    10      -1.103  -8.010   7.709  1.00  0.00
ATOM     73  C   ILE    10       1.224  -8.650   3.873  1.00  0.00
ATOM     74  O   ILE    10       2.254  -8.582   4.532  1.00  0.00
ATOM     75  OXT ILE    10       0.952  -9.665   3.236  1.00  0.00
TER
END
