# Supplementary material for: In silico approaches for predicting the half-life of natural and modified peptides in blood
Source: PLoS One. 2018 Jun 1;13(6):e0196829. doi: 10.1371/journal.pone.0196829 (PMC5983457; doi:10.1371/journal.pone.0196829)
Supplement: S3 File — (ZIP) [file pone.0196829.s009.zip › 3may2018_261_pdb_files/1078.pdb]

PFRMAT TS
TARGET 1078
AUTHOR Raghava-GPS-serv
METHOD PEPSTR
MODEL  1  REFINED
PARENT N/A
ATOM      1  N   PRO     1       2.865   2.048  -6.539  1.00  0.00
ATOM      2  CD  PRO     1       4.217   1.799  -7.173  1.00  0.00
ATOM      3  CG  PRO     1       4.253   0.305  -7.345  1.00  0.00
ATOM      4  CB  PRO     1       2.774  -0.147  -7.370  1.00  0.00
ATOM      5  CA  PRO     1       1.876   0.967  -6.775  1.00  0.00
ATOM      6  C   PRO     1       1.148   0.507  -5.509  1.00  0.00
ATOM      7  O   PRO     1       1.775   0.446  -4.418  1.00  0.00
ATOM      8  N   ILE     2      -0.195   0.252  -5.588  1.00  0.00
ATOM      9  CA  ILE     2      -1.066  -0.149  -4.488  1.00  0.00
ATOM     10  CB  ILE     2      -2.584   0.141  -4.861  1.00  0.00
ATOM     11  CG2 ILE     2      -3.039  -0.746  -6.035  1.00  0.00
ATOM     12  CG1 ILE     2      -3.580   0.102  -3.714  1.00  0.00
ATOM     13  CD1 ILE     2      -4.992   0.712  -4.065  1.00  0.00
ATOM     14  C   ILE     2      -0.814  -1.595  -4.027  1.00  0.00
ATOM     15  O   ILE     2      -0.441  -2.444  -4.821  1.00  0.00
ATOM     16  N   ASN     3      -1.090  -1.953  -2.754  1.00  0.00
ATOM     17  CA  ASN     3      -0.811  -3.259  -2.122  1.00  0.00
ATOM     18  CB  ASN     3      -1.400  -4.561  -2.833  1.00  0.00
ATOM     19  CG  ASN     3      -0.432  -5.544  -3.481  1.00  0.00
ATOM     20  OD1 ASN     3      -0.046  -6.492  -2.878  1.00  0.00
ATOM     21  ND2 ASN     3       0.024  -5.219  -4.640  1.00  0.00
ATOM     22  C   ASN     3       0.675  -3.426  -1.611  1.00  0.00
ATOM     23  O   ASN     3       1.624  -2.980  -2.268  1.00  0.00
ATOM     24  N   PRO     4       1.004  -4.013  -0.412  1.00  0.00
ATOM     25  CD  PRO     4       2.401  -4.332   0.051  1.00  0.00
ATOM     26  CG  PRO     4       2.052  -5.403   1.164  1.00  0.00
ATOM     27  CB  PRO     4       0.796  -4.866   1.809  1.00  0.00
ATOM     28  CA  PRO     4       0.055  -4.236   0.656  1.00  0.00
ATOM     29  C   PRO     4      -0.530  -2.882   1.091  1.00  0.00
ATOM     30  O   PRO     4      -1.644  -2.893   1.571  1.00  0.00
ATOM     31  N   ARG     5       0.245  -1.763   1.105  1.00  0.00
ATOM     32  CA  ARG     5      -0.186  -0.390   1.454  1.00  0.00
ATOM     33  CB  ARG     5       1.059   0.501   1.256  1.00  0.00
ATOM     34  CG  ARG     5       1.467   0.544  -0.236  1.00  0.00
ATOM     35  CD  ARG     5       2.460   1.644  -0.502  1.00  0.00
ATOM     36  NE  ARG     5       2.512   2.001  -1.950  1.00  0.00
ATOM     37  CZ  ARG     5       1.858   3.002  -2.558  1.00  0.00
ATOM     38  C   ARG     5      -1.403   0.085   0.632  1.00  0.00
ATOM     39  O   ARG     5      -1.624  -0.381  -0.453  1.00  0.00
ATOM     40  N   LEU     6      -2.080   1.093   1.142  1.00  0.00
ATOM     41  CA  LEU     6      -2.968   1.900   0.365  1.00  0.00
ATOM     42  CB  LEU     6      -4.029   2.559   1.202  1.00  0.00
ATOM     43  CG  LEU     6      -5.161   1.553   1.706  1.00  0.00
ATOM     44  CD1 LEU     6      -6.211   2.383   2.503  1.00  0.00
ATOM     45  CD2 LEU     6      -5.860   0.727   0.703  1.00  0.00
ATOM     46  C   LEU     6      -2.158   2.876  -0.444  1.00  0.00
ATOM     47  O   LEU     6      -0.970   3.043  -0.272  1.00  0.00
ATOM     48  N   ASP     7      -2.866   3.525  -1.394  1.00  0.00
ATOM     49  CA  ASP     7      -2.279   4.297  -2.461  1.00  0.00
ATOM     50  CB  ASP     7      -1.937   3.323  -3.564  1.00  0.00
ATOM     51  CG  ASP     7      -0.918   3.804  -4.636  1.00  0.00
ATOM     52  OD1 ASP     7      -0.865   3.256  -5.751  1.00  0.00
ATOM     53  OD2 ASP     7      -0.257   4.828  -4.276  1.00  0.00
ATOM     54  C   ASP     7      -3.333   5.354  -2.951  1.00  0.00
ATOM     55  O   ASP     7      -4.492   5.176  -2.770  1.00  0.00
ATOM     56  N   GLY     8      -2.870   6.456  -3.569  1.00  0.00
ATOM     57  CA  GLY     8      -3.809   7.356  -4.292  1.00  0.00
ATOM     58  C   GLY     8      -4.796   8.076  -3.370  1.00  0.00
ATOM     59  O   GLY     8      -4.920   9.262  -3.269  1.00  0.00
ATOM     60  OXT GLY     8      -5.539   7.435  -2.630  1.00  0.00
TER
END
