# Supplementary material for: In silico approaches for predicting the half-life of natural and modified peptides in blood
Source: PLoS One. 2018 Jun 1;13(6):e0196829. doi: 10.1371/journal.pone.0196829 (PMC5983457; doi:10.1371/journal.pone.0196829)
Supplement: S3 File — (ZIP) [file pone.0196829.s009.zip › 3may2018_261_pdb_files/1079.pdb]

PFRMAT TS
TARGET 1079
AUTHOR Raghava-GPS-serv
METHOD PEPSTR
MODEL  1  REFINED
PARENT N/A
ATOM      1  N   ASP     1      10.533 -13.073   2.914  1.00  0.00
ATOM      2  CA  ASP     1      10.104 -11.757   2.445  1.00  0.00
ATOM      3  CB  ASP     1      11.208 -11.124   1.653  1.00  0.00
ATOM      4  CG  ASP     1      11.184  -9.583   1.620  1.00  0.00
ATOM      5  OD1 ASP     1      11.465  -8.963   0.522  1.00  0.00
ATOM      6  OD2 ASP     1      10.548  -9.083   2.563  1.00  0.00
ATOM      7  C   ASP     1       8.710 -11.728   1.786  1.00  0.00
ATOM      8  O   ASP     1       8.279 -12.700   1.109  1.00  0.00
ATOM      9  N   GLY     2       7.977 -10.605   2.009  1.00  0.00
ATOM     10  CA  GLY     2       6.710 -10.306   1.372  1.00  0.00
ATOM     11  C   GLY     2       5.522 -10.892   2.142  1.00  0.00
ATOM     12  O   GLY     2       5.256 -10.390   3.216  1.00  0.00
ATOM     13  N   GLU     3       4.890 -11.920   1.566  1.00  0.00
ATOM     14  CA  GLU     3       3.731 -12.684   2.065  1.00  0.00
ATOM     15  CB  GLU     3       2.383 -11.993   1.673  1.00  0.00
ATOM     16  CG  GLU     3       1.249 -12.129   2.773  1.00  0.00
ATOM     17  CD  GLU     3       0.831 -13.490   3.240  1.00  0.00
ATOM     18  OE1 GLU     3       1.435 -13.970   4.217  1.00  0.00
ATOM     19  OE2 GLU     3      -0.086 -14.156   2.667  1.00  0.00
ATOM     20  C   GLU     3       3.859 -14.128   1.592  1.00  0.00
ATOM     21  O   GLU     3       4.293 -14.396   0.401  1.00  0.00
ATOM     22  N   GLN     4       3.528 -15.096   2.447  1.00  0.00
ATOM     23  CA  GLN     4       3.700 -16.576   2.313  1.00  0.00
ATOM     24  CB  GLN     4       5.150 -16.975   2.845  1.00  0.00
ATOM     25  CG  GLN     4       6.353 -16.730   1.851  1.00  0.00
ATOM     26  CD  GLN     4       6.177 -17.547   0.615  1.00  0.00
ATOM     27  OE1 GLN     4       6.462 -18.730   0.653  1.00  0.00
ATOM     28  NE2 GLN     4       5.573 -17.001  -0.445  1.00  0.00
ATOM     29  C   GLN     4       2.584 -17.313   3.118  1.00  0.00
ATOM     30  O   GLN     4       2.680 -18.512   3.190  1.00  0.00
ATOM     31  N   LEU     5       1.555 -16.669   3.723  1.00  0.00
ATOM     32  CA  LEU     5       0.513 -17.385   4.584  1.00  0.00
ATOM     33  CB  LEU     5       0.351 -16.579   5.905  1.00  0.00
ATOM     34  CG  LEU     5       1.582 -16.451   6.819  1.00  0.00
ATOM     35  CD1 LEU     5       1.275 -15.455   7.980  1.00  0.00
ATOM     36  CD2 LEU     5       1.978 -17.840   7.528  1.00  0.00
ATOM     37  C   LEU     5      -0.859 -17.515   3.865  1.00  0.00
ATOM     38  O   LEU     5      -1.605 -18.424   4.270  1.00  0.00
ATOM     39  N   ALA     6      -1.187 -16.715   2.806  1.00  0.00
ATOM     40  CA  ALA     6      -2.401 -16.793   2.020  1.00  0.00
ATOM     41  CB  ALA     6      -3.544 -16.066   2.741  1.00  0.00
ATOM     42  C   ALA     6      -2.190 -16.265   0.588  1.00  0.00
ATOM     43  O   ALA     6      -2.938 -16.619  -0.313  1.00  0.00
ATOM     44  N   ASP     7      -1.235 -15.405   0.369  1.00  0.00
ATOM     45  CA  ASP     7      -0.511 -15.404  -0.913  1.00  0.00
ATOM     46  CB  ASP     7      -0.168 -14.057  -1.494  1.00  0.00
ATOM     47  CG  ASP     7       0.452 -14.138  -2.903  1.00  0.00
ATOM     48  OD1 ASP     7      -0.271 -14.378  -3.881  1.00  0.00
ATOM     49  OD2 ASP     7       1.730 -14.128  -3.025  1.00  0.00
ATOM     50  C   ASP     7       0.774 -16.287  -0.797  1.00  0.00
ATOM     51  O   ASP     7       1.166 -16.685   0.302  1.00  0.00
ATOM     52  N   LEU     8       1.313 -16.659  -1.940  1.00  0.00
ATOM     53  CA  LEU     8       2.255 -17.791  -2.166  1.00  0.00
ATOM     54  CB  LEU     8       1.509 -19.022  -2.699  1.00  0.00
ATOM     55  CG  LEU     8       0.517 -19.663  -1.668  1.00  0.00
ATOM     56  CD1 LEU     8      -0.957 -19.382  -1.915  1.00  0.00
ATOM     57  CD2 LEU     8       0.523 -21.217  -1.795  1.00  0.00
ATOM     58  C   LEU     8       3.577 -17.471  -2.949  1.00  0.00
ATOM     59  O   LEU     8       4.680 -18.069  -2.711  1.00  0.00
ATOM     60  N   ILE     9       3.481 -16.400  -3.735  1.00  0.00
ATOM     61  CA  ILE     9       4.638 -15.985  -4.643  1.00  0.00
ATOM     62  CB  ILE     9       4.178 -16.240  -6.073  1.00  0.00
ATOM     63  CG2 ILE     9       4.054 -17.769  -6.336  1.00  0.00
ATOM     64  CG1 ILE     9       2.966 -15.386  -6.452  1.00  0.00
ATOM     65  CD1 ILE     9       2.847 -15.227  -7.998  1.00  0.00
ATOM     66  C   ILE     9       5.144 -14.529  -4.340  1.00  0.00
ATOM     67  O   ILE     9       6.320 -14.247  -4.526  1.00  0.00
ATOM     68  N   VAL    10       4.342 -13.615  -3.756  1.00  0.00
ATOM     69  CA  VAL    10       4.817 -12.180  -3.396  1.00  0.00
ATOM     70  CB  VAL    10       4.163 -11.045  -4.306  1.00  0.00
ATOM     71  CG1 VAL    10       4.418 -11.135  -5.857  1.00  0.00
ATOM     72  CG2 VAL    10       2.629 -10.983  -4.194  1.00  0.00
ATOM     73  C   VAL    10       4.664 -11.975  -1.880  1.00  0.00
ATOM     74  O   VAL    10       4.697 -10.806  -1.437  1.00  0.00
ATOM     75  OXT VAL    10       4.389 -12.922  -1.147  1.00  0.00
TER
END
