# Supplementary material for: In silico approaches for predicting the half-life of natural and modified peptides in blood
Source: PLoS One. 2018 Jun 1;13(6):e0196829. doi: 10.1371/journal.pone.0196829 (PMC5983457; doi:10.1371/journal.pone.0196829)
Supplement: S3 File — (ZIP) [file pone.0196829.s009.zip › 3may2018_261_pdb_files/1085.pdb]

PFRMAT TS
TARGET 1085
AUTHOR Raghava-GPS-serv
METHOD PEPSTR
MODEL  1  REFINED
PARENT N/A
ATOM      1  N   ARG     1      -6.413  10.844   2.277  1.00  0.00
ATOM      2  CA  ARG     1      -5.965  10.704   0.920  1.00  0.00
ATOM      3  CB  ARG     1      -4.449  11.147   0.839  1.00  0.00
ATOM      4  CG  ARG     1      -3.903  11.359  -0.604  1.00  0.00
ATOM      5  CD  ARG     1      -2.880  10.256  -0.917  1.00  0.00
ATOM      6  NE  ARG     1      -2.443  10.260  -2.338  1.00  0.00
ATOM      7  CZ  ARG     1      -3.170   9.876  -3.363  1.00  0.00
ATOM      8  C   ARG     1      -6.205   9.329   0.264  1.00  0.00
ATOM      9  O   ARG     1      -5.744   9.012  -0.866  1.00  0.00
ATOM     10  N   GLN     2      -6.752   8.340   0.964  1.00  0.00
ATOM     11  CA  GLN     2      -6.673   6.889   0.660  1.00  0.00
ATOM     12  CB  GLN     2      -6.137   6.076   1.939  1.00  0.00
ATOM     13  CG  GLN     2      -6.981   5.989   3.170  1.00  0.00
ATOM     14  CD  GLN     2      -7.418   7.331   3.765  1.00  0.00
ATOM     15  OE1 GLN     2      -8.517   7.781   3.501  1.00  0.00
ATOM     16  NE2 GLN     2      -6.637   8.080   4.447  1.00  0.00
ATOM     17  C   GLN     2      -8.008   6.347   0.172  1.00  0.00
ATOM     18  O   GLN     2      -9.050   6.981   0.426  1.00  0.00
ATOM     19  N   ILE     3      -8.059   5.167  -0.497  1.00  0.00
ATOM     20  CA  ILE     3      -9.302   4.558  -0.997  1.00  0.00
ATOM     21  CB  ILE     3      -8.917   3.179  -1.665  1.00  0.00
ATOM     22  CG2 ILE     3      -8.273   2.178  -0.706  1.00  0.00
ATOM     23  CG1 ILE     3     -10.086   2.378  -2.310  1.00  0.00
ATOM     24  CD1 ILE     3     -10.860   3.151  -3.366  1.00  0.00
ATOM     25  C   ILE     3     -10.279   4.384   0.227  1.00  0.00
ATOM     26  O   ILE     3      -9.836   4.331   1.420  1.00  0.00
ATOM     27  N   LYS     4     -11.554   4.437  -0.036  1.00  0.00
ATOM     28  CA  LYS     4     -12.656   4.526   0.887  1.00  0.00
ATOM     29  CB  LYS     4     -13.789   5.486   0.310  1.00  0.00
ATOM     30  CG  LYS     4     -13.903   6.857   0.965  1.00  0.00
ATOM     31  CD  LYS     4     -12.781   7.876   0.744  1.00  0.00
ATOM     32  CE  LYS     4     -12.152   8.381   2.078  1.00  0.00
ATOM     33  NZ  LYS     4     -11.030   7.572   2.541  1.00  0.00
ATOM     34  C   LYS     4     -13.140   3.172   1.439  1.00  0.00
ATOM     35  O   LYS     4     -14.058   3.227   2.218  1.00  0.00
ATOM     36  N   ILE     5     -12.625   1.984   1.003  1.00  0.00
ATOM     37  CA  ILE     5     -12.988   0.768   1.758  1.00  0.00
ATOM     38  CB  ILE     5     -12.945  -0.435   0.797  1.00  0.00
ATOM     39  CG2 ILE     5     -11.462  -0.796   0.626  1.00  0.00
ATOM     40  CG1 ILE     5     -13.631  -1.686   1.412  1.00  0.00
ATOM     41  CD1 ILE     5     -15.140  -1.462   1.414  1.00  0.00
ATOM     42  C   ILE     5     -12.179   0.511   3.019  1.00  0.00
ATOM     43  O   ILE     5     -12.705   0.038   4.057  1.00  0.00
ATOM     44  N   TRP     6     -10.944   0.966   3.141  1.00  0.00
ATOM     45  CA  TRP     6     -10.184   0.832   4.438  1.00  0.00
ATOM     46  CB  TRP     6      -8.706   0.887   4.115  1.00  0.00
ATOM     47  CG  TRP     6      -7.728   0.910   5.285  1.00  0.00
ATOM     48  CD1 TRP     6      -6.983   1.952   5.609  1.00  0.00
ATOM     49  NE1 TRP     6      -6.217   1.573   6.707  1.00  0.00
ATOM     50  CE2 TRP     6      -6.368   0.272   7.036  1.00  0.00
ATOM     51  CZ2 TRP     6      -5.848  -0.502   8.084  1.00  0.00
ATOM     52  CZ3 TRP     6      -7.033  -2.389   7.178  1.00  0.00
ATOM     53  CE3 TRP     6      -7.615  -1.567   6.184  1.00  0.00
ATOM     54  CD2 TRP     6      -7.306  -0.206   6.135  1.00  0.00
ATOM     55  C   TRP     6     -10.496   1.951   5.489  1.00  0.00
ATOM     56  O   TRP     6     -10.615   1.637   6.645  1.00  0.00
ATOM     57  N   PHE     7     -10.660   3.151   5.041  1.00  0.00
ATOM     58  CA  PHE     7     -10.910   4.338   5.814  1.00  0.00
ATOM     59  CB  PHE     7      -9.646   5.186   5.873  1.00  0.00
ATOM     60  CG  PHE     7      -9.541   6.252   6.937  1.00  0.00
ATOM     61  CD1 PHE     7     -10.319   7.445   6.786  1.00  0.00
ATOM     62  CE1 PHE     7     -10.261   8.521   7.705  1.00  0.00
ATOM     63  CZ  PHE     7      -9.395   8.361   8.796  1.00  0.00
ATOM     64  CE2 PHE     7      -8.595   7.197   8.930  1.00  0.00
ATOM     65  CD2 PHE     7      -8.559   6.180   7.942  1.00  0.00
ATOM     66  C   PHE     7     -12.152   5.114   5.455  1.00  0.00
ATOM     67  O   PHE     7     -12.359   5.842   4.518  1.00  0.00
ATOM     68  N   GLN     8     -13.083   5.048   6.402  1.00  0.00
ATOM     69  CA  GLN     8     -14.387   5.676   6.507  1.00  0.00
ATOM     70  CB  GLN     8     -15.386   5.038   5.500  1.00  0.00
ATOM     71  CG  GLN     8     -16.138   3.764   5.757  1.00  0.00
ATOM     72  CD  GLN     8     -15.279   2.411   5.878  1.00  0.00
ATOM     73  OE1 GLN     8     -15.543   1.706   6.829  1.00  0.00
ATOM     74  NE2 GLN     8     -14.422   2.051   4.926  1.00  0.00
ATOM     75  C   GLN     8     -14.850   5.472   7.990  1.00  0.00
ATOM     76  O   GLN     8     -14.172   4.793   8.778  1.00  0.00
ATOM     77  N   ASN     9     -15.926   6.067   8.418  1.00  0.00
ATOM     78  CA  ASN     9     -16.438   5.763   9.727  1.00  0.00
ATOM     79  CB  ASN     9     -17.338   6.876  10.290  1.00  0.00
ATOM     80  CG  ASN     9     -17.816   6.482  11.668  1.00  0.00
ATOM     81  OD1 ASN     9     -17.755   5.352  12.045  1.00  0.00
ATOM     82  ND2 ASN     9     -18.283   7.447  12.478  1.00  0.00
ATOM     83  C   ASN     9     -16.979   4.321   9.773  1.00  0.00
ATOM     84  O   ASN     9     -18.164   4.103   9.451  1.00  0.00
ATOM     85  N   ARG    10     -16.064   3.441  10.241  1.00  0.00
ATOM     86  CA  ARG    10     -16.190   2.033  10.213  1.00  0.00
ATOM     87  CB  ARG    10     -14.799   1.450  10.673  1.00  0.00
ATOM     88  CG  ARG    10     -13.571   1.654   9.773  1.00  0.00
ATOM     89  CD  ARG    10     -12.451   0.673  10.357  1.00  0.00
ATOM     90  NE  ARG    10     -11.210   0.760   9.546  1.00  0.00
ATOM     91  CZ  ARG    10     -10.117   0.095   9.678  1.00  0.00
ATOM     92  C   ARG    10     -17.311   1.586  11.136  1.00  0.00
ATOM     93  O   ARG    10     -18.102   0.801  10.632  1.00  0.00
ATOM     94  N   ARG    11     -17.515   2.153  12.320  1.00  0.00
ATOM     95  CA  ARG    11     -18.501   1.796  13.313  1.00  0.00
ATOM     96  CB  ARG    11     -18.104   2.321  14.670  1.00  0.00
ATOM     97  CG  ARG    11     -17.686   1.224  15.727  1.00  0.00
ATOM     98  CD  ARG    11     -18.859   0.684  16.528  1.00  0.00
ATOM     99  NE  ARG    11     -19.827   0.150  15.592  1.00  0.00
ATOM    100  CZ  ARG    11     -20.464  -1.009  15.614  1.00  0.00
ATOM    101  C   ARG    11     -19.921   2.210  12.851  1.00  0.00
ATOM    102  O   ARG    11     -20.872   1.455  13.245  1.00  0.00
ATOM    103  N   MET    12     -20.035   3.369  12.107  1.00  0.00
ATOM    104  CA  MET    12     -21.276   3.720  11.379  1.00  0.00
ATOM    105  CB  MET    12     -21.135   5.153  10.846  1.00  0.00
ATOM    106  CG  MET    12     -22.281   5.754   9.978  1.00  0.00
ATOM    107  SD  MET    12     -22.770   5.157   8.384  1.00  0.00
ATOM    108  CE  MET    12     -21.288   5.647   7.451  1.00  0.00
ATOM    109  C   MET    12     -21.619   2.773  10.236  1.00  0.00
ATOM    110  O   MET    12     -22.728   2.238  10.081  1.00  0.00
ATOM    111  N   LYS    13     -20.625   2.331   9.467  1.00  0.00
ATOM    112  CA  LYS    13     -20.817   1.444   8.267  1.00  0.00
ATOM    113  CB  LYS    13     -19.775   1.850   7.231  1.00  0.00
ATOM    114  CG  LYS    13     -20.091   1.069   5.931  1.00  0.00
ATOM    115  CD  LYS    13     -18.759   0.709   5.191  1.00  0.00
ATOM    116  CE  LYS    13     -18.172  -0.654   5.617  1.00  0.00
ATOM    117  NZ  LYS    13     -17.570  -0.534   6.932  1.00  0.00
ATOM    118  C   LYS    13     -20.790  -0.012   8.742  1.00  0.00
ATOM    119  O   LYS    13     -19.813  -0.707   8.476  1.00  0.00
ATOM    120  N   TRP    14     -21.930  -0.373   9.400  1.00  0.00
ATOM    121  CA  TRP    14     -22.194  -1.704   9.981  1.00  0.00
ATOM    122  CB  TRP    14     -22.164  -1.773  11.477  1.00  0.00
ATOM    123  CG  TRP    14     -23.472  -1.368  12.131  1.00  0.00
ATOM    124  CD1 TRP    14     -23.983  -0.134  12.254  1.00  0.00
ATOM    125  NE1 TRP    14     -25.179   0.023  12.985  1.00  0.00
ATOM    126  CE2 TRP    14     -25.579  -1.210  13.488  1.00  0.00
ATOM    127  CZ2 TRP    14     -26.838  -1.886  14.511  1.00  0.00
ATOM    128  CZ3 TRP    14     -25.730  -4.678  14.114  1.00  0.00
ATOM    129  CE3 TRP    14     -24.478  -4.007  13.052  1.00  0.00
ATOM    130  CD2 TRP    14     -24.414  -2.313  12.729  1.00  0.00
ATOM    131  C   TRP    14     -23.430  -2.435   9.424  1.00  0.00
ATOM    132  O   TRP    14     -23.699  -3.560   9.878  1.00  0.00
ATOM    133  N   LYS    15     -24.102  -1.901   8.444  1.00  0.00
ATOM    134  CA  LYS    15     -24.995  -2.516   7.478  1.00  0.00
ATOM    135  CB  LYS    15     -24.347  -3.198   6.253  1.00  0.00
ATOM    136  CG  LYS    15     -23.586  -2.167   5.380  1.00  0.00
ATOM    137  CD  LYS    15     -24.345  -1.012   4.767  1.00  0.00
ATOM    138  CE  LYS    15     -23.533   0.297   4.651  1.00  0.00
ATOM    139  NZ  LYS    15     -24.320   1.443   5.086  1.00  0.00
ATOM    140  C   LYS    15     -26.129  -3.304   8.065  1.00  0.00
ATOM    141  O   LYS    15     -27.227  -2.823   7.966  1.00  0.00
ATOM    142  N   LYS    16     -25.912  -4.478   8.647  1.00  0.00
ATOM    143  CA  LYS    16     -27.048  -5.200   9.248  1.00  0.00
ATOM    144  CB  LYS    16     -26.766  -6.711   9.022  1.00  0.00
ATOM    145  CG  LYS    16     -27.976  -7.588   8.640  1.00  0.00
ATOM    146  CD  LYS    16     -29.159  -7.498   9.565  1.00  0.00
ATOM    147  CE  LYS    16     -30.204  -8.595   9.244  1.00  0.00
ATOM    148  NZ  LYS    16     -31.043  -8.975  10.389  1.00  0.00
ATOM    149  C   LYS    16     -27.278  -4.771  10.760  1.00  0.00
ATOM    150  O   LYS    16     -28.399  -5.105  11.236  1.00  0.00
ATOM    151  N   ASN    17     -26.337  -4.063  11.371  1.00  0.00
ATOM    152  CA  ASN    17     -26.568  -3.096  12.584  1.00  0.00
ATOM    153  CB  ASN    17     -24.781  -2.730  14.978  1.00  0.00
ATOM    154  CG  ASN    17     -23.646  -3.658  15.527  1.00  0.00
ATOM    155  OD1 ASN    17     -22.437  -3.638  15.173  1.00  0.00
ATOM    156  ND2 ASN    17     -23.866  -4.324  16.632  1.00  0.00
ATOM    157  C   ASN    17     -27.393  -1.978  11.800  1.00  0.00
ATOM    158  O   ASN    17     -28.497  -1.661  12.319  1.00  0.00
ATOM    159  N   GLU    18     -26.914  -1.241  10.802  1.00  0.00
ATOM    160  CA  GLU    18     -27.618  -0.155  10.040  1.00  0.00
ATOM    161  CB  GLU    18     -26.705   0.366   8.995  1.00  0.00
ATOM    162  CG  GLU    18     -25.509   1.090   9.391  1.00  0.00
ATOM    163  CD  GLU    18     -24.812   1.472   8.107  1.00  0.00
ATOM    164  OE1 GLU    18     -25.277   2.436   7.425  1.00  0.00
ATOM    165  OE2 GLU    18     -23.989   0.657   7.533  1.00  0.00
ATOM    166  C   GLU    18     -29.013  -0.516   9.482  1.00  0.00
ATOM    167  O   GLU    18     -29.752   0.431   9.162  1.00  0.00
ATOM    168  N   LEU    19     -29.524  -1.729   9.532  1.00  0.00
ATOM    169  CA  LEU    19     -30.879  -2.022   9.060  1.00  0.00
ATOM    170  CB  LEU    19     -30.895  -3.562   8.687  1.00  0.00
ATOM    171  CG  LEU    19     -32.269  -4.070   8.098  1.00  0.00
ATOM    172  CD1 LEU    19     -32.543  -3.406   6.814  1.00  0.00
ATOM    173  CD2 LEU    19     -32.162  -5.522   7.805  1.00  0.00
ATOM    174  C   LEU    19     -31.932  -1.544  10.040  1.00  0.00
ATOM    175  O   LEU    19     -33.052  -1.312   9.611  1.00  0.00
ATOM    176  N   LYS    20     -31.623  -1.561  11.341  1.00  0.00
ATOM    177  CA  LYS    20     -32.649  -0.913  12.230  1.00  0.00
ATOM    178  CB  LYS    20     -33.088  -1.919  13.269  1.00  0.00
ATOM    179  CG  LYS    20     -34.352  -1.387  14.030  1.00  0.00
ATOM    180  CD  LYS    20     -34.190  -1.805  15.544  1.00  0.00
ATOM    181  CE  LYS    20     -33.261  -0.993  16.445  1.00  0.00
ATOM    182  NZ  LYS    20     -31.837  -1.171  16.078  1.00  0.00
ATOM    183  C   LYS    20     -32.148   0.439  12.679  1.00  0.00
ATOM    184  O   LYS    20     -31.857   0.564  13.829  1.00  0.00
ATOM    185  N   ARG    21     -31.829   1.270  11.707  1.00  0.00
ATOM    186  CA  ARG    21     -31.396   2.728  11.869  1.00  0.00
ATOM    187  CB  ARG    21     -31.065   3.198  10.415  1.00  0.00
ATOM    188  CG  ARG    21     -29.562   3.374  10.188  1.00  0.00
ATOM    189  CD  ARG    21     -29.302   3.595   8.647  1.00  0.00
ATOM    190  NE  ARG    21     -27.851   3.806   8.301  1.00  0.00
ATOM    191  CZ  ARG    21     -27.227   4.915   8.408  1.00  0.00
ATOM    192  C   ARG    21     -32.411   3.654  12.585  1.00  0.00
ATOM    193  O   ARG    21     -32.137   4.794  12.733  1.00  0.00
ATOM    194  N   ALA    22     -33.642   3.180  12.931  1.00  0.00
ATOM    195  CA  ALA    22     -34.625   3.997  13.744  1.00  0.00
ATOM    196  CB  ALA    22     -35.583   4.678  12.713  1.00  0.00
ATOM    197  C   ALA    22     -35.341   3.096  14.717  1.00  0.00
ATOM    198  O   ALA    22     -34.946   1.957  14.973  1.00  0.00
ATOM    199  N   PHE    23     -36.486   3.593  15.335  1.00  0.00
ATOM    200  CA  PHE    23     -37.430   2.696  16.004  1.00  0.00
ATOM    201  CB  PHE    23     -38.392   3.575  16.864  1.00  0.00
ATOM    202  CG  PHE    23     -39.230   2.554  17.625  1.00  0.00
ATOM    203  CD1 PHE    23     -40.556   2.221  17.254  1.00  0.00
ATOM    204  CE1 PHE    23     -41.387   1.650  18.220  1.00  0.00
ATOM    205  CZ  PHE    23     -40.823   1.103  19.406  1.00  0.00
ATOM    206  CE2 PHE    23     -39.473   1.318  19.663  1.00  0.00
ATOM    207  CD2 PHE    23     -38.692   2.116  18.811  1.00  0.00
ATOM    208  C   PHE    23     -38.162   1.947  14.984  1.00  0.00
ATOM    209  O   PHE    23     -38.887   2.458  14.178  1.00  0.00
ATOM    210  N   ALA    24     -38.094   0.579  15.026  1.00  0.00
ATOM    211  CA  ALA    24     -38.966  -0.431  14.352  1.00  0.00
ATOM    212  CB  ALA    24     -38.543  -0.518  12.860  1.00  0.00
ATOM    213  C   ALA    24     -38.948  -1.885  14.910  1.00  0.00
ATOM    214  O   ALA    24     -38.011  -2.239  15.586  1.00  0.00
ATOM    215  N   ALA    25     -39.997  -2.660  14.614  1.00  0.00
ATOM    216  CA  ALA    25     -39.916  -4.142  14.909  1.00  0.00
ATOM    217  CB  ALA    25     -41.322  -4.708  15.007  1.00  0.00
ATOM    218  C   ALA    25     -39.087  -4.945  13.894  1.00  0.00
ATOM    219  O   ALA    25     -38.793  -6.135  14.139  1.00  0.00
ATOM    220  N   LEU    26     -38.782  -4.422  12.694  1.00  0.00
ATOM    221  CA  LEU    26     -37.797  -5.065  11.742  1.00  0.00
ATOM    222  CB  LEU    26     -37.720  -4.187  10.555  1.00  0.00
ATOM    223  CG  LEU    26     -36.674  -4.758   9.531  1.00  0.00
ATOM    224  CD1 LEU    26     -37.226  -6.057   8.907  1.00  0.00
ATOM    225  CD2 LEU    26     -36.419  -3.754   8.449  1.00  0.00
ATOM    226  C   LEU    26     -36.488  -5.307  12.507  1.00  0.00
ATOM    227  O   LEU    26     -35.914  -4.339  13.068  1.00  0.00
ATOM    228  N   ARG    27     -35.915  -6.506  12.408  1.00  0.00
ATOM    229  CA  ARG    27     -34.691  -6.771  13.174  1.00  0.00
ATOM    230  CB  ARG    27     -34.720  -8.289  13.545  1.00  0.00
ATOM    231  CG  ARG    27     -35.543  -8.624  14.789  1.00  0.00
ATOM    232  CD  ARG    27     -35.245  -7.712  16.027  1.00  0.00
ATOM    233  NE  ARG    27     -33.814  -7.773  16.429  1.00  0.00
ATOM    234  CZ  ARG    27     -33.038  -6.680  16.660  1.00  0.00
ATOM    235  C   ARG    27     -33.383  -6.439  12.419  1.00  0.00
ATOM    236  O   ARG    27     -32.968  -7.020  11.382  1.00  0.00
ATOM    237  N   ASP    28     -32.498  -5.757  13.199  1.00  0.00
ATOM    238  CA  ASP    28     -31.023  -5.665  12.879  1.00  0.00
ATOM    239  CB  ASP    28     -30.370  -4.470  13.572  1.00  0.00
ATOM    240  CG  ASP    28     -30.608  -4.460  15.095  1.00  0.00
ATOM    241  OD1 ASP    28     -31.551  -3.816  15.554  1.00  0.00
ATOM    242  OD2 ASP    28     -29.959  -5.235  15.855  1.00  0.00
ATOM    243  C   ASP    28     -30.343  -7.018  13.178  1.00  0.00
ATOM    244  O   ASP    28     -30.934  -8.085  13.088  1.00  0.00
ATOM    245  N   GLN    29     -29.037  -7.039  13.528  1.00  0.00
ATOM    246  CA  GLN    29     -28.116  -8.162  13.858  1.00  0.00
ATOM    247  CB  GLN    29     -26.980  -8.205  12.857  1.00  0.00
ATOM    248  CG  GLN    29     -26.616  -9.665  12.441  1.00  0.00
ATOM    249  CD  GLN    29     -27.656 -10.459  11.665  1.00  0.00
ATOM    250  OE1 GLN    29     -28.841 -10.088  11.627  1.00  0.00
ATOM    251  NE2 GLN    29     -27.266 -11.437  10.976  1.00  0.00
ATOM    252  C   GLN    29     -27.515  -8.176  15.262  1.00  0.00
ATOM    253  O   GLN    29     -26.577  -8.979  15.470  1.00  0.00
ATOM    254  N   ILE    30     -28.061  -7.500  16.276  1.00  0.00
ATOM    255  CA  ILE    30     -27.928  -7.976  17.687  1.00  0.00
ATOM    256  CB  ILE    30     -27.836  -6.823  18.750  1.00  0.00
ATOM    257  CG2 ILE    30     -27.422  -7.338  20.133  1.00  0.00
ATOM    258  CG1 ILE    30     -26.845  -5.675  18.242  1.00  0.00
ATOM    259  CD1 ILE    30     -26.944  -4.412  19.166  1.00  0.00
ATOM    260  C   ILE    30     -28.978  -9.013  17.995  1.00  0.00
ATOM    261  O   ILE    30     -30.034  -9.006  17.393  1.00  0.00
ATOM    262  OXT ILE    30     -28.715  -9.972  18.718  1.00  0.00
TER
END
