# Supplementary material for: In silico approaches for predicting the half-life of natural and modified peptides in blood
Source: PLoS One. 2018 Jun 1;13(6):e0196829. doi: 10.1371/journal.pone.0196829 (PMC5983457; doi:10.1371/journal.pone.0196829)
Supplement: S3 File — (ZIP) [file pone.0196829.s009.zip › 3may2018_261_pdb_files/1087.pdb]

PFRMAT TS
TARGET 1087
AUTHOR Raghava-GPS-serv
METHOD PEPSTR
MODEL  1  REFINED
PARENT N/A
ATOM      1  N   SER     1      24.312  -8.567 -18.007  1.00  0.00
ATOM      2  CA  SER     1      24.559  -8.277 -16.589  1.00  0.00
ATOM      3  CB  SER     1      24.826  -6.744 -16.347  1.00  0.00
ATOM      4  OG  SER     1      23.562  -6.026 -16.271  1.00  0.00
ATOM      5  C   SER     1      23.368  -8.800 -15.749  1.00  0.00
ATOM      6  O   SER     1      22.267  -9.026 -16.218  1.00  0.00
ATOM      7  N   PRO     2      23.552  -8.848 -14.386  1.00  0.00
ATOM      8  CD  PRO     2      24.734  -8.615 -13.537  1.00  0.00
ATOM      9  CG  PRO     2      24.856  -9.878 -12.670  1.00  0.00
ATOM     10  CB  PRO     2      23.369 -10.115 -12.324  1.00  0.00
ATOM     11  CA  PRO     2      22.559  -9.478 -13.480  1.00  0.00
ATOM     12  C   PRO     2      21.417  -8.473 -13.036  1.00  0.00
ATOM     13  O   PRO     2      20.911  -8.606 -11.926  1.00  0.00
ATOM     14  N   LYS     3      21.128  -7.504 -13.839  1.00  0.00
ATOM     15  CA  LYS     3      20.358  -6.272 -13.358  1.00  0.00
ATOM     16  CB  LYS     3      20.429  -5.376 -14.526  1.00  0.00
ATOM     17  CG  LYS     3      19.684  -4.043 -14.294  1.00  0.00
ATOM     18  CD  LYS     3      20.118  -3.237 -13.043  1.00  0.00
ATOM     19  CE  LYS     3      19.336  -1.910 -12.720  1.00  0.00
ATOM     20  NZ  LYS     3      17.907  -2.133 -12.321  1.00  0.00
ATOM     21  C   LYS     3      18.948  -6.640 -12.881  1.00  0.00
ATOM     22  O   LYS     3      18.032  -6.702 -13.690  1.00  0.00
ATOM     23  N   MET     4      18.739  -6.667 -11.570  1.00  0.00
ATOM     24  CA  MET     4      17.434  -6.870 -10.873  1.00  0.00
ATOM     25  CB  MET     4      17.928  -7.233  -9.452  1.00  0.00
ATOM     26  CG  MET     4      16.786  -7.788  -8.602  1.00  0.00
ATOM     27  SD  MET     4      16.942  -9.611  -8.473  1.00  0.00
ATOM     28  CE  MET     4      17.850  -9.836  -6.942  1.00  0.00
ATOM     29  C   MET     4      16.588  -5.531 -10.919  1.00  0.00
ATOM     30  O   MET     4      17.157  -4.409 -10.966  1.00  0.00
ATOM     31  N   MET     5      15.266  -5.603 -10.809  1.00  0.00
ATOM     32  CA  MET     5      14.432  -4.429 -10.623  1.00  0.00
ATOM     33  CB  MET     5      14.079  -3.954 -12.033  1.00  0.00
ATOM     34  CG  MET     5      13.480  -2.560 -12.145  1.00  0.00
ATOM     35  SD  MET     5      14.772  -1.399 -11.719  1.00  0.00
ATOM     36  CE  MET     5      14.005   0.174 -12.243  1.00  0.00
ATOM     37  C   MET     5      13.173  -4.858  -9.788  1.00  0.00
ATOM     38  O   MET     5      12.642  -5.977  -9.996  1.00  0.00
ATOM     39  N   HIE     6      12.673  -3.916  -8.991  1.00  0.00
ATOM     40  CA  HIE     6      11.537  -4.224  -8.087  1.00  0.00
ATOM     41  CB  HIE     6      11.980  -4.022  -6.618  1.00  0.00
ATOM     42  CG  HIE     6      11.026  -4.827  -5.738  1.00  0.00
ATOM     43  ND1 HIE     6      10.214  -6.008  -6.059  1.00  0.00
ATOM     44  CE1 HIE     6       9.790  -6.546  -4.883  1.00  0.00
ATOM     45  NE2 HIE     6      10.346  -5.819  -3.863  1.00  0.00
ATOM     46  CD2 HIE     6      11.025  -4.736  -4.371  1.00  0.00
ATOM     47  C   HIE     6      10.291  -3.395  -8.357  1.00  0.00
ATOM     48  O   HIE     6      10.379  -2.276  -8.830  1.00  0.00
ATOM     49  N   LYS     7       9.135  -3.899  -7.949  1.00  0.00
ATOM     50  CA  LYS     7       7.779  -3.203  -8.122  1.00  0.00
ATOM     51  CB  LYS     7       7.373  -3.382  -9.644  1.00  0.00
ATOM     52  CG  LYS     7       7.058  -4.782 -10.111  1.00  0.00
ATOM     53  CD  LYS     7       8.036  -5.887 -10.278  1.00  0.00
ATOM     54  CE  LYS     7       7.224  -6.867 -11.195  1.00  0.00
ATOM     55  NZ  LYS     7       7.852  -8.221 -11.343  1.00  0.00
ATOM     56  C   LYS     7       6.746  -3.742  -7.212  1.00  0.00
ATOM     57  O   LYS     7       6.868  -4.856  -6.705  1.00  0.00
ATOM     58  N   SER     8       5.634  -2.994  -7.014  1.00  0.00
ATOM     59  CA  SER     8       4.562  -3.381  -6.085  1.00  0.00
ATOM     60  CB  SER     8       3.538  -2.182  -5.900  1.00  0.00
ATOM     61  OG  SER     8       2.680  -2.558  -4.853  1.00  0.00
ATOM     62  C   SER     8       3.879  -4.767  -6.357  1.00  0.00
ATOM     63  O   SER     8       3.871  -5.284  -7.467  1.00  0.00
ATOM     64  N   GLY     9       3.359  -5.453  -5.412  1.00  0.00
ATOM     65  CA  GLY     9       2.771  -6.771  -5.537  1.00  0.00
ATOM     66  C   GLY     9       2.795  -7.411  -4.165  1.00  0.00
ATOM     67  O   GLY     9       3.115  -6.778  -3.124  1.00  0.00
ATOM     68  N   CYS    10       2.386  -8.652  -4.105  1.00  0.00
ATOM     69  CA  CYS    10       2.302  -9.494  -2.932  1.00  0.00
ATOM     70  CB  CYS    10       1.562 -10.820  -3.282  1.00  0.00
ATOM     71  SG  CYS    10       1.441 -11.891  -1.729  1.00  0.00
ATOM     72  C   CYS    10       3.672  -9.704  -2.229  1.00  0.00
ATOM     73  O   CYS    10       4.760  -9.867  -2.829  1.00  0.00
ATOM     74  N   PHE    11       3.724  -9.494  -0.938  1.00  0.00
ATOM     75  CA  PHE    11       5.015  -9.376  -0.118  1.00  0.00
ATOM     76  CB  PHE    11       4.740  -8.831   1.299  1.00  0.00
ATOM     77  CG  PHE    11       5.952  -8.810   2.236  1.00  0.00
ATOM     78  CD1 PHE    11       7.250  -8.422   1.861  1.00  0.00
ATOM     79  CE1 PHE    11       8.417  -8.502   2.655  1.00  0.00
ATOM     80  CZ  PHE    11       8.265  -9.054   3.908  1.00  0.00
ATOM     81  CE2 PHE    11       7.050  -9.608   4.276  1.00  0.00
ATOM     82  CD2 PHE    11       5.842  -9.464   3.497  1.00  0.00
ATOM     83  C   PHE    11       5.666 -10.819   0.057  1.00  0.00
ATOM     84  O   PHE    11       4.979 -11.825   0.137  1.00  0.00
ATOM     85  N   GLY    12       7.001 -10.909   0.357  1.00  0.00
ATOM     86  CA  GLY    12       7.859 -12.109   0.505  1.00  0.00
ATOM     87  C   GLY    12       7.553 -13.119   1.606  1.00  0.00
ATOM     88  O   GLY    12       8.379 -13.958   1.905  1.00  0.00
ATOM     89  N   ARG    13       6.417 -13.108   2.287  1.00  0.00
ATOM     90  CA  ARG    13       5.790 -14.279   3.028  1.00  0.00
ATOM     91  CB  ARG    13       5.686 -13.903   4.500  1.00  0.00
ATOM     92  CG  ARG    13       6.981 -13.773   5.241  1.00  0.00
ATOM     93  CD  ARG    13       7.724 -15.100   5.502  1.00  0.00
ATOM     94  NE  ARG    13       8.531 -15.595   4.324  1.00  0.00
ATOM     95  CZ  ARG    13       8.325 -16.710   3.556  1.00  0.00
ATOM     96  C   ARG    13       4.389 -14.802   2.416  1.00  0.00
ATOM     97  O   ARG    13       3.871 -15.733   3.013  1.00  0.00
ATOM     98  N   ARG    14       3.745 -14.231   1.390  1.00  0.00
ATOM     99  CA  ARG    14       2.677 -14.822   0.543  1.00  0.00
ATOM    100  CB  ARG    14       1.298 -14.267   0.880  1.00  0.00
ATOM    101  CG  ARG    14       0.597 -14.840   2.096  1.00  0.00
ATOM    102  CD  ARG    14       0.300 -16.378   1.886  1.00  0.00
ATOM    103  NE  ARG    14       1.470 -17.201   2.277  1.00  0.00
ATOM    104  CZ  ARG    14       2.197 -18.033   1.493  1.00  0.00
ATOM    105  C   ARG    14       2.882 -14.988  -0.941  1.00  0.00
ATOM    106  O   ARG    14       2.132 -15.846  -1.458  1.00  0.00
ATOM    107  N   LEU    15       3.878 -14.284  -1.555  1.00  0.00
ATOM    108  CA  LEU    15       4.600 -14.688  -2.767  1.00  0.00
ATOM    109  CB  LEU    15       4.476 -13.594  -3.873  1.00  0.00
ATOM    110  CG  LEU    15       5.328 -13.815  -5.110  1.00  0.00
ATOM    111  CD1 LEU    15       5.140 -15.227  -5.668  1.00  0.00
ATOM    112  CD2 LEU    15       4.847 -12.812  -6.183  1.00  0.00
ATOM    113  C   LEU    15       6.038 -15.011  -2.166  1.00  0.00
ATOM    114  O   LEU    15       6.888 -14.156  -2.058  1.00  0.00
ATOM    115  N   ASP    16       6.237 -16.339  -1.843  1.00  0.00
ATOM    116  CA  ASP    16       7.281 -16.826  -0.963  1.00  0.00
ATOM    117  CB  ASP    16       7.150 -18.367  -0.690  1.00  0.00
ATOM    118  CG  ASP    16       6.070 -18.497   0.351  1.00  0.00
ATOM    119  OD1 ASP    16       6.421 -18.284   1.525  1.00  0.00
ATOM    120  OD2 ASP    16       4.896 -18.468  -0.013  1.00  0.00
ATOM    121  C   ASP    16       8.688 -16.496  -1.542  1.00  0.00
ATOM    122  O   ASP    16       9.531 -16.075  -0.761  1.00  0.00
ATOM    123  N   ARG    17       8.794 -16.759  -2.853  1.00  0.00
ATOM    124  CA  ARG    17       9.835 -16.326  -3.738  1.00  0.00
ATOM    125  CB  ARG    17       9.723 -17.102  -5.098  1.00  0.00
ATOM    126  CG  ARG    17      10.778 -16.818  -6.188  1.00  0.00
ATOM    127  CD  ARG    17      10.089 -16.412  -7.490  1.00  0.00
ATOM    128  NE  ARG    17       9.330 -15.155  -7.336  1.00  0.00
ATOM    129  CZ  ARG    17       9.485 -13.992  -7.971  1.00  0.00
ATOM    130  C   ARG    17       9.867 -14.807  -3.799  1.00  0.00
ATOM    131  O   ARG    17       9.479 -14.269  -4.810  1.00  0.00
ATOM    132  N   ILE    18      10.490 -14.187  -2.800  1.00  0.00
ATOM    133  CA  ILE    18      11.045 -12.811  -2.743  1.00  0.00
ATOM    134  CB  ILE    18      12.360 -12.540  -3.527  1.00  0.00
ATOM    135  CG2 ILE    18      13.242 -11.555  -2.743  1.00  0.00
ATOM    136  CG1 ILE    18      13.178 -13.867  -3.827  1.00  0.00
ATOM    137  CD1 ILE    18      13.703 -14.687  -2.655  1.00  0.00
ATOM    138  C   ILE    18       9.966 -11.705  -2.998  1.00  0.00
ATOM    139  O   ILE    18      10.187 -10.566  -3.559  1.00  0.00
ATOM    140  N   GLY    19       8.673 -11.956  -2.784  1.00  0.00
ATOM    141  CA  GLY    19       7.585 -11.069  -3.069  1.00  0.00
ATOM    142  C   GLY    19       7.608 -10.832  -4.630  1.00  0.00
ATOM    143  O   GLY    19       7.884 -11.663  -5.468  1.00  0.00
ATOM    144  N   SER    20       7.181  -9.607  -5.108  1.00  0.00
ATOM    145  CA  SER    20       7.055  -9.266  -6.530  1.00  0.00
ATOM    146  CB  SER    20       6.305  -7.920  -6.502  1.00  0.00
ATOM    147  OG  SER    20       5.748  -7.600  -7.791  1.00  0.00
ATOM    148  C   SER    20       8.325  -9.225  -7.484  1.00  0.00
ATOM    149  O   SER    20       8.302  -8.861  -8.645  1.00  0.00
ATOM    150  N   LEU    21       9.464  -9.643  -7.001  1.00  0.00
ATOM    151  CA  LEU    21      10.787  -9.306  -7.549  1.00  0.00
ATOM    152  CB  LEU    21      11.874  -9.792  -6.544  1.00  0.00
ATOM    153  CG  LEU    21      13.337  -9.299  -6.679  1.00  0.00
ATOM    154  CD1 LEU    21      13.521  -7.770  -6.388  1.00  0.00
ATOM    155  CD2 LEU    21      14.280  -9.965  -5.727  1.00  0.00
ATOM    156  C   LEU    21      10.989  -9.805  -9.035  1.00  0.00
ATOM    157  O   LEU    21      10.503 -10.865  -9.400  1.00  0.00
ATOM    158  N   SER    22      11.878  -9.084  -9.767  1.00  0.00
ATOM    159  CA  SER    22      12.189  -9.371 -11.202  1.00  0.00
ATOM    160  CB  SER    22      11.260  -8.617 -12.144  1.00  0.00
ATOM    161  OG  SER    22      10.876  -7.357 -11.691  1.00  0.00
ATOM    162  C   SER    22      13.640  -9.071 -11.640  1.00  0.00
ATOM    163  O   SER    22      14.327  -8.349 -10.879  1.00  0.00
ATOM    164  N   GLY    23      13.996  -9.424 -12.909  1.00  0.00
ATOM    165  CA  GLY    23      15.358  -9.023 -13.264  1.00  0.00
ATOM    166  C   GLY    23      15.766  -9.390 -14.680  1.00  0.00
ATOM    167  O   GLY    23      15.286 -10.412 -15.144  1.00  0.00
ATOM    168  N   LEU    24      16.652  -8.562 -15.350  1.00  0.00
ATOM    169  CA  LEU    24      16.948  -8.704 -16.753  1.00  0.00
ATOM    170  CB  LEU    24      16.713  -7.348 -17.446  1.00  0.00
ATOM    171  CG  LEU    24      15.418  -6.639 -17.233  1.00  0.00
ATOM    172  CD1 LEU    24      15.427  -5.350 -18.053  1.00  0.00
ATOM    173  CD2 LEU    24      14.187  -7.452 -17.748  1.00  0.00
ATOM    174  C   LEU    24      18.293  -9.358 -17.045  1.00  0.00
ATOM    175  O   LEU    24      19.067  -9.503 -16.128  1.00  0.00
ATOM    176  N   GLY    25      18.524  -9.900 -18.229  1.00  0.00
ATOM    177  CA  GLY    25      19.784 -10.486 -18.646  1.00  0.00
ATOM    178  C   GLY    25      20.057 -11.811 -17.948  1.00  0.00
ATOM    179  O   GLY    25      19.180 -12.690 -17.718  1.00  0.00
ATOM    180  N   CYS    26      21.275 -12.057 -17.483  1.00  0.00
ATOM    181  CA  CYS    26      21.696 -13.185 -16.656  1.00  0.00
ATOM    182  CB  CYS    26      23.169 -13.604 -16.936  1.00  0.00
ATOM    183  SG  CYS    26      24.349 -12.250 -16.493  1.00  0.00
ATOM    184  C   CYS    26      21.547 -13.020 -15.173  1.00  0.00
ATOM    185  O   CYS    26      22.141 -13.817 -14.413  1.00  0.00
ATOM    186  N   ASN    27      20.722 -12.107 -14.624  1.00  0.00
ATOM    187  CA  ASN    27      20.083 -12.233 -13.262  1.00  0.00
ATOM    188  CB  ASN    27      18.929 -11.231 -13.235  1.00  0.00
ATOM    189  CG  ASN    27      18.217 -11.126 -11.937  1.00  0.00
ATOM    190  OD1 ASN    27      17.397 -11.926 -11.641  1.00  0.00
ATOM    191  ND2 ASN    27      18.617 -10.161 -11.118  1.00  0.00
ATOM    192  C   ASN    27      19.564 -13.665 -13.052  1.00  0.00
ATOM    193  O   ASN    27      19.068 -14.310 -13.972  1.00  0.00
ATOM    194  N   VAL    28      19.873 -14.240 -11.893  1.00  0.00
ATOM    195  CA  VAL    28      19.648 -15.626 -11.470  1.00  0.00
ATOM    196  CB  VAL    28      20.224 -16.020 -10.071  1.00  0.00
ATOM    197  CG1 VAL    28      19.451 -15.217  -8.911  1.00  0.00
ATOM    198  CG2 VAL    28      20.391 -17.458  -9.673  1.00  0.00
ATOM    199  C   VAL    28      18.139 -15.892 -11.513  1.00  0.00
ATOM    200  O   VAL    28      17.758 -17.072 -11.332  1.00  0.00
ATOM    201  N   LEU    29      17.208 -14.931 -11.443  1.00  0.00
ATOM    202  CA  LEU    29      15.826 -15.108 -10.975  1.00  0.00
ATOM    203  CB  LEU    29      15.288 -13.812 -10.289  1.00  0.00
ATOM    204  CG  LEU    29      13.976 -14.019  -9.598  1.00  0.00
ATOM    205  CD1 LEU    29      14.069 -15.059  -8.485  1.00  0.00
ATOM    206  CD2 LEU    29      13.617 -12.632  -8.967  1.00  0.00
ATOM    207  C   LEU    29      14.931 -15.661 -12.125  1.00  0.00
ATOM    208  O   LEU    29      14.100 -14.905 -12.617  1.00  0.00
ATOM    209  N   ARG    30      15.198 -16.918 -12.644  1.00  0.00
ATOM    210  CA  ARG    30      14.286 -17.653 -13.512  1.00  0.00
ATOM    211  CB  ARG    30      15.027 -17.801 -14.873  1.00  0.00
ATOM    212  CG  ARG    30      15.484 -16.507 -15.597  1.00  0.00
ATOM    213  CD  ARG    30      16.822 -15.856 -15.234  1.00  0.00
ATOM    214  NE  ARG    30      16.973 -14.608 -16.060  1.00  0.00
ATOM    215  CZ  ARG    30      16.387 -13.427 -15.750  1.00  0.00
ATOM    216  C   ARG    30      13.813 -18.964 -12.885  1.00  0.00
ATOM    217  O   ARG    30      14.406 -19.417 -11.865  1.00  0.00
ATOM    218  N   LYS    31      12.680 -19.513 -13.414  1.00  0.00
ATOM    219  CA  LYS    31      11.917 -20.676 -12.937  1.00  0.00
ATOM    220  CB  LYS    31      10.510 -20.757 -13.659  1.00  0.00
ATOM    221  CG  LYS    31       9.277 -21.470 -13.051  1.00  0.00
ATOM    222  CD  LYS    31       9.229 -22.998 -13.263  1.00  0.00
ATOM    223  CE  LYS    31       9.856 -23.803 -12.186  1.00  0.00
ATOM    224  NZ  LYS    31      10.517 -25.008 -12.746  1.00  0.00
ATOM    225  C   LYS    31      12.722 -22.004 -13.017  1.00  0.00
ATOM    226  O   LYS    31      12.329 -22.938 -13.670  1.00  0.00
ATOM    227  N   TYR    32      13.810 -22.165 -12.320  1.00  0.00
ATOM    228  CA  TYR    32      14.590 -23.357 -12.074  1.00  0.00
ATOM    229  CB  TYR    32      16.017 -23.060 -11.792  1.00  0.00
ATOM    230  CG  TYR    32      16.600 -22.020 -12.779  1.00  0.00
ATOM    231  CD1 TYR    32      16.326 -22.166 -14.168  1.00  0.00
ATOM    232  CE1 TYR    32      16.966 -21.319 -15.116  1.00  0.00
ATOM    233  CZ  TYR    32      17.886 -20.392 -14.636  1.00  0.00
ATOM    234  CE2 TYR    32      17.983 -20.143 -13.246  1.00  0.00
ATOM    235  CD2 TYR    32      17.413 -20.991 -12.293  1.00  0.00
ATOM    236  C   TYR    32      13.996 -24.179 -10.959  1.00  0.00
ATOM    237  O   TYR    32      12.856 -24.676 -11.099  1.00  0.00
ATOM    238  OXT TYR    32      14.650 -24.423  -9.947  1.00  0.00
TER
END
