# Supplementary material for: In silico approaches for predicting the half-life of natural and modified peptides in blood
Source: PLoS One. 2018 Jun 1;13(6):e0196829. doi: 10.1371/journal.pone.0196829 (PMC5983457; doi:10.1371/journal.pone.0196829)
Supplement: S3 File — (ZIP) [file pone.0196829.s009.zip › 3may2018_261_pdb_files/1094.pdb]

PFRMAT TS
TARGET p1094
AUTHOR Raghava-GPS-serv
METHOD PEPSTR
MODEL  1  REFINED
PARENT N/A
ATOM      1  N   LEU     1       1.022  -9.297   5.802  1.00  0.00
ATOM      2  CA  LEU     1       2.009  -8.407   5.223  1.00  0.00
ATOM      3  CB  LEU     1       2.603  -9.053   3.930  1.00  0.00
ATOM      4  CG  LEU     1       1.691  -9.196   2.695  1.00  0.00
ATOM      5  CD1 LEU     1       2.733  -9.673   1.651  1.00  0.00
ATOM      6  CD2 LEU     1       0.522 -10.232   2.828  1.00  0.00
ATOM      7  C   LEU     1       1.339  -7.013   4.922  1.00  0.00
ATOM      8  O   LEU     1       0.112  -6.925   4.862  1.00  0.00
ATOM      9  N   PRO     2       2.200  -5.952   4.698  1.00  0.00
ATOM     10  CD  PRO     2       3.619  -5.983   5.053  1.00  0.00
ATOM     11  CG  PRO     2       4.106  -4.562   5.023  1.00  0.00
ATOM     12  CB  PRO     2       3.059  -3.869   4.176  1.00  0.00
ATOM     13  CA  PRO     2       1.790  -4.602   4.432  1.00  0.00
ATOM     14  C   PRO     2       0.831  -4.476   3.263  1.00  0.00
ATOM     15  O   PRO     2      -0.133  -3.729   3.359  1.00  0.00
ATOM     16  N   PHE     3       1.088  -5.061   2.086  1.00  0.00
ATOM     17  CA  PHE     3       0.237  -5.090   0.955  1.00  0.00
ATOM     18  CB  PHE     3       0.287  -3.826   0.088  1.00  0.00
ATOM     19  CG  PHE     3       1.548  -3.738  -0.835  1.00  0.00
ATOM     20  CD1 PHE     3       2.904  -3.720  -0.352  1.00  0.00
ATOM     21  CE1 PHE     3       3.986  -3.674  -1.247  1.00  0.00
ATOM     22  CZ  PHE     3       3.734  -3.701  -2.607  1.00  0.00
ATOM     23  CE2 PHE     3       2.416  -3.828  -3.154  1.00  0.00
ATOM     24  CD2 PHE     3       1.331  -3.750  -2.244  1.00  0.00
ATOM     25  C   PHE     3       0.364  -6.333   0.087  1.00  0.00
ATOM     26  O   PHE     3      -0.505  -7.245  -0.025  1.00  0.00
ATOM     27  N   PHE     4       1.479  -6.505  -0.640  1.00  0.00
ATOM     28  CA  PHE     4       1.738  -7.549  -1.575  1.00  0.00
ATOM     29  CB  PHE     4       0.941  -7.177  -2.867  1.00  0.00
ATOM     30  CG  PHE     4       0.443  -8.300  -3.711  1.00  0.00
ATOM     31  CD1 PHE     4      -0.864  -8.759  -3.396  1.00  0.00
ATOM     32  CE1 PHE     4      -1.273  -9.965  -3.978  1.00  0.00
ATOM     33  CZ  PHE     4      -0.539 -10.683  -4.874  1.00  0.00
ATOM     34  CE2 PHE     4       0.675 -10.144  -5.205  1.00  0.00
ATOM     35  CD2 PHE     4       1.223  -8.984  -4.603  1.00  0.00
ATOM     36  C   PHE     4       3.246  -7.811  -1.691  1.00  0.00
ATOM     37  O   PHE     4       3.682  -8.343  -2.684  1.00  0.00
ATOM     38  N   ASP     5       4.009  -7.653  -0.640  1.00  0.00
ATOM     39  CA  ASP     5       5.414  -7.375  -0.543  1.00  0.00
ATOM     40  CB  ASP     5       5.710  -6.939   0.921  1.00  0.00
ATOM     41  CG  ASP     5       4.738  -5.946   1.531  1.00  0.00
ATOM     42  OD1 ASP     5       3.560  -6.305   1.882  1.00  0.00
ATOM     43  OD2 ASP     5       5.121  -4.778   1.657  1.00  0.00
ATOM     44  C   ASP     5       6.408  -8.562  -0.861  1.00  0.00
ATOM     45  O   ASP     5       7.629  -8.469  -0.804  1.00  0.00
ATOM     46  N   NHE     6       6.000  -9.723  -1.206  1.00  0.00
TER
END
