# Supplementary material for: In silico approaches for predicting the half-life of natural and modified peptides in blood
Source: PLoS One. 2018 Jun 1;13(6):e0196829. doi: 10.1371/journal.pone.0196829 (PMC5983457; doi:10.1371/journal.pone.0196829)
Supplement: S3 File — (ZIP) [file pone.0196829.s009.zip › 3may2018_261_pdb_files/1097.pdb]

PFRMAT TS
TARGET 1097
AUTHOR Raghava-GPS-serv
METHOD PEPSTR
MODEL  1  REFINED
PARENT N/A
ATOM      1  N   LEU     1       5.262  -3.483   6.631  1.00  0.00
ATOM      2  CA  LEU     1       4.246  -3.412   5.597  1.00  0.00
ATOM      3  CB  LEU     1       4.848  -2.704   4.365  1.00  0.00
ATOM      4  CG  LEU     1       3.916  -2.520   3.158  1.00  0.00
ATOM      5  CD1 LEU     1       2.485  -2.023   3.413  1.00  0.00
ATOM      6  CD2 LEU     1       4.689  -1.684   2.137  1.00  0.00
ATOM      7  C   LEU     1       3.803  -4.782   5.292  1.00  0.00
ATOM      8  O   LEU     1       4.563  -5.578   4.807  1.00  0.00
ATOM      9  N   PRO     2       2.516  -5.203   5.513  1.00  0.00
ATOM     10  CD  PRO     2       1.470  -4.470   6.242  1.00  0.00
ATOM     11  CG  PRO     2       0.919  -5.522   7.220  1.00  0.00
ATOM     12  CB  PRO     2       1.045  -6.884   6.474  1.00  0.00
ATOM     13  CA  PRO     2       2.085  -6.545   5.345  1.00  0.00
ATOM     14  C   PRO     2       1.561  -6.797   3.911  1.00  0.00
ATOM     15  O   PRO     2       0.365  -6.814   3.659  1.00  0.00
ATOM     16  N   PHE     3       2.508  -6.907   2.983  1.00  0.00
ATOM     17  CA  PHE     3       2.135  -6.652   1.616  1.00  0.00
ATOM     18  CB  PHE     3       1.889  -5.134   1.444  1.00  0.00
ATOM     19  CG  PHE     3       0.931  -4.863   0.310  1.00  0.00
ATOM     20  CD1 PHE     3       1.281  -4.575  -1.022  1.00  0.00
ATOM     21  CE1 PHE     3       0.318  -4.455  -2.042  1.00  0.00
ATOM     22  CZ  PHE     3      -1.077  -4.589  -1.770  1.00  0.00
ATOM     23  CE2 PHE     3      -1.498  -4.921  -0.471  1.00  0.00
ATOM     24  CD2 PHE     3      -0.461  -5.172   0.491  1.00  0.00
ATOM     25  C   PHE     3       3.068  -7.259   0.561  1.00  0.00
ATOM     26  O   PHE     3       4.263  -7.553   0.843  1.00  0.00
ATOM     27  N   PHE     4       2.600  -7.464  -0.700  1.00  0.00
ATOM     28  CA  PHE     4       3.426  -7.980  -1.856  1.00  0.00
ATOM     29  CB  PHE     4       3.527  -9.476  -1.862  1.00  0.00
ATOM     30  CG  PHE     4       4.642 -10.077  -2.653  1.00  0.00
ATOM     31  CD1 PHE     4       5.989  -9.814  -2.265  1.00  0.00
ATOM     32  CE1 PHE     4       7.012 -10.482  -2.843  1.00  0.00
ATOM     33  CZ  PHE     4       6.829 -11.142  -4.049  1.00  0.00
ATOM     34  CE2 PHE     4       5.480 -11.406  -4.449  1.00  0.00
ATOM     35  CD2 PHE     4       4.422 -10.878  -3.775  1.00  0.00
ATOM     36  C   PHE     4       2.890  -7.537  -3.243  1.00  0.00
ATOM     37  O   PHE     4       1.716  -7.239  -3.402  1.00  0.00
ATOM     38  N   ASP     5       3.790  -7.482  -4.245  1.00  0.00
ATOM     39  CA  ASP     5       3.557  -7.006  -5.686  1.00  0.00
ATOM     40  CB  ASP     5       4.195  -5.643  -5.906  1.00  0.00
ATOM     41  CG  ASP     5       4.086  -5.127  -7.314  1.00  0.00
ATOM     42  OD1 ASP     5       5.140  -5.125  -8.013  1.00  0.00
ATOM     43  OD2 ASP     5       2.985  -4.790  -7.771  1.00  0.00
ATOM     44  C   ASP     5       4.130  -7.966  -6.713  1.00  0.00
ATOM     45  O   ASP     5       4.927  -8.873  -6.357  1.00  0.00
ATOM     46  OXT ASP     5       3.818  -7.871  -7.898  1.00  0.00
TER
END
