# Supplementary material for: In silico approaches for predicting the half-life of natural and modified peptides in blood
Source: PLoS One. 2018 Jun 1;13(6):e0196829. doi: 10.1371/journal.pone.0196829 (PMC5983457; doi:10.1371/journal.pone.0196829)
Supplement: S3 File — (ZIP) [file pone.0196829.s009.zip › 3may2018_261_pdb_files/1107.pdb]

PFRMAT TS
TARGET 44636
AUTHOR Raghava-GPS-serv
METHOD PEPSTR
MODEL  1  REFINED
PARENT N/A
ATOM      1  N   HIE     1       8.285  -9.991  21.104  1.00  0.00
ATOM      2  CA  HIE     1       8.630  -9.755  19.751  1.00  0.00
ATOM      3  CB  HIE     1       9.785 -10.638  19.342  1.00  0.00
ATOM      4  CG  HIE     1      10.395 -10.404  18.008  1.00  0.00
ATOM      5  ND1 HIE     1      10.419 -11.413  17.029  1.00  0.00
ATOM      6  CE1 HIE     1      11.083 -10.818  16.015  1.00  0.00
ATOM      7  NE2 HIE     1      11.380  -9.540  16.334  1.00  0.00
ATOM      8  CD2 HIE     1      10.927  -9.246  17.577  1.00  0.00
ATOM      9  C   HIE     1       7.440 -10.021  18.824  1.00  0.00
ATOM     10  O   HIE     1       6.685 -10.955  19.088  1.00  0.00
ATOM     11  N   ABA     2       7.405  -9.327  17.691  1.00  0.00
ATOM     12  CA  ABA     2       6.249  -9.459  16.841  1.00  0.00
ATOM     13  CB  ABA     2       5.578  -8.006  16.903  1.00  0.00
ATOM     14  CG  ABA     2       4.993  -7.588  18.167  1.00  0.00
ATOM     15  C   ABA     2       6.624  -9.820  15.447  1.00  0.00
ATOM     16  O   ABA     2       5.988 -10.673  14.797  1.00  0.00
ATOM     17  N   GLU     3       7.762  -9.425  14.918  1.00  0.00
ATOM     18  CA  GLU     3       8.085  -9.535  13.503  1.00  0.00
ATOM     19  CB  GLU     3       9.267  -8.624  13.155  1.00  0.00
ATOM     20  CG  GLU     3       9.181  -7.212  13.686  1.00  0.00
ATOM     21  CD  GLU     3       9.748  -7.133  15.094  1.00  0.00
ATOM     22  OE1 GLU     3      10.990  -7.103  15.194  1.00  0.00
ATOM     23  OE2 GLU     3       8.956  -7.238  16.087  1.00  0.00
ATOM     24  C   GLU     3       8.412 -10.971  13.119  1.00  0.00
ATOM     25  O   GLU     3       9.411 -11.553  13.592  1.00  0.00
ATOM     26  N   GLY     4       7.539 -11.578  12.262  1.00  0.00
ATOM     27  CA  GLY     4       7.692 -12.962  11.779  1.00  0.00
ATOM     28  C   GLY     4       7.493 -14.071  12.782  1.00  0.00
ATOM     29  O   GLY     4       6.888 -15.077  12.514  1.00  0.00
ATOM     30  N   THR     5       7.844 -13.828  14.032  1.00  0.00
ATOM     31  CA  THR     5       7.653 -14.745  15.139  1.00  0.00
ATOM     32  CB  THR     5       8.811 -14.711  16.208  1.00  0.00
ATOM     33  CG2 THR     5      10.209 -14.479  15.653  1.00  0.00
ATOM     34  OG1 THR     5       8.663 -13.596  17.080  1.00  0.00
ATOM     35  C   THR     5       6.322 -14.557  15.891  1.00  0.00
ATOM     36  O   THR     5       5.882 -15.534  16.576  1.00  0.00
ATOM     37  N   PHE     6       5.660 -13.436  15.651  1.00  0.00
ATOM     38  CA  PHE     6       4.362 -13.048  16.216  1.00  0.00
ATOM     39  CB  PHE     6       3.193 -13.719  15.371  1.00  0.00
ATOM     40  CG  PHE     6       3.283 -13.436  13.872  1.00  0.00
ATOM     41  CD1 PHE     6       2.727 -12.266  13.369  1.00  0.00
ATOM     42  CE1 PHE     6       2.908 -11.939  12.006  1.00  0.00
ATOM     43  CZ  PHE     6       3.455 -12.868  11.132  1.00  0.00
ATOM     44  CE2 PHE     6       3.862 -14.039  11.628  1.00  0.00
ATOM     45  CD2 PHE     6       3.896 -14.384  13.029  1.00  0.00
ATOM     46  C   PHE     6       4.167 -13.215  17.764  1.00  0.00
ATOM     47  O   PHE     6       3.032 -13.257  18.226  1.00  0.00
ATOM     48  N   THR     7       5.251 -13.411  18.486  1.00  0.00
ATOM     49  CA  THR     7       5.261 -13.877  19.893  1.00  0.00
ATOM     50  CB  THR     7       6.713 -13.976  20.333  1.00  0.00
ATOM     51  CG2 THR     7       6.987 -14.277  21.786  1.00  0.00
ATOM     52  OG1 THR     7       7.433 -14.883  19.484  1.00  0.00
ATOM     53  C   THR     7       4.503 -12.931  20.874  1.00  0.00
ATOM     54  O   THR     7       4.038 -13.271  21.898  1.00  0.00
ATOM     55  N   SER     8       4.372 -11.665  20.464  1.00  0.00
ATOM     56  CA  SER     8       3.749 -10.635  21.233  1.00  0.00
ATOM     57  CB  SER     8       4.779  -9.582  21.571  1.00  0.00
ATOM     58  OG  SER     8       5.854 -10.084  22.318  1.00  0.00
ATOM     59  C   SER     8       2.529  -9.964  20.636  1.00  0.00
ATOM     60  O   SER     8       1.990  -9.075  21.267  1.00  0.00
ATOM     61  N   ASP     9       2.052 -10.406  19.492  1.00  0.00
ATOM     62  CA  ASP     9       1.051  -9.635  18.701  1.00  0.00
ATOM     63  CB  ASP     9       1.337  -9.765  17.180  1.00  0.00
ATOM     64  CG  ASP     9       0.260  -9.091  16.367  1.00  0.00
ATOM     65  OD1 ASP     9      -0.517  -8.222  16.809  1.00  0.00
ATOM     66  OD2 ASP     9       0.184  -9.394  15.173  1.00  0.00
ATOM     67  C   ASP     9      -0.416 -10.037  19.151  1.00  0.00
ATOM     68  O   ASP     9      -1.386 -10.251  18.393  1.00  0.00
ATOM     69  N   VAL    10      -0.568 -10.125  20.467  1.00  0.00
ATOM     70  CA  VAL    10      -1.900 -10.477  21.035  1.00  0.00
ATOM     71  CB  VAL    10      -1.792 -10.589  22.558  1.00  0.00
ATOM     72  CG1 VAL    10      -0.874 -11.708  23.060  1.00  0.00
ATOM     73  CG2 VAL    10      -1.395  -9.198  23.145  1.00  0.00
ATOM     74  C   VAL    10      -2.956  -9.431  20.646  1.00  0.00
ATOM     75  O   VAL    10      -4.132  -9.610  20.881  1.00  0.00
ATOM     76  N   SER    11      -2.462  -8.325  20.035  1.00  0.00
ATOM     77  CA  SER    11      -3.278  -7.285  19.367  1.00  0.00
ATOM     78  CB  SER    11      -2.352  -6.051  19.028  1.00  0.00
ATOM     79  OG  SER    11      -1.026  -6.487  18.846  1.00  0.00
ATOM     80  C   SER    11      -3.958  -7.786  18.061  1.00  0.00
ATOM     81  O   SER    11      -5.043  -7.300  17.646  1.00  0.00
ATOM     82  N   SER    12      -3.400  -8.724  17.257  1.00  0.00
ATOM     83  CA  SER    12      -3.738  -8.964  15.822  1.00  0.00
ATOM     84  CB  SER    12      -3.426  -7.767  14.925  1.00  0.00
ATOM     85  OG  SER    12      -2.028  -7.727  14.777  1.00  0.00
ATOM     86  C   SER    12      -3.286 -10.315  15.206  1.00  0.00
ATOM     87  O   SER    12      -3.403 -10.527  14.016  1.00  0.00
ATOM     88  N   TYR    13      -2.743 -11.217  16.092  1.00  0.00
ATOM     89  CA  TYR    13      -2.101 -12.504  15.743  1.00  0.00
ATOM     90  CB  TYR    13      -1.128 -12.939  16.834  1.00  0.00
ATOM     91  CG  TYR    13      -1.576 -13.483  18.177  1.00  0.00
ATOM     92  CD1 TYR    13      -2.877 -13.946  18.429  1.00  0.00
ATOM     93  CE1 TYR    13      -3.162 -14.492  19.660  1.00  0.00
ATOM     94  CZ  TYR    13      -2.129 -14.693  20.603  1.00  0.00
ATOM     95  CE2 TYR    13      -0.834 -14.259  20.369  1.00  0.00
ATOM     96  CD2 TYR    13      -0.552 -13.594  19.163  1.00  0.00
ATOM     97  C   TYR    13      -3.074 -13.601  15.163  1.00  0.00
ATOM     98  O   TYR    13      -2.978 -14.783  15.406  1.00  0.00
ATOM     99  N   LEU    14      -4.156 -13.127  14.541  1.00  0.00
ATOM    100  CA  LEU    14      -4.867 -13.935  13.545  1.00  0.00
ATOM    101  CB  LEU    14      -6.024 -13.052  13.059  1.00  0.00
ATOM    102  CG  LEU    14      -7.035 -13.745  12.163  1.00  0.00
ATOM    103  CD1 LEU    14      -8.269 -14.178  12.970  1.00  0.00
ATOM    104  CD2 LEU    14      -7.476 -12.887  11.044  1.00  0.00
ATOM    105  C   LEU    14      -3.956 -14.550  12.445  1.00  0.00
ATOM    106  O   LEU    14      -3.883 -15.794  12.405  1.00  0.00
ATOM    107  N   GLU    15      -3.182 -13.766  11.643  1.00  0.00
ATOM    108  CA  GLU    15      -2.226 -14.225  10.638  1.00  0.00
ATOM    109  CB  GLU    15      -1.869 -13.008   9.796  1.00  0.00
ATOM    110  CG  GLU    15      -0.627 -12.263  10.196  1.00  0.00
ATOM    111  CD  GLU    15      -0.755 -11.339  11.411  1.00  0.00
ATOM    112  OE1 GLU    15      -1.140 -11.761  12.519  1.00  0.00
ATOM    113  OE2 GLU    15      -0.617 -10.112  11.353  1.00  0.00
ATOM    114  C   GLU    15      -0.998 -15.018  11.334  1.00  0.00
ATOM    115  O   GLU    15      -0.545 -16.031  10.807  1.00  0.00
ATOM    116  N   GLY    16      -0.681 -14.524  12.512  1.00  0.00
ATOM    117  CA  GLY    16       0.384 -15.036  13.366  1.00  0.00
ATOM    118  C   GLY    16       0.142 -16.445  13.795  1.00  0.00
ATOM    119  O   GLY    16       1.041 -17.251  13.896  1.00  0.00
ATOM    120  N   GLN    17      -1.093 -16.898  13.872  1.00  0.00
ATOM    121  CA  GLN    17      -1.471 -18.268  14.033  1.00  0.00
ATOM    122  CB  GLN    17      -3.025 -18.410  14.189  1.00  0.00
ATOM    123  CG  GLN    17      -3.447 -18.053  15.685  1.00  0.00
ATOM    124  CD  GLN    17      -2.545 -18.747  16.786  1.00  0.00
ATOM    125  OE1 GLN    17      -2.444 -19.969  16.958  1.00  0.00
ATOM    126  NE2 GLN    17      -1.841 -17.997  17.601  1.00  0.00
ATOM    127  C   GLN    17      -0.792 -19.249  13.065  1.00  0.00
ATOM    128  O   GLN    17      -0.298 -20.328  13.543  1.00  0.00
ATOM    129  N   ALA    18      -0.703 -18.881  11.801  1.00  0.00
ATOM    130  CA  ALA    18       0.133 -19.645  10.803  1.00  0.00
ATOM    131  CB  ALA    18      -0.080 -19.080   9.385  1.00  0.00
ATOM    132  C   ALA    18       1.635 -19.872  11.120  1.00  0.00
ATOM    133  O   ALA    18       2.370 -20.528  10.366  1.00  0.00
ATOM    134  N   ALA    19       2.095 -19.360  12.271  1.00  0.00
ATOM    135  CA  ALA    19       3.419 -19.654  12.760  1.00  0.00
ATOM    136  CB  ALA    19       4.418 -18.645  12.319  1.00  0.00
ATOM    137  C   ALA    19       3.446 -19.808  14.258  1.00  0.00
ATOM    138  O   ALA    19       4.499 -19.901  14.876  1.00  0.00
ATOM    139  N   LYS    20       2.275 -20.091  14.919  1.00  0.00
ATOM    140  CA  LYS    20       2.159 -20.207  16.432  1.00  0.00
ATOM    141  CB  LYS    20       1.614 -18.895  17.050  1.00  0.00
ATOM    142  CG  LYS    20       2.563 -17.695  17.236  1.00  0.00
ATOM    143  CD  LYS    20       1.876 -16.432  17.767  1.00  0.00
ATOM    144  CE  LYS    20       1.987 -16.253  19.332  1.00  0.00
ATOM    145  NZ  LYS    20       0.974 -17.041  20.109  1.00  0.00
ATOM    146  C   LYS    20       1.415 -21.487  16.889  1.00  0.00
ATOM    147  O   LYS    20       2.088 -22.533  16.846  1.00  0.00
ATOM    148  N   GLU    21       0.095 -21.407  17.191  1.00  0.00
ATOM    149  CA  GLU    21      -0.683 -22.467  17.935  1.00  0.00
ATOM    150  CB  GLU    21      -1.269 -22.018  19.263  1.00  0.00
ATOM    151  CG  GLU    21      -0.300 -21.628  20.290  1.00  0.00
ATOM    152  CD  GLU    21       0.253 -20.174  20.078  1.00  0.00
ATOM    153  OE1 GLU    21       1.470 -19.943  20.359  1.00  0.00
ATOM    154  OE2 GLU    21      -0.545 -19.330  19.731  1.00  0.00
ATOM    155  C   GLU    21      -1.492 -23.329  16.990  1.00  0.00
ATOM    156  O   GLU    21      -1.509 -24.559  17.136  1.00  0.00
ATOM    157  N   PHE    22      -2.142 -22.727  15.962  1.00  0.00
ATOM    158  CA  PHE    22      -2.937 -23.498  14.950  1.00  0.00
ATOM    159  CB  PHE    22      -3.502 -22.466  13.995  1.00  0.00
ATOM    160  CG  PHE    22      -4.677 -21.541  14.478  1.00  0.00
ATOM    161  CD1 PHE    22      -5.391 -20.953  13.465  1.00  0.00
ATOM    162  CE1 PHE    22      -6.413 -20.051  13.746  1.00  0.00
ATOM    163  CZ  PHE    22      -6.821 -19.921  15.102  1.00  0.00
ATOM    164  CE2 PHE    22      -6.166 -20.608  16.144  1.00  0.00
ATOM    165  CD2 PHE    22      -5.094 -21.503  15.855  1.00  0.00
ATOM    166  C   PHE    22      -2.161 -24.591  14.115  1.00  0.00
ATOM    167  O   PHE    22      -2.706 -25.612  13.640  1.00  0.00
ATOM    168  N   ILE    23      -0.883 -24.506  14.089  1.00  0.00
ATOM    169  CA  ILE    23       0.037 -25.360  13.269  1.00  0.00
ATOM    170  CB  ILE    23       0.529 -24.502  12.059  1.00  0.00
ATOM    171  CG2 ILE    23       1.632 -23.394  12.259  1.00  0.00
ATOM    172  CG1 ILE    23       1.010 -25.585  11.062  1.00  0.00
ATOM    173  CD1 ILE    23       1.063 -25.135   9.619  1.00  0.00
ATOM    174  C   ILE    23       1.063 -26.078  14.267  1.00  0.00
ATOM    175  O   ILE    23       2.113 -26.545  13.824  1.00  0.00
ATOM    176  N   ALA    24       0.788 -26.073  15.595  1.00  0.00
ATOM    177  CA  ALA    24       1.639 -26.595  16.632  1.00  0.00
ATOM    178  CB  ALA    24       1.105 -26.071  17.999  1.00  0.00
ATOM    179  C   ALA    24       1.913 -28.082  16.670  1.00  0.00
ATOM    180  O   ALA    24       2.694 -28.515  17.511  1.00  0.00
ATOM    181  N   TRP    25       1.280 -28.912  15.836  1.00  0.00
ATOM    182  CA  TRP    25       1.598 -30.308  15.538  1.00  0.00
ATOM    183  CB  TRP    25       0.370 -30.883  14.753  1.00  0.00
ATOM    184  CG  TRP    25      -0.393 -29.986  13.859  1.00  0.00
ATOM    185  CD1 TRP    25      -1.388 -29.151  14.255  1.00  0.00
ATOM    186  NE1 TRP    25      -1.832 -28.447  13.214  1.00  0.00
ATOM    187  CE2 TRP    25      -1.450 -28.954  11.992  1.00  0.00
ATOM    188  CZ2 TRP    25      -1.745 -28.554  10.698  1.00  0.00
ATOM    189  CZ3 TRP    25      -0.031 -30.116   9.924  1.00  0.00
ATOM    190  CE3 TRP    25       0.275 -30.511  11.269  1.00  0.00
ATOM    191  CD2 TRP    25      -0.401 -29.884  12.368  1.00  0.00
ATOM    192  C   TRP    25       2.893 -30.465  14.664  1.00  0.00
ATOM    193  O   TRP    25       3.816 -31.266  14.953  1.00  0.00
ATOM    194  N   LEU    26       3.056 -29.547  13.731  1.00  0.00
ATOM    195  CA  LEU    26       4.275 -29.209  12.970  1.00  0.00
ATOM    196  CB  LEU    26       3.845 -28.697  11.544  1.00  0.00
ATOM    197  CG  LEU    26       4.938 -28.194  10.583  1.00  0.00
ATOM    198  CD1 LEU    26       5.884 -29.285  10.130  1.00  0.00
ATOM    199  CD2 LEU    26       4.274 -27.457   9.391  1.00  0.00
ATOM    200  C   LEU    26       5.264 -28.254  13.607  1.00  0.00
ATOM    201  O   LEU    26       6.217 -28.673  14.266  1.00  0.00
ATOM    202  N   VAL    27       4.924 -26.985  13.685  1.00  0.00
ATOM    203  CA  VAL    27       5.649 -25.933  14.432  1.00  0.00
ATOM    204  CB  VAL    27       5.280 -24.497  13.941  1.00  0.00
ATOM    205  CG1 VAL    27       6.195 -23.429  14.508  1.00  0.00
ATOM    206  CG2 VAL    27       5.357 -24.278  12.432  1.00  0.00
ATOM    207  C   VAL    27       5.325 -26.200  15.893  1.00  0.00
ATOM    208  O   VAL    27       4.627 -27.118  16.268  1.00  0.00
ATOM    209  N   LYS    28       5.895 -25.472  16.892  1.00  0.00
ATOM    210  CA  LYS    28       5.343 -25.323  18.230  1.00  0.00
ATOM    211  CB  LYS    28       6.147 -26.156  19.235  1.00  0.00
ATOM    212  CG  LYS    28       5.818 -27.655  19.216  1.00  0.00
ATOM    213  CD  LYS    28       6.680 -28.625  18.410  1.00  0.00
ATOM    214  CE  LYS    28       5.906 -29.897  18.147  1.00  0.00
ATOM    215  NZ  LYS    28       5.231 -29.805  16.852  1.00  0.00
ATOM    216  C   LYS    28       5.292 -23.901  18.705  1.00  0.00
ATOM    217  O   LYS    28       6.064 -23.042  18.238  1.00  0.00
ATOM    218  N   GLY    29       4.161 -23.665  19.305  1.00  0.00
ATOM    219  CA  GLY    29       3.705 -22.330  19.876  1.00  0.00
ATOM    220  C   GLY    29       4.696 -21.592  20.787  1.00  0.00
ATOM    221  O   GLY    29       5.883 -21.954  21.029  1.00  0.00
ATOM    222  N   ARG    30       4.196 -20.455  21.249  1.00  0.00
ATOM    223  CA  ARG    30       4.764 -19.596  22.326  1.00  0.00
ATOM    224  CB  ARG    30       6.037 -18.952  21.863  1.00  0.00
ATOM    225  CG  ARG    30       5.691 -18.086  20.611  1.00  0.00
ATOM    226  CD  ARG    30       6.813 -18.199  19.524  1.00  0.00
ATOM    227  NE  ARG    30       6.709 -19.434  18.694  1.00  0.00
ATOM    228  CZ  ARG    30       6.243 -19.533  17.477  1.00  0.00
ATOM    229  C   ARG    30       3.773 -18.566  22.987  1.00  0.00
ATOM    230  O   ARG    30       3.223 -17.705  22.300  1.00  0.00
ATOM    231  OXT ARG    30       3.445 -18.684  24.166  1.00  0.00
TER
END
