# Supplementary material for: In silico approaches for predicting the half-life of natural and modified peptides in blood
Source: PLoS One. 2018 Jun 1;13(6):e0196829. doi: 10.1371/journal.pone.0196829 (PMC5983457; doi:10.1371/journal.pone.0196829)
Supplement: S3 File — (ZIP) [file pone.0196829.s009.zip › 3may2018_261_pdb_files/1109.pdb]

ATOM      1  N   TYR     1      -2.396   6.728 -16.939  1.00  0.00           N  
ATOM      2  H   TYR     1      -3.061   7.433 -17.224  1.00  0.00           H  
ATOM      3  CA  TYR     1      -2.692   5.892 -15.815  1.00  0.00           C  
ATOM      4  HA  TYR     1      -2.636   4.907 -16.279  1.00  0.00           H  
ATOM      5  CB  TYR     1      -1.681   6.003 -14.600  1.00  0.00           C  
ATOM      6  HB2 TYR     1      -1.550   5.020 -14.148  1.00  0.00           H  
ATOM      7  HB3 TYR     1      -0.717   6.304 -15.010  1.00  0.00           H  
ATOM      8  CG  TYR     1      -2.279   6.995 -13.622  1.00  0.00           C  
ATOM      9  CD1 TYR     1      -2.529   8.361 -13.915  1.00  0.00           C  
ATOM     10  HD1 TYR     1      -2.294   8.773 -14.886  1.00  0.00           H  
ATOM     11  CE1 TYR     1      -3.174   9.174 -12.934  1.00  0.00           C  
ATOM     12  HE1 TYR     1      -3.186  10.240 -13.105  1.00  0.00           H  
ATOM     13  CZ  TYR     1      -3.568   8.691 -11.686  1.00  0.00           C  
ATOM     14  OH  TYR     1      -4.321   9.388 -10.793  1.00  0.00           O  
ATOM     15  HH  TYR     1      -4.746   8.788 -10.176  1.00  0.00           H  
ATOM     16  CE2 TYR     1      -3.345   7.330 -11.441  1.00  0.00           C  
ATOM     17  HE2 TYR     1      -3.805   7.055 -10.503  1.00  0.00           H  
ATOM     18  CD2 TYR     1      -2.656   6.514 -12.343  1.00  0.00           C  
ATOM     19  HD2 TYR     1      -2.602   5.450 -12.165  1.00  0.00           H  
ATOM     20  C   TYR     1      -4.195   5.869 -15.454  1.00  0.00           C  
ATOM     21  O   TYR     1      -4.984   6.751 -15.752  1.00  0.00           O  
ATOM     22  N   ABA     2      -4.599   4.869 -14.672  1.00  0.00           N  
ATOM     23  H   ABA     2      -3.876   4.172 -14.568  1.00  0.00           H  
ATOM     24  CA  ABA     2      -5.802   4.852 -13.807  1.00  0.00           C  
ATOM     25  CB  ABA     2      -6.906   4.149 -14.569  1.00  0.00           C  
ATOM     26  CG  ABA     2      -8.263   3.939 -13.927  1.00  0.00           C  
ATOM     27  HG1 ABA     2      -8.610   4.760 -13.300  1.00  0.00           H  
ATOM     28  HG2 ABA     2      -8.362   3.002 -13.379  1.00  0.00           H  
ATOM     29  HG3 ABA     2      -8.982   3.906 -14.744  1.00  0.00           H  
ATOM     30  HB2 ABA     2      -7.141   4.834 -15.383  1.00  0.00           H  
ATOM     31  HB3 ABA     2      -6.622   3.196 -15.016  1.00  0.00           H  
ATOM     32  HA  ABA     2      -6.146   5.860 -13.575  1.00  0.00           H  
ATOM     33  C   ABA     2      -5.378   4.193 -12.418  1.00  0.00           C  
ATOM     34  O   ABA     2      -4.389   3.567 -12.340  1.00  0.00           O  
ATOM     35  N   GLU     3      -6.175   4.258 -11.402  1.00  0.00           N  
ATOM     36  H   GLU     3      -6.961   4.874 -11.553  1.00  0.00           H  
ATOM     37  CA  GLU     3      -6.011   3.574 -10.134  1.00  0.00           C  
ATOM     38  HA  GLU     3      -5.372   2.711 -10.319  1.00  0.00           H  
ATOM     39  CB  GLU     3      -5.423   4.483  -9.011  1.00  0.00           C  
ATOM     40  HB2 GLU     3      -5.143   3.917  -8.123  1.00  0.00           H  
ATOM     41  HB3 GLU     3      -4.502   4.903  -9.415  1.00  0.00           H  
ATOM     42  CG  GLU     3      -6.182   5.705  -8.532  1.00  0.00           C  
ATOM     43  HG2 GLU     3      -7.098   5.317  -8.087  1.00  0.00           H  
ATOM     44  HG3 GLU     3      -5.531   6.250  -7.848  1.00  0.00           H  
ATOM     45  CD  GLU     3      -6.745   6.608  -9.616  1.00  0.00           C  
ATOM     46  OE1 GLU     3      -7.720   6.230 -10.314  1.00  0.00           O  
ATOM     47  OE2 GLU     3      -6.213   7.718  -9.758  1.00  0.00           O  
ATOM     48  C   GLU     3      -7.255   2.902  -9.658  1.00  0.00           C  
ATOM     49  O   GLU     3      -7.218   1.819  -9.139  1.00  0.00           O  
ATOM     50  N   GLY     4      -8.420   3.555  -9.786  1.00  0.00           N  
ATOM     51  H   GLY     4      -8.362   4.545  -9.980  1.00  0.00           H  
ATOM     52  CA  GLY     4      -9.712   3.048  -9.385  1.00  0.00           C  
ATOM     53  HA2 GLY     4      -9.563   2.099  -8.869  1.00  0.00           H  
ATOM     54  HA3 GLY     4     -10.315   3.737  -8.795  1.00  0.00           H  
ATOM     55  C   GLY     4     -10.590   2.783 -10.575  1.00  0.00           C  
ATOM     56  O   GLY     4     -11.324   1.770 -10.591  1.00  0.00           O  
ATOM     57  N   THR     5     -10.642   3.708 -11.551  1.00  0.00           N  
ATOM     58  H   THR     5     -10.109   4.549 -11.384  1.00  0.00           H  
ATOM     59  CA  THR     5     -11.662   3.883 -12.584  1.00  0.00           C  
ATOM     60  HA  THR     5     -12.651   3.963 -12.133  1.00  0.00           H  
ATOM     61  CB  THR     5     -11.439   5.194 -13.312  1.00  0.00           C  
ATOM     62  HB  THR     5     -10.720   5.184 -14.131  1.00  0.00           H  
ATOM     63  CG2 THR     5     -12.725   5.830 -13.687  1.00  0.00           C  
ATOM     64 HG21 THR     5     -13.399   5.952 -12.840  1.00  0.00           H  
ATOM     65 HG22 THR     5     -12.511   6.869 -13.935  1.00  0.00           H  
ATOM     66 HG23 THR     5     -13.250   5.319 -14.494  1.00  0.00           H  
ATOM     67  OG1 THR     5     -10.864   6.139 -12.407  1.00  0.00           O  
ATOM     68  HG1 THR     5     -10.524   6.837 -12.972  1.00  0.00           H  
ATOM     69  C   THR     5     -11.677   2.673 -13.701  1.00  0.00           C  
ATOM     70  O   THR     5     -12.422   2.907 -14.663  1.00  0.00           O  
ATOM     71  N   PHE     6     -11.030   1.515 -13.557  1.00  0.00           N  
ATOM     72  H   PHE     6     -10.521   1.345 -12.701  1.00  0.00           H  
ATOM     73  CA  PHE     6     -11.011   0.376 -14.473  1.00  0.00           C  
ATOM     74  HA  PHE     6     -10.663   0.774 -15.426  1.00  0.00           H  
ATOM     75  CB  PHE     6      -9.961  -0.603 -13.957  1.00  0.00           C  
ATOM     76  HB2 PHE     6     -10.189  -0.907 -12.935  1.00  0.00           H  
ATOM     77  HB3 PHE     6      -9.935  -1.352 -14.748  1.00  0.00           H  
ATOM     78  CG  PHE     6      -8.506  -0.039 -13.780  1.00  0.00           C  
ATOM     79  CD1 PHE     6      -7.695   0.225 -14.899  1.00  0.00           C  
ATOM     80  HD1 PHE     6      -8.121   0.053 -15.876  1.00  0.00           H  
ATOM     81  CE1 PHE     6      -6.362   0.745 -14.788  1.00  0.00           C  
ATOM     82  HE1 PHE     6      -5.710   0.928 -15.629  1.00  0.00           H  
ATOM     83  CZ  PHE     6      -5.869   0.926 -13.528  1.00  0.00           C  
ATOM     84  HZ  PHE     6      -4.908   1.383 -13.344  1.00  0.00           H  
ATOM     85  CE2 PHE     6      -6.728   0.702 -12.383  1.00  0.00           C  
ATOM     86  HE2 PHE     6      -6.447   1.077 -11.410  1.00  0.00           H  
ATOM     87  CD2 PHE     6      -8.032   0.196 -12.491  1.00  0.00           C  
ATOM     88  HD2 PHE     6      -8.640   0.069 -11.607  1.00  0.00           H  
ATOM     89  C   PHE     6     -12.366  -0.283 -14.727  1.00  0.00           C  
ATOM     90  O   PHE     6     -12.430  -1.444 -14.992  1.00  0.00           O  
ATOM     91  N   ILE     7     -13.574   0.373 -14.639  1.00  0.00           N  
ATOM     92  H   ILE     7     -13.464   1.360 -14.821  1.00  0.00           H  
ATOM     93  CA  ILE     7     -14.966  -0.190 -14.801  1.00  0.00           C  
ATOM     94  HA  ILE     7     -14.853  -1.190 -14.381  1.00  0.00           H  
ATOM     95  CB  ILE     7     -15.889   0.813 -14.048  1.00  0.00           C  
ATOM     96  HB  ILE     7     -15.473   0.903 -13.044  1.00  0.00           H  
ATOM     97  CG2 ILE     7     -15.952   2.243 -14.701  1.00  0.00           C  
ATOM     98 HG21 ILE     7     -14.979   2.670 -14.947  1.00  0.00           H  
ATOM     99 HG22 ILE     7     -16.475   2.156 -15.653  1.00  0.00           H  
ATOM    100 HG23 ILE     7     -16.402   3.028 -14.093  1.00  0.00           H  
ATOM    101  CG1 ILE     7     -17.312   0.301 -13.762  1.00  0.00           C  
ATOM    102 HG12 ILE     7     -17.898   0.197 -14.675  1.00  0.00           H  
ATOM    103 HG13 ILE     7     -17.347  -0.731 -13.413  1.00  0.00           H  
ATOM    104  CD1 ILE     7     -18.008   1.117 -12.677  1.00  0.00           C  
ATOM    105 HD11 ILE     7     -18.188   2.091 -13.131  1.00  0.00           H  
ATOM    106 HD12 ILE     7     -18.943   0.629 -12.401  1.00  0.00           H  
ATOM    107 HD13 ILE     7     -17.348   1.196 -11.813  1.00  0.00           H  
ATOM    108  C   ILE     7     -15.441  -0.621 -16.180  1.00  0.00           C  
ATOM    109  O   ILE     7     -16.543  -1.043 -16.358  1.00  0.00           O  
ATOM    110  N   SER     8     -14.546  -0.544 -17.178  1.00  0.00           N  
ATOM    111  H   SER     8     -13.611  -0.279 -16.903  1.00  0.00           H  
ATOM    112  CA  SER     8     -14.696  -0.705 -18.633  1.00  0.00           C  
ATOM    113  HA  SER     8     -14.879  -1.739 -18.924  1.00  0.00           H  
ATOM    114  CB  SER     8     -15.900   0.179 -19.176  1.00  0.00           C  
ATOM    115  HB2 SER     8     -15.776   1.191 -18.789  1.00  0.00           H  
ATOM    116  HB3 SER     8     -15.846   0.175 -20.264  1.00  0.00           H  
ATOM    117  OG  SER     8     -17.224  -0.292 -18.799  1.00  0.00           O  
ATOM    118  HG  SER     8     -17.340  -0.381 -17.850  1.00  0.00           H  
ATOM    119  C   SER     8     -13.429  -0.144 -19.251  1.00  0.00           C  
ATOM    120  O   SER     8     -12.609   0.424 -18.549  1.00  0.00           O  
ATOM    121  N   ASP     9     -13.256  -0.286 -20.607  1.00  0.00           N  
ATOM    122  H   ASP     9     -13.977  -0.710 -21.172  1.00  0.00           H  
ATOM    123  CA  ASP     9     -12.099   0.405 -21.199  1.00  0.00           C  
ATOM    124  HA  ASP     9     -12.019   1.364 -20.687  1.00  0.00           H  
ATOM    125  CB  ASP     9     -10.801  -0.395 -20.843  1.00  0.00           C  
ATOM    126  HB2 ASP     9     -10.787  -0.833 -19.845  1.00  0.00           H  
ATOM    127  HB3 ASP     9     -10.895  -1.283 -21.467  1.00  0.00           H  
ATOM    128  CG  ASP     9      -9.578   0.439 -21.078  1.00  0.00           C  
ATOM    129  OD1 ASP     9      -9.703   1.713 -21.021  1.00  0.00           O  
ATOM    130  OD2 ASP     9      -8.546  -0.189 -21.493  1.00  0.00           O  
ATOM    131  C   ASP     9     -12.281   0.639 -22.754  1.00  0.00           C  
ATOM    132  O   ASP     9     -12.925  -0.169 -23.459  1.00  0.00           O  
ATOM    133  N   TYR    10     -11.555   1.649 -23.193  1.00  0.00           N  
ATOM    134  H   TYR    10     -11.058   2.103 -22.440  1.00  0.00           H  
ATOM    135  CA  TYR    10     -11.204   2.075 -24.563  1.00  0.00           C  
ATOM    136  HA  TYR    10     -10.648   1.259 -25.025  1.00  0.00           H  
ATOM    137  CB  TYR    10     -12.518   2.423 -25.404  1.00  0.00           C  
ATOM    138  HB2 TYR    10     -12.349   2.396 -26.480  1.00  0.00           H  
ATOM    139  HB3 TYR    10     -13.311   1.708 -25.185  1.00  0.00           H  
ATOM    140  CG  TYR    10     -12.986   3.860 -25.133  1.00  0.00           C  
ATOM    141  CD1 TYR    10     -13.740   4.174 -23.946  1.00  0.00           C  
ATOM    142  HD1 TYR    10     -13.892   3.382 -23.227  1.00  0.00           H  
ATOM    143  CE1 TYR    10     -14.415   5.418 -23.951  1.00  0.00           C  
ATOM    144  HE1 TYR    10     -15.172   5.689 -23.230  1.00  0.00           H  
ATOM    145  CZ  TYR    10     -14.150   6.457 -24.897  1.00  0.00           C  
ATOM    146  OH  TYR    10     -14.713   7.662 -24.680  1.00  0.00           O  
ATOM    147  HH  TYR    10     -14.973   7.615 -23.757  1.00  0.00           H  
ATOM    148  CE2 TYR    10     -13.305   6.205 -26.004  1.00  0.00           C  
ATOM    149  HE2 TYR    10     -13.254   7.015 -26.717  1.00  0.00           H  
ATOM    150  CD2 TYR    10     -12.830   4.887 -26.108  1.00  0.00           C  
ATOM    151  HD2 TYR    10     -12.267   4.600 -26.983  1.00  0.00           H  
ATOM    152  C   TYR    10     -10.241   3.343 -24.410  1.00  0.00           C  
ATOM    153  O   TYR    10     -10.001   4.011 -25.418  1.00  0.00           O  
ATOM    154  N   SER    11      -9.632   3.630 -23.217  1.00  0.00           N  
ATOM    155  H   SER    11      -9.668   2.884 -22.537  1.00  0.00           H  
ATOM    156  CA  SER    11      -9.083   4.965 -22.776  1.00  0.00           C  
ATOM    157  HA  SER    11      -7.995   4.888 -22.777  1.00  0.00           H  
ATOM    158  CB  SER    11      -9.485   6.117 -23.735  1.00  0.00           C  
ATOM    159  HB2 SER    11      -9.173   7.025 -23.219  1.00  0.00           H  
ATOM    160  HB3 SER    11      -8.959   6.062 -24.689  1.00  0.00           H  
ATOM    161  OG  SER    11     -10.859   6.356 -23.960  1.00  0.00           O  
ATOM    162  HG  SER    11     -10.996   5.739 -24.683  1.00  0.00           H  
ATOM    163  C   SER    11      -9.552   5.296 -21.310  1.00  0.00           C  
ATOM    164  O   SER    11      -8.954   6.192 -20.658  1.00  0.00           O  
ATOM    165  N   ILE    12     -10.425   4.520 -20.684  1.00  0.00           N  
ATOM    166  H   ILE    12     -10.815   3.698 -21.122  1.00  0.00           H  
ATOM    167  CA  ILE    12     -10.846   4.695 -19.331  1.00  0.00           C  
ATOM    168  HA  ILE    12     -10.995   5.762 -19.161  1.00  0.00           H  
ATOM    169  CB  ILE    12     -12.167   3.829 -19.050  1.00  0.00           C  
ATOM    170  HB  ILE    12     -11.944   2.770 -19.185  1.00  0.00           H  
ATOM    171  CG2 ILE    12     -12.626   3.936 -17.632  1.00  0.00           C  
ATOM    172 HG21 ILE    12     -12.832   4.952 -17.297  1.00  0.00           H  
ATOM    173 HG22 ILE    12     -13.520   3.328 -17.495  1.00  0.00           H  
ATOM    174 HG23 ILE    12     -11.875   3.506 -16.968  1.00  0.00           H  
ATOM    175  CG1 ILE    12     -13.249   4.326 -20.073  1.00  0.00           C  
ATOM    176 HG12 ILE    12     -13.628   5.257 -19.652  1.00  0.00           H  
ATOM    177 HG13 ILE    12     -12.857   4.539 -21.068  1.00  0.00           H  
ATOM    178  CD1 ILE    12     -14.385   3.342 -20.141  1.00  0.00           C  
ATOM    179 HD11 ILE    12     -15.094   3.669 -20.901  1.00  0.00           H  
ATOM    180 HD12 ILE    12     -14.096   2.316 -20.366  1.00  0.00           H  
ATOM    181 HD13 ILE    12     -14.900   3.393 -19.181  1.00  0.00           H  
ATOM    182  C   ILE    12      -9.754   4.235 -18.326  1.00  0.00           C  
ATOM    183  O   ILE    12      -9.609   4.868 -17.242  1.00  0.00           O  
ATOM    184  N   ALA    13      -8.908   3.235 -18.720  1.00  0.00           N  
ATOM    185  H   ALA    13      -9.105   2.703 -19.556  1.00  0.00           H  
ATOM    186  CA  ALA    13      -7.764   2.824 -17.899  1.00  0.00           C  
ATOM    187  HA  ALA    13      -8.113   2.741 -16.870  1.00  0.00           H  
ATOM    188  CB  ALA    13      -7.519   1.369 -18.360  1.00  0.00           C  
ATOM    189  HB1 ALA    13      -7.281   1.325 -19.423  1.00  0.00           H  
ATOM    190  HB2 ALA    13      -6.923   0.740 -17.699  1.00  0.00           H  
ATOM    191  HB3 ALA    13      -8.503   0.901 -18.387  1.00  0.00           H  
ATOM    192  C   ALA    13      -6.568   3.751 -17.956  1.00  0.00           C  
ATOM    193  O   ALA    13      -5.409   3.364 -17.772  1.00  0.00           O  
ATOM    194  N   MET    14      -6.854   4.978 -18.335  1.00  0.00           N  
ATOM    195  H   MET    14      -7.853   5.120 -18.300  1.00  0.00           H  
ATOM    196  CA  MET    14      -5.981   6.082 -18.667  1.00  0.00           C  
ATOM    197  HA  MET    14      -5.098   6.059 -18.030  1.00  0.00           H  
ATOM    198  CB  MET    14      -5.525   5.957 -20.129  1.00  0.00           C  
ATOM    199  HB2 MET    14      -6.284   5.808 -20.897  1.00  0.00           H  
ATOM    200  HB3 MET    14      -5.046   6.843 -20.546  1.00  0.00           H  
ATOM    201  CG  MET    14      -4.535   4.816 -20.313  1.00  0.00           C  
ATOM    202  HG2 MET    14      -3.702   4.947 -19.623  1.00  0.00           H  
ATOM    203  HG3 MET    14      -5.078   3.879 -20.186  1.00  0.00           H  
ATOM    204  SD  MET    14      -3.766   4.743 -21.856  1.00  0.00           S  
ATOM    205  CE  MET    14      -3.067   2.991 -21.603  1.00  0.00           C  
ATOM    206  HE1 MET    14      -2.630   2.604 -22.523  1.00  0.00           H  
ATOM    207  HE2 MET    14      -2.256   2.976 -20.875  1.00  0.00           H  
ATOM    208  HE3 MET    14      -3.870   2.282 -21.400  1.00  0.00           H  
ATOM    209  C   MET    14      -6.706   7.473 -18.364  1.00  0.00           C  
ATOM    210  O   MET    14      -6.371   8.498 -19.012  1.00  0.00           O  
ATOM    211  N   ASP    15      -7.743   7.432 -17.536  1.00  0.00           N  
ATOM    212  H   ASP    15      -7.795   6.542 -17.062  1.00  0.00           H  
ATOM    213  CA  ASP    15      -8.800   8.382 -17.362  1.00  0.00           C  
ATOM    214  HA  ASP    15      -9.447   8.320 -18.237  1.00  0.00           H  
ATOM    215  CB  ASP    15      -9.771   7.986 -16.207  1.00  0.00           C  
ATOM    216  HB2 ASP    15     -10.592   8.694 -16.325  1.00  0.00           H  
ATOM    217  HB3 ASP    15     -10.226   7.017 -16.412  1.00  0.00           H  
ATOM    218  CG  ASP    15      -9.096   7.967 -14.796  1.00  0.00           C  
ATOM    219  OD1 ASP    15      -7.932   7.591 -14.639  1.00  0.00           O  
ATOM    220  OD2 ASP    15      -9.868   8.146 -13.824  1.00  0.00           O  
ATOM    221  C   ASP    15      -8.344   9.828 -17.195  1.00  0.00           C  
ATOM    222  O   ASP    15      -8.753  10.680 -17.906  1.00  0.00           O  
ATOM    223  N   LYS    16      -7.284  10.018 -16.286  1.00  0.00           N  
ATOM    224  H   LYS    16      -7.069   9.203 -15.730  1.00  0.00           H  
ATOM    225  CA  LYS    16      -6.879  11.373 -15.864  1.00  0.00           C  
ATOM    226  HA  LYS    16      -7.712  12.072 -15.935  1.00  0.00           H  
ATOM    227  CB  LYS    16      -6.754  11.377 -14.345  1.00  0.00           C  
ATOM    228  HB2 LYS    16      -6.214  10.480 -14.041  1.00  0.00           H  
ATOM    229  HB3 LYS    16      -6.324  12.285 -13.922  1.00  0.00           H  
ATOM    230  CG  LYS    16      -8.132  11.201 -13.711  1.00  0.00           C  
ATOM    231  HG2 LYS    16      -8.638  12.145 -13.915  1.00  0.00           H  
ATOM    232  HG3 LYS    16      -8.693  10.382 -14.162  1.00  0.00           H  
ATOM    233  CD  LYS    16      -7.987  10.948 -12.209  1.00  0.00           C  
ATOM    234  HD2 LYS    16      -7.519  11.770 -11.668  1.00  0.00           H  
ATOM    235  HD3 LYS    16      -9.016  10.911 -11.850  1.00  0.00           H  
ATOM    236  CE  LYS    16      -7.156   9.742 -11.728  1.00  0.00           C  
ATOM    237  HE2 LYS    16      -6.175   9.808 -12.198  1.00  0.00           H  
ATOM    238  HE3 LYS    16      -6.991   9.893 -10.661  1.00  0.00           H  
ATOM    239  NZ  LYS    16      -7.702   8.410 -11.990  1.00  0.00           N  
ATOM    240  HZ1 LYS    16      -8.665   8.280 -11.712  1.00  0.00           H  
ATOM    241  HZ2 LYS    16      -7.660   8.121 -12.957  1.00  0.00           H  
ATOM    242  HZ3 LYS    16      -7.228   7.742 -11.398  1.00  0.00           H  
ATOM    243  C   LYS    16      -5.720  11.906 -16.692  1.00  0.00           C  
ATOM    244  O   LYS    16      -5.203  12.955 -16.289  1.00  0.00           O  
ATOM    245  N   ILE    17      -5.431  11.235 -17.745  1.00  0.00           N  
ATOM    246  H   ILE    17      -5.815  10.309 -17.868  1.00  0.00           H  
ATOM    247  CA  ILE    17      -4.644  11.787 -18.874  1.00  0.00           C  
ATOM    248  HA  ILE    17      -4.558  12.856 -18.678  1.00  0.00           H  
ATOM    249  CB  ILE    17      -3.254  11.110 -18.877  1.00  0.00           C  
ATOM    250  HB  ILE    17      -2.948  11.405 -17.873  1.00  0.00           H  
ATOM    251  CG2 ILE    17      -3.276   9.587 -18.972  1.00  0.00           C  
ATOM    252 HG21 ILE    17      -2.245   9.237 -19.013  1.00  0.00           H  
ATOM    253 HG22 ILE    17      -3.658   9.082 -18.084  1.00  0.00           H  
ATOM    254 HG23 ILE    17      -3.779   9.386 -19.918  1.00  0.00           H  
ATOM    255  CG1 ILE    17      -2.336  11.692 -19.959  1.00  0.00           C  
ATOM    256 HG12 ILE    17      -2.380  11.058 -20.845  1.00  0.00           H  
ATOM    257 HG13 ILE    17      -2.598  12.641 -20.425  1.00  0.00           H  
ATOM    258  CD1 ILE    17      -0.860  11.553 -19.484  1.00  0.00           C  
ATOM    259 HD11 ILE    17      -0.650  10.516 -19.220  1.00  0.00           H  
ATOM    260 HD12 ILE    17      -0.162  11.838 -20.272  1.00  0.00           H  
ATOM    261 HD13 ILE    17      -0.677  12.234 -18.653  1.00  0.00           H  
ATOM    262  C   ILE    17      -5.298  11.757 -20.249  1.00  0.00           C  
ATOM    263  O   ILE    17      -5.001  12.707 -21.031  1.00  0.00           O  
ATOM    264  N   HIE    18      -6.260  10.903 -20.561  1.00  0.00           N  
ATOM    265  H   HIE    18      -6.382  10.113 -19.943  1.00  0.00           H  
ATOM    266  CA  HIE    18      -7.070  11.090 -21.741  1.00  0.00           C  
ATOM    267  HA  HIE    18      -6.402  11.473 -22.513  1.00  0.00           H  
ATOM    268  CB  HIE    18      -7.411   9.639 -22.062  1.00  0.00           C  
ATOM    269  HB2 HIE    18      -6.538   9.003 -21.916  1.00  0.00           H  
ATOM    270  HB3 HIE    18      -8.188   9.242 -21.408  1.00  0.00           H  
ATOM    271  CG  HIE    18      -7.906   9.411 -23.507  1.00  0.00           C  
ATOM    272  ND1 HIE    18      -7.196   9.216 -24.677  1.00  0.00           N  
ATOM    273  CE1 HIE    18      -8.147   9.099 -25.626  1.00  0.00           C  
ATOM    274  HE1 HIE    18      -7.896   9.000 -26.672  1.00  0.00           H  
ATOM    275  NE2 HIE    18      -9.339   9.374 -25.153  1.00  0.00           N  
ATOM    276  HE2 HIE    18     -10.186   9.542 -25.678  1.00  0.00           H  
ATOM    277  CD2 HIE    18      -9.211   9.450 -23.828  1.00  0.00           C  
ATOM    278  HD2 HIE    18      -9.963   9.631 -23.075  1.00  0.00           H  
ATOM    279  C   HIE    18      -8.197  12.054 -21.485  1.00  0.00           C  
ATOM    280  O   HIE    18      -9.019  12.287 -22.327  1.00  0.00           O  
ATOM    281  N   GLN    19      -8.361  12.517 -20.205  1.00  0.00           N  
ATOM    282  H   GLN    19      -7.648  12.182 -19.573  1.00  0.00           H  
ATOM    283  CA  GLN    19      -9.406  13.391 -19.623  1.00  0.00           C  
ATOM    284  HA  GLN    19      -9.267  13.393 -18.542  1.00  0.00           H  
ATOM    285  CB  GLN    19      -9.263  14.759 -20.213  1.00  0.00           C  
ATOM    286  HB2 GLN    19      -8.232  14.992 -20.479  1.00  0.00           H  
ATOM    287  HB3 GLN    19      -9.880  14.757 -21.112  1.00  0.00           H  
ATOM    288  CG  GLN    19      -9.646  15.862 -19.218  1.00  0.00           C  
ATOM    289  HG2 GLN    19      -9.636  16.863 -19.650  1.00  0.00           H  
ATOM    290  HG3 GLN    19     -10.683  15.628 -18.975  1.00  0.00           H  
ATOM    291  CD  GLN    19      -8.807  15.929 -17.950  1.00  0.00           C  
ATOM    292  OE1 GLN    19      -7.595  16.075 -18.046  1.00  0.00           O  
ATOM    293  NE2 GLN    19      -9.373  15.797 -16.772  1.00  0.00           N  
ATOM    294 HE21 GLN    19      -8.719  15.896 -16.009  1.00  0.00           H  
ATOM    295 HE22 GLN    19     -10.234  15.269 -16.759  1.00  0.00           H  
ATOM    296  C   GLN    19     -10.871  12.790 -19.744  1.00  0.00           C  
ATOM    297  O   GLN    19     -11.687  13.402 -20.403  1.00  0.00           O  
ATOM    298  N   GLN    20     -11.186  11.633 -19.224  1.00  0.00           N  
ATOM    299  H   GLN    20     -10.510  11.193 -18.616  1.00  0.00           H  
ATOM    300  CA  GLN    20     -12.442  10.846 -19.559  1.00  0.00           C  
ATOM    301  HA  GLN    20     -12.513  10.759 -20.643  1.00  0.00           H  
ATOM    302  CB  GLN    20     -12.165   9.460 -18.990  1.00  0.00           C  
ATOM    303  HB2 GLN    20     -11.136   9.277 -19.299  1.00  0.00           H  
ATOM    304  HB3 GLN    20     -12.150   9.531 -17.903  1.00  0.00           H  
ATOM    305  CG  GLN    20     -13.025   8.287 -19.521  1.00  0.00           C  
ATOM    306  HG2 GLN    20     -12.821   7.411 -18.905  1.00  0.00           H  
ATOM    307  HG3 GLN    20     -14.037   8.586 -19.246  1.00  0.00           H  
ATOM    308  CD  GLN    20     -12.772   8.028 -20.966  1.00  0.00           C  
ATOM    309  OE1 GLN    20     -13.754   7.889 -21.732  1.00  0.00           O  
ATOM    310  NE2 GLN    20     -11.569   7.854 -21.442  1.00  0.00           N  
ATOM    311 HE21 GLN    20     -11.538   7.501 -22.388  1.00  0.00           H  
ATOM    312 HE22 GLN    20     -10.872   7.654 -20.739  1.00  0.00           H  
ATOM    313  C   GLN    20     -13.727  11.468 -18.974  1.00  0.00           C  
ATOM    314  O   GLN    20     -14.767  11.223 -19.539  1.00  0.00           O  
ATOM    315  N   ASP    21     -13.592  12.353 -17.965  1.00  0.00           N  
ATOM    316  H   ASP    21     -12.706  12.413 -17.484  1.00  0.00           H  
ATOM    317  CA  ASP    21     -14.670  13.242 -17.556  1.00  0.00           C  
ATOM    318  HA  ASP    21     -15.573  12.795 -17.141  1.00  0.00           H  
ATOM    319  CB  ASP    21     -14.061  14.066 -16.345  1.00  0.00           C  
ATOM    320  HB2 ASP    21     -14.832  14.733 -15.961  1.00  0.00           H  
ATOM    321  HB3 ASP    21     -13.833  13.355 -15.550  1.00  0.00           H  
ATOM    322  CG  ASP    21     -12.765  14.847 -16.647  1.00  0.00           C  
ATOM    323  OD1 ASP    21     -12.858  16.014 -16.995  1.00  0.00           O  
ATOM    324  OD2 ASP    21     -11.715  14.233 -16.669  1.00  0.00           O  
ATOM    325  C   ASP    21     -15.104  14.095 -18.716  1.00  0.00           C  
ATOM    326  O   ASP    21     -16.227  13.980 -19.183  1.00  0.00           O  
ATOM    327  N   PHE    22     -14.230  14.878 -19.264  1.00  0.00           N  
ATOM    328  H   PHE    22     -13.377  15.030 -18.746  1.00  0.00           H  
ATOM    329  CA  PHE    22     -14.463  15.769 -20.451  1.00  0.00           C  
ATOM    330  HA  PHE    22     -15.391  16.316 -20.284  1.00  0.00           H  
ATOM    331  CB  PHE    22     -13.179  16.633 -20.608  1.00  0.00           C  
ATOM    332  HB2 PHE    22     -12.594  16.922 -19.735  1.00  0.00           H  
ATOM    333  HB3 PHE    22     -12.574  15.915 -21.161  1.00  0.00           H  
ATOM    334  CG  PHE    22     -13.427  17.871 -21.450  1.00  0.00           C  
ATOM    335  CD1 PHE    22     -14.208  18.922 -20.906  1.00  0.00           C  
ATOM    336  HD1 PHE    22     -14.529  18.882 -19.876  1.00  0.00           H  
ATOM    337  CE1 PHE    22     -14.606  20.040 -21.725  1.00  0.00           C  
ATOM    338  HE1 PHE    22     -15.020  20.872 -21.176  1.00  0.00           H  
ATOM    339  CZ  PHE    22     -14.249  19.978 -23.068  1.00  0.00           C  
ATOM    340  HZ  PHE    22     -14.516  20.774 -23.748  1.00  0.00           H  
ATOM    341  CE2 PHE    22     -13.457  18.915 -23.632  1.00  0.00           C  
ATOM    342  HE2 PHE    22     -13.309  18.881 -24.701  1.00  0.00           H  
ATOM    343  CD2 PHE    22     -13.090  17.831 -22.798  1.00  0.00           C  
ATOM    344  HD2 PHE    22     -12.556  17.027 -23.283  1.00  0.00           H  
ATOM    345  C   PHE    22     -14.782  14.930 -21.728  1.00  0.00           C  
ATOM    346  O   PHE    22     -15.677  15.279 -22.468  1.00  0.00           O  
ATOM    347  N   VAL    23     -14.105  13.826 -21.962  1.00  0.00           N  
ATOM    348  H   VAL    23     -13.279  13.540 -21.455  1.00  0.00           H  
ATOM    349  CA  VAL    23     -14.401  13.089 -23.204  1.00  0.00           C  
ATOM    350  HA  VAL    23     -14.521  13.846 -23.978  1.00  0.00           H  
ATOM    351  CB  VAL    23     -13.247  12.249 -23.669  1.00  0.00           C  
ATOM    352  HB  VAL    23     -12.834  11.620 -22.880  1.00  0.00           H  
ATOM    353  CG1 VAL    23     -13.460  11.178 -24.738  1.00  0.00           C  
ATOM    354 HG11 VAL    23     -14.209  10.441 -24.446  1.00  0.00           H  
ATOM    355 HG12 VAL    23     -13.626  11.619 -25.721  1.00  0.00           H  
ATOM    356 HG13 VAL    23     -12.551  10.602 -24.909  1.00  0.00           H  
ATOM    357  CG2 VAL    23     -12.031  13.129 -24.136  1.00  0.00           C  
ATOM    358 HG21 VAL    23     -12.246  13.499 -25.139  1.00  0.00           H  
ATOM    359 HG22 VAL    23     -11.868  14.013 -23.519  1.00  0.00           H  
ATOM    360 HG23 VAL    23     -11.058  12.639 -24.096  1.00  0.00           H  
ATOM    361  C   VAL    23     -15.780  12.383 -23.060  1.00  0.00           C  
ATOM    362  O   VAL    23     -16.500  12.264 -24.046  1.00  0.00           O  
ATOM    363  N   ASN    24     -16.287  11.977 -21.865  1.00  0.00           N  
ATOM    364  H   ASN    24     -15.704  11.939 -21.041  1.00  0.00           H  
ATOM    365  CA  ASN    24     -17.708  11.561 -21.790  1.00  0.00           C  
ATOM    366  HA  ASN    24     -17.805  10.737 -22.497  1.00  0.00           H  
ATOM    367  CB  ASN    24     -17.985  10.992 -20.399  1.00  0.00           C  
ATOM    368  HB2 ASN    24     -17.461  11.573 -19.641  1.00  0.00           H  
ATOM    369  HB3 ASN    24     -19.015  11.131 -20.072  1.00  0.00           H  
ATOM    370  CG  ASN    24     -17.697   9.523 -20.359  1.00  0.00           C  
ATOM    371  OD1 ASN    24     -18.590   8.701 -20.663  1.00  0.00           O  
ATOM    372  ND2 ASN    24     -16.461   9.183 -20.104  1.00  0.00           N  
ATOM    373 HD21 ASN    24     -16.225   8.210 -20.234  1.00  0.00           H  
ATOM    374 HD22 ASN    24     -15.749   9.851 -19.844  1.00  0.00           H  
ATOM    375  C   ASN    24     -18.754  12.648 -22.013  1.00  0.00           C  
ATOM    376  O   ASN    24     -19.723  12.280 -22.676  1.00  0.00           O  
ATOM    377  N   TRP    25     -18.476  13.903 -21.677  1.00  0.00           N  
ATOM    378  H   TRP    25     -17.585  13.998 -21.210  1.00  0.00           H  
ATOM    379  CA  TRP    25     -19.159  15.082 -22.154  1.00  0.00           C  
ATOM    380  HA  TRP    25     -20.193  14.897 -21.863  1.00  0.00           H  
ATOM    381  CB  TRP    25     -18.662  16.349 -21.390  1.00  0.00           C  
ATOM    382  HB2 TRP    25     -19.034  16.262 -20.369  1.00  0.00           H  
ATOM    383  HB3 TRP    25     -17.578  16.353 -21.272  1.00  0.00           H  
ATOM    384  CG  TRP    25     -19.188  17.578 -21.922  1.00  0.00           C  
ATOM    385  CD1 TRP    25     -18.480  18.543 -22.576  1.00  0.00           C  
ATOM    386  HD1 TRP    25     -17.414  18.446 -22.718  1.00  0.00           H  
ATOM    387  NE1 TRP    25     -19.290  19.639 -22.880  1.00  0.00           N  
ATOM    388  HE1 TRP    25     -18.969  20.429 -23.421  1.00  0.00           H  
ATOM    389  CE2 TRP    25     -20.616  19.402 -22.421  1.00  0.00           C  
ATOM    390  CZ2 TRP    25     -21.814  20.184 -22.487  1.00  0.00           C  
ATOM    391  HZ2 TRP    25     -21.734  21.222 -22.772  1.00  0.00           H  
ATOM    392  CH2 TRP    25     -23.042  19.611 -22.181  1.00  0.00           C  
ATOM    393  HH2 TRP    25     -23.926  20.230 -22.213  1.00  0.00           H  
ATOM    394  CZ3 TRP    25     -23.072  18.425 -21.527  1.00  0.00           C  
ATOM    395  HZ3 TRP    25     -24.021  18.136 -21.101  1.00  0.00           H  
ATOM    396  CE3 TRP    25     -21.864  17.654 -21.427  1.00  0.00           C  
ATOM    397  HE3 TRP    25     -21.874  16.751 -20.835  1.00  0.00           H  
ATOM    398  CD2 TRP    25     -20.594  18.096 -21.892  1.00  0.00           C  
ATOM    399  C   TRP    25     -19.157  15.273 -23.740  1.00  0.00           C  
ATOM    400  O   TRP    25     -20.177  15.590 -24.344  1.00  0.00           O  
ATOM    401  N   LEU    26     -18.026  15.025 -24.413  1.00  0.00           N  
ATOM    402  H   LEU    26     -17.147  14.984 -23.917  1.00  0.00           H  
ATOM    403  CA  LEU    26     -17.992  14.934 -25.873  1.00  0.00           C  
ATOM    404  HA  LEU    26     -18.445  15.827 -26.303  1.00  0.00           H  
ATOM    405  CB  LEU    26     -16.481  14.860 -26.270  1.00  0.00           C  
ATOM    406  HB2 LEU    26     -16.043  14.023 -25.726  1.00  0.00           H  
ATOM    407  HB3 LEU    26     -16.417  14.653 -27.338  1.00  0.00           H  
ATOM    408  CG  LEU    26     -15.630  16.144 -25.954  1.00  0.00           C  
ATOM    409  HG  LEU    26     -15.594  16.220 -24.867  1.00  0.00           H  
ATOM    410  CD1 LEU    26     -14.192  16.192 -26.487  1.00  0.00           C  
ATOM    411 HD11 LEU    26     -13.596  15.319 -26.221  1.00  0.00           H  
ATOM    412 HD12 LEU    26     -14.185  16.160 -27.576  1.00  0.00           H  
ATOM    413 HD13 LEU    26     -13.703  17.120 -26.188  1.00  0.00           H  
ATOM    414  CD2 LEU    26     -16.420  17.349 -26.460  1.00  0.00           C  
ATOM    415 HD21 LEU    26     -16.558  17.282 -27.540  1.00  0.00           H  
ATOM    416 HD22 LEU    26     -17.336  17.507 -25.891  1.00  0.00           H  
ATOM    417 HD23 LEU    26     -15.800  18.169 -26.099  1.00  0.00           H  
ATOM    418  C   LEU    26     -18.689  13.718 -26.442  1.00  0.00           C  
ATOM    419  O   LEU    26     -19.397  13.860 -27.417  1.00  0.00           O  
ATOM    420  N   LEU    27     -18.514  12.532 -25.909  1.00  0.00           N  
ATOM    421  H   LEU    27     -17.982  12.597 -25.052  1.00  0.00           H  
ATOM    422  CA  LEU    27     -19.222  11.283 -26.287  1.00  0.00           C  
ATOM    423  HA  LEU    27     -19.025  11.076 -27.339  1.00  0.00           H  
ATOM    424  CB  LEU    27     -18.767  10.133 -25.522  1.00  0.00           C  
ATOM    425  HB2 LEU    27     -17.709   9.943 -25.706  1.00  0.00           H  
ATOM    426  HB3 LEU    27     -18.931  10.389 -24.475  1.00  0.00           H  
ATOM    427  CG  LEU    27     -19.529   8.749 -25.642  1.00  0.00           C  
ATOM    428  HG  LEU    27     -20.497   9.043 -25.236  1.00  0.00           H  
ATOM    429  CD1 LEU    27     -19.636   8.269 -27.058  1.00  0.00           C  
ATOM    430 HD11 LEU    27     -19.995   9.054 -27.724  1.00  0.00           H  
ATOM    431 HD12 LEU    27     -18.682   7.846 -27.371  1.00  0.00           H  
ATOM    432 HD13 LEU    27     -20.445   7.538 -27.029  1.00  0.00           H  
ATOM    433  CD2 LEU    27     -18.758   7.709 -24.815  1.00  0.00           C  
ATOM    434 HD21 LEU    27     -17.780   7.445 -25.216  1.00  0.00           H  
ATOM    435 HD22 LEU    27     -18.753   7.957 -23.754  1.00  0.00           H  
ATOM    436 HD23 LEU    27     -19.437   6.856 -24.815  1.00  0.00           H  
ATOM    437  C   LEU    27     -20.708  11.587 -26.196  1.00  0.00           C  
ATOM    438  O   LEU    27     -21.497  11.364 -27.155  1.00  0.00           O  
ATOM    439  N   ALA    28     -21.133  12.031 -25.007  1.00  0.00           N  
ATOM    440  H   ALA    28     -20.478  12.202 -24.258  1.00  0.00           H  
ATOM    441  CA  ALA    28     -22.515  12.414 -24.785  1.00  0.00           C  
ATOM    442  HA  ALA    28     -23.068  11.475 -24.799  1.00  0.00           H  
ATOM    443  CB  ALA    28     -22.503  12.859 -23.291  1.00  0.00           C  
ATOM    444  HB1 ALA    28     -23.548  12.958 -22.997  1.00  0.00           H  
ATOM    445  HB2 ALA    28     -22.009  12.164 -22.611  1.00  0.00           H  
ATOM    446  HB3 ALA    28     -22.063  13.856 -23.288  1.00  0.00           H  
ATOM    447  C   ALA    28     -23.082  13.521 -25.735  1.00  0.00           C  
ATOM    448  O   ALA    28     -24.163  13.320 -26.313  1.00  0.00           O  
ATOM    449  N   GLN    29     -22.243  14.509 -26.049  1.00  0.00           N  
ATOM    450  H   GLN    29     -21.309  14.517 -25.662  1.00  0.00           H  
ATOM    451  CA  GLN    29     -22.589  15.622 -26.903  1.00  0.00           C  
ATOM    452  HA  GLN    29     -23.419  16.141 -26.423  1.00  0.00           H  
ATOM    453  CB  GLN    29     -21.467  16.689 -27.093  1.00  0.00           C  
ATOM    454  HB2 GLN    29     -20.547  16.329 -26.631  1.00  0.00           H  
ATOM    455  HB3 GLN    29     -21.339  16.905 -28.154  1.00  0.00           H  
ATOM    456  CG  GLN    29     -21.801  17.951 -26.383  1.00  0.00           C  
ATOM    457  HG2 GLN    29     -21.571  17.730 -25.340  1.00  0.00           H  
ATOM    458  HG3 GLN    29     -21.071  18.667 -26.760  1.00  0.00           H  
ATOM    459  CD  GLN    29     -23.199  18.528 -26.504  1.00  0.00           C  
ATOM    460  OE1 GLN    29     -23.717  18.533 -27.576  1.00  0.00           O  
ATOM    461  NE2 GLN    29     -23.735  18.971 -25.400  1.00  0.00           N  
ATOM    462 HE21 GLN    29     -24.498  19.611 -25.570  1.00  0.00           H  
ATOM    463 HE22 GLN    29     -23.384  18.798 -24.469  1.00  0.00           H  
ATOM    464  C   GLN    29     -23.226  15.221 -28.250  1.00  0.00           C  
ATOM    465  O   GLN    29     -22.726  14.336 -28.976  1.00  0.00           O  
ATOM    466  N   LYS    30     -24.316  15.904 -28.610  1.00  0.00           N  
ATOM    467  H   LYS    30     -24.619  16.567 -27.911  1.00  0.00           H  
ATOM    468  CA  LYS    30     -25.099  15.737 -29.778  1.00  0.00           C  
ATOM    469  HA  LYS    30     -24.969  14.721 -30.149  1.00  0.00           H  
ATOM    470  CB  LYS    30     -26.536  15.878 -29.282  1.00  0.00           C  
ATOM    471  HB2 LYS    30     -26.706  15.106 -28.531  1.00  0.00           H  
ATOM    472  HB3 LYS    30     -26.596  16.834 -28.763  1.00  0.00           H  
ATOM    473  CG  LYS    30     -27.691  16.020 -30.261  1.00  0.00           C  
ATOM    474  HG2 LYS    30     -28.606  16.320 -29.749  1.00  0.00           H  
ATOM    475  HG3 LYS    30     -27.505  16.863 -30.927  1.00  0.00           H  
ATOM    476  CD  LYS    30     -28.065  14.719 -31.045  1.00  0.00           C  
ATOM    477  HD2 LYS    30     -27.232  14.029 -31.180  1.00  0.00           H  
ATOM    478  HD3 LYS    30     -28.778  14.115 -30.484  1.00  0.00           H  
ATOM    479  CE  LYS    30     -28.615  14.916 -32.439  1.00  0.00           C  
ATOM    480  HE2 LYS    30     -29.069  13.989 -32.790  1.00  0.00           H  
ATOM    481  HE3 LYS    30     -29.527  15.473 -32.227  1.00  0.00           H  
ATOM    482  NZ  LYS    30     -27.712  15.517 -33.384  1.00  0.00           N  
ATOM    483  HZ1 LYS    30     -26.959  14.866 -33.554  1.00  0.00           H  
ATOM    484  HZ2 LYS    30     -28.149  15.787 -34.254  1.00  0.00           H  
ATOM    485  HZ3 LYS    30     -27.153  16.273 -33.014  1.00  0.00           H  
ATOM    486  C   LYS    30     -24.757  16.800 -30.876  1.00  0.00           C  
ATOM    487  O   LYS    30     -25.204  16.615 -31.951  1.00  0.00           O  
ATOM    488  N   GLY    31     -24.098  17.897 -30.443  1.00  0.00           N  
ATOM    489  H   GLY    31     -23.816  17.980 -29.476  1.00  0.00           H  
ATOM    490  CA  GLY    31     -23.856  19.147 -31.180  1.00  0.00           C  
ATOM    491  HA2 GLY    31     -24.774  19.355 -31.729  1.00  0.00           H  
ATOM    492  HA3 GLY    31     -23.544  19.996 -30.572  1.00  0.00           H  
ATOM    493  C   GLY    31     -22.667  19.073 -32.181  1.00  0.00           C  
ATOM    494  O   GLY    31     -22.634  19.846 -33.122  1.00  0.00           O  
ATOM    495  N   LYS    32     -21.756  18.158 -31.848  1.00  0.00           N  
ATOM    496  H   LYS    32     -21.862  17.627 -30.995  1.00  0.00           H  
ATOM    497  CA  LYS    32     -20.395  18.106 -32.441  1.00  0.00           C  
ATOM    498  HA  LYS    32     -20.031  19.134 -32.455  1.00  0.00           H  
ATOM    499  CB  LYS    32     -19.568  17.267 -31.489  1.00  0.00           C  
ATOM    500  HB2 LYS    32     -18.552  17.390 -31.864  1.00  0.00           H  
ATOM    501  HB3 LYS    32     -19.600  17.598 -30.451  1.00  0.00           H  
ATOM    502  CG  LYS    32     -19.964  15.799 -31.464  1.00  0.00           C  
ATOM    503  HG2 LYS    32     -20.908  15.690 -30.930  1.00  0.00           H  
ATOM    504  HG3 LYS    32     -20.035  15.531 -32.518  1.00  0.00           H  
ATOM    505  CD  LYS    32     -18.991  15.052 -30.614  1.00  0.00           C  
ATOM    506  HD2 LYS    32     -17.978  15.142 -31.007  1.00  0.00           H  
ATOM    507  HD3 LYS    32     -19.046  15.514 -29.628  1.00  0.00           H  
ATOM    508  CE  LYS    32     -19.183  13.539 -30.699  1.00  0.00           C  
ATOM    509  HE2 LYS    32     -19.380  13.209 -31.719  1.00  0.00           H  
ATOM    510  HE3 LYS    32     -18.252  13.040 -30.432  1.00  0.00           H  
ATOM    511  NZ  LYS    32     -20.304  13.081 -29.835  1.00  0.00           N  
ATOM    512  HZ1 LYS    32     -20.424  12.079 -29.877  1.00  0.00           H  
ATOM    513  HZ2 LYS    32     -20.084  13.380 -28.896  1.00  0.00           H  
ATOM    514  HZ3 LYS    32     -21.157  13.411 -30.263  1.00  0.00           H  
ATOM    515  C   LYS    32     -20.359  17.601 -33.921  1.00  0.00           C  
ATOM    516  O   LYS    32     -19.331  17.234 -34.455  1.00  0.00           O  
ATOM    517  N   LYS    33     -21.573  17.543 -34.399  1.00  0.00           N  
ATOM    518  H   LYS    33     -22.268  17.922 -33.772  1.00  0.00           H  
ATOM    519  CA  LYS    33     -21.951  17.413 -35.856  1.00  0.00           C  
ATOM    520  HA  LYS    33     -21.586  18.250 -36.452  1.00  0.00           H  
ATOM    521  CB  LYS    33     -21.263  16.235 -36.602  1.00  0.00           C  
ATOM    522  HB2 LYS    33     -21.654  16.273 -37.619  1.00  0.00           H  
ATOM    523  HB3 LYS    33     -20.190  16.423 -36.573  1.00  0.00           H  
ATOM    524  CG  LYS    33     -21.498  14.858 -35.963  1.00  0.00           C  
ATOM    525  HG2 LYS    33     -21.293  14.874 -34.892  1.00  0.00           H  
ATOM    526  HG3 LYS    33     -22.504  14.541 -36.238  1.00  0.00           H  
ATOM    527  CD  LYS    33     -20.579  13.797 -36.655  1.00  0.00           C  
ATOM    528  HD2 LYS    33     -20.811  13.969 -37.706  1.00  0.00           H  
ATOM    529  HD3 LYS    33     -19.525  13.988 -36.451  1.00  0.00           H  
ATOM    530  CE  LYS    33     -20.921  12.346 -36.323  1.00  0.00           C  
ATOM    531  HE2 LYS    33     -21.973  12.132 -36.511  1.00  0.00           H  
ATOM    532  HE3 LYS    33     -20.407  11.695 -37.031  1.00  0.00           H  
ATOM    533  NZ  LYS    33     -20.565  11.793 -34.974  1.00  0.00           N  
ATOM    534  HZ1 LYS    33     -20.958  10.877 -34.815  1.00  0.00           H  
ATOM    535  HZ2 LYS    33     -19.571  11.832 -34.798  1.00  0.00           H  
ATOM    536  HZ3 LYS    33     -20.927  12.351 -34.214  1.00  0.00           H  
ATOM    537  C   LYS    33     -23.479  17.455 -35.884  1.00  0.00           C  
ATOM    538  O   LYS    33     -24.077  18.048 -34.912  1.00  0.00           O  
ATOM    539  N   ASN    34     -24.238  16.764 -36.699  1.00  0.00           N  
ATOM    540  H   ASN    34     -23.888  16.470 -37.599  1.00  0.00           H  
ATOM    541  CA  ASN    34     -25.540  16.225 -36.318  1.00  0.00           C  
ATOM    542  HA  ASN    34     -25.934  16.894 -35.554  1.00  0.00           H  
ATOM    543  CB  ASN    34     -26.414  16.251 -37.604  1.00  0.00           C  
ATOM    544  HB2 ASN    34     -26.547  17.294 -37.892  1.00  0.00           H  
ATOM    545  HB3 ASN    34     -25.916  15.745 -38.431  1.00  0.00           H  
ATOM    546  CG  ASN    34     -27.797  15.670 -37.205  1.00  0.00           C  
ATOM    547  OD1 ASN    34     -28.237  15.575 -36.076  1.00  0.00           O  
ATOM    548  ND2 ASN    34     -28.609  15.335 -38.160  1.00  0.00           N  
ATOM    549 HD21 ASN    34     -29.487  14.861 -38.004  1.00  0.00           H  
ATOM    550 HD22 ASN    34     -28.313  15.583 -39.093  1.00  0.00           H  
ATOM    551  C   ASN    34     -25.291  14.832 -35.769  1.00  0.00           C  
ATOM    552  O   ASN    34     -25.265  13.838 -36.495  1.00  0.00           O  
ATOM    553  N   ASP    35     -24.971  14.748 -34.446  1.00  0.00           N  
ATOM    554  H   ASP    35     -24.993  15.663 -34.018  1.00  0.00           H  
ATOM    555  CA  ASP    35     -24.184  13.668 -33.908  1.00  0.00           C  
ATOM    556  HA  ASP    35     -23.390  13.358 -34.588  1.00  0.00           H  
ATOM    557  CB  ASP    35     -23.463  14.198 -32.710  1.00  0.00           C  
ATOM    558  HB2 ASP    35     -23.010  15.179 -32.858  1.00  0.00           H  
ATOM    559  HB3 ASP    35     -24.222  14.224 -31.927  1.00  0.00           H  
ATOM    560  CG  ASP    35     -22.351  13.276 -32.256  1.00  0.00           C  
ATOM    561  OD1 ASP    35     -21.274  13.407 -32.891  1.00  0.00           O  
ATOM    562  OD2 ASP    35     -22.544  12.566 -31.229  1.00  0.00           O  
ATOM    563  C   ASP    35     -24.982  12.345 -33.621  1.00  0.00           C  
ATOM    564  O   ASP    35     -25.805  12.226 -32.685  1.00  0.00           O  
ATOM    565  N   TRP    36     -24.663  11.370 -34.496  1.00  0.00           N  
ATOM    566  H   TRP    36     -24.327  11.602 -35.420  1.00  0.00           H  
ATOM    567  CA  TRP    36     -24.803  10.008 -34.136  1.00  0.00           C  
ATOM    568  HA  TRP    36     -25.749   9.777 -33.646  1.00  0.00           H  
ATOM    569  CB  TRP    36     -24.959   9.171 -35.396  1.00  0.00           C  
ATOM    570  HB2 TRP    36     -24.918   8.157 -34.998  1.00  0.00           H  
ATOM    571  HB3 TRP    36     -25.916   9.375 -35.877  1.00  0.00           H  
ATOM    572  CG  TRP    36     -23.939   9.368 -36.466  1.00  0.00           C  
ATOM    573  CD1 TRP    36     -24.049  10.246 -37.490  1.00  0.00           C  
ATOM    574  HD1 TRP    36     -24.890  10.922 -37.537  1.00  0.00           H  
ATOM    575  NE1 TRP    36     -22.920  10.212 -38.342  1.00  0.00           N  
ATOM    576  HE1 TRP    36     -22.773  10.714 -39.205  1.00  0.00           H  
ATOM    577  CE2 TRP    36     -22.086   9.198 -37.890  1.00  0.00           C  
ATOM    578  CZ2 TRP    36     -20.819   8.759 -38.287  1.00  0.00           C  
ATOM    579  HZ2 TRP    36     -20.367   9.071 -39.217  1.00  0.00           H  
ATOM    580  CH2 TRP    36     -20.149   7.711 -37.612  1.00  0.00           C  
ATOM    581  HH2 TRP    36     -19.146   7.387 -37.849  1.00  0.00           H  
ATOM    582  CZ3 TRP    36     -20.800   7.051 -36.511  1.00  0.00           C  
ATOM    583  HZ3 TRP    36     -20.264   6.244 -36.034  1.00  0.00           H  
ATOM    584  CE3 TRP    36     -22.050   7.585 -36.045  1.00  0.00           C  
ATOM    585  HE3 TRP    36     -22.529   7.226 -35.146  1.00  0.00           H  
ATOM    586  CD2 TRP    36     -22.649   8.727 -36.613  1.00  0.00           C  
ATOM    587  C   TRP    36     -23.515   9.663 -33.322  1.00  0.00           C  
ATOM    588  O   TRP    36     -22.411   9.930 -33.744  1.00  0.00           O  
ATOM    589  N   LYS    37     -23.749   9.065 -32.165  1.00  0.00           N  
ATOM    590  H   LYS    37     -24.651   8.648 -31.987  1.00  0.00           H  
ATOM    591  CA  LYS    37     -22.902   9.227 -30.953  1.00  0.00           C  
ATOM    592  HA  LYS    37     -23.161  10.250 -30.680  1.00  0.00           H  
ATOM    593  CB  LYS    37     -23.421   8.214 -29.930  1.00  0.00           C  
ATOM    594  HB2 LYS    37     -23.344   7.208 -30.342  1.00  0.00           H  
ATOM    595  HB3 LYS    37     -22.691   8.202 -29.120  1.00  0.00           H  
ATOM    596  CG  LYS    37     -24.798   8.455 -29.207  1.00  0.00           C  
ATOM    597  HG2 LYS    37     -25.575   8.461 -29.971  1.00  0.00           H  
ATOM    598  HG3 LYS    37     -24.970   7.552 -28.622  1.00  0.00           H  
ATOM    599  CD  LYS    37     -24.933   9.611 -28.201  1.00  0.00           C  
ATOM    600  HD2 LYS    37     -25.821   9.402 -27.604  1.00  0.00           H  
ATOM    601  HD3 LYS    37     -24.144   9.522 -27.454  1.00  0.00           H  
ATOM    602  CE  LYS    37     -24.946  11.080 -28.743  1.00  0.00           C  
ATOM    603  HE2 LYS    37     -25.313  11.190 -29.764  1.00  0.00           H  
ATOM    604  HE3 LYS    37     -25.641  11.648 -28.125  1.00  0.00           H  
ATOM    605  NZ  LYS    37     -23.622  11.695 -28.744  1.00  0.00           N  
ATOM    606  HZ1 LYS    37     -23.723  12.692 -28.620  1.00  0.00           H  
ATOM    607  HZ2 LYS    37     -23.031  11.229 -28.071  1.00  0.00           H  
ATOM    608  HZ3 LYS    37     -23.025  11.507 -29.537  1.00  0.00           H  
ATOM    609  C   LYS    37     -21.405   9.130 -31.016  1.00  0.00           C  
ATOM    610  O   LYS    37     -20.771   9.778 -30.215  1.00  0.00           O  
ATOM    611  N   HIE    38     -20.849   8.415 -31.971  1.00  0.00           N  
ATOM    612  H   HIE    38     -21.557   8.129 -32.633  1.00  0.00           H  
ATOM    613  CA  HIE    38     -19.390   8.407 -32.267  1.00  0.00           C  
ATOM    614  HA  HIE    38     -18.973   7.682 -31.568  1.00  0.00           H  
ATOM    615  CB  HIE    38     -19.160   7.940 -33.765  1.00  0.00           C  
ATOM    616  HB2 HIE    38     -19.451   6.893 -33.849  1.00  0.00           H  
ATOM    617  HB3 HIE    38     -19.694   8.531 -34.509  1.00  0.00           H  
ATOM    618  CG  HIE    38     -17.771   7.989 -34.184  1.00  0.00           C  
ATOM    619  ND1 HIE    38     -17.292   9.099 -34.929  1.00  0.00           N  
ATOM    620  CE1 HIE    38     -15.979   8.906 -34.929  1.00  0.00           C  
ATOM    621  HE1 HIE    38     -15.250   9.466 -35.496  1.00  0.00           H  
ATOM    622  NE2 HIE    38     -15.609   7.793 -34.235  1.00  0.00           N  
ATOM    623  HE2 HIE    38     -14.686   7.429 -34.049  1.00  0.00           H  
ATOM    624  CD2 HIE    38     -16.779   7.207 -33.756  1.00  0.00           C  
ATOM    625  HD2 HIE    38     -16.921   6.257 -33.262  1.00  0.00           H  
ATOM    626  C   HIE    38     -18.657   9.804 -32.068  1.00  0.00           C  
ATOM    627  O   HIE    38     -19.116  10.847 -32.585  1.00  0.00           O  
ATOM    628  N   ASN    39     -17.506   9.788 -31.451  1.00  0.00           N  
ATOM    629  H   ASN    39     -17.169   8.908 -31.085  1.00  0.00           H  
ATOM    630  CA  ASN    39     -16.654  10.925 -31.105  1.00  0.00           C  
ATOM    631  HA  ASN    39     -17.245  11.804 -31.361  1.00  0.00           H  
ATOM    632  CB  ASN    39     -16.354  10.940 -29.591  1.00  0.00           C  
ATOM    633  HB2 ASN    39     -17.248  10.688 -29.021  1.00  0.00           H  
ATOM    634  HB3 ASN    39     -15.636  10.131 -29.453  1.00  0.00           H  
ATOM    635  CG  ASN    39     -15.962  12.283 -29.099  1.00  0.00           C  
ATOM    636  OD1 ASN    39     -16.159  13.341 -29.714  1.00  0.00           O  
ATOM    637  ND2 ASN    39     -15.191  12.244 -27.995  1.00  0.00           N  
ATOM    638 HD21 ASN    39     -14.856  13.150 -27.700  1.00  0.00           H  
ATOM    639 HD22 ASN    39     -15.006  11.373 -27.518  1.00  0.00           H  
ATOM    640  C   ASN    39     -15.293  10.942 -31.817  1.00  0.00           C  
ATOM    641  O   ASN    39     -14.837   9.879 -32.194  1.00  0.00           O  
ATOM    642  N   ILE    40     -14.591  12.034 -31.808  1.00  0.00           N  
ATOM    643  H   ILE    40     -14.999  12.898 -31.478  1.00  0.00           H  
ATOM    644  CA  ILE    40     -13.336  12.168 -32.521  1.00  0.00           C  
ATOM    645  HA  ILE    40     -13.457  11.760 -33.524  1.00  0.00           H  
ATOM    646  CB  ILE    40     -12.957  13.610 -32.722  1.00  0.00           C  
ATOM    647  HB  ILE    40     -12.213  13.662 -33.517  1.00  0.00           H  
ATOM    648  CG2 ILE    40     -14.111  14.501 -33.169  1.00  0.00           C  
ATOM    649 HG21 ILE    40     -14.413  13.983 -34.080  1.00  0.00           H  
ATOM    650 HG22 ILE    40     -14.873  14.571 -32.393  1.00  0.00           H  
ATOM    651 HG23 ILE    40     -13.795  15.530 -33.339  1.00  0.00           H  
ATOM    652  CG1 ILE    40     -12.224  14.253 -31.492  1.00  0.00           C  
ATOM    653 HG12 ILE    40     -11.254  13.785 -31.324  1.00  0.00           H  
ATOM    654 HG13 ILE    40     -12.109  15.277 -31.846  1.00  0.00           H  
ATOM    655  CD1 ILE    40     -12.887  14.406 -30.151  1.00  0.00           C  
ATOM    656 HD11 ILE    40     -13.704  15.128 -30.176  1.00  0.00           H  
ATOM    657 HD12 ILE    40     -13.283  13.436 -29.851  1.00  0.00           H  
ATOM    658 HD13 ILE    40     -12.112  14.797 -29.491  1.00  0.00           H  
ATOM    659  C   ILE    40     -12.078  11.424 -31.963  1.00  0.00           C  
ATOM    660  O   ILE    40     -11.082  11.325 -32.727  1.00  0.00           O  
ATOM    661  N   THR    41     -12.094  10.945 -30.734  1.00  0.00           N  
ATOM    662  H   THR    41     -12.837  11.299 -30.149  1.00  0.00           H  
ATOM    663  CA  THR    41     -11.030  10.164 -30.084  1.00  0.00           C  
ATOM    664  HA  THR    41     -10.047  10.295 -30.535  1.00  0.00           H  
ATOM    665  CB  THR    41     -10.975  10.512 -28.527  1.00  0.00           C  
ATOM    666  HB  THR    41     -10.429   9.738 -27.987  1.00  0.00           H  
ATOM    667  CG2 THR    41     -10.208  11.802 -28.238  1.00  0.00           C  
ATOM    668 HG21 THR    41     -10.702  12.675 -28.665  1.00  0.00           H  
ATOM    669 HG22 THR    41      -9.888  11.923 -27.203  1.00  0.00           H  
ATOM    670 HG23 THR    41      -9.258  11.743 -28.769  1.00  0.00           H  
ATOM    671  OG1 THR    41     -12.249  10.687 -27.973  1.00  0.00           O  
ATOM    672  HG1 THR    41     -12.098  10.991 -27.075  1.00  0.00           H  
ATOM    673  C   THR    41     -11.172   8.632 -30.289  1.00  0.00           C  
ATOM    674  O   THR    41     -10.768   7.762 -29.531  1.00  0.00           O  
ATOM    675  N   GLN    42     -11.829   8.211 -31.321  1.00  0.00           N  
ATOM    676  H   GLN    42     -12.027   8.872 -32.058  1.00  0.00           H  
ATOM    677  CA  GLN    42     -12.287   6.837 -31.546  1.00  0.00           C  
ATOM    678  HA  GLN    42     -11.637   6.174 -30.976  1.00  0.00           H  
ATOM    679  CB  GLN    42     -13.723   6.689 -31.075  1.00  0.00           C  
ATOM    680  HB2 GLN    42     -14.398   7.374 -31.589  1.00  0.00           H  
ATOM    681  HB3 GLN    42     -14.092   5.704 -31.362  1.00  0.00           H  
ATOM    682  CG  GLN    42     -14.081   6.979 -29.527  1.00  0.00           C  
ATOM    683  HG2 GLN    42     -13.563   6.251 -28.903  1.00  0.00           H  
ATOM    684  HG3 GLN    42     -13.865   8.017 -29.274  1.00  0.00           H  
ATOM    685  CD  GLN    42     -15.649   6.908 -29.296  1.00  0.00           C  
ATOM    686  OE1 GLN    42     -16.458   7.610 -29.870  1.00  0.00           O  
ATOM    687  NE2 GLN    42     -16.102   6.138 -28.388  1.00  0.00           N  
ATOM    688 HE21 GLN    42     -17.107   6.050 -28.329  1.00  0.00           H  
ATOM    689 HE22 GLN    42     -15.493   5.574 -27.813  1.00  0.00           H  
ATOM    690  C   GLN    42     -12.097   6.480 -33.017  1.00  0.00           C  
ATOM    691  O   GLN    42     -12.721   7.127 -33.886  1.00  0.00           O  
TER   
END   
