# Supplementary material for: In silico approaches for predicting the half-life of natural and modified peptides in blood
Source: PLoS One. 2018 Jun 1;13(6):e0196829. doi: 10.1371/journal.pone.0196829 (PMC5983457; doi:10.1371/journal.pone.0196829)
Supplement: S3 File — (ZIP) [file pone.0196829.s009.zip › 3may2018_261_pdb_files/1111.pdb]

HEADER    HORMONE/GROWTH FACTOR                   26-SEP-05   2B4N              
TITLE     SOLUTION STRUCTURE OF GLUCOSE-DEPENDENT INSULINOTROPIC                
TITLE    2 POLYPEPTIDE                                                          
COMPND    MOL_ID: 1;                                                            
COMPND   2 MOLECULE: GASTRIC INHIBITORY POLYPEPTIDE;                            
COMPND   3 CHAIN: A;                                                            
COMPND   4 FRAGMENT: RESIDUES 52-93;                                            
COMPND   5 SYNONYM: GIP, GLUCOSE-DEPENDENT INSULINOTROPIC POLYPEPTIDE           
SOURCE    MOL_ID: 1;                                                            
SOURCE   2 ORGANISM_SCIENTIFIC: HOMO SAPIENS;                                   
SOURCE   3 ORGANISM_COMMON: HUMAN;                                              
SOURCE   4 ORGANISM_TAXID: 9606                                                 
KEYWDS    GIP, NMR, MOLECULAR MODELLING, HELIX, DIABETES, OBESITY,              
KEYWDS   2 HORMONE/GROWTH FACTOR COMPLEX                                        
EXPDTA    SOLUTION NMR                                                          
NUMMDL    20                                                                    
AUTHOR    I.ALANA,C.M.HEWAGE,F.P.M.O'HARTE,J.P.G.MALTHOUSE                      
REVDAT   3   24-FEB-09 2B4N    1       VERSN                                    
REVDAT   2   20-JUN-06 2B4N    1       JRNL                                     
REVDAT   1   02-MAY-06 2B4N    0                                                
JRNL        AUTH   I.ALANA,J.C.PARKER,V.A.GAULT,P.R.FLATT,F.P.O'HARTE,          
JRNL        AUTH 2 J.P.MALTHOUSE,C.M.HEWAGE                                     
JRNL        TITL   NMR AND ALANINE SCAN STUDIES OF GLUCOSE-DEPENDENT            
JRNL        TITL 2 INSULINOTROPIC POLYPEPTIDE IN WATER.                         
JRNL        REF    J.BIOL.CHEM.                  V. 281 16370 2006              
JRNL        REFN                   ISSN 0021-9258                               
JRNL        PMID   16621806                                                     
JRNL        DOI    10.1074/JBC.M510414200                                       
REMARK   1                                                                      
REMARK   2                                                                      
REMARK   2 RESOLUTION. NOT APPLICABLE.                                          
REMARK   3                                                                      
REMARK   3 REFINEMENT.                                                          
REMARK   3   PROGRAM     : SYBYL 6.81                                           
REMARK   3   AUTHORS     : TRIPOS, INC.                                         
REMARK   3                                                                      
REMARK   3  OTHER REFINEMENT REMARKS: NULL                                      
REMARK   4                                                                      
REMARK   4 2B4N COMPLIES WITH FORMAT V. 3.15, 01-DEC-08                         
REMARK 100                                                                      
REMARK 100 THIS ENTRY HAS BEEN PROCESSED BY RCSB ON 04-OCT-05.                  
REMARK 100 THE RCSB ID CODE IS RCSB034669.                                      
REMARK 210                                                                      
REMARK 210 EXPERIMENTAL DETAILS                                                 
REMARK 210  EXPERIMENT TYPE                : NMR                                
REMARK 210  TEMPERATURE           (KELVIN) : 298                                
REMARK 210  PH                             : 3.3                                
REMARK 210  IONIC STRENGTH                 : NULL                               
REMARK 210  PRESSURE                       : AMBIENT                            
REMARK 210  SAMPLE CONTENTS                : 2MM GIP, 90% H2O, 10% D2O          
REMARK 210                                                                      
REMARK 210  NMR EXPERIMENTS CONDUCTED      : DQF-COSY, 2D TOCSY, 2D NOESY       
REMARK 210  SPECTROMETER FIELD STRENGTH    : 500 MHZ, 800 MHZ, 900 MHZ          
REMARK 210  SPECTROMETER MODEL             : DRX                                
REMARK 210  SPECTROMETER MANUFACTURER      : BRUKER                             
REMARK 210                                                                      
REMARK 210  STRUCTURE DETERMINATION.                                            
REMARK 210   SOFTWARE USED                 : XWINNMR 3.5, SPARKY 3.110,         
REMARK 210                                   CYANA 1.0.6                        
REMARK 210   METHOD USED                   : TORSION ANGLE DYNAMICS,            
REMARK 210                                   SIMULATED ANNEALING, CONJUGATE     
REMARK 210                                   -GRADIENT MINIMISATION, POWELL     
REMARK 210                                   MINIMISATION                       
REMARK 210                                                                      
REMARK 210 CONFORMERS, NUMBER CALCULATED   : 200                                
REMARK 210 CONFORMERS, NUMBER SUBMITTED    : 20                                 
REMARK 210 CONFORMERS, SELECTION CRITERIA  : TARGET FUNCTION                    
REMARK 210                                                                      
REMARK 210 BEST REPRESENTATIVE CONFORMER IN THIS ENSEMBLE : 1                   
REMARK 210                                                                      
REMARK 210 REMARK: THIS STRUCTURE WAS DETERMINED USING STANDARD 2D              
REMARK 210  HOMONUCLEAR TECHNIQUES.                                             
REMARK 215                                                                      
REMARK 215 NMR STUDY                                                            
REMARK 215 THE COORDINATES IN THIS ENTRY WERE GENERATED FROM SOLUTION           
REMARK 215 NMR DATA.  PROTEIN DATA BANK CONVENTIONS REQUIRE THAT                
REMARK 215 CRYST1 AND SCALE RECORDS BE INCLUDED, BUT THE VALUES ON              
REMARK 215 THESE RECORDS ARE MEANINGLESS.                                       
REMARK 500                                                                      
REMARK 500 GEOMETRY AND STEREOCHEMISTRY                                         
REMARK 500 SUBTOPIC: COVALENT BOND ANGLES                                       
REMARK 500                                                                      
REMARK 500 THE STEREOCHEMICAL PARAMETERS OF THE FOLLOWING RESIDUES              
REMARK 500 HAVE VALUES WHICH DEVIATE FROM EXPECTED VALUES BY MORE               
REMARK 500 THAN 6*RMSD (M=MODEL NUMBER; RES=RESIDUE NAME; C=CHAIN               
REMARK 500 IDENTIFIER; SSEQ=SEQUENCE NUMBER; I=INSERTION CODE).                 
REMARK 500                                                                      
REMARK 500 STANDARD TABLE:                                                      
REMARK 500 FORMAT: (10X,I3,1X,A3,1X,A1,I4,A1,3(1X,A4,2X),12X,F5.1)              
REMARK 500                                                                      
REMARK 500 EXPECTED VALUES PROTEIN: ENGH AND HUBER, 1999                        
REMARK 500 EXPECTED VALUES NUCLEIC ACID: CLOWNEY ET AL 1996                     
REMARK 500                                                                      
REMARK 500  M RES CSSEQI ATM1   ATM2   ATM3                                     
REMARK 500  1 TRP A  25   CE2 -  CD2 -  CG  ANGL. DEV. =  -4.9 DEGREES          
REMARK 500  1 TRP A  36   CE2 -  CD2 -  CG  ANGL. DEV. =  -4.8 DEGREES          
REMARK 500  2 TRP A  25   CE2 -  CD2 -  CG  ANGL. DEV. =  -5.0 DEGREES          
REMARK 500  2 TRP A  36   CE2 -  CD2 -  CG  ANGL. DEV. =  -4.9 DEGREES          
REMARK 500  3 TRP A  25   CE2 -  CD2 -  CG  ANGL. DEV. =  -5.0 DEGREES          
REMARK 500  3 TRP A  36   CE2 -  CD2 -  CG  ANGL. DEV. =  -4.8 DEGREES          
REMARK 500  4 TRP A  25   CE2 -  CD2 -  CG  ANGL. DEV. =  -4.8 DEGREES          
REMARK 500  4 TRP A  36   CE2 -  CD2 -  CG  ANGL. DEV. =  -4.9 DEGREES          
REMARK 500  5 SER A   8   N   -  CA  -  CB  ANGL. DEV. =   9.1 DEGREES          
REMARK 500  5 TRP A  25   CE2 -  CD2 -  CG  ANGL. DEV. =  -4.9 DEGREES          
REMARK 500  6 TRP A  25   CE2 -  CD2 -  CG  ANGL. DEV. =  -4.9 DEGREES          
REMARK 500  6 TRP A  36   CE2 -  CD2 -  CG  ANGL. DEV. =  -4.9 DEGREES          
REMARK 500  7 TRP A  25   CE2 -  CD2 -  CG  ANGL. DEV. =  -4.9 DEGREES          
REMARK 500  8 TRP A  25   CE2 -  CD2 -  CG  ANGL. DEV. =  -4.9 DEGREES          
REMARK 500  8 TRP A  36   CE2 -  CD2 -  CG  ANGL. DEV. =  -4.9 DEGREES          
REMARK 500  9 TRP A  25   CE2 -  CD2 -  CG  ANGL. DEV. =  -4.9 DEGREES          
REMARK 500  9 TRP A  36   CE2 -  CD2 -  CG  ANGL. DEV. =  -4.9 DEGREES          
REMARK 500 10 TRP A  25   CE2 -  CD2 -  CG  ANGL. DEV. =  -4.9 DEGREES          
REMARK 500 10 TRP A  36   CE2 -  CD2 -  CG  ANGL. DEV. =  -5.0 DEGREES          
REMARK 500 11 TRP A  25   CE2 -  CD2 -  CG  ANGL. DEV. =  -4.9 DEGREES          
REMARK 500 11 TRP A  36   CE2 -  CD2 -  CG  ANGL. DEV. =  -4.8 DEGREES          
REMARK 500 12 TRP A  25   CE2 -  CD2 -  CG  ANGL. DEV. =  -4.8 DEGREES          
REMARK 500 12 TRP A  36   CE2 -  CD2 -  CG  ANGL. DEV. =  -4.9 DEGREES          
REMARK 500 13 TRP A  25   CE2 -  CD2 -  CG  ANGL. DEV. =  -4.9 DEGREES          
REMARK 500 15 TRP A  25   CE2 -  CD2 -  CG  ANGL. DEV. =  -4.9 DEGREES          
REMARK 500 16 TRP A  25   CE2 -  CD2 -  CG  ANGL. DEV. =  -4.9 DEGREES          
REMARK 500 17 TRP A  25   CE2 -  CD2 -  CG  ANGL. DEV. =  -4.8 DEGREES          
REMARK 500 17 TRP A  36   CE2 -  CD2 -  CG  ANGL. DEV. =  -4.9 DEGREES          
REMARK 500 18 TRP A  25   CE2 -  CD2 -  CG  ANGL. DEV. =  -4.9 DEGREES          
REMARK 500 19 TRP A  25   CE2 -  CD2 -  CG  ANGL. DEV. =  -5.0 DEGREES          
REMARK 500 19 TRP A  36   CE2 -  CD2 -  CG  ANGL. DEV. =  -4.9 DEGREES          
REMARK 500 20 TRP A  25   CE2 -  CD2 -  CG  ANGL. DEV. =  -5.0 DEGREES          
REMARK 500                                                                      
REMARK 500 REMARK: NULL                                                         
REMARK 500                                                                      
REMARK 500 GEOMETRY AND STEREOCHEMISTRY                                         
REMARK 500 SUBTOPIC: TORSION ANGLES                                             
REMARK 500                                                                      
REMARK 500 TORSION ANGLES OUTSIDE THE EXPECTED RAMACHANDRAN REGIONS:            
REMARK 500 (M=MODEL NUMBER; RES=RESIDUE NAME; C=CHAIN IDENTIFIER;               
REMARK 500 SSEQ=SEQUENCE NUMBER; I=INSERTION CODE).                             
REMARK 500                                                                      
REMARK 500 STANDARD TABLE:                                                      
REMARK 500 FORMAT:(10X,I3,1X,A3,1X,A1,I4,A1,4X,F7.2,3X,F7.2)                    
REMARK 500                                                                      
REMARK 500 EXPECTED VALUES: GJ KLEYWEGT AND TA JONES (1996). PHI/PSI-           
REMARK 500 CHOLOGY: RAMACHANDRAN REVISITED. STRUCTURE 4, 1395 - 1400            
REMARK 500                                                                      
REMARK 500  M RES CSSEQI        PSI       PHI                                   
REMARK 500  1 SER A   8       55.52    -99.07                                   
REMARK 500  1 SER A  11      -62.17   -153.40                                   
REMARK 500  1 ALA A  13      -61.34   -155.56                                   
REMARK 500  1 LYS A  32       79.22     60.56                                   
REMARK 500  1 LYS A  33       49.51   -145.84                                   
REMARK 500  1 TRP A  36       89.64    -68.60                                   
REMARK 500  1 LYS A  37       72.87     57.96                                   
REMARK 500  1 ASN A  39       91.33     69.80                                   
REMARK 500  1 ILE A  40       70.84     63.78                                   
REMARK 500  2 ALA A   2       56.33   -145.49                                   
REMARK 500  2 THR A   5       59.37    -91.60                                   
REMARK 500  2 PHE A   6      -56.89   -169.99                                   
REMARK 500  2 SER A   8       52.84   -152.64                                   
REMARK 500  2 ASP A   9      -74.24     60.65                                   
REMARK 500  2 ALA A  13      -53.65    166.86                                   
REMARK 500  2 ASN A  34       60.42   -156.58                                   
REMARK 500  2 ASP A  35       50.61   -144.54                                   
REMARK 500  2 HIS A  38       48.07    -99.58                                   
REMARK 500  2 ASN A  39       53.32   -145.93                                   
REMARK 500  3 ALA A   2      159.63     63.79                                   
REMARK 500  3 PHE A   6      -63.52   -179.26                                   
REMARK 500  3 SER A   8       58.19   -157.50                                   
REMARK 500  3 ALA A  13      -55.93   -170.18                                   
REMARK 500  3 LYS A  30      -60.39   -155.03                                   
REMARK 500  3 LYS A  33       53.23   -156.91                                   
REMARK 500  3 ASN A  34       53.51   -100.71                                   
REMARK 500  3 ASP A  35       61.54   -164.24                                   
REMARK 500  3 LYS A  37       58.70   -150.10                                   
REMARK 500  3 ASN A  39       54.19   -143.59                                   
REMARK 500  4 PHE A   6       49.08   -148.51                                   
REMARK 500  4 SER A   8       52.23   -103.92                                   
REMARK 500  4 ASP A   9       53.92     36.98                                   
REMARK 500  4 ALA A  13      -56.14   -168.79                                   
REMARK 500  4 GLN A  29       49.08   -103.26                                   
REMARK 500  4 LYS A  30      -67.68   -141.30                                   
REMARK 500  4 LYS A  32      102.84   -164.25                                   
REMARK 500  4 ASP A  35       53.48    -99.46                                   
REMARK 500  4 ILE A  40      164.29     68.06                                   
REMARK 500  5 THR A   5      -77.59   -143.65                                   
REMARK 500  5 SER A   8      143.69    131.58                                   
REMARK 500  5 ASP A   9       64.03   -153.05                                   
REMARK 500  5 ALA A  13      -55.13   -176.58                                   
REMARK 500  5 ASN A  34       49.61   -104.25                                   
REMARK 500  5 ASP A  35       57.14   -169.99                                   
REMARK 500  5 LYS A  37       74.56     55.93                                   
REMARK 500  5 HIS A  38       51.75   -118.84                                   
REMARK 500  5 ASN A  39       58.49   -159.04                                   
REMARK 500  6 ALA A   2       53.67   -153.86                                   
REMARK 500  6 SER A   8       66.82   -151.57                                   
REMARK 500  6 ASP A   9      -57.71   -168.80                                   
REMARK 500  6 ALA A  13      -56.91    177.38                                   
REMARK 500  6 LYS A  33     -158.89   -136.22                                   
REMARK 500  6 ASN A  39       69.16   -158.28                                   
REMARK 500  6 ILE A  40      155.87     54.19                                   
REMARK 500  7 ALA A   2       57.71   -157.37                                   
REMARK 500  7 THR A   5      -72.66   -144.03                                   
REMARK 500  7 PHE A   6      -57.80   -165.25                                   
REMARK 500  7 ILE A   7       59.12   -109.43                                   
REMARK 500  7 ALA A  13      -55.58    178.69                                   
REMARK 500  7 GLN A  29       56.75   -104.99                                   
REMARK 500  7 HIS A  38       54.31   -146.10                                   
REMARK 500  8 SER A   8       59.21   -162.54                                   
REMARK 500  8 ASP A   9       58.70   -108.56                                   
REMARK 500  8 ALA A  13      -59.77   -157.67                                   
REMARK 500  8 ASP A  35       40.07     38.37                                   
REMARK 500  8 LYS A  37       83.25    -66.28                                   
REMARK 500  8 HIS A  38     -139.76   -151.69                                   
REMARK 500  8 ILE A  40       52.07   -149.02                                   
REMARK 500  8 THR A  41      141.03     69.17                                   
REMARK 500  9 ASP A   9       50.49    -98.10                                   
REMARK 500  9 ALA A  13      -49.27    163.80                                   
REMARK 500  9 GLN A  29       71.44   -103.74                                   
REMARK 500  9 LYS A  30      -66.66   -152.54                                   
REMARK 500  9 LYS A  32       61.92   -158.81                                   
REMARK 500  9 ASN A  34       59.89   -114.31                                   
REMARK 500  9 ASP A  35       87.99     22.71                                   
REMARK 500  9 ASN A  39       92.65   -167.91                                   
REMARK 500 10 PHE A   6      -58.50   -155.72                                   
REMARK 500 10 ALA A  13      -59.20   -170.46                                   
REMARK 500 10 ASN A  34       65.47   -166.99                                   
REMARK 500 10 ASP A  35       78.12   -155.47                                   
REMARK 500 10 LYS A  37       84.57     48.19                                   
REMARK 500 10 ASN A  39       82.88    -68.56                                   
REMARK 500 11 ALA A   2      170.19     61.63                                   
REMARK 500 11 ASP A   9      -62.04   -155.65                                   
REMARK 500 11 ALA A  13      -71.90   -158.03                                   
REMARK 500 11 LYS A  32       77.95   -152.37                                   
REMARK 500 11 LYS A  33      161.85     68.81                                   
REMARK 500 11 ASN A  34       40.20   -151.21                                   
REMARK 500 11 ASP A  35      152.50    176.35                                   
REMARK 500 11 TRP A  36      -71.56    -90.73                                   
REMARK 500 11 LYS A  37       78.14   -156.32                                   
REMARK 500 11 ASN A  39       54.01   -148.70                                   
REMARK 500 12 GLU A   3       41.55   -105.13                                   
REMARK 500 12 SER A   8       53.12   -141.03                                   
REMARK 500 12 ASP A   9      -54.08    175.45                                   
REMARK 500 12 ALA A  13      -58.93   -159.87                                   
REMARK 500 12 ASP A  35       72.15     48.41                                   
REMARK 500 12 TRP A  36      163.47     67.92                                   
REMARK 500 12 ILE A  40      130.29   -170.59                                   
REMARK 500 12 THR A  41       46.92     39.93                                   
REMARK 500 13 ALA A   2      173.87     61.92                                   
REMARK 500 13 THR A   5       54.51   -109.13                                   
REMARK 500 13 PHE A   6       54.66   -158.34                                   
REMARK 500 13 SER A  11      -50.08     94.65                                   
REMARK 500 13 ALA A  13      -58.06   -166.91                                   
REMARK 500 13 LYS A  30       51.78   -157.45                                   
REMARK 500 13 ASP A  35       88.29   -164.85                                   
REMARK 500 13 ASN A  39       73.76     41.77                                   
REMARK 500 14 PHE A   6      -73.26   -165.62                                   
REMARK 500 14 SER A   8       52.33   -100.77                                   
REMARK 500 14 ASP A   9       52.20   -157.90                                   
REMARK 500 14 SER A  11      -62.91   -174.36                                   
REMARK 500 14 LEU A  26       40.44    -94.92                                   
REMARK 500 14 GLN A  29       48.98   -107.01                                   
REMARK 500 14 LYS A  32       78.18     57.05                                   
REMARK 500 14 ASN A  34       70.65     56.56                                   
REMARK 500 14 LYS A  37       40.44     39.14                                   
REMARK 500 14 HIS A  38       21.73     46.29                                   
REMARK 500 14 ASN A  39      124.66   -177.10                                   
REMARK 500 15 SER A   8       41.11   -148.78                                   
REMARK 500 15 ASP A   9      -75.44     58.28                                   
REMARK 500 15 ALA A  13      -59.63   -168.50                                   
REMARK 500 15 LYS A  33      142.54     65.31                                   
REMARK 500 15 ASN A  34       56.84   -164.69                                   
REMARK 500 15 ASP A  35       70.07     52.75                                   
REMARK 500 15 LYS A  37       91.11     55.27                                   
REMARK 500 15 HIS A  38       74.99   -161.48                                   
REMARK 500 15 ASN A  39       76.94     65.22                                   
REMARK 500 16 ALA A   2       58.83   -157.54                                   
REMARK 500 16 ASP A   9      -63.47   -157.91                                   
REMARK 500 16 ALA A  13      -59.69   -172.57                                   
REMARK 500 16 LYS A  30      -61.73   -156.08                                   
REMARK 500 16 TRP A  36       85.76    -59.19                                   
REMARK 500 16 HIS A  38     -154.83   -125.26                                   
REMARK 500 16 ILE A  40       64.08   -114.75                                   
REMARK 500 17 GLU A   3      148.37     66.56                                   
REMARK 500 17 THR A   5       73.88   -111.56                                   
REMARK 500 17 PHE A   6      -62.52   -154.98                                   
REMARK 500 17 ILE A   7      -98.12   -126.37                                   
REMARK 500 17 SER A   8       61.70   -174.55                                   
REMARK 500 17 ASP A   9       75.28   -118.34                                   
REMARK 500 17 SER A  11      -61.25   -159.07                                   
REMARK 500 17 ASN A  34       52.71     79.77                                   
REMARK 500 17 TRP A  36       88.05    -58.63                                   
REMARK 500 17 LYS A  37       50.21   -143.70                                   
REMARK 500 17 ILE A  40       84.36     40.63                                   
REMARK 500 18 PHE A   6      -87.81     42.59                                   
REMARK 500 18 SER A   8       55.60   -145.98                                   
REMARK 500 18 ASP A   9       52.32     39.98                                   
REMARK 500 18 ALA A  13      -60.88   -160.45                                   
REMARK 500 18 LYS A  30      -61.05   -143.79                                   
REMARK 500 18 LYS A  32       71.82   -157.94                                   
REMARK 500 18 ASP A  35       63.15   -162.33                                   
REMARK 500 18 ILE A  40       66.30     35.15                                   
REMARK 500 18 THR A  41       81.64    -66.90                                   
REMARK 500 19 SER A  11      -62.17   -158.10                                   
REMARK 500 19 ALA A  13      -57.61    178.33                                   
REMARK 500 19 LYS A  30      -64.73   -160.20                                   
REMARK 500 19 LYS A  32       85.74   -161.37                                   
REMARK 500 19 LYS A  33       50.31   -155.23                                   
REMARK 500 19 ASN A  39       88.53    -66.58                                   
REMARK 500 19 THR A  41      -60.25   -156.40                                   
REMARK 500 20 GLU A   3       58.02   -161.46                                   
REMARK 500 20 ILE A   7     -114.53    -89.77                                   
REMARK 500 20 SER A   8       39.60   -160.37                                   
REMARK 500 20 SER A  11      -60.68   -168.42                                   
REMARK 500 20 ALA A  13      -65.08   -153.30                                   
REMARK 500 20 LYS A  37       54.56   -161.55                                   
REMARK 500 20 HIS A  38      136.35     69.96                                   
REMARK 500 20 ASN A  39       53.49   -158.36                                   
REMARK 500 20 ILE A  40       53.65   -153.60                                   
REMARK 500                                                                      
REMARK 500 REMARK: NULL                                                         
REMARK 500                                                                      
REMARK 500 GEOMETRY AND STEREOCHEMISTRY                                         
REMARK 500 SUBTOPIC: PLANAR GROUPS                                              
REMARK 500                                                                      
REMARK 500 PLANAR GROUPS IN THE FOLLOWING RESIDUES HAVE A TOTAL                 
REMARK 500 RMS DISTANCE OF ALL ATOMS FROM THE BEST-FIT PLANE                    
REMARK 500 BY MORE THAN AN EXPECTED VALUE OF 6*RMSD, WITH AN                    
REMARK 500 RMSD 0.02 ANGSTROMS, OR AT LEAST ONE ATOM HAS                        
REMARK 500 AN RMSD GREATER THAN THIS VALUE                                      
REMARK 500 (M=MODEL NUMBER; RES=RESIDUE NAME; C=CHAIN IDENTIFIER;               
REMARK 500 SSEQ=SEQUENCE NUMBER; I=INSERTION CODE).                             
REMARK 500                                                                      
REMARK 500  M RES CSSEQI        RMS     TYPE                                    
REMARK 500  1 TYR A  10         0.08    SIDE_CHAIN                              
REMARK 500                                                                      
REMARK 500 REMARK: NULL                                                         
REMARK 650                                                                      
REMARK 650 HELIX                                                                
REMARK 650 DETERMINATION METHOD: AUTHOR                                         
DBREF  2B4N A    1    42  UNP    P09681   GIP_HUMAN       52     93             
SEQRES   1 A   42  TYR ALA GLU GLY THR PHE ILE SER ASP TYR SER ILE ALA          
SEQRES   2 A   42  MET ASP LYS ILE HIS GLN GLN ASP PHE VAL ASN TRP LEU          
SEQRES   3 A   42  LEU ALA GLN LYS GLY LYS LYS ASN ASP TRP LYS HIS ASN          
SEQRES   4 A   42  ILE THR GLN                                                  
HELIX    1   1 SER A   11  GLN A   29  1                                  19    
CRYST1    1.000    1.000    1.000  90.00  90.00  90.00 P 1           1          
ORIGX1      1.000000  0.000000  0.000000        0.00000                         
ORIGX2      0.000000  1.000000  0.000000        0.00000                         
ORIGX3      0.000000  0.000000  1.000000        0.00000                         
SCALE1      1.000000  0.000000  0.000000        0.00000                         
SCALE2      0.000000  1.000000  0.000000        0.00000                         
SCALE3      0.000000  0.000000  1.000000        0.00000                         
MODEL        1                                                                  
ATOM      1  N   TYR A   1     -16.268  19.100   0.321  1.00  0.00           N  
ATOM      2  CA  TYR A   1     -15.239  19.120  -0.707  1.00  0.00           C  
ATOM      3  C   TYR A   1     -14.658  20.510  -0.837  1.00  0.00           C  
ATOM      4  O   TYR A   1     -14.458  20.979  -1.945  1.00  0.00           O  
ATOM      5  CB  TYR A   1     -15.797  18.548  -2.039  1.00  0.00           C  
ATOM      6  CG  TYR A   1     -17.009  19.354  -2.534  1.00  0.00           C  
ATOM      7  CD1 TYR A   1     -18.277  19.115  -1.992  1.00  0.00           C  
ATOM      8  CD2 TYR A   1     -16.871  20.327  -3.530  1.00  0.00           C  
ATOM      9  CE1 TYR A   1     -19.380  19.875  -2.395  1.00  0.00           C  
ATOM     10  CE2 TYR A   1     -17.971  21.090  -3.932  1.00  0.00           C  
ATOM     11  CZ  TYR A   1     -19.229  20.875  -3.363  1.00  0.00           C  
ATOM     12  OH  TYR A   1     -20.310  21.662  -3.774  1.00  0.00           O  
ATOM     13  H1  TYR A   1     -16.954  19.829   0.335  1.00  0.00           H  
ATOM     14  HA  TYR A   1     -14.419  18.465  -0.369  1.00  0.00           H  
ATOM     15  HB2 TYR A   1     -15.004  18.534  -2.803  1.00  0.00           H  
ATOM     16  HB3 TYR A   1     -16.113  17.505  -1.877  1.00  0.00           H  
ATOM     17  HD1 TYR A   1     -18.414  18.334  -1.251  1.00  0.00           H  
ATOM     18  HD2 TYR A   1     -15.909  20.497  -4.003  1.00  0.00           H  
ATOM     19  HE1 TYR A   1     -20.350  19.680  -1.949  1.00  0.00           H  
ATOM     20  HE2 TYR A   1     -17.850  21.855  -4.691  1.00  0.00           H  
ATOM     21  HH  TYR A   1     -21.127  21.470  -3.329  1.00  0.00           H  
ATOM     22  N   ALA A   2     -14.373  21.187   0.301  1.00  0.00           N  
ATOM     23  CA  ALA A   2     -13.793  22.528   0.238  1.00  0.00           C  
ATOM     24  C   ALA A   2     -12.301  22.415   0.031  1.00  0.00           C  
ATOM     25  O   ALA A   2     -11.762  21.335   0.216  1.00  0.00           O  
ATOM     26  CB  ALA A   2     -14.107  23.326   1.531  1.00  0.00           C  
ATOM     27  H   ALA A   2     -14.508  20.765   1.199  1.00  0.00           H  
ATOM     28  HA  ALA A   2     -14.230  23.087  -0.608  1.00  0.00           H  
ATOM     29  HB1 ALA A   2     -13.681  24.340   1.484  1.00  0.00           H  
ATOM     30  HB2 ALA A   2     -15.197  23.409   1.659  1.00  0.00           H  
ATOM     31  HB3 ALA A   2     -13.691  22.808   2.408  1.00  0.00           H  
ATOM     32  N   GLU A   3     -11.619  23.520  -0.354  1.00  0.00           N  
ATOM     33  CA  GLU A   3     -10.181  23.457  -0.610  1.00  0.00           C  
ATOM     34  C   GLU A   3      -9.589  24.849  -0.585  1.00  0.00           C  
ATOM     35  O   GLU A   3     -10.348  25.802  -0.669  1.00  0.00           O  
ATOM     36  CB  GLU A   3      -9.877  22.757  -1.963  1.00  0.00           C  
ATOM     37  CG  GLU A   3     -10.490  23.505  -3.177  1.00  0.00           C  
ATOM     38  CD  GLU A   3     -11.996  23.505  -3.117  1.00  0.00           C  
ATOM     39  OE1 GLU A   3     -12.586  24.567  -2.779  1.00  0.00           O  
ATOM     40  OE2 GLU A   3     -12.602  22.438  -3.405  1.00  0.00           O  
ATOM     41  H   GLU A   3     -12.091  24.392  -0.502  1.00  0.00           H  
ATOM     42  HA  GLU A   3      -9.700  22.885   0.200  1.00  0.00           H  
ATOM     43  HB2 GLU A   3      -8.785  22.691  -2.101  1.00  0.00           H  
ATOM     44  HB3 GLU A   3     -10.272  21.728  -1.941  1.00  0.00           H  
ATOM     45  HG2 GLU A   3     -10.109  24.538  -3.220  1.00  0.00           H  
ATOM     46  HG3 GLU A   3     -10.184  22.999  -4.107  1.00  0.00           H  
ATOM     47  HE2 GLU A   3     -13.558  22.504  -3.347  1.00  0.00           H  
ATOM     48  N   GLY A   4      -8.249  24.993  -0.467  1.00  0.00           N  
ATOM     49  CA  GLY A   4      -7.660  26.329  -0.423  1.00  0.00           C  
ATOM     50  C   GLY A   4      -6.234  26.280   0.063  1.00  0.00           C  
ATOM     51  O   GLY A   4      -5.726  25.191   0.274  1.00  0.00           O  
ATOM     52  H   GLY A   4      -7.640  24.198  -0.425  1.00  0.00           H  
ATOM     53  HA2 GLY A   4      -7.686  26.775  -1.429  1.00  0.00           H  
ATOM     54  HA3 GLY A   4      -8.229  26.971   0.269  1.00  0.00           H  
ATOM     55  N   THR A   5      -5.569  27.442   0.251  1.00  0.00           N  
ATOM     56  CA  THR A   5      -4.210  27.414   0.786  1.00  0.00           C  
ATOM     57  C   THR A   5      -4.266  26.897   2.204  1.00  0.00           C  
ATOM     58  O   THR A   5      -3.544  25.968   2.528  1.00  0.00           O  
ATOM     59  CB  THR A   5      -3.551  28.823   0.750  1.00  0.00           C  
ATOM     60  OG1 THR A   5      -3.573  29.345  -0.589  1.00  0.00           O  
ATOM     61  CG2 THR A   5      -2.101  28.799   1.303  1.00  0.00           C  
ATOM     62  H   THR A   5      -6.003  28.325   0.060  1.00  0.00           H  
ATOM     63  HA  THR A   5      -3.598  26.735   0.168  1.00  0.00           H  
ATOM     64  HB  THR A   5      -4.144  29.523   1.361  1.00  0.00           H  
ATOM     65  HG1 THR A   5      -3.076  28.811  -1.199  1.00  0.00           H  
ATOM     66 HG21 THR A   5      -2.092  28.501   2.363  1.00  0.00           H  
ATOM     67 HG22 THR A   5      -1.482  28.091   0.731  1.00  0.00           H  
ATOM     68 HG23 THR A   5      -1.656  29.802   1.219  1.00  0.00           H  
ATOM     69  N   PHE A   6      -5.121  27.495   3.065  1.00  0.00           N  
ATOM     70  CA  PHE A   6      -5.165  27.074   4.463  1.00  0.00           C  
ATOM     71  C   PHE A   6      -5.590  25.628   4.563  1.00  0.00           C  
ATOM     72  O   PHE A   6      -4.989  24.888   5.326  1.00  0.00           O  
ATOM     73  CB  PHE A   6      -6.140  27.942   5.301  1.00  0.00           C  
ATOM     74  CG  PHE A   6      -5.676  29.406   5.294  1.00  0.00           C  
ATOM     75  CD1 PHE A   6      -4.576  29.789   6.069  1.00  0.00           C  
ATOM     76  CD2 PHE A   6      -6.337  30.368   4.520  1.00  0.00           C  
ATOM     77  CE1 PHE A   6      -4.128  31.113   6.059  1.00  0.00           C  
ATOM     78  CE2 PHE A   6      -5.890  31.693   4.508  1.00  0.00           C  
ATOM     79  CZ  PHE A   6      -4.784  32.067   5.276  1.00  0.00           C  
ATOM     80  H   PHE A   6      -5.729  28.229   2.761  1.00  0.00           H  
ATOM     81  HA  PHE A   6      -4.154  27.188   4.886  1.00  0.00           H  
ATOM     82  HB2 PHE A   6      -7.161  27.850   4.898  1.00  0.00           H  
ATOM     83  HB3 PHE A   6      -6.159  27.582   6.343  1.00  0.00           H  
ATOM     84  HD1 PHE A   6      -4.062  29.057   6.684  1.00  0.00           H  
ATOM     85  HD2 PHE A   6      -7.200  30.094   3.922  1.00  0.00           H  
ATOM     86  HE1 PHE A   6      -3.270  31.401   6.659  1.00  0.00           H  
ATOM     87  HE2 PHE A   6      -6.403  32.433   3.901  1.00  0.00           H  
ATOM     88  HZ  PHE A   6      -4.436  33.095   5.265  1.00  0.00           H  
ATOM     89  N   ILE A   7      -6.628  25.205   3.806  1.00  0.00           N  
ATOM     90  CA  ILE A   7      -7.074  23.817   3.911  1.00  0.00           C  
ATOM     91  C   ILE A   7      -5.944  22.944   3.415  1.00  0.00           C  
ATOM     92  O   ILE A   7      -5.514  22.069   4.151  1.00  0.00           O  
ATOM     93  CB  ILE A   7      -8.403  23.539   3.142  1.00  0.00           C  
ATOM     94  CG1 ILE A   7      -9.577  24.321   3.810  1.00  0.00           C  
ATOM     95  CG2 ILE A   7      -8.691  22.008   3.096  1.00  0.00           C  
ATOM     96  CD1 ILE A   7     -10.868  24.370   2.950  1.00  0.00           C  
ATOM     97  H   ILE A   7      -7.077  25.820   3.156  1.00  0.00           H  
ATOM     98  HA  ILE A   7      -7.259  23.586   4.974  1.00  0.00           H  
ATOM     99  HB  ILE A   7      -8.279  23.898   2.108  1.00  0.00           H  
ATOM    100 HG12 ILE A   7      -9.811  23.868   4.787  1.00  0.00           H  
ATOM    101 HG13 ILE A   7      -9.277  25.365   3.994  1.00  0.00           H  
ATOM    102 HG21 ILE A   7      -9.607  21.781   2.532  1.00  0.00           H  
ATOM    103 HG22 ILE A   7      -7.873  21.460   2.605  1.00  0.00           H  
ATOM    104 HG23 ILE A   7      -8.805  21.614   4.117  1.00  0.00           H  
ATOM    105 HD11 ILE A   7     -11.277  23.367   2.775  1.00  0.00           H  
ATOM    106 HD12 ILE A   7     -11.639  24.965   3.465  1.00  0.00           H  
ATOM    107 HD13 ILE A   7     -10.661  24.845   1.979  1.00  0.00           H  
ATOM    108  N   SER A   8      -5.457  23.175   2.173  1.00  0.00           N  
ATOM    109  CA  SER A   8      -4.397  22.341   1.613  1.00  0.00           C  
ATOM    110  C   SER A   8      -3.057  23.021   1.760  1.00  0.00           C  
ATOM    111  O   SER A   8      -2.356  23.177   0.772  1.00  0.00           O  
ATOM    112  CB  SER A   8      -4.715  21.957   0.142  1.00  0.00           C  
ATOM    113  OG  SER A   8      -5.953  21.233   0.048  1.00  0.00           O  
ATOM    114  H   SER A   8      -5.801  23.931   1.617  1.00  0.00           H  
ATOM    115  HA  SER A   8      -4.312  21.387   2.154  1.00  0.00           H  
ATOM    116  HB2 SER A   8      -4.750  22.855  -0.497  1.00  0.00           H  
ATOM    117  HB3 SER A   8      -3.926  21.292  -0.245  1.00  0.00           H  
ATOM    118  HG  SER A   8      -6.703  21.748   0.324  1.00  0.00           H  
ATOM    119  N   ASP A   9      -2.661  23.405   2.997  1.00  0.00           N  
ATOM    120  CA  ASP A   9      -1.271  23.808   3.205  1.00  0.00           C  
ATOM    121  C   ASP A   9      -0.435  22.594   2.871  1.00  0.00           C  
ATOM    122  O   ASP A   9       0.552  22.721   2.163  1.00  0.00           O  
ATOM    123  CB  ASP A   9      -0.965  24.245   4.663  1.00  0.00           C  
ATOM    124  CG  ASP A   9      -1.706  25.501   5.042  1.00  0.00           C  
ATOM    125  OD1 ASP A   9      -1.544  26.527   4.326  1.00  0.00           O  
ATOM    126  OD2 ASP A   9      -2.446  25.479   6.062  1.00  0.00           O  
ATOM    127  H   ASP A   9      -3.265  23.320   3.791  1.00  0.00           H  
ATOM    128  HA  ASP A   9      -1.020  24.638   2.523  1.00  0.00           H  
ATOM    129  HB2 ASP A   9      -1.223  23.430   5.359  1.00  0.00           H  
ATOM    130  HB3 ASP A   9       0.113  24.447   4.763  1.00  0.00           H  
ATOM    131  HD2 ASP A   9      -2.885  26.313   6.246  1.00  0.00           H  
ATOM    132  N   TYR A  10      -0.843  21.400   3.364  1.00  0.00           N  
ATOM    133  CA  TYR A  10      -0.143  20.170   2.998  1.00  0.00           C  
ATOM    134  C   TYR A  10      -0.163  19.995   1.497  1.00  0.00           C  
ATOM    135  O   TYR A  10      -0.952  20.655   0.839  1.00  0.00           O  
ATOM    136  CB  TYR A  10      -0.796  18.922   3.658  1.00  0.00           C  
ATOM    137  CG  TYR A  10      -2.235  18.729   3.148  1.00  0.00           C  
ATOM    138  CD1 TYR A  10      -2.471  18.164   1.889  1.00  0.00           C  
ATOM    139  CD2 TYR A  10      -3.331  19.117   3.929  1.00  0.00           C  
ATOM    140  CE1 TYR A  10      -3.762  18.137   1.353  1.00  0.00           C  
ATOM    141  CE2 TYR A  10      -4.628  19.043   3.414  1.00  0.00           C  
ATOM    142  CZ  TYR A  10      -4.844  18.611   2.103  1.00  0.00           C  
ATOM    143  OH  TYR A  10      -6.135  18.662   1.569  1.00  0.00           O  
ATOM    144  H   TYR A  10      -1.636  21.335   3.970  1.00  0.00           H  
ATOM    145  HA  TYR A  10       0.900  20.254   3.344  1.00  0.00           H  
ATOM    146  HB2 TYR A  10      -0.206  18.023   3.428  1.00  0.00           H  
ATOM    147  HB3 TYR A  10      -0.785  19.044   4.753  1.00  0.00           H  
ATOM    148  HD1 TYR A  10      -1.652  17.743   1.316  1.00  0.00           H  
ATOM    149  HD2 TYR A  10      -3.183  19.483   4.940  1.00  0.00           H  
ATOM    150  HE1 TYR A  10      -3.915  17.745   0.352  1.00  0.00           H  
ATOM    151  HE2 TYR A  10      -5.475  19.330   4.030  1.00  0.00           H  
ATOM    152  HH  TYR A  10      -6.158  18.615   0.619  1.00  0.00           H  
ATOM    153  N   SER A  11       0.688  19.098   0.944  1.00  0.00           N  
ATOM    154  CA  SER A  11       0.697  18.873  -0.501  1.00  0.00           C  
ATOM    155  C   SER A  11       1.185  17.474  -0.822  1.00  0.00           C  
ATOM    156  O   SER A  11       0.417  16.705  -1.380  1.00  0.00           O  
ATOM    157  CB  SER A  11       1.557  19.957  -1.204  1.00  0.00           C  
ATOM    158  OG  SER A  11       1.055  21.278  -0.941  1.00  0.00           O  
ATOM    159  H   SER A  11       1.335  18.592   1.516  1.00  0.00           H  
ATOM    160  HA  SER A  11      -0.332  18.953  -0.894  1.00  0.00           H  
ATOM    161  HB2 SER A  11       2.588  19.936  -0.820  1.00  0.00           H  
ATOM    162  HB3 SER A  11       1.589  19.772  -2.290  1.00  0.00           H  
ATOM    163  HG  SER A  11       0.167  21.404  -1.260  1.00  0.00           H  
ATOM    164  N   ILE A  12       2.444  17.114  -0.473  1.00  0.00           N  
ATOM    165  CA  ILE A  12       2.920  15.750  -0.700  1.00  0.00           C  
ATOM    166  C   ILE A  12       2.513  15.002   0.550  1.00  0.00           C  
ATOM    167  O   ILE A  12       3.343  14.770   1.415  1.00  0.00           O  
ATOM    168  CB  ILE A  12       4.452  15.716  -0.996  1.00  0.00           C  
ATOM    169  CG1 ILE A  12       4.768  16.624  -2.225  1.00  0.00           C  
ATOM    170  CG2 ILE A  12       4.926  14.252  -1.234  1.00  0.00           C  
ATOM    171  CD1 ILE A  12       6.281  16.729  -2.556  1.00  0.00           C  
ATOM    172  H   ILE A  12       3.050  17.740   0.020  1.00  0.00           H  
ATOM    173  HA  ILE A  12       2.426  15.294  -1.574  1.00  0.00           H  
ATOM    174  HB  ILE A  12       4.987  16.116  -0.117  1.00  0.00           H  
ATOM    175 HG12 ILE A  12       4.234  16.249  -3.113  1.00  0.00           H  
ATOM    176 HG13 ILE A  12       4.411  17.648  -2.029  1.00  0.00           H  
ATOM    177 HG21 ILE A  12       4.628  13.594  -0.405  1.00  0.00           H  
ATOM    178 HG22 ILE A  12       4.487  13.855  -2.162  1.00  0.00           H  
ATOM    179 HG23 ILE A  12       6.022  14.196  -1.310  1.00  0.00           H  
ATOM    180 HD11 ILE A  12       6.440  17.493  -3.335  1.00  0.00           H  
ATOM    181 HD12 ILE A  12       6.851  17.022  -1.660  1.00  0.00           H  
ATOM    182 HD13 ILE A  12       6.678  15.777  -2.938  1.00  0.00           H  
ATOM    183  N   ALA A  13       1.214  14.636   0.658  1.00  0.00           N  
ATOM    184  CA  ALA A  13       0.723  13.961   1.859  1.00  0.00           C  
ATOM    185  C   ALA A  13      -0.511  13.151   1.524  1.00  0.00           C  
ATOM    186  O   ALA A  13      -0.471  11.940   1.668  1.00  0.00           O  
ATOM    187  CB  ALA A  13       0.434  14.996   2.973  1.00  0.00           C  
ATOM    188  H   ALA A  13       0.563  14.862  -0.068  1.00  0.00           H  
ATOM    189  HA  ALA A  13       1.493  13.265   2.235  1.00  0.00           H  
ATOM    190  HB1 ALA A  13      -0.312  15.729   2.637  1.00  0.00           H  
ATOM    191  HB2 ALA A  13       0.050  14.489   3.872  1.00  0.00           H  
ATOM    192  HB3 ALA A  13       1.355  15.537   3.238  1.00  0.00           H  
ATOM    193  N   MET A  14      -1.615  13.778   1.054  1.00  0.00           N  
ATOM    194  CA  MET A  14      -2.753  12.984   0.597  1.00  0.00           C  
ATOM    195  C   MET A  14      -2.301  12.219  -0.627  1.00  0.00           C  
ATOM    196  O   MET A  14      -2.588  11.037  -0.728  1.00  0.00           O  
ATOM    197  CB  MET A  14      -3.998  13.849   0.262  1.00  0.00           C  
ATOM    198  CG  MET A  14      -4.568  14.536   1.531  1.00  0.00           C  
ATOM    199  SD  MET A  14      -6.016  15.564   1.116  1.00  0.00           S  
ATOM    200  CE  MET A  14      -7.327  14.326   0.871  1.00  0.00           C  
ATOM    201  H   MET A  14      -1.646  14.771   0.934  1.00  0.00           H  
ATOM    202  HA  MET A  14      -3.037  12.269   1.387  1.00  0.00           H  
ATOM    203  HB2 MET A  14      -3.734  14.614  -0.487  1.00  0.00           H  
ATOM    204  HB3 MET A  14      -4.766  13.192  -0.173  1.00  0.00           H  
ATOM    205  HG2 MET A  14      -4.859  13.789   2.286  1.00  0.00           H  
ATOM    206  HG3 MET A  14      -3.816  15.205   1.978  1.00  0.00           H  
ATOM    207  HE1 MET A  14      -8.288  14.850   0.759  1.00  0.00           H  
ATOM    208  HE2 MET A  14      -7.136  13.737  -0.037  1.00  0.00           H  
ATOM    209  HE3 MET A  14      -7.383  13.655   1.741  1.00  0.00           H  
ATOM    210  N   ASP A  15      -1.574  12.876  -1.560  1.00  0.00           N  
ATOM    211  CA  ASP A  15      -1.033  12.154  -2.710  1.00  0.00           C  
ATOM    212  C   ASP A  15      -0.171  11.007  -2.232  1.00  0.00           C  
ATOM    213  O   ASP A  15      -0.289   9.912  -2.758  1.00  0.00           O  
ATOM    214  CB  ASP A  15      -0.171  13.078  -3.611  1.00  0.00           C  
ATOM    215  CG  ASP A  15      -1.005  14.222  -4.127  1.00  0.00           C  
ATOM    216  OD1 ASP A  15      -1.441  14.168  -5.309  1.00  0.00           O  
ATOM    217  OD2 ASP A  15      -1.235  15.186  -3.346  1.00  0.00           O  
ATOM    218  H   ASP A  15      -1.379  13.854  -1.469  1.00  0.00           H  
ATOM    219  HA  ASP A  15      -1.875  11.766  -3.308  1.00  0.00           H  
ATOM    220  HB2 ASP A  15       0.678  13.482  -3.036  1.00  0.00           H  
ATOM    221  HB3 ASP A  15       0.235  12.498  -4.456  1.00  0.00           H  
ATOM    222  HD2 ASP A  15      -1.771  15.882  -3.734  1.00  0.00           H  
ATOM    223  N   LYS A  16       0.710  11.237  -1.231  1.00  0.00           N  
ATOM    224  CA  LYS A  16       1.555  10.147  -0.746  1.00  0.00           C  
ATOM    225  C   LYS A  16       0.693   9.028  -0.207  1.00  0.00           C  
ATOM    226  O   LYS A  16       0.998   7.875  -0.465  1.00  0.00           O  
ATOM    227  CB  LYS A  16       2.535  10.634   0.357  1.00  0.00           C  
ATOM    228  CG  LYS A  16       3.528   9.520   0.789  1.00  0.00           C  
ATOM    229  CD  LYS A  16       4.543  10.051   1.838  1.00  0.00           C  
ATOM    230  CE  LYS A  16       5.541   8.946   2.271  1.00  0.00           C  
ATOM    231  NZ  LYS A  16       6.470   9.464   3.296  1.00  0.00           N  
ATOM    232  H   LYS A  16       0.796  12.143  -0.814  1.00  0.00           H  
ATOM    233  HA  LYS A  16       2.150   9.779  -1.599  1.00  0.00           H  
ATOM    234  HB2 LYS A  16       3.105  11.491  -0.036  1.00  0.00           H  
ATOM    235  HB3 LYS A  16       1.963  10.971   1.234  1.00  0.00           H  
ATOM    236  HG2 LYS A  16       2.970   8.674   1.223  1.00  0.00           H  
ATOM    237  HG3 LYS A  16       4.078   9.157  -0.094  1.00  0.00           H  
ATOM    238  HD2 LYS A  16       5.106  10.897   1.410  1.00  0.00           H  
ATOM    239  HD3 LYS A  16       4.002  10.412   2.728  1.00  0.00           H  
ATOM    240  HE2 LYS A  16       4.983   8.097   2.699  1.00  0.00           H  
ATOM    241  HE3 LYS A  16       6.111   8.586   1.398  1.00  0.00           H  
ATOM    242  HZ1 LYS A  16       7.135   8.705   3.686  1.00  0.00           H  
ATOM    243  HZ2 LYS A  16       7.063  10.300   2.949  1.00  0.00           H  
ATOM    244  HZ3 LYS A  16       5.917   9.798   4.072  1.00  0.00           H  
ATOM    245  N   ILE A  17      -0.391   9.337   0.542  1.00  0.00           N  
ATOM    246  CA  ILE A  17      -1.247   8.269   1.058  1.00  0.00           C  
ATOM    247  C   ILE A  17      -1.825   7.517  -0.118  1.00  0.00           C  
ATOM    248  O   ILE A  17      -1.796   6.297  -0.099  1.00  0.00           O  
ATOM    249  CB  ILE A  17      -2.359   8.789   2.022  1.00  0.00           C  
ATOM    250  CG1 ILE A  17      -1.711   9.277   3.356  1.00  0.00           C  
ATOM    251  CG2 ILE A  17      -3.422   7.682   2.284  1.00  0.00           C  
ATOM    252  CD1 ILE A  17      -2.654  10.145   4.234  1.00  0.00           C  
ATOM    253  H   ILE A  17      -0.631  10.291   0.727  1.00  0.00           H  
ATOM    254  HA  ILE A  17      -0.614   7.574   1.635  1.00  0.00           H  
ATOM    255  HB  ILE A  17      -2.869   9.633   1.531  1.00  0.00           H  
ATOM    256 HG12 ILE A  17      -1.371   8.408   3.942  1.00  0.00           H  
ATOM    257 HG13 ILE A  17      -0.822   9.888   3.136  1.00  0.00           H  
ATOM    258 HG21 ILE A  17      -2.944   6.789   2.716  1.00  0.00           H  
ATOM    259 HG22 ILE A  17      -4.202   8.030   2.975  1.00  0.00           H  
ATOM    260 HG23 ILE A  17      -3.928   7.389   1.352  1.00  0.00           H  
ATOM    261 HD11 ILE A  17      -3.028  11.006   3.660  1.00  0.00           H  
ATOM    262 HD12 ILE A  17      -3.511   9.567   4.606  1.00  0.00           H  
ATOM    263 HD13 ILE A  17      -2.101  10.526   5.107  1.00  0.00           H  
ATOM    264  N   HIS A  18      -2.352   8.209  -1.153  1.00  0.00           N  
ATOM    265  CA  HIS A  18      -2.878   7.493  -2.315  1.00  0.00           C  
ATOM    266  C   HIS A  18      -1.835   6.538  -2.850  1.00  0.00           C  
ATOM    267  O   HIS A  18      -2.169   5.400  -3.141  1.00  0.00           O  
ATOM    268  CB  HIS A  18      -3.329   8.466  -3.437  1.00  0.00           C  
ATOM    269  CG  HIS A  18      -3.657   7.712  -4.699  1.00  0.00           C  
ATOM    270  ND1 HIS A  18      -2.748   7.327  -5.566  1.00  0.00           N  
ATOM    271  CD2 HIS A  18      -4.883   7.335  -5.114  1.00  0.00           C  
ATOM    272  CE1 HIS A  18      -3.320   6.709  -6.549  1.00  0.00           C  
ATOM    273  NE2 HIS A  18      -4.559   6.676  -6.351  1.00  0.00           N  
ATOM    274  H   HIS A  18      -2.386   9.209  -1.138  1.00  0.00           H  
ATOM    275  HA  HIS A  18      -3.758   6.910  -1.993  1.00  0.00           H  
ATOM    276  HB2 HIS A  18      -4.207   9.036  -3.093  1.00  0.00           H  
ATOM    277  HB3 HIS A  18      -2.532   9.186  -3.672  1.00  0.00           H  
ATOM    278  HD1 HIS A  18      -1.733   7.495  -5.484  1.00  0.00           H  
ATOM    279  HD2 HIS A  18      -5.854   7.484  -4.645  1.00  0.00           H  
ATOM    280  HE1 HIS A  18      -2.808   6.286  -7.413  1.00  0.00           H  
ATOM    281  HE2 HIS A  18      -5.231   6.249  -6.972  1.00  0.00           H  
ATOM    282  N   GLN A  19      -0.563   6.974  -2.986  1.00  0.00           N  
ATOM    283  CA  GLN A  19       0.463   6.052  -3.467  1.00  0.00           C  
ATOM    284  C   GLN A  19       0.556   4.882  -2.513  1.00  0.00           C  
ATOM    285  O   GLN A  19       0.554   3.749  -2.966  1.00  0.00           O  
ATOM    286  CB  GLN A  19       1.847   6.744  -3.612  1.00  0.00           C  
ATOM    287  CG  GLN A  19       2.930   5.766  -4.142  1.00  0.00           C  
ATOM    288  CD  GLN A  19       4.272   6.432  -4.341  1.00  0.00           C  
ATOM    289  OE1 GLN A  19       4.409   7.617  -4.077  1.00  0.00           O  
ATOM    290  NE2 GLN A  19       5.289   5.678  -4.812  1.00  0.00           N  
ATOM    291  H   GLN A  19      -0.308   7.914  -2.752  1.00  0.00           H  
ATOM    292  HA  GLN A  19       0.157   5.688  -4.463  1.00  0.00           H  
ATOM    293  HB2 GLN A  19       1.745   7.590  -4.312  1.00  0.00           H  
ATOM    294  HB3 GLN A  19       2.171   7.142  -2.638  1.00  0.00           H  
ATOM    295  HG2 GLN A  19       3.070   4.942  -3.426  1.00  0.00           H  
ATOM    296  HG3 GLN A  19       2.604   5.343  -5.105  1.00  0.00           H  
ATOM    297 HE21 GLN A  19       5.160   4.708  -5.022  1.00  0.00           H  
ATOM    298 HE22 GLN A  19       6.190   6.090  -4.955  1.00  0.00           H  
ATOM    299  N   GLN A  20       0.634   5.133  -1.187  1.00  0.00           N  
ATOM    300  CA  GLN A  20       0.738   4.027  -0.236  1.00  0.00           C  
ATOM    301  C   GLN A  20      -0.436   3.085  -0.387  1.00  0.00           C  
ATOM    302  O   GLN A  20      -0.248   1.884  -0.275  1.00  0.00           O  
ATOM    303  CB  GLN A  20       0.829   4.544   1.226  1.00  0.00           C  
ATOM    304  CG  GLN A  20       0.915   3.395   2.269  1.00  0.00           C  
ATOM    305  CD  GLN A  20       1.955   2.353   1.925  1.00  0.00           C  
ATOM    306  OE1 GLN A  20       1.604   1.195   1.758  1.00  0.00           O  
ATOM    307  NE2 GLN A  20       3.248   2.727   1.813  1.00  0.00           N  
ATOM    308  H   GLN A  20       0.626   6.072  -0.841  1.00  0.00           H  
ATOM    309  HA  GLN A  20       1.672   3.493  -0.471  1.00  0.00           H  
ATOM    310  HB2 GLN A  20       1.713   5.197   1.312  1.00  0.00           H  
ATOM    311  HB3 GLN A  20      -0.060   5.150   1.457  1.00  0.00           H  
ATOM    312  HG2 GLN A  20       1.151   3.814   3.260  1.00  0.00           H  
ATOM    313  HG3 GLN A  20      -0.075   2.918   2.341  1.00  0.00           H  
ATOM    314 HE21 GLN A  20       3.533   3.673   1.966  1.00  0.00           H  
ATOM    315 HE22 GLN A  20       3.942   2.045   1.575  1.00  0.00           H  
ATOM    316  N   ASP A  21      -1.659   3.596  -0.649  1.00  0.00           N  
ATOM    317  CA  ASP A  21      -2.795   2.699  -0.848  1.00  0.00           C  
ATOM    318  C   ASP A  21      -2.480   1.762  -1.993  1.00  0.00           C  
ATOM    319  O   ASP A  21      -2.711   0.569  -1.869  1.00  0.00           O  
ATOM    320  CB  ASP A  21      -4.108   3.474  -1.145  1.00  0.00           C  
ATOM    321  CG  ASP A  21      -4.436   4.491  -0.079  1.00  0.00           C  
ATOM    322  OD1 ASP A  21      -3.781   4.484   0.998  1.00  0.00           O  
ATOM    323  OD2 ASP A  21      -5.360   5.316  -0.315  1.00  0.00           O  
ATOM    324  H   ASP A  21      -1.802   4.582  -0.732  1.00  0.00           H  
ATOM    325  HA  ASP A  21      -2.946   2.115   0.076  1.00  0.00           H  
ATOM    326  HB2 ASP A  21      -4.023   3.996  -2.109  1.00  0.00           H  
ATOM    327  HB3 ASP A  21      -4.944   2.760  -1.219  1.00  0.00           H  
ATOM    328  HD2 ASP A  21      -5.521   5.937   0.399  1.00  0.00           H  
ATOM    329  N   PHE A  22      -1.938   2.290  -3.116  1.00  0.00           N  
ATOM    330  CA  PHE A  22      -1.598   1.419  -4.239  1.00  0.00           C  
ATOM    331  C   PHE A  22      -0.503   0.462  -3.819  1.00  0.00           C  
ATOM    332  O   PHE A  22      -0.546  -0.685  -4.234  1.00  0.00           O  
ATOM    333  CB  PHE A  22      -1.149   2.200  -5.506  1.00  0.00           C  
ATOM    334  CG  PHE A  22      -2.297   2.853  -6.301  1.00  0.00           C  
ATOM    335  CD1 PHE A  22      -3.532   3.183  -5.727  1.00  0.00           C  
ATOM    336  CD2 PHE A  22      -2.097   3.120  -7.661  1.00  0.00           C  
ATOM    337  CE1 PHE A  22      -4.563   3.711  -6.511  1.00  0.00           C  
ATOM    338  CE2 PHE A  22      -3.125   3.645  -8.449  1.00  0.00           C  
ATOM    339  CZ  PHE A  22      -4.366   3.934  -7.875  1.00  0.00           C  
ATOM    340  H   PHE A  22      -1.742   3.270  -3.187  1.00  0.00           H  
ATOM    341  HA  PHE A  22      -2.488   0.829  -4.512  1.00  0.00           H  
ATOM    342  HB2 PHE A  22      -0.406   2.969  -5.248  1.00  0.00           H  
ATOM    343  HB3 PHE A  22      -0.659   1.478  -6.180  1.00  0.00           H  
ATOM    344  HD1 PHE A  22      -3.721   3.037  -4.672  1.00  0.00           H  
ATOM    345  HD2 PHE A  22      -1.134   2.918  -8.119  1.00  0.00           H  
ATOM    346  HE1 PHE A  22      -5.521   3.949  -6.058  1.00  0.00           H  
ATOM    347  HE2 PHE A  22      -2.961   3.829  -9.506  1.00  0.00           H  
ATOM    348  HZ  PHE A  22      -5.170   4.332  -8.486  1.00  0.00           H  
ATOM    349  N   VAL A  23       0.487   0.890  -3.003  1.00  0.00           N  
ATOM    350  CA  VAL A  23       1.532  -0.045  -2.586  1.00  0.00           C  
ATOM    351  C   VAL A  23       0.870  -1.233  -1.928  1.00  0.00           C  
ATOM    352  O   VAL A  23       1.148  -2.347  -2.340  1.00  0.00           O  
ATOM    353  CB  VAL A  23       2.603   0.589  -1.647  1.00  0.00           C  
ATOM    354  CG1 VAL A  23       3.512  -0.491  -0.996  1.00  0.00           C  
ATOM    355  CG2 VAL A  23       3.476   1.620  -2.416  1.00  0.00           C  
ATOM    356  H   VAL A  23       0.513   1.833  -2.672  1.00  0.00           H  
ATOM    357  HA  VAL A  23       2.054  -0.397  -3.492  1.00  0.00           H  
ATOM    358  HB  VAL A  23       2.088   1.107  -0.826  1.00  0.00           H  
ATOM    359 HG11 VAL A  23       4.319  -0.019  -0.415  1.00  0.00           H  
ATOM    360 HG12 VAL A  23       2.931  -1.120  -0.304  1.00  0.00           H  
ATOM    361 HG13 VAL A  23       3.962  -1.132  -1.769  1.00  0.00           H  
ATOM    362 HG21 VAL A  23       4.067   1.116  -3.197  1.00  0.00           H  
ATOM    363 HG22 VAL A  23       2.856   2.390  -2.896  1.00  0.00           H  
ATOM    364 HG23 VAL A  23       4.170   2.125  -1.726  1.00  0.00           H  
ATOM    365  N   ASN A  24      -0.009  -1.037  -0.919  1.00  0.00           N  
ATOM    366  CA  ASN A  24      -0.630  -2.190  -0.267  1.00  0.00           C  
ATOM    367  C   ASN A  24      -1.279  -3.090  -1.296  1.00  0.00           C  
ATOM    368  O   ASN A  24      -1.033  -4.285  -1.268  1.00  0.00           O  
ATOM    369  CB  ASN A  24      -1.684  -1.800   0.803  1.00  0.00           C  
ATOM    370  CG  ASN A  24      -1.010  -1.204   2.016  1.00  0.00           C  
ATOM    371  OD1 ASN A  24      -0.540  -1.964   2.850  1.00  0.00           O  
ATOM    372  ND2 ASN A  24      -0.934   0.137   2.154  1.00  0.00           N  
ATOM    373  H   ASN A  24      -0.231  -0.113  -0.605  1.00  0.00           H  
ATOM    374  HA  ASN A  24       0.167  -2.762   0.238  1.00  0.00           H  
ATOM    375  HB2 ASN A  24      -2.425  -1.109   0.372  1.00  0.00           H  
ATOM    376  HB3 ASN A  24      -2.222  -2.705   1.129  1.00  0.00           H  
ATOM    377 HD21 ASN A  24      -1.319   0.758   1.471  1.00  0.00           H  
ATOM    378 HD22 ASN A  24      -0.483   0.521   2.961  1.00  0.00           H  
ATOM    379  N   TRP A  25      -2.101  -2.537  -2.217  1.00  0.00           N  
ATOM    380  CA  TRP A  25      -2.692  -3.373  -3.264  1.00  0.00           C  
ATOM    381  C   TRP A  25      -1.617  -4.205  -3.927  1.00  0.00           C  
ATOM    382  O   TRP A  25      -1.800  -5.405  -4.064  1.00  0.00           O  
ATOM    383  CB  TRP A  25      -3.429  -2.533  -4.345  1.00  0.00           C  
ATOM    384  CG  TRP A  25      -3.471  -3.242  -5.673  1.00  0.00           C  
ATOM    385  CD1 TRP A  25      -4.041  -4.426  -5.949  1.00  0.00           C  
ATOM    386  CD2 TRP A  25      -2.850  -2.740  -6.953  1.00  0.00           C  
ATOM    387  NE1 TRP A  25      -3.847  -4.716  -7.211  1.00  0.00           N  
ATOM    388  CE2 TRP A  25      -3.145  -3.755  -7.843  1.00  0.00           C  
ATOM    389  CE3 TRP A  25      -2.141  -1.602  -7.334  1.00  0.00           C  
ATOM    390  CZ2 TRP A  25      -2.734  -3.701  -9.175  1.00  0.00           C  
ATOM    391  CZ3 TRP A  25      -1.733  -1.528  -8.672  1.00  0.00           C  
ATOM    392  CH2 TRP A  25      -2.020  -2.563  -9.576  1.00  0.00           C  
ATOM    393  H   TRP A  25      -2.308  -1.556  -2.192  1.00  0.00           H  
ATOM    394  HA  TRP A  25      -3.420  -4.058  -2.796  1.00  0.00           H  
ATOM    395  HB2 TRP A  25      -4.447  -2.274  -4.016  1.00  0.00           H  
ATOM    396  HB3 TRP A  25      -2.887  -1.595  -4.510  1.00  0.00           H  
ATOM    397  HD1 TRP A  25      -4.576  -5.046  -5.229  1.00  0.00           H  
ATOM    398  HE1 TRP A  25      -4.190  -5.574  -7.668  1.00  0.00           H  
ATOM    399  HE3 TRP A  25      -1.916  -0.809  -6.631  1.00  0.00           H  
ATOM    400  HZ2 TRP A  25      -2.960  -4.505  -9.866  1.00  0.00           H  
ATOM    401  HZ3 TRP A  25      -1.184  -0.656  -9.012  1.00  0.00           H  
ATOM    402  HH2 TRP A  25      -1.683  -2.482 -10.604  1.00  0.00           H  
ATOM    403  N   LEU A  26      -0.489  -3.593  -4.349  1.00  0.00           N  
ATOM    404  CA  LEU A  26       0.552  -4.384  -5.000  1.00  0.00           C  
ATOM    405  C   LEU A  26       1.007  -5.461  -4.040  1.00  0.00           C  
ATOM    406  O   LEU A  26       1.006  -6.615  -4.434  1.00  0.00           O  
ATOM    407  CB  LEU A  26       1.781  -3.554  -5.468  1.00  0.00           C  
ATOM    408  CG  LEU A  26       1.478  -2.509  -6.587  1.00  0.00           C  
ATOM    409  CD1 LEU A  26       2.727  -1.610  -6.812  1.00  0.00           C  
ATOM    410  CD2 LEU A  26       1.070  -3.178  -7.931  1.00  0.00           C  
ATOM    411  H   LEU A  26      -0.350  -2.612  -4.211  1.00  0.00           H  
ATOM    412  HA  LEU A  26       0.106  -4.885  -5.873  1.00  0.00           H  
ATOM    413  HB2 LEU A  26       2.196  -3.034  -4.590  1.00  0.00           H  
ATOM    414  HB3 LEU A  26       2.556  -4.245  -5.838  1.00  0.00           H  
ATOM    415  HG  LEU A  26       0.654  -1.850  -6.269  1.00  0.00           H  
ATOM    416 HD11 LEU A  26       3.581  -2.219  -7.146  1.00  0.00           H  
ATOM    417 HD12 LEU A  26       2.523  -0.844  -7.577  1.00  0.00           H  
ATOM    418 HD13 LEU A  26       3.009  -1.092  -5.882  1.00  0.00           H  
ATOM    419 HD21 LEU A  26       0.980  -2.420  -8.724  1.00  0.00           H  
ATOM    420 HD22 LEU A  26       1.831  -3.911  -8.241  1.00  0.00           H  
ATOM    421 HD23 LEU A  26       0.100  -3.689  -7.853  1.00  0.00           H  
ATOM    422  N   LEU A  27       1.386  -5.117  -2.787  1.00  0.00           N  
ATOM    423  CA  LEU A  27       1.891  -6.130  -1.859  1.00  0.00           C  
ATOM    424  C   LEU A  27       0.956  -7.318  -1.844  1.00  0.00           C  
ATOM    425  O   LEU A  27       1.419  -8.444  -1.947  1.00  0.00           O  
ATOM    426  CB  LEU A  27       2.046  -5.644  -0.386  1.00  0.00           C  
ATOM    427  CG  LEU A  27       3.006  -4.438  -0.153  1.00  0.00           C  
ATOM    428  CD1 LEU A  27       3.090  -4.112   1.366  1.00  0.00           C  
ATOM    429  CD2 LEU A  27       4.428  -4.688  -0.723  1.00  0.00           C  
ATOM    430  H   LEU A  27       1.338  -4.166  -2.492  1.00  0.00           H  
ATOM    431  HA  LEU A  27       2.866  -6.478  -2.233  1.00  0.00           H  
ATOM    432  HB2 LEU A  27       1.050  -5.371  -0.001  1.00  0.00           H  
ATOM    433  HB3 LEU A  27       2.413  -6.494   0.213  1.00  0.00           H  
ATOM    434  HG  LEU A  27       2.602  -3.542  -0.644  1.00  0.00           H  
ATOM    435 HD11 LEU A  27       3.717  -3.222   1.538  1.00  0.00           H  
ATOM    436 HD12 LEU A  27       2.088  -3.907   1.775  1.00  0.00           H  
ATOM    437 HD13 LEU A  27       3.527  -4.958   1.917  1.00  0.00           H  
ATOM    438 HD21 LEU A  27       4.396  -4.735  -1.820  1.00  0.00           H  
ATOM    439 HD22 LEU A  27       5.107  -3.865  -0.448  1.00  0.00           H  
ATOM    440 HD23 LEU A  27       4.842  -5.630  -0.334  1.00  0.00           H  
ATOM    441  N   ALA A  28      -0.369  -7.081  -1.721  1.00  0.00           N  
ATOM    442  CA  ALA A  28      -1.308  -8.199  -1.705  1.00  0.00           C  
ATOM    443  C   ALA A  28      -1.167  -9.014  -2.970  1.00  0.00           C  
ATOM    444  O   ALA A  28      -1.189 -10.231  -2.878  1.00  0.00           O  
ATOM    445  CB  ALA A  28      -2.775  -7.710  -1.581  1.00  0.00           C  
ATOM    446  H   ALA A  28      -0.726  -6.148  -1.645  1.00  0.00           H  
ATOM    447  HA  ALA A  28      -1.079  -8.829  -0.828  1.00  0.00           H  
ATOM    448  HB1 ALA A  28      -3.048  -7.077  -2.439  1.00  0.00           H  
ATOM    449  HB2 ALA A  28      -3.462  -8.571  -1.549  1.00  0.00           H  
ATOM    450  HB3 ALA A  28      -2.902  -7.124  -0.658  1.00  0.00           H  
ATOM    451  N   GLN A  29      -1.026  -8.357  -4.147  1.00  0.00           N  
ATOM    452  CA  GLN A  29      -0.964  -9.082  -5.417  1.00  0.00           C  
ATOM    453  C   GLN A  29       0.439  -9.177  -5.984  1.00  0.00           C  
ATOM    454  O   GLN A  29       0.551  -9.344  -7.188  1.00  0.00           O  
ATOM    455  CB  GLN A  29      -1.945  -8.417  -6.425  1.00  0.00           C  
ATOM    456  CG  GLN A  29      -3.371  -8.258  -5.829  1.00  0.00           C  
ATOM    457  CD  GLN A  29      -3.899  -9.567  -5.291  1.00  0.00           C  
ATOM    458  OE1 GLN A  29      -4.014  -9.710  -4.083  1.00  0.00           O  
ATOM    459  NE2 GLN A  29      -4.223 -10.546  -6.164  1.00  0.00           N  
ATOM    460  H   GLN A  29      -0.971  -7.358  -4.181  1.00  0.00           H  
ATOM    461  HA  GLN A  29      -1.291 -10.127  -5.294  1.00  0.00           H  
ATOM    462  HB2 GLN A  29      -1.563  -7.419  -6.700  1.00  0.00           H  
ATOM    463  HB3 GLN A  29      -2.001  -9.023  -7.344  1.00  0.00           H  
ATOM    464  HG2 GLN A  29      -3.361  -7.507  -5.023  1.00  0.00           H  
ATOM    465  HG3 GLN A  29      -4.060  -7.894  -6.607  1.00  0.00           H  
ATOM    466 HE21 GLN A  29      -4.128 -10.414  -7.152  1.00  0.00           H  
ATOM    467 HE22 GLN A  29      -4.568 -11.421  -5.823  1.00  0.00           H  
ATOM    468  N   LYS A  30       1.523  -9.102  -5.172  1.00  0.00           N  
ATOM    469  CA  LYS A  30       2.859  -9.354  -5.719  1.00  0.00           C  
ATOM    470  C   LYS A  30       3.009 -10.851  -5.877  1.00  0.00           C  
ATOM    471  O   LYS A  30       3.295 -11.302  -6.975  1.00  0.00           O  
ATOM    472  CB  LYS A  30       4.036  -8.805  -4.858  1.00  0.00           C  
ATOM    473  CG  LYS A  30       4.290  -7.290  -5.095  1.00  0.00           C  
ATOM    474  CD  LYS A  30       5.497  -6.766  -4.271  1.00  0.00           C  
ATOM    475  CE  LYS A  30       5.757  -5.261  -4.554  1.00  0.00           C  
ATOM    476  NZ  LYS A  30       6.921  -4.762  -3.796  1.00  0.00           N  
ATOM    477  H   LYS A  30       1.427  -8.953  -4.187  1.00  0.00           H  
ATOM    478  HA  LYS A  30       2.946  -8.897  -6.719  1.00  0.00           H  
ATOM    479  HB2 LYS A  30       3.852  -9.002  -3.790  1.00  0.00           H  
ATOM    480  HB3 LYS A  30       4.959  -9.336  -5.145  1.00  0.00           H  
ATOM    481  HG2 LYS A  30       4.493  -7.113  -6.165  1.00  0.00           H  
ATOM    482  HG3 LYS A  30       3.396  -6.717  -4.820  1.00  0.00           H  
ATOM    483  HD2 LYS A  30       5.302  -6.908  -3.196  1.00  0.00           H  
ATOM    484  HD3 LYS A  30       6.400  -7.339  -4.536  1.00  0.00           H  
ATOM    485  HE2 LYS A  30       5.951  -5.109  -5.629  1.00  0.00           H  
ATOM    486  HE3 LYS A  30       4.871  -4.664  -4.285  1.00  0.00           H  
ATOM    487  HZ1 LYS A  30       6.807  -4.830  -2.723  1.00  0.00           H  
ATOM    488  HZ2 LYS A  30       7.853  -5.232  -4.082  1.00  0.00           H  
ATOM    489  HZ3 LYS A  30       7.020  -3.779  -4.008  1.00  0.00           H  
ATOM    490  N   GLY A  31       2.827 -11.643  -4.795  1.00  0.00           N  
ATOM    491  CA  GLY A  31       3.005 -13.087  -4.927  1.00  0.00           C  
ATOM    492  C   GLY A  31       2.727 -13.818  -3.634  1.00  0.00           C  
ATOM    493  O   GLY A  31       1.865 -14.683  -3.621  1.00  0.00           O  
ATOM    494  H   GLY A  31       2.575 -11.259  -3.904  1.00  0.00           H  
ATOM    495  HA2 GLY A  31       2.324 -13.454  -5.712  1.00  0.00           H  
ATOM    496  HA3 GLY A  31       4.040 -13.306  -5.231  1.00  0.00           H  
ATOM    497  N   LYS A  32       3.454 -13.473  -2.546  1.00  0.00           N  
ATOM    498  CA  LYS A  32       3.168 -14.058  -1.235  1.00  0.00           C  
ATOM    499  C   LYS A  32       3.336 -15.563  -1.271  1.00  0.00           C  
ATOM    500  O   LYS A  32       2.343 -16.270  -1.345  1.00  0.00           O  
ATOM    501  CB  LYS A  32       1.756 -13.605  -0.760  1.00  0.00           C  
ATOM    502  CG  LYS A  32       1.493 -13.971   0.729  1.00  0.00           C  
ATOM    503  CD  LYS A  32       0.022 -13.721   1.166  1.00  0.00           C  
ATOM    504  CE  LYS A  32      -0.416 -12.235   1.047  1.00  0.00           C  
ATOM    505  NZ  LYS A  32      -1.762 -12.028   1.618  1.00  0.00           N  
ATOM    506  H   LYS A  32       4.177 -12.781  -2.613  1.00  0.00           H  
ATOM    507  HA  LYS A  32       3.889 -13.664  -0.498  1.00  0.00           H  
ATOM    508  HB2 LYS A  32       1.700 -12.512  -0.883  1.00  0.00           H  
ATOM    509  HB3 LYS A  32       0.973 -14.059  -1.386  1.00  0.00           H  
ATOM    510  HG2 LYS A  32       1.711 -15.040   0.886  1.00  0.00           H  
ATOM    511  HG3 LYS A  32       2.171 -13.391   1.376  1.00  0.00           H  
ATOM    512  HD2 LYS A  32      -0.655 -14.347   0.562  1.00  0.00           H  
ATOM    513  HD3 LYS A  32      -0.082 -14.030   2.219  1.00  0.00           H  
ATOM    514  HE2 LYS A  32       0.298 -11.587   1.581  1.00  0.00           H  
ATOM    515  HE3 LYS A  32      -0.448 -11.919  -0.008  1.00  0.00           H  
ATOM    516  HZ1 LYS A  32      -2.536 -12.594   1.116  1.00  0.00           H  
ATOM    517  HZ2 LYS A  32      -1.818 -12.212   2.682  1.00  0.00           H  
ATOM    518  HZ3 LYS A  32      -1.997 -11.054   1.488  1.00  0.00           H  
ATOM    519  N   LYS A  33       4.591 -16.070  -1.203  1.00  0.00           N  
ATOM    520  CA  LYS A  33       4.806 -17.515  -1.112  1.00  0.00           C  
ATOM    521  C   LYS A  33       6.020 -17.816  -0.259  1.00  0.00           C  
ATOM    522  O   LYS A  33       6.869 -18.594  -0.667  1.00  0.00           O  
ATOM    523  CB  LYS A  33       4.897 -18.167  -2.521  1.00  0.00           C  
ATOM    524  CG  LYS A  33       5.995 -17.514  -3.417  1.00  0.00           C  
ATOM    525  CD  LYS A  33       5.421 -16.485  -4.434  1.00  0.00           C  
ATOM    526  CE  LYS A  33       4.776 -17.181  -5.665  1.00  0.00           C  
ATOM    527  NZ  LYS A  33       4.219 -16.178  -6.594  1.00  0.00           N  
ATOM    528  H   LYS A  33       5.393 -15.469  -1.203  1.00  0.00           H  
ATOM    529  HA  LYS A  33       3.972 -17.987  -0.567  1.00  0.00           H  
ATOM    530  HB2 LYS A  33       5.108 -19.242  -2.389  1.00  0.00           H  
ATOM    531  HB3 LYS A  33       3.909 -18.091  -3.000  1.00  0.00           H  
ATOM    532  HG2 LYS A  33       6.741 -17.010  -2.783  1.00  0.00           H  
ATOM    533  HG3 LYS A  33       6.533 -18.294  -3.982  1.00  0.00           H  
ATOM    534  HD2 LYS A  33       4.687 -15.834  -3.934  1.00  0.00           H  
ATOM    535  HD3 LYS A  33       6.238 -15.845  -4.808  1.00  0.00           H  
ATOM    536  HE2 LYS A  33       5.552 -17.756  -6.199  1.00  0.00           H  
ATOM    537  HE3 LYS A  33       3.980 -17.880  -5.364  1.00  0.00           H  
ATOM    538  HZ1 LYS A  33       3.934 -16.596  -7.550  1.00  0.00           H  
ATOM    539  HZ2 LYS A  33       3.355 -15.682  -6.176  1.00  0.00           H  
ATOM    540  HZ3 LYS A  33       4.928 -15.479  -6.765  1.00  0.00           H  
ATOM    541  N   ASN A  34       6.112 -17.214   0.950  1.00  0.00           N  
ATOM    542  CA  ASN A  34       7.217 -17.539   1.851  1.00  0.00           C  
ATOM    543  C   ASN A  34       6.855 -18.852   2.504  1.00  0.00           C  
ATOM    544  O   ASN A  34       6.352 -18.836   3.617  1.00  0.00           O  
ATOM    545  CB  ASN A  34       7.455 -16.400   2.880  1.00  0.00           C  
ATOM    546  CG  ASN A  34       8.639 -16.720   3.766  1.00  0.00           C  
ATOM    547  OD1 ASN A  34       9.728 -16.240   3.491  1.00  0.00           O  
ATOM    548  ND2 ASN A  34       8.463 -17.531   4.832  1.00  0.00           N  
ATOM    549  H   ASN A  34       5.393 -16.595   1.274  1.00  0.00           H  
ATOM    550  HA  ASN A  34       8.159 -17.648   1.286  1.00  0.00           H  
ATOM    551  HB2 ASN A  34       7.650 -15.463   2.332  1.00  0.00           H  
ATOM    552  HB3 ASN A  34       6.556 -16.241   3.496  1.00  0.00           H  
ATOM    553 HD21 ASN A  34       7.567 -17.922   5.046  1.00  0.00           H  
ATOM    554 HD22 ASN A  34       9.238 -17.746   5.428  1.00  0.00           H  
ATOM    555  N   ASP A  35       7.093 -19.993   1.814  1.00  0.00           N  
ATOM    556  CA  ASP A  35       6.716 -21.297   2.354  1.00  0.00           C  
ATOM    557  C   ASP A  35       7.909 -22.216   2.244  1.00  0.00           C  
ATOM    558  O   ASP A  35       7.855 -23.208   1.533  1.00  0.00           O  
ATOM    559  CB  ASP A  35       5.479 -21.811   1.573  1.00  0.00           C  
ATOM    560  CG  ASP A  35       4.352 -20.813   1.664  1.00  0.00           C  
ATOM    561  OD1 ASP A  35       3.829 -20.396   0.595  1.00  0.00           O  
ATOM    562  OD2 ASP A  35       3.979 -20.435   2.807  1.00  0.00           O  
ATOM    563  H   ASP A  35       7.502 -19.972   0.899  1.00  0.00           H  
ATOM    564  HA  ASP A  35       6.465 -21.243   3.425  1.00  0.00           H  
ATOM    565  HB2 ASP A  35       5.754 -21.961   0.517  1.00  0.00           H  
ATOM    566  HB3 ASP A  35       5.141 -22.777   1.983  1.00  0.00           H  
ATOM    567  HD2 ASP A  35       3.260 -19.800   2.794  1.00  0.00           H  
ATOM    568  N   TRP A  36       9.007 -21.873   2.955  1.00  0.00           N  
ATOM    569  CA  TRP A  36      10.223 -22.678   2.871  1.00  0.00           C  
ATOM    570  C   TRP A  36       9.988 -24.024   3.520  1.00  0.00           C  
ATOM    571  O   TRP A  36      10.237 -24.160   4.707  1.00  0.00           O  
ATOM    572  CB  TRP A  36      11.420 -21.932   3.522  1.00  0.00           C  
ATOM    573  CG  TRP A  36      11.692 -20.680   2.731  1.00  0.00           C  
ATOM    574  CD1 TRP A  36      11.410 -19.410   3.067  1.00  0.00           C  
ATOM    575  CD2 TRP A  36      12.339 -20.641   1.370  1.00  0.00           C  
ATOM    576  NE1 TRP A  36      11.788 -18.610   2.103  1.00  0.00           N  
ATOM    577  CE2 TRP A  36      12.340 -19.290   1.078  1.00  0.00           C  
ATOM    578  CE3 TRP A  36      12.859 -21.593   0.495  1.00  0.00           C  
ATOM    579  CZ2 TRP A  36      12.857 -18.804  -0.123  1.00  0.00           C  
ATOM    580  CZ3 TRP A  36      13.380 -21.119  -0.716  1.00  0.00           C  
ATOM    581  CH2 TRP A  36      13.378 -19.748  -1.020  1.00  0.00           C  
ATOM    582  H   TRP A  36       8.997 -21.064   3.547  1.00  0.00           H  
ATOM    583  HA  TRP A  36      10.483 -22.827   1.810  1.00  0.00           H  
ATOM    584  HB2 TRP A  36      11.191 -21.683   4.570  1.00  0.00           H  
ATOM    585  HB3 TRP A  36      12.322 -22.564   3.505  1.00  0.00           H  
ATOM    586  HD1 TRP A  36      10.937 -19.099   3.998  1.00  0.00           H  
ATOM    587  HE1 TRP A  36      11.674 -17.586   2.123  1.00  0.00           H  
ATOM    588  HE3 TRP A  36      12.858 -22.649   0.743  1.00  0.00           H  
ATOM    589  HZ2 TRP A  36      12.853 -17.744  -0.350  1.00  0.00           H  
ATOM    590  HZ3 TRP A  36      13.791 -21.825  -1.431  1.00  0.00           H  
ATOM    591  HH2 TRP A  36      13.789 -19.411  -1.966  1.00  0.00           H  
ATOM    592  N   LYS A  37       9.517 -25.028   2.743  1.00  0.00           N  
ATOM    593  CA  LYS A  37       9.366 -26.383   3.270  1.00  0.00           C  
ATOM    594  C   LYS A  37       8.451 -26.397   4.473  1.00  0.00           C  
ATOM    595  O   LYS A  37       8.917 -26.595   5.585  1.00  0.00           O  
ATOM    596  CB  LYS A  37      10.755 -27.014   3.571  1.00  0.00           C  
ATOM    597  CG  LYS A  37      10.643 -28.544   3.845  1.00  0.00           C  
ATOM    598  CD  LYS A  37      11.967 -29.170   4.376  1.00  0.00           C  
ATOM    599  CE  LYS A  37      12.064 -29.204   5.928  1.00  0.00           C  
ATOM    600  NZ  LYS A  37      11.984 -27.881   6.577  1.00  0.00           N  
ATOM    601  H   LYS A  37       9.296 -24.874   1.776  1.00  0.00           H  
ATOM    602  HA  LYS A  37       8.891 -27.016   2.500  1.00  0.00           H  
ATOM    603  HB2 LYS A  37      11.407 -26.858   2.696  1.00  0.00           H  
ATOM    604  HB3 LYS A  37      11.219 -26.490   4.416  1.00  0.00           H  
ATOM    605  HG2 LYS A  37       9.831 -28.768   4.552  1.00  0.00           H  
ATOM    606  HG3 LYS A  37      10.378 -29.023   2.887  1.00  0.00           H  
ATOM    607  HD2 LYS A  37      12.025 -30.218   4.035  1.00  0.00           H  
ATOM    608  HD3 LYS A  37      12.833 -28.635   3.953  1.00  0.00           H  
ATOM    609  HE2 LYS A  37      11.264 -29.843   6.339  1.00  0.00           H  
ATOM    610  HE3 LYS A  37      13.028 -29.656   6.217  1.00  0.00           H  
ATOM    611  HZ1 LYS A  37      12.737 -27.175   6.253  1.00  0.00           H  
ATOM    612  HZ2 LYS A  37      10.996 -27.442   6.616  1.00  0.00           H  
ATOM    613  HZ3 LYS A  37      12.207 -28.034   7.550  1.00  0.00           H  
ATOM    614  N   HIS A  38       7.127 -26.221   4.263  1.00  0.00           N  
ATOM    615  CA  HIS A  38       6.191 -26.469   5.357  1.00  0.00           C  
ATOM    616  C   HIS A  38       6.226 -27.935   5.743  1.00  0.00           C  
ATOM    617  O   HIS A  38       5.794 -28.220   6.848  1.00  0.00           O  
ATOM    618  CB  HIS A  38       4.732 -26.074   5.005  1.00  0.00           C  
ATOM    619  CG  HIS A  38       4.528 -24.582   4.904  1.00  0.00           C  
ATOM    620  ND1 HIS A  38       3.334 -24.034   4.925  1.00  0.00           N  
ATOM    621  CD2 HIS A  38       5.472 -23.625   4.790  1.00  0.00           C  
ATOM    622  CE1 HIS A  38       3.442 -22.747   4.832  1.00  0.00           C  
ATOM    623  NE2 HIS A  38       4.655 -22.442   4.752  1.00  0.00           N  
ATOM    624  H   HIS A  38       6.767 -26.018   3.350  1.00  0.00           H  
ATOM    625  HA  HIS A  38       6.498 -25.880   6.238  1.00  0.00           H  
ATOM    626  HB2 HIS A  38       4.422 -26.555   4.064  1.00  0.00           H  
ATOM    627  HB3 HIS A  38       4.068 -26.430   5.808  1.00  0.00           H  
ATOM    628  HD1 HIS A  38       2.444 -24.547   5.013  1.00  0.00           H  
ATOM    629  HD2 HIS A  38       6.558 -23.693   4.740  1.00  0.00           H  
ATOM    630  HE1 HIS A  38       2.619 -22.033   4.825  1.00  0.00           H  
ATOM    631  HE2 HIS A  38       5.007 -21.498   4.672  1.00  0.00           H  
ATOM    632  N   ASN A  39       6.718 -28.860   4.880  1.00  0.00           N  
ATOM    633  CA  ASN A  39       6.776 -30.279   5.237  1.00  0.00           C  
ATOM    634  C   ASN A  39       5.354 -30.786   5.276  1.00  0.00           C  
ATOM    635  O   ASN A  39       4.736 -30.688   6.323  1.00  0.00           O  
ATOM    636  CB  ASN A  39       7.566 -30.562   6.546  1.00  0.00           C  
ATOM    637  CG  ASN A  39       7.746 -32.050   6.739  1.00  0.00           C  
ATOM    638  OD1 ASN A  39       8.821 -32.556   6.457  1.00  0.00           O  
ATOM    639  ND2 ASN A  39       6.711 -32.780   7.213  1.00  0.00           N  
ATOM    640  H   ASN A  39       7.017 -28.611   3.957  1.00  0.00           H  
ATOM    641  HA  ASN A  39       7.330 -30.823   4.451  1.00  0.00           H  
ATOM    642  HB2 ASN A  39       8.552 -30.074   6.473  1.00  0.00           H  
ATOM    643  HB3 ASN A  39       7.067 -30.161   7.439  1.00  0.00           H  
ATOM    644 HD21 ASN A  39       5.836 -32.356   7.448  1.00  0.00           H  
ATOM    645 HD22 ASN A  39       6.818 -33.768   7.338  1.00  0.00           H  
ATOM    646  N   ILE A  40       4.823 -31.316   4.147  1.00  0.00           N  
ATOM    647  CA  ILE A  40       3.437 -31.780   4.121  1.00  0.00           C  
ATOM    648  C   ILE A  40       2.583 -30.556   4.355  1.00  0.00           C  
ATOM    649  O   ILE A  40       2.000 -30.420   5.419  1.00  0.00           O  
ATOM    650  CB  ILE A  40       3.171 -32.964   5.102  1.00  0.00           C  
ATOM    651  CG1 ILE A  40       4.252 -34.069   4.893  1.00  0.00           C  
ATOM    652  CG2 ILE A  40       1.732 -33.521   4.897  1.00  0.00           C  
ATOM    653  CD1 ILE A  40       4.141 -35.251   5.892  1.00  0.00           C  
ATOM    654  H   ILE A  40       5.355 -31.375   3.299  1.00  0.00           H  
ATOM    655  HA  ILE A  40       3.198 -32.159   3.111  1.00  0.00           H  
ATOM    656  HB  ILE A  40       3.243 -32.606   6.142  1.00  0.00           H  
ATOM    657 HG12 ILE A  40       4.192 -34.458   3.863  1.00  0.00           H  
ATOM    658 HG13 ILE A  40       5.253 -33.627   5.024  1.00  0.00           H  
ATOM    659 HG21 ILE A  40       0.985 -32.715   4.944  1.00  0.00           H  
ATOM    660 HG22 ILE A  40       1.646 -34.012   3.916  1.00  0.00           H  
ATOM    661 HG23 ILE A  40       1.473 -34.250   5.679  1.00  0.00           H  
ATOM    662 HD11 ILE A  40       3.232 -35.844   5.712  1.00  0.00           H  
ATOM    663 HD12 ILE A  40       5.008 -35.921   5.776  1.00  0.00           H  
ATOM    664 HD13 ILE A  40       4.127 -34.878   6.928  1.00  0.00           H  
ATOM    665  N   THR A  41       2.516 -29.644   3.355  1.00  0.00           N  
ATOM    666  CA  THR A  41       1.702 -28.437   3.503  1.00  0.00           C  
ATOM    667  C   THR A  41       0.280 -28.795   3.867  1.00  0.00           C  
ATOM    668  O   THR A  41      -0.107 -29.933   3.651  1.00  0.00           O  
ATOM    669  CB  THR A  41       1.702 -27.561   2.214  1.00  0.00           C  
ATOM    670  OG1 THR A  41       1.043 -26.303   2.438  1.00  0.00           O  
ATOM    671  CG2 THR A  41       0.965 -28.254   1.037  1.00  0.00           C  
ATOM    672  H   THR A  41       3.047 -29.774   2.515  1.00  0.00           H  
ATOM    673  HA  THR A  41       2.142 -27.851   4.326  1.00  0.00           H  
ATOM    674  HB  THR A  41       2.747 -27.371   1.909  1.00  0.00           H  
ATOM    675  HG1 THR A  41       1.489 -25.764   3.083  1.00  0.00           H  
ATOM    676 HG21 THR A  41       1.042 -27.628   0.134  1.00  0.00           H  
ATOM    677 HG22 THR A  41       1.399 -29.239   0.814  1.00  0.00           H  
ATOM    678 HG23 THR A  41      -0.103 -28.383   1.271  1.00  0.00           H  
ATOM    679  N   GLN A  42      -0.505 -27.838   4.417  1.00  0.00           N  
ATOM    680  CA  GLN A  42      -1.875 -28.133   4.833  1.00  0.00           C  
ATOM    681  C   GLN A  42      -2.789 -27.000   4.445  1.00  0.00           C  
ATOM    682  O   GLN A  42      -2.346 -25.992   3.918  1.00  0.00           O  
ATOM    683  CB  GLN A  42      -1.924 -28.339   6.371  1.00  0.00           C  
ATOM    684  CG  GLN A  42      -0.938 -29.445   6.831  1.00  0.00           C  
ATOM    685  CD  GLN A  42      -1.016 -29.735   8.312  1.00  0.00           C  
ATOM    686  OE1 GLN A  42      -1.801 -29.116   9.013  1.00  0.00           O  
ATOM    687  NE2 GLN A  42      -0.196 -30.684   8.814  1.00  0.00           N  
ATOM    688  H   GLN A  42      -0.156 -26.916   4.595  1.00  0.00           H  
ATOM    689  HA  GLN A  42      -2.274 -29.032   4.333  1.00  0.00           H  
ATOM    690  HB2 GLN A  42      -1.661 -27.393   6.872  1.00  0.00           H  
ATOM    691  HB3 GLN A  42      -2.952 -28.613   6.663  1.00  0.00           H  
ATOM    692  HG2 GLN A  42      -1.145 -30.376   6.280  1.00  0.00           H  
ATOM    693  HG3 GLN A  42       0.092 -29.125   6.611  1.00  0.00           H  
ATOM    694 HE21 GLN A  42       0.443 -31.180   8.223  1.00  0.00           H  
ATOM    695 HE22 GLN A  42      -0.221 -30.900   9.792  1.00  0.00           H  
TER     696      GLN A  42                                                      
ENDMDL                                                                          
MODEL        2                                                                  
ATOM      1  N   TYR A   1      -5.319  33.622 -13.963  1.00  0.00           N  
ATOM      2  CA  TYR A   1      -6.055  32.484 -13.433  1.00  0.00           C  
ATOM      3  C   TYR A   1      -5.943  32.432 -11.928  1.00  0.00           C  
ATOM      4  O   TYR A   1      -5.070  33.083 -11.376  1.00  0.00           O  
ATOM      5  CB  TYR A   1      -5.467  31.178 -14.023  1.00  0.00           C  
ATOM      6  CG  TYR A   1      -5.727  31.121 -15.534  1.00  0.00           C  
ATOM      7  CD1 TYR A   1      -4.852  31.749 -16.427  1.00  0.00           C  
ATOM      8  CD2 TYR A   1      -6.842  30.439 -16.034  1.00  0.00           C  
ATOM      9  CE1 TYR A   1      -5.081  31.687 -17.806  1.00  0.00           C  
ATOM     10  CE2 TYR A   1      -7.068  30.371 -17.412  1.00  0.00           C  
ATOM     11  CZ  TYR A   1      -6.190  30.992 -18.305  1.00  0.00           C  
ATOM     12  OH  TYR A   1      -6.439  30.905 -19.679  1.00  0.00           O  
ATOM     13  H1  TYR A   1      -5.586  34.541 -13.666  1.00  0.00           H  
ATOM     14  HA  TYR A   1      -7.115  32.577 -13.724  1.00  0.00           H  
ATOM     15  HB2 TYR A   1      -4.384  31.142 -13.826  1.00  0.00           H  
ATOM     16  HB3 TYR A   1      -5.920  30.298 -13.540  1.00  0.00           H  
ATOM     17  HD1 TYR A   1      -3.989  32.291 -16.052  1.00  0.00           H  
ATOM     18  HD2 TYR A   1      -7.540  29.959 -15.354  1.00  0.00           H  
ATOM     19  HE1 TYR A   1      -4.390  32.182 -18.481  1.00  0.00           H  
ATOM     20  HE2 TYR A   1      -7.930  29.833 -17.793  1.00  0.00           H  
ATOM     21  HH  TYR A   1      -5.794  31.343 -20.222  1.00  0.00           H  
ATOM     22  N   ALA A   2      -6.822  31.645 -11.264  1.00  0.00           N  
ATOM     23  CA  ALA A   2      -6.740  31.482  -9.814  1.00  0.00           C  
ATOM     24  C   ALA A   2      -7.155  30.067  -9.478  1.00  0.00           C  
ATOM     25  O   ALA A   2      -8.080  29.881  -8.704  1.00  0.00           O  
ATOM     26  CB  ALA A   2      -7.643  32.549  -9.145  1.00  0.00           C  
ATOM     27  H   ALA A   2      -7.564  31.176 -11.749  1.00  0.00           H  
ATOM     28  HA  ALA A   2      -5.706  31.606  -9.450  1.00  0.00           H  
ATOM     29  HB1 ALA A   2      -7.608  32.452  -8.048  1.00  0.00           H  
ATOM     30  HB2 ALA A   2      -7.299  33.557  -9.422  1.00  0.00           H  
ATOM     31  HB3 ALA A   2      -8.684  32.426  -9.482  1.00  0.00           H  
ATOM     32  N   GLU A   3      -6.465  29.067 -10.082  1.00  0.00           N  
ATOM     33  CA  GLU A   3      -6.824  27.663  -9.881  1.00  0.00           C  
ATOM     34  C   GLU A   3      -5.704  26.947  -9.164  1.00  0.00           C  
ATOM     35  O   GLU A   3      -4.614  27.490  -9.085  1.00  0.00           O  
ATOM     36  CB  GLU A   3      -7.062  26.975 -11.254  1.00  0.00           C  
ATOM     37  CG  GLU A   3      -8.110  27.732 -12.113  1.00  0.00           C  
ATOM     38  CD  GLU A   3      -9.418  27.865 -11.376  1.00  0.00           C  
ATOM     39  OE1 GLU A   3      -9.764  29.005 -10.961  1.00  0.00           O  
ATOM     40  OE2 GLU A   3     -10.110  26.825 -11.204  1.00  0.00           O  
ATOM     41  H   GLU A   3      -5.692  29.266 -10.689  1.00  0.00           H  
ATOM     42  HA  GLU A   3      -7.740  27.560  -9.276  1.00  0.00           H  
ATOM     43  HB2 GLU A   3      -6.110  26.938 -11.811  1.00  0.00           H  
ATOM     44  HB3 GLU A   3      -7.403  25.938 -11.100  1.00  0.00           H  
ATOM     45  HG2 GLU A   3      -7.727  28.728 -12.380  1.00  0.00           H  
ATOM     46  HG3 GLU A   3      -8.285  27.181 -13.051  1.00  0.00           H  
ATOM     47  HE2 GLU A   3     -10.930  26.976 -10.728  1.00  0.00           H  
ATOM     48  N   GLY A   4      -5.968  25.721  -8.650  1.00  0.00           N  
ATOM     49  CA  GLY A   4      -4.921  24.926  -8.015  1.00  0.00           C  
ATOM     50  C   GLY A   4      -5.074  23.486  -8.441  1.00  0.00           C  
ATOM     51  O   GLY A   4      -4.955  22.606  -7.602  1.00  0.00           O  
ATOM     52  H   GLY A   4      -6.891  25.331  -8.685  1.00  0.00           H  
ATOM     53  HA2 GLY A   4      -3.907  25.246  -8.298  1.00  0.00           H  
ATOM     54  HA3 GLY A   4      -5.020  25.021  -6.922  1.00  0.00           H  
ATOM     55  N   THR A   5      -5.332  23.236  -9.749  1.00  0.00           N  
ATOM     56  CA  THR A   5      -5.533  21.869 -10.233  1.00  0.00           C  
ATOM     57  C   THR A   5      -4.193  21.326 -10.682  1.00  0.00           C  
ATOM     58  O   THR A   5      -4.035  20.971 -11.838  1.00  0.00           O  
ATOM     59  CB  THR A   5      -6.607  21.894 -11.358  1.00  0.00           C  
ATOM     60  OG1 THR A   5      -7.711  22.682 -10.873  1.00  0.00           O  
ATOM     61  CG2 THR A   5      -7.100  20.469 -11.733  1.00  0.00           C  
ATOM     62  H   THR A   5      -5.371  23.982 -10.417  1.00  0.00           H  
ATOM     63  HA  THR A   5      -5.922  21.226  -9.427  1.00  0.00           H  
ATOM     64  HB  THR A   5      -6.181  22.390 -12.248  1.00  0.00           H  
ATOM     65  HG1 THR A   5      -8.402  22.789 -11.517  1.00  0.00           H  
ATOM     66 HG21 THR A   5      -6.269  19.830 -12.066  1.00  0.00           H  
ATOM     67 HG22 THR A   5      -7.581  19.995 -10.863  1.00  0.00           H  
ATOM     68 HG23 THR A   5      -7.838  20.529 -12.548  1.00  0.00           H  
ATOM     69  N   PHE A   6      -3.206  21.271  -9.758  1.00  0.00           N  
ATOM     70  CA  PHE A   6      -1.865  20.808 -10.118  1.00  0.00           C  
ATOM     71  C   PHE A   6      -1.035  20.612  -8.863  1.00  0.00           C  
ATOM     72  O   PHE A   6      -0.549  19.512  -8.650  1.00  0.00           O  
ATOM     73  CB  PHE A   6      -1.149  21.735 -11.145  1.00  0.00           C  
ATOM     74  CG  PHE A   6      -1.242  23.229 -10.789  1.00  0.00           C  
ATOM     75  CD1 PHE A   6      -2.375  23.971 -11.143  1.00  0.00           C  
ATOM     76  CD2 PHE A   6      -0.195  23.874 -10.119  1.00  0.00           C  
ATOM     77  CE1 PHE A   6      -2.510  25.303 -10.743  1.00  0.00           C  
ATOM     78  CE2 PHE A   6      -0.327  25.205  -9.711  1.00  0.00           C  
ATOM     79  CZ  PHE A   6      -1.492  25.917 -10.010  1.00  0.00           C  
ATOM     80  H   PHE A   6      -3.388  21.537  -8.811  1.00  0.00           H  
ATOM     81  HA  PHE A   6      -1.969  19.814 -10.589  1.00  0.00           H  
ATOM     82  HB2 PHE A   6      -0.094  21.429 -11.232  1.00  0.00           H  
ATOM     83  HB3 PHE A   6      -1.597  21.606 -12.143  1.00  0.00           H  
ATOM     84  HD1 PHE A   6      -3.161  23.521 -11.739  1.00  0.00           H  
ATOM     85  HD2 PHE A   6       0.726  23.344  -9.906  1.00  0.00           H  
ATOM     86  HE1 PHE A   6      -3.405  25.860 -11.003  1.00  0.00           H  
ATOM     87  HE2 PHE A   6       0.476  25.685  -9.161  1.00  0.00           H  
ATOM     88  HZ  PHE A   6      -1.604  26.944  -9.677  1.00  0.00           H  
ATOM     89  N   ILE A   7      -0.870  21.658  -8.016  1.00  0.00           N  
ATOM     90  CA  ILE A   7      -0.098  21.527  -6.779  1.00  0.00           C  
ATOM     91  C   ILE A   7      -0.749  22.450  -5.770  1.00  0.00           C  
ATOM     92  O   ILE A   7      -0.958  23.600  -6.123  1.00  0.00           O  
ATOM     93  CB  ILE A   7       1.397  21.927  -6.977  1.00  0.00           C  
ATOM     94  CG1 ILE A   7       2.076  21.019  -8.048  1.00  0.00           C  
ATOM     95  CG2 ILE A   7       2.155  21.869  -5.619  1.00  0.00           C  
ATOM     96  CD1 ILE A   7       3.559  21.378  -8.337  1.00  0.00           C  
ATOM     97  H   ILE A   7      -1.280  22.549  -8.211  1.00  0.00           H  
ATOM     98  HA  ILE A   7      -0.141  20.490  -6.409  1.00  0.00           H  
ATOM     99  HB  ILE A   7       1.422  22.969  -7.340  1.00  0.00           H  
ATOM    100 HG12 ILE A   7       2.017  19.964  -7.735  1.00  0.00           H  
ATOM    101 HG13 ILE A   7       1.537  21.125  -9.002  1.00  0.00           H  
ATOM    102 HG21 ILE A   7       3.181  22.253  -5.716  1.00  0.00           H  
ATOM    103 HG22 ILE A   7       1.658  22.487  -4.858  1.00  0.00           H  
ATOM    104 HG23 ILE A   7       2.197  20.832  -5.255  1.00  0.00           H  
ATOM    105 HD11 ILE A   7       4.210  21.116  -7.489  1.00  0.00           H  
ATOM    106 HD12 ILE A   7       3.915  20.815  -9.214  1.00  0.00           H  
ATOM    107 HD13 ILE A   7       3.659  22.453  -8.549  1.00  0.00           H  
ATOM    108  N   SER A   8      -1.085  21.995  -4.540  1.00  0.00           N  
ATOM    109  CA  SER A   8      -1.738  22.877  -3.575  1.00  0.00           C  
ATOM    110  C   SER A   8      -1.408  22.420  -2.169  1.00  0.00           C  
ATOM    111  O   SER A   8      -2.322  22.221  -1.386  1.00  0.00           O  
ATOM    112  CB  SER A   8      -3.272  22.902  -3.825  1.00  0.00           C  
ATOM    113  OG  SER A   8      -3.619  23.439  -5.113  1.00  0.00           O  
ATOM    114  H   SER A   8      -0.929  21.044  -4.272  1.00  0.00           H  
ATOM    115  HA  SER A   8      -1.353  23.906  -3.662  1.00  0.00           H  
ATOM    116  HB2 SER A   8      -3.691  21.888  -3.712  1.00  0.00           H  
ATOM    117  HB3 SER A   8      -3.752  23.559  -3.082  1.00  0.00           H  
ATOM    118  HG  SER A   8      -3.324  22.897  -5.837  1.00  0.00           H  
ATOM    119  N   ASP A   9      -0.101  22.254  -1.847  1.00  0.00           N  
ATOM    120  CA  ASP A   9       0.315  21.836  -0.505  1.00  0.00           C  
ATOM    121  C   ASP A   9      -0.241  20.478  -0.120  1.00  0.00           C  
ATOM    122  O   ASP A   9       0.510  19.515  -0.098  1.00  0.00           O  
ATOM    123  CB  ASP A   9       0.008  22.929   0.557  1.00  0.00           C  
ATOM    124  CG  ASP A   9       0.326  22.415   1.939  1.00  0.00           C  
ATOM    125  OD1 ASP A   9      -0.598  21.868   2.602  1.00  0.00           O  
ATOM    126  OD2 ASP A   9       1.502  22.552   2.371  1.00  0.00           O  
ATOM    127  H   ASP A   9       0.612  22.440  -2.527  1.00  0.00           H  
ATOM    128  HA  ASP A   9       1.415  21.724  -0.499  1.00  0.00           H  
ATOM    129  HB2 ASP A   9       0.611  23.826   0.342  1.00  0.00           H  
ATOM    130  HB3 ASP A   9      -1.047  23.240   0.531  1.00  0.00           H  
ATOM    131  HD2 ASP A   9       1.637  22.203   3.255  1.00  0.00           H  
ATOM    132  N   TYR A  10      -1.549  20.371   0.204  1.00  0.00           N  
ATOM    133  CA  TYR A  10      -2.102  19.095   0.651  1.00  0.00           C  
ATOM    134  C   TYR A  10      -2.066  18.051  -0.440  1.00  0.00           C  
ATOM    135  O   TYR A  10      -2.081  16.878  -0.102  1.00  0.00           O  
ATOM    136  CB  TYR A  10      -3.539  19.288   1.201  1.00  0.00           C  
ATOM    137  CG  TYR A  10      -3.475  20.248   2.398  1.00  0.00           C  
ATOM    138  CD1 TYR A  10      -2.976  19.792   3.624  1.00  0.00           C  
ATOM    139  CD2 TYR A  10      -3.893  21.578   2.285  1.00  0.00           C  
ATOM    140  CE1 TYR A  10      -2.844  20.669   4.703  1.00  0.00           C  
ATOM    141  CE2 TYR A  10      -3.757  22.458   3.364  1.00  0.00           C  
ATOM    142  CZ  TYR A  10      -3.221  22.009   4.577  1.00  0.00           C  
ATOM    143  OH  TYR A  10      -3.055  22.871   5.666  1.00  0.00           O  
ATOM    144  H   TYR A  10      -2.158  21.160   0.139  1.00  0.00           H  
ATOM    145  HA  TYR A  10      -1.470  18.728   1.477  1.00  0.00           H  
ATOM    146  HB2 TYR A  10      -4.192  19.677   0.403  1.00  0.00           H  
ATOM    147  HB3 TYR A  10      -3.957  18.327   1.535  1.00  0.00           H  
ATOM    148  HD1 TYR A  10      -2.684  18.753   3.741  1.00  0.00           H  
ATOM    149  HD2 TYR A  10      -4.322  21.940   1.356  1.00  0.00           H  
ATOM    150  HE1 TYR A  10      -2.445  20.310   5.647  1.00  0.00           H  
ATOM    151  HE2 TYR A  10      -4.072  23.490   3.249  1.00  0.00           H  
ATOM    152  HH  TYR A  10      -3.295  23.774   5.491  1.00  0.00           H  
ATOM    153  N   SER A  11      -1.996  18.417  -1.741  1.00  0.00           N  
ATOM    154  CA  SER A  11      -1.775  17.384  -2.753  1.00  0.00           C  
ATOM    155  C   SER A  11      -0.501  16.659  -2.385  1.00  0.00           C  
ATOM    156  O   SER A  11      -0.483  15.439  -2.425  1.00  0.00           O  
ATOM    157  CB  SER A  11      -1.605  17.930  -4.196  1.00  0.00           C  
ATOM    158  OG  SER A  11      -2.807  18.542  -4.692  1.00  0.00           O  
ATOM    159  H   SER A  11      -2.023  19.377  -2.023  1.00  0.00           H  
ATOM    160  HA  SER A  11      -2.629  16.685  -2.744  1.00  0.00           H  
ATOM    161  HB2 SER A  11      -0.757  18.630  -4.245  1.00  0.00           H  
ATOM    162  HB3 SER A  11      -1.385  17.088  -4.872  1.00  0.00           H  
ATOM    163  HG  SER A  11      -3.071  19.308  -4.194  1.00  0.00           H  
ATOM    164  N   ILE A  12       0.568  17.401  -2.011  1.00  0.00           N  
ATOM    165  CA  ILE A  12       1.826  16.761  -1.632  1.00  0.00           C  
ATOM    166  C   ILE A  12       1.645  16.292  -0.201  1.00  0.00           C  
ATOM    167  O   ILE A  12       2.179  16.913   0.703  1.00  0.00           O  
ATOM    168  CB  ILE A  12       3.043  17.718  -1.835  1.00  0.00           C  
ATOM    169  CG1 ILE A  12       3.042  18.419  -3.233  1.00  0.00           C  
ATOM    170  CG2 ILE A  12       4.379  16.960  -1.580  1.00  0.00           C  
ATOM    171  CD1 ILE A  12       2.855  17.468  -4.446  1.00  0.00           C  
ATOM    172  H   ILE A  12       0.497  18.396  -1.925  1.00  0.00           H  
ATOM    173  HA  ILE A  12       2.009  15.879  -2.268  1.00  0.00           H  
ATOM    174  HB  ILE A  12       2.980  18.526  -1.085  1.00  0.00           H  
ATOM    175 HG12 ILE A  12       2.239  19.173  -3.277  1.00  0.00           H  
ATOM    176 HG13 ILE A  12       3.992  18.965  -3.358  1.00  0.00           H  
ATOM    177 HG21 ILE A  12       4.506  16.127  -2.286  1.00  0.00           H  
ATOM    178 HG22 ILE A  12       5.237  17.642  -1.689  1.00  0.00           H  
ATOM    179 HG23 ILE A  12       4.406  16.547  -0.560  1.00  0.00           H  
ATOM    180 HD11 ILE A  12       1.863  16.991  -4.427  1.00  0.00           H  
ATOM    181 HD12 ILE A  12       2.933  18.044  -5.382  1.00  0.00           H  
ATOM    182 HD13 ILE A  12       3.627  16.685  -4.462  1.00  0.00           H  
ATOM    183  N   ALA A  13       0.879  15.192  -0.006  1.00  0.00           N  
ATOM    184  CA  ALA A  13       0.590  14.653   1.328  1.00  0.00           C  
ATOM    185  C   ALA A  13      -0.536  13.646   1.191  1.00  0.00           C  
ATOM    186  O   ALA A  13      -0.385  12.512   1.614  1.00  0.00           O  
ATOM    187  CB  ALA A  13       0.153  15.700   2.390  1.00  0.00           C  
ATOM    188  H   ALA A  13       0.524  14.695  -0.800  1.00  0.00           H  
ATOM    189  HA  ALA A  13       1.492  14.133   1.692  1.00  0.00           H  
ATOM    190  HB1 ALA A  13      -0.232  15.186   3.285  1.00  0.00           H  
ATOM    191  HB2 ALA A  13       0.991  16.334   2.711  1.00  0.00           H  
ATOM    192  HB3 ALA A  13      -0.642  16.346   1.993  1.00  0.00           H  
ATOM    193  N   MET A  14      -1.673  14.051   0.579  1.00  0.00           N  
ATOM    194  CA  MET A  14      -2.742  13.093   0.303  1.00  0.00           C  
ATOM    195  C   MET A  14      -2.248  12.185  -0.799  1.00  0.00           C  
ATOM    196  O   MET A  14      -2.427  10.982  -0.693  1.00  0.00           O  
ATOM    197  CB  MET A  14      -4.072  13.783  -0.113  1.00  0.00           C  
ATOM    198  CG  MET A  14      -4.835  14.377   1.103  1.00  0.00           C  
ATOM    199  SD  MET A  14      -3.792  15.519   2.068  1.00  0.00           S  
ATOM    200  CE  MET A  14      -4.986  16.082   3.319  1.00  0.00           C  
ATOM    201  H   MET A  14      -1.759  14.986   0.231  1.00  0.00           H  
ATOM    202  HA  MET A  14      -2.940  12.484   1.202  1.00  0.00           H  
ATOM    203  HB2 MET A  14      -3.872  14.568  -0.861  1.00  0.00           H  
ATOM    204  HB3 MET A  14      -4.731  13.034  -0.583  1.00  0.00           H  
ATOM    205  HG2 MET A  14      -5.726  14.921   0.752  1.00  0.00           H  
ATOM    206  HG3 MET A  14      -5.161  13.568   1.775  1.00  0.00           H  
ATOM    207  HE1 MET A  14      -5.827  16.594   2.829  1.00  0.00           H  
ATOM    208  HE2 MET A  14      -5.362  15.221   3.891  1.00  0.00           H  
ATOM    209  HE3 MET A  14      -4.485  16.782   4.004  1.00  0.00           H  
ATOM    210  N   ASP A  15      -1.609  12.739  -1.856  1.00  0.00           N  
ATOM    211  CA  ASP A  15      -1.026  11.887  -2.889  1.00  0.00           C  
ATOM    212  C   ASP A  15      -0.171  10.812  -2.255  1.00  0.00           C  
ATOM    213  O   ASP A  15      -0.276   9.668  -2.666  1.00  0.00           O  
ATOM    214  CB  ASP A  15      -0.148  12.690  -3.888  1.00  0.00           C  
ATOM    215  CG  ASP A  15      -0.918  13.761  -4.621  1.00  0.00           C  
ATOM    216  OD1 ASP A  15      -2.145  13.914  -4.374  1.00  0.00           O  
ATOM    217  OD2 ASP A  15      -0.290  14.469  -5.455  1.00  0.00           O  
ATOM    218  H   ASP A  15      -1.524  13.732  -1.950  1.00  0.00           H  
ATOM    219  HA  ASP A  15      -1.849  11.415  -3.449  1.00  0.00           H  
ATOM    220  HB2 ASP A  15       0.684  13.165  -3.344  1.00  0.00           H  
ATOM    221  HB3 ASP A  15       0.277  12.000  -4.634  1.00  0.00           H  
ATOM    222  HD2 ASP A  15      -0.831  15.133  -5.888  1.00  0.00           H  
ATOM    223  N   LYS A  16       0.675  11.144  -1.252  1.00  0.00           N  
ATOM    224  CA  LYS A  16       1.484  10.105  -0.614  1.00  0.00           C  
ATOM    225  C   LYS A  16       0.577   9.004  -0.114  1.00  0.00           C  
ATOM    226  O   LYS A  16       0.856   7.848  -0.387  1.00  0.00           O  
ATOM    227  CB  LYS A  16       2.331  10.646   0.571  1.00  0.00           C  
ATOM    228  CG  LYS A  16       3.148   9.519   1.265  1.00  0.00           C  
ATOM    229  CD  LYS A  16       3.997  10.071   2.441  1.00  0.00           C  
ATOM    230  CE  LYS A  16       4.785   8.938   3.151  1.00  0.00           C  
ATOM    231  NZ  LYS A  16       5.543   9.479   4.297  1.00  0.00           N  
ATOM    232  H   LYS A  16       0.760  12.090  -0.933  1.00  0.00           H  
ATOM    233  HA  LYS A  16       2.173   9.697  -1.374  1.00  0.00           H  
ATOM    234  HB2 LYS A  16       3.017  11.422   0.195  1.00  0.00           H  
ATOM    235  HB3 LYS A  16       1.669  11.107   1.318  1.00  0.00           H  
ATOM    236  HG2 LYS A  16       2.462   8.757   1.665  1.00  0.00           H  
ATOM    237  HG3 LYS A  16       3.809   9.037   0.526  1.00  0.00           H  
ATOM    238  HD2 LYS A  16       4.706  10.825   2.061  1.00  0.00           H  
ATOM    239  HD3 LYS A  16       3.338  10.557   3.179  1.00  0.00           H  
ATOM    240  HE2 LYS A  16       4.078   8.179   3.526  1.00  0.00           H  
ATOM    241  HE3 LYS A  16       5.473   8.452   2.439  1.00  0.00           H  
ATOM    242  HZ1 LYS A  16       6.045   8.712   4.872  1.00  0.00           H  
ATOM    243  HZ2 LYS A  16       6.269  10.229   4.012  1.00  0.00           H  
ATOM    244  HZ3 LYS A  16       4.884   9.929   4.916  1.00  0.00           H  
ATOM    245  N   ILE A  17      -0.510   9.337   0.617  1.00  0.00           N  
ATOM    246  CA  ILE A  17      -1.387   8.283   1.127  1.00  0.00           C  
ATOM    247  C   ILE A  17      -1.915   7.481  -0.042  1.00  0.00           C  
ATOM    248  O   ILE A  17      -1.970   6.265   0.050  1.00  0.00           O  
ATOM    249  CB  ILE A  17      -2.579   8.806   1.989  1.00  0.00           C  
ATOM    250  CG1 ILE A  17      -2.139   9.720   3.179  1.00  0.00           C  
ATOM    251  CG2 ILE A  17      -3.447   7.613   2.491  1.00  0.00           C  
ATOM    252  CD1 ILE A  17      -0.969   9.158   4.031  1.00  0.00           C  
ATOM    253  H   ILE A  17      -0.732  10.296   0.793  1.00  0.00           H  
ATOM    254  HA  ILE A  17      -0.778   7.608   1.749  1.00  0.00           H  
ATOM    255  HB  ILE A  17      -3.228   9.417   1.337  1.00  0.00           H  
ATOM    256 HG12 ILE A  17      -1.835  10.711   2.812  1.00  0.00           H  
ATOM    257 HG13 ILE A  17      -3.004   9.889   3.840  1.00  0.00           H  
ATOM    258 HG21 ILE A  17      -3.898   7.072   1.646  1.00  0.00           H  
ATOM    259 HG22 ILE A  17      -2.843   6.902   3.072  1.00  0.00           H  
ATOM    260 HG23 ILE A  17      -4.273   7.969   3.126  1.00  0.00           H  
ATOM    261 HD11 ILE A  17      -0.808   9.800   4.911  1.00  0.00           H  
ATOM    262 HD12 ILE A  17      -1.185   8.138   4.383  1.00  0.00           H  
ATOM    263 HD13 ILE A  17      -0.035   9.149   3.449  1.00  0.00           H  
ATOM    264  N   HIS A  18      -2.306   8.138  -1.155  1.00  0.00           N  
ATOM    265  CA  HIS A  18      -2.843   7.392  -2.292  1.00  0.00           C  
ATOM    266  C   HIS A  18      -1.798   6.421  -2.798  1.00  0.00           C  
ATOM    267  O   HIS A  18      -2.143   5.299  -3.134  1.00  0.00           O  
ATOM    268  CB  HIS A  18      -3.274   8.337  -3.446  1.00  0.00           C  
ATOM    269  CG  HIS A  18      -4.198   9.445  -2.999  1.00  0.00           C  
ATOM    270  ND1 HIS A  18      -4.451  10.498  -3.744  1.00  0.00           N  
ATOM    271  CD2 HIS A  18      -4.872   9.536  -1.833  1.00  0.00           C  
ATOM    272  CE1 HIS A  18      -5.258  11.293  -3.118  1.00  0.00           C  
ATOM    273  NE2 HIS A  18      -5.544  10.796  -2.002  1.00  0.00           N  
ATOM    274  H   HIS A  18      -2.226   9.134  -1.217  1.00  0.00           H  
ATOM    275  HA  HIS A  18      -3.729   6.829  -1.955  1.00  0.00           H  
ATOM    276  HB2 HIS A  18      -2.375   8.803  -3.876  1.00  0.00           H  
ATOM    277  HB3 HIS A  18      -3.770   7.759  -4.242  1.00  0.00           H  
ATOM    278  HD1 HIS A  18      -4.062  10.669  -4.684  1.00  0.00           H  
ATOM    279  HD2 HIS A  18      -4.915   8.864  -0.978  1.00  0.00           H  
ATOM    280  HE1 HIS A  18      -5.636  12.246  -3.489  1.00  0.00           H  
ATOM    281  HE2 HIS A  18      -6.158  11.221  -1.321  1.00  0.00           H  
ATOM    282  N   GLN A  19      -0.511   6.833  -2.855  1.00  0.00           N  
ATOM    283  CA  GLN A  19       0.531   5.909  -3.298  1.00  0.00           C  
ATOM    284  C   GLN A  19       0.650   4.788  -2.292  1.00  0.00           C  
ATOM    285  O   GLN A  19       0.739   3.645  -2.709  1.00  0.00           O  
ATOM    286  CB  GLN A  19       1.921   6.586  -3.461  1.00  0.00           C  
ATOM    287  CG  GLN A  19       1.947   7.632  -4.611  1.00  0.00           C  
ATOM    288  CD  GLN A  19       1.787   7.034  -5.990  1.00  0.00           C  
ATOM    289  OE1 GLN A  19       1.880   5.826  -6.148  1.00  0.00           O  
ATOM    290  NE2 GLN A  19       1.555   7.872  -7.025  1.00  0.00           N  
ATOM    291  H   GLN A  19      -0.249   7.754  -2.564  1.00  0.00           H  
ATOM    292  HA  GLN A  19       0.226   5.485  -4.268  1.00  0.00           H  
ATOM    293  HB2 GLN A  19       2.193   7.080  -2.514  1.00  0.00           H  
ATOM    294  HB3 GLN A  19       2.684   5.817  -3.665  1.00  0.00           H  
ATOM    295  HG2 GLN A  19       1.160   8.384  -4.451  1.00  0.00           H  
ATOM    296  HG3 GLN A  19       2.919   8.151  -4.595  1.00  0.00           H  
ATOM    297 HE21 GLN A  19       1.491   8.862  -6.887  1.00  0.00           H  
ATOM    298 HE22 GLN A  19       1.448   7.504  -7.949  1.00  0.00           H  
ATOM    299  N   GLN A  20       0.651   5.077  -0.970  1.00  0.00           N  
ATOM    300  CA  GLN A  20       0.750   3.996   0.011  1.00  0.00           C  
ATOM    301  C   GLN A  20      -0.380   3.018  -0.216  1.00  0.00           C  
ATOM    302  O   GLN A  20      -0.149   1.821  -0.150  1.00  0.00           O  
ATOM    303  CB  GLN A  20       0.676   4.487   1.484  1.00  0.00           C  
ATOM    304  CG  GLN A  20       1.923   5.313   1.900  1.00  0.00           C  
ATOM    305  CD  GLN A  20       1.768   5.808   3.319  1.00  0.00           C  
ATOM    306  OE1 GLN A  20       1.517   6.988   3.513  1.00  0.00           O  
ATOM    307  NE2 GLN A  20       1.905   4.928   4.335  1.00  0.00           N  
ATOM    308  H   GLN A  20       0.563   6.020  -0.651  1.00  0.00           H  
ATOM    309  HA  GLN A  20       1.713   3.479  -0.137  1.00  0.00           H  
ATOM    310  HB2 GLN A  20      -0.234   5.090   1.624  1.00  0.00           H  
ATOM    311  HB3 GLN A  20       0.602   3.608   2.146  1.00  0.00           H  
ATOM    312  HG2 GLN A  20       2.828   4.690   1.831  1.00  0.00           H  
ATOM    313  HG3 GLN A  20       2.061   6.173   1.228  1.00  0.00           H  
ATOM    314 HE21 GLN A  20       2.114   3.964   4.164  1.00  0.00           H  
ATOM    315 HE22 GLN A  20       1.799   5.241   5.280  1.00  0.00           H  
ATOM    316  N   ASP A  21      -1.610   3.506  -0.488  1.00  0.00           N  
ATOM    317  CA  ASP A  21      -2.721   2.589  -0.727  1.00  0.00           C  
ATOM    318  C   ASP A  21      -2.403   1.720  -1.923  1.00  0.00           C  
ATOM    319  O   ASP A  21      -2.635   0.522  -1.865  1.00  0.00           O  
ATOM    320  CB  ASP A  21      -4.050   3.352  -0.981  1.00  0.00           C  
ATOM    321  CG  ASP A  21      -4.384   4.317   0.130  1.00  0.00           C  
ATOM    322  OD1 ASP A  21      -3.806   4.191   1.244  1.00  0.00           O  
ATOM    323  OD2 ASP A  21      -5.232   5.221  -0.106  1.00  0.00           O  
ATOM    324  H   ASP A  21      -1.776   4.492  -0.538  1.00  0.00           H  
ATOM    325  HA  ASP A  21      -2.847   1.954   0.167  1.00  0.00           H  
ATOM    326  HB2 ASP A  21      -3.976   3.918  -1.922  1.00  0.00           H  
ATOM    327  HB3 ASP A  21      -4.876   2.630  -1.080  1.00  0.00           H  
ATOM    328  HD2 ASP A  21      -5.400   5.803   0.639  1.00  0.00           H  
ATOM    329  N   PHE A  22      -1.866   2.304  -3.019  1.00  0.00           N  
ATOM    330  CA  PHE A  22      -1.543   1.489  -4.189  1.00  0.00           C  
ATOM    331  C   PHE A  22      -0.472   0.489  -3.817  1.00  0.00           C  
ATOM    332  O   PHE A  22      -0.569  -0.651  -4.240  1.00  0.00           O  
ATOM    333  CB  PHE A  22      -1.039   2.327  -5.395  1.00  0.00           C  
ATOM    334  CG  PHE A  22      -2.084   3.247  -6.054  1.00  0.00           C  
ATOM    335  CD1 PHE A  22      -3.352   3.499  -5.513  1.00  0.00           C  
ATOM    336  CD2 PHE A  22      -1.738   3.856  -7.267  1.00  0.00           C  
ATOM    337  CE1 PHE A  22      -4.256   4.334  -6.178  1.00  0.00           C  
ATOM    338  CE2 PHE A  22      -2.645   4.675  -7.945  1.00  0.00           C  
ATOM    339  CZ  PHE A  22      -3.909   4.915  -7.400  1.00  0.00           C  
ATOM    340  H   PHE A  22      -1.669   3.286  -3.045  1.00  0.00           H  
ATOM    341  HA  PHE A  22      -2.444   0.939  -4.509  1.00  0.00           H  
ATOM    342  HB2 PHE A  22      -0.178   2.941  -5.088  1.00  0.00           H  
ATOM    343  HB3 PHE A  22      -0.695   1.624  -6.172  1.00  0.00           H  
ATOM    344  HD1 PHE A  22      -3.666   3.057  -4.576  1.00  0.00           H  
ATOM    345  HD2 PHE A  22      -0.753   3.692  -7.694  1.00  0.00           H  
ATOM    346  HE1 PHE A  22      -5.232   4.530  -5.745  1.00  0.00           H  
ATOM    347  HE2 PHE A  22      -2.369   5.124  -8.894  1.00  0.00           H  
ATOM    348  HZ  PHE A  22      -4.617   5.550  -7.923  1.00  0.00           H  
ATOM    349  N   VAL A  23       0.555   0.881  -3.030  1.00  0.00           N  
ATOM    350  CA  VAL A  23       1.585  -0.083  -2.648  1.00  0.00           C  
ATOM    351  C   VAL A  23       0.910  -1.220  -1.919  1.00  0.00           C  
ATOM    352  O   VAL A  23       1.151  -2.364  -2.268  1.00  0.00           O  
ATOM    353  CB  VAL A  23       2.716   0.538  -1.772  1.00  0.00           C  
ATOM    354  CG1 VAL A  23       3.626  -0.563  -1.157  1.00  0.00           C  
ATOM    355  CG2 VAL A  23       3.579   1.527  -2.605  1.00  0.00           C  
ATOM    356  H   VAL A  23       0.610   1.816  -2.683  1.00  0.00           H  
ATOM    357  HA  VAL A  23       2.048  -0.479  -3.567  1.00  0.00           H  
ATOM    358  HB  VAL A  23       2.256   1.090  -0.936  1.00  0.00           H  
ATOM    359 HG11 VAL A  23       4.460  -0.107  -0.602  1.00  0.00           H  
ATOM    360 HG12 VAL A  23       3.062  -1.192  -0.452  1.00  0.00           H  
ATOM    361 HG13 VAL A  23       4.042  -1.203  -1.950  1.00  0.00           H  
ATOM    362 HG21 VAL A  23       2.964   2.316  -3.060  1.00  0.00           H  
ATOM    363 HG22 VAL A  23       4.331   2.012  -1.964  1.00  0.00           H  
ATOM    364 HG23 VAL A  23       4.103   0.992  -3.412  1.00  0.00           H  
ATOM    365  N   ASN A  24       0.063  -0.930  -0.907  1.00  0.00           N  
ATOM    366  CA  ASN A  24      -0.574  -2.008  -0.150  1.00  0.00           C  
ATOM    367  C   ASN A  24      -1.263  -2.960  -1.103  1.00  0.00           C  
ATOM    368  O   ASN A  24      -1.074  -4.162  -0.994  1.00  0.00           O  
ATOM    369  CB  ASN A  24      -1.600  -1.450   0.875  1.00  0.00           C  
ATOM    370  CG  ASN A  24      -0.984  -0.455   1.831  1.00  0.00           C  
ATOM    371  OD1 ASN A  24       0.225  -0.282   1.827  1.00  0.00           O  
ATOM    372  ND2 ASN A  24      -1.803   0.220   2.667  1.00  0.00           N  
ATOM    373  H   ASN A  24      -0.123   0.020  -0.654  1.00  0.00           H  
ATOM    374  HA  ASN A  24       0.212  -2.550   0.402  1.00  0.00           H  
ATOM    375  HB2 ASN A  24      -2.421  -0.951   0.339  1.00  0.00           H  
ATOM    376  HB3 ASN A  24      -2.024  -2.284   1.457  1.00  0.00           H  
ATOM    377 HD21 ASN A  24      -2.792   0.065   2.658  1.00  0.00           H  
ATOM    378 HD22 ASN A  24      -1.421   0.889   3.306  1.00  0.00           H  
ATOM    379  N   TRP A  25      -2.057  -2.426  -2.058  1.00  0.00           N  
ATOM    380  CA  TRP A  25      -2.703  -3.290  -3.046  1.00  0.00           C  
ATOM    381  C   TRP A  25      -1.661  -4.103  -3.781  1.00  0.00           C  
ATOM    382  O   TRP A  25      -1.801  -5.313  -3.851  1.00  0.00           O  
ATOM    383  CB  TRP A  25      -3.541  -2.458  -4.056  1.00  0.00           C  
ATOM    384  CG  TRP A  25      -3.815  -3.221  -5.324  1.00  0.00           C  
ATOM    385  CD1 TRP A  25      -4.533  -4.347  -5.464  1.00  0.00           C  
ATOM    386  CD2 TRP A  25      -3.313  -2.840  -6.694  1.00  0.00           C  
ATOM    387  NE1 TRP A  25      -4.534  -4.703  -6.724  1.00  0.00           N  
ATOM    388  CE2 TRP A  25      -3.816  -3.854  -7.485  1.00  0.00           C  
ATOM    389  CE3 TRP A  25      -2.550  -1.797  -7.217  1.00  0.00           C  
ATOM    390  CZ2 TRP A  25      -3.564  -3.903  -8.856  1.00  0.00           C  
ATOM    391  CZ3 TRP A  25      -2.302  -1.825  -8.595  1.00  0.00           C  
ATOM    392  CH2 TRP A  25      -2.791  -2.867  -9.399  1.00  0.00           C  
ATOM    393  H   TRP A  25      -2.198  -1.436  -2.107  1.00  0.00           H  
ATOM    394  HA  TRP A  25      -3.383  -3.983  -2.521  1.00  0.00           H  
ATOM    395  HB2 TRP A  25      -4.490  -2.140  -3.596  1.00  0.00           H  
ATOM    396  HB3 TRP A  25      -2.991  -1.553  -4.341  1.00  0.00           H  
ATOM    397  HD1 TRP A  25      -5.033  -4.876  -4.654  1.00  0.00           H  
ATOM    398  HE1 TRP A  25      -5.025  -5.533  -7.089  1.00  0.00           H  
ATOM    399  HE3 TRP A  25      -2.169  -0.999  -6.590  1.00  0.00           H  
ATOM    400  HZ2 TRP A  25      -3.950  -4.709  -9.471  1.00  0.00           H  
ATOM    401  HZ3 TRP A  25      -1.722  -1.027  -9.047  1.00  0.00           H  
ATOM    402  HH2 TRP A  25      -2.568  -2.871 -10.461  1.00  0.00           H  
ATOM    403  N   LEU A  26      -0.609  -3.467  -4.342  1.00  0.00           N  
ATOM    404  CA  LEU A  26       0.382  -4.230  -5.097  1.00  0.00           C  
ATOM    405  C   LEU A  26       0.976  -5.318  -4.232  1.00  0.00           C  
ATOM    406  O   LEU A  26       1.145  -6.417  -4.731  1.00  0.00           O  
ATOM    407  CB  LEU A  26       1.551  -3.358  -5.639  1.00  0.00           C  
ATOM    408  CG  LEU A  26       1.151  -2.352  -6.762  1.00  0.00           C  
ATOM    409  CD1 LEU A  26       2.330  -1.375  -7.034  1.00  0.00           C  
ATOM    410  CD2 LEU A  26       0.754  -3.067  -8.087  1.00  0.00           C  
ATOM    411  H   LEU A  26      -0.502  -2.478  -4.249  1.00  0.00           H  
ATOM    412  HA  LEU A  26      -0.136  -4.720  -5.935  1.00  0.00           H  
ATOM    413  HB2 LEU A  26       1.978  -2.813  -4.783  1.00  0.00           H  
ATOM    414  HB3 LEU A  26       2.340  -4.018  -6.038  1.00  0.00           H  
ATOM    415  HG  LEU A  26       0.295  -1.746  -6.428  1.00  0.00           H  
ATOM    416 HD11 LEU A  26       2.055  -0.638  -7.805  1.00  0.00           H  
ATOM    417 HD12 LEU A  26       2.598  -0.823  -6.119  1.00  0.00           H  
ATOM    418 HD13 LEU A  26       3.215  -1.931  -7.380  1.00  0.00           H  
ATOM    419 HD21 LEU A  26      -0.171  -3.650  -7.977  1.00  0.00           H  
ATOM    420 HD22 LEU A  26       0.584  -2.327  -8.883  1.00  0.00           H  
ATOM    421 HD23 LEU A  26       1.558  -3.744  -8.414  1.00  0.00           H  
ATOM    422  N   LEU A  27       1.299  -5.056  -2.946  1.00  0.00           N  
ATOM    423  CA  LEU A  27       1.889  -6.106  -2.117  1.00  0.00           C  
ATOM    424  C   LEU A  27       0.939  -7.281  -2.057  1.00  0.00           C  
ATOM    425  O   LEU A  27       1.388  -8.410  -2.184  1.00  0.00           O  
ATOM    426  CB  LEU A  27       2.221  -5.634  -0.672  1.00  0.00           C  
ATOM    427  CG  LEU A  27       3.337  -4.546  -0.580  1.00  0.00           C  
ATOM    428  CD1 LEU A  27       3.439  -4.024   0.882  1.00  0.00           C  
ATOM    429  CD2 LEU A  27       4.728  -5.066  -1.043  1.00  0.00           C  
ATOM    430  H   LEU A  27       1.124  -4.157  -2.548  1.00  0.00           H  
ATOM    431  HA  LEU A  27       2.810  -6.459  -2.604  1.00  0.00           H  
ATOM    432  HB2 LEU A  27       1.292  -5.244  -0.229  1.00  0.00           H  
ATOM    433  HB3 LEU A  27       2.536  -6.506  -0.076  1.00  0.00           H  
ATOM    434  HG  LEU A  27       3.071  -3.688  -1.217  1.00  0.00           H  
ATOM    435 HD11 LEU A  27       3.716  -4.844   1.561  1.00  0.00           H  
ATOM    436 HD12 LEU A  27       4.200  -3.232   0.962  1.00  0.00           H  
ATOM    437 HD13 LEU A  27       2.477  -3.604   1.213  1.00  0.00           H  
ATOM    438 HD21 LEU A  27       5.500  -4.304  -0.858  1.00  0.00           H  
ATOM    439 HD22 LEU A  27       5.001  -5.979  -0.491  1.00  0.00           H  
ATOM    440 HD23 LEU A  27       4.743  -5.286  -2.121  1.00  0.00           H  
ATOM    441  N   ALA A  28      -0.380  -7.047  -1.878  1.00  0.00           N  
ATOM    442  CA  ALA A  28      -1.315  -8.171  -1.884  1.00  0.00           C  
ATOM    443  C   ALA A  28      -1.204  -8.916  -3.197  1.00  0.00           C  
ATOM    444  O   ALA A  28      -1.174 -10.136  -3.184  1.00  0.00           O  
ATOM    445  CB  ALA A  28      -2.781  -7.710  -1.671  1.00  0.00           C  
ATOM    446  H   ALA A  28      -0.735  -6.116  -1.761  1.00  0.00           H  
ATOM    447  HA  ALA A  28      -1.046  -8.846  -1.053  1.00  0.00           H  
ATOM    448  HB1 ALA A  28      -3.453  -8.582  -1.655  1.00  0.00           H  
ATOM    449  HB2 ALA A  28      -2.872  -7.176  -0.713  1.00  0.00           H  
ATOM    450  HB3 ALA A  28      -3.102  -7.037  -2.479  1.00  0.00           H  
ATOM    451  N   GLN A  29      -1.138  -8.198  -4.343  1.00  0.00           N  
ATOM    452  CA  GLN A  29      -1.047  -8.883  -5.633  1.00  0.00           C  
ATOM    453  C   GLN A  29       0.257  -9.642  -5.747  1.00  0.00           C  
ATOM    454  O   GLN A  29       0.250 -10.733  -6.295  1.00  0.00           O  
ATOM    455  CB  GLN A  29      -1.129  -7.918  -6.851  1.00  0.00           C  
ATOM    456  CG  GLN A  29      -2.442  -7.094  -6.924  1.00  0.00           C  
ATOM    457  CD  GLN A  29      -3.663  -7.983  -6.895  1.00  0.00           C  
ATOM    458  OE1 GLN A  29      -4.115  -8.394  -7.952  1.00  0.00           O  
ATOM    459  NE2 GLN A  29      -4.219  -8.304  -5.704  1.00  0.00           N  
ATOM    460  H   GLN A  29      -1.136  -7.198  -4.322  1.00  0.00           H  
ATOM    461  HA  GLN A  29      -1.876  -9.607  -5.702  1.00  0.00           H  
ATOM    462  HB2 GLN A  29      -0.272  -7.226  -6.830  1.00  0.00           H  
ATOM    463  HB3 GLN A  29      -1.053  -8.519  -7.773  1.00  0.00           H  
ATOM    464  HG2 GLN A  29      -2.490  -6.368  -6.100  1.00  0.00           H  
ATOM    465  HG3 GLN A  29      -2.443  -6.513  -7.861  1.00  0.00           H  
ATOM    466 HE21 GLN A  29      -3.845  -7.960  -4.843  1.00  0.00           H  
ATOM    467 HE22 GLN A  29      -5.024  -8.898  -5.677  1.00  0.00           H  
ATOM    468  N   LYS A  30       1.387  -9.083  -5.253  1.00  0.00           N  
ATOM    469  CA  LYS A  30       2.675  -9.757  -5.413  1.00  0.00           C  
ATOM    470  C   LYS A  30       2.578 -11.166  -4.877  1.00  0.00           C  
ATOM    471  O   LYS A  30       3.117 -12.070  -5.498  1.00  0.00           O  
ATOM    472  CB  LYS A  30       3.834  -9.036  -4.662  1.00  0.00           C  
ATOM    473  CG  LYS A  30       4.216  -7.649  -5.265  1.00  0.00           C  
ATOM    474  CD  LYS A  30       5.435  -7.677  -6.232  1.00  0.00           C  
ATOM    475  CE  LYS A  30       5.217  -8.544  -7.499  1.00  0.00           C  
ATOM    476  NZ  LYS A  30       6.326  -8.334  -8.452  1.00  0.00           N  
ATOM    477  H   LYS A  30       1.361  -8.200  -4.787  1.00  0.00           H  
ATOM    478  HA  LYS A  30       2.895  -9.803  -6.490  1.00  0.00           H  
ATOM    479  HB2 LYS A  30       3.509  -8.910  -3.617  1.00  0.00           H  
ATOM    480  HB3 LYS A  30       4.729  -9.677  -4.644  1.00  0.00           H  
ATOM    481  HG2 LYS A  30       3.357  -7.197  -5.785  1.00  0.00           H  
ATOM    482  HG3 LYS A  30       4.496  -6.972  -4.439  1.00  0.00           H  
ATOM    483  HD2 LYS A  30       5.639  -6.645  -6.564  1.00  0.00           H  
ATOM    484  HD3 LYS A  30       6.328  -8.039  -5.695  1.00  0.00           H  
ATOM    485  HE2 LYS A  30       5.166  -9.612  -7.233  1.00  0.00           H  
ATOM    486  HE3 LYS A  30       4.275  -8.247  -7.988  1.00  0.00           H  
ATOM    487  HZ1 LYS A  30       7.294  -8.598  -8.046  1.00  0.00           H  
ATOM    488  HZ2 LYS A  30       6.185  -8.856  -9.389  1.00  0.00           H  
ATOM    489  HZ3 LYS A  30       6.360  -7.348  -8.668  1.00  0.00           H  
ATOM    490  N   GLY A  31       1.900 -11.374  -3.725  1.00  0.00           N  
ATOM    491  CA  GLY A  31       1.848 -12.718  -3.159  1.00  0.00           C  
ATOM    492  C   GLY A  31       3.252 -13.146  -2.807  1.00  0.00           C  
ATOM    493  O   GLY A  31       3.633 -14.260  -3.131  1.00  0.00           O  
ATOM    494  H   GLY A  31       1.458 -10.624  -3.226  1.00  0.00           H  
ATOM    495  HA2 GLY A  31       1.237 -12.740  -2.242  1.00  0.00           H  
ATOM    496  HA3 GLY A  31       1.395 -13.410  -3.888  1.00  0.00           H  
ATOM    497  N   LYS A  32       4.019 -12.250  -2.141  1.00  0.00           N  
ATOM    498  CA  LYS A  32       5.399 -12.555  -1.766  1.00  0.00           C  
ATOM    499  C   LYS A  32       5.493 -12.163  -0.309  1.00  0.00           C  
ATOM    500  O   LYS A  32       6.081 -11.143   0.012  1.00  0.00           O  
ATOM    501  CB  LYS A  32       6.337 -11.771  -2.727  1.00  0.00           C  
ATOM    502  CG  LYS A  32       7.807 -12.284  -2.743  1.00  0.00           C  
ATOM    503  CD  LYS A  32       8.534 -12.156  -1.377  1.00  0.00           C  
ATOM    504  CE  LYS A  32      10.025 -12.575  -1.483  1.00  0.00           C  
ATOM    505  NZ  LYS A  32      10.698 -12.414  -0.178  1.00  0.00           N  
ATOM    506  H   LYS A  32       3.665 -11.341  -1.905  1.00  0.00           H  
ATOM    507  HA  LYS A  32       5.624 -13.630  -1.854  1.00  0.00           H  
ATOM    508  HB2 LYS A  32       5.941 -11.902  -3.749  1.00  0.00           H  
ATOM    509  HB3 LYS A  32       6.305 -10.694  -2.497  1.00  0.00           H  
ATOM    510  HG2 LYS A  32       7.825 -13.339  -3.062  1.00  0.00           H  
ATOM    511  HG3 LYS A  32       8.363 -11.696  -3.493  1.00  0.00           H  
ATOM    512  HD2 LYS A  32       8.488 -11.112  -1.027  1.00  0.00           H  
ATOM    513  HD3 LYS A  32       8.048 -12.804  -0.632  1.00  0.00           H  
ATOM    514  HE2 LYS A  32      10.101 -13.624  -1.817  1.00  0.00           H  
ATOM    515  HE3 LYS A  32      10.535 -11.935  -2.222  1.00  0.00           H  
ATOM    516  HZ1 LYS A  32      10.263 -13.020   0.606  1.00  0.00           H  
ATOM    517  HZ2 LYS A  32      11.760 -12.616  -0.222  1.00  0.00           H  
ATOM    518  HZ3 LYS A  32      10.592 -11.450   0.104  1.00  0.00           H  
ATOM    519  N   LYS A  33       4.873 -12.971   0.584  1.00  0.00           N  
ATOM    520  CA  LYS A  33       4.801 -12.604   1.998  1.00  0.00           C  
ATOM    521  C   LYS A  33       4.652 -13.859   2.829  1.00  0.00           C  
ATOM    522  O   LYS A  33       4.106 -14.818   2.306  1.00  0.00           O  
ATOM    523  CB  LYS A  33       3.568 -11.672   2.156  1.00  0.00           C  
ATOM    524  CG  LYS A  33       3.364 -11.079   3.578  1.00  0.00           C  
ATOM    525  CD  LYS A  33       4.482 -10.080   3.987  1.00  0.00           C  
ATOM    526  CE  LYS A  33       4.129  -9.347   5.307  1.00  0.00           C  
ATOM    527  NZ  LYS A  33       5.221  -8.435   5.705  1.00  0.00           N  
ATOM    528  H   LYS A  33       4.382 -13.793   0.283  1.00  0.00           H  
ATOM    529  HA  LYS A  33       5.731 -12.092   2.290  1.00  0.00           H  
ATOM    530  HB2 LYS A  33       3.653 -10.841   1.437  1.00  0.00           H  
ATOM    531  HB3 LYS A  33       2.673 -12.256   1.882  1.00  0.00           H  
ATOM    532  HG2 LYS A  33       2.402 -10.538   3.577  1.00  0.00           H  
ATOM    533  HG3 LYS A  33       3.290 -11.889   4.320  1.00  0.00           H  
ATOM    534  HD2 LYS A  33       5.435 -10.612   4.128  1.00  0.00           H  
ATOM    535  HD3 LYS A  33       4.623  -9.325   3.197  1.00  0.00           H  
ATOM    536  HE2 LYS A  33       3.213  -8.752   5.161  1.00  0.00           H  
ATOM    537  HE3 LYS A  33       3.946 -10.082   6.106  1.00  0.00           H  
ATOM    538  HZ1 LYS A  33       4.975  -7.841   6.575  1.00  0.00           H  
ATOM    539  HZ2 LYS A  33       6.156  -8.946   5.892  1.00  0.00           H  
ATOM    540  HZ3 LYS A  33       5.381  -7.794   4.941  1.00  0.00           H  
ATOM    541  N   ASN A  34       5.127 -13.892   4.096  1.00  0.00           N  
ATOM    542  CA  ASN A  34       5.065 -15.130   4.871  1.00  0.00           C  
ATOM    543  C   ASN A  34       5.094 -14.835   6.354  1.00  0.00           C  
ATOM    544  O   ASN A  34       5.996 -15.287   7.043  1.00  0.00           O  
ATOM    545  CB  ASN A  34       6.236 -16.049   4.427  1.00  0.00           C  
ATOM    546  CG  ASN A  34       7.589 -15.394   4.580  1.00  0.00           C  
ATOM    547  OD1 ASN A  34       7.667 -14.245   4.987  1.00  0.00           O  
ATOM    548  ND2 ASN A  34       8.684 -16.114   4.252  1.00  0.00           N  
ATOM    549  H   ASN A  34       5.591 -13.104   4.505  1.00  0.00           H  
ATOM    550  HA  ASN A  34       4.112 -15.655   4.686  1.00  0.00           H  
ATOM    551  HB2 ASN A  34       6.216 -16.982   5.013  1.00  0.00           H  
ATOM    552  HB3 ASN A  34       6.106 -16.310   3.365  1.00  0.00           H  
ATOM    553 HD21 ASN A  34       8.603 -17.055   3.918  1.00  0.00           H  
ATOM    554 HD22 ASN A  34       9.594 -15.707   4.342  1.00  0.00           H  
ATOM    555  N   ASP A  35       4.094 -14.075   6.858  1.00  0.00           N  
ATOM    556  CA  ASP A  35       4.033 -13.774   8.288  1.00  0.00           C  
ATOM    557  C   ASP A  35       2.587 -13.735   8.728  1.00  0.00           C  
ATOM    558  O   ASP A  35       2.173 -12.779   9.363  1.00  0.00           O  
ATOM    559  CB  ASP A  35       4.781 -12.443   8.552  1.00  0.00           C  
ATOM    560  CG  ASP A  35       4.836 -12.126  10.025  1.00  0.00           C  
ATOM    561  OD1 ASP A  35       4.241 -11.096  10.443  1.00  0.00           O  
ATOM    562  OD2 ASP A  35       5.476 -12.909  10.778  1.00  0.00           O  
ATOM    563  H   ASP A  35       3.391 -13.685   6.259  1.00  0.00           H  
ATOM    564  HA  ASP A  35       4.510 -14.571   8.881  1.00  0.00           H  
ATOM    565  HB2 ASP A  35       5.812 -12.520   8.169  1.00  0.00           H  
ATOM    566  HB3 ASP A  35       4.272 -11.636   8.004  1.00  0.00           H  
ATOM    567  HD2 ASP A  35       5.472 -12.652  11.703  1.00  0.00           H  
ATOM    568  N   TRP A  36       1.811 -14.791   8.385  1.00  0.00           N  
ATOM    569  CA  TRP A  36       0.390 -14.821   8.732  1.00  0.00           C  
ATOM    570  C   TRP A  36      -0.086 -16.249   8.867  1.00  0.00           C  
ATOM    571  O   TRP A  36       0.677 -17.150   8.557  1.00  0.00           O  
ATOM    572  CB  TRP A  36      -0.402 -14.106   7.606  1.00  0.00           C  
ATOM    573  CG  TRP A  36      -0.016 -12.654   7.546  1.00  0.00           C  
ATOM    574  CD1 TRP A  36       0.680 -12.024   6.586  1.00  0.00           C  
ATOM    575  CD2 TRP A  36      -0.355 -11.626   8.594  1.00  0.00           C  
ATOM    576  NE1 TRP A  36       0.818 -10.763   6.909  1.00  0.00           N  
ATOM    577  CE2 TRP A  36       0.232 -10.482   8.089  1.00  0.00           C  
ATOM    578  CE3 TRP A  36      -1.053 -11.635   9.801  1.00  0.00           C  
ATOM    579  CZ2 TRP A  36       0.172  -9.268   8.773  1.00  0.00           C  
ATOM    580  CZ3 TRP A  36      -1.119 -10.423  10.500  1.00  0.00           C  
ATOM    581  CH2 TRP A  36      -0.516  -9.260   9.995  1.00  0.00           C  
ATOM    582  H   TRP A  36       2.181 -15.556   7.854  1.00  0.00           H  
ATOM    583  HA  TRP A  36       0.219 -14.333   9.704  1.00  0.00           H  
ATOM    584  HB2 TRP A  36      -0.186 -14.599   6.645  1.00  0.00           H  
ATOM    585  HB3 TRP A  36      -1.487 -14.151   7.782  1.00  0.00           H  
ATOM    586  HD1 TRP A  36       1.070 -12.492   5.682  1.00  0.00           H  
ATOM    587  HE1 TRP A  36       1.312 -10.069   6.331  1.00  0.00           H  
ATOM    588  HE3 TRP A  36      -1.523 -12.538  10.176  1.00  0.00           H  
ATOM    589  HZ2 TRP A  36       0.638  -8.373   8.375  1.00  0.00           H  
ATOM    590  HZ3 TRP A  36      -1.646 -10.384  11.448  1.00  0.00           H  
ATOM    591  HH2 TRP A  36      -0.583  -8.336  10.561  1.00  0.00           H  
ATOM    592  N   LYS A  37      -1.343 -16.463   9.324  1.00  0.00           N  
ATOM    593  CA  LYS A  37      -1.882 -17.819   9.405  1.00  0.00           C  
ATOM    594  C   LYS A  37      -0.965 -18.681  10.237  1.00  0.00           C  
ATOM    595  O   LYS A  37      -0.550 -19.734   9.779  1.00  0.00           O  
ATOM    596  CB  LYS A  37      -2.138 -18.398   7.986  1.00  0.00           C  
ATOM    597  CG  LYS A  37      -3.047 -17.458   7.148  1.00  0.00           C  
ATOM    598  CD  LYS A  37      -3.345 -18.061   5.748  1.00  0.00           C  
ATOM    599  CE  LYS A  37      -4.163 -17.095   4.848  1.00  0.00           C  
ATOM    600  NZ  LYS A  37      -5.489 -16.762   5.409  1.00  0.00           N  
ATOM    601  H   LYS A  37      -1.935 -15.701   9.597  1.00  0.00           H  
ATOM    602  HA  LYS A  37      -2.850 -17.803   9.938  1.00  0.00           H  
ATOM    603  HB2 LYS A  37      -1.180 -18.536   7.460  1.00  0.00           H  
ATOM    604  HB3 LYS A  37      -2.621 -19.385   8.081  1.00  0.00           H  
ATOM    605  HG2 LYS A  37      -3.990 -17.299   7.693  1.00  0.00           H  
ATOM    606  HG3 LYS A  37      -2.549 -16.484   7.019  1.00  0.00           H  
ATOM    607  HD2 LYS A  37      -2.392 -18.286   5.241  1.00  0.00           H  
ATOM    608  HD3 LYS A  37      -3.900 -19.007   5.866  1.00  0.00           H  
ATOM    609  HE2 LYS A  37      -3.597 -16.164   4.682  1.00  0.00           H  
ATOM    610  HE3 LYS A  37      -4.327 -17.568   3.866  1.00  0.00           H  
ATOM    611  HZ1 LYS A  37      -6.086 -17.625   5.668  1.00  0.00           H  
ATOM    612  HZ2 LYS A  37      -5.479 -16.048   6.222  1.00  0.00           H  
ATOM    613  HZ3 LYS A  37      -6.005 -16.301   4.674  1.00  0.00           H  
ATOM    614  N   HIS A  38      -0.656 -18.235  11.478  1.00  0.00           N  
ATOM    615  CA  HIS A  38       0.177 -19.029  12.380  1.00  0.00           C  
ATOM    616  C   HIS A  38      -0.709 -19.757  13.365  1.00  0.00           C  
ATOM    617  O   HIS A  38      -0.437 -19.725  14.555  1.00  0.00           O  
ATOM    618  CB  HIS A  38       1.201 -18.091  13.070  1.00  0.00           C  
ATOM    619  CG  HIS A  38       1.950 -17.315  12.016  1.00  0.00           C  
ATOM    620  ND1 HIS A  38       2.778 -17.867  11.157  1.00  0.00           N  
ATOM    621  CD2 HIS A  38       1.879 -15.986  11.803  1.00  0.00           C  
ATOM    622  CE1 HIS A  38       3.266 -16.954  10.378  1.00  0.00           C  
ATOM    623  NE2 HIS A  38       2.789 -15.839  10.699  1.00  0.00           N  
ATOM    624  H   HIS A  38      -1.023 -17.366  11.818  1.00  0.00           H  
ATOM    625  HA  HIS A  38       0.748 -19.800  11.837  1.00  0.00           H  
ATOM    626  HB2 HIS A  38       0.669 -17.392  13.734  1.00  0.00           H  
ATOM    627  HB3 HIS A  38       1.916 -18.669  13.676  1.00  0.00           H  
ATOM    628  HD1 HIS A  38       3.008 -18.871  11.109  1.00  0.00           H  
ATOM    629  HD2 HIS A  38       1.297 -15.224  12.317  1.00  0.00           H  
ATOM    630  HE1 HIS A  38       3.978 -17.117   9.569  1.00  0.00           H  
ATOM    631  HE2 HIS A  38       3.013 -14.964  10.246  1.00  0.00           H  
ATOM    632  N   ASN A  39      -1.779 -20.426  12.871  1.00  0.00           N  
ATOM    633  CA  ASN A  39      -2.678 -21.176  13.747  1.00  0.00           C  
ATOM    634  C   ASN A  39      -3.152 -22.383  12.969  1.00  0.00           C  
ATOM    635  O   ASN A  39      -4.346 -22.601  12.838  1.00  0.00           O  
ATOM    636  CB  ASN A  39      -3.851 -20.268  14.201  1.00  0.00           C  
ATOM    637  CG  ASN A  39      -3.318 -19.038  14.896  1.00  0.00           C  
ATOM    638  OD1 ASN A  39      -3.205 -19.051  16.112  1.00  0.00           O  
ATOM    639  ND2 ASN A  39      -2.971 -17.964  14.153  1.00  0.00           N  
ATOM    640  H   ASN A  39      -1.993 -20.410  11.893  1.00  0.00           H  
ATOM    641  HA  ASN A  39      -2.150 -21.553  14.638  1.00  0.00           H  
ATOM    642  HB2 ASN A  39      -4.447 -19.970  13.324  1.00  0.00           H  
ATOM    643  HB3 ASN A  39      -4.512 -20.824  14.885  1.00  0.00           H  
ATOM    644 HD21 ASN A  39      -3.079 -17.964  13.158  1.00  0.00           H  
ATOM    645 HD22 ASN A  39      -2.603 -17.147  14.599  1.00  0.00           H  
ATOM    646  N   ILE A  40      -2.190 -23.166  12.426  1.00  0.00           N  
ATOM    647  CA  ILE A  40      -2.546 -24.294  11.569  1.00  0.00           C  
ATOM    648  C   ILE A  40      -2.898 -25.448  12.479  1.00  0.00           C  
ATOM    649  O   ILE A  40      -2.329 -25.513  13.557  1.00  0.00           O  
ATOM    650  CB  ILE A  40      -1.396 -24.645  10.576  1.00  0.00           C  
ATOM    651  CG1 ILE A  40      -0.904 -23.406   9.759  1.00  0.00           C  
ATOM    652  CG2 ILE A  40      -1.791 -25.827   9.643  1.00  0.00           C  
ATOM    653  CD1 ILE A  40      -2.011 -22.655   8.969  1.00  0.00           C  
ATOM    654  H   ILE A  40      -1.223 -23.005  12.636  1.00  0.00           H  
ATOM    655  HA  ILE A  40      -3.436 -24.035  10.974  1.00  0.00           H  
ATOM    656  HB  ILE A  40      -0.536 -24.990  11.177  1.00  0.00           H  
ATOM    657 HG12 ILE A  40      -0.420 -22.674  10.426  1.00  0.00           H  
ATOM    658 HG13 ILE A  40      -0.133 -23.739   9.044  1.00  0.00           H  
ATOM    659 HG21 ILE A  40      -1.943 -26.745  10.229  1.00  0.00           H  
ATOM    660 HG22 ILE A  40      -2.718 -25.610   9.094  1.00  0.00           H  
ATOM    661 HG23 ILE A  40      -0.992 -26.029   8.913  1.00  0.00           H  
ATOM    662 HD11 ILE A  40      -2.724 -22.169   9.652  1.00  0.00           H  
ATOM    663 HD12 ILE A  40      -1.552 -21.869   8.349  1.00  0.00           H  
ATOM    664 HD13 ILE A  40      -2.559 -23.336   8.303  1.00  0.00           H  
ATOM    665  N   THR A  41      -3.832 -26.347  12.082  1.00  0.00           N  
ATOM    666  CA  THR A  41      -4.242 -27.431  12.974  1.00  0.00           C  
ATOM    667  C   THR A  41      -4.677 -26.804  14.279  1.00  0.00           C  
ATOM    668  O   THR A  41      -4.060 -27.044  15.304  1.00  0.00           O  
ATOM    669  CB  THR A  41      -3.110 -28.488  13.102  1.00  0.00           C  
ATOM    670  OG1 THR A  41      -2.688 -28.823  11.767  1.00  0.00           O  
ATOM    671  CG2 THR A  41      -3.599 -29.767  13.836  1.00  0.00           C  
ATOM    672  H   THR A  41      -4.277 -26.278  11.186  1.00  0.00           H  
ATOM    673  HA  THR A  41      -5.122 -27.944  12.547  1.00  0.00           H  
ATOM    674  HB  THR A  41      -2.258 -28.051  13.650  1.00  0.00           H  
ATOM    675  HG1 THR A  41      -1.968 -29.445  11.751  1.00  0.00           H  
ATOM    676 HG21 THR A  41      -2.771 -30.487  13.930  1.00  0.00           H  
ATOM    677 HG22 THR A  41      -3.968 -29.534  14.846  1.00  0.00           H  
ATOM    678 HG23 THR A  41      -4.411 -30.244  13.266  1.00  0.00           H  
ATOM    679  N   GLN A  42      -5.745 -25.973  14.231  1.00  0.00           N  
ATOM    680  CA  GLN A  42      -6.231 -25.309  15.438  1.00  0.00           C  
ATOM    681  C   GLN A  42      -5.103 -24.545  16.082  1.00  0.00           C  
ATOM    682  O   GLN A  42      -4.844 -23.401  15.746  1.00  0.00           O  
ATOM    683  CB  GLN A  42      -6.845 -26.319  16.447  1.00  0.00           C  
ATOM    684  CG  GLN A  42      -7.868 -27.278  15.775  1.00  0.00           C  
ATOM    685  CD  GLN A  42      -9.098 -26.588  15.232  1.00  0.00           C  
ATOM    686  OE1 GLN A  42      -9.353 -25.443  15.570  1.00  0.00           O  
ATOM    687  NE2 GLN A  42      -9.896 -27.279  14.388  1.00  0.00           N  
ATOM    688  H   GLN A  42      -6.226 -25.803  13.367  1.00  0.00           H  
ATOM    689  HA  GLN A  42      -7.008 -24.574  15.167  1.00  0.00           H  
ATOM    690  HB2 GLN A  42      -6.039 -26.931  16.883  1.00  0.00           H  
ATOM    691  HB3 GLN A  42      -7.329 -25.772  17.274  1.00  0.00           H  
ATOM    692  HG2 GLN A  42      -7.367 -27.834  14.966  1.00  0.00           H  
ATOM    693  HG3 GLN A  42      -8.212 -28.009  16.523  1.00  0.00           H  
ATOM    694 HE21 GLN A  42      -9.684 -28.221  14.126  1.00  0.00           H  
ATOM    695 HE22 GLN A  42     -10.720 -26.847  14.016  1.00  0.00           H  
TER     696      GLN A  42                                                      
ENDMDL                                                                          
MODEL        3                                                                  
ATOM      1  N   TYR A   1     -12.525  22.293  -2.479  1.00  0.00           N  
ATOM      2  CA  TYR A   1     -11.606  21.837  -1.447  1.00  0.00           C  
ATOM      3  C   TYR A   1     -10.179  22.112  -1.864  1.00  0.00           C  
ATOM      4  O   TYR A   1      -9.968  22.405  -3.030  1.00  0.00           O  
ATOM      5  CB  TYR A   1     -11.830  20.322  -1.217  1.00  0.00           C  
ATOM      6  CG  TYR A   1     -11.519  19.559  -2.512  1.00  0.00           C  
ATOM      7  CD1 TYR A   1     -12.497  19.422  -3.503  1.00  0.00           C  
ATOM      8  CD2 TYR A   1     -10.255  18.996  -2.717  1.00  0.00           C  
ATOM      9  CE1 TYR A   1     -12.211  18.744  -4.692  1.00  0.00           C  
ATOM     10  CE2 TYR A   1      -9.966  18.326  -3.908  1.00  0.00           C  
ATOM     11  CZ  TYR A   1     -10.940  18.194  -4.902  1.00  0.00           C  
ATOM     12  OH  TYR A   1     -10.625  17.516  -6.084  1.00  0.00           O  
ATOM     13  H1  TYR A   1     -12.501  23.258  -2.748  1.00  0.00           H  
ATOM     14  HA  TYR A   1     -11.827  22.385  -0.516  1.00  0.00           H  
ATOM     15  HB2 TYR A   1     -11.192  19.960  -0.396  1.00  0.00           H  
ATOM     16  HB3 TYR A   1     -12.878  20.146  -0.925  1.00  0.00           H  
ATOM     17  HD1 TYR A   1     -13.486  19.844  -3.354  1.00  0.00           H  
ATOM     18  HD2 TYR A   1      -9.492  19.077  -1.950  1.00  0.00           H  
ATOM     19  HE1 TYR A   1     -12.985  18.650  -5.448  1.00  0.00           H  
ATOM     20  HE2 TYR A   1      -8.979  17.902  -4.065  1.00  0.00           H  
ATOM     21  HH  TYR A   1     -11.340  17.462  -6.708  1.00  0.00           H  
ATOM     22  N   ALA A   2      -9.209  22.029  -0.921  1.00  0.00           N  
ATOM     23  CA  ALA A   2      -7.808  22.334  -1.228  1.00  0.00           C  
ATOM     24  C   ALA A   2      -7.632  23.784  -1.625  1.00  0.00           C  
ATOM     25  O   ALA A   2      -8.600  24.422  -2.009  1.00  0.00           O  
ATOM     26  CB  ALA A   2      -7.201  21.385  -2.294  1.00  0.00           C  
ATOM     27  H   ALA A   2      -9.443  21.777   0.022  1.00  0.00           H  
ATOM     28  HA  ALA A   2      -7.218  22.186  -0.305  1.00  0.00           H  
ATOM     29  HB1 ALA A   2      -7.317  20.340  -1.971  1.00  0.00           H  
ATOM     30  HB2 ALA A   2      -7.691  21.508  -3.270  1.00  0.00           H  
ATOM     31  HB3 ALA A   2      -6.127  21.588  -2.425  1.00  0.00           H  
ATOM     32  N   GLU A   3      -6.397  24.334  -1.534  1.00  0.00           N  
ATOM     33  CA  GLU A   3      -6.187  25.737  -1.897  1.00  0.00           C  
ATOM     34  C   GLU A   3      -4.705  26.040  -1.950  1.00  0.00           C  
ATOM     35  O   GLU A   3      -3.922  25.205  -1.526  1.00  0.00           O  
ATOM     36  CB  GLU A   3      -6.900  26.681  -0.878  1.00  0.00           C  
ATOM     37  CG  GLU A   3      -7.847  27.703  -1.565  1.00  0.00           C  
ATOM     38  CD  GLU A   3      -8.499  28.579  -0.526  1.00  0.00           C  
ATOM     39  OE1 GLU A   3      -9.581  28.188  -0.008  1.00  0.00           O  
ATOM     40  OE2 GLU A   3      -7.935  29.664  -0.218  1.00  0.00           O  
ATOM     41  H   GLU A   3      -5.614  23.803  -1.201  1.00  0.00           H  
ATOM     42  HA  GLU A   3      -6.580  25.883  -2.917  1.00  0.00           H  
ATOM     43  HB2 GLU A   3      -7.503  26.084  -0.175  1.00  0.00           H  
ATOM     44  HB3 GLU A   3      -6.159  27.231  -0.276  1.00  0.00           H  
ATOM     45  HG2 GLU A   3      -7.285  28.336  -2.270  1.00  0.00           H  
ATOM     46  HG3 GLU A   3      -8.627  27.171  -2.133  1.00  0.00           H  
ATOM     47  HE2 GLU A   3      -8.402  30.172   0.449  1.00  0.00           H  
ATOM     48  N   GLY A   4      -4.297  27.225  -2.459  1.00  0.00           N  
ATOM     49  CA  GLY A   4      -2.874  27.545  -2.483  1.00  0.00           C  
ATOM     50  C   GLY A   4      -2.635  28.956  -2.962  1.00  0.00           C  
ATOM     51  O   GLY A   4      -2.056  29.126  -4.024  1.00  0.00           O  
ATOM     52  H   GLY A   4      -4.949  27.890  -2.826  1.00  0.00           H  
ATOM     53  HA2 GLY A   4      -2.454  27.459  -1.468  1.00  0.00           H  
ATOM     54  HA3 GLY A   4      -2.349  26.829  -3.137  1.00  0.00           H  
ATOM     55  N   THR A   5      -3.074  29.967  -2.174  1.00  0.00           N  
ATOM     56  CA  THR A   5      -2.820  31.366  -2.524  1.00  0.00           C  
ATOM     57  C   THR A   5      -1.707  31.898  -1.644  1.00  0.00           C  
ATOM     58  O   THR A   5      -1.729  33.066  -1.292  1.00  0.00           O  
ATOM     59  CB  THR A   5      -4.161  32.145  -2.379  1.00  0.00           C  
ATOM     60  OG1 THR A   5      -5.242  31.340  -2.882  1.00  0.00           O  
ATOM     61  CG2 THR A   5      -4.165  33.522  -3.101  1.00  0.00           C  
ATOM     62  H   THR A   5      -3.543  29.780  -1.307  1.00  0.00           H  
ATOM     63  HA  THR A   5      -2.489  31.466  -3.570  1.00  0.00           H  
ATOM     64  HB  THR A   5      -4.370  32.296  -1.307  1.00  0.00           H  
ATOM     65  HG1 THR A   5      -5.147  31.136  -3.806  1.00  0.00           H  
ATOM     66 HG21 THR A   5      -3.406  34.202  -2.689  1.00  0.00           H  
ATOM     67 HG22 THR A   5      -3.975  33.394  -4.177  1.00  0.00           H  
ATOM     68 HG23 THR A   5      -5.153  33.994  -2.978  1.00  0.00           H  
ATOM     69  N   PHE A   6      -0.713  31.054  -1.273  1.00  0.00           N  
ATOM     70  CA  PHE A   6       0.382  31.521  -0.420  1.00  0.00           C  
ATOM     71  C   PHE A   6       1.353  30.380  -0.181  1.00  0.00           C  
ATOM     72  O   PHE A   6       2.499  30.476  -0.594  1.00  0.00           O  
ATOM     73  CB  PHE A   6      -0.117  32.101   0.943  1.00  0.00           C  
ATOM     74  CG  PHE A   6       0.370  33.544   1.145  1.00  0.00           C  
ATOM     75  CD1 PHE A   6       1.739  33.787   1.305  1.00  0.00           C  
ATOM     76  CD2 PHE A   6      -0.526  34.620   1.173  1.00  0.00           C  
ATOM     77  CE1 PHE A   6       2.211  35.089   1.492  1.00  0.00           C  
ATOM     78  CE2 PHE A   6      -0.055  35.924   1.357  1.00  0.00           C  
ATOM     79  CZ  PHE A   6       1.313  36.160   1.517  1.00  0.00           C  
ATOM     80  H   PHE A   6      -0.687  30.107  -1.596  1.00  0.00           H  
ATOM     81  HA  PHE A   6       0.909  32.306  -0.989  1.00  0.00           H  
ATOM     82  HB2 PHE A   6      -1.214  32.045   1.005  1.00  0.00           H  
ATOM     83  HB3 PHE A   6       0.267  31.529   1.802  1.00  0.00           H  
ATOM     84  HD1 PHE A   6       2.443  32.961   1.284  1.00  0.00           H  
ATOM     85  HD2 PHE A   6      -1.591  34.452   1.055  1.00  0.00           H  
ATOM     86  HE1 PHE A   6       3.274  35.269   1.618  1.00  0.00           H  
ATOM     87  HE2 PHE A   6      -0.754  36.755   1.375  1.00  0.00           H  
ATOM     88  HZ  PHE A   6       1.678  37.173   1.661  1.00  0.00           H  
ATOM     89  N   ILE A   7       0.890  29.296   0.491  1.00  0.00           N  
ATOM     90  CA  ILE A   7       1.752  28.151   0.795  1.00  0.00           C  
ATOM     91  C   ILE A   7       0.904  26.901   0.665  1.00  0.00           C  
ATOM     92  O   ILE A   7      -0.278  26.995   0.956  1.00  0.00           O  
ATOM     93  CB  ILE A   7       2.341  28.286   2.234  1.00  0.00           C  
ATOM     94  CG1 ILE A   7       3.184  29.594   2.361  1.00  0.00           C  
ATOM     95  CG2 ILE A   7       3.174  27.030   2.618  1.00  0.00           C  
ATOM     96  CD1 ILE A   7       3.791  29.836   3.770  1.00  0.00           C  
ATOM     97  H   ILE A   7      -0.057  29.266   0.823  1.00  0.00           H  
ATOM     98  HA  ILE A   7       2.577  28.084   0.068  1.00  0.00           H  
ATOM     99  HB  ILE A   7       1.492  28.355   2.936  1.00  0.00           H  
ATOM    100 HG12 ILE A   7       3.997  29.590   1.617  1.00  0.00           H  
ATOM    101 HG13 ILE A   7       2.534  30.458   2.156  1.00  0.00           H  
ATOM    102 HG21 ILE A   7       2.561  26.121   2.553  1.00  0.00           H  
ATOM    103 HG22 ILE A   7       4.039  26.925   1.946  1.00  0.00           H  
ATOM    104 HG23 ILE A   7       3.534  27.086   3.655  1.00  0.00           H  
ATOM    105 HD11 ILE A   7       4.205  30.856   3.826  1.00  0.00           H  
ATOM    106 HD12 ILE A   7       3.016  29.732   4.545  1.00  0.00           H  
ATOM    107 HD13 ILE A   7       4.611  29.135   3.983  1.00  0.00           H  
ATOM    108  N   SER A   8       1.455  25.737   0.237  1.00  0.00           N  
ATOM    109  CA  SER A   8       0.625  24.540   0.098  1.00  0.00           C  
ATOM    110  C   SER A   8       1.461  23.279   0.153  1.00  0.00           C  
ATOM    111  O   SER A   8       1.426  22.491  -0.779  1.00  0.00           O  
ATOM    112  CB  SER A   8      -0.198  24.622  -1.216  1.00  0.00           C  
ATOM    113  OG  SER A   8       0.655  24.640  -2.372  1.00  0.00           O  
ATOM    114  H   SER A   8       2.422  25.679  -0.023  1.00  0.00           H  
ATOM    115  HA  SER A   8      -0.078  24.469   0.946  1.00  0.00           H  
ATOM    116  HB2 SER A   8      -0.854  23.741  -1.301  1.00  0.00           H  
ATOM    117  HB3 SER A   8      -0.837  25.519  -1.209  1.00  0.00           H  
ATOM    118  HG  SER A   8       1.231  25.397  -2.391  1.00  0.00           H  
ATOM    119  N   ASP A   9       2.213  23.061   1.255  1.00  0.00           N  
ATOM    120  CA  ASP A   9       2.953  21.807   1.395  1.00  0.00           C  
ATOM    121  C   ASP A   9       1.968  20.662   1.467  1.00  0.00           C  
ATOM    122  O   ASP A   9       2.247  19.617   0.901  1.00  0.00           O  
ATOM    123  CB  ASP A   9       3.845  21.793   2.663  1.00  0.00           C  
ATOM    124  CG  ASP A   9       4.600  20.490   2.738  1.00  0.00           C  
ATOM    125  OD1 ASP A   9       4.103  19.547   3.412  1.00  0.00           O  
ATOM    126  OD2 ASP A   9       5.694  20.396   2.117  1.00  0.00           O  
ATOM    127  H   ASP A   9       2.231  23.723   2.006  1.00  0.00           H  
ATOM    128  HA  ASP A   9       3.605  21.682   0.513  1.00  0.00           H  
ATOM    129  HB2 ASP A   9       4.559  22.632   2.621  1.00  0.00           H  
ATOM    130  HB3 ASP A   9       3.221  21.918   3.562  1.00  0.00           H  
ATOM    131  HD2 ASP A   9       6.122  19.541   2.205  1.00  0.00           H  
ATOM    132  N   TYR A  10       0.815  20.851   2.154  1.00  0.00           N  
ATOM    133  CA  TYR A  10      -0.218  19.812   2.197  1.00  0.00           C  
ATOM    134  C   TYR A  10      -0.407  19.131   0.859  1.00  0.00           C  
ATOM    135  O   TYR A  10      -0.593  17.925   0.849  1.00  0.00           O  
ATOM    136  CB  TYR A  10      -1.598  20.380   2.652  1.00  0.00           C  
ATOM    137  CG  TYR A  10      -1.861  20.049   4.128  1.00  0.00           C  
ATOM    138  CD1 TYR A  10      -2.184  18.733   4.479  1.00  0.00           C  
ATOM    139  CD2 TYR A  10      -1.791  21.027   5.125  1.00  0.00           C  
ATOM    140  CE1 TYR A  10      -2.465  18.400   5.807  1.00  0.00           C  
ATOM    141  CE2 TYR A  10      -2.075  20.695   6.453  1.00  0.00           C  
ATOM    142  CZ  TYR A  10      -2.419  19.385   6.801  1.00  0.00           C  
ATOM    143  OH  TYR A  10      -2.711  19.086   8.136  1.00  0.00           O  
ATOM    144  H   TYR A  10       0.663  21.695   2.670  1.00  0.00           H  
ATOM    145  HA  TYR A  10       0.132  19.046   2.909  1.00  0.00           H  
ATOM    146  HB2 TYR A  10      -1.669  21.461   2.458  1.00  0.00           H  
ATOM    147  HB3 TYR A  10      -2.424  19.917   2.093  1.00  0.00           H  
ATOM    148  HD1 TYR A  10      -2.217  17.961   3.717  1.00  0.00           H  
ATOM    149  HD2 TYR A  10      -1.517  22.047   4.873  1.00  0.00           H  
ATOM    150  HE1 TYR A  10      -2.717  17.374   6.054  1.00  0.00           H  
ATOM    151  HE2 TYR A  10      -2.029  21.458   7.223  1.00  0.00           H  
ATOM    152  HH  TYR A  10      -2.973  18.185   8.287  1.00  0.00           H  
ATOM    153  N   SER A  11      -0.371  19.866  -0.276  1.00  0.00           N  
ATOM    154  CA  SER A  11      -0.522  19.206  -1.573  1.00  0.00           C  
ATOM    155  C   SER A  11       0.328  17.955  -1.625  1.00  0.00           C  
ATOM    156  O   SER A  11      -0.173  16.909  -2.007  1.00  0.00           O  
ATOM    157  CB  SER A  11      -0.085  20.138  -2.731  1.00  0.00           C  
ATOM    158  OG  SER A  11       1.297  20.487  -2.548  1.00  0.00           O  
ATOM    159  H   SER A  11      -0.259  20.861  -0.246  1.00  0.00           H  
ATOM    160  HA  SER A  11      -1.586  18.942  -1.704  1.00  0.00           H  
ATOM    161  HB2 SER A  11      -0.220  19.617  -3.694  1.00  0.00           H  
ATOM    162  HB3 SER A  11      -0.710  21.047  -2.730  1.00  0.00           H  
ATOM    163  HG  SER A  11       1.624  21.065  -3.230  1.00  0.00           H  
ATOM    164  N   ILE A  12       1.616  18.055  -1.221  1.00  0.00           N  
ATOM    165  CA  ILE A  12       2.480  16.877  -1.166  1.00  0.00           C  
ATOM    166  C   ILE A  12       2.211  16.217   0.172  1.00  0.00           C  
ATOM    167  O   ILE A  12       2.964  16.440   1.107  1.00  0.00           O  
ATOM    168  CB  ILE A  12       3.981  17.257  -1.369  1.00  0.00           C  
ATOM    169  CG1 ILE A  12       4.164  18.016  -2.722  1.00  0.00           C  
ATOM    170  CG2 ILE A  12       4.875  15.983  -1.316  1.00  0.00           C  
ATOM    171  CD1 ILE A  12       5.613  18.514  -2.970  1.00  0.00           C  
ATOM    172  H   ILE A  12       1.976  18.927  -0.884  1.00  0.00           H  
ATOM    173  HA  ILE A  12       2.229  16.175  -1.978  1.00  0.00           H  
ATOM    174  HB  ILE A  12       4.282  17.932  -0.549  1.00  0.00           H  
ATOM    175 HG12 ILE A  12       3.860  17.366  -3.558  1.00  0.00           H  
ATOM    176 HG13 ILE A  12       3.514  18.905  -2.738  1.00  0.00           H  
ATOM    177 HG21 ILE A  12       5.942  16.249  -1.303  1.00  0.00           H  
ATOM    178 HG22 ILE A  12       4.683  15.388  -0.411  1.00  0.00           H  
ATOM    179 HG23 ILE A  12       4.681  15.344  -2.191  1.00  0.00           H  
ATOM    180 HD11 ILE A  12       6.303  17.676  -3.147  1.00  0.00           H  
ATOM    181 HD12 ILE A  12       5.638  19.160  -3.862  1.00  0.00           H  
ATOM    182 HD13 ILE A  12       5.971  19.098  -2.108  1.00  0.00           H  
ATOM    183  N   ALA A  13       1.138  15.397   0.277  1.00  0.00           N  
ATOM    184  CA  ALA A  13       0.867  14.665   1.519  1.00  0.00           C  
ATOM    185  C   ALA A  13      -0.234  13.646   1.306  1.00  0.00           C  
ATOM    186  O   ALA A  13      -0.020  12.471   1.560  1.00  0.00           O  
ATOM    187  CB  ALA A  13       0.465  15.580   2.709  1.00  0.00           C  
ATOM    188  H   ALA A  13       0.541  15.254  -0.514  1.00  0.00           H  
ATOM    189  HA  ALA A  13       1.789  14.124   1.798  1.00  0.00           H  
ATOM    190  HB1 ALA A  13       0.352  14.972   3.620  1.00  0.00           H  
ATOM    191  HB2 ALA A  13       1.229  16.347   2.901  1.00  0.00           H  
ATOM    192  HB3 ALA A  13      -0.491  16.086   2.519  1.00  0.00           H  
ATOM    193  N   MET A  14      -1.425  14.079   0.828  1.00  0.00           N  
ATOM    194  CA  MET A  14      -2.490  13.121   0.545  1.00  0.00           C  
ATOM    195  C   MET A  14      -2.025  12.265  -0.610  1.00  0.00           C  
ATOM    196  O   MET A  14      -2.205  11.060  -0.553  1.00  0.00           O  
ATOM    197  CB  MET A  14      -3.851  13.771   0.165  1.00  0.00           C  
ATOM    198  CG  MET A  14      -4.566  14.459   1.361  1.00  0.00           C  
ATOM    199  SD  MET A  14      -3.697  15.927   2.009  1.00  0.00           S  
ATOM    200  CE  MET A  14      -3.848  17.102   0.624  1.00  0.00           C  
ATOM    201  H   MET A  14      -1.568  15.040   0.595  1.00  0.00           H  
ATOM    202  HA  MET A  14      -2.646  12.482   1.431  1.00  0.00           H  
ATOM    203  HB2 MET A  14      -3.714  14.478  -0.667  1.00  0.00           H  
ATOM    204  HB3 MET A  14      -4.518  12.968  -0.191  1.00  0.00           H  
ATOM    205  HG2 MET A  14      -5.575  14.780   1.057  1.00  0.00           H  
ATOM    206  HG3 MET A  14      -4.674  13.744   2.192  1.00  0.00           H  
ATOM    207  HE1 MET A  14      -4.888  17.140   0.271  1.00  0.00           H  
ATOM    208  HE2 MET A  14      -3.556  18.099   0.978  1.00  0.00           H  
ATOM    209  HE3 MET A  14      -3.186  16.817  -0.206  1.00  0.00           H  
ATOM    210  N   ASP A  15      -1.421  12.867  -1.659  1.00  0.00           N  
ATOM    211  CA  ASP A  15      -0.916  12.071  -2.777  1.00  0.00           C  
ATOM    212  C   ASP A  15      -0.077  10.917  -2.274  1.00  0.00           C  
ATOM    213  O   ASP A  15      -0.237   9.811  -2.765  1.00  0.00           O  
ATOM    214  CB  ASP A  15      -0.047  12.927  -3.738  1.00  0.00           C  
ATOM    215  CG  ASP A  15      -0.870  14.028  -4.358  1.00  0.00           C  
ATOM    216  OD1 ASP A  15      -1.350  14.909  -3.594  1.00  0.00           O  
ATOM    217  OD2 ASP A  15      -1.046  14.025  -5.606  1.00  0.00           O  
ATOM    218  H   ASP A  15      -1.321  13.863  -1.695  1.00  0.00           H  
ATOM    219  HA  ASP A  15      -1.781  11.682  -3.340  1.00  0.00           H  
ATOM    220  HB2 ASP A  15       0.793  13.377  -3.185  1.00  0.00           H  
ATOM    221  HB3 ASP A  15       0.369  12.282  -4.529  1.00  0.00           H  
ATOM    222  HD2 ASP A  15      -1.579  14.755  -5.930  1.00  0.00           H  
ATOM    223  N   LYS A  16       0.824  11.152  -1.293  1.00  0.00           N  
ATOM    224  CA  LYS A  16       1.645  10.054  -0.781  1.00  0.00           C  
ATOM    225  C   LYS A  16       0.767   8.985  -0.169  1.00  0.00           C  
ATOM    226  O   LYS A  16       1.024   7.812  -0.386  1.00  0.00           O  
ATOM    227  CB  LYS A  16       2.666  10.558   0.276  1.00  0.00           C  
ATOM    228  CG  LYS A  16       3.604   9.423   0.771  1.00  0.00           C  
ATOM    229  CD  LYS A  16       4.663   9.964   1.771  1.00  0.00           C  
ATOM    230  CE  LYS A  16       5.605   8.835   2.267  1.00  0.00           C  
ATOM    231  NZ  LYS A  16       6.577   9.367   3.244  1.00  0.00           N  
ATOM    232  H   LYS A  16       0.938  12.069  -0.905  1.00  0.00           H  
ATOM    233  HA  LYS A  16       2.208   9.628  -1.629  1.00  0.00           H  
ATOM    234  HB2 LYS A  16       3.275  11.356  -0.180  1.00  0.00           H  
ATOM    235  HB3 LYS A  16       2.126  10.985   1.136  1.00  0.00           H  
ATOM    236  HG2 LYS A  16       3.009   8.640   1.269  1.00  0.00           H  
ATOM    237  HG3 LYS A  16       4.119   8.970  -0.092  1.00  0.00           H  
ATOM    238  HD2 LYS A  16       5.267  10.746   1.282  1.00  0.00           H  
ATOM    239  HD3 LYS A  16       4.157  10.412   2.641  1.00  0.00           H  
ATOM    240  HE2 LYS A  16       5.007   8.050   2.757  1.00  0.00           H  
ATOM    241  HE3 LYS A  16       6.141   8.386   1.414  1.00  0.00           H  
ATOM    242  HZ1 LYS A  16       7.204   8.599   3.678  1.00  0.00           H  
ATOM    243  HZ2 LYS A  16       7.209  10.144   2.836  1.00  0.00           H  
ATOM    244  HZ3 LYS A  16       6.054   9.782   4.002  1.00  0.00           H  
ATOM    245  N   ILE A  17      -0.275   9.363   0.606  1.00  0.00           N  
ATOM    246  CA  ILE A  17      -1.131   8.347   1.223  1.00  0.00           C  
ATOM    247  C   ILE A  17      -1.840   7.594   0.118  1.00  0.00           C  
ATOM    248  O   ILE A  17      -1.859   6.374   0.146  1.00  0.00           O  
ATOM    249  CB  ILE A  17      -2.132   8.958   2.253  1.00  0.00           C  
ATOM    250  CG1 ILE A  17      -1.350   9.569   3.459  1.00  0.00           C  
ATOM    251  CG2 ILE A  17      -3.152   7.881   2.726  1.00  0.00           C  
ATOM    252  CD1 ILE A  17      -2.225  10.437   4.404  1.00  0.00           C  
ATOM    253  H   ILE A  17      -0.485  10.332   0.738  1.00  0.00           H  
ATOM    254  HA  ILE A  17      -0.489   7.636   1.770  1.00  0.00           H  
ATOM    255  HB  ILE A  17      -2.697   9.758   1.747  1.00  0.00           H  
ATOM    256 HG12 ILE A  17      -0.881   8.760   4.044  1.00  0.00           H  
ATOM    257 HG13 ILE A  17      -0.541  10.219   3.091  1.00  0.00           H  
ATOM    258 HG21 ILE A  17      -2.626   7.051   3.222  1.00  0.00           H  
ATOM    259 HG22 ILE A  17      -3.884   8.302   3.427  1.00  0.00           H  
ATOM    260 HG23 ILE A  17      -3.721   7.474   1.876  1.00  0.00           H  
ATOM    261 HD11 ILE A  17      -1.587  10.929   5.155  1.00  0.00           H  
ATOM    262 HD12 ILE A  17      -2.749  11.218   3.831  1.00  0.00           H  
ATOM    263 HD13 ILE A  17      -2.967   9.832   4.943  1.00  0.00           H  
ATOM    264  N   HIS A  18      -2.427   8.294  -0.877  1.00  0.00           N  
ATOM    265  CA  HIS A  18      -3.065   7.588  -1.987  1.00  0.00           C  
ATOM    266  C   HIS A  18      -2.089   6.609  -2.601  1.00  0.00           C  
ATOM    267  O   HIS A  18      -2.474   5.485  -2.880  1.00  0.00           O  
ATOM    268  CB  HIS A  18      -3.564   8.580  -3.071  1.00  0.00           C  
ATOM    269  CG  HIS A  18      -4.066   7.834  -4.279  1.00  0.00           C  
ATOM    270  ND1 HIS A  18      -3.277   7.399  -5.236  1.00  0.00           N  
ATOM    271  CD2 HIS A  18      -5.347   7.513  -4.551  1.00  0.00           C  
ATOM    272  CE1 HIS A  18      -3.984   6.802  -6.141  1.00  0.00           C  
ATOM    273  NE2 HIS A  18      -5.194   6.829  -5.807  1.00  0.00           N  
ATOM    274  H   HIS A  18      -2.426   9.293  -0.874  1.00  0.00           H  
ATOM    275  HA  HIS A  18      -3.935   7.033  -1.596  1.00  0.00           H  
ATOM    276  HB2 HIS A  18      -4.370   9.202  -2.649  1.00  0.00           H  
ATOM    277  HB3 HIS A  18      -2.750   9.247  -3.389  1.00  0.00           H  
ATOM    278  HD1 HIS A  18      -2.253   7.518  -5.268  1.00  0.00           H  
ATOM    279  HD2 HIS A  18      -6.251   7.714  -3.979  1.00  0.00           H  
ATOM    280  HE1 HIS A  18      -3.592   6.352  -7.051  1.00  0.00           H  
ATOM    281  HE2 HIS A  18      -5.950   6.429  -6.344  1.00  0.00           H  
ATOM    282  N   GLN A  19      -0.818   7.012  -2.819  1.00  0.00           N  
ATOM    283  CA  GLN A  19       0.150   6.073  -3.382  1.00  0.00           C  
ATOM    284  C   GLN A  19       0.291   4.888  -2.453  1.00  0.00           C  
ATOM    285  O   GLN A  19       0.327   3.769  -2.938  1.00  0.00           O  
ATOM    286  CB  GLN A  19       1.532   6.741  -3.620  1.00  0.00           C  
ATOM    287  CG  GLN A  19       2.543   5.762  -4.276  1.00  0.00           C  
ATOM    288  CD  GLN A  19       3.877   6.408  -4.570  1.00  0.00           C  
ATOM    289  OE1 GLN A  19       4.064   7.580  -4.281  1.00  0.00           O  
ATOM    290  NE2 GLN A  19       4.832   5.650  -5.152  1.00  0.00           N  
ATOM    291  H   GLN A  19      -0.520   7.940  -2.590  1.00  0.00           H  
ATOM    292  HA  GLN A  19      -0.239   5.732  -4.357  1.00  0.00           H  
ATOM    293  HB2 GLN A  19       1.391   7.612  -4.282  1.00  0.00           H  
ATOM    294  HB3 GLN A  19       1.945   7.095  -2.663  1.00  0.00           H  
ATOM    295  HG2 GLN A  19       2.724   4.912  -3.600  1.00  0.00           H  
ATOM    296  HG3 GLN A  19       2.124   5.377  -5.219  1.00  0.00           H  
ATOM    297 HE21 GLN A  19       4.661   4.690  -5.381  1.00  0.00           H  
ATOM    298 HE22 GLN A  19       5.727   6.047  -5.361  1.00  0.00           H  
ATOM    299  N   GLN A  20       0.366   5.102  -1.119  1.00  0.00           N  
ATOM    300  CA  GLN A  20       0.497   3.967  -0.207  1.00  0.00           C  
ATOM    301  C   GLN A  20      -0.610   2.970  -0.465  1.00  0.00           C  
ATOM    302  O   GLN A  20      -0.331   1.782  -0.478  1.00  0.00           O  
ATOM    303  CB  GLN A  20       0.478   4.388   1.289  1.00  0.00           C  
ATOM    304  CG  GLN A  20       0.686   3.174   2.236  1.00  0.00           C  
ATOM    305  CD  GLN A  20       0.710   3.567   3.695  1.00  0.00           C  
ATOM    306  OE1 GLN A  20       0.602   4.741   4.012  1.00  0.00           O  
ATOM    307  NE2 GLN A  20       0.852   2.584   4.612  1.00  0.00           N  
ATOM    308  H   GLN A  20       0.348   6.027  -0.738  1.00  0.00           H  
ATOM    309  HA  GLN A  20       1.474   3.501  -0.415  1.00  0.00           H  
ATOM    310  HB2 GLN A  20       1.281   5.125   1.458  1.00  0.00           H  
ATOM    311  HB3 GLN A  20      -0.485   4.858   1.535  1.00  0.00           H  
ATOM    312  HG2 GLN A  20      -0.134   2.453   2.098  1.00  0.00           H  
ATOM    313  HG3 GLN A  20       1.636   2.674   1.990  1.00  0.00           H  
ATOM    314 HE21 GLN A  20       0.938   1.627   4.332  1.00  0.00           H  
ATOM    315 HE22 GLN A  20       0.870   2.809   5.587  1.00  0.00           H  
ATOM    316  N   ASP A  21      -1.870   3.412  -0.681  1.00  0.00           N  
ATOM    317  CA  ASP A  21      -2.930   2.444  -0.963  1.00  0.00           C  
ATOM    318  C   ASP A  21      -2.539   1.581  -2.141  1.00  0.00           C  
ATOM    319  O   ASP A  21      -2.714   0.374  -2.075  1.00  0.00           O  
ATOM    320  CB  ASP A  21      -4.289   3.126  -1.275  1.00  0.00           C  
ATOM    321  CG  ASP A  21      -5.338   2.077  -1.545  1.00  0.00           C  
ATOM    322  OD1 ASP A  21      -5.976   1.605  -0.565  1.00  0.00           O  
ATOM    323  OD2 ASP A  21      -5.528   1.713  -2.737  1.00  0.00           O  
ATOM    324  H   ASP A  21      -2.093   4.388  -0.651  1.00  0.00           H  
ATOM    325  HA  ASP A  21      -3.058   1.810  -0.068  1.00  0.00           H  
ATOM    326  HB2 ASP A  21      -4.596   3.749  -0.419  1.00  0.00           H  
ATOM    327  HB3 ASP A  21      -4.197   3.778  -2.156  1.00  0.00           H  
ATOM    328  HD2 ASP A  21      -6.208   1.043  -2.838  1.00  0.00           H  
ATOM    329  N   PHE A  22      -2.004   2.175  -3.232  1.00  0.00           N  
ATOM    330  CA  PHE A  22      -1.605   1.357  -4.377  1.00  0.00           C  
ATOM    331  C   PHE A  22      -0.496   0.419  -3.952  1.00  0.00           C  
ATOM    332  O   PHE A  22      -0.513  -0.730  -4.364  1.00  0.00           O  
ATOM    333  CB  PHE A  22      -1.148   2.194  -5.603  1.00  0.00           C  
ATOM    334  CG  PHE A  22      -2.296   2.847  -6.399  1.00  0.00           C  
ATOM    335  CD1 PHE A  22      -3.566   3.088  -5.857  1.00  0.00           C  
ATOM    336  CD2 PHE A  22      -2.057   3.206  -7.731  1.00  0.00           C  
ATOM    337  CE1 PHE A  22      -4.592   3.608  -6.652  1.00  0.00           C  
ATOM    338  CE2 PHE A  22      -3.080   3.725  -8.530  1.00  0.00           C  
ATOM    339  CZ  PHE A  22      -4.356   3.912  -7.995  1.00  0.00           C  
ATOM    340  H   PHE A  22      -1.857   3.166  -3.265  1.00  0.00           H  
ATOM    341  HA  PHE A  22      -2.467   0.747  -4.694  1.00  0.00           H  
ATOM    342  HB2 PHE A  22      -0.431   2.970  -5.298  1.00  0.00           H  
ATOM    343  HB3 PHE A  22      -0.627   1.510  -6.294  1.00  0.00           H  
ATOM    344  HD1 PHE A  22      -3.786   2.877  -4.819  1.00  0.00           H  
ATOM    345  HD2 PHE A  22      -1.067   3.081  -8.158  1.00  0.00           H  
ATOM    346  HE1 PHE A  22      -5.576   3.777  -6.225  1.00  0.00           H  
ATOM    347  HE2 PHE A  22      -2.883   3.982  -9.566  1.00  0.00           H  
ATOM    348  HZ  PHE A  22      -5.158   4.296  -8.617  1.00  0.00           H  
ATOM    349  N   VAL A  23       0.477   0.867  -3.127  1.00  0.00           N  
ATOM    350  CA  VAL A  23       1.522  -0.055  -2.680  1.00  0.00           C  
ATOM    351  C   VAL A  23       0.857  -1.216  -1.976  1.00  0.00           C  
ATOM    352  O   VAL A  23       1.214  -2.349  -2.255  1.00  0.00           O  
ATOM    353  CB  VAL A  23       2.585   0.609  -1.753  1.00  0.00           C  
ATOM    354  CG1 VAL A  23       3.533  -0.454  -1.127  1.00  0.00           C  
ATOM    355  CG2 VAL A  23       3.419   1.663  -2.535  1.00  0.00           C  
ATOM    356  H   VAL A  23       0.477   1.810  -2.794  1.00  0.00           H  
ATOM    357  HA  VAL A  23       2.044  -0.439  -3.572  1.00  0.00           H  
ATOM    358  HB  VAL A  23       2.070   1.114  -0.921  1.00  0.00           H  
ATOM    359 HG11 VAL A  23       4.324   0.035  -0.537  1.00  0.00           H  
ATOM    360 HG12 VAL A  23       2.979  -1.122  -0.450  1.00  0.00           H  
ATOM    361 HG13 VAL A  23       4.006  -1.060  -1.915  1.00  0.00           H  
ATOM    362 HG21 VAL A  23       3.992   1.177  -3.340  1.00  0.00           H  
ATOM    363 HG22 VAL A  23       2.775   2.430  -2.986  1.00  0.00           H  
ATOM    364 HG23 VAL A  23       4.127   2.168  -1.860  1.00  0.00           H  
ATOM    365  N   ASN A  24      -0.111  -0.965  -1.067  1.00  0.00           N  
ATOM    366  CA  ASN A  24      -0.749  -2.072  -0.355  1.00  0.00           C  
ATOM    367  C   ASN A  24      -1.327  -3.051  -1.354  1.00  0.00           C  
ATOM    368  O   ASN A  24      -1.095  -4.242  -1.220  1.00  0.00           O  
ATOM    369  CB  ASN A  24      -1.860  -1.573   0.611  1.00  0.00           C  
ATOM    370  CG  ASN A  24      -1.348  -0.555   1.604  1.00  0.00           C  
ATOM    371  OD1 ASN A  24      -0.156  -0.294   1.644  1.00  0.00           O  
ATOM    372  ND2 ASN A  24      -2.243   0.042   2.423  1.00  0.00           N  
ATOM    373  H   ASN A  24      -0.393  -0.028  -0.861  1.00  0.00           H  
ATOM    374  HA  ASN A  24       0.023  -2.580   0.247  1.00  0.00           H  
ATOM    375  HB2 ASN A  24      -2.676  -1.116   0.032  1.00  0.00           H  
ATOM    376  HB3 ASN A  24      -2.271  -2.432   1.165  1.00  0.00           H  
ATOM    377 HD21 ASN A  24      -3.217  -0.184   2.374  1.00  0.00           H  
ATOM    378 HD22 ASN A  24      -1.933   0.720   3.091  1.00  0.00           H  
ATOM    379  N   TRP A  25      -2.071  -2.561  -2.372  1.00  0.00           N  
ATOM    380  CA  TRP A  25      -2.589  -3.457  -3.409  1.00  0.00           C  
ATOM    381  C   TRP A  25      -1.464  -4.272  -4.009  1.00  0.00           C  
ATOM    382  O   TRP A  25      -1.610  -5.479  -4.130  1.00  0.00           O  
ATOM    383  CB  TRP A  25      -3.320  -2.673  -4.537  1.00  0.00           C  
ATOM    384  CG  TRP A  25      -3.280  -3.387  -5.863  1.00  0.00           C  
ATOM    385  CD1 TRP A  25      -3.798  -4.589  -6.161  1.00  0.00           C  
ATOM    386  CD2 TRP A  25      -2.626  -2.861  -7.116  1.00  0.00           C  
ATOM    387  NE1 TRP A  25      -3.548  -4.866  -7.416  1.00  0.00           N  
ATOM    388  CE2 TRP A  25      -2.854  -3.881  -8.018  1.00  0.00           C  
ATOM    389  CE3 TRP A  25      -1.938  -1.700  -7.468  1.00  0.00           C  
ATOM    390  CZ2 TRP A  25      -2.395  -3.812  -9.333  1.00  0.00           C  
ATOM    391  CZ3 TRP A  25      -1.481  -1.612  -8.789  1.00  0.00           C  
ATOM    392  CH2 TRP A  25      -1.701  -2.652  -9.705  1.00  0.00           C  
ATOM    393  H   TRP A  25      -2.265  -1.580  -2.429  1.00  0.00           H  
ATOM    394  HA  TRP A  25      -3.310  -4.152  -2.945  1.00  0.00           H  
ATOM    395  HB2 TRP A  25      -4.363  -2.465  -4.251  1.00  0.00           H  
ATOM    396  HB3 TRP A  25      -2.826  -1.709  -4.697  1.00  0.00           H  
ATOM    397  HD1 TRP A  25      -4.339  -5.228  -5.463  1.00  0.00           H  
ATOM    398  HE1 TRP A  25      -3.848  -5.730  -7.889  1.00  0.00           H  
ATOM    399  HE3 TRP A  25      -1.765  -0.902  -6.758  1.00  0.00           H  
ATOM    400  HZ2 TRP A  25      -2.568  -4.622 -10.033  1.00  0.00           H  
ATOM    401  HZ3 TRP A  25      -0.945  -0.723  -9.107  1.00  0.00           H  
ATOM    402  HH2 TRP A  25      -1.328  -2.559 -10.720  1.00  0.00           H  
ATOM    403  N   LEU A  26      -0.336  -3.643  -4.403  1.00  0.00           N  
ATOM    404  CA  LEU A  26       0.744  -4.419  -5.009  1.00  0.00           C  
ATOM    405  C   LEU A  26       1.219  -5.464  -4.023  1.00  0.00           C  
ATOM    406  O   LEU A  26       1.339  -6.617  -4.406  1.00  0.00           O  
ATOM    407  CB  LEU A  26       1.958  -3.553  -5.451  1.00  0.00           C  
ATOM    408  CG  LEU A  26       1.655  -2.542  -6.602  1.00  0.00           C  
ATOM    409  CD1 LEU A  26       2.884  -1.613  -6.816  1.00  0.00           C  
ATOM    410  CD2 LEU A  26       1.301  -3.252  -7.940  1.00  0.00           C  
ATOM    411  H   LEU A  26      -0.227  -2.657  -4.280  1.00  0.00           H  
ATOM    412  HA  LEU A  26       0.338  -4.951  -5.883  1.00  0.00           H  
ATOM    413  HB2 LEU A  26       2.318  -3.002  -4.568  1.00  0.00           H  
ATOM    414  HB3 LEU A  26       2.773  -4.220  -5.778  1.00  0.00           H  
ATOM    415  HG  LEU A  26       0.805  -1.899  -6.322  1.00  0.00           H  
ATOM    416 HD11 LEU A  26       3.761  -2.204  -7.119  1.00  0.00           H  
ATOM    417 HD12 LEU A  26       2.676  -0.867  -7.599  1.00  0.00           H  
ATOM    418 HD13 LEU A  26       3.131  -1.070  -5.890  1.00  0.00           H  
ATOM    419 HD21 LEU A  26       1.219  -2.516  -8.755  1.00  0.00           H  
ATOM    420 HD22 LEU A  26       2.085  -3.975  -8.209  1.00  0.00           H  
ATOM    421 HD23 LEU A  26       0.339  -3.781  -7.878  1.00  0.00           H  
ATOM    422  N   LEU A  27       1.488  -5.095  -2.751  1.00  0.00           N  
ATOM    423  CA  LEU A  27       1.979  -6.079  -1.788  1.00  0.00           C  
ATOM    424  C   LEU A  27       0.996  -7.224  -1.690  1.00  0.00           C  
ATOM    425  O   LEU A  27       1.424  -8.367  -1.643  1.00  0.00           O  
ATOM    426  CB  LEU A  27       2.198  -5.482  -0.368  1.00  0.00           C  
ATOM    427  CG  LEU A  27       3.328  -4.409  -0.272  1.00  0.00           C  
ATOM    428  CD1 LEU A  27       3.307  -3.753   1.137  1.00  0.00           C  
ATOM    429  CD2 LEU A  27       4.741  -4.998  -0.550  1.00  0.00           C  
ATOM    430  H   LEU A  27       1.340  -4.153  -2.455  1.00  0.00           H  
ATOM    431  HA  LEU A  27       2.928  -6.488  -2.162  1.00  0.00           H  
ATOM    432  HB2 LEU A  27       1.244  -5.037  -0.045  1.00  0.00           H  
ATOM    433  HB3 LEU A  27       2.438  -6.301   0.330  1.00  0.00           H  
ATOM    434  HG  LEU A  27       3.148  -3.611  -1.009  1.00  0.00           H  
ATOM    435 HD11 LEU A  27       4.080  -2.973   1.216  1.00  0.00           H  
ATOM    436 HD12 LEU A  27       2.330  -3.285   1.334  1.00  0.00           H  
ATOM    437 HD13 LEU A  27       3.495  -4.512   1.913  1.00  0.00           H  
ATOM    438 HD21 LEU A  27       4.845  -5.320  -1.595  1.00  0.00           H  
ATOM    439 HD22 LEU A  27       5.513  -4.235  -0.367  1.00  0.00           H  
ATOM    440 HD23 LEU A  27       4.938  -5.858   0.108  1.00  0.00           H  
ATOM    441  N   ALA A  28      -0.328  -6.949  -1.663  1.00  0.00           N  
ATOM    442  CA  ALA A  28      -1.292  -8.046  -1.621  1.00  0.00           C  
ATOM    443  C   ALA A  28      -1.077  -8.943  -2.818  1.00  0.00           C  
ATOM    444  O   ALA A  28      -1.067 -10.153  -2.652  1.00  0.00           O  
ATOM    445  CB  ALA A  28      -2.758  -7.538  -1.622  1.00  0.00           C  
ATOM    446  H   ALA A  28      -0.666  -6.007  -1.689  1.00  0.00           H  
ATOM    447  HA  ALA A  28      -1.128  -8.618  -0.691  1.00  0.00           H  
ATOM    448  HB1 ALA A  28      -3.454  -8.390  -1.562  1.00  0.00           H  
ATOM    449  HB2 ALA A  28      -2.930  -6.881  -0.756  1.00  0.00           H  
ATOM    450  HB3 ALA A  28      -2.977  -6.974  -2.540  1.00  0.00           H  
ATOM    451  N   GLN A  29      -0.898  -8.359  -4.027  1.00  0.00           N  
ATOM    452  CA  GLN A  29      -0.693  -9.158  -5.234  1.00  0.00           C  
ATOM    453  C   GLN A  29       0.791  -9.242  -5.512  1.00  0.00           C  
ATOM    454  O   GLN A  29       1.256  -8.645  -6.470  1.00  0.00           O  
ATOM    455  CB  GLN A  29      -1.491  -8.534  -6.414  1.00  0.00           C  
ATOM    456  CG  GLN A  29      -3.010  -8.452  -6.097  1.00  0.00           C  
ATOM    457  CD  GLN A  29      -3.668  -9.798  -5.897  1.00  0.00           C  
ATOM    458  OE1 GLN A  29      -3.153 -10.798  -6.374  1.00  0.00           O  
ATOM    459  NE2 GLN A  29      -4.827  -9.855  -5.205  1.00  0.00           N  
ATOM    460  H   GLN A  29      -0.875  -7.361  -4.118  1.00  0.00           H  
ATOM    461  HA  GLN A  29      -1.055 -10.190  -5.102  1.00  0.00           H  
ATOM    462  HB2 GLN A  29      -1.116  -7.514  -6.608  1.00  0.00           H  
ATOM    463  HB3 GLN A  29      -1.333  -9.132  -7.327  1.00  0.00           H  
ATOM    464  HG2 GLN A  29      -3.163  -7.819  -5.208  1.00  0.00           H  
ATOM    465  HG3 GLN A  29      -3.525  -7.976  -6.945  1.00  0.00           H  
ATOM    466 HE21 GLN A  29      -5.250  -9.030  -4.828  1.00  0.00           H  
ATOM    467 HE22 GLN A  29      -5.279 -10.737  -5.065  1.00  0.00           H  
ATOM    468  N   LYS A  30       1.548  -9.991  -4.674  1.00  0.00           N  
ATOM    469  CA  LYS A  30       2.994 -10.116  -4.877  1.00  0.00           C  
ATOM    470  C   LYS A  30       3.508 -11.404  -4.265  1.00  0.00           C  
ATOM    471  O   LYS A  30       4.043 -12.225  -4.995  1.00  0.00           O  
ATOM    472  CB  LYS A  30       3.703  -8.861  -4.300  1.00  0.00           C  
ATOM    473  CG  LYS A  30       5.250  -8.930  -4.407  1.00  0.00           C  
ATOM    474  CD  LYS A  30       5.952  -7.712  -3.739  1.00  0.00           C  
ATOM    475  CE  LYS A  30       5.585  -6.348  -4.385  1.00  0.00           C  
ATOM    476  NZ  LYS A  30       5.766  -6.393  -5.850  1.00  0.00           N  
ATOM    477  H   LYS A  30       1.129 -10.447  -3.887  1.00  0.00           H  
ATOM    478  HA  LYS A  30       3.211 -10.160  -5.958  1.00  0.00           H  
ATOM    479  HB2 LYS A  30       3.346  -7.991  -4.867  1.00  0.00           H  
ATOM    480  HB3 LYS A  30       3.420  -8.731  -3.246  1.00  0.00           H  
ATOM    481  HG2 LYS A  30       5.596  -9.843  -3.898  1.00  0.00           H  
ATOM    482  HG3 LYS A  30       5.544  -9.001  -5.466  1.00  0.00           H  
ATOM    483  HD2 LYS A  30       5.704  -7.684  -2.665  1.00  0.00           H  
ATOM    484  HD3 LYS A  30       7.043  -7.850  -3.827  1.00  0.00           H  
ATOM    485  HE2 LYS A  30       4.539  -6.085  -4.162  1.00  0.00           H  
ATOM    486  HE3 LYS A  30       6.223  -5.556  -3.958  1.00  0.00           H  
ATOM    487  HZ1 LYS A  30       5.451  -5.484  -6.345  1.00  0.00           H  
ATOM    488  HZ2 LYS A  30       6.782  -6.619  -6.144  1.00  0.00           H  
ATOM    489  HZ3 LYS A  30       5.185  -7.138  -6.208  1.00  0.00           H  
ATOM    490  N   GLY A  31       3.362 -11.618  -2.935  1.00  0.00           N  
ATOM    491  CA  GLY A  31       3.834 -12.869  -2.346  1.00  0.00           C  
ATOM    492  C   GLY A  31       5.339 -12.843  -2.250  1.00  0.00           C  
ATOM    493  O   GLY A  31       5.996 -13.586  -2.962  1.00  0.00           O  
ATOM    494  H   GLY A  31       2.951 -10.935  -2.329  1.00  0.00           H  
ATOM    495  HA2 GLY A  31       3.419 -13.005  -1.333  1.00  0.00           H  
ATOM    496  HA3 GLY A  31       3.498 -13.726  -2.951  1.00  0.00           H  
ATOM    497  N   LYS A  32       5.890 -11.980  -1.365  1.00  0.00           N  
ATOM    498  CA  LYS A  32       7.340 -11.906  -1.181  1.00  0.00           C  
ATOM    499  C   LYS A  32       7.571 -11.627   0.287  1.00  0.00           C  
ATOM    500  O   LYS A  32       7.841 -10.493   0.651  1.00  0.00           O  
ATOM    501  CB  LYS A  32       7.893 -10.809  -2.130  1.00  0.00           C  
ATOM    502  CG  LYS A  32       9.441 -10.690  -2.068  1.00  0.00           C  
ATOM    503  CD  LYS A  32       9.995  -9.528  -2.942  1.00  0.00           C  
ATOM    504  CE  LYS A  32       9.747  -9.720  -4.463  1.00  0.00           C  
ATOM    505  NZ  LYS A  32      10.250 -11.033  -4.916  1.00  0.00           N  
ATOM    506  H   LYS A  32       5.311 -11.352  -0.838  1.00  0.00           H  
ATOM    507  HA  LYS A  32       7.829 -12.862  -1.430  1.00  0.00           H  
ATOM    508  HB2 LYS A  32       7.595 -11.090  -3.152  1.00  0.00           H  
ATOM    509  HB3 LYS A  32       7.426  -9.842  -1.883  1.00  0.00           H  
ATOM    510  HG2 LYS A  32       9.749 -10.504  -1.027  1.00  0.00           H  
ATOM    511  HG3 LYS A  32       9.896 -11.643  -2.384  1.00  0.00           H  
ATOM    512  HD2 LYS A  32       9.548  -8.574  -2.616  1.00  0.00           H  
ATOM    513  HD3 LYS A  32      11.084  -9.462  -2.779  1.00  0.00           H  
ATOM    514  HE2 LYS A  32       8.672  -9.651  -4.689  1.00  0.00           H  
ATOM    515  HE3 LYS A  32      10.256  -8.916  -5.021  1.00  0.00           H  
ATOM    516  HZ1 LYS A  32      10.037 -11.233  -5.958  1.00  0.00           H  
ATOM    517  HZ2 LYS A  32      11.310 -11.163  -4.745  1.00  0.00           H  
ATOM    518  HZ3 LYS A  32       9.777 -11.745  -4.378  1.00  0.00           H  
ATOM    519  N   LYS A  33       7.435 -12.665   1.147  1.00  0.00           N  
ATOM    520  CA  LYS A  33       7.494 -12.440   2.589  1.00  0.00           C  
ATOM    521  C   LYS A  33       7.883 -13.712   3.311  1.00  0.00           C  
ATOM    522  O   LYS A  33       7.192 -14.121   4.231  1.00  0.00           O  
ATOM    523  CB  LYS A  33       6.124 -11.863   3.048  1.00  0.00           C  
ATOM    524  CG  LYS A  33       4.929 -12.745   2.586  1.00  0.00           C  
ATOM    525  CD  LYS A  33       3.582 -12.214   3.145  1.00  0.00           C  
ATOM    526  CE  LYS A  33       2.364 -13.011   2.602  1.00  0.00           C  
ATOM    527  NZ  LYS A  33       2.400 -14.443   2.963  1.00  0.00           N  
ATOM    528  H   LYS A  33       7.209 -13.585   0.819  1.00  0.00           H  
ATOM    529  HA  LYS A  33       8.286 -11.712   2.836  1.00  0.00           H  
ATOM    530  HB2 LYS A  33       6.119 -11.754   4.144  1.00  0.00           H  
ATOM    531  HB3 LYS A  33       5.998 -10.857   2.615  1.00  0.00           H  
ATOM    532  HG2 LYS A  33       4.877 -12.751   1.486  1.00  0.00           H  
ATOM    533  HG3 LYS A  33       5.079 -13.780   2.928  1.00  0.00           H  
ATOM    534  HD2 LYS A  33       3.594 -12.272   4.246  1.00  0.00           H  
ATOM    535  HD3 LYS A  33       3.464 -11.155   2.859  1.00  0.00           H  
ATOM    536  HE2 LYS A  33       1.438 -12.585   3.023  1.00  0.00           H  
ATOM    537  HE3 LYS A  33       2.308 -12.915   1.505  1.00  0.00           H  
ATOM    538  HZ1 LYS A  33       3.077 -15.050   2.377  1.00  0.00           H  
ATOM    539  HZ2 LYS A  33       2.538 -14.629   4.019  1.00  0.00           H  
ATOM    540  HZ3 LYS A  33       1.484 -14.815   2.754  1.00  0.00           H  
ATOM    541  N   ASN A  34       9.012 -14.343   2.904  1.00  0.00           N  
ATOM    542  CA  ASN A  34       9.486 -15.555   3.577  1.00  0.00           C  
ATOM    543  C   ASN A  34      10.607 -15.163   4.512  1.00  0.00           C  
ATOM    544  O   ASN A  34      11.685 -15.733   4.434  1.00  0.00           O  
ATOM    545  CB  ASN A  34       9.936 -16.594   2.511  1.00  0.00           C  
ATOM    546  CG  ASN A  34      10.355 -17.923   3.096  1.00  0.00           C  
ATOM    547  OD1 ASN A  34      10.238 -18.127   4.294  1.00  0.00           O  
ATOM    548  ND2 ASN A  34      10.852 -18.858   2.255  1.00  0.00           N  
ATOM    549  H   ASN A  34       9.571 -13.965   2.164  1.00  0.00           H  
ATOM    550  HA  ASN A  34       8.691 -16.027   4.178  1.00  0.00           H  
ATOM    551  HB2 ASN A  34       9.095 -16.774   1.822  1.00  0.00           H  
ATOM    552  HB3 ASN A  34      10.775 -16.178   1.931  1.00  0.00           H  
ATOM    553 HD21 ASN A  34      10.939 -18.677   1.275  1.00  0.00           H  
ATOM    554 HD22 ASN A  34      11.138 -19.748   2.612  1.00  0.00           H  
ATOM    555  N   ASP A  35      10.365 -14.177   5.408  1.00  0.00           N  
ATOM    556  CA  ASP A  35      11.425 -13.705   6.297  1.00  0.00           C  
ATOM    557  C   ASP A  35      10.838 -12.903   7.440  1.00  0.00           C  
ATOM    558  O   ASP A  35      11.152 -11.731   7.576  1.00  0.00           O  
ATOM    559  CB  ASP A  35      12.441 -12.866   5.475  1.00  0.00           C  
ATOM    560  CG  ASP A  35      13.584 -12.393   6.338  1.00  0.00           C  
ATOM    561  OD1 ASP A  35      14.314 -13.263   6.886  1.00  0.00           O  
ATOM    562  OD2 ASP A  35      13.763 -11.152   6.479  1.00  0.00           O  
ATOM    563  H   ASP A  35       9.473 -13.728   5.450  1.00  0.00           H  
ATOM    564  HA  ASP A  35      11.947 -14.568   6.744  1.00  0.00           H  
ATOM    565  HB2 ASP A  35      12.866 -13.467   4.657  1.00  0.00           H  
ATOM    566  HB3 ASP A  35      11.915 -12.010   5.024  1.00  0.00           H  
ATOM    567  HD2 ASP A  35      14.507 -10.924   7.041  1.00  0.00           H  
ATOM    568  N   TRP A  36       9.980 -13.526   8.283  1.00  0.00           N  
ATOM    569  CA  TRP A  36       9.445 -12.816   9.445  1.00  0.00           C  
ATOM    570  C   TRP A  36       8.992 -13.812  10.492  1.00  0.00           C  
ATOM    571  O   TRP A  36       8.231 -14.697  10.137  1.00  0.00           O  
ATOM    572  CB  TRP A  36       8.280 -11.872   9.041  1.00  0.00           C  
ATOM    573  CG  TRP A  36       7.189 -12.615   8.315  1.00  0.00           C  
ATOM    574  CD1 TRP A  36       7.036 -12.723   6.985  1.00  0.00           C  
ATOM    575  CD2 TRP A  36       6.055 -13.380   8.950  1.00  0.00           C  
ATOM    576  NE1 TRP A  36       5.989 -13.463   6.724  1.00  0.00           N  
ATOM    577  CE2 TRP A  36       5.382 -13.882   7.852  1.00  0.00           C  
ATOM    578  CE3 TRP A  36       5.632 -13.627  10.256  1.00  0.00           C  
ATOM    579  CZ2 TRP A  36       4.253 -14.689   7.990  1.00  0.00           C  
ATOM    580  CZ3 TRP A  36       4.503 -14.441  10.410  1.00  0.00           C  
ATOM    581  CH2 TRP A  36       3.826 -14.965   9.296  1.00  0.00           C  
ATOM    582  H   TRP A  36       9.700 -14.476   8.127  1.00  0.00           H  
ATOM    583  HA  TRP A  36      10.244 -12.188   9.874  1.00  0.00           H  
ATOM    584  HB2 TRP A  36       7.856 -11.383   9.932  1.00  0.00           H  
ATOM    585  HB3 TRP A  36       8.669 -11.086   8.376  1.00  0.00           H  
ATOM    586  HD1 TRP A  36       7.689 -12.263   6.246  1.00  0.00           H  
ATOM    587  HE1 TRP A  36       5.668 -13.701   5.773  1.00  0.00           H  
ATOM    588  HE3 TRP A  36       6.155 -13.207  11.108  1.00  0.00           H  
ATOM    589  HZ2 TRP A  36       3.733 -15.083   7.124  1.00  0.00           H  
ATOM    590  HZ3 TRP A  36       4.145 -14.670  11.409  1.00  0.00           H  
ATOM    591  HH2 TRP A  36       2.956 -15.596   9.448  1.00  0.00           H  
ATOM    592  N   LYS A  37       9.444 -13.697  11.765  1.00  0.00           N  
ATOM    593  CA  LYS A  37       8.997 -14.612  12.817  1.00  0.00           C  
ATOM    594  C   LYS A  37       9.037 -13.843  14.122  1.00  0.00           C  
ATOM    595  O   LYS A  37       9.749 -14.235  15.034  1.00  0.00           O  
ATOM    596  CB  LYS A  37       9.908 -15.872  12.881  1.00  0.00           C  
ATOM    597  CG  LYS A  37       9.853 -16.735  11.592  1.00  0.00           C  
ATOM    598  CD  LYS A  37      10.546 -18.121  11.730  1.00  0.00           C  
ATOM    599  CE  LYS A  37      12.089 -18.061  11.910  1.00  0.00           C  
ATOM    600  NZ  LYS A  37      12.528 -17.609  13.245  1.00  0.00           N  
ATOM    601  H   LYS A  37      10.113 -12.994  12.018  1.00  0.00           H  
ATOM    602  HA  LYS A  37       7.950 -14.921  12.659  1.00  0.00           H  
ATOM    603  HB2 LYS A  37      10.939 -15.530  13.053  1.00  0.00           H  
ATOM    604  HB3 LYS A  37       9.593 -16.493  13.736  1.00  0.00           H  
ATOM    605  HG2 LYS A  37       8.793 -16.921  11.350  1.00  0.00           H  
ATOM    606  HG3 LYS A  37      10.311 -16.187  10.752  1.00  0.00           H  
ATOM    607  HD2 LYS A  37      10.097 -18.687  12.562  1.00  0.00           H  
ATOM    608  HD3 LYS A  37      10.343 -18.683  10.801  1.00  0.00           H  
ATOM    609  HE2 LYS A  37      12.493 -19.081  11.798  1.00  0.00           H  
ATOM    610  HE3 LYS A  37      12.538 -17.434  11.122  1.00  0.00           H  
ATOM    611  HZ1 LYS A  37      13.024 -16.652  13.337  1.00  0.00           H  
ATOM    612  HZ2 LYS A  37      11.936 -17.897  14.102  1.00  0.00           H  
ATOM    613  HZ3 LYS A  37      13.331 -18.193  13.431  1.00  0.00           H  
ATOM    614  N   HIS A  38       8.288 -12.717  14.208  1.00  0.00           N  
ATOM    615  CA  HIS A  38       8.400 -11.833  15.371  1.00  0.00           C  
ATOM    616  C   HIS A  38       7.055 -11.183  15.621  1.00  0.00           C  
ATOM    617  O   HIS A  38       6.084 -11.652  15.048  1.00  0.00           O  
ATOM    618  CB  HIS A  38       9.537 -10.826  15.033  1.00  0.00           C  
ATOM    619  CG  HIS A  38      10.258 -10.158  16.182  1.00  0.00           C  
ATOM    620  ND1 HIS A  38      11.084  -9.155  15.981  1.00  0.00           N  
ATOM    621  CD2 HIS A  38      10.203 -10.446  17.500  1.00  0.00           C  
ATOM    622  CE1 HIS A  38      11.577  -8.759  17.111  1.00  0.00           C  
ATOM    623  NE2 HIS A  38      11.108  -9.464  18.035  1.00  0.00           N  
ATOM    624  H   HIS A  38       7.712 -12.421  13.442  1.00  0.00           H  
ATOM    625  HA  HIS A  38       8.646 -12.423  16.267  1.00  0.00           H  
ATOM    626  HB2 HIS A  38      10.330 -11.356  14.483  1.00  0.00           H  
ATOM    627  HB3 HIS A  38       9.125 -10.053  14.365  1.00  0.00           H  
ATOM    628  HD1 HIS A  38      11.307  -8.742  15.062  1.00  0.00           H  
ATOM    629  HD2 HIS A  38       9.645 -11.199  18.053  1.00  0.00           H  
ATOM    630  HE1 HIS A  38      12.287  -7.943  17.250  1.00  0.00           H  
ATOM    631  HE2 HIS A  38      11.334  -9.357  19.014  1.00  0.00           H  
ATOM    632  N   ASN A  39       6.961 -10.125  16.460  1.00  0.00           N  
ATOM    633  CA  ASN A  39       5.669  -9.520  16.777  1.00  0.00           C  
ATOM    634  C   ASN A  39       5.840  -8.024  16.910  1.00  0.00           C  
ATOM    635  O   ASN A  39       5.469  -7.464  17.929  1.00  0.00           O  
ATOM    636  CB  ASN A  39       5.145 -10.180  18.081  1.00  0.00           C  
ATOM    637  CG  ASN A  39       6.103 -10.023  19.241  1.00  0.00           C  
ATOM    638  OD1 ASN A  39       7.176  -9.464  19.074  1.00  0.00           O  
ATOM    639  ND2 ASN A  39       5.732 -10.519  20.442  1.00  0.00           N  
ATOM    640  H   ASN A  39       7.758  -9.760  16.937  1.00  0.00           H  
ATOM    641  HA  ASN A  39       4.933  -9.677  15.970  1.00  0.00           H  
ATOM    642  HB2 ASN A  39       4.171  -9.741  18.351  1.00  0.00           H  
ATOM    643  HB3 ASN A  39       5.001 -11.256  17.899  1.00  0.00           H  
ATOM    644 HD21 ASN A  39       4.850 -10.976  20.563  1.00  0.00           H  
ATOM    645 HD22 ASN A  39       6.347 -10.431  21.228  1.00  0.00           H  
ATOM    646  N   ILE A  40       6.414  -7.377  15.867  1.00  0.00           N  
ATOM    647  CA  ILE A  40       6.666  -5.937  15.906  1.00  0.00           C  
ATOM    648  C   ILE A  40       5.737  -5.274  14.914  1.00  0.00           C  
ATOM    649  O   ILE A  40       5.491  -5.870  13.877  1.00  0.00           O  
ATOM    650  CB  ILE A  40       8.155  -5.653  15.552  1.00  0.00           C  
ATOM    651  CG1 ILE A  40       9.143  -6.486  16.428  1.00  0.00           C  
ATOM    652  CG2 ILE A  40       8.470  -4.131  15.587  1.00  0.00           C  
ATOM    653  CD1 ILE A  40       9.054  -6.232  17.957  1.00  0.00           C  
ATOM    654  H   ILE A  40       6.672  -7.873  15.034  1.00  0.00           H  
ATOM    655  HA  ILE A  40       6.468  -5.519  16.905  1.00  0.00           H  
ATOM    656  HB  ILE A  40       8.314  -5.996  14.515  1.00  0.00           H  
ATOM    657 HG12 ILE A  40       8.959  -7.558  16.254  1.00  0.00           H  
ATOM    658 HG13 ILE A  40      10.173  -6.271  16.100  1.00  0.00           H  
ATOM    659 HG21 ILE A  40       9.534  -3.954  15.369  1.00  0.00           H  
ATOM    660 HG22 ILE A  40       7.878  -3.594  14.829  1.00  0.00           H  
ATOM    661 HG23 ILE A  40       8.235  -3.699  16.570  1.00  0.00           H  
ATOM    662 HD11 ILE A  40       9.237  -5.174  18.196  1.00  0.00           H  
ATOM    663 HD12 ILE A  40       8.072  -6.525  18.355  1.00  0.00           H  
ATOM    664 HD13 ILE A  40       9.817  -6.833  18.476  1.00  0.00           H  
ATOM    665  N   THR A  41       5.215  -4.057  15.204  1.00  0.00           N  
ATOM    666  CA  THR A  41       4.319  -3.388  14.263  1.00  0.00           C  
ATOM    667  C   THR A  41       5.180  -2.638  13.272  1.00  0.00           C  
ATOM    668  O   THR A  41       5.297  -1.427  13.373  1.00  0.00           O  
ATOM    669  CB  THR A  41       3.335  -2.465  15.041  1.00  0.00           C  
ATOM    670  OG1 THR A  41       2.722  -3.198  16.115  1.00  0.00           O  
ATOM    671  CG2 THR A  41       2.246  -1.855  14.118  1.00  0.00           C  
ATOM    672  H   THR A  41       5.457  -3.572  16.047  1.00  0.00           H  
ATOM    673  HA  THR A  41       3.703  -4.128  13.726  1.00  0.00           H  
ATOM    674  HB  THR A  41       3.900  -1.646  15.517  1.00  0.00           H  
ATOM    675  HG1 THR A  41       2.208  -3.938  15.809  1.00  0.00           H  
ATOM    676 HG21 THR A  41       1.649  -2.651  13.647  1.00  0.00           H  
ATOM    677 HG22 THR A  41       1.571  -1.219  14.712  1.00  0.00           H  
ATOM    678 HG23 THR A  41       2.698  -1.239  13.325  1.00  0.00           H  
ATOM    679  N   GLN A  42       5.799  -3.349  12.301  1.00  0.00           N  
ATOM    680  CA  GLN A  42       6.623  -2.668  11.305  1.00  0.00           C  
ATOM    681  C   GLN A  42       5.699  -2.099  10.261  1.00  0.00           C  
ATOM    682  O   GLN A  42       5.504  -0.897  10.177  1.00  0.00           O  
ATOM    683  CB  GLN A  42       7.642  -3.625  10.627  1.00  0.00           C  
ATOM    684  CG  GLN A  42       8.647  -4.200  11.660  1.00  0.00           C  
ATOM    685  CD  GLN A  42       9.627  -5.135  10.992  1.00  0.00           C  
ATOM    686  OE1 GLN A  42      10.775  -4.759  10.806  1.00  0.00           O  
ATOM    687  NE2 GLN A  42       9.202  -6.361  10.615  1.00  0.00           N  
ATOM    688  H   GLN A  42       5.661  -4.338  12.218  1.00  0.00           H  
ATOM    689  HA  GLN A  42       7.199  -1.851  11.772  1.00  0.00           H  
ATOM    690  HB2 GLN A  42       7.097  -4.446  10.134  1.00  0.00           H  
ATOM    691  HB3 GLN A  42       8.203  -3.074   9.854  1.00  0.00           H  
ATOM    692  HG2 GLN A  42       9.191  -3.377  12.151  1.00  0.00           H  
ATOM    693  HG3 GLN A  42       8.103  -4.755  12.437  1.00  0.00           H  
ATOM    694 HE21 GLN A  42       8.259  -6.656  10.778  1.00  0.00           H  
ATOM    695 HE22 GLN A  42       9.837  -6.993  10.168  1.00  0.00           H  
TER     696      GLN A  42                                                      
ENDMDL                                                                          
MODEL        4                                                                  
ATOM      1  N   TYR A   1      16.752  21.663   4.535  1.00  0.00           N  
ATOM      2  CA  TYR A   1      15.882  20.551   4.185  1.00  0.00           C  
ATOM      3  C   TYR A   1      14.729  20.478   5.157  1.00  0.00           C  
ATOM      4  O   TYR A   1      14.812  21.116   6.195  1.00  0.00           O  
ATOM      5  CB  TYR A   1      16.704  19.239   4.225  1.00  0.00           C  
ATOM      6  CG  TYR A   1      17.136  18.955   5.671  1.00  0.00           C  
ATOM      7  CD1 TYR A   1      18.260  19.590   6.211  1.00  0.00           C  
ATOM      8  CD2 TYR A   1      16.408  18.063   6.466  1.00  0.00           C  
ATOM      9  CE1 TYR A   1      18.635  19.359   7.538  1.00  0.00           C  
ATOM     10  CE2 TYR A   1      16.778  17.837   7.794  1.00  0.00           C  
ATOM     11  CZ  TYR A   1      17.891  18.484   8.339  1.00  0.00           C  
ATOM     12  OH  TYR A   1      18.237  18.241   9.673  1.00  0.00           O  
ATOM     13  H1  TYR A   1      16.358  22.583   4.576  1.00  0.00           H  
ATOM     14  HA  TYR A   1      15.497  20.716   3.164  1.00  0.00           H  
ATOM     15  HB2 TYR A   1      16.103  18.403   3.834  1.00  0.00           H  
ATOM     16  HB3 TYR A   1      17.593  19.339   3.582  1.00  0.00           H  
ATOM     17  HD1 TYR A   1      18.847  20.269   5.601  1.00  0.00           H  
ATOM     18  HD2 TYR A   1      15.550  17.541   6.055  1.00  0.00           H  
ATOM     19  HE1 TYR A   1      19.508  19.865   7.938  1.00  0.00           H  
ATOM     20  HE2 TYR A   1      16.199  17.156   8.409  1.00  0.00           H  
ATOM     21  HH  TYR A   1      19.003  18.719   9.972  1.00  0.00           H  
ATOM     22  N   ALA A   2      13.655  19.715   4.840  1.00  0.00           N  
ATOM     23  CA  ALA A   2      12.500  19.647   5.737  1.00  0.00           C  
ATOM     24  C   ALA A   2      12.110  21.047   6.154  1.00  0.00           C  
ATOM     25  O   ALA A   2      12.037  21.325   7.341  1.00  0.00           O  
ATOM     26  CB  ALA A   2      12.819  18.724   6.941  1.00  0.00           C  
ATOM     27  H   ALA A   2      13.632  19.182   3.990  1.00  0.00           H  
ATOM     28  HA  ALA A   2      11.632  19.223   5.204  1.00  0.00           H  
ATOM     29  HB1 ALA A   2      11.951  18.657   7.615  1.00  0.00           H  
ATOM     30  HB2 ALA A   2      13.059  17.712   6.580  1.00  0.00           H  
ATOM     31  HB3 ALA A   2      13.679  19.109   7.510  1.00  0.00           H  
ATOM     32  N   GLU A   3      11.877  21.943   5.166  1.00  0.00           N  
ATOM     33  CA  GLU A   3      11.623  23.348   5.481  1.00  0.00           C  
ATOM     34  C   GLU A   3      10.863  24.000   4.348  1.00  0.00           C  
ATOM     35  O   GLU A   3      11.008  23.549   3.223  1.00  0.00           O  
ATOM     36  CB  GLU A   3      13.005  24.024   5.707  1.00  0.00           C  
ATOM     37  CG  GLU A   3      12.927  25.548   5.999  1.00  0.00           C  
ATOM     38  CD  GLU A   3      12.543  26.386   4.804  1.00  0.00           C  
ATOM     39  OE1 GLU A   3      12.883  25.999   3.653  1.00  0.00           O  
ATOM     40  OE2 GLU A   3      11.896  27.449   5.007  1.00  0.00           O  
ATOM     41  H   GLU A   3      11.950  21.678   4.202  1.00  0.00           H  
ATOM     42  HA  GLU A   3      11.016  23.424   6.398  1.00  0.00           H  
ATOM     43  HB2 GLU A   3      13.484  23.533   6.571  1.00  0.00           H  
ATOM     44  HB3 GLU A   3      13.646  23.846   4.829  1.00  0.00           H  
ATOM     45  HG2 GLU A   3      12.225  25.723   6.830  1.00  0.00           H  
ATOM     46  HG3 GLU A   3      13.922  25.901   6.318  1.00  0.00           H  
ATOM     47  HE2 GLU A   3      11.684  27.936   4.207  1.00  0.00           H  
ATOM     48  N   GLY A   4      10.056  25.054   4.619  1.00  0.00           N  
ATOM     49  CA  GLY A   4       9.332  25.732   3.545  1.00  0.00           C  
ATOM     50  C   GLY A   4       9.010  27.151   3.945  1.00  0.00           C  
ATOM     51  O   GLY A   4       9.133  27.464   5.119  1.00  0.00           O  
ATOM     52  H   GLY A   4       9.920  25.382   5.557  1.00  0.00           H  
ATOM     53  HA2 GLY A   4       9.940  25.765   2.627  1.00  0.00           H  
ATOM     54  HA3 GLY A   4       8.395  25.194   3.335  1.00  0.00           H  
ATOM     55  N   THR A   5       8.595  28.022   2.996  1.00  0.00           N  
ATOM     56  CA  THR A   5       8.299  29.405   3.363  1.00  0.00           C  
ATOM     57  C   THR A   5       7.112  29.363   4.301  1.00  0.00           C  
ATOM     58  O   THR A   5       7.285  29.675   5.468  1.00  0.00           O  
ATOM     59  CB  THR A   5       8.118  30.328   2.122  1.00  0.00           C  
ATOM     60  OG1 THR A   5       9.372  30.487   1.433  1.00  0.00           O  
ATOM     61  CG2 THR A   5       7.640  31.741   2.537  1.00  0.00           C  
ATOM     62  H   THR A   5       8.464  27.725   2.048  1.00  0.00           H  
ATOM     63  HA  THR A   5       9.167  29.811   3.913  1.00  0.00           H  
ATOM     64  HB  THR A   5       7.377  29.903   1.424  1.00  0.00           H  
ATOM     65  HG1 THR A   5       9.731  29.667   1.110  1.00  0.00           H  
ATOM     66 HG21 THR A   5       7.596  32.398   1.655  1.00  0.00           H  
ATOM     67 HG22 THR A   5       6.635  31.683   2.976  1.00  0.00           H  
ATOM     68 HG23 THR A   5       8.329  32.183   3.274  1.00  0.00           H  
ATOM     69  N   PHE A   6       5.916  28.947   3.823  1.00  0.00           N  
ATOM     70  CA  PHE A   6       4.790  28.709   4.729  1.00  0.00           C  
ATOM     71  C   PHE A   6       3.919  27.599   4.176  1.00  0.00           C  
ATOM     72  O   PHE A   6       2.711  27.763   4.109  1.00  0.00           O  
ATOM     73  CB  PHE A   6       3.975  30.006   4.994  1.00  0.00           C  
ATOM     74  CG  PHE A   6       4.795  31.060   5.753  1.00  0.00           C  
ATOM     75  CD1 PHE A   6       5.233  30.796   7.056  1.00  0.00           C  
ATOM     76  CD2 PHE A   6       5.111  32.291   5.166  1.00  0.00           C  
ATOM     77  CE1 PHE A   6       6.061  31.704   7.723  1.00  0.00           C  
ATOM     78  CE2 PHE A   6       5.950  33.195   5.824  1.00  0.00           C  
ATOM     79  CZ  PHE A   6       6.434  32.898   7.101  1.00  0.00           C  
ATOM     80  H   PHE A   6       5.788  28.762   2.848  1.00  0.00           H  
ATOM     81  HA  PHE A   6       5.157  28.310   5.688  1.00  0.00           H  
ATOM     82  HB2 PHE A   6       3.620  30.396   4.027  1.00  0.00           H  
ATOM     83  HB3 PHE A   6       3.093  29.783   5.616  1.00  0.00           H  
ATOM     84  HD1 PHE A   6       4.933  29.883   7.560  1.00  0.00           H  
ATOM     85  HD2 PHE A   6       4.705  32.555   4.195  1.00  0.00           H  
ATOM     86  HE1 PHE A   6       6.416  31.480   8.725  1.00  0.00           H  
ATOM     87  HE2 PHE A   6       6.226  34.128   5.343  1.00  0.00           H  
ATOM     88  HZ  PHE A   6       7.096  33.593   7.608  1.00  0.00           H  
ATOM     89  N   ILE A   7       4.531  26.456   3.780  1.00  0.00           N  
ATOM     90  CA  ILE A   7       3.760  25.320   3.267  1.00  0.00           C  
ATOM     91  C   ILE A   7       4.446  24.060   3.755  1.00  0.00           C  
ATOM     92  O   ILE A   7       5.666  24.043   3.715  1.00  0.00           O  
ATOM     93  CB  ILE A   7       3.689  25.318   1.708  1.00  0.00           C  
ATOM     94  CG1 ILE A   7       3.289  26.723   1.163  1.00  0.00           C  
ATOM     95  CG2 ILE A   7       2.705  24.220   1.210  1.00  0.00           C  
ATOM     96  CD1 ILE A   7       3.222  26.802  -0.386  1.00  0.00           C  
ATOM     97  H   ILE A   7       5.529  26.367   3.818  1.00  0.00           H  
ATOM     98  HA  ILE A   7       2.734  25.352   3.669  1.00  0.00           H  
ATOM     99  HB  ILE A   7       4.698  25.084   1.326  1.00  0.00           H  
ATOM    100 HG12 ILE A   7       2.312  27.021   1.577  1.00  0.00           H  
ATOM    101 HG13 ILE A   7       4.040  27.461   1.486  1.00  0.00           H  
ATOM    102 HG21 ILE A   7       2.919  23.251   1.677  1.00  0.00           H  
ATOM    103 HG22 ILE A   7       1.670  24.500   1.459  1.00  0.00           H  
ATOM    104 HG23 ILE A   7       2.782  24.077   0.123  1.00  0.00           H  
ATOM    105 HD11 ILE A   7       3.090  27.850  -0.702  1.00  0.00           H  
ATOM    106 HD12 ILE A   7       4.154  26.421  -0.831  1.00  0.00           H  
ATOM    107 HD13 ILE A   7       2.373  26.226  -0.783  1.00  0.00           H  
ATOM    108  N   SER A   8       3.712  23.013   4.206  1.00  0.00           N  
ATOM    109  CA  SER A   8       4.351  21.775   4.654  1.00  0.00           C  
ATOM    110  C   SER A   8       4.180  20.726   3.580  1.00  0.00           C  
ATOM    111  O   SER A   8       3.717  19.637   3.883  1.00  0.00           O  
ATOM    112  CB  SER A   8       3.737  21.341   6.012  1.00  0.00           C  
ATOM    113  OG  SER A   8       4.419  20.201   6.562  1.00  0.00           O  
ATOM    114  H   SER A   8       2.712  23.044   4.216  1.00  0.00           H  
ATOM    115  HA  SER A   8       5.434  21.900   4.822  1.00  0.00           H  
ATOM    116  HB2 SER A   8       3.844  22.167   6.733  1.00  0.00           H  
ATOM    117  HB3 SER A   8       2.663  21.122   5.898  1.00  0.00           H  
ATOM    118  HG  SER A   8       4.355  19.433   6.004  1.00  0.00           H  
ATOM    119  N   ASP A   9       4.558  21.054   2.322  1.00  0.00           N  
ATOM    120  CA  ASP A   9       4.452  20.099   1.219  1.00  0.00           C  
ATOM    121  C   ASP A   9       3.216  19.233   1.324  1.00  0.00           C  
ATOM    122  O   ASP A   9       3.323  18.017   1.295  1.00  0.00           O  
ATOM    123  CB  ASP A   9       5.761  19.270   1.162  1.00  0.00           C  
ATOM    124  CG  ASP A   9       6.952  20.189   1.069  1.00  0.00           C  
ATOM    125  OD1 ASP A   9       7.388  20.709   2.132  1.00  0.00           O  
ATOM    126  OD2 ASP A   9       7.460  20.402  -0.065  1.00  0.00           O  
ATOM    127  H   ASP A   9       4.978  21.943   2.127  1.00  0.00           H  
ATOM    128  HA  ASP A   9       4.359  20.650   0.267  1.00  0.00           H  
ATOM    129  HB2 ASP A   9       5.847  18.650   2.068  1.00  0.00           H  
ATOM    130  HB3 ASP A   9       5.741  18.606   0.285  1.00  0.00           H  
ATOM    131  HD2 ASP A   9       8.214  20.997  -0.052  1.00  0.00           H  
ATOM    132  N   TYR A  10       2.022  19.858   1.448  1.00  0.00           N  
ATOM    133  CA  TYR A  10       0.794  19.070   1.542  1.00  0.00           C  
ATOM    134  C   TYR A  10       0.617  18.246   0.286  1.00  0.00           C  
ATOM    135  O   TYR A  10       0.122  17.133   0.373  1.00  0.00           O  
ATOM    136  CB  TYR A  10      -0.459  19.962   1.745  1.00  0.00           C  
ATOM    137  CG  TYR A  10      -0.299  20.830   3.002  1.00  0.00           C  
ATOM    138  CD1 TYR A  10      -0.298  20.234   4.268  1.00  0.00           C  
ATOM    139  CD2 TYR A  10      -0.154  22.218   2.904  1.00  0.00           C  
ATOM    140  CE1 TYR A  10      -0.122  21.008   5.419  1.00  0.00           C  
ATOM    141  CE2 TYR A  10       0.014  22.995   4.054  1.00  0.00           C  
ATOM    142  CZ  TYR A  10       0.049  22.394   5.315  1.00  0.00           C  
ATOM    143  OH  TYR A  10       0.255  23.189   6.447  1.00  0.00           O  
ATOM    144  H   TYR A  10       1.965  20.858   1.459  1.00  0.00           H  
ATOM    145  HA  TYR A  10       0.892  18.396   2.407  1.00  0.00           H  
ATOM    146  HB2 TYR A  10      -0.604  20.588   0.850  1.00  0.00           H  
ATOM    147  HB3 TYR A  10      -1.354  19.332   1.863  1.00  0.00           H  
ATOM    148  HD1 TYR A  10      -0.434  19.161   4.365  1.00  0.00           H  
ATOM    149  HD2 TYR A  10      -0.169  22.704   1.934  1.00  0.00           H  
ATOM    150  HE1 TYR A  10      -0.119  20.522   6.389  1.00  0.00           H  
ATOM    151  HE2 TYR A  10       0.122  24.071   3.970  1.00  0.00           H  
ATOM    152  HH  TYR A  10       0.355  22.700   7.256  1.00  0.00           H  
ATOM    153  N   SER A  11       1.025  18.771  -0.892  1.00  0.00           N  
ATOM    154  CA  SER A  11       0.949  17.966  -2.109  1.00  0.00           C  
ATOM    155  C   SER A  11       1.676  16.659  -1.882  1.00  0.00           C  
ATOM    156  O   SER A  11       1.141  15.627  -2.256  1.00  0.00           O  
ATOM    157  CB  SER A  11       1.577  18.673  -3.340  1.00  0.00           C  
ATOM    158  OG  SER A  11       0.787  19.793  -3.775  1.00  0.00           O  
ATOM    159  H   SER A  11       1.404  19.695  -0.947  1.00  0.00           H  
ATOM    160  HA  SER A  11      -0.113  17.766  -2.332  1.00  0.00           H  
ATOM    161  HB2 SER A  11       2.611  18.987  -3.120  1.00  0.00           H  
ATOM    162  HB3 SER A  11       1.605  17.969  -4.187  1.00  0.00           H  
ATOM    163  HG  SER A  11       0.718  20.481  -3.123  1.00  0.00           H  
ATOM    164  N   ILE A  12       2.881  16.681  -1.263  1.00  0.00           N  
ATOM    165  CA  ILE A  12       3.610  15.439  -1.001  1.00  0.00           C  
ATOM    166  C   ILE A  12       3.169  14.978   0.373  1.00  0.00           C  
ATOM    167  O   ILE A  12       3.955  14.991   1.307  1.00  0.00           O  
ATOM    168  CB  ILE A  12       5.153  15.629  -1.142  1.00  0.00           C  
ATOM    169  CG1 ILE A  12       5.493  16.323  -2.499  1.00  0.00           C  
ATOM    170  CG2 ILE A  12       5.885  14.261  -1.013  1.00  0.00           C  
ATOM    171  CD1 ILE A  12       7.005  16.623  -2.685  1.00  0.00           C  
ATOM    172  H   ILE A  12       3.268  17.538  -0.917  1.00  0.00           H  
ATOM    173  HA  ILE A  12       3.333  14.662  -1.733  1.00  0.00           H  
ATOM    174  HB  ILE A  12       5.492  16.281  -0.321  1.00  0.00           H  
ATOM    175 HG12 ILE A  12       5.142  15.695  -3.334  1.00  0.00           H  
ATOM    176 HG13 ILE A  12       4.970  17.290  -2.566  1.00  0.00           H  
ATOM    177 HG21 ILE A  12       5.563  13.721  -0.113  1.00  0.00           H  
ATOM    178 HG22 ILE A  12       5.671  13.626  -1.887  1.00  0.00           H  
ATOM    179 HG23 ILE A  12       6.973  14.399  -0.934  1.00  0.00           H  
ATOM    180 HD11 ILE A  12       7.395  17.179  -1.818  1.00  0.00           H  
ATOM    181 HD12 ILE A  12       7.587  15.697  -2.809  1.00  0.00           H  
ATOM    182 HD13 ILE A  12       7.158  17.236  -3.587  1.00  0.00           H  
ATOM    183  N   ALA A  13       1.886  14.566   0.499  1.00  0.00           N  
ATOM    184  CA  ALA A  13       1.371  14.069   1.776  1.00  0.00           C  
ATOM    185  C   ALA A  13       0.014  13.428   1.562  1.00  0.00           C  
ATOM    186  O   ALA A  13      -0.156  12.268   1.899  1.00  0.00           O  
ATOM    187  CB  ALA A  13       1.251  15.174   2.859  1.00  0.00           C  
ATOM    188  H   ALA A  13       1.282  14.580  -0.298  1.00  0.00           H  
ATOM    189  HA  ALA A  13       2.069  13.304   2.156  1.00  0.00           H  
ATOM    190  HB1 ALA A  13       0.914  14.729   3.808  1.00  0.00           H  
ATOM    191  HB2 ALA A  13       2.219  15.667   3.032  1.00  0.00           H  
ATOM    192  HB3 ALA A  13       0.522  15.939   2.565  1.00  0.00           H  
ATOM    193  N   MET A  14      -0.965  14.166   0.986  1.00  0.00           N  
ATOM    194  CA  MET A  14      -2.253  13.554   0.672  1.00  0.00           C  
ATOM    195  C   MET A  14      -2.028  12.644  -0.516  1.00  0.00           C  
ATOM    196  O   MET A  14      -2.411  11.486  -0.457  1.00  0.00           O  
ATOM    197  CB  MET A  14      -3.365  14.590   0.340  1.00  0.00           C  
ATOM    198  CG  MET A  14      -3.847  15.392   1.580  1.00  0.00           C  
ATOM    199  SD  MET A  14      -2.550  16.497   2.231  1.00  0.00           S  
ATOM    200  CE  MET A  14      -3.455  17.303   3.588  1.00  0.00           C  
ATOM    201  H   MET A  14      -0.800  15.108   0.691  1.00  0.00           H  
ATOM    202  HA  MET A  14      -2.598  12.950   1.529  1.00  0.00           H  
ATOM    203  HB2 MET A  14      -3.021  15.288  -0.440  1.00  0.00           H  
ATOM    204  HB3 MET A  14      -4.233  14.040  -0.059  1.00  0.00           H  
ATOM    205  HG2 MET A  14      -4.705  16.022   1.294  1.00  0.00           H  
ATOM    206  HG3 MET A  14      -4.170  14.708   2.380  1.00  0.00           H  
ATOM    207  HE1 MET A  14      -3.793  16.546   4.311  1.00  0.00           H  
ATOM    208  HE2 MET A  14      -2.787  18.015   4.093  1.00  0.00           H  
ATOM    209  HE3 MET A  14      -4.324  17.844   3.187  1.00  0.00           H  
ATOM    210  N   ASP A  15      -1.399  13.149  -1.603  1.00  0.00           N  
ATOM    211  CA  ASP A  15      -1.125  12.290  -2.754  1.00  0.00           C  
ATOM    212  C   ASP A  15      -0.256  11.130  -2.324  1.00  0.00           C  
ATOM    213  O   ASP A  15      -0.487  10.018  -2.771  1.00  0.00           O  
ATOM    214  CB  ASP A  15      -0.400  13.052  -3.894  1.00  0.00           C  
ATOM    215  CG  ASP A  15      -1.233  14.224  -4.350  1.00  0.00           C  
ATOM    216  OD1 ASP A  15      -1.809  14.157  -5.469  1.00  0.00           O  
ATOM    217  OD2 ASP A  15      -1.319  15.223  -3.585  1.00  0.00           O  
ATOM    218  H   ASP A  15      -1.095  14.104  -1.631  1.00  0.00           H  
ATOM    219  HA  ASP A  15      -2.086  11.915  -3.144  1.00  0.00           H  
ATOM    220  HB2 ASP A  15       0.577  13.415  -3.541  1.00  0.00           H  
ATOM    221  HB3 ASP A  15      -0.221  12.366  -4.739  1.00  0.00           H  
ATOM    222  HD2 ASP A  15      -1.863  15.933  -3.931  1.00  0.00           H  
ATOM    223  N   LYS A  16       0.749  11.370  -1.451  1.00  0.00           N  
ATOM    224  CA  LYS A  16       1.584  10.269  -0.977  1.00  0.00           C  
ATOM    225  C   LYS A  16       0.689   9.192  -0.409  1.00  0.00           C  
ATOM    226  O   LYS A  16       0.839   8.041  -0.788  1.00  0.00           O  
ATOM    227  CB  LYS A  16       2.583  10.741   0.118  1.00  0.00           C  
ATOM    228  CG  LYS A  16       3.558   9.615   0.558  1.00  0.00           C  
ATOM    229  CD  LYS A  16       4.356   9.975   1.844  1.00  0.00           C  
ATOM    230  CE  LYS A  16       5.190  11.276   1.705  1.00  0.00           C  
ATOM    231  NZ  LYS A  16       6.057  11.489   2.882  1.00  0.00           N  
ATOM    232  H   LYS A  16       0.933  12.295  -1.118  1.00  0.00           H  
ATOM    233  HA  LYS A  16       2.158   9.877  -1.834  1.00  0.00           H  
ATOM    234  HB2 LYS A  16       3.160  11.592  -0.281  1.00  0.00           H  
ATOM    235  HB3 LYS A  16       2.018  11.087   0.995  1.00  0.00           H  
ATOM    236  HG2 LYS A  16       2.990   8.696   0.772  1.00  0.00           H  
ATOM    237  HG3 LYS A  16       4.254   9.396  -0.268  1.00  0.00           H  
ATOM    238  HD2 LYS A  16       3.661  10.084   2.693  1.00  0.00           H  
ATOM    239  HD3 LYS A  16       5.040   9.141   2.072  1.00  0.00           H  
ATOM    240  HE2 LYS A  16       5.822  11.224   0.804  1.00  0.00           H  
ATOM    241  HE3 LYS A  16       4.527  12.151   1.618  1.00  0.00           H  
ATOM    242  HZ1 LYS A  16       5.507  11.599   3.806  1.00  0.00           H  
ATOM    243  HZ2 LYS A  16       6.819  10.731   3.003  1.00  0.00           H  
ATOM    244  HZ3 LYS A  16       6.548  12.360   2.740  1.00  0.00           H  
ATOM    245  N   ILE A  17      -0.250   9.548   0.497  1.00  0.00           N  
ATOM    246  CA  ILE A  17      -1.108   8.530   1.103  1.00  0.00           C  
ATOM    247  C   ILE A  17      -1.921   7.861   0.018  1.00  0.00           C  
ATOM    248  O   ILE A  17      -2.062   6.649   0.052  1.00  0.00           O  
ATOM    249  CB  ILE A  17      -2.006   9.119   2.234  1.00  0.00           C  
ATOM    250  CG1 ILE A  17      -1.118   9.520   3.455  1.00  0.00           C  
ATOM    251  CG2 ILE A  17      -3.106   8.101   2.655  1.00  0.00           C  
ATOM    252  CD1 ILE A  17      -1.815  10.510   4.427  1.00  0.00           C  
ATOM    253  H   ILE A  17      -0.380  10.510   0.744  1.00  0.00           H  
ATOM    254  HA  ILE A  17      -0.461   7.767   1.564  1.00  0.00           H  
ATOM    255  HB  ILE A  17      -2.512  10.014   1.835  1.00  0.00           H  
ATOM    256 HG12 ILE A  17      -0.817   8.615   4.007  1.00  0.00           H  
ATOM    257 HG13 ILE A  17      -0.192  10.006   3.108  1.00  0.00           H  
ATOM    258 HG21 ILE A  17      -2.644   7.158   2.987  1.00  0.00           H  
ATOM    259 HG22 ILE A  17      -3.725   8.494   3.473  1.00  0.00           H  
ATOM    260 HG23 ILE A  17      -3.783   7.880   1.815  1.00  0.00           H  
ATOM    261 HD11 ILE A  17      -1.114  10.804   5.225  1.00  0.00           H  
ATOM    262 HD12 ILE A  17      -2.127  11.419   3.890  1.00  0.00           H  
ATOM    263 HD13 ILE A  17      -2.697  10.060   4.903  1.00  0.00           H  
ATOM    264  N   HIS A  18      -2.461   8.616  -0.965  1.00  0.00           N  
ATOM    265  CA  HIS A  18      -3.204   7.964  -2.042  1.00  0.00           C  
ATOM    266  C   HIS A  18      -2.338   6.896  -2.676  1.00  0.00           C  
ATOM    267  O   HIS A  18      -2.833   5.814  -2.945  1.00  0.00           O  
ATOM    268  CB  HIS A  18      -3.668   8.982  -3.117  1.00  0.00           C  
ATOM    269  CG  HIS A  18      -4.564   8.324  -4.135  1.00  0.00           C  
ATOM    270  ND1 HIS A  18      -4.129   7.577  -5.125  1.00  0.00           N  
ATOM    271  CD2 HIS A  18      -5.908   8.410  -4.173  1.00  0.00           C  
ATOM    272  CE1 HIS A  18      -5.136   7.166  -5.830  1.00  0.00           C  
ATOM    273  NE2 HIS A  18      -6.199   7.610  -5.332  1.00  0.00           N  
ATOM    274  H   HIS A  18      -2.355   9.611  -0.972  1.00  0.00           H  
ATOM    275  HA  HIS A  18      -4.102   7.498  -1.602  1.00  0.00           H  
ATOM    276  HB2 HIS A  18      -4.227   9.792  -2.622  1.00  0.00           H  
ATOM    277  HB3 HIS A  18      -2.808   9.426  -3.637  1.00  0.00           H  
ATOM    278  HD1 HIS A  18      -3.141   7.357  -5.320  1.00  0.00           H  
ATOM    279  HD2 HIS A  18      -6.594   8.939  -3.513  1.00  0.00           H  
ATOM    280  HE1 HIS A  18      -5.093   6.539  -6.718  1.00  0.00           H  
ATOM    281  HE2 HIS A  18      -7.125   7.431  -5.694  1.00  0.00           H  
ATOM    282  N   GLN A  19      -1.036   7.181  -2.913  1.00  0.00           N  
ATOM    283  CA  GLN A  19      -0.156   6.168  -3.496  1.00  0.00           C  
ATOM    284  C   GLN A  19       0.074   5.046  -2.508  1.00  0.00           C  
ATOM    285  O   GLN A  19       0.135   3.906  -2.938  1.00  0.00           O  
ATOM    286  CB  GLN A  19       1.194   6.796  -3.947  1.00  0.00           C  
ATOM    287  CG  GLN A  19       2.044   5.839  -4.830  1.00  0.00           C  
ATOM    288  CD  GLN A  19       2.634   4.659  -4.092  1.00  0.00           C  
ATOM    289  OE1 GLN A  19       2.824   4.738  -2.888  1.00  0.00           O  
ATOM    290  NE2 GLN A  19       2.954   3.551  -4.798  1.00  0.00           N  
ATOM    291  H   GLN A  19      -0.654   8.076  -2.677  1.00  0.00           H  
ATOM    292  HA  GLN A  19      -0.658   5.765  -4.393  1.00  0.00           H  
ATOM    293  HB2 GLN A  19       0.961   7.689  -4.552  1.00  0.00           H  
ATOM    294  HB3 GLN A  19       1.776   7.126  -3.072  1.00  0.00           H  
ATOM    295  HG2 GLN A  19       1.428   5.496  -5.676  1.00  0.00           H  
ATOM    296  HG3 GLN A  19       2.897   6.402  -5.242  1.00  0.00           H  
ATOM    297 HE21 GLN A  19       2.809   3.502  -5.786  1.00  0.00           H  
ATOM    298 HE22 GLN A  19       3.351   2.759  -4.332  1.00  0.00           H  
ATOM    299  N   GLN A  20       0.202   5.318  -1.188  1.00  0.00           N  
ATOM    300  CA  GLN A  20       0.420   4.229  -0.230  1.00  0.00           C  
ATOM    301  C   GLN A  20      -0.622   3.150  -0.425  1.00  0.00           C  
ATOM    302  O   GLN A  20      -0.280   1.985  -0.301  1.00  0.00           O  
ATOM    303  CB  GLN A  20       0.379   4.684   1.257  1.00  0.00           C  
ATOM    304  CG  GLN A  20       1.598   5.565   1.649  1.00  0.00           C  
ATOM    305  CD  GLN A  20       1.465   6.172   3.027  1.00  0.00           C  
ATOM    306  OE1 GLN A  20       0.479   5.932   3.706  1.00  0.00           O  
ATOM    307  NE2 GLN A  20       2.458   6.976   3.466  1.00  0.00           N  
ATOM    308  H   GLN A  20       0.150   6.257  -0.854  1.00  0.00           H  
ATOM    309  HA  GLN A  20       1.415   3.797  -0.428  1.00  0.00           H  
ATOM    310  HB2 GLN A  20      -0.562   5.222   1.436  1.00  0.00           H  
ATOM    311  HB3 GLN A  20       0.385   3.796   1.912  1.00  0.00           H  
ATOM    312  HG2 GLN A  20       2.515   4.955   1.616  1.00  0.00           H  
ATOM    313  HG3 GLN A  20       1.719   6.391   0.937  1.00  0.00           H  
ATOM    314 HE21 GLN A  20       3.264   7.158   2.901  1.00  0.00           H  
ATOM    315 HE22 GLN A  20       2.394   7.400   4.371  1.00  0.00           H  
ATOM    316  N   ASP A  21      -1.891   3.496  -0.743  1.00  0.00           N  
ATOM    317  CA  ASP A  21      -2.875   2.448  -1.014  1.00  0.00           C  
ATOM    318  C   ASP A  21      -2.335   1.492  -2.055  1.00  0.00           C  
ATOM    319  O   ASP A  21      -2.460   0.290  -1.881  1.00  0.00           O  
ATOM    320  CB  ASP A  21      -4.218   3.025  -1.534  1.00  0.00           C  
ATOM    321  CG  ASP A  21      -5.194   1.905  -1.791  1.00  0.00           C  
ATOM    322  OD1 ASP A  21      -5.231   1.396  -2.944  1.00  0.00           O  
ATOM    323  OD2 ASP A  21      -5.927   1.521  -0.839  1.00  0.00           O  
ATOM    324  H   ASP A  21      -2.171   4.457  -0.806  1.00  0.00           H  
ATOM    325  HA  ASP A  21      -3.067   1.904  -0.074  1.00  0.00           H  
ATOM    326  HB2 ASP A  21      -4.638   3.721  -0.790  1.00  0.00           H  
ATOM    327  HB3 ASP A  21      -4.053   3.583  -2.469  1.00  0.00           H  
ATOM    328  HD2 ASP A  21      -6.523   0.805  -1.070  1.00  0.00           H  
ATOM    329  N   PHE A  22      -1.725   2.013  -3.145  1.00  0.00           N  
ATOM    330  CA  PHE A  22      -1.189   1.128  -4.175  1.00  0.00           C  
ATOM    331  C   PHE A  22      -0.199   0.159  -3.572  1.00  0.00           C  
ATOM    332  O   PHE A  22      -0.197  -0.990  -3.981  1.00  0.00           O  
ATOM    333  CB  PHE A  22      -0.464   1.879  -5.324  1.00  0.00           C  
ATOM    334  CG  PHE A  22      -1.313   2.902  -6.100  1.00  0.00           C  
ATOM    335  CD1 PHE A  22      -2.695   3.056  -5.929  1.00  0.00           C  
ATOM    336  CD2 PHE A  22      -0.654   3.713  -7.032  1.00  0.00           C  
ATOM    337  CE1 PHE A  22      -3.404   3.987  -6.693  1.00  0.00           C  
ATOM    338  CE2 PHE A  22      -1.357   4.658  -7.784  1.00  0.00           C  
ATOM    339  CZ  PHE A  22      -2.738   4.789  -7.623  1.00  0.00           C  
ATOM    340  H   PHE A  22      -1.633   3.003  -3.266  1.00  0.00           H  
ATOM    341  HA  PHE A  22      -2.026   0.556  -4.604  1.00  0.00           H  
ATOM    342  HB2 PHE A  22       0.413   2.398  -4.910  1.00  0.00           H  
ATOM    343  HB3 PHE A  22      -0.099   1.141  -6.057  1.00  0.00           H  
ATOM    344  HD1 PHE A  22      -3.249   2.463  -5.212  1.00  0.00           H  
ATOM    345  HD2 PHE A  22       0.416   3.608  -7.181  1.00  0.00           H  
ATOM    346  HE1 PHE A  22      -4.478   4.083  -6.564  1.00  0.00           H  
ATOM    347  HE2 PHE A  22      -0.831   5.288  -8.494  1.00  0.00           H  
ATOM    348  HZ  PHE A  22      -3.288   5.509  -8.220  1.00  0.00           H  
ATOM    349  N   VAL A  23       0.652   0.583  -2.611  1.00  0.00           N  
ATOM    350  CA  VAL A  23       1.621  -0.354  -2.041  1.00  0.00           C  
ATOM    351  C   VAL A  23       0.871  -1.560  -1.524  1.00  0.00           C  
ATOM    352  O   VAL A  23       1.256  -2.671  -1.851  1.00  0.00           O  
ATOM    353  CB  VAL A  23       2.517   0.253  -0.917  1.00  0.00           C  
ATOM    354  CG1 VAL A  23       3.399  -0.844  -0.256  1.00  0.00           C  
ATOM    355  CG2 VAL A  23       3.428   1.386  -1.469  1.00  0.00           C  
ATOM    356  H   VAL A  23       0.625   1.527  -2.282  1.00  0.00           H  
ATOM    357  HA  VAL A  23       2.288  -0.680  -2.856  1.00  0.00           H  
ATOM    358  HB  VAL A  23       1.870   0.676  -0.131  1.00  0.00           H  
ATOM    359 HG11 VAL A  23       2.776  -1.597   0.248  1.00  0.00           H  
ATOM    360 HG12 VAL A  23       4.018  -1.350  -1.014  1.00  0.00           H  
ATOM    361 HG13 VAL A  23       4.065  -0.402   0.501  1.00  0.00           H  
ATOM    362 HG21 VAL A  23       4.043   1.811  -0.661  1.00  0.00           H  
ATOM    363 HG22 VAL A  23       4.099   0.993  -2.248  1.00  0.00           H  
ATOM    364 HG23 VAL A  23       2.836   2.203  -1.901  1.00  0.00           H  
ATOM    365  N   ASN A  24      -0.202  -1.374  -0.720  1.00  0.00           N  
ATOM    366  CA  ASN A  24      -0.920  -2.537  -0.199  1.00  0.00           C  
ATOM    367  C   ASN A  24      -1.417  -3.387  -1.346  1.00  0.00           C  
ATOM    368  O   ASN A  24      -1.147  -4.578  -1.359  1.00  0.00           O  
ATOM    369  CB  ASN A  24      -2.101  -2.137   0.726  1.00  0.00           C  
ATOM    370  CG  ASN A  24      -2.788  -3.373   1.258  1.00  0.00           C  
ATOM    371  OD1 ASN A  24      -2.478  -3.788   2.364  1.00  0.00           O  
ATOM    372  ND2 ASN A  24      -3.717  -3.992   0.496  1.00  0.00           N  
ATOM    373  H   ASN A  24      -0.509  -0.454  -0.469  1.00  0.00           H  
ATOM    374  HA  ASN A  24      -0.211  -3.127   0.408  1.00  0.00           H  
ATOM    375  HB2 ASN A  24      -1.713  -1.538   1.566  1.00  0.00           H  
ATOM    376  HB3 ASN A  24      -2.825  -1.512   0.181  1.00  0.00           H  
ATOM    377 HD21 ASN A  24      -3.975  -3.641  -0.405  1.00  0.00           H  
ATOM    378 HD22 ASN A  24      -4.167  -4.819   0.837  1.00  0.00           H  
ATOM    379  N   TRP A  25      -2.144  -2.792  -2.320  1.00  0.00           N  
ATOM    380  CA  TRP A  25      -2.628  -3.569  -3.463  1.00  0.00           C  
ATOM    381  C   TRP A  25      -1.504  -4.366  -4.086  1.00  0.00           C  
ATOM    382  O   TRP A  25      -1.698  -5.537  -4.373  1.00  0.00           O  
ATOM    383  CB  TRP A  25      -3.223  -2.645  -4.562  1.00  0.00           C  
ATOM    384  CG  TRP A  25      -3.243  -3.295  -5.921  1.00  0.00           C  
ATOM    385  CD1 TRP A  25      -3.799  -4.470  -6.260  1.00  0.00           C  
ATOM    386  CD2 TRP A  25      -2.611  -2.730  -7.169  1.00  0.00           C  
ATOM    387  NE1 TRP A  25      -3.582  -4.701  -7.530  1.00  0.00           N  
ATOM    388  CE2 TRP A  25      -2.874  -3.710  -8.106  1.00  0.00           C  
ATOM    389  CE3 TRP A  25      -1.915  -1.565  -7.492  1.00  0.00           C  
ATOM    390  CZ2 TRP A  25      -2.432  -3.600  -9.424  1.00  0.00           C  
ATOM    391  CZ3 TRP A  25      -1.472  -1.438  -8.814  1.00  0.00           C  
ATOM    392  CH2 TRP A  25      -1.719  -2.442  -9.763  1.00  0.00           C  
ATOM    393  H   TRP A  25      -2.364  -1.816  -2.264  1.00  0.00           H  
ATOM    394  HA  TRP A  25      -3.411  -4.264  -3.117  1.00  0.00           H  
ATOM    395  HB2 TRP A  25      -4.231  -2.299  -4.285  1.00  0.00           H  
ATOM    396  HB3 TRP A  25      -2.577  -1.765  -4.655  1.00  0.00           H  
ATOM    397  HD1 TRP A  25      -4.341  -5.123  -5.576  1.00  0.00           H  
ATOM    398  HE1 TRP A  25      -3.910  -5.539  -8.032  1.00  0.00           H  
ATOM    399  HE3 TRP A  25      -1.726  -0.793  -6.756  1.00  0.00           H  
ATOM    400  HZ2 TRP A  25      -2.633  -4.380 -10.151  1.00  0.00           H  
ATOM    401  HZ3 TRP A  25      -0.927  -0.546  -9.107  1.00  0.00           H  
ATOM    402  HH2 TRP A  25      -1.353  -2.321 -10.777  1.00  0.00           H  
ATOM    403  N   LEU A  26      -0.329  -3.745  -4.322  1.00  0.00           N  
ATOM    404  CA  LEU A  26       0.749  -4.455  -5.003  1.00  0.00           C  
ATOM    405  C   LEU A  26       1.221  -5.585  -4.115  1.00  0.00           C  
ATOM    406  O   LEU A  26       1.229  -6.717  -4.571  1.00  0.00           O  
ATOM    407  CB  LEU A  26       1.924  -3.505  -5.377  1.00  0.00           C  
ATOM    408  CG  LEU A  26       1.547  -2.429  -6.444  1.00  0.00           C  
ATOM    409  CD1 LEU A  26       2.608  -1.292  -6.456  1.00  0.00           C  
ATOM    410  CD2 LEU A  26       1.412  -3.029  -7.873  1.00  0.00           C  
ATOM    411  H   LEU A  26      -0.186  -2.800  -4.030  1.00  0.00           H  
ATOM    412  HA  LEU A  26       0.348  -4.900  -5.927  1.00  0.00           H  
ATOM    413  HB2 LEU A  26       2.255  -3.007  -4.453  1.00  0.00           H  
ATOM    414  HB3 LEU A  26       2.771  -4.098  -5.754  1.00  0.00           H  
ATOM    415  HG  LEU A  26       0.581  -1.969  -6.184  1.00  0.00           H  
ATOM    416 HD11 LEU A  26       2.667  -0.804  -5.471  1.00  0.00           H  
ATOM    417 HD12 LEU A  26       3.600  -1.700  -6.707  1.00  0.00           H  
ATOM    418 HD13 LEU A  26       2.346  -0.522  -7.198  1.00  0.00           H  
ATOM    419 HD21 LEU A  26       2.346  -3.531  -8.162  1.00  0.00           H  
ATOM    420 HD22 LEU A  26       0.586  -3.751  -7.940  1.00  0.00           H  
ATOM    421 HD23 LEU A  26       1.215  -2.232  -8.606  1.00  0.00           H  
ATOM    422  N   LEU A  27       1.603  -5.319  -2.845  1.00  0.00           N  
ATOM    423  CA  LEU A  27       2.067  -6.401  -1.974  1.00  0.00           C  
ATOM    424  C   LEU A  27       1.074  -7.542  -2.020  1.00  0.00           C  
ATOM    425  O   LEU A  27       1.480  -8.685  -2.165  1.00  0.00           O  
ATOM    426  CB  LEU A  27       2.211  -5.958  -0.487  1.00  0.00           C  
ATOM    427  CG  LEU A  27       3.368  -4.952  -0.197  1.00  0.00           C  
ATOM    428  CD1 LEU A  27       3.223  -4.396   1.249  1.00  0.00           C  
ATOM    429  CD2 LEU A  27       4.772  -5.603  -0.352  1.00  0.00           C  
ATOM    430  H   LEU A  27       1.562  -4.386  -2.490  1.00  0.00           H  
ATOM    431  HA  LEU A  27       3.028  -6.772  -2.359  1.00  0.00           H  
ATOM    432  HB2 LEU A  27       1.254  -5.504  -0.187  1.00  0.00           H  
ATOM    433  HB3 LEU A  27       2.368  -6.850   0.141  1.00  0.00           H  
ATOM    434  HG  LEU A  27       3.308  -4.099  -0.891  1.00  0.00           H  
ATOM    435 HD11 LEU A  27       2.253  -3.892   1.377  1.00  0.00           H  
ATOM    436 HD12 LEU A  27       3.289  -5.215   1.982  1.00  0.00           H  
ATOM    437 HD13 LEU A  27       4.018  -3.666   1.467  1.00  0.00           H  
ATOM    438 HD21 LEU A  27       4.859  -6.474   0.315  1.00  0.00           H  
ATOM    439 HD22 LEU A  27       4.962  -5.926  -1.385  1.00  0.00           H  
ATOM    440 HD23 LEU A  27       5.559  -4.882  -0.082  1.00  0.00           H  
ATOM    441  N   ALA A  28      -0.238  -7.238  -1.902  1.00  0.00           N  
ATOM    442  CA  ALA A  28      -1.242  -8.297  -1.942  1.00  0.00           C  
ATOM    443  C   ALA A  28      -1.195  -9.008  -3.275  1.00  0.00           C  
ATOM    444  O   ALA A  28      -1.239 -10.229  -3.284  1.00  0.00           O  
ATOM    445  CB  ALA A  28      -2.669  -7.730  -1.716  1.00  0.00           C  
ATOM    446  H   ALA A  28      -0.543  -6.290  -1.796  1.00  0.00           H  
ATOM    447  HA  ALA A  28      -1.025  -9.012  -1.129  1.00  0.00           H  
ATOM    448  HB1 ALA A  28      -3.409  -8.545  -1.720  1.00  0.00           H  
ATOM    449  HB2 ALA A  28      -2.720  -7.213  -0.745  1.00  0.00           H  
ATOM    450  HB3 ALA A  28      -2.933  -7.013  -2.508  1.00  0.00           H  
ATOM    451  N   GLN A  29      -1.112  -8.261  -4.403  1.00  0.00           N  
ATOM    452  CA  GLN A  29      -1.127  -8.876  -5.731  1.00  0.00           C  
ATOM    453  C   GLN A  29       0.267  -8.911  -6.321  1.00  0.00           C  
ATOM    454  O   GLN A  29       0.443  -8.534  -7.468  1.00  0.00           O  
ATOM    455  CB  GLN A  29      -2.144  -8.126  -6.636  1.00  0.00           C  
ATOM    456  CG  GLN A  29      -3.585  -8.175  -6.057  1.00  0.00           C  
ATOM    457  CD  GLN A  29      -4.104  -9.593  -6.005  1.00  0.00           C  
ATOM    458  OE1 GLN A  29      -4.570 -10.079  -7.024  1.00  0.00           O  
ATOM    459  NE2 GLN A  29      -4.037 -10.291  -4.849  1.00  0.00           N  
ATOM    460  H   GLN A  29      -1.031  -7.266  -4.355  1.00  0.00           H  
ATOM    461  HA  GLN A  29      -1.447  -9.929  -5.690  1.00  0.00           H  
ATOM    462  HB2 GLN A  29      -1.827  -7.075  -6.740  1.00  0.00           H  
ATOM    463  HB3 GLN A  29      -2.156  -8.578  -7.642  1.00  0.00           H  
ATOM    464  HG2 GLN A  29      -3.608  -7.709  -5.059  1.00  0.00           H  
ATOM    465  HG3 GLN A  29      -4.260  -7.595  -6.705  1.00  0.00           H  
ATOM    466 HE21 GLN A  29      -3.661  -9.889  -4.015  1.00  0.00           H  
ATOM    467 HE22 GLN A  29      -4.374 -11.233  -4.820  1.00  0.00           H  
ATOM    468  N   LYS A  30       1.262  -9.394  -5.539  1.00  0.00           N  
ATOM    469  CA  LYS A  30       2.614  -9.610  -6.063  1.00  0.00           C  
ATOM    470  C   LYS A  30       3.141 -10.892  -5.446  1.00  0.00           C  
ATOM    471  O   LYS A  30       3.306 -11.866  -6.165  1.00  0.00           O  
ATOM    472  CB  LYS A  30       3.570  -8.415  -5.776  1.00  0.00           C  
ATOM    473  CG  LYS A  30       3.386  -7.190  -6.720  1.00  0.00           C  
ATOM    474  CD  LYS A  30       3.961  -7.413  -8.148  1.00  0.00           C  
ATOM    475  CE  LYS A  30       3.815  -6.136  -9.017  1.00  0.00           C  
ATOM    476  NZ  LYS A  30       4.367  -6.364 -10.368  1.00  0.00           N  
ATOM    477  H   LYS A  30       1.079  -9.639  -4.586  1.00  0.00           H  
ATOM    478  HA  LYS A  30       2.578  -9.788  -7.148  1.00  0.00           H  
ATOM    479  HB2 LYS A  30       3.408  -8.082  -4.739  1.00  0.00           H  
ATOM    480  HB3 LYS A  30       4.615  -8.755  -5.855  1.00  0.00           H  
ATOM    481  HG2 LYS A  30       2.324  -6.914  -6.794  1.00  0.00           H  
ATOM    482  HG3 LYS A  30       3.926  -6.338  -6.275  1.00  0.00           H  
ATOM    483  HD2 LYS A  30       5.028  -7.677  -8.076  1.00  0.00           H  
ATOM    484  HD3 LYS A  30       3.437  -8.232  -8.664  1.00  0.00           H  
ATOM    485  HE2 LYS A  30       2.746  -5.885  -9.112  1.00  0.00           H  
ATOM    486  HE3 LYS A  30       4.336  -5.289  -8.542  1.00  0.00           H  
ATOM    487  HZ1 LYS A  30       4.213  -5.525 -11.033  1.00  0.00           H  
ATOM    488  HZ2 LYS A  30       5.421  -6.609 -10.362  1.00  0.00           H  
ATOM    489  HZ3 LYS A  30       3.882  -7.154 -10.770  1.00  0.00           H  
ATOM    490  N   GLY A  31       3.397 -10.916  -4.115  1.00  0.00           N  
ATOM    491  CA  GLY A  31       3.829 -12.148  -3.455  1.00  0.00           C  
ATOM    492  C   GLY A  31       4.736 -11.819  -2.293  1.00  0.00           C  
ATOM    493  O   GLY A  31       5.904 -12.176  -2.334  1.00  0.00           O  
ATOM    494  H   GLY A  31       3.243 -10.109  -3.545  1.00  0.00           H  
ATOM    495  HA2 GLY A  31       2.944 -12.686  -3.081  1.00  0.00           H  
ATOM    496  HA3 GLY A  31       4.367 -12.815  -4.147  1.00  0.00           H  
ATOM    497  N   LYS A  32       4.213 -11.127  -1.253  1.00  0.00           N  
ATOM    498  CA  LYS A  32       5.065 -10.706  -0.142  1.00  0.00           C  
ATOM    499  C   LYS A  32       4.186 -10.315   1.028  1.00  0.00           C  
ATOM    500  O   LYS A  32       3.622  -9.233   0.989  1.00  0.00           O  
ATOM    501  CB  LYS A  32       5.950  -9.514  -0.602  1.00  0.00           C  
ATOM    502  CG  LYS A  32       6.870  -9.011   0.545  1.00  0.00           C  
ATOM    503  CD  LYS A  32       7.862  -7.926   0.046  1.00  0.00           C  
ATOM    504  CE  LYS A  32       8.748  -7.396   1.205  1.00  0.00           C  
ATOM    505  NZ  LYS A  32       9.700  -6.371   0.732  1.00  0.00           N  
ATOM    506  H   LYS A  32       3.249 -10.854  -1.246  1.00  0.00           H  
ATOM    507  HA  LYS A  32       5.731 -11.536   0.147  1.00  0.00           H  
ATOM    508  HB2 LYS A  32       6.580  -9.838  -1.445  1.00  0.00           H  
ATOM    509  HB3 LYS A  32       5.306  -8.695  -0.960  1.00  0.00           H  
ATOM    510  HG2 LYS A  32       6.255  -8.595   1.359  1.00  0.00           H  
ATOM    511  HG3 LYS A  32       7.447  -9.860   0.949  1.00  0.00           H  
ATOM    512  HD2 LYS A  32       8.512  -8.352  -0.736  1.00  0.00           H  
ATOM    513  HD3 LYS A  32       7.305  -7.085  -0.394  1.00  0.00           H  
ATOM    514  HE2 LYS A  32       8.115  -6.952   1.990  1.00  0.00           H  
ATOM    515  HE3 LYS A  32       9.318  -8.226   1.653  1.00  0.00           H  
ATOM    516  HZ1 LYS A  32      10.412  -6.746   0.010  1.00  0.00           H  
ATOM    517  HZ2 LYS A  32       9.219  -5.486   0.338  1.00  0.00           H  
ATOM    518  HZ3 LYS A  32      10.240  -6.069   1.531  1.00  0.00           H  
ATOM    519  N   LYS A  33       4.051 -11.176   2.065  1.00  0.00           N  
ATOM    520  CA  LYS A  33       3.180 -10.852   3.195  1.00  0.00           C  
ATOM    521  C   LYS A  33       3.436 -11.817   4.331  1.00  0.00           C  
ATOM    522  O   LYS A  33       4.044 -12.846   4.080  1.00  0.00           O  
ATOM    523  CB  LYS A  33       1.666 -10.834   2.828  1.00  0.00           C  
ATOM    524  CG  LYS A  33       1.060 -12.209   2.415  1.00  0.00           C  
ATOM    525  CD  LYS A  33       1.537 -12.715   1.025  1.00  0.00           C  
ATOM    526  CE  LYS A  33       0.798 -14.004   0.568  1.00  0.00           C  
ATOM    527  NZ  LYS A  33      -0.635 -13.787   0.278  1.00  0.00           N  
ATOM    528  H   LYS A  33       4.546 -12.047   2.087  1.00  0.00           H  
ATOM    529  HA  LYS A  33       3.468  -9.850   3.557  1.00  0.00           H  
ATOM    530  HB2 LYS A  33       1.112 -10.479   3.713  1.00  0.00           H  
ATOM    531  HB3 LYS A  33       1.483 -10.107   2.022  1.00  0.00           H  
ATOM    532  HG2 LYS A  33       1.276 -12.968   3.185  1.00  0.00           H  
ATOM    533  HG3 LYS A  33      -0.033 -12.077   2.373  1.00  0.00           H  
ATOM    534  HD2 LYS A  33       1.387 -11.928   0.269  1.00  0.00           H  
ATOM    535  HD3 LYS A  33       2.608 -12.955   1.065  1.00  0.00           H  
ATOM    536  HE2 LYS A  33       1.260 -14.370  -0.364  1.00  0.00           H  
ATOM    537  HE3 LYS A  33       0.907 -14.794   1.329  1.00  0.00           H  
ATOM    538  HZ1 LYS A  33      -1.288 -13.707   1.135  1.00  0.00           H  
ATOM    539  HZ2 LYS A  33      -0.830 -12.989  -0.424  1.00  0.00           H  
ATOM    540  HZ3 LYS A  33      -0.956 -14.621  -0.193  1.00  0.00           H  
ATOM    541  N   ASN A  34       2.987 -11.504   5.570  1.00  0.00           N  
ATOM    542  CA  ASN A  34       3.235 -12.395   6.702  1.00  0.00           C  
ATOM    543  C   ASN A  34       1.990 -12.498   7.550  1.00  0.00           C  
ATOM    544  O   ASN A  34       2.066 -12.325   8.756  1.00  0.00           O  
ATOM    545  CB  ASN A  34       4.468 -11.875   7.489  1.00  0.00           C  
ATOM    546  CG  ASN A  34       4.281 -10.471   8.015  1.00  0.00           C  
ATOM    547  OD1 ASN A  34       3.254  -9.859   7.764  1.00  0.00           O  
ATOM    548  ND2 ASN A  34       5.275  -9.931   8.753  1.00  0.00           N  
ATOM    549  H   ASN A  34       2.513 -10.640   5.752  1.00  0.00           H  
ATOM    550  HA  ASN A  34       3.443 -13.427   6.373  1.00  0.00           H  
ATOM    551  HB2 ASN A  34       4.679 -12.551   8.334  1.00  0.00           H  
ATOM    552  HB3 ASN A  34       5.340 -11.877   6.817  1.00  0.00           H  
ATOM    553 HD21 ASN A  34       6.112 -10.445   8.948  1.00  0.00           H  
ATOM    554 HD22 ASN A  34       5.180  -9.002   9.114  1.00  0.00           H  
ATOM    555  N   ASP A  35       0.835 -12.802   6.912  1.00  0.00           N  
ATOM    556  CA  ASP A  35      -0.406 -13.025   7.654  1.00  0.00           C  
ATOM    557  C   ASP A  35      -0.591 -14.520   7.778  1.00  0.00           C  
ATOM    558  O   ASP A  35      -1.635 -15.026   7.398  1.00  0.00           O  
ATOM    559  CB  ASP A  35      -1.579 -12.341   6.900  1.00  0.00           C  
ATOM    560  CG  ASP A  35      -2.876 -12.482   7.656  1.00  0.00           C  
ATOM    561  OD1 ASP A  35      -3.792 -13.193   7.160  1.00  0.00           O  
ATOM    562  OD2 ASP A  35      -2.989 -11.879   8.758  1.00  0.00           O  
ATOM    563  H   ASP A  35       0.819 -12.942   5.920  1.00  0.00           H  
ATOM    564  HA  ASP A  35      -0.363 -12.598   8.669  1.00  0.00           H  
ATOM    565  HB2 ASP A  35      -1.354 -11.269   6.784  1.00  0.00           H  
ATOM    566  HB3 ASP A  35      -1.679 -12.778   5.893  1.00  0.00           H  
ATOM    567  HD2 ASP A  35      -3.837 -12.009   9.189  1.00  0.00           H  
ATOM    568  N   TRP A  36       0.432 -15.243   8.297  1.00  0.00           N  
ATOM    569  CA  TRP A  36       0.386 -16.704   8.299  1.00  0.00           C  
ATOM    570  C   TRP A  36       1.265 -17.278   9.385  1.00  0.00           C  
ATOM    571  O   TRP A  36       2.073 -16.542   9.930  1.00  0.00           O  
ATOM    572  CB  TRP A  36       0.916 -17.209   6.933  1.00  0.00           C  
ATOM    573  CG  TRP A  36       0.023 -16.715   5.830  1.00  0.00           C  
ATOM    574  CD1 TRP A  36       0.293 -15.777   4.908  1.00  0.00           C  
ATOM    575  CD2 TRP A  36      -1.383 -17.194   5.575  1.00  0.00           C  
ATOM    576  NE1 TRP A  36      -0.754 -15.608   4.142  1.00  0.00           N  
ATOM    577  CE2 TRP A  36      -1.771 -16.418   4.500  1.00  0.00           C  
ATOM    578  CE3 TRP A  36      -2.227 -18.138   6.156  1.00  0.00           C  
ATOM    579  CZ2 TRP A  36      -3.043 -16.529   3.941  1.00  0.00           C  
ATOM    580  CZ3 TRP A  36      -3.509 -18.260   5.606  1.00  0.00           C  
ATOM    581  CH2 TRP A  36      -3.911 -17.467   4.518  1.00  0.00           C  
ATOM    582  H   TRP A  36       1.270 -14.805   8.623  1.00  0.00           H  
ATOM    583  HA  TRP A  36      -0.643 -17.058   8.478  1.00  0.00           H  
ATOM    584  HB2 TRP A  36       1.941 -16.833   6.783  1.00  0.00           H  
ATOM    585  HB3 TRP A  36       0.945 -18.307   6.900  1.00  0.00           H  
ATOM    586  HD1 TRP A  36       1.236 -15.237   4.820  1.00  0.00           H  
ATOM    587  HE1 TRP A  36      -0.799 -14.934   3.364  1.00  0.00           H  
ATOM    588  HE3 TRP A  36      -1.903 -18.747   6.993  1.00  0.00           H  
ATOM    589  HZ2 TRP A  36      -3.345 -15.915   3.099  1.00  0.00           H  
ATOM    590  HZ3 TRP A  36      -4.203 -18.980   6.029  1.00  0.00           H  
ATOM    591  HH2 TRP A  36      -4.912 -17.582   4.115  1.00  0.00           H  
ATOM    592  N   LYS A  37       1.115 -18.588   9.695  1.00  0.00           N  
ATOM    593  CA  LYS A  37       1.967 -19.230  10.694  1.00  0.00           C  
ATOM    594  C   LYS A  37       2.379 -20.575  10.140  1.00  0.00           C  
ATOM    595  O   LYS A  37       2.102 -21.592  10.757  1.00  0.00           O  
ATOM    596  CB  LYS A  37       1.210 -19.346  12.046  1.00  0.00           C  
ATOM    597  CG  LYS A  37       0.816 -17.951  12.605  1.00  0.00           C  
ATOM    598  CD  LYS A  37       0.045 -18.021  13.954  1.00  0.00           C  
ATOM    599  CE  LYS A  37       0.894 -18.573  15.130  1.00  0.00           C  
ATOM    600  NZ  LYS A  37       0.172 -18.389  16.406  1.00  0.00           N  
ATOM    601  H   LYS A  37       0.410 -19.150   9.255  1.00  0.00           H  
ATOM    602  HA  LYS A  37       2.901 -18.668  10.860  1.00  0.00           H  
ATOM    603  HB2 LYS A  37       0.301 -19.953  11.903  1.00  0.00           H  
ATOM    604  HB3 LYS A  37       1.870 -19.864  12.759  1.00  0.00           H  
ATOM    605  HG2 LYS A  37       1.720 -17.334  12.731  1.00  0.00           H  
ATOM    606  HG3 LYS A  37       0.161 -17.450  11.873  1.00  0.00           H  
ATOM    607  HD2 LYS A  37      -0.272 -16.999  14.224  1.00  0.00           H  
ATOM    608  HD3 LYS A  37      -0.862 -18.636  13.833  1.00  0.00           H  
ATOM    609  HE2 LYS A  37       1.113 -19.644  14.993  1.00  0.00           H  
ATOM    610  HE3 LYS A  37       1.847 -18.022  15.186  1.00  0.00           H  
ATOM    611  HZ1 LYS A  37      -0.781 -18.901  16.434  1.00  0.00           H  
ATOM    612  HZ2 LYS A  37       0.752 -18.685  17.270  1.00  0.00           H  
ATOM    613  HZ3 LYS A  37      -0.023 -17.404  16.507  1.00  0.00           H  
ATOM    614  N   HIS A  38       3.039 -20.574   8.956  1.00  0.00           N  
ATOM    615  CA  HIS A  38       3.443 -21.823   8.308  1.00  0.00           C  
ATOM    616  C   HIS A  38       4.886 -21.714   7.876  1.00  0.00           C  
ATOM    617  O   HIS A  38       5.459 -20.647   8.037  1.00  0.00           O  
ATOM    618  CB  HIS A  38       2.503 -22.069   7.098  1.00  0.00           C  
ATOM    619  CG  HIS A  38       1.059 -21.870   7.485  1.00  0.00           C  
ATOM    620  ND1 HIS A  38       0.491 -22.429   8.531  1.00  0.00           N  
ATOM    621  CD2 HIS A  38       0.161 -21.105   6.830  1.00  0.00           C  
ATOM    622  CE1 HIS A  38      -0.748 -22.058   8.605  1.00  0.00           C  
ATOM    623  NE2 HIS A  38      -1.007 -21.289   7.648  1.00  0.00           N  
ATOM    624  H   HIS A  38       3.238 -19.717   8.475  1.00  0.00           H  
ATOM    625  HA  HIS A  38       3.389 -22.678   9.001  1.00  0.00           H  
ATOM    626  HB2 HIS A  38       2.761 -21.361   6.294  1.00  0.00           H  
ATOM    627  HB3 HIS A  38       2.626 -23.092   6.709  1.00  0.00           H  
ATOM    628  HD1 HIS A  38       0.956 -23.064   9.197  1.00  0.00           H  
ATOM    629  HD2 HIS A  38       0.278 -20.509   5.927  1.00  0.00           H  
ATOM    630  HE1 HIS A  38      -1.462 -22.359   9.371  1.00  0.00           H  
ATOM    631  HE2 HIS A  38      -1.907 -20.862   7.478  1.00  0.00           H  
ATOM    632  N   ASN A  39       5.493 -22.793   7.328  1.00  0.00           N  
ATOM    633  CA  ASN A  39       6.894 -22.727   6.909  1.00  0.00           C  
ATOM    634  C   ASN A  39       6.974 -22.140   5.518  1.00  0.00           C  
ATOM    635  O   ASN A  39       7.425 -22.828   4.617  1.00  0.00           O  
ATOM    636  CB  ASN A  39       7.529 -24.145   6.975  1.00  0.00           C  
ATOM    637  CG  ASN A  39       7.390 -24.711   8.369  1.00  0.00           C  
ATOM    638  OD1 ASN A  39       6.570 -25.594   8.571  1.00  0.00           O  
ATOM    639  ND2 ASN A  39       8.172 -24.218   9.354  1.00  0.00           N  
ATOM    640  H   ASN A  39       4.989 -23.647   7.181  1.00  0.00           H  
ATOM    641  HA  ASN A  39       7.472 -22.075   7.584  1.00  0.00           H  
ATOM    642  HB2 ASN A  39       7.028 -24.813   6.255  1.00  0.00           H  
ATOM    643  HB3 ASN A  39       8.596 -24.098   6.705  1.00  0.00           H  
ATOM    644 HD21 ASN A  39       8.844 -23.498   9.175  1.00  0.00           H  
ATOM    645 HD22 ASN A  39       8.085 -24.580  10.283  1.00  0.00           H  
ATOM    646  N   ILE A  40       6.548 -20.869   5.324  1.00  0.00           N  
ATOM    647  CA  ILE A  40       6.564 -20.257   3.990  1.00  0.00           C  
ATOM    648  C   ILE A  40       5.546 -20.932   3.097  1.00  0.00           C  
ATOM    649  O   ILE A  40       5.084 -22.013   3.430  1.00  0.00           O  
ATOM    650  CB  ILE A  40       8.014 -20.200   3.388  1.00  0.00           C  
ATOM    651  CG1 ILE A  40       8.456 -18.728   3.114  1.00  0.00           C  
ATOM    652  CG2 ILE A  40       8.191 -21.091   2.121  1.00  0.00           C  
ATOM    653  CD1 ILE A  40       9.922 -18.591   2.621  1.00  0.00           C  
ATOM    654  H   ILE A  40       6.210 -20.322   6.094  1.00  0.00           H  
ATOM    655  HA  ILE A  40       6.179 -19.229   4.101  1.00  0.00           H  
ATOM    656  HB  ILE A  40       8.706 -20.587   4.155  1.00  0.00           H  
ATOM    657 HG12 ILE A  40       7.787 -18.270   2.368  1.00  0.00           H  
ATOM    658 HG13 ILE A  40       8.366 -18.154   4.052  1.00  0.00           H  
ATOM    659 HG21 ILE A  40       7.751 -22.089   2.260  1.00  0.00           H  
ATOM    660 HG22 ILE A  40       7.717 -20.625   1.245  1.00  0.00           H  
ATOM    661 HG23 ILE A  40       9.257 -21.241   1.894  1.00  0.00           H  
ATOM    662 HD11 ILE A  40      10.045 -19.006   1.610  1.00  0.00           H  
ATOM    663 HD12 ILE A  40      10.204 -17.526   2.583  1.00  0.00           H  
ATOM    664 HD13 ILE A  40      10.610 -19.108   3.308  1.00  0.00           H  
ATOM    665  N   THR A  41       5.184 -20.311   1.949  1.00  0.00           N  
ATOM    666  CA  THR A  41       4.297 -20.984   1.003  1.00  0.00           C  
ATOM    667  C   THR A  41       5.146 -22.050   0.346  1.00  0.00           C  
ATOM    668  O   THR A  41       5.826 -21.743  -0.621  1.00  0.00           O  
ATOM    669  CB  THR A  41       3.692 -19.994  -0.036  1.00  0.00           C  
ATOM    670  OG1 THR A  41       2.850 -19.028   0.621  1.00  0.00           O  
ATOM    671  CG2 THR A  41       2.810 -20.737  -1.073  1.00  0.00           C  
ATOM    672  H   THR A  41       5.571 -19.422   1.699  1.00  0.00           H  
ATOM    673  HA  THR A  41       3.444 -21.431   1.540  1.00  0.00           H  
ATOM    674  HB  THR A  41       4.500 -19.468  -0.576  1.00  0.00           H  
ATOM    675  HG1 THR A  41       3.312 -18.493   1.257  1.00  0.00           H  
ATOM    676 HG21 THR A  41       1.991 -21.267  -0.564  1.00  0.00           H  
ATOM    677 HG22 THR A  41       2.371 -20.010  -1.774  1.00  0.00           H  
ATOM    678 HG23 THR A  41       3.396 -21.466  -1.652  1.00  0.00           H  
ATOM    679  N   GLN A  42       5.136 -23.304   0.858  1.00  0.00           N  
ATOM    680  CA  GLN A  42       5.961 -24.349   0.254  1.00  0.00           C  
ATOM    681  C   GLN A  42       5.315 -24.736  -1.051  1.00  0.00           C  
ATOM    682  O   GLN A  42       4.932 -25.874  -1.271  1.00  0.00           O  
ATOM    683  CB  GLN A  42       6.153 -25.573   1.196  1.00  0.00           C  
ATOM    684  CG  GLN A  42       6.886 -25.179   2.506  1.00  0.00           C  
ATOM    685  CD  GLN A  42       7.093 -26.381   3.397  1.00  0.00           C  
ATOM    686  OE1 GLN A  42       8.212 -26.862   3.496  1.00  0.00           O  
ATOM    687  NE2 GLN A  42       6.031 -26.889   4.059  1.00  0.00           N  
ATOM    688  H   GLN A  42       4.543 -23.543   1.630  1.00  0.00           H  
ATOM    689  HA  GLN A  42       6.960 -23.948   0.018  1.00  0.00           H  
ATOM    690  HB2 GLN A  42       5.169 -26.008   1.434  1.00  0.00           H  
ATOM    691  HB3 GLN A  42       6.752 -26.340   0.677  1.00  0.00           H  
ATOM    692  HG2 GLN A  42       7.861 -24.726   2.265  1.00  0.00           H  
ATOM    693  HG3 GLN A  42       6.293 -24.438   3.058  1.00  0.00           H  
ATOM    694 HE21 GLN A  42       5.121 -26.482   3.973  1.00  0.00           H  
ATOM    695 HE22 GLN A  42       6.151 -27.686   4.653  1.00  0.00           H  
TER     696      GLN A  42                                                      
ENDMDL                                                                          
MODEL        5                                                                  
ATOM      1  N   TYR A   1       3.839  20.978  -9.009  1.00  0.00           N  
ATOM      2  CA  TYR A   1       4.420  21.751  -7.922  1.00  0.00           C  
ATOM      3  C   TYR A   1       3.335  22.231  -6.987  1.00  0.00           C  
ATOM      4  O   TYR A   1       2.189  22.277  -7.406  1.00  0.00           O  
ATOM      5  CB  TYR A   1       5.158  22.975  -8.515  1.00  0.00           C  
ATOM      6  CG  TYR A   1       4.150  23.845  -9.280  1.00  0.00           C  
ATOM      7  CD1 TYR A   1       3.885  23.596 -10.632  1.00  0.00           C  
ATOM      8  CD2 TYR A   1       3.480  24.890  -8.634  1.00  0.00           C  
ATOM      9  CE1 TYR A   1       2.954  24.376 -11.323  1.00  0.00           C  
ATOM     10  CE2 TYR A   1       2.548  25.670  -9.325  1.00  0.00           C  
ATOM     11  CZ  TYR A   1       2.278  25.414 -10.675  1.00  0.00           C  
ATOM     12  OH  TYR A   1       1.347  26.174 -11.390  1.00  0.00           O  
ATOM     13  H1  TYR A   1       3.304  20.163  -8.780  1.00  0.00           H  
ATOM     14  HA  TYR A   1       5.135  21.111  -7.377  1.00  0.00           H  
ATOM     15  HB2 TYR A   1       5.635  23.559  -7.712  1.00  0.00           H  
ATOM     16  HB3 TYR A   1       5.952  22.631  -9.197  1.00  0.00           H  
ATOM     17  HD1 TYR A   1       4.399  22.794 -11.151  1.00  0.00           H  
ATOM     18  HD2 TYR A   1       3.679  25.099  -7.587  1.00  0.00           H  
ATOM     19  HE1 TYR A   1       2.752  24.177 -12.370  1.00  0.00           H  
ATOM     20  HE2 TYR A   1       2.038  26.473  -8.803  1.00  0.00           H  
ATOM     21  HH  TYR A   1       0.916  26.850 -10.879  1.00  0.00           H  
ATOM     22  N   ALA A   2       3.679  22.599  -5.731  1.00  0.00           N  
ATOM     23  CA  ALA A   2       2.659  23.076  -4.797  1.00  0.00           C  
ATOM     24  C   ALA A   2       3.290  23.657  -3.550  1.00  0.00           C  
ATOM     25  O   ALA A   2       4.399  23.261  -3.228  1.00  0.00           O  
ATOM     26  CB  ALA A   2       1.748  21.904  -4.352  1.00  0.00           C  
ATOM     27  H   ALA A   2       4.629  22.540  -5.415  1.00  0.00           H  
ATOM     28  HA  ALA A   2       2.054  23.852  -5.295  1.00  0.00           H  
ATOM     29  HB1 ALA A   2       2.377  21.119  -3.906  1.00  0.00           H  
ATOM     30  HB2 ALA A   2       1.013  22.242  -3.604  1.00  0.00           H  
ATOM     31  HB3 ALA A   2       1.202  21.473  -5.204  1.00  0.00           H  
ATOM     32  N   GLU A   3       2.594  24.574  -2.837  1.00  0.00           N  
ATOM     33  CA  GLU A   3       3.123  25.106  -1.579  1.00  0.00           C  
ATOM     34  C   GLU A   3       2.027  25.864  -0.862  1.00  0.00           C  
ATOM     35  O   GLU A   3       1.169  26.388  -1.555  1.00  0.00           O  
ATOM     36  CB  GLU A   3       4.329  26.055  -1.827  1.00  0.00           C  
ATOM     37  CG  GLU A   3       4.931  26.630  -0.515  1.00  0.00           C  
ATOM     38  CD  GLU A   3       6.189  27.406  -0.812  1.00  0.00           C  
ATOM     39  OE1 GLU A   3       6.091  28.454  -1.506  1.00  0.00           O  
ATOM     40  OE2 GLU A   3       7.286  26.978  -0.359  1.00  0.00           O  
ATOM     41  H   GLU A   3       1.696  24.893  -3.150  1.00  0.00           H  
ATOM     42  HA  GLU A   3       3.442  24.256  -0.958  1.00  0.00           H  
ATOM     43  HB2 GLU A   3       5.123  25.501  -2.353  1.00  0.00           H  
ATOM     44  HB3 GLU A   3       4.005  26.883  -2.477  1.00  0.00           H  
ATOM     45  HG2 GLU A   3       4.221  27.312  -0.023  1.00  0.00           H  
ATOM     46  HG3 GLU A   3       5.159  25.804   0.179  1.00  0.00           H  
ATOM     47  HE2 GLU A   3       8.044  27.521  -0.587  1.00  0.00           H  
ATOM     48  N   GLY A   4       2.022  25.951   0.490  1.00  0.00           N  
ATOM     49  CA  GLY A   4       1.012  26.775   1.150  1.00  0.00           C  
ATOM     50  C   GLY A   4       1.242  28.204   0.719  1.00  0.00           C  
ATOM     51  O   GLY A   4       0.563  28.657  -0.190  1.00  0.00           O  
ATOM     52  H   GLY A   4       2.716  25.496   1.053  1.00  0.00           H  
ATOM     53  HA2 GLY A   4       0.004  26.439   0.857  1.00  0.00           H  
ATOM     54  HA3 GLY A   4       1.081  26.695   2.247  1.00  0.00           H  
ATOM     55  N   THR A   5       2.215  28.911   1.341  1.00  0.00           N  
ATOM     56  CA  THR A   5       2.569  30.259   0.895  1.00  0.00           C  
ATOM     57  C   THR A   5       4.067  30.407   1.060  1.00  0.00           C  
ATOM     58  O   THR A   5       4.784  30.298   0.078  1.00  0.00           O  
ATOM     59  CB  THR A   5       1.793  31.353   1.677  1.00  0.00           C  
ATOM     60  OG1 THR A   5       2.028  31.162   3.083  1.00  0.00           O  
ATOM     61  CG2 THR A   5       0.269  31.299   1.386  1.00  0.00           C  
ATOM     62  H   THR A   5       2.719  28.518   2.114  1.00  0.00           H  
ATOM     63  HA  THR A   5       2.352  30.385  -0.180  1.00  0.00           H  
ATOM     64  HB  THR A   5       2.183  32.339   1.366  1.00  0.00           H  
ATOM     65  HG1 THR A   5       1.607  31.825   3.621  1.00  0.00           H  
ATOM     66 HG21 THR A   5      -0.241  32.134   1.890  1.00  0.00           H  
ATOM     67 HG22 THR A   5       0.077  31.376   0.305  1.00  0.00           H  
ATOM     68 HG23 THR A   5      -0.157  30.357   1.762  1.00  0.00           H  
ATOM     69  N   PHE A   6       4.561  30.630   2.300  1.00  0.00           N  
ATOM     70  CA  PHE A   6       6.004  30.610   2.528  1.00  0.00           C  
ATOM     71  C   PHE A   6       6.459  29.170   2.474  1.00  0.00           C  
ATOM     72  O   PHE A   6       7.432  28.888   1.791  1.00  0.00           O  
ATOM     73  CB  PHE A   6       6.408  31.216   3.903  1.00  0.00           C  
ATOM     74  CG  PHE A   6       7.853  30.848   4.285  1.00  0.00           C  
ATOM     75  CD1 PHE A   6       8.909  31.092   3.398  1.00  0.00           C  
ATOM     76  CD2 PHE A   6       8.136  30.255   5.522  1.00  0.00           C  
ATOM     77  CE1 PHE A   6      10.201  30.642   3.690  1.00  0.00           C  
ATOM     78  CE2 PHE A   6       9.423  29.799   5.816  1.00  0.00           C  
ATOM     79  CZ  PHE A   6      10.456  29.978   4.893  1.00  0.00           C  
ATOM     80  H   PHE A   6       3.949  30.728   3.086  1.00  0.00           H  
ATOM     81  HA  PHE A   6       6.502  31.187   1.731  1.00  0.00           H  
ATOM     82  HB2 PHE A   6       6.305  32.313   3.879  1.00  0.00           H  
ATOM     83  HB3 PHE A   6       5.722  30.832   4.674  1.00  0.00           H  
ATOM     84  HD1 PHE A   6       8.737  31.632   2.475  1.00  0.00           H  
ATOM     85  HD2 PHE A   6       7.356  30.144   6.269  1.00  0.00           H  
ATOM     86  HE1 PHE A   6      11.006  30.809   2.982  1.00  0.00           H  
ATOM     87  HE2 PHE A   6       9.623  29.304   6.762  1.00  0.00           H  
ATOM     88  HZ  PHE A   6      11.453  29.608   5.110  1.00  0.00           H  
ATOM     89  N   ILE A   7       5.774  28.255   3.200  1.00  0.00           N  
ATOM     90  CA  ILE A   7       6.242  26.871   3.279  1.00  0.00           C  
ATOM     91  C   ILE A   7       5.100  25.959   3.677  1.00  0.00           C  
ATOM     92  O   ILE A   7       4.192  26.466   4.314  1.00  0.00           O  
ATOM     93  CB  ILE A   7       7.413  26.807   4.310  1.00  0.00           C  
ATOM     94  CG1 ILE A   7       8.194  25.461   4.224  1.00  0.00           C  
ATOM     95  CG2 ILE A   7       6.892  27.075   5.751  1.00  0.00           C  
ATOM     96  CD1 ILE A   7       9.496  25.453   5.070  1.00  0.00           C  
ATOM     97  H   ILE A   7       4.972  28.515   3.740  1.00  0.00           H  
ATOM     98  HA  ILE A   7       6.597  26.567   2.282  1.00  0.00           H  
ATOM     99  HB  ILE A   7       8.120  27.613   4.048  1.00  0.00           H  
ATOM    100 HG12 ILE A   7       7.555  24.629   4.559  1.00  0.00           H  
ATOM    101 HG13 ILE A   7       8.476  25.278   3.174  1.00  0.00           H  
ATOM    102 HG21 ILE A   7       7.724  27.258   6.445  1.00  0.00           H  
ATOM    103 HG22 ILE A   7       6.242  27.961   5.775  1.00  0.00           H  
ATOM    104 HG23 ILE A   7       6.313  26.215   6.119  1.00  0.00           H  
ATOM    105 HD11 ILE A   7       9.276  25.489   6.147  1.00  0.00           H  
ATOM    106 HD12 ILE A   7      10.062  24.528   4.874  1.00  0.00           H  
ATOM    107 HD13 ILE A   7      10.134  26.311   4.808  1.00  0.00           H  
ATOM    108  N   SER A   8       5.148  24.654   3.310  1.00  0.00           N  
ATOM    109  CA  SER A   8       4.142  23.662   3.704  1.00  0.00           C  
ATOM    110  C   SER A   8       3.739  22.911   2.458  1.00  0.00           C  
ATOM    111  O   SER A   8       3.685  23.548   1.418  1.00  0.00           O  
ATOM    112  CB  SER A   8       2.830  24.131   4.385  1.00  0.00           C  
ATOM    113  OG  SER A   8       1.972  22.992   4.575  1.00  0.00           O  
ATOM    114  H   SER A   8       5.914  24.313   2.758  1.00  0.00           H  
ATOM    115  HA  SER A   8       4.640  22.968   4.402  1.00  0.00           H  
ATOM    116  HB2 SER A   8       3.048  24.583   5.367  1.00  0.00           H  
ATOM    117  HB3 SER A   8       2.322  24.868   3.740  1.00  0.00           H  
ATOM    118  HG  SER A   8       1.140  23.226   4.976  1.00  0.00           H  
ATOM    119  N   ASP A   9       3.462  21.587   2.530  1.00  0.00           N  
ATOM    120  CA  ASP A   9       3.164  20.827   1.317  1.00  0.00           C  
ATOM    121  C   ASP A   9       2.283  19.640   1.642  1.00  0.00           C  
ATOM    122  O   ASP A   9       2.703  18.508   1.451  1.00  0.00           O  
ATOM    123  CB  ASP A   9       4.497  20.382   0.656  1.00  0.00           C  
ATOM    124  CG  ASP A   9       5.358  21.566   0.299  1.00  0.00           C  
ATOM    125  OD1 ASP A   9       6.224  21.952   1.131  1.00  0.00           O  
ATOM    126  OD2 ASP A   9       5.173  22.124  -0.816  1.00  0.00           O  
ATOM    127  H   ASP A   9       3.512  21.090   3.399  1.00  0.00           H  
ATOM    128  HA  ASP A   9       2.603  21.442   0.594  1.00  0.00           H  
ATOM    129  HB2 ASP A   9       5.049  19.725   1.347  1.00  0.00           H  
ATOM    130  HB3 ASP A   9       4.282  19.813  -0.262  1.00  0.00           H  
ATOM    131  HD2 ASP A   9       5.753  22.871  -0.980  1.00  0.00           H  
ATOM    132  N   TYR A  10       1.039  19.874   2.120  1.00  0.00           N  
ATOM    133  CA  TYR A  10       0.118  18.753   2.313  1.00  0.00           C  
ATOM    134  C   TYR A  10      -0.132  18.066   0.989  1.00  0.00           C  
ATOM    135  O   TYR A  10      -0.354  16.865   0.987  1.00  0.00           O  
ATOM    136  CB  TYR A  10      -1.234  19.183   2.938  1.00  0.00           C  
ATOM    137  CG  TYR A  10      -1.014  19.647   4.385  1.00  0.00           C  
ATOM    138  CD1 TYR A  10      -0.768  18.698   5.384  1.00  0.00           C  
ATOM    139  CD2 TYR A  10      -1.057  21.003   4.729  1.00  0.00           C  
ATOM    140  CE1 TYR A  10      -0.548  19.096   6.706  1.00  0.00           C  
ATOM    141  CE2 TYR A  10      -0.863  21.399   6.055  1.00  0.00           C  
ATOM    142  CZ  TYR A  10      -0.593  20.453   7.048  1.00  0.00           C  
ATOM    143  OH  TYR A  10      -0.374  20.882   8.361  1.00  0.00           O  
ATOM    144  H   TYR A  10       0.719  20.808   2.292  1.00  0.00           H  
ATOM    145  HA  TYR A  10       0.603  18.031   2.990  1.00  0.00           H  
ATOM    146  HB2 TYR A  10      -1.694  19.973   2.324  1.00  0.00           H  
ATOM    147  HB3 TYR A  10      -1.926  18.325   2.954  1.00  0.00           H  
ATOM    148  HD1 TYR A  10      -0.746  17.641   5.136  1.00  0.00           H  
ATOM    149  HD2 TYR A  10      -1.241  21.755   3.969  1.00  0.00           H  
ATOM    150  HE1 TYR A  10      -0.343  18.342   7.460  1.00  0.00           H  
ATOM    151  HE2 TYR A  10      -0.921  22.449   6.322  1.00  0.00           H  
ATOM    152  HH  TYR A  10      -0.170  20.184   8.973  1.00  0.00           H  
ATOM    153  N   SER A  11      -0.085  18.791  -0.153  1.00  0.00           N  
ATOM    154  CA  SER A  11      -0.155  18.112  -1.447  1.00  0.00           C  
ATOM    155  C   SER A  11       0.811  16.947  -1.455  1.00  0.00           C  
ATOM    156  O   SER A  11       0.440  15.876  -1.909  1.00  0.00           O  
ATOM    157  CB  SER A  11       0.233  19.061  -2.608  1.00  0.00           C  
ATOM    158  OG  SER A  11       0.198  18.331  -3.847  1.00  0.00           O  
ATOM    159  H   SER A  11       0.024  19.787  -0.138  1.00  0.00           H  
ATOM    160  HA  SER A  11      -1.185  17.752  -1.605  1.00  0.00           H  
ATOM    161  HB2 SER A  11      -0.473  19.908  -2.647  1.00  0.00           H  
ATOM    162  HB3 SER A  11       1.248  19.452  -2.427  1.00  0.00           H  
ATOM    163  HG  SER A  11       0.438  18.868  -4.595  1.00  0.00           H  
ATOM    164  N   ILE A  12       2.047  17.142  -0.935  1.00  0.00           N  
ATOM    165  CA  ILE A  12       3.008  16.044  -0.839  1.00  0.00           C  
ATOM    166  C   ILE A  12       2.736  15.382   0.498  1.00  0.00           C  
ATOM    167  O   ILE A  12       3.537  15.501   1.411  1.00  0.00           O  
ATOM    168  CB  ILE A  12       4.473  16.554  -1.010  1.00  0.00           C  
ATOM    169  CG1 ILE A  12       4.605  17.379  -2.330  1.00  0.00           C  
ATOM    170  CG2 ILE A  12       5.470  15.358  -0.998  1.00  0.00           C  
ATOM    171  CD1 ILE A  12       6.006  18.018  -2.530  1.00  0.00           C  
ATOM    172  H   ILE A  12       2.304  18.023  -0.537  1.00  0.00           H  
ATOM    173  HA  ILE A  12       2.841  15.307  -1.642  1.00  0.00           H  
ATOM    174  HB  ILE A  12       4.707  17.216  -0.160  1.00  0.00           H  
ATOM    175 HG12 ILE A  12       4.375  16.735  -3.195  1.00  0.00           H  
ATOM    176 HG13 ILE A  12       3.877  18.205  -2.333  1.00  0.00           H  
ATOM    177 HG21 ILE A  12       5.310  14.703  -0.130  1.00  0.00           H  
ATOM    178 HG22 ILE A  12       5.349  14.750  -1.907  1.00  0.00           H  
ATOM    179 HG23 ILE A  12       6.510  15.712  -0.948  1.00  0.00           H  
ATOM    180 HD11 ILE A  12       6.773  17.253  -2.721  1.00  0.00           H  
ATOM    181 HD12 ILE A  12       5.987  18.696  -3.398  1.00  0.00           H  
ATOM    182 HD13 ILE A  12       6.294  18.600  -1.641  1.00  0.00           H  
ATOM    183  N   ALA A  13       1.586  14.676   0.611  1.00  0.00           N  
ATOM    184  CA  ALA A  13       1.241  13.951   1.838  1.00  0.00           C  
ATOM    185  C   ALA A  13      -0.056  13.202   1.611  1.00  0.00           C  
ATOM    186  O   ALA A  13      -0.094  11.994   1.786  1.00  0.00           O  
ATOM    187  CB  ALA A  13       1.080  14.832   3.108  1.00  0.00           C  
ATOM    188  H   ALA A  13       0.980  14.601  -0.182  1.00  0.00           H  
ATOM    189  HA  ALA A  13       2.049  13.225   2.033  1.00  0.00           H  
ATOM    190  HB1 ALA A  13       0.873  14.186   3.976  1.00  0.00           H  
ATOM    191  HB2 ALA A  13       1.991  15.407   3.322  1.00  0.00           H  
ATOM    192  HB3 ALA A  13       0.243  15.535   3.008  1.00  0.00           H  
ATOM    193  N   MET A  14      -1.134  13.909   1.195  1.00  0.00           N  
ATOM    194  CA  MET A  14      -2.364  13.211   0.828  1.00  0.00           C  
ATOM    195  C   MET A  14      -2.048  12.354  -0.377  1.00  0.00           C  
ATOM    196  O   MET A  14      -2.406  11.187  -0.389  1.00  0.00           O  
ATOM    197  CB  MET A  14      -3.523  14.188   0.487  1.00  0.00           C  
ATOM    198  CG  MET A  14      -3.956  15.021   1.723  1.00  0.00           C  
ATOM    199  SD  MET A  14      -5.302  16.145   1.228  1.00  0.00           S  
ATOM    200  CE  MET A  14      -5.572  17.026   2.798  1.00  0.00           C  
ATOM    201  H   MET A  14      -1.083  14.900   1.059  1.00  0.00           H  
ATOM    202  HA  MET A  14      -2.682  12.568   1.666  1.00  0.00           H  
ATOM    203  HB2 MET A  14      -3.211  14.869  -0.322  1.00  0.00           H  
ATOM    204  HB3 MET A  14      -4.389  13.606   0.131  1.00  0.00           H  
ATOM    205  HG2 MET A  14      -4.318  14.360   2.525  1.00  0.00           H  
ATOM    206  HG3 MET A  14      -3.123  15.628   2.109  1.00  0.00           H  
ATOM    207  HE1 MET A  14      -6.388  17.752   2.667  1.00  0.00           H  
ATOM    208  HE2 MET A  14      -5.847  16.308   3.585  1.00  0.00           H  
ATOM    209  HE3 MET A  14      -4.655  17.559   3.090  1.00  0.00           H  
ATOM    210  N   ASP A  15      -1.362  12.919  -1.397  1.00  0.00           N  
ATOM    211  CA  ASP A  15      -0.966  12.111  -2.548  1.00  0.00           C  
ATOM    212  C   ASP A  15      -0.150  10.931  -2.071  1.00  0.00           C  
ATOM    213  O   ASP A  15      -0.437   9.818  -2.480  1.00  0.00           O  
ATOM    214  CB  ASP A  15      -0.130  12.926  -3.572  1.00  0.00           C  
ATOM    215  CG  ASP A  15      -0.933  14.063  -4.156  1.00  0.00           C  
ATOM    216  OD1 ASP A  15      -1.648  14.753  -3.380  1.00  0.00           O  
ATOM    217  OD2 ASP A  15      -0.856  14.279  -5.396  1.00  0.00           O  
ATOM    218  H   ASP A  15      -1.107  13.887  -1.381  1.00  0.00           H  
ATOM    219  HA  ASP A  15      -1.878  11.753  -3.054  1.00  0.00           H  
ATOM    220  HB2 ASP A  15       0.765  13.343  -3.086  1.00  0.00           H  
ATOM    221  HB3 ASP A  15       0.201  12.257  -4.382  1.00  0.00           H  
ATOM    222  HD2 ASP A  15      -1.391  15.015  -5.700  1.00  0.00           H  
ATOM    223  N   LYS A  16       0.866  11.147  -1.204  1.00  0.00           N  
ATOM    224  CA  LYS A  16       1.682  10.025  -0.736  1.00  0.00           C  
ATOM    225  C   LYS A  16       0.799   8.926  -0.191  1.00  0.00           C  
ATOM    226  O   LYS A  16       1.048   7.768  -0.484  1.00  0.00           O  
ATOM    227  CB  LYS A  16       2.686  10.471   0.363  1.00  0.00           C  
ATOM    228  CG  LYS A  16       3.623   9.318   0.816  1.00  0.00           C  
ATOM    229  CD  LYS A  16       4.633   9.810   1.889  1.00  0.00           C  
ATOM    230  CE  LYS A  16       5.568   8.664   2.358  1.00  0.00           C  
ATOM    231  NZ  LYS A  16       6.528   9.134   3.378  1.00  0.00           N  
ATOM    232  H   LYS A  16       1.080  12.071  -0.883  1.00  0.00           H  
ATOM    233  HA  LYS A  16       2.255   9.644  -1.598  1.00  0.00           H  
ATOM    234  HB2 LYS A  16       3.299  11.300  -0.029  1.00  0.00           H  
ATOM    235  HB3 LYS A  16       2.127  10.837   1.236  1.00  0.00           H  
ATOM    236  HG2 LYS A  16       3.024   8.496   1.243  1.00  0.00           H  
ATOM    237  HG3 LYS A  16       4.173   8.929  -0.056  1.00  0.00           H  
ATOM    238  HD2 LYS A  16       5.246  10.626   1.471  1.00  0.00           H  
ATOM    239  HD3 LYS A  16       4.083  10.204   2.759  1.00  0.00           H  
ATOM    240  HE2 LYS A  16       4.972   7.843   2.788  1.00  0.00           H  
ATOM    241  HE3 LYS A  16       6.133   8.264   1.501  1.00  0.00           H  
ATOM    242  HZ1 LYS A  16       7.204   9.896   3.014  1.00  0.00           H  
ATOM    243  HZ2 LYS A  16       6.055   9.479   4.287  1.00  0.00           H  
ATOM    244  HZ3 LYS A  16       7.103   8.345   3.638  1.00  0.00           H  
ATOM    245  N   ILE A  17      -0.244   9.265   0.601  1.00  0.00           N  
ATOM    246  CA  ILE A  17      -1.132   8.223   1.115  1.00  0.00           C  
ATOM    247  C   ILE A  17      -1.813   7.569  -0.066  1.00  0.00           C  
ATOM    248  O   ILE A  17      -1.862   6.350  -0.115  1.00  0.00           O  
ATOM    249  CB  ILE A  17      -2.167   8.766   2.149  1.00  0.00           C  
ATOM    250  CG1 ILE A  17      -1.430   9.224   3.447  1.00  0.00           C  
ATOM    251  CG2 ILE A  17      -3.246   7.688   2.461  1.00  0.00           C  
ATOM    252  CD1 ILE A  17      -2.304  10.093   4.390  1.00  0.00           C  
ATOM    253  H   ILE A  17      -0.439  10.226   0.809  1.00  0.00           H  
ATOM    254  HA  ILE A  17      -0.517   7.465   1.630  1.00  0.00           H  
ATOM    255  HB  ILE A  17      -2.679   9.632   1.699  1.00  0.00           H  
ATOM    256 HG12 ILE A  17      -1.068   8.340   3.997  1.00  0.00           H  
ATOM    257 HG13 ILE A  17      -0.547   9.827   3.183  1.00  0.00           H  
ATOM    258 HG21 ILE A  17      -3.982   8.055   3.190  1.00  0.00           H  
ATOM    259 HG22 ILE A  17      -3.806   7.411   1.555  1.00  0.00           H  
ATOM    260 HG23 ILE A  17      -2.772   6.781   2.867  1.00  0.00           H  
ATOM    261 HD11 ILE A  17      -2.705  10.964   3.848  1.00  0.00           H  
ATOM    262 HD12 ILE A  17      -3.142   9.521   4.813  1.00  0.00           H  
ATOM    263 HD13 ILE A  17      -1.692  10.461   5.230  1.00  0.00           H  
ATOM    264  N   HIS A  18      -2.344   8.348  -1.034  1.00  0.00           N  
ATOM    265  CA  HIS A  18      -3.009   7.727  -2.179  1.00  0.00           C  
ATOM    266  C   HIS A  18      -2.078   6.738  -2.847  1.00  0.00           C  
ATOM    267  O   HIS A  18      -2.531   5.665  -3.216  1.00  0.00           O  
ATOM    268  CB  HIS A  18      -3.508   8.783  -3.199  1.00  0.00           C  
ATOM    269  CG  HIS A  18      -4.388   8.152  -4.248  1.00  0.00           C  
ATOM    270  ND1 HIS A  18      -3.942   7.405  -5.234  1.00  0.00           N  
ATOM    271  CD2 HIS A  18      -5.729   8.264  -4.324  1.00  0.00           C  
ATOM    272  CE1 HIS A  18      -4.936   7.020  -5.969  1.00  0.00           C  
ATOM    273  NE2 HIS A  18      -6.004   7.480  -5.498  1.00  0.00           N  
ATOM    274  H   HIS A  18      -2.297   9.346  -0.977  1.00  0.00           H  
ATOM    275  HA  HIS A  18      -3.895   7.193  -1.794  1.00  0.00           H  
ATOM    276  HB2 HIS A  18      -4.092   9.549  -2.663  1.00  0.00           H  
ATOM    277  HB3 HIS A  18      -2.662   9.282  -3.690  1.00  0.00           H  
ATOM    278  HD1 HIS A  18      -2.954   7.165  -5.404  1.00  0.00           H  
ATOM    279  HD2 HIS A  18      -6.423   8.801  -3.678  1.00  0.00           H  
ATOM    280  HE1 HIS A  18      -4.872   6.399  -6.860  1.00  0.00           H  
ATOM    281  HE2 HIS A  18      -6.923   7.323  -5.888  1.00  0.00           H  
ATOM    282  N   GLN A  19      -0.773   7.062  -3.003  1.00  0.00           N  
ATOM    283  CA  GLN A  19       0.155   6.077  -3.559  1.00  0.00           C  
ATOM    284  C   GLN A  19       0.192   4.886  -2.626  1.00  0.00           C  
ATOM    285  O   GLN A  19       0.142   3.766  -3.108  1.00  0.00           O  
ATOM    286  CB  GLN A  19       1.615   6.589  -3.730  1.00  0.00           C  
ATOM    287  CG  GLN A  19       1.821   7.546  -4.937  1.00  0.00           C  
ATOM    288  CD  GLN A  19       1.098   8.862  -4.781  1.00  0.00           C  
ATOM    289  OE1 GLN A  19       1.692   9.803  -4.276  1.00  0.00           O  
ATOM    290  NE2 GLN A  19      -0.180   8.966  -5.205  1.00  0.00           N  
ATOM    291  H   GLN A  19      -0.417   7.944  -2.695  1.00  0.00           H  
ATOM    292  HA  GLN A  19      -0.218   5.747  -4.544  1.00  0.00           H  
ATOM    293  HB2 GLN A  19       1.956   7.079  -2.806  1.00  0.00           H  
ATOM    294  HB3 GLN A  19       2.265   5.715  -3.904  1.00  0.00           H  
ATOM    295  HG2 GLN A  19       2.898   7.759  -5.036  1.00  0.00           H  
ATOM    296  HG3 GLN A  19       1.502   7.048  -5.867  1.00  0.00           H  
ATOM    297 HE21 GLN A  19      -0.655   8.190  -5.620  1.00  0.00           H  
ATOM    298 HE22 GLN A  19      -0.663   9.838  -5.112  1.00  0.00           H  
ATOM    299  N   GLN A  20       0.288   5.098  -1.292  1.00  0.00           N  
ATOM    300  CA  GLN A  20       0.380   3.959  -0.382  1.00  0.00           C  
ATOM    301  C   GLN A  20      -0.759   2.992  -0.617  1.00  0.00           C  
ATOM    302  O   GLN A  20      -0.526   1.797  -0.532  1.00  0.00           O  
ATOM    303  CB  GLN A  20       0.429   4.375   1.116  1.00  0.00           C  
ATOM    304  CG  GLN A  20       0.629   3.159   2.065  1.00  0.00           C  
ATOM    305  CD  GLN A  20       1.917   2.404   1.818  1.00  0.00           C  
ATOM    306  OE1 GLN A  20       2.867   2.985   1.317  1.00  0.00           O  
ATOM    307  NE2 GLN A  20       1.989   1.101   2.173  1.00  0.00           N  
ATOM    308  H   GLN A  20       0.335   6.023  -0.914  1.00  0.00           H  
ATOM    309  HA  GLN A  20       1.330   3.463  -0.631  1.00  0.00           H  
ATOM    310  HB2 GLN A  20       1.249   5.096   1.267  1.00  0.00           H  
ATOM    311  HB3 GLN A  20      -0.516   4.870   1.386  1.00  0.00           H  
ATOM    312  HG2 GLN A  20       0.659   3.521   3.105  1.00  0.00           H  
ATOM    313  HG3 GLN A  20      -0.237   2.485   1.974  1.00  0.00           H  
ATOM    314 HE21 GLN A  20       1.211   0.631   2.592  1.00  0.00           H  
ATOM    315 HE22 GLN A  20       2.835   0.590   2.019  1.00  0.00           H  
ATOM    316  N   ASP A  21      -1.991   3.458  -0.924  1.00  0.00           N  
ATOM    317  CA  ASP A  21      -3.064   2.505  -1.211  1.00  0.00           C  
ATOM    318  C   ASP A  21      -2.632   1.575  -2.324  1.00  0.00           C  
ATOM    319  O   ASP A  21      -2.801   0.373  -2.190  1.00  0.00           O  
ATOM    320  CB  ASP A  21      -4.390   3.200  -1.620  1.00  0.00           C  
ATOM    321  CG  ASP A  21      -4.907   4.055  -0.491  1.00  0.00           C  
ATOM    322  OD1 ASP A  21      -4.229   5.061  -0.150  1.00  0.00           O  
ATOM    323  OD2 ASP A  21      -5.990   3.731   0.068  1.00  0.00           O  
ATOM    324  H   ASP A  21      -2.182   4.441  -0.968  1.00  0.00           H  
ATOM    325  HA  ASP A  21      -3.254   1.915  -0.297  1.00  0.00           H  
ATOM    326  HB2 ASP A  21      -4.234   3.829  -2.509  1.00  0.00           H  
ATOM    327  HB3 ASP A  21      -5.137   2.431  -1.877  1.00  0.00           H  
ATOM    328  HD2 ASP A  21      -6.258   4.319   0.777  1.00  0.00           H  
ATOM    329  N   PHE A  22      -2.064   2.106  -3.431  1.00  0.00           N  
ATOM    330  CA  PHE A  22      -1.606   1.223  -4.503  1.00  0.00           C  
ATOM    331  C   PHE A  22      -0.514   0.318  -3.980  1.00  0.00           C  
ATOM    332  O   PHE A  22      -0.501  -0.847  -4.344  1.00  0.00           O  
ATOM    333  CB  PHE A  22      -1.059   1.992  -5.736  1.00  0.00           C  
ATOM    334  CG  PHE A  22      -2.104   2.780  -6.547  1.00  0.00           C  
ATOM    335  CD1 PHE A  22      -3.442   2.931  -6.157  1.00  0.00           C  
ATOM    336  CD2 PHE A  22      -1.683   3.365  -7.747  1.00  0.00           C  
ATOM    337  CE1 PHE A  22      -4.352   3.591  -6.988  1.00  0.00           C  
ATOM    338  CE2 PHE A  22      -2.587   4.033  -8.577  1.00  0.00           C  
ATOM    339  CZ  PHE A  22      -3.930   4.130  -8.206  1.00  0.00           C  
ATOM    340  H   PHE A  22      -1.927   3.095  -3.523  1.00  0.00           H  
ATOM    341  HA  PHE A  22      -2.446   0.591  -4.837  1.00  0.00           H  
ATOM    342  HB2 PHE A  22      -0.263   2.683  -5.421  1.00  0.00           H  
ATOM    343  HB3 PHE A  22      -0.615   1.255  -6.426  1.00  0.00           H  
ATOM    344  HD1 PHE A  22      -3.805   2.543  -5.214  1.00  0.00           H  
ATOM    345  HD2 PHE A  22      -0.640   3.300  -8.045  1.00  0.00           H  
ATOM    346  HE1 PHE A  22      -5.391   3.686  -6.687  1.00  0.00           H  
ATOM    347  HE2 PHE A  22      -2.248   4.473  -9.509  1.00  0.00           H  
ATOM    348  HZ  PHE A  22      -4.641   4.625  -8.860  1.00  0.00           H  
ATOM    349  N   VAL A  23       0.412   0.816  -3.128  1.00  0.00           N  
ATOM    350  CA  VAL A  23       1.451  -0.066  -2.598  1.00  0.00           C  
ATOM    351  C   VAL A  23       0.771  -1.216  -1.891  1.00  0.00           C  
ATOM    352  O   VAL A  23       1.144  -2.352  -2.130  1.00  0.00           O  
ATOM    353  CB  VAL A  23       2.450   0.646  -1.635  1.00  0.00           C  
ATOM    354  CG1 VAL A  23       3.411  -0.375  -0.962  1.00  0.00           C  
ATOM    355  CG2 VAL A  23       3.278   1.732  -2.381  1.00  0.00           C  
ATOM    356  H   VAL A  23       0.380   1.772  -2.837  1.00  0.00           H  
ATOM    357  HA  VAL A  23       2.029  -0.464  -3.448  1.00  0.00           H  
ATOM    358  HB  VAL A  23       1.880   1.128  -0.827  1.00  0.00           H  
ATOM    359 HG11 VAL A  23       2.852  -1.063  -0.312  1.00  0.00           H  
ATOM    360 HG12 VAL A  23       3.947  -0.960  -1.725  1.00  0.00           H  
ATOM    361 HG13 VAL A  23       4.152   0.146  -0.336  1.00  0.00           H  
ATOM    362 HG21 VAL A  23       2.633   2.490  -2.849  1.00  0.00           H  
ATOM    363 HG22 VAL A  23       3.947   2.250  -1.677  1.00  0.00           H  
ATOM    364 HG23 VAL A  23       3.891   1.266  -3.167  1.00  0.00           H  
ATOM    365  N   ASN A  24      -0.229  -0.948  -1.022  1.00  0.00           N  
ATOM    366  CA  ASN A  24      -0.884  -2.038  -0.300  1.00  0.00           C  
ATOM    367  C   ASN A  24      -1.412  -3.057  -1.284  1.00  0.00           C  
ATOM    368  O   ASN A  24      -1.165  -4.239  -1.101  1.00  0.00           O  
ATOM    369  CB  ASN A  24      -2.048  -1.522   0.591  1.00  0.00           C  
ATOM    370  CG  ASN A  24      -1.597  -0.467   1.574  1.00  0.00           C  
ATOM    371  OD1 ASN A  24      -0.406  -0.225   1.692  1.00  0.00           O  
ATOM    372  ND2 ASN A  24      -2.537   0.179   2.297  1.00  0.00           N  
ATOM    373  H   ASN A  24      -0.524  -0.008  -0.853  1.00  0.00           H  
ATOM    374  HA  ASN A  24      -0.133  -2.515   0.353  1.00  0.00           H  
ATOM    375  HB2 ASN A  24      -2.838  -1.092  -0.042  1.00  0.00           H  
ATOM    376  HB3 ASN A  24      -2.479  -2.366   1.154  1.00  0.00           H  
ATOM    377 HD21 ASN A  24      -3.509  -0.033   2.189  1.00  0.00           H  
ATOM    378 HD22 ASN A  24      -2.264   0.884   2.954  1.00  0.00           H  
ATOM    379  N   TRP A  25      -2.131  -2.614  -2.341  1.00  0.00           N  
ATOM    380  CA  TRP A  25      -2.613  -3.561  -3.346  1.00  0.00           C  
ATOM    381  C   TRP A  25      -1.456  -4.357  -3.904  1.00  0.00           C  
ATOM    382  O   TRP A  25      -1.545  -5.574  -3.946  1.00  0.00           O  
ATOM    383  CB  TRP A  25      -3.336  -2.856  -4.530  1.00  0.00           C  
ATOM    384  CG  TRP A  25      -3.300  -3.704  -5.774  1.00  0.00           C  
ATOM    385  CD1 TRP A  25      -3.748  -4.962  -5.920  1.00  0.00           C  
ATOM    386  CD2 TRP A  25      -2.715  -3.287  -7.100  1.00  0.00           C  
ATOM    387  NE1 TRP A  25      -3.508  -5.370  -7.140  1.00  0.00           N  
ATOM    388  CE2 TRP A  25      -2.894  -4.419  -7.872  1.00  0.00           C  
ATOM    389  CE3 TRP A  25      -2.115  -2.132  -7.602  1.00  0.00           C  
ATOM    390  CZ2 TRP A  25      -2.468  -4.474  -9.199  1.00  0.00           C  
ATOM    391  CZ3 TRP A  25      -1.695  -2.169  -8.937  1.00  0.00           C  
ATOM    392  CH2 TRP A  25      -1.863  -3.322  -9.721  1.00  0.00           C  
ATOM    393  H   TRP A  25      -2.332  -1.639  -2.451  1.00  0.00           H  
ATOM    394  HA  TRP A  25      -3.325  -4.255  -2.867  1.00  0.00           H  
ATOM    395  HB2 TRP A  25      -4.374  -2.603  -4.265  1.00  0.00           H  
ATOM    396  HB3 TRP A  25      -2.813  -1.921  -4.768  1.00  0.00           H  
ATOM    397  HD1 TRP A  25      -4.229  -5.551  -5.138  1.00  0.00           H  
ATOM    398  HE1 TRP A  25      -3.755  -6.305  -7.497  1.00  0.00           H  
ATOM    399  HE3 TRP A  25      -1.980  -1.248  -6.989  1.00  0.00           H  
ATOM    400  HZ2 TRP A  25      -2.600  -5.370  -9.796  1.00  0.00           H  
ATOM    401  HZ3 TRP A  25      -1.230  -1.290  -9.372  1.00  0.00           H  
ATOM    402  HH2 TRP A  25      -1.518  -3.323 -10.750  1.00  0.00           H  
ATOM    403  N   LEU A  26      -0.370  -3.696  -4.359  1.00  0.00           N  
ATOM    404  CA  LEU A  26       0.719  -4.442  -4.983  1.00  0.00           C  
ATOM    405  C   LEU A  26       1.254  -5.456  -3.996  1.00  0.00           C  
ATOM    406  O   LEU A  26       1.371  -6.615  -4.360  1.00  0.00           O  
ATOM    407  CB  LEU A  26       1.876  -3.525  -5.472  1.00  0.00           C  
ATOM    408  CG  LEU A  26       1.499  -2.586  -6.661  1.00  0.00           C  
ATOM    409  CD1 LEU A  26       2.616  -1.525  -6.867  1.00  0.00           C  
ATOM    410  CD2 LEU A  26       1.276  -3.369  -7.988  1.00  0.00           C  
ATOM    411  H   LEU A  26      -0.309  -2.701  -4.283  1.00  0.00           H  
ATOM    412  HA  LEU A  26       0.306  -4.997  -5.840  1.00  0.00           H  
ATOM    413  HB2 LEU A  26       2.205  -2.920  -4.612  1.00  0.00           H  
ATOM    414  HB3 LEU A  26       2.729  -4.150  -5.781  1.00  0.00           H  
ATOM    415  HG  LEU A  26       0.570  -2.041  -6.428  1.00  0.00           H  
ATOM    416 HD11 LEU A  26       2.755  -0.922  -5.956  1.00  0.00           H  
ATOM    417 HD12 LEU A  26       3.570  -2.018  -7.111  1.00  0.00           H  
ATOM    418 HD13 LEU A  26       2.355  -0.839  -7.689  1.00  0.00           H  
ATOM    419 HD21 LEU A  26       0.396  -4.025  -7.934  1.00  0.00           H  
ATOM    420 HD22 LEU A  26       1.114  -2.670  -8.822  1.00  0.00           H  
ATOM    421 HD23 LEU A  26       2.158  -3.984  -8.223  1.00  0.00           H  
ATOM    422  N   LEU A  27       1.571  -5.044  -2.748  1.00  0.00           N  
ATOM    423  CA  LEU A  27       2.110  -5.988  -1.768  1.00  0.00           C  
ATOM    424  C   LEU A  27       1.152  -7.145  -1.590  1.00  0.00           C  
ATOM    425  O   LEU A  27       1.603  -8.277  -1.506  1.00  0.00           O  
ATOM    426  CB  LEU A  27       2.354  -5.342  -0.374  1.00  0.00           C  
ATOM    427  CG  LEU A  27       3.472  -4.254  -0.337  1.00  0.00           C  
ATOM    428  CD1 LEU A  27       3.499  -3.591   1.069  1.00  0.00           C  
ATOM    429  CD2 LEU A  27       4.880  -4.823  -0.674  1.00  0.00           C  
ATOM    430  H   LEU A  27       1.423  -4.095  -2.477  1.00  0.00           H  
ATOM    431  HA  LEU A  27       3.057  -6.393  -2.150  1.00  0.00           H  
ATOM    432  HB2 LEU A  27       1.402  -4.897  -0.042  1.00  0.00           H  
ATOM    433  HB3 LEU A  27       2.624  -6.136   0.341  1.00  0.00           H  
ATOM    434  HG  LEU A  27       3.245  -3.466  -1.072  1.00  0.00           H  
ATOM    435 HD11 LEU A  27       2.521  -3.145   1.307  1.00  0.00           H  
ATOM    436 HD12 LEU A  27       3.739  -4.340   1.839  1.00  0.00           H  
ATOM    437 HD13 LEU A  27       4.257  -2.793   1.111  1.00  0.00           H  
ATOM    438 HD21 LEU A  27       4.948  -5.140  -1.725  1.00  0.00           H  
ATOM    439 HD22 LEU A  27       5.648  -4.050  -0.518  1.00  0.00           H  
ATOM    440 HD23 LEU A  27       5.115  -5.682  -0.027  1.00  0.00           H  
ATOM    441  N   ALA A  28      -0.174  -6.890  -1.531  1.00  0.00           N  
ATOM    442  CA  ALA A  28      -1.113  -8.004  -1.426  1.00  0.00           C  
ATOM    443  C   ALA A  28      -0.951  -8.893  -2.639  1.00  0.00           C  
ATOM    444  O   ALA A  28      -0.895 -10.102  -2.482  1.00  0.00           O  
ATOM    445  CB  ALA A  28      -2.584  -7.522  -1.331  1.00  0.00           C  
ATOM    446  H   ALA A  28      -0.530  -5.956  -1.586  1.00  0.00           H  
ATOM    447  HA  ALA A  28      -0.883  -8.576  -0.511  1.00  0.00           H  
ATOM    448  HB1 ALA A  28      -2.709  -6.864  -0.457  1.00  0.00           H  
ATOM    449  HB2 ALA A  28      -2.875  -6.966  -2.234  1.00  0.00           H  
ATOM    450  HB3 ALA A  28      -3.259  -8.386  -1.221  1.00  0.00           H  
ATOM    451  N   GLN A  29      -0.872  -8.299  -3.854  1.00  0.00           N  
ATOM    452  CA  GLN A  29      -0.750  -9.092  -5.075  1.00  0.00           C  
ATOM    453  C   GLN A  29       0.710  -9.372  -5.360  1.00  0.00           C  
ATOM    454  O   GLN A  29       1.266  -8.776  -6.269  1.00  0.00           O  
ATOM    455  CB  GLN A  29      -1.470  -8.359  -6.247  1.00  0.00           C  
ATOM    456  CG  GLN A  29      -1.525  -9.208  -7.550  1.00  0.00           C  
ATOM    457  CD  GLN A  29      -2.296 -10.500  -7.390  1.00  0.00           C  
ATOM    458  OE1 GLN A  29      -3.201 -10.558  -6.573  1.00  0.00           O  
ATOM    459  NE2 GLN A  29      -1.970 -11.559  -8.166  1.00  0.00           N  
ATOM    460  H   GLN A  29      -0.878  -7.302  -3.942  1.00  0.00           H  
ATOM    461  HA  GLN A  29      -1.261 -10.060  -4.943  1.00  0.00           H  
ATOM    462  HB2 GLN A  29      -2.498  -8.118  -5.931  1.00  0.00           H  
ATOM    463  HB3 GLN A  29      -0.954  -7.406  -6.455  1.00  0.00           H  
ATOM    464  HG2 GLN A  29      -2.031  -8.622  -8.334  1.00  0.00           H  
ATOM    465  HG3 GLN A  29      -0.503  -9.418  -7.898  1.00  0.00           H  
ATOM    466 HE21 GLN A  29      -1.235 -11.508  -8.842  1.00  0.00           H  
ATOM    467 HE22 GLN A  29      -2.474 -12.419  -8.067  1.00  0.00           H  
ATOM    468  N   LYS A  30       1.337 -10.299  -4.597  1.00  0.00           N  
ATOM    469  CA  LYS A  30       2.662 -10.810  -4.959  1.00  0.00           C  
ATOM    470  C   LYS A  30       2.553 -12.317  -5.044  1.00  0.00           C  
ATOM    471  O   LYS A  30       3.420 -13.018  -4.545  1.00  0.00           O  
ATOM    472  CB  LYS A  30       3.745 -10.369  -3.937  1.00  0.00           C  
ATOM    473  CG  LYS A  30       3.928  -8.829  -3.849  1.00  0.00           C  
ATOM    474  CD  LYS A  30       4.537  -8.191  -5.129  1.00  0.00           C  
ATOM    475  CE  LYS A  30       4.859  -6.687  -4.915  1.00  0.00           C  
ATOM    476  NZ  LYS A  30       5.363  -6.056  -6.151  1.00  0.00           N  
ATOM    477  H   LYS A  30       0.883 -10.710  -3.803  1.00  0.00           H  
ATOM    478  HA  LYS A  30       2.972 -10.501  -5.970  1.00  0.00           H  
ATOM    479  HB2 LYS A  30       3.441 -10.745  -2.945  1.00  0.00           H  
ATOM    480  HB3 LYS A  30       4.716 -10.824  -4.193  1.00  0.00           H  
ATOM    481  HG2 LYS A  30       2.948  -8.380  -3.646  1.00  0.00           H  
ATOM    482  HG3 LYS A  30       4.591  -8.607  -2.996  1.00  0.00           H  
ATOM    483  HD2 LYS A  30       5.467  -8.717  -5.401  1.00  0.00           H  
ATOM    484  HD3 LYS A  30       3.835  -8.275  -5.972  1.00  0.00           H  
ATOM    485  HE2 LYS A  30       3.955  -6.146  -4.599  1.00  0.00           H  
ATOM    486  HE3 LYS A  30       5.618  -6.573  -4.124  1.00  0.00           H  
ATOM    487  HZ1 LYS A  30       6.284  -6.495  -6.509  1.00  0.00           H  
ATOM    488  HZ2 LYS A  30       4.637  -6.033  -6.953  1.00  0.00           H  
ATOM    489  HZ3 LYS A  30       5.575  -5.092  -5.934  1.00  0.00           H  
ATOM    490  N   GLY A  31       1.478 -12.834  -5.684  1.00  0.00           N  
ATOM    491  CA  GLY A  31       1.351 -14.278  -5.837  1.00  0.00           C  
ATOM    492  C   GLY A  31       2.303 -14.679  -6.934  1.00  0.00           C  
ATOM    493  O   GLY A  31       3.320 -15.286  -6.638  1.00  0.00           O  
ATOM    494  H   GLY A  31       0.784 -12.248  -6.111  1.00  0.00           H  
ATOM    495  HA2 GLY A  31       1.589 -14.798  -4.894  1.00  0.00           H  
ATOM    496  HA3 GLY A  31       0.319 -14.550  -6.112  1.00  0.00           H  
ATOM    497  N   LYS A  32       1.984 -14.314  -8.199  1.00  0.00           N  
ATOM    498  CA  LYS A  32       2.898 -14.583  -9.309  1.00  0.00           C  
ATOM    499  C   LYS A  32       3.350 -16.025  -9.253  1.00  0.00           C  
ATOM    500  O   LYS A  32       4.540 -16.294  -9.312  1.00  0.00           O  
ATOM    501  CB  LYS A  32       4.054 -13.546  -9.232  1.00  0.00           C  
ATOM    502  CG  LYS A  32       4.901 -13.470 -10.534  1.00  0.00           C  
ATOM    503  CD  LYS A  32       6.045 -12.428 -10.392  1.00  0.00           C  
ATOM    504  CE  LYS A  32       6.895 -12.331 -11.687  1.00  0.00           C  
ATOM    505  NZ  LYS A  32       8.003 -11.372 -11.501  1.00  0.00           N  
ATOM    506  H   LYS A  32       1.141 -13.805  -8.390  1.00  0.00           H  
ATOM    507  HA  LYS A  32       2.365 -14.449 -10.266  1.00  0.00           H  
ATOM    508  HB2 LYS A  32       3.610 -12.552  -9.055  1.00  0.00           H  
ATOM    509  HB3 LYS A  32       4.701 -13.784  -8.372  1.00  0.00           H  
ATOM    510  HG2 LYS A  32       5.341 -14.452 -10.764  1.00  0.00           H  
ATOM    511  HG3 LYS A  32       4.250 -13.181 -11.375  1.00  0.00           H  
ATOM    512  HD2 LYS A  32       5.616 -11.438 -10.167  1.00  0.00           H  
ATOM    513  HD3 LYS A  32       6.706 -12.715  -9.558  1.00  0.00           H  
ATOM    514  HE2 LYS A  32       7.321 -13.321 -11.920  1.00  0.00           H  
ATOM    515  HE3 LYS A  32       6.262 -12.014 -12.532  1.00  0.00           H  
ATOM    516  HZ1 LYS A  32       8.671 -11.328 -12.352  1.00  0.00           H  
ATOM    517  HZ2 LYS A  32       7.668 -10.370 -11.272  1.00  0.00           H  
ATOM    518  HZ3 LYS A  32       8.551 -11.686 -10.713  1.00  0.00           H  
ATOM    519  N   LYS A  33       2.392 -16.972  -9.112  1.00  0.00           N  
ATOM    520  CA  LYS A  33       2.762 -18.376  -8.921  1.00  0.00           C  
ATOM    521  C   LYS A  33       1.541 -19.248  -9.120  1.00  0.00           C  
ATOM    522  O   LYS A  33       0.467 -18.773  -8.789  1.00  0.00           O  
ATOM    523  CB  LYS A  33       3.283 -18.537  -7.465  1.00  0.00           C  
ATOM    524  CG  LYS A  33       3.958 -19.908  -7.193  1.00  0.00           C  
ATOM    525  CD  LYS A  33       4.263 -20.142  -5.685  1.00  0.00           C  
ATOM    526  CE  LYS A  33       5.224 -19.091  -5.065  1.00  0.00           C  
ATOM    527  NZ  LYS A  33       4.572 -17.776  -4.893  1.00  0.00           N  
ATOM    528  H   LYS A  33       1.422 -16.721  -9.068  1.00  0.00           H  
ATOM    529  HA  LYS A  33       3.547 -18.650  -9.645  1.00  0.00           H  
ATOM    530  HB2 LYS A  33       4.035 -17.756  -7.281  1.00  0.00           H  
ATOM    531  HB3 LYS A  33       2.444 -18.377  -6.768  1.00  0.00           H  
ATOM    532  HG2 LYS A  33       3.296 -20.719  -7.527  1.00  0.00           H  
ATOM    533  HG3 LYS A  33       4.890 -19.978  -7.779  1.00  0.00           H  
ATOM    534  HD2 LYS A  33       3.321 -20.144  -5.115  1.00  0.00           H  
ATOM    535  HD3 LYS A  33       4.723 -21.139  -5.581  1.00  0.00           H  
ATOM    536  HE2 LYS A  33       5.559 -19.444  -4.074  1.00  0.00           H  
ATOM    537  HE3 LYS A  33       6.112 -18.982  -5.709  1.00  0.00           H  
ATOM    538  HZ1 LYS A  33       3.701 -17.802  -4.252  1.00  0.00           H  
ATOM    539  HZ2 LYS A  33       5.245 -17.007  -4.540  1.00  0.00           H  
ATOM    540  HZ3 LYS A  33       4.248 -17.478  -5.802  1.00  0.00           H  
ATOM    541  N   ASN A  34       1.667 -20.497  -9.631  1.00  0.00           N  
ATOM    542  CA  ASN A  34       0.507 -21.387  -9.739  1.00  0.00           C  
ATOM    543  C   ASN A  34       0.598 -22.422  -8.639  1.00  0.00           C  
ATOM    544  O   ASN A  34       0.466 -23.606  -8.906  1.00  0.00           O  
ATOM    545  CB  ASN A  34       0.465 -22.018 -11.157  1.00  0.00           C  
ATOM    546  CG  ASN A  34       0.388 -20.971 -12.244  1.00  0.00           C  
ATOM    547  OD1 ASN A  34       0.319 -19.788 -11.946  1.00  0.00           O  
ATOM    548  ND2 ASN A  34       0.398 -21.388 -13.529  1.00  0.00           N  
ATOM    549  H   ASN A  34       2.560 -20.859  -9.905  1.00  0.00           H  
ATOM    550  HA  ASN A  34      -0.448 -20.855  -9.594  1.00  0.00           H  
ATOM    551  HB2 ASN A  34       1.371 -22.624 -11.313  1.00  0.00           H  
ATOM    552  HB3 ASN A  34      -0.415 -22.676 -11.244  1.00  0.00           H  
ATOM    553 HD21 ASN A  34       0.453 -22.361 -13.756  1.00  0.00           H  
ATOM    554 HD22 ASN A  34       0.348 -20.718 -14.271  1.00  0.00           H  
ATOM    555  N   ASP A  35       0.826 -21.967  -7.385  1.00  0.00           N  
ATOM    556  CA  ASP A  35       0.961 -22.887  -6.252  1.00  0.00           C  
ATOM    557  C   ASP A  35       0.956 -22.053  -4.988  1.00  0.00           C  
ATOM    558  O   ASP A  35       1.897 -22.093  -4.211  1.00  0.00           O  
ATOM    559  CB  ASP A  35       2.257 -23.735  -6.364  1.00  0.00           C  
ATOM    560  CG  ASP A  35       2.390 -24.674  -5.191  1.00  0.00           C  
ATOM    561  OD1 ASP A  35       3.380 -24.544  -4.420  1.00  0.00           O  
ATOM    562  OD2 ASP A  35       1.501 -25.553  -5.028  1.00  0.00           O  
ATOM    563  H   ASP A  35       0.902 -20.982  -7.216  1.00  0.00           H  
ATOM    564  HA  ASP A  35       0.088 -23.560  -6.219  1.00  0.00           H  
ATOM    565  HB2 ASP A  35       2.245 -24.343  -7.281  1.00  0.00           H  
ATOM    566  HB3 ASP A  35       3.126 -23.062  -6.419  1.00  0.00           H  
ATOM    567  HD2 ASP A  35       1.644 -26.117  -4.265  1.00  0.00           H  
ATOM    568  N   TRP A  36      -0.123 -21.262  -4.797  1.00  0.00           N  
ATOM    569  CA  TRP A  36      -0.157 -20.317  -3.683  1.00  0.00           C  
ATOM    570  C   TRP A  36      -0.040 -21.117  -2.408  1.00  0.00           C  
ATOM    571  O   TRP A  36       0.757 -20.758  -1.556  1.00  0.00           O  
ATOM    572  CB  TRP A  36      -1.422 -19.420  -3.734  1.00  0.00           C  
ATOM    573  CG  TRP A  36      -1.456 -18.730  -5.075  1.00  0.00           C  
ATOM    574  CD1 TRP A  36      -0.758 -17.642  -5.445  1.00  0.00           C  
ATOM    575  CD2 TRP A  36      -2.270 -19.154  -6.272  1.00  0.00           C  
ATOM    576  NE1 TRP A  36      -1.026 -17.356  -6.693  1.00  0.00           N  
ATOM    577  CE2 TRP A  36      -1.907 -18.224  -7.226  1.00  0.00           C  
ATOM    578  CE3 TRP A  36      -3.183 -20.173  -6.541  1.00  0.00           C  
ATOM    579  CZ2 TRP A  36      -2.423 -18.261  -8.521  1.00  0.00           C  
ATOM    580  CZ3 TRP A  36      -3.702 -20.230  -7.842  1.00  0.00           C  
ATOM    581  CH2 TRP A  36      -3.326 -19.291  -8.816  1.00  0.00           C  
ATOM    582  H   TRP A  36      -0.902 -21.312  -5.423  1.00  0.00           H  
ATOM    583  HA  TRP A  36       0.723 -19.656  -3.773  1.00  0.00           H  
ATOM    584  HB2 TRP A  36      -2.333 -20.020  -3.594  1.00  0.00           H  
ATOM    585  HB3 TRP A  36      -1.381 -18.663  -2.936  1.00  0.00           H  
ATOM    586  HD1 TRP A  36      -0.070 -17.093  -4.802  1.00  0.00           H  
ATOM    587  HE1 TRP A  36      -0.607 -16.571  -7.212  1.00  0.00           H  
ATOM    588  HE3 TRP A  36      -3.476 -20.887  -5.779  1.00  0.00           H  
ATOM    589  HZ2 TRP A  36      -2.134 -17.525  -9.264  1.00  0.00           H  
ATOM    590  HZ3 TRP A  36      -4.407 -21.014  -8.099  1.00  0.00           H  
ATOM    591  HH2 TRP A  36      -3.742 -19.363  -9.816  1.00  0.00           H  
ATOM    592  N   LYS A  37      -0.799 -22.231  -2.295  1.00  0.00           N  
ATOM    593  CA  LYS A  37      -0.529 -23.207  -1.241  1.00  0.00           C  
ATOM    594  C   LYS A  37      -0.555 -22.568   0.129  1.00  0.00           C  
ATOM    595  O   LYS A  37       0.495 -22.384   0.725  1.00  0.00           O  
ATOM    596  CB  LYS A  37       0.823 -23.900  -1.577  1.00  0.00           C  
ATOM    597  CG  LYS A  37       1.113 -25.124  -0.664  1.00  0.00           C  
ATOM    598  CD  LYS A  37       2.419 -25.875  -1.057  1.00  0.00           C  
ATOM    599  CE  LYS A  37       3.718 -25.025  -0.975  1.00  0.00           C  
ATOM    600  NZ  LYS A  37       3.921 -24.449   0.371  1.00  0.00           N  
ATOM    601  H   LYS A  37      -1.480 -22.466  -2.994  1.00  0.00           H  
ATOM    602  HA  LYS A  37      -1.311 -23.986  -1.255  1.00  0.00           H  
ATOM    603  HB2 LYS A  37       0.786 -24.244  -2.624  1.00  0.00           H  
ATOM    604  HB3 LYS A  37       1.632 -23.161  -1.491  1.00  0.00           H  
ATOM    605  HG2 LYS A  37       1.164 -24.818   0.392  1.00  0.00           H  
ATOM    606  HG3 LYS A  37       0.275 -25.835  -0.757  1.00  0.00           H  
ATOM    607  HD2 LYS A  37       2.533 -26.737  -0.379  1.00  0.00           H  
ATOM    608  HD3 LYS A  37       2.315 -26.264  -2.084  1.00  0.00           H  
ATOM    609  HE2 LYS A  37       4.570 -25.690  -1.201  1.00  0.00           H  
ATOM    610  HE3 LYS A  37       3.722 -24.225  -1.733  1.00  0.00           H  
ATOM    611  HZ1 LYS A  37       4.928 -24.083   0.524  1.00  0.00           H  
ATOM    612  HZ2 LYS A  37       3.252 -23.632   0.601  1.00  0.00           H  
ATOM    613  HZ3 LYS A  37       3.752 -25.179   1.049  1.00  0.00           H  
ATOM    614  N   HIS A  38      -1.765 -22.245   0.644  1.00  0.00           N  
ATOM    615  CA  HIS A  38      -1.904 -21.795   2.029  1.00  0.00           C  
ATOM    616  C   HIS A  38      -2.795 -22.793   2.731  1.00  0.00           C  
ATOM    617  O   HIS A  38      -3.770 -22.406   3.356  1.00  0.00           O  
ATOM    618  CB  HIS A  38      -2.450 -20.345   2.074  1.00  0.00           C  
ATOM    619  CG  HIS A  38      -1.434 -19.409   1.472  1.00  0.00           C  
ATOM    620  ND1 HIS A  38      -1.217 -19.293   0.181  1.00  0.00           N  
ATOM    621  CD2 HIS A  38      -0.619 -18.581   2.155  1.00  0.00           C  
ATOM    622  CE1 HIS A  38      -0.284 -18.417  -0.023  1.00  0.00           C  
ATOM    623  NE2 HIS A  38       0.108 -17.963   1.079  1.00  0.00           N  
ATOM    624  H   HIS A  38      -2.604 -22.359   0.106  1.00  0.00           H  
ATOM    625  HA  HIS A  38      -0.948 -21.808   2.579  1.00  0.00           H  
ATOM    626  HB2 HIS A  38      -3.400 -20.271   1.522  1.00  0.00           H  
ATOM    627  HB3 HIS A  38      -2.634 -20.053   3.121  1.00  0.00           H  
ATOM    628  HD1 HIS A  38      -1.713 -19.815  -0.556  1.00  0.00           H  
ATOM    629  HD2 HIS A  38      -0.529 -18.418   3.228  1.00  0.00           H  
ATOM    630  HE1 HIS A  38       0.114 -18.106  -0.988  1.00  0.00           H  
ATOM    631  HE2 HIS A  38       0.829 -17.265   1.192  1.00  0.00           H  
ATOM    632  N   ASN A  39      -2.455 -24.100   2.624  1.00  0.00           N  
ATOM    633  CA  ASN A  39      -3.279 -25.137   3.242  1.00  0.00           C  
ATOM    634  C   ASN A  39      -2.447 -26.389   3.424  1.00  0.00           C  
ATOM    635  O   ASN A  39      -2.794 -27.434   2.896  1.00  0.00           O  
ATOM    636  CB  ASN A  39      -4.524 -25.381   2.347  1.00  0.00           C  
ATOM    637  CG  ASN A  39      -5.447 -26.419   2.942  1.00  0.00           C  
ATOM    638  OD1 ASN A  39      -5.543 -27.510   2.400  1.00  0.00           O  
ATOM    639  ND2 ASN A  39      -6.142 -26.110   4.059  1.00  0.00           N  
ATOM    640  H   ASN A  39      -1.656 -24.384   2.087  1.00  0.00           H  
ATOM    641  HA  ASN A  39      -3.599 -24.817   4.248  1.00  0.00           H  
ATOM    642  HB2 ASN A  39      -5.088 -24.443   2.226  1.00  0.00           H  
ATOM    643  HB3 ASN A  39      -4.186 -25.697   1.347  1.00  0.00           H  
ATOM    644 HD21 ASN A  39      -6.064 -25.210   4.488  1.00  0.00           H  
ATOM    645 HD22 ASN A  39      -6.753 -26.790   4.467  1.00  0.00           H  
ATOM    646  N   ILE A  40      -1.323 -26.289   4.172  1.00  0.00           N  
ATOM    647  CA  ILE A  40      -0.462 -27.459   4.352  1.00  0.00           C  
ATOM    648  C   ILE A  40      -1.269 -28.588   4.953  1.00  0.00           C  
ATOM    649  O   ILE A  40      -2.142 -28.304   5.759  1.00  0.00           O  
ATOM    650  CB  ILE A  40       0.797 -27.168   5.230  1.00  0.00           C  
ATOM    651  CG1 ILE A  40       1.831 -28.333   5.137  1.00  0.00           C  
ATOM    652  CG2 ILE A  40       0.399 -26.878   6.708  1.00  0.00           C  
ATOM    653  CD1 ILE A  40       3.174 -28.031   5.854  1.00  0.00           C  
ATOM    654  H   ILE A  40      -1.057 -25.411   4.574  1.00  0.00           H  
ATOM    655  HA  ILE A  40      -0.122 -27.740   3.341  1.00  0.00           H  
ATOM    656  HB  ILE A  40       1.274 -26.264   4.815  1.00  0.00           H  
ATOM    657 HG12 ILE A  40       1.409 -29.254   5.568  1.00  0.00           H  
ATOM    658 HG13 ILE A  40       2.058 -28.527   4.075  1.00  0.00           H  
ATOM    659 HG21 ILE A  40      -0.431 -26.159   6.765  1.00  0.00           H  
ATOM    660 HG22 ILE A  40       0.088 -27.802   7.217  1.00  0.00           H  
ATOM    661 HG23 ILE A  40       1.245 -26.446   7.263  1.00  0.00           H  
ATOM    662 HD11 ILE A  40       3.898 -28.834   5.645  1.00  0.00           H  
ATOM    663 HD12 ILE A  40       3.597 -27.079   5.496  1.00  0.00           H  
ATOM    664 HD13 ILE A  40       3.042 -27.975   6.945  1.00  0.00           H  
ATOM    665  N   THR A  41      -1.005 -29.864   4.586  1.00  0.00           N  
ATOM    666  CA  THR A  41      -1.746 -30.963   5.206  1.00  0.00           C  
ATOM    667  C   THR A  41      -1.537 -30.906   6.702  1.00  0.00           C  
ATOM    668  O   THR A  41      -0.460 -30.500   7.108  1.00  0.00           O  
ATOM    669  CB  THR A  41      -1.344 -32.361   4.650  1.00  0.00           C  
ATOM    670  OG1 THR A  41      -2.280 -33.376   5.055  1.00  0.00           O  
ATOM    671  CG2 THR A  41       0.098 -32.783   5.046  1.00  0.00           C  
ATOM    672  H   THR A  41      -0.313 -30.072   3.894  1.00  0.00           H  
ATOM    673  HA  THR A  41      -2.812 -30.808   4.969  1.00  0.00           H  
ATOM    674  HB  THR A  41      -1.410 -32.318   3.550  1.00  0.00           H  
ATOM    675  HG1 THR A  41      -2.278 -33.530   5.993  1.00  0.00           H  
ATOM    676 HG21 THR A  41       0.185 -32.912   6.135  1.00  0.00           H  
ATOM    677 HG22 THR A  41       0.341 -33.745   4.568  1.00  0.00           H  
ATOM    678 HG23 THR A  41       0.839 -32.038   4.721  1.00  0.00           H  
ATOM    679  N   GLN A  42      -2.537 -31.296   7.529  1.00  0.00           N  
ATOM    680  CA  GLN A  42      -2.349 -31.285   8.980  1.00  0.00           C  
ATOM    681  C   GLN A  42      -1.895 -29.915   9.419  1.00  0.00           C  
ATOM    682  O   GLN A  42      -0.738 -29.688   9.734  1.00  0.00           O  
ATOM    683  CB  GLN A  42      -1.383 -32.434   9.385  1.00  0.00           C  
ATOM    684  CG  GLN A  42      -1.289 -32.633  10.925  1.00  0.00           C  
ATOM    685  CD  GLN A  42      -2.560 -33.153  11.559  1.00  0.00           C  
ATOM    686  OE1 GLN A  42      -3.465 -33.575  10.856  1.00  0.00           O  
ATOM    687  NE2 GLN A  42      -2.648 -33.146  12.907  1.00  0.00           N  
ATOM    688  H   GLN A  42      -3.414 -31.621   7.166  1.00  0.00           H  
ATOM    689  HA  GLN A  42      -3.324 -31.442   9.470  1.00  0.00           H  
ATOM    690  HB2 GLN A  42      -1.727 -33.373   8.920  1.00  0.00           H  
ATOM    691  HB3 GLN A  42      -0.377 -32.220   8.993  1.00  0.00           H  
ATOM    692  HG2 GLN A  42      -0.500 -33.373  11.137  1.00  0.00           H  
ATOM    693  HG3 GLN A  42      -1.002 -31.684  11.402  1.00  0.00           H  
ATOM    694 HE21 GLN A  42      -1.895 -32.807  13.474  1.00  0.00           H  
ATOM    695 HE22 GLN A  42      -3.476 -33.488  13.354  1.00  0.00           H  
TER     696      GLN A  42                                                      
ENDMDL                                                                          
MODEL        6                                                                  
ATOM      1  N   TYR A   1      13.448  14.843   8.198  1.00  0.00           N  
ATOM      2  CA  TYR A   1      12.097  14.367   7.939  1.00  0.00           C  
ATOM      3  C   TYR A   1      11.426  14.032   9.250  1.00  0.00           C  
ATOM      4  O   TYR A   1      12.122  13.885  10.243  1.00  0.00           O  
ATOM      5  CB  TYR A   1      12.137  13.117   7.024  1.00  0.00           C  
ATOM      6  CG  TYR A   1      13.015  12.031   7.664  1.00  0.00           C  
ATOM      7  CD1 TYR A   1      12.459  11.098   8.546  1.00  0.00           C  
ATOM      8  CD2 TYR A   1      14.383  11.961   7.374  1.00  0.00           C  
ATOM      9  CE1 TYR A   1      13.256  10.106   9.123  1.00  0.00           C  
ATOM     10  CE2 TYR A   1      15.182  10.970   7.951  1.00  0.00           C  
ATOM     11  CZ  TYR A   1      14.620  10.034   8.829  1.00  0.00           C  
ATOM     12  OH  TYR A   1      15.394   9.028   9.418  1.00  0.00           O  
ATOM     13  H1  TYR A   1      13.999  15.168   7.428  1.00  0.00           H  
ATOM     14  HA  TYR A   1      11.527  15.173   7.446  1.00  0.00           H  
ATOM     15  HB2 TYR A   1      11.120  12.730   6.857  1.00  0.00           H  
ATOM     16  HB3 TYR A   1      12.550  13.395   6.041  1.00  0.00           H  
ATOM     17  HD1 TYR A   1      11.404  11.140   8.788  1.00  0.00           H  
ATOM     18  HD2 TYR A   1      14.834  12.679   6.697  1.00  0.00           H  
ATOM     19  HE1 TYR A   1      12.814   9.386   9.804  1.00  0.00           H  
ATOM     20  HE2 TYR A   1      16.240  10.934   7.711  1.00  0.00           H  
ATOM     21  HH  TYR A   1      16.309   9.037   9.160  1.00  0.00           H  
ATOM     22  N   ALA A   2      10.077  13.909   9.269  1.00  0.00           N  
ATOM     23  CA  ALA A   2       9.376  13.609  10.517  1.00  0.00           C  
ATOM     24  C   ALA A   2       8.068  12.910  10.220  1.00  0.00           C  
ATOM     25  O   ALA A   2       7.029  13.359  10.676  1.00  0.00           O  
ATOM     26  CB  ALA A   2       9.165  14.934  11.294  1.00  0.00           C  
ATOM     27  H   ALA A   2       9.531  14.065   8.442  1.00  0.00           H  
ATOM     28  HA  ALA A   2       9.965  12.915  11.140  1.00  0.00           H  
ATOM     29  HB1 ALA A   2       8.558  15.628  10.693  1.00  0.00           H  
ATOM     30  HB2 ALA A   2       8.651  14.746  12.250  1.00  0.00           H  
ATOM     31  HB3 ALA A   2      10.135  15.408  11.506  1.00  0.00           H  
ATOM     32  N   GLU A   3       8.112  11.800   9.446  1.00  0.00           N  
ATOM     33  CA  GLU A   3       6.883  11.088   9.095  1.00  0.00           C  
ATOM     34  C   GLU A   3       6.185  10.573  10.335  1.00  0.00           C  
ATOM     35  O   GLU A   3       6.805  10.561  11.386  1.00  0.00           O  
ATOM     36  CB  GLU A   3       7.146   9.917   8.102  1.00  0.00           C  
ATOM     37  CG  GLU A   3       7.905   8.731   8.756  1.00  0.00           C  
ATOM     38  CD  GLU A   3       8.182   7.675   7.716  1.00  0.00           C  
ATOM     39  OE1 GLU A   3       9.287   7.707   7.109  1.00  0.00           O  
ATOM     40  OE2 GLU A   3       7.294   6.807   7.495  1.00  0.00           O  
ATOM     41  H   GLU A   3       8.986  11.469   9.091  1.00  0.00           H  
ATOM     42  HA  GLU A   3       6.222  11.810   8.586  1.00  0.00           H  
ATOM     43  HB2 GLU A   3       6.189   9.538   7.707  1.00  0.00           H  
ATOM     44  HB3 GLU A   3       7.729  10.301   7.248  1.00  0.00           H  
ATOM     45  HG2 GLU A   3       8.859   9.066   9.193  1.00  0.00           H  
ATOM     46  HG3 GLU A   3       7.302   8.286   9.563  1.00  0.00           H  
ATOM     47  HE2 GLU A   3       7.533   6.166   6.821  1.00  0.00           H  
ATOM     48  N   GLY A   4       4.906  10.141  10.218  1.00  0.00           N  
ATOM     49  CA  GLY A   4       4.170   9.607  11.364  1.00  0.00           C  
ATOM     50  C   GLY A   4       2.907  10.418  11.518  1.00  0.00           C  
ATOM     51  O   GLY A   4       2.891  11.313  12.349  1.00  0.00           O  
ATOM     52  H   GLY A   4       4.428  10.170   9.337  1.00  0.00           H  
ATOM     53  HA2 GLY A   4       3.925   8.548  11.182  1.00  0.00           H  
ATOM     54  HA3 GLY A   4       4.743   9.652  12.304  1.00  0.00           H  
ATOM     55  N   THR A   5       1.856  10.138  10.709  1.00  0.00           N  
ATOM     56  CA  THR A   5       0.656  10.978  10.718  1.00  0.00           C  
ATOM     57  C   THR A   5       1.084  12.427  10.696  1.00  0.00           C  
ATOM     58  O   THR A   5       0.578  13.228  11.467  1.00  0.00           O  
ATOM     59  CB  THR A   5      -0.293  10.642  11.904  1.00  0.00           C  
ATOM     60  OG1 THR A   5       0.255  11.047  13.171  1.00  0.00           O  
ATOM     61  CG2 THR A   5      -0.657   9.135  11.924  1.00  0.00           C  
ATOM     62  H   THR A   5       1.893   9.371  10.062  1.00  0.00           H  
ATOM     63  HA  THR A   5       0.092  10.816   9.782  1.00  0.00           H  
ATOM     64  HB  THR A   5      -1.223  11.224  11.780  1.00  0.00           H  
ATOM     65  HG1 THR A   5       1.050  10.578  13.398  1.00  0.00           H  
ATOM     66 HG21 THR A   5       0.244   8.522  12.075  1.00  0.00           H  
ATOM     67 HG22 THR A   5      -1.360   8.932  12.747  1.00  0.00           H  
ATOM     68 HG23 THR A   5      -1.131   8.840  10.974  1.00  0.00           H  
ATOM     69  N   PHE A   6       2.054  12.756   9.812  1.00  0.00           N  
ATOM     70  CA  PHE A   6       2.638  14.094   9.817  1.00  0.00           C  
ATOM     71  C   PHE A   6       1.710  15.019   9.066  1.00  0.00           C  
ATOM     72  O   PHE A   6       1.191  15.939   9.678  1.00  0.00           O  
ATOM     73  CB  PHE A   6       4.086  14.031   9.256  1.00  0.00           C  
ATOM     74  CG  PHE A   6       4.807  15.385   9.325  1.00  0.00           C  
ATOM     75  CD1 PHE A   6       5.194  15.908  10.564  1.00  0.00           C  
ATOM     76  CD2 PHE A   6       5.095  16.104   8.159  1.00  0.00           C  
ATOM     77  CE1 PHE A   6       5.840  17.145  10.640  1.00  0.00           C  
ATOM     78  CE2 PHE A   6       5.742  17.341   8.232  1.00  0.00           C  
ATOM     79  CZ  PHE A   6       6.111  17.865   9.474  1.00  0.00           C  
ATOM     80  H   PHE A   6       2.392  12.088   9.145  1.00  0.00           H  
ATOM     81  HA  PHE A   6       2.721  14.445  10.860  1.00  0.00           H  
ATOM     82  HB2 PHE A   6       4.645  13.311   9.872  1.00  0.00           H  
ATOM     83  HB3 PHE A   6       4.093  13.645   8.226  1.00  0.00           H  
ATOM     84  HD1 PHE A   6       4.997  15.354  11.476  1.00  0.00           H  
ATOM     85  HD2 PHE A   6       4.816  15.708   7.188  1.00  0.00           H  
ATOM     86  HE1 PHE A   6       6.132  17.547  11.605  1.00  0.00           H  
ATOM     87  HE2 PHE A   6       5.958  17.895   7.324  1.00  0.00           H  
ATOM     88  HZ  PHE A   6       6.607  18.829   9.532  1.00  0.00           H  
ATOM     89  N   ILE A   7       1.476  14.784   7.752  1.00  0.00           N  
ATOM     90  CA  ILE A   7       0.545  15.614   6.982  1.00  0.00           C  
ATOM     91  C   ILE A   7      -0.207  14.697   6.034  1.00  0.00           C  
ATOM     92  O   ILE A   7       0.383  13.726   5.588  1.00  0.00           O  
ATOM     93  CB  ILE A   7       1.302  16.749   6.222  1.00  0.00           C  
ATOM     94  CG1 ILE A   7       2.013  17.705   7.229  1.00  0.00           C  
ATOM     95  CG2 ILE A   7       0.343  17.550   5.296  1.00  0.00           C  
ATOM     96  CD1 ILE A   7       2.897  18.795   6.564  1.00  0.00           C  
ATOM     97  H   ILE A   7       1.935  14.035   7.271  1.00  0.00           H  
ATOM     98  HA  ILE A   7      -0.193  16.078   7.656  1.00  0.00           H  
ATOM     99  HB  ILE A   7       2.067  16.266   5.591  1.00  0.00           H  
ATOM    100 HG12 ILE A   7       1.265  18.193   7.876  1.00  0.00           H  
ATOM    101 HG13 ILE A   7       2.679  17.115   7.872  1.00  0.00           H  
ATOM    102 HG21 ILE A   7      -0.173  16.880   4.600  1.00  0.00           H  
ATOM    103 HG22 ILE A   7      -0.414  18.084   5.891  1.00  0.00           H  
ATOM    104 HG23 ILE A   7       0.889  18.278   4.680  1.00  0.00           H  
ATOM    105 HD11 ILE A   7       3.490  19.315   7.334  1.00  0.00           H  
ATOM    106 HD12 ILE A   7       3.589  18.338   5.841  1.00  0.00           H  
ATOM    107 HD13 ILE A   7       2.288  19.553   6.050  1.00  0.00           H  
ATOM    108  N   SER A   8      -1.494  14.978   5.719  1.00  0.00           N  
ATOM    109  CA  SER A   8      -2.253  14.131   4.795  1.00  0.00           C  
ATOM    110  C   SER A   8      -3.282  15.019   4.129  1.00  0.00           C  
ATOM    111  O   SER A   8      -4.470  14.872   4.373  1.00  0.00           O  
ATOM    112  CB  SER A   8      -2.892  12.971   5.601  1.00  0.00           C  
ATOM    113  OG  SER A   8      -3.640  13.470   6.722  1.00  0.00           O  
ATOM    114  H   SER A   8      -1.968  15.757   6.136  1.00  0.00           H  
ATOM    115  HA  SER A   8      -1.609  13.707   4.006  1.00  0.00           H  
ATOM    116  HB2 SER A   8      -3.533  12.357   4.947  1.00  0.00           H  
ATOM    117  HB3 SER A   8      -2.095  12.329   6.005  1.00  0.00           H  
ATOM    118  HG  SER A   8      -4.368  14.024   6.459  1.00  0.00           H  
ATOM    119  N   ASP A   9      -2.803  15.977   3.305  1.00  0.00           N  
ATOM    120  CA  ASP A   9      -3.669  17.042   2.802  1.00  0.00           C  
ATOM    121  C   ASP A   9      -2.965  17.809   1.698  1.00  0.00           C  
ATOM    122  O   ASP A   9      -3.486  17.875   0.595  1.00  0.00           O  
ATOM    123  CB  ASP A   9      -4.060  18.000   3.958  1.00  0.00           C  
ATOM    124  CG  ASP A   9      -4.835  19.170   3.409  1.00  0.00           C  
ATOM    125  OD1 ASP A   9      -6.070  19.023   3.202  1.00  0.00           O  
ATOM    126  OD2 ASP A   9      -4.214  20.243   3.174  1.00  0.00           O  
ATOM    127  H   ASP A   9      -1.829  16.000   3.085  1.00  0.00           H  
ATOM    128  HA  ASP A   9      -4.601  16.607   2.405  1.00  0.00           H  
ATOM    129  HB2 ASP A   9      -4.681  17.470   4.698  1.00  0.00           H  
ATOM    130  HB3 ASP A   9      -3.161  18.357   4.483  1.00  0.00           H  
ATOM    131  HD2 ASP A   9      -4.767  20.946   2.824  1.00  0.00           H  
ATOM    132  N   TYR A  10      -1.774  18.393   1.975  1.00  0.00           N  
ATOM    133  CA  TYR A  10      -1.038  19.114   0.935  1.00  0.00           C  
ATOM    134  C   TYR A  10      -0.807  18.204  -0.252  1.00  0.00           C  
ATOM    135  O   TYR A  10      -0.767  16.999  -0.061  1.00  0.00           O  
ATOM    136  CB  TYR A  10       0.311  19.646   1.499  1.00  0.00           C  
ATOM    137  CG  TYR A  10       1.163  20.387   0.457  1.00  0.00           C  
ATOM    138  CD1 TYR A  10       0.664  21.529  -0.179  1.00  0.00           C  
ATOM    139  CD2 TYR A  10       2.449  19.939   0.134  1.00  0.00           C  
ATOM    140  CE1 TYR A  10       1.400  22.155  -1.189  1.00  0.00           C  
ATOM    141  CE2 TYR A  10       3.197  20.579  -0.859  1.00  0.00           C  
ATOM    142  CZ  TYR A  10       2.663  21.675  -1.546  1.00  0.00           C  
ATOM    143  OH  TYR A  10       3.367  22.300  -2.580  1.00  0.00           O  
ATOM    144  H   TYR A  10      -1.379  18.350   2.893  1.00  0.00           H  
ATOM    145  HA  TYR A  10      -1.665  19.964   0.624  1.00  0.00           H  
ATOM    146  HB2 TYR A  10       0.112  20.345   2.327  1.00  0.00           H  
ATOM    147  HB3 TYR A  10       0.873  18.793   1.909  1.00  0.00           H  
ATOM    148  HD1 TYR A  10      -0.299  21.938   0.107  1.00  0.00           H  
ATOM    149  HD2 TYR A  10       2.879  19.086   0.650  1.00  0.00           H  
ATOM    150  HE1 TYR A  10       0.991  23.020  -1.701  1.00  0.00           H  
ATOM    151  HE2 TYR A  10       4.193  20.218  -1.091  1.00  0.00           H  
ATOM    152  HH  TYR A  10       4.179  21.867  -2.818  1.00  0.00           H  
ATOM    153  N   SER A  11      -0.671  18.746  -1.484  1.00  0.00           N  
ATOM    154  CA  SER A  11      -0.525  17.886  -2.659  1.00  0.00           C  
ATOM    155  C   SER A  11       0.540  16.835  -2.449  1.00  0.00           C  
ATOM    156  O   SER A  11       0.283  15.673  -2.721  1.00  0.00           O  
ATOM    157  CB  SER A  11      -0.157  18.728  -3.910  1.00  0.00           C  
ATOM    158  OG  SER A  11      -1.115  19.779  -4.116  1.00  0.00           O  
ATOM    159  H   SER A  11      -0.727  19.735  -1.628  1.00  0.00           H  
ATOM    160  HA  SER A  11      -1.496  17.395  -2.840  1.00  0.00           H  
ATOM    161  HB2 SER A  11       0.820  19.214  -3.759  1.00  0.00           H  
ATOM    162  HB3 SER A  11      -0.090  18.085  -4.803  1.00  0.00           H  
ATOM    163  HG  SER A  11      -1.992  19.447  -4.277  1.00  0.00           H  
ATOM    164  N   ILE A  12       1.737  17.230  -1.958  1.00  0.00           N  
ATOM    165  CA  ILE A  12       2.811  16.266  -1.719  1.00  0.00           C  
ATOM    166  C   ILE A  12       2.595  15.752  -0.311  1.00  0.00           C  
ATOM    167  O   ILE A  12       3.379  16.059   0.573  1.00  0.00           O  
ATOM    168  CB  ILE A  12       4.219  16.899  -1.954  1.00  0.00           C  
ATOM    169  CG1 ILE A  12       4.278  17.593  -3.352  1.00  0.00           C  
ATOM    170  CG2 ILE A  12       5.329  15.814  -1.821  1.00  0.00           C  
ATOM    171  CD1 ILE A  12       5.635  18.285  -3.651  1.00  0.00           C  
ATOM    172  H   ILE A  12       1.884  18.182  -1.695  1.00  0.00           H  
ATOM    173  HA  ILE A  12       2.734  15.420  -2.422  1.00  0.00           H  
ATOM    174  HB  ILE A  12       4.385  17.666  -1.179  1.00  0.00           H  
ATOM    175 HG12 ILE A  12       4.068  16.854  -4.143  1.00  0.00           H  
ATOM    176 HG13 ILE A  12       3.505  18.375  -3.413  1.00  0.00           H  
ATOM    177 HG21 ILE A  12       5.281  15.114  -2.669  1.00  0.00           H  
ATOM    178 HG22 ILE A  12       6.328  16.272  -1.799  1.00  0.00           H  
ATOM    179 HG23 ILE A  12       5.219  15.233  -0.895  1.00  0.00           H  
ATOM    180 HD11 ILE A  12       6.439  17.548  -3.792  1.00  0.00           H  
ATOM    181 HD12 ILE A  12       5.558  18.876  -4.578  1.00  0.00           H  
ATOM    182 HD13 ILE A  12       5.910  18.964  -2.829  1.00  0.00           H  
ATOM    183  N   ALA A  13       1.515  14.963  -0.105  1.00  0.00           N  
ATOM    184  CA  ALA A  13       1.214  14.390   1.210  1.00  0.00           C  
ATOM    185  C   ALA A  13      -0.088  13.619   1.107  1.00  0.00           C  
ATOM    186  O   ALA A  13      -0.097  12.432   1.388  1.00  0.00           O  
ATOM    187  CB  ALA A  13       1.102  15.434   2.352  1.00  0.00           C  
ATOM    188  H   ALA A  13       0.924  14.725  -0.877  1.00  0.00           H  
ATOM    189  HA  ALA A  13       2.022  13.685   1.468  1.00  0.00           H  
ATOM    190  HB1 ALA A  13       0.705  14.943   3.252  1.00  0.00           H  
ATOM    191  HB2 ALA A  13       2.077  15.868   2.614  1.00  0.00           H  
ATOM    192  HB3 ALA A  13       0.429  16.252   2.066  1.00  0.00           H  
ATOM    193  N   MET A  14      -1.196  14.268   0.678  1.00  0.00           N  
ATOM    194  CA  MET A  14      -2.414  13.510   0.399  1.00  0.00           C  
ATOM    195  C   MET A  14      -2.075  12.488  -0.661  1.00  0.00           C  
ATOM    196  O   MET A  14      -2.377  11.318  -0.481  1.00  0.00           O  
ATOM    197  CB  MET A  14      -3.569  14.413  -0.119  1.00  0.00           C  
ATOM    198  CG  MET A  14      -4.842  13.585  -0.436  1.00  0.00           C  
ATOM    199  SD  MET A  14      -6.145  14.605  -1.204  1.00  0.00           S  
ATOM    200  CE  MET A  14      -6.558  15.789   0.115  1.00  0.00           C  
ATOM    201  H   MET A  14      -1.185  15.249   0.483  1.00  0.00           H  
ATOM    202  HA  MET A  14      -2.746  13.009   1.324  1.00  0.00           H  
ATOM    203  HB2 MET A  14      -3.798  15.152   0.658  1.00  0.00           H  
ATOM    204  HB3 MET A  14      -3.253  14.955  -1.025  1.00  0.00           H  
ATOM    205  HG2 MET A  14      -4.607  12.802  -1.170  1.00  0.00           H  
ATOM    206  HG3 MET A  14      -5.236  13.106   0.474  1.00  0.00           H  
ATOM    207  HE1 MET A  14      -5.794  16.577   0.155  1.00  0.00           H  
ATOM    208  HE2 MET A  14      -7.530  16.250  -0.114  1.00  0.00           H  
ATOM    209  HE3 MET A  14      -6.620  15.276   1.086  1.00  0.00           H  
ATOM    210  N   ASP A  15      -1.442  12.925  -1.774  1.00  0.00           N  
ATOM    211  CA  ASP A  15      -1.087  11.982  -2.829  1.00  0.00           C  
ATOM    212  C   ASP A  15      -0.264  10.866  -2.233  1.00  0.00           C  
ATOM    213  O   ASP A  15      -0.565   9.718  -2.511  1.00  0.00           O  
ATOM    214  CB  ASP A  15      -0.286  12.649  -3.979  1.00  0.00           C  
ATOM    215  CG  ASP A  15      -1.090  13.722  -4.672  1.00  0.00           C  
ATOM    216  OD1 ASP A  15      -0.916  13.893  -5.909  1.00  0.00           O  
ATOM    217  OD2 ASP A  15      -1.902  14.405  -3.990  1.00  0.00           O  
ATOM    218  H   ASP A  15      -1.215  13.892  -1.902  1.00  0.00           H  
ATOM    219  HA  ASP A  15      -2.020  11.572  -3.252  1.00  0.00           H  
ATOM    220  HB2 ASP A  15       0.636  13.102  -3.582  1.00  0.00           H  
ATOM    221  HB3 ASP A  15      -0.003  11.876  -4.711  1.00  0.00           H  
ATOM    222  HD2 ASP A  15      -2.379  15.068  -4.495  1.00  0.00           H  
ATOM    223  N   LYS A  16       0.764  11.164  -1.405  1.00  0.00           N  
ATOM    224  CA  LYS A  16       1.562  10.084  -0.827  1.00  0.00           C  
ATOM    225  C   LYS A  16       0.649   9.028  -0.244  1.00  0.00           C  
ATOM    226  O   LYS A  16       0.891   7.855  -0.477  1.00  0.00           O  
ATOM    227  CB  LYS A  16       2.535  10.586   0.275  1.00  0.00           C  
ATOM    228  CG  LYS A  16       3.403   9.434   0.853  1.00  0.00           C  
ATOM    229  CD  LYS A  16       4.396   9.955   1.928  1.00  0.00           C  
ATOM    230  CE  LYS A  16       5.175   8.810   2.632  1.00  0.00           C  
ATOM    231  NZ  LYS A  16       6.047   8.074   1.692  1.00  0.00           N  
ATOM    232  H   LYS A  16       1.004  12.113  -1.193  1.00  0.00           H  
ATOM    233  HA  LYS A  16       2.159   9.646  -1.645  1.00  0.00           H  
ATOM    234  HB2 LYS A  16       3.194  11.360  -0.153  1.00  0.00           H  
ATOM    235  HB3 LYS A  16       1.958  11.039   1.094  1.00  0.00           H  
ATOM    236  HG2 LYS A  16       2.752   8.678   1.317  1.00  0.00           H  
ATOM    237  HG3 LYS A  16       3.954   8.961   0.025  1.00  0.00           H  
ATOM    238  HD2 LYS A  16       5.115  10.646   1.459  1.00  0.00           H  
ATOM    239  HD3 LYS A  16       3.832  10.514   2.694  1.00  0.00           H  
ATOM    240  HE2 LYS A  16       5.810   9.260   3.415  1.00  0.00           H  
ATOM    241  HE3 LYS A  16       4.474   8.113   3.122  1.00  0.00           H  
ATOM    242  HZ1 LYS A  16       6.785   7.461   2.194  1.00  0.00           H  
ATOM    243  HZ2 LYS A  16       5.509   7.427   1.013  1.00  0.00           H  
ATOM    244  HZ3 LYS A  16       6.542   8.754   1.133  1.00  0.00           H  
ATOM    245  N   ILE A  17      -0.409   9.418   0.504  1.00  0.00           N  
ATOM    246  CA  ILE A  17      -1.300   8.407   1.072  1.00  0.00           C  
ATOM    247  C   ILE A  17      -1.880   7.584  -0.058  1.00  0.00           C  
ATOM    248  O   ILE A  17      -1.919   6.369   0.053  1.00  0.00           O  
ATOM    249  CB  ILE A  17      -2.455   8.971   1.958  1.00  0.00           C  
ATOM    250  CG1 ILE A  17      -1.977   9.971   3.062  1.00  0.00           C  
ATOM    251  CG2 ILE A  17      -3.269   7.800   2.586  1.00  0.00           C  
ATOM    252  CD1 ILE A  17      -0.726   9.511   3.857  1.00  0.00           C  
ATOM    253  H   ILE A  17      -0.598  10.387   0.657  1.00  0.00           H  
ATOM    254  HA  ILE A  17      -0.685   7.741   1.699  1.00  0.00           H  
ATOM    255  HB  ILE A  17      -3.150   9.524   1.303  1.00  0.00           H  
ATOM    256 HG12 ILE A  17      -1.755  10.953   2.620  1.00  0.00           H  
ATOM    257 HG13 ILE A  17      -2.800  10.137   3.776  1.00  0.00           H  
ATOM    258 HG21 ILE A  17      -2.627   7.167   3.215  1.00  0.00           H  
ATOM    259 HG22 ILE A  17      -4.093   8.185   3.206  1.00  0.00           H  
ATOM    260 HG23 ILE A  17      -3.717   7.167   1.804  1.00  0.00           H  
ATOM    261 HD11 ILE A  17      -0.879   8.517   4.301  1.00  0.00           H  
ATOM    262 HD12 ILE A  17       0.162   9.482   3.207  1.00  0.00           H  
ATOM    263 HD13 ILE A  17      -0.521  10.225   4.671  1.00  0.00           H  
ATOM    264  N   HIS A  18      -2.336   8.217  -1.162  1.00  0.00           N  
ATOM    265  CA  HIS A  18      -2.902   7.439  -2.263  1.00  0.00           C  
ATOM    266  C   HIS A  18      -1.884   6.431  -2.749  1.00  0.00           C  
ATOM    267  O   HIS A  18      -2.236   5.274  -2.920  1.00  0.00           O  
ATOM    268  CB  HIS A  18      -3.360   8.333  -3.448  1.00  0.00           C  
ATOM    269  CG  HIS A  18      -4.359   9.393  -3.051  1.00  0.00           C  
ATOM    270  ND1 HIS A  18      -4.715  10.361  -3.866  1.00  0.00           N  
ATOM    271  CD2 HIS A  18      -5.013   9.517  -1.877  1.00  0.00           C  
ATOM    272  CE1 HIS A  18      -5.581  11.127  -3.282  1.00  0.00           C  
ATOM    273  NE2 HIS A  18      -5.801  10.694  -2.125  1.00  0.00           N  
ATOM    274  H   HIS A  18      -2.292   9.215  -1.239  1.00  0.00           H  
ATOM    275  HA  HIS A  18      -3.785   6.896  -1.883  1.00  0.00           H  
ATOM    276  HB2 HIS A  18      -2.487   8.834  -3.889  1.00  0.00           H  
ATOM    277  HB3 HIS A  18      -3.818   7.703  -4.227  1.00  0.00           H  
ATOM    278  HD1 HIS A  18      -4.359  10.493  -4.825  1.00  0.00           H  
ATOM    279  HD2 HIS A  18      -4.979   8.914  -0.971  1.00  0.00           H  
ATOM    280  HE1 HIS A  18      -6.051  12.010  -3.714  1.00  0.00           H  
ATOM    281  HE2 HIS A  18      -6.440  11.113  -1.464  1.00  0.00           H  
ATOM    282  N   GLN A  19      -0.612   6.834  -2.968  1.00  0.00           N  
ATOM    283  CA  GLN A  19       0.395   5.856  -3.382  1.00  0.00           C  
ATOM    284  C   GLN A  19       0.457   4.756  -2.345  1.00  0.00           C  
ATOM    285  O   GLN A  19       0.477   3.599  -2.733  1.00  0.00           O  
ATOM    286  CB  GLN A  19       1.821   6.454  -3.577  1.00  0.00           C  
ATOM    287  CG  GLN A  19       2.062   7.038  -4.999  1.00  0.00           C  
ATOM    288  CD  GLN A  19       1.157   8.177  -5.402  1.00  0.00           C  
ATOM    289  OE1 GLN A  19       0.331   8.609  -4.616  1.00  0.00           O  
ATOM    290  NE2 GLN A  19       1.295   8.692  -6.644  1.00  0.00           N  
ATOM    291  H   GLN A  19      -0.340   7.788  -2.836  1.00  0.00           H  
ATOM    292  HA  GLN A  19       0.069   5.411  -4.337  1.00  0.00           H  
ATOM    293  HB2 GLN A  19       2.025   7.214  -2.808  1.00  0.00           H  
ATOM    294  HB3 GLN A  19       2.562   5.646  -3.446  1.00  0.00           H  
ATOM    295  HG2 GLN A  19       3.099   7.407  -5.055  1.00  0.00           H  
ATOM    296  HG3 GLN A  19       1.950   6.232  -5.743  1.00  0.00           H  
ATOM    297 HE21 GLN A  19       1.978   8.330  -7.280  1.00  0.00           H  
ATOM    298 HE22 GLN A  19       0.709   9.449  -6.938  1.00  0.00           H  
ATOM    299  N   GLN A  20       0.487   5.078  -1.031  1.00  0.00           N  
ATOM    300  CA  GLN A  20       0.573   4.020  -0.023  1.00  0.00           C  
ATOM    301  C   GLN A  20      -0.583   3.056  -0.188  1.00  0.00           C  
ATOM    302  O   GLN A  20      -0.373   1.858  -0.077  1.00  0.00           O  
ATOM    303  CB  GLN A  20       0.588   4.556   1.436  1.00  0.00           C  
ATOM    304  CG  GLN A  20       1.890   5.336   1.768  1.00  0.00           C  
ATOM    305  CD  GLN A  20       1.799   5.950   3.146  1.00  0.00           C  
ATOM    306  OE1 GLN A  20       1.638   7.156   3.250  1.00  0.00           O  
ATOM    307  NE2 GLN A  20       1.894   5.144   4.226  1.00  0.00           N  
ATOM    308  H   GLN A  20       0.446   6.033  -0.739  1.00  0.00           H  
ATOM    309  HA  GLN A  20       1.517   3.475  -0.190  1.00  0.00           H  
ATOM    310  HB2 GLN A  20      -0.286   5.203   1.599  1.00  0.00           H  
ATOM    311  HB3 GLN A  20       0.506   3.702   2.129  1.00  0.00           H  
ATOM    312  HG2 GLN A  20       2.755   4.655   1.731  1.00  0.00           H  
ATOM    313  HG3 GLN A  20       2.067   6.131   1.030  1.00  0.00           H  
ATOM    314 HE21 GLN A  20       2.030   4.157   4.129  1.00  0.00           H  
ATOM    315 HE22 GLN A  20       1.830   5.538   5.144  1.00  0.00           H  
ATOM    316  N   ASP A  21      -1.816   3.541  -0.461  1.00  0.00           N  
ATOM    317  CA  ASP A  21      -2.923   2.610  -0.680  1.00  0.00           C  
ATOM    318  C   ASP A  21      -2.594   1.684  -1.830  1.00  0.00           C  
ATOM    319  O   ASP A  21      -2.830   0.491  -1.717  1.00  0.00           O  
ATOM    320  CB  ASP A  21      -4.255   3.346  -0.986  1.00  0.00           C  
ATOM    321  CG  ASP A  21      -5.360   2.341  -1.192  1.00  0.00           C  
ATOM    322  OD1 ASP A  21      -6.005   1.946  -0.183  1.00  0.00           O  
ATOM    323  OD2 ASP A  21      -5.590   1.937  -2.365  1.00  0.00           O  
ATOM    324  H   ASP A  21      -1.983   4.526  -0.532  1.00  0.00           H  
ATOM    325  HA  ASP A  21      -3.063   2.016   0.239  1.00  0.00           H  
ATOM    326  HB2 ASP A  21      -4.509   4.015  -0.149  1.00  0.00           H  
ATOM    327  HB3 ASP A  21      -4.151   3.961  -1.893  1.00  0.00           H  
ATOM    328  HD2 ASP A  21      -6.305   1.298  -2.425  1.00  0.00           H  
ATOM    329  N   PHE A  22      -2.042   2.212  -2.947  1.00  0.00           N  
ATOM    330  CA  PHE A  22      -1.688   1.339  -4.067  1.00  0.00           C  
ATOM    331  C   PHE A  22      -0.592   0.395  -3.626  1.00  0.00           C  
ATOM    332  O   PHE A  22      -0.626  -0.752  -4.041  1.00  0.00           O  
ATOM    333  CB  PHE A  22      -1.238   2.098  -5.349  1.00  0.00           C  
ATOM    334  CG  PHE A  22      -2.438   2.515  -6.221  1.00  0.00           C  
ATOM    335  CD1 PHE A  22      -3.445   3.340  -5.708  1.00  0.00           C  
ATOM    336  CD2 PHE A  22      -2.542   2.069  -7.545  1.00  0.00           C  
ATOM    337  CE1 PHE A  22      -4.538   3.709  -6.497  1.00  0.00           C  
ATOM    338  CE2 PHE A  22      -3.632   2.438  -8.339  1.00  0.00           C  
ATOM    339  CZ  PHE A  22      -4.633   3.259  -7.815  1.00  0.00           C  
ATOM    340  H   PHE A  22      -1.826   3.187  -2.999  1.00  0.00           H  
ATOM    341  HA  PHE A  22      -2.572   0.734  -4.331  1.00  0.00           H  
ATOM    342  HB2 PHE A  22      -0.640   2.985  -5.096  1.00  0.00           H  
ATOM    343  HB3 PHE A  22      -0.588   1.430  -5.936  1.00  0.00           H  
ATOM    344  HD1 PHE A  22      -3.395   3.705  -4.691  1.00  0.00           H  
ATOM    345  HD2 PHE A  22      -1.777   1.430  -7.974  1.00  0.00           H  
ATOM    346  HE1 PHE A  22      -5.314   4.347  -6.085  1.00  0.00           H  
ATOM    347  HE2 PHE A  22      -3.701   2.087  -9.363  1.00  0.00           H  
ATOM    348  HZ  PHE A  22      -5.480   3.546  -8.430  1.00  0.00           H  
ATOM    349  N   VAL A  23       0.385   0.829  -2.797  1.00  0.00           N  
ATOM    350  CA  VAL A  23       1.425  -0.100  -2.359  1.00  0.00           C  
ATOM    351  C   VAL A  23       0.746  -1.289  -1.721  1.00  0.00           C  
ATOM    352  O   VAL A  23       1.086  -2.404  -2.078  1.00  0.00           O  
ATOM    353  CB  VAL A  23       2.478   0.528  -1.395  1.00  0.00           C  
ATOM    354  CG1 VAL A  23       3.388  -0.562  -0.760  1.00  0.00           C  
ATOM    355  CG2 VAL A  23       3.359   1.573  -2.137  1.00  0.00           C  
ATOM    356  H   VAL A  23       0.402   1.770  -2.464  1.00  0.00           H  
ATOM    357  HA  VAL A  23       1.965  -0.451  -3.253  1.00  0.00           H  
ATOM    358  HB  VAL A  23       1.949   1.029  -0.570  1.00  0.00           H  
ATOM    359 HG11 VAL A  23       3.868  -1.168  -1.544  1.00  0.00           H  
ATOM    360 HG12 VAL A  23       4.174  -0.099  -0.144  1.00  0.00           H  
ATOM    361 HG13 VAL A  23       2.801  -1.225  -0.106  1.00  0.00           H  
ATOM    362 HG21 VAL A  23       2.748   2.361  -2.599  1.00  0.00           H  
ATOM    363 HG22 VAL A  23       4.056   2.055  -1.433  1.00  0.00           H  
ATOM    364 HG23 VAL A  23       3.948   1.085  -2.929  1.00  0.00           H  
ATOM    365  N   ASN A  24      -0.214  -1.088  -0.791  1.00  0.00           N  
ATOM    366  CA  ASN A  24      -0.863  -2.239  -0.163  1.00  0.00           C  
ATOM    367  C   ASN A  24      -1.391  -3.181  -1.223  1.00  0.00           C  
ATOM    368  O   ASN A  24      -1.112  -4.368  -1.155  1.00  0.00           O  
ATOM    369  CB  ASN A  24      -2.008  -1.816   0.796  1.00  0.00           C  
ATOM    370  CG  ASN A  24      -2.630  -3.032   1.443  1.00  0.00           C  
ATOM    371  OD1 ASN A  24      -2.250  -3.363   2.556  1.00  0.00           O  
ATOM    372  ND2 ASN A  24      -3.579  -3.723   0.773  1.00  0.00           N  
ATOM    373  H   ASN A  24      -0.478  -0.163  -0.510  1.00  0.00           H  
ATOM    374  HA  ASN A  24      -0.100  -2.761   0.440  1.00  0.00           H  
ATOM    375  HB2 ASN A  24      -1.602  -1.151   1.575  1.00  0.00           H  
ATOM    376  HB3 ASN A  24      -2.780  -1.253   0.249  1.00  0.00           H  
ATOM    377 HD21 ASN A  24      -3.892  -3.439  -0.134  1.00  0.00           H  
ATOM    378 HD22 ASN A  24      -3.987  -4.535   1.192  1.00  0.00           H  
ATOM    379  N   TRP A  25      -2.152  -2.671  -2.217  1.00  0.00           N  
ATOM    380  CA  TRP A  25      -2.652  -3.548  -3.277  1.00  0.00           C  
ATOM    381  C   TRP A  25      -1.505  -4.267  -3.952  1.00  0.00           C  
ATOM    382  O   TRP A  25      -1.587  -5.471  -4.136  1.00  0.00           O  
ATOM    383  CB  TRP A  25      -3.446  -2.763  -4.358  1.00  0.00           C  
ATOM    384  CG  TRP A  25      -3.534  -3.553  -5.637  1.00  0.00           C  
ATOM    385  CD1 TRP A  25      -4.078  -4.770  -5.810  1.00  0.00           C  
ATOM    386  CD2 TRP A  25      -2.995  -3.116  -6.976  1.00  0.00           C  
ATOM    387  NE1 TRP A  25      -3.936  -5.134  -7.058  1.00  0.00           N  
ATOM    388  CE2 TRP A  25      -3.289  -4.199  -7.781  1.00  0.00           C  
ATOM    389  CE3 TRP A  25      -2.352  -1.979  -7.463  1.00  0.00           C  
ATOM    390  CZ2 TRP A  25      -2.927  -4.228  -9.128  1.00  0.00           C  
ATOM    391  CZ3 TRP A  25      -2.005  -1.985  -8.821  1.00  0.00           C  
ATOM    392  CH2 TRP A  25      -2.274  -3.096  -9.636  1.00  0.00           C  
ATOM    393  H   TRP A  25      -2.377  -1.694  -2.241  1.00  0.00           H  
ATOM    394  HA  TRP A  25      -3.324  -4.297  -2.825  1.00  0.00           H  
ATOM    395  HB2 TRP A  25      -4.453  -2.507  -3.993  1.00  0.00           H  
ATOM    396  HB3 TRP A  25      -2.922  -1.826  -4.588  1.00  0.00           H  
ATOM    397  HD1 TRP A  25      -4.558  -5.359  -5.029  1.00  0.00           H  
ATOM    398  HE1 TRP A  25      -4.275  -6.028  -7.443  1.00  0.00           H  
ATOM    399  HE3 TRP A  25      -2.133  -1.130  -6.826  1.00  0.00           H  
ATOM    400  HZ2 TRP A  25      -3.144  -5.089  -9.752  1.00  0.00           H  
ATOM    401  HZ3 TRP A  25      -1.519  -1.113  -9.248  1.00  0.00           H  
ATOM    402  HH2 TRP A  25      -1.972  -3.080 -10.678  1.00  0.00           H  
ATOM    403  N   LEU A  26      -0.433  -3.549  -4.349  1.00  0.00           N  
ATOM    404  CA  LEU A  26       0.659  -4.207  -5.063  1.00  0.00           C  
ATOM    405  C   LEU A  26       1.244  -5.290  -4.186  1.00  0.00           C  
ATOM    406  O   LEU A  26       1.450  -6.384  -4.686  1.00  0.00           O  
ATOM    407  CB  LEU A  26       1.782  -3.221  -5.488  1.00  0.00           C  
ATOM    408  CG  LEU A  26       1.345  -2.183  -6.569  1.00  0.00           C  
ATOM    409  CD1 LEU A  26       2.424  -1.071  -6.700  1.00  0.00           C  
ATOM    410  CD2 LEU A  26       1.115  -2.842  -7.959  1.00  0.00           C  
ATOM    411  H   LEU A  26      -0.375  -2.570  -4.156  1.00  0.00           H  
ATOM    412  HA  LEU A  26       0.240  -4.696  -5.956  1.00  0.00           H  
ATOM    413  HB2 LEU A  26       2.120  -2.695  -4.582  1.00  0.00           H  
ATOM    414  HB3 LEU A  26       2.640  -3.795  -5.876  1.00  0.00           H  
ATOM    415  HG  LEU A  26       0.406  -1.694  -6.263  1.00  0.00           H  
ATOM    416 HD11 LEU A  26       2.569  -0.552  -5.740  1.00  0.00           H  
ATOM    417 HD12 LEU A  26       3.386  -1.507  -7.012  1.00  0.00           H  
ATOM    418 HD13 LEU A  26       2.120  -0.321  -7.447  1.00  0.00           H  
ATOM    419 HD21 LEU A  26       0.901  -2.074  -8.717  1.00  0.00           H  
ATOM    420 HD22 LEU A  26       2.019  -3.386  -8.267  1.00  0.00           H  
ATOM    421 HD23 LEU A  26       0.268  -3.543  -7.952  1.00  0.00           H  
ATOM    422  N   LEU A  27       1.503  -5.023  -2.886  1.00  0.00           N  
ATOM    423  CA  LEU A  27       2.041  -6.067  -2.013  1.00  0.00           C  
ATOM    424  C   LEU A  27       1.128  -7.271  -2.088  1.00  0.00           C  
ATOM    425  O   LEU A  27       1.614  -8.380  -2.244  1.00  0.00           O  
ATOM    426  CB  LEU A  27       2.171  -5.634  -0.524  1.00  0.00           C  
ATOM    427  CG  LEU A  27       3.206  -4.500  -0.246  1.00  0.00           C  
ATOM    428  CD1 LEU A  27       3.119  -4.067   1.245  1.00  0.00           C  
ATOM    429  CD2 LEU A  27       4.666  -4.915  -0.585  1.00  0.00           C  
ATOM    430  H   LEU A  27       1.304  -4.124  -2.502  1.00  0.00           H  
ATOM    431  HA  LEU A  27       3.031  -6.362  -2.385  1.00  0.00           H  
ATOM    432  HB2 LEU A  27       1.177  -5.305  -0.181  1.00  0.00           H  
ATOM    433  HB3 LEU A  27       2.456  -6.514   0.076  1.00  0.00           H  
ATOM    434  HG  LEU A  27       2.961  -3.621  -0.861  1.00  0.00           H  
ATOM    435 HD11 LEU A  27       2.102  -3.724   1.493  1.00  0.00           H  
ATOM    436 HD12 LEU A  27       3.374  -4.911   1.904  1.00  0.00           H  
ATOM    437 HD13 LEU A  27       3.815  -3.239   1.454  1.00  0.00           H  
ATOM    438 HD21 LEU A  27       5.371  -4.136  -0.257  1.00  0.00           H  
ATOM    439 HD22 LEU A  27       4.927  -5.856  -0.077  1.00  0.00           H  
ATOM    440 HD23 LEU A  27       4.806  -5.043  -1.667  1.00  0.00           H  
ATOM    441  N   ALA A  28      -0.205  -7.067  -1.982  1.00  0.00           N  
ATOM    442  CA  ALA A  28      -1.122  -8.201  -2.055  1.00  0.00           C  
ATOM    443  C   ALA A  28      -1.020  -8.902  -3.392  1.00  0.00           C  
ATOM    444  O   ALA A  28      -1.157 -10.115  -3.408  1.00  0.00           O  
ATOM    445  CB  ALA A  28      -2.591  -7.760  -1.817  1.00  0.00           C  
ATOM    446  H   ALA A  28      -0.582  -6.147  -1.860  1.00  0.00           H  
ATOM    447  HA  ALA A  28      -0.852  -8.910  -1.253  1.00  0.00           H  
ATOM    448  HB1 ALA A  28      -3.263  -8.631  -1.864  1.00  0.00           H  
ATOM    449  HB2 ALA A  28      -2.689  -7.292  -0.825  1.00  0.00           H  
ATOM    450  HB3 ALA A  28      -2.909  -7.032  -2.577  1.00  0.00           H  
ATOM    451  N   GLN A  29      -0.793  -8.171  -4.512  1.00  0.00           N  
ATOM    452  CA  GLN A  29      -0.795  -8.795  -5.836  1.00  0.00           C  
ATOM    453  C   GLN A  29       0.435  -8.403  -6.626  1.00  0.00           C  
ATOM    454  O   GLN A  29       0.300  -7.816  -7.689  1.00  0.00           O  
ATOM    455  CB  GLN A  29      -2.107  -8.384  -6.564  1.00  0.00           C  
ATOM    456  CG  GLN A  29      -3.383  -8.685  -5.729  1.00  0.00           C  
ATOM    457  CD  GLN A  29      -3.568 -10.138  -5.357  1.00  0.00           C  
ATOM    458  OE1 GLN A  29      -2.925 -11.004  -5.928  1.00  0.00           O  
ATOM    459  NE2 GLN A  29      -4.467 -10.441  -4.394  1.00  0.00           N  
ATOM    460  H   GLN A  29      -0.687  -7.177  -4.474  1.00  0.00           H  
ATOM    461  HA  GLN A  29      -0.741  -9.893  -5.777  1.00  0.00           H  
ATOM    462  HB2 GLN A  29      -2.072  -7.297  -6.753  1.00  0.00           H  
ATOM    463  HB3 GLN A  29      -2.173  -8.893  -7.538  1.00  0.00           H  
ATOM    464  HG2 GLN A  29      -3.364  -8.074  -4.814  1.00  0.00           H  
ATOM    465  HG3 GLN A  29      -4.268  -8.385  -6.311  1.00  0.00           H  
ATOM    466 HE21 GLN A  29      -4.998  -9.727  -3.936  1.00  0.00           H  
ATOM    467 HE22 GLN A  29      -4.610 -11.396  -4.131  1.00  0.00           H  
ATOM    468  N   LYS A  30       1.652  -8.737  -6.133  1.00  0.00           N  
ATOM    469  CA  LYS A  30       2.851  -8.470  -6.928  1.00  0.00           C  
ATOM    470  C   LYS A  30       2.903  -9.486  -8.047  1.00  0.00           C  
ATOM    471  O   LYS A  30       3.023  -9.091  -9.196  1.00  0.00           O  
ATOM    472  CB  LYS A  30       4.194  -8.553  -6.147  1.00  0.00           C  
ATOM    473  CG  LYS A  30       4.261  -7.534  -4.979  1.00  0.00           C  
ATOM    474  CD  LYS A  30       5.626  -7.521  -4.234  1.00  0.00           C  
ATOM    475  CE  LYS A  30       6.793  -6.948  -5.083  1.00  0.00           C  
ATOM    476  NZ  LYS A  30       8.014  -6.822  -4.261  1.00  0.00           N  
ATOM    477  H   LYS A  30       1.741  -9.224  -5.262  1.00  0.00           H  
ATOM    478  HA  LYS A  30       2.784  -7.452  -7.351  1.00  0.00           H  
ATOM    479  HB2 LYS A  30       4.343  -9.567  -5.744  1.00  0.00           H  
ATOM    480  HB3 LYS A  30       5.002  -8.350  -6.867  1.00  0.00           H  
ATOM    481  HG2 LYS A  30       4.037  -6.519  -5.345  1.00  0.00           H  
ATOM    482  HG3 LYS A  30       3.486  -7.821  -4.252  1.00  0.00           H  
ATOM    483  HD2 LYS A  30       5.517  -6.888  -3.338  1.00  0.00           H  
ATOM    484  HD3 LYS A  30       5.882  -8.539  -3.897  1.00  0.00           H  
ATOM    485  HE2 LYS A  30       7.022  -7.622  -5.923  1.00  0.00           H  
ATOM    486  HE3 LYS A  30       6.518  -5.960  -5.489  1.00  0.00           H  
ATOM    487  HZ1 LYS A  30       8.880  -6.516  -4.834  1.00  0.00           H  
ATOM    488  HZ2 LYS A  30       7.903  -6.144  -3.426  1.00  0.00           H  
ATOM    489  HZ3 LYS A  30       8.220  -7.733  -3.876  1.00  0.00           H  
ATOM    490  N   GLY A  31       2.816 -10.800  -7.723  1.00  0.00           N  
ATOM    491  CA  GLY A  31       2.929 -11.837  -8.748  1.00  0.00           C  
ATOM    492  C   GLY A  31       1.581 -12.268  -9.275  1.00  0.00           C  
ATOM    493  O   GLY A  31       1.395 -13.453  -9.503  1.00  0.00           O  
ATOM    494  H   GLY A  31       2.662 -11.098  -6.778  1.00  0.00           H  
ATOM    495  HA2 GLY A  31       3.535 -11.497  -9.602  1.00  0.00           H  
ATOM    496  HA3 GLY A  31       3.446 -12.711  -8.316  1.00  0.00           H  
ATOM    497  N   LYS A  32       0.638 -11.324  -9.500  1.00  0.00           N  
ATOM    498  CA  LYS A  32      -0.647 -11.676 -10.104  1.00  0.00           C  
ATOM    499  C   LYS A  32      -1.063 -10.470 -10.917  1.00  0.00           C  
ATOM    500  O   LYS A  32      -2.003  -9.780 -10.554  1.00  0.00           O  
ATOM    501  CB  LYS A  32      -1.654 -12.069  -8.992  1.00  0.00           C  
ATOM    502  CG  LYS A  32      -2.977 -12.631  -9.583  1.00  0.00           C  
ATOM    503  CD  LYS A  32      -3.998 -12.976  -8.465  1.00  0.00           C  
ATOM    504  CE  LYS A  32      -5.289 -13.608  -9.047  1.00  0.00           C  
ATOM    505  NZ  LYS A  32      -6.222 -13.963  -7.958  1.00  0.00           N  
ATOM    506  H   LYS A  32       0.795 -10.365  -9.258  1.00  0.00           H  
ATOM    507  HA  LYS A  32      -0.535 -12.526 -10.798  1.00  0.00           H  
ATOM    508  HB2 LYS A  32      -1.192 -12.843  -8.358  1.00  0.00           H  
ATOM    509  HB3 LYS A  32      -1.855 -11.192  -8.360  1.00  0.00           H  
ATOM    510  HG2 LYS A  32      -3.432 -11.896 -10.265  1.00  0.00           H  
ATOM    511  HG3 LYS A  32      -2.752 -13.542 -10.162  1.00  0.00           H  
ATOM    512  HD2 LYS A  32      -3.547 -13.686  -7.752  1.00  0.00           H  
ATOM    513  HD3 LYS A  32      -4.263 -12.057  -7.919  1.00  0.00           H  
ATOM    514  HE2 LYS A  32      -5.773 -12.905  -9.745  1.00  0.00           H  
ATOM    515  HE3 LYS A  32      -5.030 -14.527  -9.600  1.00  0.00           H  
ATOM    516  HZ1 LYS A  32      -6.533 -13.112  -7.368  1.00  0.00           H  
ATOM    517  HZ2 LYS A  32      -7.105 -14.479  -8.310  1.00  0.00           H  
ATOM    518  HZ3 LYS A  32      -5.739 -14.593  -7.334  1.00  0.00           H  
ATOM    519  N   LYS A  33      -0.311 -10.203 -12.011  1.00  0.00           N  
ATOM    520  CA  LYS A  33      -0.479  -8.961 -12.766  1.00  0.00           C  
ATOM    521  C   LYS A  33      -0.462  -9.329 -14.236  1.00  0.00           C  
ATOM    522  O   LYS A  33      -0.733 -10.485 -14.521  1.00  0.00           O  
ATOM    523  CB  LYS A  33       0.667  -8.016 -12.291  1.00  0.00           C  
ATOM    524  CG  LYS A  33       0.224  -6.537 -12.117  1.00  0.00           C  
ATOM    525  CD  LYS A  33       1.405  -5.569 -11.812  1.00  0.00           C  
ATOM    526  CE  LYS A  33       2.187  -5.880 -10.501  1.00  0.00           C  
ATOM    527  NZ  LYS A  33       3.385  -6.720 -10.716  1.00  0.00           N  
ATOM    528  H   LYS A  33       0.446 -10.804 -12.279  1.00  0.00           H  
ATOM    529  HA  LYS A  33      -1.463  -8.505 -12.571  1.00  0.00           H  
ATOM    530  HB2 LYS A  33       0.997  -8.351 -11.294  1.00  0.00           H  
ATOM    531  HB3 LYS A  33       1.523  -8.099 -12.979  1.00  0.00           H  
ATOM    532  HG2 LYS A  33      -0.277  -6.186 -13.032  1.00  0.00           H  
ATOM    533  HG3 LYS A  33      -0.514  -6.476 -11.298  1.00  0.00           H  
ATOM    534  HD2 LYS A  33       2.113  -5.553 -12.656  1.00  0.00           H  
ATOM    535  HD3 LYS A  33       0.965  -4.560 -11.725  1.00  0.00           H  
ATOM    536  HE2 LYS A  33       2.580  -4.931 -10.102  1.00  0.00           H  
ATOM    537  HE3 LYS A  33       1.521  -6.317  -9.739  1.00  0.00           H  
ATOM    538  HZ1 LYS A  33       3.949  -6.897  -9.810  1.00  0.00           H  
ATOM    539  HZ2 LYS A  33       3.248  -7.668 -11.212  1.00  0.00           H  
ATOM    540  HZ3 LYS A  33       3.996  -6.198 -11.327  1.00  0.00           H  
ATOM    541  N   ASN A  34      -0.173  -8.405 -15.183  1.00  0.00           N  
ATOM    542  CA  ASN A  34      -0.266  -8.748 -16.604  1.00  0.00           C  
ATOM    543  C   ASN A  34      -1.609  -9.401 -16.827  1.00  0.00           C  
ATOM    544  O   ASN A  34      -1.685 -10.493 -17.368  1.00  0.00           O  
ATOM    545  CB  ASN A  34       0.967  -9.585 -17.031  1.00  0.00           C  
ATOM    546  CG  ASN A  34       1.012  -9.752 -18.532  1.00  0.00           C  
ATOM    547  OD1 ASN A  34       1.670  -8.965 -19.195  1.00  0.00           O  
ATOM    548  ND2 ASN A  34       0.319 -10.762 -19.100  1.00  0.00           N  
ATOM    549  H   ASN A  34       0.091  -7.473 -14.943  1.00  0.00           H  
ATOM    550  HA  ASN A  34      -0.262  -7.830 -17.212  1.00  0.00           H  
ATOM    551  HB2 ASN A  34       1.877  -9.056 -16.704  1.00  0.00           H  
ATOM    552  HB3 ASN A  34       0.957 -10.566 -16.532  1.00  0.00           H  
ATOM    553 HD21 ASN A  34      -0.215 -11.395 -18.538  1.00  0.00           H  
ATOM    554 HD22 ASN A  34       0.335 -10.886 -20.093  1.00  0.00           H  
ATOM    555  N   ASP A  35      -2.677  -8.712 -16.359  1.00  0.00           N  
ATOM    556  CA  ASP A  35      -4.020  -9.288 -16.350  1.00  0.00           C  
ATOM    557  C   ASP A  35      -4.884  -8.587 -17.372  1.00  0.00           C  
ATOM    558  O   ASP A  35      -4.392  -7.689 -18.037  1.00  0.00           O  
ATOM    559  CB  ASP A  35      -4.579  -9.130 -14.908  1.00  0.00           C  
ATOM    560  CG  ASP A  35      -4.773  -7.675 -14.561  1.00  0.00           C  
ATOM    561  OD1 ASP A  35      -5.732  -7.053 -15.095  1.00  0.00           O  
ATOM    562  OD2 ASP A  35      -3.965  -7.137 -13.755  1.00  0.00           O  
ATOM    563  H   ASP A  35      -2.563  -7.794 -15.975  1.00  0.00           H  
ATOM    564  HA  ASP A  35      -4.002 -10.364 -16.588  1.00  0.00           H  
ATOM    565  HB2 ASP A  35      -5.538  -9.657 -14.793  1.00  0.00           H  
ATOM    566  HB3 ASP A  35      -3.867  -9.590 -14.203  1.00  0.00           H  
ATOM    567  HD2 ASP A  35      -4.146  -6.211 -13.580  1.00  0.00           H  
ATOM    568  N   TRP A  36      -6.172  -8.987 -17.498  1.00  0.00           N  
ATOM    569  CA  TRP A  36      -7.087  -8.330 -18.428  1.00  0.00           C  
ATOM    570  C   TRP A  36      -8.369  -8.058 -17.675  1.00  0.00           C  
ATOM    571  O   TRP A  36      -9.420  -8.541 -18.067  1.00  0.00           O  
ATOM    572  CB  TRP A  36      -7.305  -9.236 -19.666  1.00  0.00           C  
ATOM    573  CG  TRP A  36      -5.986  -9.487 -20.347  1.00  0.00           C  
ATOM    574  CD1 TRP A  36      -5.483  -8.832 -21.406  1.00  0.00           C  
ATOM    575  CD2 TRP A  36      -4.975 -10.535 -19.956  1.00  0.00           C  
ATOM    576  NE1 TRP A  36      -4.306  -9.322 -21.701  1.00  0.00           N  
ATOM    577  CE2 TRP A  36      -3.961 -10.326 -20.872  1.00  0.00           C  
ATOM    578  CE3 TRP A  36      -4.903 -11.533 -18.986  1.00  0.00           C  
ATOM    579  CZ2 TRP A  36      -2.799 -11.097 -20.866  1.00  0.00           C  
ATOM    580  CZ3 TRP A  36      -3.741 -12.315 -18.968  1.00  0.00           C  
ATOM    581  CH2 TRP A  36      -2.715 -12.112 -19.905  1.00  0.00           C  
ATOM    582  H   TRP A  36      -6.535  -9.752 -16.963  1.00  0.00           H  
ATOM    583  HA  TRP A  36      -6.705  -7.354 -18.772  1.00  0.00           H  
ATOM    584  HB2 TRP A  36      -7.743 -10.201 -19.369  1.00  0.00           H  
ATOM    585  HB3 TRP A  36      -7.996  -8.741 -20.367  1.00  0.00           H  
ATOM    586  HD1 TRP A  36      -5.985  -8.019 -21.929  1.00  0.00           H  
ATOM    587  HE1 TRP A  36      -3.715  -8.987 -22.476  1.00  0.00           H  
ATOM    588  HE3 TRP A  36      -5.711 -11.699 -18.283  1.00  0.00           H  
ATOM    589  HZ2 TRP A  36      -2.001 -10.916 -21.579  1.00  0.00           H  
ATOM    590  HZ3 TRP A  36      -3.634 -13.092 -18.218  1.00  0.00           H  
ATOM    591  HH2 TRP A  36      -1.842 -12.756 -19.886  1.00  0.00           H  
ATOM    592  N   LYS A  37      -8.280  -7.276 -16.574  1.00  0.00           N  
ATOM    593  CA  LYS A  37      -9.461  -6.973 -15.764  1.00  0.00           C  
ATOM    594  C   LYS A  37     -10.067  -5.703 -16.312  1.00  0.00           C  
ATOM    595  O   LYS A  37     -10.137  -4.718 -15.593  1.00  0.00           O  
ATOM    596  CB  LYS A  37      -9.053  -6.835 -14.269  1.00  0.00           C  
ATOM    597  CG  LYS A  37      -8.512  -8.178 -13.704  1.00  0.00           C  
ATOM    598  CD  LYS A  37      -7.776  -8.014 -12.343  1.00  0.00           C  
ATOM    599  CE  LYS A  37      -8.631  -7.380 -11.211  1.00  0.00           C  
ATOM    600  NZ  LYS A  37      -9.829  -8.189 -10.905  1.00  0.00           N  
ATOM    601  H   LYS A  37      -7.404  -6.861 -16.317  1.00  0.00           H  
ATOM    602  HA  LYS A  37     -10.217  -7.774 -15.828  1.00  0.00           H  
ATOM    603  HB2 LYS A  37      -8.283  -6.053 -14.176  1.00  0.00           H  
ATOM    604  HB3 LYS A  37      -9.934  -6.522 -13.685  1.00  0.00           H  
ATOM    605  HG2 LYS A  37      -9.339  -8.899 -13.610  1.00  0.00           H  
ATOM    606  HG3 LYS A  37      -7.793  -8.607 -14.419  1.00  0.00           H  
ATOM    607  HD2 LYS A  37      -7.439  -9.009 -12.006  1.00  0.00           H  
ATOM    608  HD3 LYS A  37      -6.879  -7.389 -12.494  1.00  0.00           H  
ATOM    609  HE2 LYS A  37      -8.007  -7.331 -10.303  1.00  0.00           H  
ATOM    610  HE3 LYS A  37      -8.920  -6.348 -11.469  1.00  0.00           H  
ATOM    611  HZ1 LYS A  37     -10.304  -7.900  -9.977  1.00  0.00           H  
ATOM    612  HZ2 LYS A  37     -10.589  -8.153 -11.672  1.00  0.00           H  
ATOM    613  HZ3 LYS A  37      -9.537  -9.151 -10.814  1.00  0.00           H  
ATOM    614  N   HIS A  38     -10.498  -5.713 -17.597  1.00  0.00           N  
ATOM    615  CA  HIS A  38     -10.996  -4.490 -18.227  1.00  0.00           C  
ATOM    616  C   HIS A  38     -10.058  -3.353 -17.891  1.00  0.00           C  
ATOM    617  O   HIS A  38     -10.505  -2.312 -17.436  1.00  0.00           O  
ATOM    618  CB  HIS A  38     -12.461  -4.245 -17.780  1.00  0.00           C  
ATOM    619  CG  HIS A  38     -13.155  -3.107 -18.488  1.00  0.00           C  
ATOM    620  ND1 HIS A  38     -14.387  -2.754 -18.198  1.00  0.00           N  
ATOM    621  CD2 HIS A  38     -12.670  -2.316 -19.469  1.00  0.00           C  
ATOM    622  CE1 HIS A  38     -14.745  -1.759 -18.945  1.00  0.00           C  
ATOM    623  NE2 HIS A  38     -13.796  -1.453 -19.707  1.00  0.00           N  
ATOM    624  H   HIS A  38     -10.486  -6.553 -18.143  1.00  0.00           H  
ATOM    625  HA  HIS A  38     -10.982  -4.616 -19.324  1.00  0.00           H  
ATOM    626  HB2 HIS A  38     -13.043  -5.159 -17.975  1.00  0.00           H  
ATOM    627  HB3 HIS A  38     -12.484  -4.050 -16.696  1.00  0.00           H  
ATOM    628  HD1 HIS A  38     -14.982  -3.202 -17.483  1.00  0.00           H  
ATOM    629  HD2 HIS A  38     -11.703  -2.304 -19.968  1.00  0.00           H  
ATOM    630  HE1 HIS A  38     -15.713  -1.259 -18.926  1.00  0.00           H  
ATOM    631  HE2 HIS A  38     -13.821  -0.708 -20.389  1.00  0.00           H  
ATOM    632  N   ASN A  39      -8.737  -3.568 -18.092  1.00  0.00           N  
ATOM    633  CA  ASN A  39      -7.753  -2.576 -17.664  1.00  0.00           C  
ATOM    634  C   ASN A  39      -6.473  -2.776 -18.448  1.00  0.00           C  
ATOM    635  O   ASN A  39      -5.489  -3.195 -17.860  1.00  0.00           O  
ATOM    636  CB  ASN A  39      -7.537  -2.735 -16.135  1.00  0.00           C  
ATOM    637  CG  ASN A  39      -6.502  -1.759 -15.623  1.00  0.00           C  
ATOM    638  OD1 ASN A  39      -5.417  -2.182 -15.254  1.00  0.00           O  
ATOM    639  ND2 ASN A  39      -6.808  -0.443 -15.590  1.00  0.00           N  
ATOM    640  H   ASN A  39      -8.404  -4.437 -18.466  1.00  0.00           H  
ATOM    641  HA  ASN A  39      -8.114  -1.557 -17.877  1.00  0.00           H  
ATOM    642  HB2 ASN A  39      -8.483  -2.551 -15.602  1.00  0.00           H  
ATOM    643  HB3 ASN A  39      -7.227  -3.771 -15.919  1.00  0.00           H  
ATOM    644 HD21 ASN A  39      -7.704  -0.108 -15.884  1.00  0.00           H  
ATOM    645 HD22 ASN A  39      -6.130   0.214 -15.260  1.00  0.00           H  
ATOM    646  N   ILE A  40      -6.511  -2.472 -19.770  1.00  0.00           N  
ATOM    647  CA  ILE A  40      -5.338  -2.564 -20.654  1.00  0.00           C  
ATOM    648  C   ILE A  40      -4.665  -3.928 -20.628  1.00  0.00           C  
ATOM    649  O   ILE A  40      -4.818  -4.666 -19.669  1.00  0.00           O  
ATOM    650  CB  ILE A  40      -4.419  -1.302 -20.503  1.00  0.00           C  
ATOM    651  CG1 ILE A  40      -3.438  -1.117 -21.706  1.00  0.00           C  
ATOM    652  CG2 ILE A  40      -3.666  -1.279 -19.143  1.00  0.00           C  
ATOM    653  CD1 ILE A  40      -2.816   0.303 -21.820  1.00  0.00           C  
ATOM    654  H   ILE A  40      -7.369  -2.131 -20.165  1.00  0.00           H  
ATOM    655  HA  ILE A  40      -5.749  -2.516 -21.678  1.00  0.00           H  
ATOM    656  HB  ILE A  40      -5.096  -0.430 -20.521  1.00  0.00           H  
ATOM    657 HG12 ILE A  40      -2.618  -1.847 -21.641  1.00  0.00           H  
ATOM    658 HG13 ILE A  40      -3.982  -1.287 -22.650  1.00  0.00           H  
ATOM    659 HG21 ILE A  40      -3.123  -2.224 -18.995  1.00  0.00           H  
ATOM    660 HG22 ILE A  40      -2.942  -0.457 -19.085  1.00  0.00           H  
ATOM    661 HG23 ILE A  40      -4.365  -1.126 -18.309  1.00  0.00           H  
ATOM    662 HD11 ILE A  40      -2.245   0.382 -22.760  1.00  0.00           H  
ATOM    663 HD12 ILE A  40      -3.605   1.071 -21.834  1.00  0.00           H  
ATOM    664 HD13 ILE A  40      -2.123   0.525 -20.997  1.00  0.00           H  
ATOM    665  N   THR A  41      -3.924  -4.331 -21.689  1.00  0.00           N  
ATOM    666  CA  THR A  41      -3.307  -5.657 -21.684  1.00  0.00           C  
ATOM    667  C   THR A  41      -2.366  -5.807 -20.509  1.00  0.00           C  
ATOM    668  O   THR A  41      -2.280  -6.903 -19.976  1.00  0.00           O  
ATOM    669  CB  THR A  41      -2.567  -5.973 -23.016  1.00  0.00           C  
ATOM    670  OG1 THR A  41      -1.657  -4.915 -23.365  1.00  0.00           O  
ATOM    671  CG2 THR A  41      -3.563  -6.150 -24.193  1.00  0.00           C  
ATOM    672  H   THR A  41      -3.798  -3.755 -22.495  1.00  0.00           H  
ATOM    673  HA  THR A  41      -4.111  -6.399 -21.557  1.00  0.00           H  
ATOM    674  HB  THR A  41      -2.009  -6.921 -22.908  1.00  0.00           H  
ATOM    675  HG1 THR A  41      -0.960  -4.797 -22.729  1.00  0.00           H  
ATOM    676 HG21 THR A  41      -4.133  -5.227 -24.374  1.00  0.00           H  
ATOM    677 HG22 THR A  41      -3.008  -6.396 -25.112  1.00  0.00           H  
ATOM    678 HG23 THR A  41      -4.275  -6.965 -23.990  1.00  0.00           H  
ATOM    679  N   GLN A  42      -1.663  -4.726 -20.092  1.00  0.00           N  
ATOM    680  CA  GLN A  42      -0.784  -4.803 -18.927  1.00  0.00           C  
ATOM    681  C   GLN A  42       0.189  -5.940 -19.114  1.00  0.00           C  
ATOM    682  O   GLN A  42       1.393  -5.777 -18.997  1.00  0.00           O  
ATOM    683  CB  GLN A  42      -1.628  -4.987 -17.635  1.00  0.00           C  
ATOM    684  CG  GLN A  42      -0.775  -4.829 -16.346  1.00  0.00           C  
ATOM    685  CD  GLN A  42      -0.326  -3.412 -16.073  1.00  0.00           C  
ATOM    686  OE1 GLN A  42      -0.775  -2.490 -16.735  1.00  0.00           O  
ATOM    687  NE2 GLN A  42       0.568  -3.213 -15.079  1.00  0.00           N  
ATOM    688  H   GLN A  42      -1.747  -3.843 -20.555  1.00  0.00           H  
ATOM    689  HA  GLN A  42      -0.207  -3.866 -18.847  1.00  0.00           H  
ATOM    690  HB2 GLN A  42      -2.451  -4.255 -17.619  1.00  0.00           H  
ATOM    691  HB3 GLN A  42      -2.081  -5.989 -17.645  1.00  0.00           H  
ATOM    692  HG2 GLN A  42      -1.372  -5.155 -15.479  1.00  0.00           H  
ATOM    693  HG3 GLN A  42       0.115  -5.472 -16.414  1.00  0.00           H  
ATOM    694 HE21 GLN A  42       0.922  -3.978 -14.540  1.00  0.00           H  
ATOM    695 HE22 GLN A  42       0.885  -2.286 -14.872  1.00  0.00           H  
TER     696      GLN A  42                                                      
ENDMDL                                                                          
MODEL        7                                                                  
ATOM      1  N   TYR A   1     -11.925  22.412  -6.276  1.00  0.00           N  
ATOM      2  CA  TYR A   1     -12.597  21.880  -5.099  1.00  0.00           C  
ATOM      3  C   TYR A   1     -11.655  20.986  -4.324  1.00  0.00           C  
ATOM      4  O   TYR A   1     -12.046  19.904  -3.918  1.00  0.00           O  
ATOM      5  CB  TYR A   1     -13.926  21.187  -5.507  1.00  0.00           C  
ATOM      6  CG  TYR A   1     -13.682  20.033  -6.493  1.00  0.00           C  
ATOM      7  CD1 TYR A   1     -13.487  20.302  -7.852  1.00  0.00           C  
ATOM      8  CD2 TYR A   1     -13.656  18.703  -6.055  1.00  0.00           C  
ATOM      9  CE1 TYR A   1     -13.208  19.268  -8.751  1.00  0.00           C  
ATOM     10  CE2 TYR A   1     -13.373  17.669  -6.951  1.00  0.00           C  
ATOM     11  CZ  TYR A   1     -13.139  17.944  -8.302  1.00  0.00           C  
ATOM     12  OH  TYR A   1     -12.843  16.891  -9.173  1.00  0.00           O  
ATOM     13  H1  TYR A   1     -11.380  21.793  -6.843  1.00  0.00           H  
ATOM     14  HA  TYR A   1     -12.841  22.731  -4.443  1.00  0.00           H  
ATOM     15  HB2 TYR A   1     -14.449  20.823  -4.608  1.00  0.00           H  
ATOM     16  HB3 TYR A   1     -14.584  21.928  -5.991  1.00  0.00           H  
ATOM     17  HD1 TYR A   1     -13.552  21.321  -8.220  1.00  0.00           H  
ATOM     18  HD2 TYR A   1     -13.858  18.462  -5.017  1.00  0.00           H  
ATOM     19  HE1 TYR A   1     -13.046  19.505  -9.798  1.00  0.00           H  
ATOM     20  HE2 TYR A   1     -13.333  16.643  -6.599  1.00  0.00           H  
ATOM     21  HH  TYR A   1     -12.677  17.159 -10.070  1.00  0.00           H  
ATOM     22  N   ALA A   2     -10.396  21.433  -4.106  1.00  0.00           N  
ATOM     23  CA  ALA A   2      -9.425  20.595  -3.402  1.00  0.00           C  
ATOM     24  C   ALA A   2      -8.341  21.464  -2.805  1.00  0.00           C  
ATOM     25  O   ALA A   2      -7.174  21.277  -3.111  1.00  0.00           O  
ATOM     26  CB  ALA A   2      -8.856  19.553  -4.399  1.00  0.00           C  
ATOM     27  H   ALA A   2     -10.094  22.322  -4.458  1.00  0.00           H  
ATOM     28  HA  ALA A   2      -9.905  20.064  -2.562  1.00  0.00           H  
ATOM     29  HB1 ALA A   2      -9.666  18.924  -4.799  1.00  0.00           H  
ATOM     30  HB2 ALA A   2      -8.367  20.068  -5.240  1.00  0.00           H  
ATOM     31  HB3 ALA A   2      -8.121  18.902  -3.901  1.00  0.00           H  
ATOM     32  N   GLU A   3      -8.724  22.434  -1.942  1.00  0.00           N  
ATOM     33  CA  GLU A   3      -7.722  23.326  -1.359  1.00  0.00           C  
ATOM     34  C   GLU A   3      -6.729  22.539  -0.534  1.00  0.00           C  
ATOM     35  O   GLU A   3      -7.041  21.421  -0.155  1.00  0.00           O  
ATOM     36  CB  GLU A   3      -8.348  24.460  -0.496  1.00  0.00           C  
ATOM     37  CG  GLU A   3      -8.972  23.942   0.828  1.00  0.00           C  
ATOM     38  CD  GLU A   3      -9.612  25.090   1.568  1.00  0.00           C  
ATOM     39  OE1 GLU A   3      -8.898  25.764   2.360  1.00  0.00           O  
ATOM     40  OE2 GLU A   3     -10.834  25.329   1.363  1.00  0.00           O  
ATOM     41  H   GLU A   3      -9.691  22.562  -1.715  1.00  0.00           H  
ATOM     42  HA  GLU A   3      -7.189  23.804  -2.198  1.00  0.00           H  
ATOM     43  HB2 GLU A   3      -7.571  25.202  -0.243  1.00  0.00           H  
ATOM     44  HB3 GLU A   3      -9.121  24.972  -1.092  1.00  0.00           H  
ATOM     45  HG2 GLU A   3      -9.732  23.172   0.628  1.00  0.00           H  
ATOM     46  HG3 GLU A   3      -8.197  23.494   1.470  1.00  0.00           H  
ATOM     47  HE2 GLU A   3     -11.177  26.072   1.864  1.00  0.00           H  
ATOM     48  N   GLY A   4      -5.540  23.122  -0.247  1.00  0.00           N  
ATOM     49  CA  GLY A   4      -4.542  22.452   0.586  1.00  0.00           C  
ATOM     50  C   GLY A   4      -4.098  23.431   1.647  1.00  0.00           C  
ATOM     51  O   GLY A   4      -4.502  23.286   2.791  1.00  0.00           O  
ATOM     52  H   GLY A   4      -5.313  24.031  -0.605  1.00  0.00           H  
ATOM     53  HA2 GLY A   4      -4.932  21.545   1.074  1.00  0.00           H  
ATOM     54  HA3 GLY A   4      -3.684  22.152  -0.035  1.00  0.00           H  
ATOM     55  N   THR A   5      -3.281  24.444   1.272  1.00  0.00           N  
ATOM     56  CA  THR A   5      -2.856  25.466   2.229  1.00  0.00           C  
ATOM     57  C   THR A   5      -2.774  26.797   1.505  1.00  0.00           C  
ATOM     58  O   THR A   5      -3.640  27.629   1.724  1.00  0.00           O  
ATOM     59  CB  THR A   5      -1.533  25.033   2.927  1.00  0.00           C  
ATOM     60  OG1 THR A   5      -1.773  23.954   3.849  1.00  0.00           O  
ATOM     61  CG2 THR A   5      -0.900  26.195   3.733  1.00  0.00           C  
ATOM     62  H   THR A   5      -2.937  24.503   0.332  1.00  0.00           H  
ATOM     63  HA  THR A   5      -3.608  25.588   3.027  1.00  0.00           H  
ATOM     64  HB  THR A   5      -0.806  24.693   2.171  1.00  0.00           H  
ATOM     65  HG1 THR A   5      -2.112  23.172   3.428  1.00  0.00           H  
ATOM     66 HG21 THR A   5      -0.571  27.006   3.066  1.00  0.00           H  
ATOM     67 HG22 THR A   5      -1.626  26.597   4.456  1.00  0.00           H  
ATOM     68 HG23 THR A   5      -0.020  25.829   4.285  1.00  0.00           H  
ATOM     69  N   PHE A   6      -1.760  27.011   0.633  1.00  0.00           N  
ATOM     70  CA  PHE A   6      -1.637  28.283  -0.085  1.00  0.00           C  
ATOM     71  C   PHE A   6      -0.663  28.136  -1.238  1.00  0.00           C  
ATOM     72  O   PHE A   6      -1.070  28.376  -2.364  1.00  0.00           O  
ATOM     73  CB  PHE A   6      -1.186  29.452   0.834  1.00  0.00           C  
ATOM     74  CG  PHE A   6      -2.347  30.023   1.662  1.00  0.00           C  
ATOM     75  CD1 PHE A   6      -3.355  30.755   1.022  1.00  0.00           C  
ATOM     76  CD2 PHE A   6      -2.418  29.828   3.046  1.00  0.00           C  
ATOM     77  CE1 PHE A   6      -4.438  31.258   1.749  1.00  0.00           C  
ATOM     78  CE2 PHE A   6      -3.501  30.329   3.776  1.00  0.00           C  
ATOM     79  CZ  PHE A   6      -4.513  31.042   3.128  1.00  0.00           C  
ATOM     80  H   PHE A   6      -1.084  26.296   0.457  1.00  0.00           H  
ATOM     81  HA  PHE A   6      -2.619  28.530  -0.522  1.00  0.00           H  
ATOM     82  HB2 PHE A   6      -0.367  29.113   1.485  1.00  0.00           H  
ATOM     83  HB3 PHE A   6      -0.808  30.284   0.216  1.00  0.00           H  
ATOM     84  HD1 PHE A   6      -3.301  30.937  -0.046  1.00  0.00           H  
ATOM     85  HD2 PHE A   6      -1.635  29.286   3.566  1.00  0.00           H  
ATOM     86  HE1 PHE A   6      -5.219  31.816   1.243  1.00  0.00           H  
ATOM     87  HE2 PHE A   6      -3.555  30.165   4.848  1.00  0.00           H  
ATOM     88  HZ  PHE A   6      -5.356  31.427   3.693  1.00  0.00           H  
ATOM     89  N   ILE A   7       0.610  27.734  -0.987  1.00  0.00           N  
ATOM     90  CA  ILE A   7       1.546  27.461  -2.078  1.00  0.00           C  
ATOM     91  C   ILE A   7       1.730  25.957  -2.069  1.00  0.00           C  
ATOM     92  O   ILE A   7       2.841  25.479  -1.901  1.00  0.00           O  
ATOM     93  CB  ILE A   7       2.875  28.277  -1.968  1.00  0.00           C  
ATOM     94  CG1 ILE A   7       2.614  29.806  -1.767  1.00  0.00           C  
ATOM     95  CG2 ILE A   7       3.734  28.074  -3.254  1.00  0.00           C  
ATOM     96  CD1 ILE A   7       2.511  30.244  -0.281  1.00  0.00           C  
ATOM     97  H   ILE A   7       0.924  27.536  -0.056  1.00  0.00           H  
ATOM     98  HA  ILE A   7       1.111  27.712  -3.058  1.00  0.00           H  
ATOM     99  HB  ILE A   7       3.454  27.899  -1.109  1.00  0.00           H  
ATOM    100 HG12 ILE A   7       3.450  30.391  -2.186  1.00  0.00           H  
ATOM    101 HG13 ILE A   7       1.702  30.103  -2.310  1.00  0.00           H  
ATOM    102 HG21 ILE A   7       3.227  28.520  -4.123  1.00  0.00           H  
ATOM    103 HG22 ILE A   7       4.715  28.561  -3.139  1.00  0.00           H  
ATOM    104 HG23 ILE A   7       3.916  27.013  -3.472  1.00  0.00           H  
ATOM    105 HD11 ILE A   7       3.445  30.010   0.254  1.00  0.00           H  
ATOM    106 HD12 ILE A   7       2.341  31.331  -0.220  1.00  0.00           H  
ATOM    107 HD13 ILE A   7       1.684  29.746   0.235  1.00  0.00           H  
ATOM    108  N   SER A   8       0.618  25.200  -2.243  1.00  0.00           N  
ATOM    109  CA  SER A   8       0.695  23.740  -2.303  1.00  0.00           C  
ATOM    110  C   SER A   8       1.653  23.177  -1.276  1.00  0.00           C  
ATOM    111  O   SER A   8       2.450  22.313  -1.606  1.00  0.00           O  
ATOM    112  CB  SER A   8       1.079  23.345  -3.752  1.00  0.00           C  
ATOM    113  OG  SER A   8       1.050  21.916  -3.895  1.00  0.00           O  
ATOM    114  H   SER A   8      -0.278  25.626  -2.387  1.00  0.00           H  
ATOM    115  HA  SER A   8      -0.294  23.308  -2.076  1.00  0.00           H  
ATOM    116  HB2 SER A   8       0.358  23.803  -4.451  1.00  0.00           H  
ATOM    117  HB3 SER A   8       2.086  23.733  -3.979  1.00  0.00           H  
ATOM    118  HG  SER A   8       1.281  21.629  -4.774  1.00  0.00           H  
ATOM    119  N   ASP A   9       1.596  23.675  -0.020  1.00  0.00           N  
ATOM    120  CA  ASP A   9       2.563  23.235   0.982  1.00  0.00           C  
ATOM    121  C   ASP A   9       2.224  21.836   1.446  1.00  0.00           C  
ATOM    122  O   ASP A   9       3.049  20.947   1.298  1.00  0.00           O  
ATOM    123  CB  ASP A   9       2.636  24.214   2.185  1.00  0.00           C  
ATOM    124  CG  ASP A   9       3.645  23.723   3.191  1.00  0.00           C  
ATOM    125  OD1 ASP A   9       4.828  24.150   3.111  1.00  0.00           O  
ATOM    126  OD2 ASP A   9       3.261  22.903   4.070  1.00  0.00           O  
ATOM    127  H   ASP A   9       0.905  24.354   0.236  1.00  0.00           H  
ATOM    128  HA  ASP A   9       3.569  23.231   0.525  1.00  0.00           H  
ATOM    129  HB2 ASP A   9       2.921  25.215   1.824  1.00  0.00           H  
ATOM    130  HB3 ASP A   9       1.657  24.306   2.679  1.00  0.00           H  
ATOM    131  HD2 ASP A   9       3.952  22.631   4.678  1.00  0.00           H  
ATOM    132  N   TYR A  10       1.019  21.620   2.021  1.00  0.00           N  
ATOM    133  CA  TYR A  10       0.691  20.298   2.555  1.00  0.00           C  
ATOM    134  C   TYR A  10       0.440  19.295   1.453  1.00  0.00           C  
ATOM    135  O   TYR A  10       0.709  18.126   1.677  1.00  0.00           O  
ATOM    136  CB  TYR A  10      -0.560  20.354   3.469  1.00  0.00           C  
ATOM    137  CG  TYR A  10      -0.783  18.990   4.142  1.00  0.00           C  
ATOM    138  CD1 TYR A  10       0.069  18.578   5.173  1.00  0.00           C  
ATOM    139  CD2 TYR A  10      -1.827  18.148   3.743  1.00  0.00           C  
ATOM    140  CE1 TYR A  10      -0.103  17.333   5.784  1.00  0.00           C  
ATOM    141  CE2 TYR A  10      -2.022  16.919   4.380  1.00  0.00           C  
ATOM    142  CZ  TYR A  10      -1.153  16.496   5.390  1.00  0.00           C  
ATOM    143  OH  TYR A  10      -1.353  15.245   5.983  1.00  0.00           O  
ATOM    144  H   TYR A  10       0.337  22.349   2.085  1.00  0.00           H  
ATOM    145  HA  TYR A  10       1.544  19.957   3.167  1.00  0.00           H  
ATOM    146  HB2 TYR A  10      -0.410  21.111   4.256  1.00  0.00           H  
ATOM    147  HB3 TYR A  10      -1.440  20.651   2.875  1.00  0.00           H  
ATOM    148  HD1 TYR A  10       0.874  19.227   5.506  1.00  0.00           H  
ATOM    149  HD2 TYR A  10      -2.491  18.444   2.937  1.00  0.00           H  
ATOM    150  HE1 TYR A  10       0.585  17.025   6.566  1.00  0.00           H  
ATOM    151  HE2 TYR A  10      -2.852  16.283   4.091  1.00  0.00           H  
ATOM    152  HH  TYR A  10      -0.688  15.004   6.619  1.00  0.00           H  
ATOM    153  N   SER A  11      -0.072  19.733   0.277  1.00  0.00           N  
ATOM    154  CA  SER A  11      -0.392  18.812  -0.816  1.00  0.00           C  
ATOM    155  C   SER A  11       0.494  17.588  -0.907  1.00  0.00           C  
ATOM    156  O   SER A  11      -0.033  16.509  -1.129  1.00  0.00           O  
ATOM    157  CB  SER A  11      -0.272  19.571  -2.163  1.00  0.00           C  
ATOM    158  OG  SER A  11      -1.075  20.762  -2.153  1.00  0.00           O  
ATOM    159  H   SER A  11      -0.309  20.698   0.147  1.00  0.00           H  
ATOM    160  HA  SER A  11      -1.438  18.489  -0.679  1.00  0.00           H  
ATOM    161  HB2 SER A  11       0.774  19.880  -2.306  1.00  0.00           H  
ATOM    162  HB3 SER A  11      -0.561  18.920  -3.006  1.00  0.00           H  
ATOM    163  HG  SER A  11      -2.004  20.577  -2.050  1.00  0.00           H  
ATOM    164  N   ILE A  12       1.832  17.729  -0.743  1.00  0.00           N  
ATOM    165  CA  ILE A  12       2.707  16.557  -0.799  1.00  0.00           C  
ATOM    166  C   ILE A  12       2.449  15.802   0.490  1.00  0.00           C  
ATOM    167  O   ILE A  12       3.176  15.995   1.450  1.00  0.00           O  
ATOM    168  CB  ILE A  12       4.207  16.933  -1.015  1.00  0.00           C  
ATOM    169  CG1 ILE A  12       4.375  17.717  -2.356  1.00  0.00           C  
ATOM    170  CG2 ILE A  12       5.089  15.649  -1.004  1.00  0.00           C  
ATOM    171  CD1 ILE A  12       5.820  18.224  -2.611  1.00  0.00           C  
ATOM    172  H   ILE A  12       2.227  18.622  -0.516  1.00  0.00           H  
ATOM    173  HA  ILE A  12       2.427  15.930  -1.663  1.00  0.00           H  
ATOM    174  HB  ILE A  12       4.523  17.582  -0.182  1.00  0.00           H  
ATOM    175 HG12 ILE A  12       4.067  17.081  -3.202  1.00  0.00           H  
ATOM    176 HG13 ILE A  12       3.721  18.603  -2.352  1.00  0.00           H  
ATOM    177 HG21 ILE A  12       6.159  15.901  -1.033  1.00  0.00           H  
ATOM    178 HG22 ILE A  12       4.926  15.058  -0.092  1.00  0.00           H  
ATOM    179 HG23 ILE A  12       4.852  15.014  -1.871  1.00  0.00           H  
ATOM    180 HD11 ILE A  12       5.833  18.889  -3.490  1.00  0.00           H  
ATOM    181 HD12 ILE A  12       6.188  18.791  -1.742  1.00  0.00           H  
ATOM    182 HD13 ILE A  12       6.511  17.392  -2.815  1.00  0.00           H  
ATOM    183  N   ALA A  13       1.398  14.947   0.511  1.00  0.00           N  
ATOM    184  CA  ALA A  13       1.023  14.211   1.721  1.00  0.00           C  
ATOM    185  C   ALA A  13      -0.204  13.372   1.423  1.00  0.00           C  
ATOM    186  O   ALA A  13      -0.169  12.166   1.609  1.00  0.00           O  
ATOM    187  CB  ALA A  13       0.695  15.131   2.929  1.00  0.00           C  
ATOM    188  H   ALA A  13       0.863  14.801  -0.323  1.00  0.00           H  
ATOM    189  HA  ALA A  13       1.857  13.545   1.999  1.00  0.00           H  
ATOM    190  HB1 ALA A  13       0.323  14.521   3.767  1.00  0.00           H  
ATOM    191  HB2 ALA A  13       1.579  15.681   3.280  1.00  0.00           H  
ATOM    192  HB3 ALA A  13      -0.080  15.861   2.658  1.00  0.00           H  
ATOM    193  N   MET A  14      -1.300  14.004   0.939  1.00  0.00           N  
ATOM    194  CA  MET A  14      -2.481  13.235   0.553  1.00  0.00           C  
ATOM    195  C   MET A  14      -2.090  12.349  -0.608  1.00  0.00           C  
ATOM    196  O   MET A  14      -2.413  11.171  -0.596  1.00  0.00           O  
ATOM    197  CB  MET A  14      -3.662  14.152   0.125  1.00  0.00           C  
ATOM    198  CG  MET A  14      -4.174  15.021   1.305  1.00  0.00           C  
ATOM    199  SD  MET A  14      -5.517  16.123   0.748  1.00  0.00           S  
ATOM    200  CE  MET A  14      -4.589  17.504   0.001  1.00  0.00           C  
ATOM    201  H   MET A  14      -1.296  14.992   0.777  1.00  0.00           H  
ATOM    202  HA  MET A  14      -2.805  12.613   1.404  1.00  0.00           H  
ATOM    203  HB2 MET A  14      -3.336  14.799  -0.703  1.00  0.00           H  
ATOM    204  HB3 MET A  14      -4.494  13.526  -0.239  1.00  0.00           H  
ATOM    205  HG2 MET A  14      -4.576  14.371   2.098  1.00  0.00           H  
ATOM    206  HG3 MET A  14      -3.374  15.639   1.734  1.00  0.00           H  
ATOM    207  HE1 MET A  14      -3.911  17.948   0.744  1.00  0.00           H  
ATOM    208  HE2 MET A  14      -4.006  17.156  -0.863  1.00  0.00           H  
ATOM    209  HE3 MET A  14      -5.303  18.270  -0.335  1.00  0.00           H  
ATOM    210  N   ASP A  15      -1.379  12.904  -1.616  1.00  0.00           N  
ATOM    211  CA  ASP A  15      -0.926  12.082  -2.735  1.00  0.00           C  
ATOM    212  C   ASP A  15      -0.119  10.911  -2.224  1.00  0.00           C  
ATOM    213  O   ASP A  15      -0.320   9.803  -2.694  1.00  0.00           O  
ATOM    214  CB  ASP A  15      -0.036  12.892  -3.715  1.00  0.00           C  
ATOM    215  CG  ASP A  15      -0.811  14.058  -4.275  1.00  0.00           C  
ATOM    216  OD1 ASP A  15      -0.925  15.092  -3.560  1.00  0.00           O  
ATOM    217  OD2 ASP A  15      -1.314  13.952  -5.426  1.00  0.00           O  
ATOM    218  H   ASP A  15      -1.146  13.878  -1.609  1.00  0.00           H  
ATOM    219  HA  ASP A  15      -1.812  11.718  -3.282  1.00  0.00           H  
ATOM    220  HB2 ASP A  15       0.856  13.270  -3.189  1.00  0.00           H  
ATOM    221  HB3 ASP A  15       0.303  12.239  -4.536  1.00  0.00           H  
ATOM    222  HD2 ASP A  15      -1.794  14.730  -5.718  1.00  0.00           H  
ATOM    223  N   LYS A  16       0.801  11.133  -1.258  1.00  0.00           N  
ATOM    224  CA  LYS A  16       1.617  10.025  -0.765  1.00  0.00           C  
ATOM    225  C   LYS A  16       0.730   8.963  -0.150  1.00  0.00           C  
ATOM    226  O   LYS A  16       1.019   7.790  -0.325  1.00  0.00           O  
ATOM    227  CB  LYS A  16       2.679  10.477   0.275  1.00  0.00           C  
ATOM    228  CG  LYS A  16       3.773  11.380  -0.365  1.00  0.00           C  
ATOM    229  CD  LYS A  16       4.785  11.951   0.670  1.00  0.00           C  
ATOM    230  CE  LYS A  16       5.552  10.886   1.503  1.00  0.00           C  
ATOM    231  NZ  LYS A  16       6.315   9.956   0.644  1.00  0.00           N  
ATOM    232  H   LYS A  16       0.923  12.046  -0.865  1.00  0.00           H  
ATOM    233  HA  LYS A  16       2.148   9.581  -1.624  1.00  0.00           H  
ATOM    234  HB2 LYS A  16       2.182  11.008   1.101  1.00  0.00           H  
ATOM    235  HB3 LYS A  16       3.153   9.571   0.684  1.00  0.00           H  
ATOM    236  HG2 LYS A  16       4.312  10.811  -1.140  1.00  0.00           H  
ATOM    237  HG3 LYS A  16       3.298  12.239  -0.864  1.00  0.00           H  
ATOM    238  HD2 LYS A  16       5.531  12.552   0.124  1.00  0.00           H  
ATOM    239  HD3 LYS A  16       4.250  12.622   1.362  1.00  0.00           H  
ATOM    240  HE2 LYS A  16       6.266  11.419   2.154  1.00  0.00           H  
ATOM    241  HE3 LYS A  16       4.866  10.326   2.159  1.00  0.00           H  
ATOM    242  HZ1 LYS A  16       7.040   9.373   1.196  1.00  0.00           H  
ATOM    243  HZ2 LYS A  16       5.699   9.258   0.096  1.00  0.00           H  
ATOM    244  HZ3 LYS A  16       6.820  10.509  -0.035  1.00  0.00           H  
ATOM    245  N   ILE A  17      -0.352   9.338   0.569  1.00  0.00           N  
ATOM    246  CA  ILE A  17      -1.236   8.317   1.136  1.00  0.00           C  
ATOM    247  C   ILE A  17      -1.887   7.569  -0.008  1.00  0.00           C  
ATOM    248  O   ILE A  17      -1.899   6.349   0.019  1.00  0.00           O  
ATOM    249  CB  ILE A  17      -2.289   8.914   2.121  1.00  0.00           C  
ATOM    250  CG1 ILE A  17      -1.568   9.474   3.388  1.00  0.00           C  
ATOM    251  CG2 ILE A  17      -3.350   7.841   2.503  1.00  0.00           C  
ATOM    252  CD1 ILE A  17      -2.469  10.370   4.280  1.00  0.00           C  
ATOM    253  H   ILE A  17      -0.579  10.306   0.689  1.00  0.00           H  
ATOM    254  HA  ILE A  17      -0.622   7.603   1.711  1.00  0.00           H  
ATOM    255  HB  ILE A  17      -2.810   9.738   1.607  1.00  0.00           H  
ATOM    256 HG12 ILE A  17      -1.178   8.638   3.992  1.00  0.00           H  
ATOM    257 HG13 ILE A  17      -0.706  10.087   3.086  1.00  0.00           H  
ATOM    258 HG21 ILE A  17      -3.888   7.480   1.613  1.00  0.00           H  
ATOM    259 HG22 ILE A  17      -2.865   6.980   2.989  1.00  0.00           H  
ATOM    260 HG23 ILE A  17      -4.106   8.250   3.188  1.00  0.00           H  
ATOM    261 HD11 ILE A  17      -1.867  10.815   5.089  1.00  0.00           H  
ATOM    262 HD12 ILE A  17      -2.905  11.188   3.687  1.00  0.00           H  
ATOM    263 HD13 ILE A  17      -3.282   9.796   4.746  1.00  0.00           H  
ATOM    264  N   HIS A  18      -2.430   8.267  -1.031  1.00  0.00           N  
ATOM    265  CA  HIS A  18      -3.017   7.551  -2.164  1.00  0.00           C  
ATOM    266  C   HIS A  18      -2.018   6.569  -2.734  1.00  0.00           C  
ATOM    267  O   HIS A  18      -2.394   5.448  -3.038  1.00  0.00           O  
ATOM    268  CB  HIS A  18      -3.479   8.521  -3.284  1.00  0.00           C  
ATOM    269  CG  HIS A  18      -3.876   7.749  -4.516  1.00  0.00           C  
ATOM    270  ND1 HIS A  18      -3.013   7.332  -5.415  1.00  0.00           N  
ATOM    271  CD2 HIS A  18      -5.125   7.381  -4.865  1.00  0.00           C  
ATOM    272  CE1 HIS A  18      -3.639   6.701  -6.356  1.00  0.00           C  
ATOM    273  NE2 HIS A  18      -4.868   6.690  -6.100  1.00  0.00           N  
ATOM    274  H   HIS A  18      -2.433   9.268  -1.030  1.00  0.00           H  
ATOM    275  HA  HIS A  18      -3.900   6.993  -1.805  1.00  0.00           H  
ATOM    276  HB2 HIS A  18      -4.325   9.125  -2.918  1.00  0.00           H  
ATOM    277  HB3 HIS A  18      -2.668   9.209  -3.563  1.00  0.00           H  
ATOM    278  HD1 HIS A  18      -1.994   7.488  -5.384  1.00  0.00           H  
ATOM    279  HD2 HIS A  18      -6.070   7.556  -4.354  1.00  0.00           H  
ATOM    280  HE1 HIS A  18      -3.177   6.251  -7.233  1.00  0.00           H  
ATOM    281  HE2 HIS A  18      -5.574   6.258  -6.679  1.00  0.00           H  
ATOM    282  N   GLN A  19      -0.736   6.965  -2.889  1.00  0.00           N  
ATOM    283  CA  GLN A  19       0.252   6.024  -3.413  1.00  0.00           C  
ATOM    284  C   GLN A  19       0.361   4.856  -2.460  1.00  0.00           C  
ATOM    285  O   GLN A  19       0.395   3.726  -2.921  1.00  0.00           O  
ATOM    286  CB  GLN A  19       1.652   6.668  -3.605  1.00  0.00           C  
ATOM    287  CG  GLN A  19       1.652   7.730  -4.738  1.00  0.00           C  
ATOM    288  CD  GLN A  19       2.981   8.447  -4.781  1.00  0.00           C  
ATOM    289  OE1 GLN A  19       3.049   9.596  -4.372  1.00  0.00           O  
ATOM    290  NE2 GLN A  19       4.057   7.790  -5.266  1.00  0.00           N  
ATOM    291  H   GLN A  19      -0.445   7.884  -2.620  1.00  0.00           H  
ATOM    292  HA  GLN A  19      -0.094   5.654  -4.394  1.00  0.00           H  
ATOM    293  HB2 GLN A  19       1.972   7.132  -2.660  1.00  0.00           H  
ATOM    294  HB3 GLN A  19       2.379   5.878  -3.856  1.00  0.00           H  
ATOM    295  HG2 GLN A  19       1.465   7.244  -5.709  1.00  0.00           H  
ATOM    296  HG3 GLN A  19       0.851   8.469  -4.581  1.00  0.00           H  
ATOM    297 HE21 GLN A  19       3.986   6.849  -5.601  1.00  0.00           H  
ATOM    298 HE22 GLN A  19       4.946   8.249  -5.297  1.00  0.00           H  
ATOM    299  N   GLN A  20       0.410   5.099  -1.129  1.00  0.00           N  
ATOM    300  CA  GLN A  20       0.517   3.986  -0.187  1.00  0.00           C  
ATOM    301  C   GLN A  20      -0.604   3.000  -0.423  1.00  0.00           C  
ATOM    302  O   GLN A  20      -0.348   1.807  -0.408  1.00  0.00           O  
ATOM    303  CB  GLN A  20       0.496   4.458   1.293  1.00  0.00           C  
ATOM    304  CG  GLN A  20       0.725   3.283   2.282  1.00  0.00           C  
ATOM    305  CD  GLN A  20       0.739   3.793   3.704  1.00  0.00           C  
ATOM    306  OE1 GLN A  20      -0.224   3.576   4.423  1.00  0.00           O  
ATOM    307  NE2 GLN A  20       1.818   4.481   4.137  1.00  0.00           N  
ATOM    308  H   GLN A  20       0.387   6.034  -0.773  1.00  0.00           H  
ATOM    309  HA  GLN A  20       1.487   3.497  -0.375  1.00  0.00           H  
ATOM    310  HB2 GLN A  20       1.285   5.214   1.434  1.00  0.00           H  
ATOM    311  HB3 GLN A  20      -0.473   4.926   1.525  1.00  0.00           H  
ATOM    312  HG2 GLN A  20      -0.076   2.534   2.172  1.00  0.00           H  
ATOM    313  HG3 GLN A  20       1.684   2.787   2.068  1.00  0.00           H  
ATOM    314 HE21 GLN A  20       2.604   4.649   3.540  1.00  0.00           H  
ATOM    315 HE22 GLN A  20       1.840   4.830   5.075  1.00  0.00           H  
ATOM    316  N   ASP A  21      -1.854   3.464  -0.650  1.00  0.00           N  
ATOM    317  CA  ASP A  21      -2.937   2.516  -0.914  1.00  0.00           C  
ATOM    318  C   ASP A  21      -2.566   1.626  -2.079  1.00  0.00           C  
ATOM    319  O   ASP A  21      -2.760   0.424  -1.994  1.00  0.00           O  
ATOM    320  CB  ASP A  21      -4.279   3.227  -1.233  1.00  0.00           C  
ATOM    321  CG  ASP A  21      -5.352   2.202  -1.497  1.00  0.00           C  
ATOM    322  OD1 ASP A  21      -6.002   1.749  -0.516  1.00  0.00           O  
ATOM    323  OD2 ASP A  21      -5.553   1.838  -2.689  1.00  0.00           O  
ATOM    324  H   ASP A  21      -2.055   4.445  -0.644  1.00  0.00           H  
ATOM    325  HA  ASP A  21      -3.078   1.899  -0.010  1.00  0.00           H  
ATOM    326  HB2 ASP A  21      -4.573   3.863  -0.382  1.00  0.00           H  
ATOM    327  HB3 ASP A  21      -4.170   3.872  -2.117  1.00  0.00           H  
ATOM    328  HD2 ASP A  21      -6.248   1.184  -2.786  1.00  0.00           H  
ATOM    329  N   PHE A  22      -2.026   2.197  -3.180  1.00  0.00           N  
ATOM    330  CA  PHE A  22      -1.652   1.359  -4.317  1.00  0.00           C  
ATOM    331  C   PHE A  22      -0.535   0.428  -3.899  1.00  0.00           C  
ATOM    332  O   PHE A  22      -0.543  -0.716  -4.326  1.00  0.00           O  
ATOM    333  CB  PHE A  22      -1.221   2.175  -5.567  1.00  0.00           C  
ATOM    334  CG  PHE A  22      -2.386   2.813  -6.349  1.00  0.00           C  
ATOM    335  CD1 PHE A  22      -3.629   3.105  -5.769  1.00  0.00           C  
ATOM    336  CD2 PHE A  22      -2.196   3.107  -7.706  1.00  0.00           C  
ATOM    337  CE1 PHE A  22      -4.673   3.625  -6.541  1.00  0.00           C  
ATOM    338  CE2 PHE A  22      -3.238   3.622  -8.483  1.00  0.00           C  
ATOM    339  CZ  PHE A  22      -4.483   3.873  -7.903  1.00  0.00           C  
ATOM    340  H   PHE A  22      -1.856   3.184  -3.224  1.00  0.00           H  
ATOM    341  HA  PHE A  22      -2.521   0.746  -4.611  1.00  0.00           H  
ATOM    342  HB2 PHE A  22      -0.501   2.958  -5.287  1.00  0.00           H  
ATOM    343  HB3 PHE A  22      -0.712   1.478  -6.253  1.00  0.00           H  
ATOM    344  HD1 PHE A  22      -3.814   2.934  -4.717  1.00  0.00           H  
ATOM    345  HD2 PHE A  22      -1.230   2.934  -8.169  1.00  0.00           H  
ATOM    346  HE1 PHE A  22      -5.633   3.836  -6.082  1.00  0.00           H  
ATOM    347  HE2 PHE A  22      -3.079   3.827  -9.537  1.00  0.00           H  
ATOM    348  HZ  PHE A  22      -5.298   4.263  -8.505  1.00  0.00           H  
ATOM    349  N   VAL A  23       0.435   0.873  -3.068  1.00  0.00           N  
ATOM    350  CA  VAL A  23       1.488  -0.045  -2.634  1.00  0.00           C  
ATOM    351  C   VAL A  23       0.833  -1.217  -1.938  1.00  0.00           C  
ATOM    352  O   VAL A  23       1.185  -2.343  -2.251  1.00  0.00           O  
ATOM    353  CB  VAL A  23       2.557   0.611  -1.708  1.00  0.00           C  
ATOM    354  CG1 VAL A  23       3.518  -0.455  -1.111  1.00  0.00           C  
ATOM    355  CG2 VAL A  23       3.381   1.680  -2.479  1.00  0.00           C  
ATOM    356  H   VAL A  23       0.431   1.810  -2.723  1.00  0.00           H  
ATOM    357  HA  VAL A  23       2.009  -0.416  -3.532  1.00  0.00           H  
ATOM    358  HB  VAL A  23       2.045   1.099  -0.863  1.00  0.00           H  
ATOM    359 HG11 VAL A  23       4.310   0.025  -0.515  1.00  0.00           H  
ATOM    360 HG12 VAL A  23       2.968  -1.137  -0.445  1.00  0.00           H  
ATOM    361 HG13 VAL A  23       3.990  -1.043  -1.913  1.00  0.00           H  
ATOM    362 HG21 VAL A  23       3.941   1.210  -3.302  1.00  0.00           H  
ATOM    363 HG22 VAL A  23       2.731   2.459  -2.901  1.00  0.00           H  
ATOM    364 HG23 VAL A  23       4.100   2.170  -1.803  1.00  0.00           H  
ATOM    365  N   ASN A  24      -0.115  -0.990  -1.001  1.00  0.00           N  
ATOM    366  CA  ASN A  24      -0.741  -2.120  -0.316  1.00  0.00           C  
ATOM    367  C   ASN A  24      -1.322  -3.080  -1.329  1.00  0.00           C  
ATOM    368  O   ASN A  24      -1.065  -4.269  -1.229  1.00  0.00           O  
ATOM    369  CB  ASN A  24      -1.856  -1.676   0.668  1.00  0.00           C  
ATOM    370  CG  ASN A  24      -2.505  -2.886   1.299  1.00  0.00           C  
ATOM    371  OD1 ASN A  24      -3.636  -3.198   0.958  1.00  0.00           O  
ATOM    372  ND2 ASN A  24      -1.810  -3.594   2.217  1.00  0.00           N  
ATOM    373  H   ASN A  24      -0.390  -0.060  -0.756  1.00  0.00           H  
ATOM    374  HA  ASN A  24       0.046  -2.635   0.259  1.00  0.00           H  
ATOM    375  HB2 ASN A  24      -1.426  -1.033   1.453  1.00  0.00           H  
ATOM    376  HB3 ASN A  24      -2.617  -1.089   0.133  1.00  0.00           H  
ATOM    377 HD21 ASN A  24      -0.886  -3.325   2.490  1.00  0.00           H  
ATOM    378 HD22 ASN A  24      -2.223  -4.403   2.637  1.00  0.00           H  
ATOM    379  N   TRP A  25      -2.101  -2.583  -2.317  1.00  0.00           N  
ATOM    380  CA  TRP A  25      -2.624  -3.473  -3.355  1.00  0.00           C  
ATOM    381  C   TRP A  25      -1.497  -4.277  -3.965  1.00  0.00           C  
ATOM    382  O   TRP A  25      -1.627  -5.486  -4.071  1.00  0.00           O  
ATOM    383  CB  TRP A  25      -3.356  -2.689  -4.482  1.00  0.00           C  
ATOM    384  CG  TRP A  25      -3.333  -3.429  -5.794  1.00  0.00           C  
ATOM    385  CD1 TRP A  25      -3.803  -4.660  -6.049  1.00  0.00           C  
ATOM    386  CD2 TRP A  25      -2.746  -2.904  -7.081  1.00  0.00           C  
ATOM    387  NE1 TRP A  25      -3.580  -4.958  -7.304  1.00  0.00           N  
ATOM    388  CE2 TRP A  25      -2.954  -3.956  -7.952  1.00  0.00           C  
ATOM    389  CE3 TRP A  25      -2.126  -1.720  -7.482  1.00  0.00           C  
ATOM    390  CZ2 TRP A  25      -2.542  -3.896  -9.283  1.00  0.00           C  
ATOM    391  CZ3 TRP A  25      -1.715  -1.643  -8.818  1.00  0.00           C  
ATOM    392  CH2 TRP A  25      -1.916  -2.714  -9.703  1.00  0.00           C  
ATOM    393  H   TRP A  25      -2.317  -1.605  -2.351  1.00  0.00           H  
ATOM    394  HA  TRP A  25      -3.342  -4.172  -2.893  1.00  0.00           H  
ATOM    395  HB2 TRP A  25      -4.392  -2.457  -4.191  1.00  0.00           H  
ATOM    396  HB3 TRP A  25      -2.840  -1.738  -4.656  1.00  0.00           H  
ATOM    397  HD1 TRP A  25      -4.291  -5.307  -5.319  1.00  0.00           H  
ATOM    398  HE1 TRP A  25      -3.849  -5.849  -7.746  1.00  0.00           H  
ATOM    399  HE3 TRP A  25      -1.969  -0.897  -6.794  1.00  0.00           H  
ATOM    400  HZ2 TRP A  25      -2.700  -4.729  -9.959  1.00  0.00           H
[truncated: 759,214 more chars]
