# Supplementary material for: In silico approaches for predicting the half-life of natural and modified peptides in blood
Source: PLoS One. 2018 Jun 1;13(6):e0196829. doi: 10.1371/journal.pone.0196829 (PMC5983457; doi:10.1371/journal.pone.0196829)
Supplement: S3 File — (ZIP) [file pone.0196829.s009.zip › 3may2018_261_pdb_files/1169.pdb]

PFRMAT TS
TARGET 1169
AUTHOR Raghava-GPS-serv
METHOD PEPSTR
MODEL  1  REFINED
PARENT N/A
ATOM      1  N   LYS     1       4.602 -22.908   4.212  1.00  0.00
ATOM      2  CA  LYS     1       4.385 -23.309   5.679  1.00  0.00
ATOM      3  CB  LYS     1       5.103 -24.720   6.016  1.00  0.00
ATOM      4  CG  LYS     1       4.555 -25.416   7.273  1.00  0.00
ATOM      5  CD  LYS     1       5.641 -26.026   8.188  1.00  0.00
ATOM      6  CE  LYS     1       6.707 -25.085   8.771  1.00  0.00
ATOM      7  NZ  LYS     1       6.127 -24.048   9.697  1.00  0.00
ATOM      8  C   LYS     1       4.779 -22.061   6.614  1.00  0.00
ATOM      9  O   LYS     1       5.138 -22.228   7.748  1.00  0.00
ATOM     10  N   LYS     2       4.614 -20.865   6.092  1.00  0.00
ATOM     11  CA  LYS     2       4.664 -19.684   6.968  1.00  0.00
ATOM     12  CB  LYS     2       5.046 -18.486   6.007  1.00  0.00
ATOM     13  CG  LYS     2       3.910 -18.158   5.048  1.00  0.00
ATOM     14  CD  LYS     2       4.186 -17.147   3.989  1.00  0.00
ATOM     15  CE  LYS     2       4.261 -15.704   4.555  1.00  0.00
ATOM     16  NZ  LYS     2       2.936 -15.155   4.942  1.00  0.00
ATOM     17  C   LYS     2       3.309 -19.467   7.658  1.00  0.00
ATOM     18  O   LYS     2       2.324 -20.101   7.332  1.00  0.00
ATOM     19  N   VAL     3       3.153 -18.471   8.552  1.00  0.00
ATOM     20  CA  VAL     3       1.869 -17.965   9.047  1.00  0.00
ATOM     21  CB  VAL     3       2.083 -17.105  10.362  1.00  0.00
ATOM     22  CG1 VAL     3       2.771 -15.775  10.186  1.00  0.00
ATOM     23  CG2 VAL     3       0.808 -16.775  11.133  1.00  0.00
ATOM     24  C   VAL     3       1.168 -17.236   7.906  1.00  0.00
ATOM     25  O   VAL     3       1.749 -16.482   7.076  1.00  0.00
ATOM     26  N   VAL     4      -0.127 -17.392   7.836  1.00  0.00
ATOM     27  CA  VAL     4      -1.063 -16.769   6.865  1.00  0.00
ATOM     28  CB  VAL     4      -2.434 -17.458   6.802  1.00  0.00
ATOM     29  CG1 VAL     4      -3.194 -17.293   8.070  1.00  0.00
ATOM     30  CG2 VAL     4      -3.264 -17.047   5.517  1.00  0.00
ATOM     31  C   VAL     4      -1.180 -15.244   7.083  1.00  0.00
ATOM     32  O   VAL     4      -1.068 -14.744   8.214  1.00  0.00
ATOM     33  N   PHE     5      -1.298 -14.499   6.008  1.00  0.00
ATOM     34  CA  PHE     5      -1.302 -13.038   6.015  1.00  0.00
ATOM     35  CB  PHE     5      -1.249 -12.489   4.630  1.00  0.00
ATOM     36  CG  PHE     5       0.011 -12.725   3.846  1.00  0.00
ATOM     37  CD1 PHE     5       1.126 -11.888   4.078  1.00  0.00
ATOM     38  CE1 PHE     5       2.360 -11.984   3.323  1.00  0.00
ATOM     39  CZ  PHE     5       2.472 -13.056   2.465  1.00  0.00
ATOM     40  CE2 PHE     5       1.353 -13.865   2.229  1.00  0.00
ATOM     41  CD2 PHE     5       0.081 -13.749   2.866  1.00  0.00
ATOM     42  C   PHE     5      -2.587 -12.429   6.780  1.00  0.00
ATOM     43  O   PHE     5      -3.541 -13.149   7.041  1.00  0.00
ATOM     44  N   LYS     6      -2.535 -11.133   7.161  1.00  0.00
ATOM     45  CA  LYS     6      -3.618 -10.206   7.636  1.00  0.00
ATOM     46  CB  LYS     6      -3.875 -10.334   9.132  1.00  0.00
ATOM     47  CG  LYS     6      -4.875 -11.425   9.517  1.00  0.00
ATOM     48  CD  LYS     6      -4.525 -12.190  10.798  1.00  0.00
ATOM     49  CE  LYS     6      -3.335 -13.164  10.713  1.00  0.00
ATOM     50  NZ  LYS     6      -3.574 -14.199   9.763  1.00  0.00
ATOM     51  C   LYS     6      -3.201  -8.848   7.170  1.00  0.00
ATOM     52  O   LYS     6      -2.030  -8.580   7.147  1.00  0.00
ATOM     53  N   VAL     7      -4.154  -7.952   6.841  1.00  0.00
ATOM     54  CA  VAL     7      -3.709  -6.619   6.308  1.00  0.00
ATOM     55  CB  VAL     7      -4.865  -6.075   5.485  1.00  0.00
ATOM     56  CG1 VAL     7      -4.520  -4.790   4.768  1.00  0.00
ATOM     57  CG2 VAL     7      -5.521  -7.016   4.500  1.00  0.00
ATOM     58  C   VAL     7      -3.341  -5.527   7.398  1.00  0.00
ATOM     59  O   VAL     7      -4.032  -5.268   8.398  1.00  0.00
ATOM     60  N   LYS     8      -2.193  -4.916   7.249  1.00  0.00
ATOM     61  CA  LYS     8      -1.789  -3.795   8.188  1.00  0.00
ATOM     62  CB  LYS     8      -0.256  -3.724   8.237  1.00  0.00
ATOM     63  CG  LYS     8       0.104  -3.529   9.731  1.00  0.00
ATOM     64  CD  LYS     8       1.540  -3.119   9.977  1.00  0.00
ATOM     65  CE  LYS     8       1.975  -1.836   9.246  1.00  0.00
ATOM     66  NZ  LYS     8       1.087  -0.734   9.530  1.00  0.00
ATOM     67  C   LYS     8      -2.516  -2.467   8.056  1.00  0.00
ATOM     68  O   LYS     8      -1.958  -1.407   8.277  1.00  0.00
ATOM     69  N   PHE     9      -3.791  -2.400   7.673  1.00  0.00
ATOM     70  CA  PHE     9      -4.570  -1.227   7.950  1.00  0.00
ATOM     71  CB  PHE     9      -5.807  -1.168   7.108  1.00  0.00
ATOM     72  CG  PHE     9      -7.048  -1.911   7.606  1.00  0.00
ATOM     73  CD1 PHE     9      -7.033  -3.296   7.532  1.00  0.00
ATOM     74  CE1 PHE     9      -8.128  -4.000   8.041  1.00  0.00
ATOM     75  CZ  PHE     9      -9.247  -3.344   8.477  1.00  0.00
ATOM     76  CE2 PHE     9      -9.303  -1.955   8.506  1.00  0.00
ATOM     77  CD2 PHE     9      -8.216  -1.218   8.056  1.00  0.00
ATOM     78  C   PHE     9      -4.747  -1.097   9.489  1.00  0.00
ATOM     79  O   PHE     9      -4.945  -2.110  10.262  1.00  0.00
ATOM     80  N   LYS    10      -4.640   0.200   9.957  1.00  0.00
ATOM     81  CA  LYS    10      -4.504   0.665  11.323  1.00  0.00
ATOM     82  CB  LYS    10      -5.866   0.867  12.026  1.00  0.00
ATOM     83  CG  LYS    10      -6.642  -0.339  12.625  1.00  0.00
ATOM     84  CD  LYS    10      -7.609  -0.864  11.601  1.00  0.00
ATOM     85  CE  LYS    10      -8.054  -2.318  11.912  1.00  0.00
ATOM     86  NZ  LYS    10      -7.317  -3.375  11.153  1.00  0.00
ATOM     87  C   LYS    10      -3.506  -0.133  12.156  1.00  0.00
ATOM     88  O   LYS    10      -2.354  -0.269  11.793  1.00  0.00
ATOM     89  OXT LYS    10      -3.801  -0.513  13.287  1.00  0.00
TER
END
