# Supplementary material for: In silico approaches for predicting the half-life of natural and modified peptides in blood
Source: PLoS One. 2018 Jun 1;13(6):e0196829. doi: 10.1371/journal.pone.0196829 (PMC5983457; doi:10.1371/journal.pone.0196829)
Supplement: S3 File — (ZIP) [file pone.0196829.s009.zip › 3may2018_261_pdb_files/1176.pdb]

PFRMAT TS
TARGET 1176
AUTHOR Raghava-GPS-serv
METHOD PEPSTR
MODEL  1  REFINED
PARENT N/A
ATOM      1  N   LYS     1       4.146 -13.913   5.403  1.00  0.00
ATOM      2  CA  LYS     1       4.015 -14.767   4.160  1.00  0.00
ATOM      3  CB  LYS     1       2.549 -14.642   3.675  1.00  0.00
ATOM      4  CG  LYS     1       1.520 -15.107   4.694  1.00  0.00
ATOM      5  CD  LYS     1       0.252 -15.628   4.187  1.00  0.00
ATOM      6  CE  LYS     1       0.379 -16.940   3.433  1.00  0.00
ATOM      7  NZ  LYS     1       1.246 -17.967   4.098  1.00  0.00
ATOM      8  C   LYS     1       4.449 -16.231   4.408  1.00  0.00
ATOM      9  O   LYS     1       4.093 -17.106   3.593  1.00  0.00
ATOM     10  N   LYS     2       5.084 -16.464   5.593  1.00  0.00
ATOM     11  CA  LYS     2       5.474 -17.795   6.106  1.00  0.00
ATOM     12  CB  LYS     2       6.133 -17.477   7.517  1.00  0.00
ATOM     13  CG  LYS     2       5.112 -17.147   8.676  1.00  0.00
ATOM     14  CD  LYS     2       5.827 -16.919  10.004  1.00  0.00
ATOM     15  CE  LYS     2       4.669 -16.944  11.067  1.00  0.00
ATOM     16  NZ  LYS     2       4.332 -18.294  11.577  1.00  0.00
ATOM     17  C   LYS     2       4.476 -18.962   6.248  1.00  0.00
ATOM     18  O   LYS     2       3.365 -18.708   5.840  1.00  0.00
ATOM     19  N   VAL     3       4.822 -19.981   6.966  1.00  0.00
ATOM     20  CA  VAL     3       3.854 -20.906   7.588  1.00  0.00
ATOM     21  CB  VAL     3       4.695 -22.104   8.157  1.00  0.00
ATOM     22  CG1 VAL     3       5.735 -21.869   9.224  1.00  0.00
ATOM     23  CG2 VAL     3       3.854 -23.366   8.554  1.00  0.00
ATOM     24  C   VAL     3       2.997 -20.226   8.654  1.00  0.00
ATOM     25  O   VAL     3       3.365 -20.001   9.790  1.00  0.00
ATOM     26  N   VAL     4       1.845 -19.838   8.142  1.00  0.00
ATOM     27  CA  VAL     4       0.727 -19.025   8.776  1.00  0.00
ATOM     28  CB  VAL     4       1.252 -17.630   9.216  1.00  0.00
ATOM     29  CG1 VAL     4       1.718 -16.711   8.019  1.00  0.00
ATOM     30  CG2 VAL     4       0.274 -16.852  10.077  1.00  0.00
ATOM     31  C   VAL     4      -0.380 -18.816   7.773  1.00  0.00
ATOM     32  O   VAL     4      -0.053 -18.743   6.598  1.00  0.00
ATOM     33  N   PHE     5      -1.660 -18.959   8.120  1.00  0.00
ATOM     34  CA  PHE     5      -2.756 -18.592   7.234  1.00  0.00
ATOM     35  CB  PHE     5      -4.102 -18.782   8.086  1.00  0.00
ATOM     36  CG  PHE     5      -5.352 -18.692   7.216  1.00  0.00
ATOM     37  CD1 PHE     5      -6.325 -17.748   7.635  1.00  0.00
ATOM     38  CE1 PHE     5      -7.633 -17.812   7.105  1.00  0.00
ATOM     39  CZ  PHE     5      -7.957 -18.720   6.008  1.00  0.00
ATOM     40  CE2 PHE     5      -6.911 -19.594   5.628  1.00  0.00
ATOM     41  CD2 PHE     5      -5.636 -19.577   6.190  1.00  0.00
ATOM     42  C   PHE     5      -2.704 -17.086   6.741  1.00  0.00
ATOM     43  O   PHE     5      -1.870 -16.282   7.242  1.00  0.00
ATOM     44  N   LYS     6      -3.573 -16.658   5.789  1.00  0.00
ATOM     45  CA  LYS     6      -3.786 -15.257   5.505  1.00  0.00
ATOM     46  CB  LYS     6      -4.684 -15.141   4.292  1.00  0.00
ATOM     47  CG  LYS     6      -6.213 -15.578   4.517  1.00  0.00
ATOM     48  CD  LYS     6      -7.311 -14.557   4.222  1.00  0.00
ATOM     49  CE  LYS     6      -7.366 -13.369   5.172  1.00  0.00
ATOM     50  NZ  LYS     6      -6.594 -12.189   4.874  1.00  0.00
ATOM     51  C   LYS     6      -4.096 -14.368   6.687  1.00  0.00
ATOM     52  O   LYS     6      -5.215 -14.313   7.128  1.00  0.00
ATOM     53  N   VAL     7      -3.058 -13.652   7.128  1.00  0.00
ATOM     54  CA  VAL     7      -3.196 -12.541   8.039  1.00  0.00
ATOM     55  CB  VAL     7      -1.852 -11.951   8.503  1.00  0.00
ATOM     56  CG1 VAL     7      -1.936 -10.757   9.513  1.00  0.00
ATOM     57  CG2 VAL     7      -0.889 -13.092   8.937  1.00  0.00
ATOM     58  C   VAL     7      -4.201 -11.520   7.484  1.00  0.00
ATOM     59  O   VAL     7      -4.167 -11.252   6.287  1.00  0.00
ATOM     60  N   LYS     8      -5.070 -10.982   8.404  1.00  0.00
ATOM     61  CA  LYS     8      -6.380 -10.501   8.094  1.00  0.00
ATOM     62  CB  LYS     8      -7.247 -10.246   9.364  1.00  0.00
ATOM     63  CG  LYS     8      -7.189 -11.585  10.211  1.00  0.00
ATOM     64  CD  LYS     8      -7.990 -11.548  11.493  1.00  0.00
ATOM     65  CE  LYS     8      -8.218 -12.983  12.086  1.00  0.00
ATOM     66  NZ  LYS     8      -8.915 -12.970  13.408  1.00  0.00
ATOM     67  C   LYS     8      -6.258  -9.333   7.114  1.00  0.00
ATOM     68  O   LYS     8      -6.799  -9.503   6.067  1.00  0.00
ATOM     69  N   PHE     9      -5.419  -8.333   7.457  1.00  0.00
ATOM     70  CA  PHE     9      -5.250  -7.204   6.544  1.00  0.00
ATOM     71  CB  PHE     9      -5.029  -5.952   7.438  1.00  0.00
ATOM     72  CG  PHE     9      -5.363  -4.680   6.722  1.00  0.00
ATOM     73  CD1 PHE     9      -4.600  -3.517   7.102  1.00  0.00
ATOM     74  CE1 PHE     9      -4.839  -2.292   6.564  1.00  0.00
ATOM     75  CZ  PHE     9      -5.975  -2.123   5.735  1.00  0.00
ATOM     76  CE2 PHE     9      -6.813  -3.180   5.569  1.00  0.00
ATOM     77  CD2 PHE     9      -6.514  -4.485   6.009  1.00  0.00
ATOM     78  C   PHE     9      -4.184  -7.459   5.403  1.00  0.00
ATOM     79  O   PHE     9      -3.249  -6.623   5.209  1.00  0.00
ATOM     80  N   LYS    10      -4.441  -8.335   4.405  1.00  0.00
ATOM     81  CA  LYS    10      -3.603  -8.596   3.183  1.00  0.00
ATOM     82  CB  LYS    10      -4.065  -7.874   1.934  1.00  0.00
ATOM     83  CG  LYS    10      -3.934  -6.324   2.096  1.00  0.00
ATOM     84  CD  LYS    10      -5.157  -5.610   2.536  1.00  0.00
ATOM     85  CE  LYS    10      -4.963  -4.077   2.705  1.00  0.00
ATOM     86  NZ  LYS    10      -4.030  -3.894   3.923  1.00  0.00
ATOM     87  C   LYS    10      -3.628 -10.109   2.933  1.00  0.00
ATOM     88  O   LYS    10      -4.663 -10.825   3.127  1.00  0.00
ATOM     89  OXT LYS    10      -4.319 -10.581   2.033  1.00  0.00
TER
END
