# Supplementary material for: In silico approaches for predicting the half-life of natural and modified peptides in blood
Source: PLoS One. 2018 Jun 1;13(6):e0196829. doi: 10.1371/journal.pone.0196829 (PMC5983457; doi:10.1371/journal.pone.0196829)
Supplement: S3 File — (ZIP) [file pone.0196829.s009.zip › 3may2018_261_pdb_files/1181.pdb]

PFRMAT TS
TARGET 1181
AUTHOR Raghava-GPS-serv
METHOD PEPSTR
MODEL  1  REFINED
PARENT N/A
ATOM      1  N   THR     1       1.110  -4.745  -7.997  1.00  0.00
ATOM      2  CA  THR     1       2.439  -5.383  -8.393  1.00  0.00
ATOM      3  CB  THR     1       3.211  -5.870  -7.134  1.00  0.00
ATOM      4  CG2 THR     1       4.708  -6.143  -7.417  1.00  0.00
ATOM      5  OG1 THR     1       3.063  -4.946  -6.052  1.00  0.00
ATOM      6  C   THR     1       2.321  -6.559  -9.300  1.00  0.00
ATOM      7  O   THR     1       3.075  -6.797 -10.207  1.00  0.00
ATOM      8  N   ALA     2       1.213  -7.367  -9.015  1.00  0.00
ATOM      9  CA  ALA     2       0.967  -8.678  -9.583  1.00  0.00
ATOM     10  CB  ALA     2      -0.528  -8.839  -9.805  1.00  0.00
ATOM     11  C   ALA     2       1.410  -9.779  -8.537  1.00  0.00
ATOM     12  O   ALA     2       1.418 -10.931  -9.071  1.00  0.00
ATOM     13  N   LEU     3       1.795  -9.445  -7.300  1.00  0.00
ATOM     14  CA  LEU     3       2.231 -10.286  -6.189  1.00  0.00
ATOM     15  CB  LEU     3       3.513  -9.727  -5.473  1.00  0.00
ATOM     16  CG  LEU     3       4.109 -10.575  -4.332  1.00  0.00
ATOM     17  CD1 LEU     3       4.368 -12.112  -4.685  1.00  0.00
ATOM     18  CD2 LEU     3       5.419  -9.995  -3.924  1.00  0.00
ATOM     19  C   LEU     3       0.981 -10.498  -5.253  1.00  0.00
ATOM     20  O   LEU     3       0.935 -10.071  -4.128  1.00  0.00
ATOM     21  N   ILE     4      -0.019 -10.950  -5.926  1.00  0.00
ATOM     22  CA  ILE     4      -1.421 -11.069  -5.386  1.00  0.00
ATOM     23  CB  ILE     4      -2.330 -11.045  -6.652  1.00  0.00
ATOM     24  CG2 ILE     4      -2.037 -12.154  -7.654  1.00  0.00
ATOM     25  CG1 ILE     4      -3.864 -10.941  -6.216  1.00  0.00
ATOM     26  CD1 ILE     4      -4.079  -9.821  -5.186  1.00  0.00
ATOM     27  C   ILE     4      -1.490 -12.393  -4.569  1.00  0.00
ATOM     28  O   ILE     4      -1.882 -13.492  -5.037  1.00  0.00
ATOM     29  N   ASP     5      -1.060 -12.186  -3.299  1.00  0.00
ATOM     30  CA  ASP     5      -0.745 -13.062  -2.222  1.00  0.00
ATOM     31  CB  ASP     5       0.752 -13.375  -2.417  1.00  0.00
ATOM     32  CG  ASP     5       1.359 -14.320  -1.344  1.00  0.00
ATOM     33  OD1 ASP     5       2.472 -14.026  -0.896  1.00  0.00
ATOM     34  OD2 ASP     5       0.612 -15.173  -0.812  1.00  0.00
ATOM     35  C   ASP     5      -1.111 -12.451  -0.862  1.00  0.00
ATOM     36  O   ASP     5      -1.813 -11.420  -0.860  1.00  0.00
ATOM     37  N   ASN     6      -0.822 -13.081   0.237  1.00  0.00
ATOM     38  CA  ASN     6      -0.987 -12.542   1.564  1.00  0.00
ATOM     39  CB  ASN     6      -1.072 -13.787   2.537  1.00  0.00
ATOM     40  CG  ASN     6      -1.015 -13.280   3.999  1.00  0.00
ATOM     41  OD1 ASN     6      -0.157 -13.634   4.789  1.00  0.00
ATOM     42  ND2 ASN     6      -1.961 -12.452   4.291  1.00  0.00
ATOM     43  C   ASN     6       0.268 -11.759   1.875  1.00  0.00
ATOM     44  O   ASN     6       1.284 -12.365   2.319  1.00  0.00
ATOM     45  N   ASN     7       0.352 -10.389   1.661  1.00  0.00
ATOM     46  CA  ASN     7       1.670  -9.742   1.424  1.00  0.00
ATOM     47  CB  ASN     7       1.986  -9.980  -0.103  1.00  0.00
ATOM     48  CG  ASN     7       3.447 -10.234  -0.281  1.00  0.00
ATOM     49  OD1 ASN     7       4.246  -9.356  -0.480  1.00  0.00
ATOM     50  ND2 ASN     7       3.780 -11.526  -0.199  1.00  0.00
ATOM     51  C   ASN     7       1.829  -8.257   2.057  1.00  0.00
ATOM     52  O   ASN     7       1.207  -7.856   2.990  1.00  0.00
ATOM     53  N   ALA     8       2.748  -7.461   1.472  1.00  0.00
ATOM     54  CA  ALA     8       3.193  -6.144   1.789  1.00  0.00
ATOM     55  CB  ALA     8       4.747  -6.197   1.963  1.00  0.00
ATOM     56  C   ALA     8       2.674  -5.084   0.838  1.00  0.00
ATOM     57  O   ALA     8       2.659  -3.894   1.232  1.00  0.00
ATOM     58  N   THR     9       2.499  -5.401  -0.461  1.00  0.00
ATOM     59  CA  THR     9       1.855  -4.541  -1.442  1.00  0.00
ATOM     60  CB  THR     9       2.714  -4.624  -2.717  1.00  0.00
ATOM     61  CG2 THR     9       4.060  -3.936  -2.628  1.00  0.00
ATOM     62  OG1 THR     9       2.927  -5.966  -3.091  1.00  0.00
ATOM     63  C   THR     9       0.376  -4.860  -1.740  1.00  0.00
ATOM     64  O   THR     9      -0.308  -3.983  -2.242  1.00  0.00
ATOM     65  N   GLU    10      -0.055  -6.101  -1.488  1.00  0.00
ATOM     66  CA  GLU    10      -1.305  -6.701  -1.851  1.00  0.00
ATOM     67  CB  GLU    10      -1.188  -7.492  -3.179  1.00  0.00
ATOM     68  CG  GLU    10      -1.176  -6.599  -4.458  1.00  0.00
ATOM     69  CD  GLU    10       0.080  -6.654  -5.357  1.00  0.00
ATOM     70  OE1 GLU    10       0.065  -7.151  -6.499  1.00  0.00
ATOM     71  OE2 GLU    10       1.109  -6.128  -4.897  1.00  0.00
ATOM     72  C   GLU    10      -1.801  -7.754  -0.816  1.00  0.00
ATOM     73  O   GLU    10      -0.989  -8.137  -0.003  1.00  0.00
ATOM     74  N   GLU    11      -3.093  -8.117  -0.798  1.00  0.00
ATOM     75  CA  GLU    11      -3.691  -9.147   0.047  1.00  0.00
ATOM     76  CB  GLU    11      -4.246  -8.388   1.255  1.00  0.00
ATOM     77  CG  GLU    11      -5.166  -9.281   2.122  1.00  0.00
ATOM     78  CD  GLU    11      -4.378 -10.351   2.846  1.00  0.00
ATOM     79  OE1 GLU    11      -4.111 -10.138   4.024  1.00  0.00
ATOM     80  OE2 GLU    11      -4.278 -11.527   2.394  1.00  0.00
ATOM     81  C   GLU    11      -4.723  -9.984  -0.783  1.00  0.00
ATOM     82  O   GLU    11      -5.328  -9.422  -1.716  1.00  0.00
ATOM     83  N   ILE    12      -4.876 -11.294  -0.477  1.00  0.00
ATOM     84  CA  ILE    12      -5.841 -12.234  -0.977  1.00  0.00
ATOM     85  CB  ILE    12      -5.219 -12.998  -2.136  1.00  0.00
ATOM     86  CG2 ILE    12      -4.270 -14.061  -1.679  1.00  0.00
ATOM     87  CG1 ILE    12      -6.116 -13.565  -3.299  1.00  0.00
ATOM     88  CD1 ILE    12      -6.960 -12.436  -3.896  1.00  0.00
ATOM     89  C   ILE    12      -6.530 -13.142  -0.063  1.00  0.00
ATOM     90  O   ILE    12      -7.478 -13.779  -0.497  1.00  0.00
ATOM     91  N   LEU    13      -6.129 -13.272   1.205  1.00  0.00
ATOM     92  CA  LEU    13      -6.513 -14.408   2.101  1.00  0.00
ATOM     93  CB  LEU    13      -5.332 -15.358   2.000  1.00  0.00
ATOM     94  CG  LEU    13      -5.539 -16.893   2.318  1.00  0.00
ATOM     95  CD1 LEU    13      -6.221 -17.701   1.156  1.00  0.00
ATOM     96  CD2 LEU    13      -4.220 -17.595   2.717  1.00  0.00
ATOM     97  C   LEU    13      -6.887 -14.013   3.526  1.00  0.00
ATOM     98  O   LEU    13      -7.616 -14.816   4.072  1.00  0.00
ATOM     99  N   TYR    14      -6.174 -12.964   4.074  1.00  0.00
ATOM    100  CA  TYR    14      -6.482 -12.360   5.302  1.00  0.00
ATOM    101  CB  TYR    14      -5.374 -12.593   6.346  1.00  0.00
ATOM    102  CG  TYR    14      -5.101 -14.108   6.537  1.00  0.00
ATOM    103  CD1 TYR    14      -6.075 -14.852   7.298  1.00  0.00
ATOM    104  CE1 TYR    14      -5.871 -16.237   7.566  1.00  0.00
ATOM    105  CZ  TYR    14      -4.722 -16.864   7.036  1.00  0.00
ATOM    106  CE2 TYR    14      -3.737 -16.139   6.365  1.00  0.00
ATOM    107  CD2 TYR    14      -3.855 -14.756   6.233  1.00  0.00
ATOM    108  C   TYR    14      -6.812 -10.886   5.102  1.00  0.00
ATOM    109  O   TYR    14      -8.021 -10.572   5.126  1.00  0.00
ATOM    110  OXT TYR    14      -5.913 -10.054   5.001  1.00  0.00
TER
END
