# Supplementary material for: In silico approaches for predicting the half-life of natural and modified peptides in blood
Source: PLoS One. 2018 Jun 1;13(6):e0196829. doi: 10.1371/journal.pone.0196829 (PMC5983457; doi:10.1371/journal.pone.0196829)
Supplement: S3 File — (ZIP) [file pone.0196829.s009.zip › 3may2018_261_pdb_files/1182.pdb]

PFRMAT TS
TARGET 1182
AUTHOR Raghava-GPS-serv
METHOD PEPSTR
MODEL  1  REFINED
PARENT N/A
ATOM      1  N   THR     1      -2.152 -13.002  18.654  1.00  0.00
ATOM      2  CA  THR     1      -0.852 -13.665  18.622  1.00  0.00
ATOM      3  CB  THR     1      -0.232 -13.754  17.179  1.00  0.00
ATOM      4  CG2 THR     1      -1.024 -14.471  16.134  1.00  0.00
ATOM      5  OG1 THR     1      -0.088 -12.395  16.776  1.00  0.00
ATOM      6  C   THR     1       0.216 -13.218  19.754  1.00  0.00
ATOM      7  O   THR     1       1.340 -13.674  19.711  1.00  0.00
ATOM      8  N   ALA     2      -0.155 -12.415  20.684  1.00  0.00
ATOM      9  CA  ALA     2       0.531 -12.056  21.961  1.00  0.00
ATOM     10  CB  ALA     2       1.298 -10.737  21.626  1.00  0.00
ATOM     11  C   ALA     2       1.353 -13.170  22.674  1.00  0.00
ATOM     12  O   ALA     2       2.574 -13.032  22.959  1.00  0.00
ATOM     13  N   ILE     3       0.832 -14.296  22.940  1.00  0.00
ATOM     14  CA  ILE     3       1.582 -15.512  22.911  1.00  0.00
ATOM     15  CB  ILE     3       1.165 -16.360  24.118  1.00  0.00
ATOM     16  CG2 ILE     3      -0.286 -16.889  24.045  1.00  0.00
ATOM     17  CG1 ILE     3       2.104 -17.619  24.287  1.00  0.00
ATOM     18  CD1 ILE     3       2.205 -18.097  25.803  1.00  0.00
ATOM     19  C   ILE     3       1.270 -16.119  21.551  1.00  0.00
ATOM     20  O   ILE     3       0.181 -16.051  21.035  1.00  0.00
ATOM     21  N   ILE     4       2.356 -16.605  20.965  1.00  0.00
ATOM     22  CA  ILE     4       2.405 -16.878  19.507  1.00  0.00
ATOM     23  CB  ILE     4       3.954 -16.884  19.032  1.00  0.00
ATOM     24  CG2 ILE     4       4.869 -17.695  19.923  1.00  0.00
ATOM     25  CG1 ILE     4       4.087 -17.287  17.544  1.00  0.00
ATOM     26  CD1 ILE     4       3.085 -16.521  16.676  1.00  0.00
ATOM     27  C   ILE     4       1.583 -18.130  19.072  1.00  0.00
ATOM     28  O   ILE     4       2.067 -19.231  19.072  1.00  0.00
ATOM     29  N   ASP     5       0.271 -17.898  18.984  1.00  0.00
ATOM     30  CA  ASP     5      -0.811 -18.832  18.788  1.00  0.00
ATOM     31  CB  ASP     5      -1.167 -19.549  20.129  1.00  0.00
ATOM     32  CG  ASP     5      -2.574 -20.091  20.022  1.00  0.00
ATOM     33  OD1 ASP     5      -2.816 -20.912  19.058  1.00  0.00
ATOM     34  OD2 ASP     5      -3.528 -19.513  20.555  1.00  0.00
ATOM     35  C   ASP     5      -1.970 -18.019  18.244  1.00  0.00
ATOM     36  O   ASP     5      -2.056 -16.831  18.488  1.00  0.00
ATOM     37  N   ASN     6      -2.814 -18.680  17.451  1.00  0.00
ATOM     38  CA  ASN     6      -4.091 -18.215  16.828  1.00  0.00
ATOM     39  CB  ASN     6      -3.742 -17.802  15.317  1.00  0.00
ATOM     40  CG  ASN     6      -4.588 -16.678  14.757  1.00  0.00
ATOM     41  OD1 ASN     6      -4.194 -15.540  14.745  1.00  0.00
ATOM     42  ND2 ASN     6      -5.640 -17.003  14.034  1.00  0.00
ATOM     43  C   ASN     6      -5.298 -19.134  16.965  1.00  0.00
ATOM     44  O   ASN     6      -6.296 -18.996  16.185  1.00  0.00
ATOM     45  N   ASN     7      -5.266 -20.069  17.958  1.00  0.00
ATOM     46  CA  ASN     7      -6.392 -20.765  18.565  1.00  0.00
ATOM     47  CB  ASN     7      -5.878 -22.067  19.198  1.00  0.00
ATOM     48  CG  ASN     7      -5.477 -23.054  18.044  1.00  0.00
ATOM     49  OD1 ASN     7      -6.254 -23.753  17.481  1.00  0.00
ATOM     50  ND2 ASN     7      -4.316 -23.018  17.534  1.00  0.00
ATOM     51  C   ASN     7      -7.006 -19.858  19.639  1.00  0.00
ATOM     52  O   ASN     7      -8.230 -19.956  19.777  1.00  0.00
ATOM     53  N   LYS     8      -6.295 -18.974  20.333  1.00  0.00
ATOM     54  CA  LYS     8      -6.691 -17.876  21.200  1.00  0.00
ATOM     55  CB  LYS     8      -6.105 -18.164  22.638  1.00  0.00
ATOM     56  CG  LYS     8      -5.685 -16.942  23.500  1.00  0.00
ATOM     57  CD  LYS     8      -4.373 -16.239  23.084  1.00  0.00
ATOM     58  CE  LYS     8      -3.298 -16.951  22.297  1.00  0.00
ATOM     59  NZ  LYS     8      -2.609 -16.142  21.293  1.00  0.00
ATOM     60  C   LYS     8      -6.166 -16.532  20.523  1.00  0.00
ATOM     61  O   LYS     8      -5.109 -16.508  19.983  1.00  0.00
ATOM     62  N   THR     9      -7.005 -15.491  20.666  1.00  0.00
ATOM     63  CA  THR     9      -6.668 -14.197  20.140  1.00  0.00
ATOM     64  CB  THR     9      -7.503 -13.934  18.901  1.00  0.00
ATOM     65  CG2 THR     9      -6.961 -12.737  18.159  1.00  0.00
ATOM     66  OG1 THR     9      -7.612 -15.032  17.996  1.00  0.00
ATOM     67  C   THR     9      -6.837 -13.162  21.325  1.00  0.00
ATOM     68  O   THR     9      -7.749 -13.226  22.154  1.00  0.00
ATOM     69  N   GLU    10      -5.918 -12.187  21.343  1.00  0.00
ATOM     70  CA  GLU    10      -5.786 -11.134  22.315  1.00  0.00
ATOM     71  CB  GLU    10      -4.321 -10.839  22.518  1.00  0.00
ATOM     72  CG  GLU    10      -3.587 -11.885  23.278  1.00  0.00
ATOM     73  CD  GLU    10      -3.030 -13.020  22.362  1.00  0.00
ATOM     74  OE1 GLU    10      -3.432 -13.199  21.195  1.00  0.00
ATOM     75  OE2 GLU    10      -2.213 -13.835  22.810  1.00  0.00
ATOM     76  C   GLU    10      -6.690  -9.910  22.041  1.00  0.00
ATOM     77  O   GLU    10      -6.517  -8.943  22.775  1.00  0.00
ATOM     78  N   LYS    11      -7.599 -10.067  21.126  1.00  0.00
ATOM     79  CA  LYS    11      -8.702  -9.188  20.686  1.00  0.00
ATOM     80  CB  LYS    11      -8.209  -8.150  19.690  1.00  0.00
ATOM     81  CG  LYS    11      -9.277  -7.124  19.149  1.00  0.00
ATOM     82  CD  LYS    11      -9.812  -6.241  20.216  1.00  0.00
ATOM     83  CE  LYS    11     -10.936  -5.374  19.783  1.00  0.00
ATOM     84  NZ  LYS    11     -12.203  -6.079  19.569  1.00  0.00
ATOM     85  C   LYS    11      -9.872  -9.959  20.083  1.00  0.00
ATOM     86  O   LYS    11      -9.674 -10.724  19.168  1.00  0.00
ATOM     87  N   GLU    12     -11.029  -9.800  20.701  1.00  0.00
ATOM     88  CA  GLU    12     -12.309 -10.323  20.251  1.00  0.00
ATOM     89  CB  GLU    12     -13.201 -10.741  21.435  1.00  0.00
ATOM     90  CG  GLU    12     -13.695  -9.593  22.387  1.00  0.00
ATOM     91  CD  GLU    12     -14.068  -8.361  21.589  1.00  0.00
ATOM     92  OE1 GLU    12     -13.262  -7.428  21.562  1.00  0.00
ATOM     93  OE2 GLU    12     -15.134  -8.371  20.948  1.00  0.00
ATOM     94  C   GLU    12     -12.905  -9.608  19.001  1.00  0.00
ATOM     95  O   GLU    12     -12.351  -8.611  18.508  1.00  0.00
ATOM     96  N   ILE    13     -14.121  -9.974  18.567  1.00  0.00
ATOM     97  CA  ILE    13     -14.771  -9.622  17.295  1.00  0.00
ATOM     98  CB  ILE    13     -16.013 -10.579  17.156  1.00  0.00
ATOM     99  CG2 ILE    13     -17.203 -10.117  18.033  1.00  0.00
ATOM    100  CG1 ILE    13     -16.339 -10.729  15.712  1.00  0.00
ATOM    101  CD1 ILE    13     -17.138 -11.992  15.326  1.00  0.00
ATOM    102  C   ILE    13     -15.164  -8.123  17.196  1.00  0.00
ATOM    103  O   ILE    13     -15.420  -7.650  16.087  1.00  0.00
ATOM    104  N   SER    14     -15.253  -7.426  18.291  1.00  0.00
ATOM    105  CA  SER    14     -15.837  -6.093  18.444  1.00  0.00
ATOM    106  CB  SER    14     -16.214  -5.762  19.866  1.00  0.00
ATOM    107  OG  SER    14     -16.984  -6.816  20.314  1.00  0.00
ATOM    108  C   SER    14     -14.971  -4.952  17.812  1.00  0.00
ATOM    109  O   SER    14     -14.152  -4.313  18.382  1.00  0.00
ATOM    110  N   TYR    15     -15.145  -4.749  16.537  1.00  0.00
ATOM    111  CA  TYR    15     -14.484  -3.746  15.727  1.00  0.00
ATOM    112  CB  TYR    15     -13.686  -4.413  14.662  1.00  0.00
ATOM    113  CG  TYR    15     -12.380  -5.172  15.000  1.00  0.00
ATOM    114  CD1 TYR    15     -11.308  -4.582  15.662  1.00  0.00
ATOM    115  CE1 TYR    15     -10.049  -5.181  15.752  1.00  0.00
ATOM    116  CZ  TYR    15      -9.891  -6.548  15.349  1.00  0.00
ATOM    117  CE2 TYR    15     -10.963  -7.230  14.852  1.00  0.00
ATOM    118  CD2 TYR    15     -12.190  -6.559  14.587  1.00  0.00
ATOM    119  C   TYR    15     -15.534  -2.830  15.068  1.00  0.00
ATOM    120  O   TYR    15     -16.550  -3.387  14.602  1.00  0.00
ATOM    121  OXT TYR    15     -15.341  -1.619  14.985  1.00  0.00
TER
END
