# Supplementary material for: In silico approaches for predicting the half-life of natural and modified peptides in blood
Source: PLoS One. 2018 Jun 1;13(6):e0196829. doi: 10.1371/journal.pone.0196829 (PMC5983457; doi:10.1371/journal.pone.0196829)
Supplement: S3 File — (ZIP) [file pone.0196829.s009.zip › 3may2018_261_pdb_files/1191.pdb]

PFRMAT TS
TARGET 1191
AUTHOR Raghava-GPS-serv
METHOD PEPSTR
MODEL  1  REFINED
PARENT N/A
ATOM      1  N   SER     1       2.667 -20.139  -4.564  1.00  0.00
ATOM      2  CA  SER     1       3.400 -18.921  -4.080  1.00  0.00
ATOM      3  CB  SER     1       3.099 -17.649  -4.810  1.00  0.00
ATOM      4  OG  SER     1       4.065 -16.658  -4.579  1.00  0.00
ATOM      5  C   SER     1       3.027 -18.600  -2.575  1.00  0.00
ATOM      6  O   SER     1       1.867 -18.806  -2.204  1.00  0.00
ATOM      7  N   PRO     2       3.914 -18.125  -1.694  1.00  0.00
ATOM      8  CD  PRO     2       5.337 -18.007  -1.704  1.00  0.00
ATOM      9  CG  PRO     2       5.663 -16.806  -0.733  1.00  0.00
ATOM     10  CB  PRO     2       4.539 -16.923   0.298  1.00  0.00
ATOM     11  CA  PRO     2       3.362 -17.451  -0.523  1.00  0.00
ATOM     12  C   PRO     2       2.356 -16.333  -0.843  1.00  0.00
ATOM     13  O   PRO     2       1.703 -15.852   0.073  1.00  0.00
ATOM     14  N   THR     3       2.305 -15.782  -2.047  1.00  0.00
ATOM     15  CA  THR     3       1.317 -14.685  -2.352  1.00  0.00
ATOM     16  CB  THR     3       1.609 -14.101  -3.780  1.00  0.00
ATOM     17  CG2 THR     3       1.062 -12.681  -4.029  1.00  0.00
ATOM     18  OG1 THR     3       3.000 -14.083  -4.044  1.00  0.00
ATOM     19  C   THR     3      -0.111 -15.336  -2.272  1.00  0.00
ATOM     20  O   THR     3      -1.108 -14.590  -2.194  1.00  0.00
ATOM     21  N   LEU     4      -0.198 -16.709  -2.219  1.00  0.00
ATOM     22  CA  LEU     4      -1.410 -17.361  -1.730  1.00  0.00
ATOM     23  CB  LEU     4      -1.485 -18.818  -2.306  1.00  0.00
ATOM     24  CG  LEU     4      -1.342 -19.009  -3.840  1.00  0.00
ATOM     25  CD1 LEU     4      -1.479 -20.471  -4.390  1.00  0.00
ATOM     26  CD2 LEU     4      -2.326 -18.131  -4.600  1.00  0.00
ATOM     27  C   LEU     4      -1.866 -17.138  -0.256  1.00  0.00
ATOM     28  O   LEU     4      -3.012 -17.407   0.020  1.00  0.00
ATOM     29  N   ALA     5      -0.990 -16.668   0.649  1.00  0.00
ATOM     30  CA  ALA     5      -1.200 -16.428   2.075  1.00  0.00
ATOM     31  CB  ALA     5      -0.050 -17.091   2.815  1.00  0.00
ATOM     32  C   ALA     5      -1.201 -14.954   2.541  1.00  0.00
ATOM     33  O   ALA     5      -2.041 -14.526   3.306  1.00  0.00
ATOM     34  N   TYR     6      -0.322 -14.074   1.931  1.00  0.00
ATOM     35  CA  TYR     6      -0.187 -12.691   2.321  1.00  0.00
ATOM     36  CB  TYR     6       0.508 -12.573   3.665  1.00  0.00
ATOM     37  CG  TYR     6       0.534 -11.168   4.219  1.00  0.00
ATOM     38  CD1 TYR     6      -0.683 -10.613   4.606  1.00  0.00
ATOM     39  CE1 TYR     6      -0.727  -9.312   5.113  1.00  0.00
ATOM     40  CZ  TYR     6       0.483  -8.575   5.192  1.00  0.00
ATOM     41  CE2 TYR     6       1.726  -9.161   4.794  1.00  0.00
ATOM     42  CD2 TYR     6       1.730 -10.459   4.313  1.00  0.00
ATOM     43  C   TYR     6       0.497 -11.945   1.190  1.00  0.00
ATOM     44  O   TYR     6       1.043 -12.599   0.278  1.00  0.00
ATOM     45  N   ALA     7       0.642 -10.668   1.263  1.00  0.00
ATOM     46  CA  ALA     7       1.186  -9.927   0.135  1.00  0.00
ATOM     47  CB  ALA     7       0.614  -8.470   0.108  1.00  0.00
ATOM     48  C   ALA     7       2.738 -10.010  -0.011  1.00  0.00
ATOM     49  O   ALA     7       3.416  -9.001  -0.136  1.00  0.00
ATOM     50  N   VAL     8       3.299 -11.178   0.109  1.00  0.00
ATOM     51  CA  VAL     8       4.752 -11.493  -0.069  1.00  0.00
ATOM     52  CB  VAL     8       5.131 -12.876   0.517  1.00  0.00
ATOM     53  CG1 VAL     8       6.669 -13.161   0.423  1.00  0.00
ATOM     54  CG2 VAL     8       4.527 -12.975   1.912  1.00  0.00
ATOM     55  C   VAL     8       5.001 -11.504  -1.567  1.00  0.00
ATOM     56  O   VAL     8       4.302 -12.242  -2.284  1.00  0.00
ATOM     57  N   PRO     9       5.890 -10.735  -2.103  1.00  0.00
ATOM     58  CD  PRO     9       6.805  -9.957  -1.352  1.00  0.00
ATOM     59  CG  PRO     9       7.641  -9.253  -2.398  1.00  0.00
ATOM     60  CB  PRO     9       7.753 -10.275  -3.553  1.00  0.00
ATOM     61  CA  PRO     9       6.339 -10.903  -3.501  1.00  0.00
ATOM     62  C   PRO     9       6.487 -12.315  -3.992  1.00  0.00
ATOM     63  O   PRO     9       7.051 -13.130  -3.273  1.00  0.00
ATOM     64  OXT PRO     9       6.001 -12.655  -5.068  1.00  0.00
TER
END
