# Supplementary material for: In silico approaches for predicting the half-life of natural and modified peptides in blood
Source: PLoS One. 2018 Jun 1;13(6):e0196829. doi: 10.1371/journal.pone.0196829 (PMC5983457; doi:10.1371/journal.pone.0196829)
Supplement: S3 File — (ZIP) [file pone.0196829.s009.zip › 3may2018_261_pdb_files/1215.pdb]

PFRMAT TS
TARGET 98870
AUTHOR Raghava-GPS-serv
METHOD PEPSTR
MODEL  1  REFINED
PARENT N/A
ATOM      1  N   HIE     1     -10.036 -14.709   5.338  1.00  0.00
ATOM      2  CA  HIE     1      -9.882 -16.039   5.767  1.00  0.00
ATOM      3  CB  HIE     1      -9.561 -15.985   7.255  1.00  0.00
ATOM      4  CG  HIE     1      -8.773 -17.195   7.707  1.00  0.00
ATOM      5  ND1 HIE     1      -8.615 -18.463   7.076  1.00  0.00
ATOM      6  CE1 HIE     1      -8.086 -19.276   7.977  1.00  0.00
ATOM      7  NE2 HIE     1      -7.896 -18.577   9.130  1.00  0.00
ATOM      8  CD2 HIE     1      -8.332 -17.287   8.934  1.00  0.00
ATOM      9  C   HIE     1     -11.153 -16.872   5.335  1.00  0.00
ATOM     10  O   HIE     1     -12.134 -16.386   4.755  1.00  0.00
ATOM     11  N   ABA     2     -11.063 -18.146   5.670  1.00  0.00
ATOM     12  CA  ABA     2     -12.099 -19.211   5.480  1.00  0.00
ATOM     13  CB  ABA     2     -11.488 -20.460   4.827  1.00  0.00
ATOM     14  CG  ABA     2     -11.086 -20.228   3.374  1.00  0.00
ATOM     15  C   ABA     2     -12.809 -19.639   6.817  1.00  0.00
ATOM     16  O   ABA     2     -13.696 -20.517   6.869  1.00  0.00
ATOM     17  N   GLU     3     -12.341 -19.254   7.964  1.00  0.00
ATOM     18  CA  GLU     3     -12.868 -19.405   9.317  1.00  0.00
ATOM     19  CB  GLU     3     -12.413 -20.749   9.970  1.00  0.00
ATOM     20  CG  GLU     3     -13.444 -21.436  10.858  1.00  0.00
ATOM     21  CD  GLU     3     -13.534 -20.769  12.227  1.00  0.00
ATOM     22  OE1 GLU     3     -14.646 -20.292  12.539  1.00  0.00
ATOM     23  OE2 GLU     3     -12.544 -20.588  12.914  1.00  0.00
ATOM     24  C   GLU     3     -12.634 -18.169  10.145  1.00  0.00
ATOM     25  O   GLU     3     -11.868 -17.248   9.788  1.00  0.00
ATOM     26  N   GLY     4     -13.322 -18.101  11.258  1.00  0.00
ATOM     27  CA  GLY     4     -12.920 -17.012  12.181  1.00  0.00
ATOM     28  C   GLY     4     -13.415 -17.123  13.589  1.00  0.00
ATOM     29  O   GLY     4     -13.521 -16.150  14.275  1.00  0.00
ATOM     30  N   THR     5     -13.776 -18.282  14.082  1.00  0.00
ATOM     31  CA  THR     5     -14.279 -18.408  15.503  1.00  0.00
ATOM     32  CB  THR     5     -15.744 -18.789  15.556  1.00  0.00
ATOM     33  CG2 THR     5     -16.726 -17.707  15.084  1.00  0.00
ATOM     34  OG1 THR     5     -15.997 -19.936  14.757  1.00  0.00
ATOM     35  C   THR     5     -13.362 -19.321  16.395  1.00  0.00
ATOM     36  O   THR     5     -13.484 -19.345  17.614  1.00  0.00
ATOM     37  N   PHE     6     -12.545 -20.260  15.786  1.00  0.00
ATOM     38  CA  PHE     6     -11.766 -21.248  16.503  1.00  0.00
ATOM     39  CB  PHE     6     -11.330 -22.383  15.589  1.00  0.00
ATOM     40  CG  PHE     6     -10.725 -23.567  16.209  1.00  0.00
ATOM     41  CD1 PHE     6      -9.333 -23.729  16.203  1.00  0.00
ATOM     42  CE1 PHE     6      -8.663 -24.693  16.934  1.00  0.00
ATOM     43  CZ  PHE     6      -9.437 -25.556  17.722  1.00  0.00
ATOM     44  CE2 PHE     6     -10.863 -25.442  17.636  1.00  0.00
ATOM     45  CD2 PHE     6     -11.491 -24.432  16.928  1.00  0.00
ATOM     46  C   PHE     6     -10.601 -20.546  17.142  1.00  0.00
ATOM     47  O   PHE     6     -10.118 -19.477  16.759  1.00  0.00
ATOM     48  N   THR     7     -10.087 -21.150  18.239  1.00  0.00
ATOM     49  CA  THR     7      -9.286 -20.531  19.341  1.00  0.00
ATOM     50  CB  THR     7      -9.019 -21.409  20.566  1.00  0.00
ATOM     51  CG2 THR     7     -10.295 -21.872  21.176  1.00  0.00
ATOM     52  OG1 THR     7      -8.305 -22.517  20.198  1.00  0.00
ATOM     53  C   THR     7      -7.942 -19.944  18.745  1.00  0.00
ATOM     54  O   THR     7      -7.407 -18.969  19.199  1.00  0.00
ATOM     55  N   SER     8      -7.357 -20.547  17.675  1.00  0.00
ATOM     56  CA  SER     8      -6.092 -20.133  17.013  1.00  0.00
ATOM     57  CB  SER     8      -5.525 -21.260  16.286  1.00  0.00
ATOM     58  OG  SER     8      -6.556 -21.730  15.396  1.00  0.00
ATOM     59  C   SER     8      -6.346 -18.965  16.035  1.00  0.00
ATOM     60  O   SER     8      -5.395 -18.307  15.620  1.00  0.00
ATOM     61  N   ASP     9      -7.616 -18.671  15.636  1.00  0.00
ATOM     62  CA  ASP     9      -7.950 -18.055  14.307  1.00  0.00
ATOM     63  CB  ASP     9      -8.355 -19.052  13.123  1.00  0.00
ATOM     64  CG  ASP     9      -7.141 -19.593  12.535  1.00  0.00
ATOM     65  OD1 ASP     9      -6.393 -20.445  13.118  1.00  0.00
ATOM     66  OD2 ASP     9      -6.643 -19.023  11.571  1.00  0.00
ATOM     67  C   ASP     9      -9.056 -16.963  14.443  1.00  0.00
ATOM     68  O   ASP     9      -9.074 -15.999  13.677  1.00  0.00
ATOM     69  N   VAL    10      -9.897 -16.975  15.484  1.00  0.00
ATOM     70  CA  VAL    10     -10.517 -15.812  16.059  1.00  0.00
ATOM     71  CB  VAL    10     -11.374 -16.182  17.308  1.00  0.00
ATOM     72  CG1 VAL    10     -10.746 -16.700  18.553  1.00  0.00
ATOM     73  CG2 VAL    10     -12.316 -15.029  17.737  1.00  0.00
ATOM     74  C   VAL    10      -9.488 -14.744  16.543  1.00  0.00
ATOM     75  O   VAL    10      -9.739 -13.539  16.574  1.00  0.00
ATOM     76  N   SER    11      -8.224 -15.246  16.789  1.00  0.00
ATOM     77  CA  SER    11      -7.111 -14.387  17.141  1.00  0.00
ATOM     78  CB  SER    11      -6.649 -14.804  18.499  1.00  0.00
ATOM     79  OG  SER    11      -5.995 -16.008  18.342  1.00  0.00
ATOM     80  C   SER    11      -6.113 -14.395  15.950  1.00  0.00
ATOM     81  O   SER    11      -4.964 -13.981  16.157  1.00  0.00
ATOM     82  N   SER    12      -6.472 -14.852  14.740  1.00  0.00
ATOM     83  CA  SER    12      -5.771 -14.902  13.509  1.00  0.00
ATOM     84  CB  SER    12      -5.551 -13.478  12.992  1.00  0.00
ATOM     85  OG  SER    12      -4.545 -12.717  13.723  1.00  0.00
ATOM     86  C   SER    12      -4.552 -15.792  13.461  1.00  0.00
ATOM     87  O   SER    12      -4.620 -16.757  12.683  1.00  0.00
ATOM     88  N   TYR    13      -3.524 -15.484  14.241  1.00  0.00
ATOM     89  CA  TYR    13      -2.274 -16.167  14.021  1.00  0.00
ATOM     90  CB  TYR    13      -1.368 -15.289  13.141  1.00  0.00
ATOM     91  CG  TYR    13      -0.177 -16.018  12.566  1.00  0.00
ATOM     92  CD1 TYR    13       1.112 -15.421  12.734  1.00  0.00
ATOM     93  CE1 TYR    13       2.266 -15.996  12.121  1.00  0.00
ATOM     94  CZ  TYR    13       2.075 -17.053  11.252  1.00  0.00
ATOM     95  CE2 TYR    13       0.823 -17.610  10.969  1.00  0.00
ATOM     96  CD2 TYR    13      -0.276 -17.145  11.678  1.00  0.00
ATOM     97  C   TYR    13      -1.660 -16.634  15.364  1.00  0.00
ATOM     98  O   TYR    13      -0.431 -16.550  15.585  1.00  0.00
ATOM     99  N   LEU    14      -2.450 -17.123  16.335  1.00  0.00
ATOM    100  CA  LEU    14      -1.928 -17.579  17.681  1.00  0.00
ATOM    101  CB  LEU    14      -3.082 -17.504  18.687  1.00  0.00
ATOM    102  CG  LEU    14      -2.703 -17.619  20.170  1.00  0.00
ATOM    103  CD1 LEU    14      -1.766 -16.501  20.687  1.00  0.00
ATOM    104  CD2 LEU    14      -3.914 -17.632  21.055  1.00  0.00
ATOM    105  C   LEU    14      -1.401 -18.998  17.667  1.00  0.00
ATOM    106  O   LEU    14      -0.504 -19.322  18.452  1.00  0.00
ATOM    107  N   GLU    15      -1.764 -19.817  16.703  1.00  0.00
ATOM    108  CA  GLU    15      -0.974 -20.972  16.266  1.00  0.00
ATOM    109  CB  GLU    15      -1.804 -21.999  15.469  1.00  0.00
ATOM    110  CG  GLU    15      -1.540 -21.906  13.891  1.00  0.00
ATOM    111  CD  GLU    15      -2.308 -20.722  13.276  1.00  0.00
ATOM    112  OE1 GLU    15      -2.615 -19.689  13.937  1.00  0.00
ATOM    113  OE2 GLU    15      -2.575 -20.805  12.064  1.00  0.00
ATOM    114  C   GLU    15       0.388 -20.690  15.619  1.00  0.00
ATOM    115  O   GLU    15       1.426 -21.363  15.849  1.00  0.00
ATOM    116  N   GLY    16       0.362 -19.621  14.841  1.00  0.00
ATOM    117  CA  GLY    16       1.528 -18.977  14.225  1.00  0.00
ATOM    118  C   GLY    16       2.546 -18.544  15.286  1.00  0.00
ATOM    119  O   GLY    16       3.707 -18.942  15.276  1.00  0.00
ATOM    120  N   GLN    17       2.069 -17.685  16.183  1.00  0.00
ATOM    121  CA  GLN    17       2.918 -17.088  17.222  1.00  0.00
ATOM    122  CB  GLN    17       2.046 -16.057  18.006  1.00  0.00
ATOM    123  CG  GLN    17       2.723 -14.810  18.511  1.00  0.00
ATOM    124  CD  GLN    17       4.089 -14.967  19.092  1.00  0.00
ATOM    125  OE1 GLN    17       5.131 -14.721  18.418  1.00  0.00
ATOM    126  NE2 GLN    17       4.121 -15.541  20.295  1.00  0.00
ATOM    127  C   GLN    17       3.507 -18.253  18.171  1.00  0.00
ATOM    128  O   GLN    17       4.701 -18.254  18.418  1.00  0.00
ATOM    129  N   ALA    18       2.728 -19.287  18.460  1.00  0.00
ATOM    130  CA  ALA    18       3.035 -20.432  19.319  1.00  0.00
ATOM    131  CB  ALA    18       1.660 -21.085  19.748  1.00  0.00
ATOM    132  C   ALA    18       4.001 -21.408  18.567  1.00  0.00
ATOM    133  O   ALA    18       4.832 -22.010  19.251  1.00  0.00
ATOM    134  N   ALA    19       3.804 -21.711  17.255  1.00  0.00
ATOM    135  CA  ALA    19       4.592 -22.714  16.491  1.00  0.00
ATOM    136  CB  ALA    19       3.710 -23.337  15.349  1.00  0.00
ATOM    137  C   ALA    19       5.974 -22.119  16.040  1.00  0.00
ATOM    138  O   ALA    19       6.848 -22.852  15.619  1.00  0.00
ATOM    139  N   LYS    20       6.113 -20.800  16.163  1.00  0.00
ATOM    140  CA  LYS    20       7.249 -19.961  16.066  1.00  0.00
ATOM    141  CB  LYS    20       6.865 -18.518  15.568  1.00  0.00
ATOM    142  CG  LYS    20       7.983 -17.493  15.265  1.00  0.00
ATOM    143  CD  LYS    20       7.928 -16.183  16.130  1.00  0.00
ATOM    144  CE  LYS    20       8.290 -16.409  17.590  1.00  0.00
ATOM    145  NZ  LYS    20       7.053 -16.612  18.257  1.00  0.00
ATOM    146  C   LYS    20       8.042 -19.904  17.349  1.00  0.00
ATOM    147  O   LYS    20       9.106 -19.423  17.380  1.00  0.00
ATOM    148  N   GLU    21       7.472 -20.245  18.543  1.00  0.00
ATOM    149  CA  GLU    21       8.096 -20.118  19.849  1.00  0.00
ATOM    150  CB  GLU    21       7.083 -19.742  20.940  1.00  0.00
ATOM    151  CG  GLU    21       7.599 -18.630  21.813  1.00  0.00
ATOM    152  CD  GLU    21       7.615 -17.267  21.221  1.00  0.00
ATOM    153  OE1 GLU    21       6.575 -16.575  21.159  1.00  0.00
ATOM    154  OE2 GLU    21       8.691 -16.904  20.726  1.00  0.00
ATOM    155  C   GLU    21       8.908 -21.388  20.169  1.00  0.00
ATOM    156  O   GLU    21       9.257 -21.633  21.334  1.00  0.00
ATOM    157  N   PHE    22       9.032 -22.406  19.260  1.00  0.00
ATOM    158  CA  PHE    22       9.367 -23.802  19.471  1.00  0.00
ATOM    159  CB  PHE    22       9.317 -24.622  18.248  1.00  0.00
ATOM    160  CG  PHE    22      10.360 -24.290  17.169  1.00  0.00
ATOM    161  CD1 PHE    22      10.315 -23.075  16.463  1.00  0.00
ATOM    162  CE1 PHE    22      11.377 -22.676  15.644  1.00  0.00
ATOM    163  CZ  PHE    22      12.532 -23.523  15.601  1.00  0.00
ATOM    164  CE2 PHE    22      12.521 -24.755  16.270  1.00  0.00
ATOM    165  CD2 PHE    22      11.445 -25.129  17.039  1.00  0.00
ATOM    166  C   PHE    22      10.683 -23.942  20.216  1.00  0.00
ATOM    167  O   PHE    22      10.872 -24.971  20.900  1.00  0.00
ATOM    168  N   ILE    23      11.609 -22.973  20.004  1.00  0.00
ATOM    169  CA  ILE    23      12.996 -22.911  20.587  1.00  0.00
ATOM    170  CB  ILE    23      13.963 -22.433  19.438  1.00  0.00
ATOM    171  CG2 ILE    23      13.744 -20.906  19.014  1.00  0.00
ATOM    172  CG1 ILE    23      15.461 -22.610  19.683  1.00  0.00
ATOM    173  CD1 ILE    23      15.973 -23.965  20.230  1.00  0.00
ATOM    174  C   ILE    23      13.085 -22.143  21.933  1.00  0.00
ATOM    175  O   ILE    23      14.184 -22.075  22.419  1.00  0.00
ATOM    176  N   ALA    24      12.011 -21.514  22.502  1.00  0.00
ATOM    177  CA  ALA    24      11.982 -20.715  23.732  1.00  0.00
ATOM    178  CB  ALA    24      10.496 -20.457  24.075  1.00  0.00
ATOM    179  C   ALA    24      12.683 -21.395  24.979  1.00  0.00
ATOM    180  O   ALA    24      13.351 -20.738  25.779  1.00  0.00
ATOM    181  N   TRP    25      12.722 -22.705  25.088  1.00  0.00
ATOM    182  CA  TRP    25      13.399 -23.436  26.171  1.00  0.00
ATOM    183  CB  TRP    25      13.135 -24.971  25.915  1.00  0.00
ATOM    184  CG  TRP    25      11.665 -25.244  25.731  1.00  0.00
ATOM    185  CD1 TRP    25      10.980 -25.345  24.586  1.00  0.00
ATOM    186  NE1 TRP    25       9.620 -25.408  24.880  1.00  0.00
ATOM    187  CE2 TRP    25       9.407 -25.598  26.246  1.00  0.00
ATOM    188  CZ2 TRP    25       8.238 -25.744  27.011  1.00  0.00
ATOM    189  CZ3 TRP    25       9.700 -25.753  29.006  1.00  0.00
ATOM    190  CE3 TRP    25      10.818 -25.644  28.162  1.00  0.00
ATOM    191  CD2 TRP    25      10.678 -25.427  26.804  1.00  0.00
ATOM    192  C   TRP    25      14.892 -23.119  26.151  1.00  0.00
ATOM    193  O   TRP    25      15.428 -22.706  27.207  1.00  0.00
ATOM    194  N   LEU    26      15.478 -22.879  24.966  1.00  0.00
ATOM    195  CA  LEU    26      16.681 -21.998  24.801  1.00  0.00
ATOM    196  CB  LEU    26      17.308 -22.464  23.485  1.00  0.00
ATOM    197  CG  LEU    26      18.731 -22.609  23.602  1.00  0.00
ATOM    198  CD1 LEU    26      19.190 -23.945  24.233  1.00  0.00
ATOM    199  CD2 LEU    26      19.351 -22.522  22.191  1.00  0.00
ATOM    200  C   LEU    26      16.385 -20.408  24.911  1.00  0.00
ATOM    201  O   LEU    26      16.531 -19.810  25.992  1.00  0.00
ATOM    202  N   VAL    27      15.955 -19.795  23.809  1.00  0.00
ATOM    203  CA  VAL    27      15.862 -18.333  23.601  1.00  0.00
ATOM    204  CB  VAL    27      15.771 -18.084  22.102  1.00  0.00
ATOM    205  CG1 VAL    27      16.343 -16.716  21.702  1.00  0.00
ATOM    206  CG2 VAL    27      16.631 -18.983  21.252  1.00  0.00
ATOM    207  C   VAL    27      14.849 -17.510  24.382  1.00  0.00
ATOM    208  O   VAL    27      14.991 -16.268  24.363  1.00  0.00
ATOM    209  N   LYS    28      13.959 -18.125  25.104  1.00  0.00
ATOM    210  CA  LYS    28      12.690 -17.582  25.615  1.00  0.00
ATOM    211  CB  LYS    28      12.916 -16.668  26.851  1.00  0.00
ATOM    212  CG  LYS    28      13.758 -17.265  28.042  1.00  0.00
ATOM    213  CD  LYS    28      13.298 -18.558  28.748  1.00  0.00
ATOM    214  CE  LYS    28      14.351 -19.504  29.316  1.00  0.00
ATOM    215  NZ  LYS    28      15.110 -20.229  28.394  1.00  0.00
ATOM    216  C   LYS    28      11.826 -17.055  24.460  1.00  0.00
ATOM    217  O   LYS    28      12.194 -16.751  23.363  1.00  0.00
ATOM    218  N   GLY    29      10.522 -16.818  24.841  1.00  0.00
ATOM    219  CA  GLY    29       9.489 -16.300  23.897  1.00  0.00
ATOM    220  C   GLY    29       9.749 -14.903  23.320  1.00  0.00
ATOM    221  O   GLY    29      10.144 -14.014  24.132  1.00  0.00
ATOM    222  N   ARG    30       9.491 -14.607  22.032  1.00  0.00
ATOM    223  CA  ARG    30       9.578 -13.234  21.418  1.00  0.00
ATOM    224  CB  ARG    30      10.705 -13.155  20.355  1.00  0.00
ATOM    225  CG  ARG    30      11.472 -11.802  20.600  1.00  0.00
ATOM    226  CD  ARG    30      12.883 -11.882  21.249  1.00  0.00
ATOM    227  NE  ARG    30      12.792 -12.438  22.659  1.00  0.00
ATOM    228  CZ  ARG    30      13.537 -13.374  23.230  1.00  0.00
ATOM    229  C   ARG    30       8.256 -12.766  20.906  1.00  0.00
ATOM    230  O   ARG    30       8.086 -11.533  20.703  1.00  0.00
ATOM    231  N   NHE    31       7.249 -13.624  20.743  1.00  0.00
TER
END
