# Supplementary material for: In silico approaches for predicting the half-life of natural and modified peptides in blood
Source: PLoS One. 2018 Jun 1;13(6):e0196829. doi: 10.1371/journal.pone.0196829 (PMC5983457; doi:10.1371/journal.pone.0196829)
Supplement: S3 File — (ZIP) [file pone.0196829.s009.zip › 3may2018_261_pdb_files/1216.pdb]

PFRMAT TS
TARGET 42898
AUTHOR Raghava-GPS-serv
METHOD PEPSTR
MODEL  1  REFINED
PARENT N/A
ATOM      1  N   HIE     1      12.627  -6.875   6.922  1.00  0.00
ATOM      2  CA  HIE     1      11.604  -7.955   6.728  1.00  0.00
ATOM      3  CB  HIE     1      11.246  -8.603   8.125  1.00  0.00
ATOM      4  CG  HIE     1      10.502  -9.952   8.079  1.00  0.00
ATOM      5  ND1 HIE     1      11.098 -11.214   8.171  1.00  0.00
ATOM      6  CE1 HIE     1      10.128 -12.124   8.004  1.00  0.00
ATOM      7  NE2 HIE     1       8.927 -11.602   7.872  1.00  0.00
ATOM      8  CD2 HIE     1       9.145 -10.235   8.027  1.00  0.00
ATOM      9  C   HIE     1      10.317  -7.535   5.862  1.00  0.00
ATOM     10  O   HIE     1       9.858  -6.392   5.839  1.00  0.00
ATOM     11  N   ALA     2       9.798  -8.533   5.189  1.00  0.00
ATOM     12  CA  ALA     2       8.547  -8.457   4.441  1.00  0.00
ATOM     13  CB  ALA     2       8.891  -8.169   2.972  1.00  0.00
ATOM     14  C   ALA     2       7.868  -9.771   4.607  1.00  0.00
ATOM     15  O   ALA     2       8.578 -10.761   4.731  1.00  0.00
ATOM     16  N   GLU     3       6.541  -9.816   4.677  1.00  0.00
ATOM     17  CA  GLU     3       5.766 -11.091   4.660  1.00  0.00
ATOM     18  CB  GLU     3       4.319 -10.893   5.325  1.00  0.00
ATOM     19  CG  GLU     3       4.322 -11.570   6.722  1.00  0.00
ATOM     20  CD  GLU     3       4.497 -13.131   6.644  1.00  0.00
ATOM     21  OE1 GLU     3       5.650 -13.585   6.664  1.00  0.00
ATOM     22  OE2 GLU     3       3.534 -13.910   6.452  1.00  0.00
ATOM     23  C   GLU     3       5.592 -11.636   3.267  1.00  0.00
ATOM     24  O   GLU     3       5.346 -10.931   2.333  1.00  0.00
ATOM     25  N   GLY     4       5.672 -12.921   3.116  1.00  0.00
ATOM     26  CA  GLY     4       5.292 -13.799   1.971  1.00  0.00
ATOM     27  C   GLY     4       4.957 -15.259   2.354  1.00  0.00
ATOM     28  O   GLY     4       4.968 -15.679   3.495  1.00  0.00
ATOM     29  N   THR     5       4.522 -16.066   1.374  1.00  0.00
ATOM     30  CA  THR     5       4.329 -17.505   1.460  1.00  0.00
ATOM     31  CB  THR     5       3.605 -17.994   0.203  1.00  0.00
ATOM     32  CG2 THR     5       2.167 -17.456   0.035  1.00  0.00
ATOM     33  OG1 THR     5       4.442 -17.892  -0.979  1.00  0.00
ATOM     34  C   THR     5       5.693 -18.270   1.683  1.00  0.00
ATOM     35  O   THR     5       6.527 -18.235   0.729  1.00  0.00
ATOM     36  N   PHE     6       5.870 -18.968   2.826  1.00  0.00
ATOM     37  CA  PHE     6       6.953 -19.772   3.238  1.00  0.00
ATOM     38  CB  PHE     6       7.616 -19.273   4.543  1.00  0.00
ATOM     39  CG  PHE     6       7.759 -17.809   4.670  1.00  0.00
ATOM     40  CD1 PHE     6       8.264 -17.009   3.681  1.00  0.00
ATOM     41  CE1 PHE     6       8.275 -15.623   3.873  1.00  0.00
ATOM     42  CZ  PHE     6       7.797 -15.071   5.064  1.00  0.00
ATOM     43  CE2 PHE     6       7.474 -15.883   6.125  1.00  0.00
ATOM     44  CD2 PHE     6       7.361 -17.245   5.947  1.00  0.00
ATOM     45  C   PHE     6       6.612 -21.293   3.415  1.00  0.00
ATOM     46  O   PHE     6       7.386 -22.171   3.031  1.00  0.00
ATOM     47  N   THR     7       5.375 -21.726   3.765  1.00  0.00
ATOM     48  CA  THR     7       4.862 -23.138   3.617  1.00  0.00
ATOM     49  CB  THR     7       5.229 -24.102   4.788  1.00  0.00
ATOM     50  CG2 THR     7       5.417 -25.514   4.347  1.00  0.00
ATOM     51  OG1 THR     7       6.437 -23.621   5.459  1.00  0.00
ATOM     52  C   THR     7       3.376 -23.211   3.231  1.00  0.00
ATOM     53  O   THR     7       2.978 -23.337   2.065  1.00  0.00
ATOM     54  N   SER     8       2.540 -22.988   4.282  1.00  0.00
ATOM     55  CA  SER     8       1.047 -23.063   4.239  1.00  0.00
ATOM     56  CB  SER     8       0.745 -24.408   4.969  1.00  0.00
ATOM     57  OG  SER     8       1.144 -24.454   6.335  1.00  0.00
ATOM     58  C   SER     8       0.385 -21.931   4.918  1.00  0.00
ATOM     59  O   SER     8      -0.722 -22.004   5.504  1.00  0.00
ATOM     60  N   ASP     9       1.083 -20.780   4.894  1.00  0.00
ATOM     61  CA  ASP     9       0.898 -19.576   5.711  1.00  0.00
ATOM     62  CB  ASP     9       1.713 -18.376   5.108  1.00  0.00
ATOM     63  CG  ASP     9       3.162 -18.558   5.100  1.00  0.00
ATOM     64  OD1 ASP     9       3.858 -17.663   5.606  1.00  0.00
ATOM     65  OD2 ASP     9       3.616 -19.504   4.430  1.00  0.00
ATOM     66  C   ASP     9      -0.579 -19.129   5.809  1.00  0.00
ATOM     67  O   ASP     9      -1.142 -18.840   6.838  1.00  0.00
ATOM     68  N   VAL    10      -1.239 -19.165   4.669  1.00  0.00
ATOM     69  CA  VAL    10      -2.582 -18.758   4.518  1.00  0.00
ATOM     70  CB  VAL    10      -3.116 -18.855   3.035  1.00  0.00
ATOM     71  CG1 VAL    10      -2.159 -18.397   1.908  1.00  0.00
ATOM     72  CG2 VAL    10      -3.427 -20.363   2.625  1.00  0.00
ATOM     73  C   VAL    10      -3.605 -19.364   5.511  1.00  0.00
ATOM     74  O   VAL    10      -4.542 -18.664   5.776  1.00  0.00
ATOM     75  N   SER    11      -3.450 -20.598   5.973  1.00  0.00
ATOM     76  CA  SER    11      -4.270 -21.266   7.073  1.00  0.00
ATOM     77  CB  SER    11      -4.607 -22.695   6.506  1.00  0.00
ATOM     78  OG  SER    11      -5.615 -23.260   7.336  1.00  0.00
ATOM     79  C   SER    11      -3.459 -21.272   8.421  1.00  0.00
ATOM     80  O   SER    11      -3.988 -20.912   9.456  1.00  0.00
ATOM     81  N   SER    12      -2.157 -21.497   8.397  1.00  0.00
ATOM     82  CA  SER    12      -1.186 -21.616   9.496  1.00  0.00
ATOM     83  CB  SER    12       0.028 -22.429   9.074  1.00  0.00
ATOM     84  OG  SER    12      -0.393 -23.720   8.593  1.00  0.00
ATOM     85  C   SER    12      -0.687 -20.333  10.147  1.00  0.00
ATOM     86  O   SER    12       0.124 -20.257  11.038  1.00  0.00
ATOM     87  N   TYR    13      -1.395 -19.262   9.874  1.00  0.00
ATOM     88  CA  TYR    13      -1.602 -18.054  10.711  1.00  0.00
ATOM     89  CB  TYR    13      -2.180 -16.820   9.917  1.00  0.00
ATOM     90  CG  TYR    13      -1.308 -16.169   8.794  1.00  0.00
ATOM     91  CD1 TYR    13       0.023 -15.744   9.132  1.00  0.00
ATOM     92  CE1 TYR    13       0.863 -15.161   8.185  1.00  0.00
ATOM     93  CZ  TYR    13       0.419 -14.979   6.864  1.00  0.00
ATOM     94  CE2 TYR    13      -0.877 -15.482   6.507  1.00  0.00
ATOM     95  CD2 TYR    13      -1.753 -16.032   7.475  1.00  0.00
ATOM     96  C   TYR    13      -2.607 -18.524  11.878  1.00  0.00
ATOM     97  O   TYR    13      -2.635 -17.856  12.860  1.00  0.00
ATOM     98  N   LEU    14      -3.327 -19.647  11.792  1.00  0.00
ATOM     99  CA  LEU    14      -4.212 -20.115  12.892  1.00  0.00
ATOM    100  CB  LEU    14      -5.703 -19.889  12.635  1.00  0.00
ATOM    101  CG  LEU    14      -6.694 -20.184  13.718  1.00  0.00
ATOM    102  CD1 LEU    14      -6.601 -19.442  15.078  1.00  0.00
ATOM    103  CD2 LEU    14      -8.033 -19.876  13.203  1.00  0.00
ATOM    104  C   LEU    14      -4.032 -21.528  13.402  1.00  0.00
ATOM    105  O   LEU    14      -3.807 -21.692  14.569  1.00  0.00
ATOM    106  N   GLU    15      -4.315 -22.596  12.639  1.00  0.00
ATOM    107  CA  GLU    15      -4.481 -23.952  13.210  1.00  0.00
ATOM    108  CB  GLU    15      -5.136 -24.882  12.121  1.00  0.00
ATOM    109  CG  GLU    15      -4.217 -25.638  11.133  1.00  0.00
ATOM    110  CD  GLU    15      -3.538 -24.715  10.107  1.00  0.00
ATOM    111  OE1 GLU    15      -2.343 -24.561  10.116  1.00  0.00
ATOM    112  OE2 GLU    15      -4.228 -24.052   9.304  1.00  0.00
ATOM    113  C   GLU    15      -3.198 -24.465  13.849  1.00  0.00
ATOM    114  O   GLU    15      -3.170 -24.814  14.959  1.00  0.00
ATOM    115  N   GLY    16      -2.076 -24.279  13.162  1.00  0.00
ATOM    116  CA  GLY    16      -0.697 -24.435  13.548  1.00  0.00
ATOM    117  C   GLY    16      -0.279 -23.581  14.739  1.00  0.00
ATOM    118  O   GLY    16       0.469 -24.001  15.612  1.00  0.00
ATOM    119  N   GLN    17      -0.820 -22.358  14.855  1.00  0.00
ATOM    120  CA  GLN    17      -0.413 -21.402  15.861  1.00  0.00
ATOM    121  CB  GLN    17      -0.872 -19.998  15.493  1.00  0.00
ATOM    122  CG  GLN    17      -0.137 -19.573  14.202  1.00  0.00
ATOM    123  CD  GLN    17       1.345 -19.643  14.326  1.00  0.00
ATOM    124  OE1 GLN    17       1.897 -19.603  15.424  1.00  0.00
ATOM    125  NE2 GLN    17       2.007 -19.453  13.219  1.00  0.00
ATOM    126  C   GLN    17      -1.018 -21.675  17.280  1.00  0.00
ATOM    127  O   GLN    17      -0.362 -21.712  18.276  1.00  0.00
ATOM    128  N   ALA    18      -2.292 -22.090  17.257  1.00  0.00
ATOM    129  CA  ALA    18      -3.051 -22.523  18.377  1.00  0.00
ATOM    130  CB  ALA    18      -4.547 -22.547  17.913  1.00  0.00
ATOM    131  C   ALA    18      -2.522 -23.917  18.807  1.00  0.00
ATOM    132  O   ALA    18      -2.546 -24.221  19.983  1.00  0.00
ATOM    133  N   ALA    19      -2.150 -24.719  17.820  1.00  0.00
ATOM    134  CA  ALA    19      -1.509 -25.995  18.135  1.00  0.00
ATOM    135  CB  ALA    19      -1.633 -26.857  16.884  1.00  0.00
ATOM    136  C   ALA    19      -0.126 -25.984  18.805  1.00  0.00
ATOM    137  O   ALA    19      -0.039 -26.510  19.936  1.00  0.00
ATOM    138  N   LYS    20       0.773 -25.242  18.229  1.00  0.00
ATOM    139  CA  LYS    20       2.119 -25.099  18.906  1.00  0.00
ATOM    140  CB  LYS    20       3.150 -24.309  17.994  1.00  0.00
ATOM    141  CG  LYS    20       2.870 -22.805  17.626  1.00  0.00
ATOM    142  CD  LYS    20       3.273 -21.784  18.731  1.00  0.00
ATOM    143  CE  LYS    20       3.141 -20.361  18.294  1.00  0.00
ATOM    144  NZ  LYS    20       1.685 -19.933  18.255  1.00  0.00
ATOM    145  C   LYS    20       2.031 -24.617  20.312  1.00  0.00
ATOM    146  O   LYS    20       2.862 -24.897  21.192  1.00  0.00
ATOM    147  N   GLU    21       0.966 -23.855  20.579  1.00  0.00
ATOM    148  CA  GLU    21       0.748 -23.276  21.897  1.00  0.00
ATOM    149  CB  GLU    21      -0.329 -22.162  21.825  1.00  0.00
ATOM    150  CG  GLU    21       0.059 -20.795  22.545  1.00  0.00
ATOM    151  CD  GLU    21       1.243 -20.131  21.878  1.00  0.00
ATOM    152  OE1 GLU    21       1.005 -19.515  20.817  1.00  0.00
ATOM    153  OE2 GLU    21       2.339 -20.317  22.436  1.00  0.00
ATOM    154  C   GLU    21       0.418 -24.204  23.009  1.00  0.00
ATOM    155  O   GLU    21       0.330 -23.721  24.119  1.00  0.00
ATOM    156  N   PHE    22       0.169 -25.480  22.713  1.00  0.00
ATOM    157  CA  PHE    22       0.234 -26.610  23.703  1.00  0.00
ATOM    158  CB  PHE    22       0.055 -27.950  22.939  1.00  0.00
ATOM    159  CG  PHE    22      -1.461 -28.309  22.644  1.00  0.00
ATOM    160  CD1 PHE    22      -2.306 -27.489  21.902  1.00  0.00
ATOM    161  CE1 PHE    22      -3.638 -27.881  21.626  1.00  0.00
ATOM    162  CZ  PHE    22      -4.054 -29.102  22.164  1.00  0.00
ATOM    163  CE2 PHE    22      -3.239 -29.909  22.922  1.00  0.00
ATOM    164  CD2 PHE    22      -1.887 -29.534  23.147  1.00  0.00
ATOM    165  C   PHE    22       1.490 -26.635  24.642  1.00  0.00
ATOM    166  O   PHE    22       1.359 -27.032  25.808  1.00  0.00
ATOM    167  N   ILE    23       2.583 -25.970  24.177  1.00  0.00
ATOM    168  CA  ILE    23       3.835 -25.827  24.969  1.00  0.00
ATOM    169  CB  ILE    23       4.996 -25.670  24.070  1.00  0.00
ATOM    170  CG2 ILE    23       5.264 -24.219  23.574  1.00  0.00
ATOM    171  CG1 ILE    23       6.275 -26.305  24.739  1.00  0.00
ATOM    172  CD1 ILE    23       7.489 -26.272  23.843  1.00  0.00
ATOM    173  C   ILE    23       3.769 -24.751  26.030  1.00  0.00
ATOM    174  O   ILE    23       4.738 -24.485  26.704  1.00  0.00
ATOM    175  N   ALA    24       2.736 -23.945  26.036  1.00  0.00
ATOM    176  CA  ALA    24       2.492 -22.779  26.919  1.00  0.00
ATOM    177  CB  ALA    24       2.763 -21.492  26.124  1.00  0.00
ATOM    178  C   ALA    24       1.144 -22.731  27.688  1.00  0.00
ATOM    179  O   ALA    24       1.111 -22.421  28.883  1.00  0.00
ATOM    180  N   TRP    25       0.055 -22.972  26.971  1.00  0.00
ATOM    181  CA  TRP    25      -1.319 -23.004  27.487  1.00  0.00
ATOM    182  CB  TRP    25      -2.394 -22.966  26.347  1.00  0.00
ATOM    183  CG  TRP    25      -2.903 -24.292  25.695  1.00  0.00
ATOM    184  CD1 TRP    25      -2.735 -24.632  24.460  1.00  0.00
ATOM    185  NE1 TRP    25      -3.362 -25.812  24.147  1.00  0.00
ATOM    186  CE2 TRP    25      -4.019 -26.364  25.156  1.00  0.00
ATOM    187  CZ2 TRP    25      -4.696 -27.583  25.422  1.00  0.00
ATOM    188  CZ3 TRP    25      -5.232 -26.815  27.643  1.00  0.00
ATOM    189  CE3 TRP    25      -4.435 -25.599  27.407  1.00  0.00
ATOM    190  CD2 TRP    25      -3.772 -25.372  26.181  1.00  0.00
ATOM    191  C   TRP    25      -1.486 -24.229  28.389  1.00  0.00
ATOM    192  O   TRP    25      -1.980 -24.118  29.559  1.00  0.00
ATOM    193  N   LEU    26      -0.912 -25.383  27.992  1.00  0.00
ATOM    194  CA  LEU    26      -0.886 -26.646  28.716  1.00  0.00
ATOM    195  CB  LEU    26      -1.408 -27.780  27.756  1.00  0.00
ATOM    196  CG  LEU    26      -1.266 -29.182  28.345  1.00  0.00
ATOM    197  CD1 LEU    26      -2.073 -29.340  29.667  1.00  0.00
ATOM    198  CD2 LEU    26      -1.833 -30.197  27.353  1.00  0.00
ATOM    199  C   LEU    26       0.482 -26.943  29.429  1.00  0.00
ATOM    200  O   LEU    26       0.521 -26.684  30.584  1.00  0.00
ATOM    201  N   VAL    27       1.541 -27.283  28.693  1.00  0.00
ATOM    202  CA  VAL    27       2.879 -27.296  29.276  1.00  0.00
ATOM    203  CB  VAL    27       3.974 -28.009  28.394  1.00  0.00
ATOM    204  CG1 VAL    27       5.275 -28.472  29.166  1.00  0.00
ATOM    205  CG2 VAL    27       3.284 -29.198  27.802  1.00  0.00
ATOM    206  C   VAL    27       3.328 -25.900  29.673  1.00  0.00
ATOM    207  O   VAL    27       2.725 -24.886  29.243  1.00  0.00
ATOM    208  N   LYS    28       4.336 -25.778  30.525  1.00  0.00
ATOM    209  CA  LYS    28       4.778 -24.425  30.950  1.00  0.00
ATOM    210  CB  LYS    28       4.498 -24.262  32.403  1.00  0.00
ATOM    211  CG  LYS    28       2.931 -24.293  32.817  1.00  0.00
ATOM    212  CD  LYS    28       2.154 -23.072  32.287  1.00  0.00
ATOM    213  CE  LYS    28       0.634 -23.163  32.043  1.00  0.00
ATOM    214  NZ  LYS    28       0.288 -24.100  30.956  1.00  0.00
ATOM    215  C   LYS    28       6.146 -23.834  30.522  1.00  0.00
ATOM    216  O   LYS    28       6.461 -22.726  30.905  1.00  0.00
ATOM    217  N   ABA    29       6.979 -24.663  29.799  1.00  0.00
ATOM    218  CA  ABA    29       8.291 -24.270  29.238  1.00  0.00
ATOM    219  CB  ABA    29       8.929 -25.360  28.372  1.00  0.00
ATOM    220  CG  ABA    29       9.323 -26.614  29.179  1.00  0.00
ATOM    221  C   ABA    29       8.286 -22.997  28.412  1.00  0.00
ATOM    222  O   ABA    29       9.255 -22.281  28.408  1.00  0.00
ATOM    223  N   ARG    30       7.169 -22.752  27.699  1.00  0.00
ATOM    224  CA  ARG    30       6.775 -21.572  26.857  1.00  0.00
ATOM    225  CB  ARG    30       6.665 -20.237  27.678  1.00  0.00
ATOM    226  CG  ARG    30       5.567 -19.281  27.090  1.00  0.00
ATOM    227  CD  ARG    30       6.109 -18.450  25.850  1.00  0.00
ATOM    228  NE  ARG    30       5.075 -17.825  24.980  1.00  0.00
ATOM    229  CZ  ARG    30       4.522 -18.325  23.953  1.00  0.00
ATOM    230  C   ARG    30       7.711 -21.390  25.613  1.00  0.00
ATOM    231  O   ARG    30       7.246 -21.371  24.486  1.00  0.00
ATOM    232  N   NHE    31       9.003 -21.300  25.827  1.00  0.00
TER
END
