# Supplementary material for: In silico approaches for predicting the half-life of natural and modified peptides in blood
Source: PLoS One. 2018 Jun 1;13(6):e0196829. doi: 10.1371/journal.pone.0196829 (PMC5983457; doi:10.1371/journal.pone.0196829)
Supplement: S3 File — (ZIP) [file pone.0196829.s009.zip › 3may2018_261_pdb_files/1218.pdb]

PFRMAT TS
TARGET 1218
AUTHOR Raghava-GPS-serv
METHOD PEPSTR
MODEL  1  REFINED
PARENT N/A
ATOM      1  N   VAL     1       6.315  -7.161  -6.476  1.00  0.00
ATOM      2  CA  VAL     1       6.652  -7.744  -5.206  1.00  0.00
ATOM      3  CB  VAL     1       7.808  -8.802  -5.279  1.00  0.00
ATOM      4  CG1 VAL     1       7.459 -10.080  -6.147  1.00  0.00
ATOM      5  CG2 VAL     1       9.013  -8.025  -5.789  1.00  0.00
ATOM      6  C   VAL     1       6.872  -6.737  -4.121  1.00  0.00
ATOM      7  O   VAL     1       6.754  -7.059  -2.942  1.00  0.00
ATOM      8  N   ARG     2       7.027  -5.475  -4.574  1.00  0.00
ATOM      9  CA  ARG     2       7.072  -4.264  -3.651  1.00  0.00
ATOM     10  CB  ARG     2       7.193  -2.984  -4.517  1.00  0.00
ATOM     11  CG  ARG     2       7.278  -1.617  -3.791  1.00  0.00
ATOM     12  CD  ARG     2       7.826  -0.447  -4.662  1.00  0.00
ATOM     13  NE  ARG     2       6.835   0.144  -5.643  1.00  0.00
ATOM     14  CZ  ARG     2       7.140   0.984  -6.666  1.00  0.00
ATOM     15  C   ARG     2       5.810  -4.271  -2.725  1.00  0.00
ATOM     16  O   ARG     2       4.657  -4.549  -3.180  1.00  0.00
ATOM     17  N   ARG     3       6.070  -4.049  -1.452  1.00  0.00
ATOM     18  CA  ARG     3       5.145  -4.193  -0.348  1.00  0.00
ATOM     19  CB  ARG     3       5.942  -4.427   0.946  1.00  0.00
ATOM     20  CG  ARG     3       5.116  -4.948   2.112  1.00  0.00
ATOM     21  CD  ARG     3       6.013  -5.096   3.387  1.00  0.00
ATOM     22  NE  ARG     3       5.256  -5.607   4.544  1.00  0.00
ATOM     23  CZ  ARG     3       5.467  -5.371   5.809  1.00  0.00
ATOM     24  C   ARG     3       3.915  -3.295  -0.291  1.00  0.00
ATOM     25  O   ARG     3       3.729  -2.493   0.616  1.00  0.00
ATOM     26  N   ALA     4       2.994  -3.511  -1.201  1.00  0.00
ATOM     27  CA  ALA     4       1.546  -3.423  -0.907  1.00  0.00
ATOM     28  CB  ALA     4       0.722  -3.633  -2.189  1.00  0.00
ATOM     29  C   ALA     4       1.197  -4.597   0.074  1.00  0.00
ATOM     30  O   ALA     4       1.386  -5.791  -0.211  1.00  0.00
ATOM     31  N   ASP     5       0.866  -4.219   1.271  1.00  0.00
ATOM     32  CA  ASP     5       0.908  -5.007   2.501  1.00  0.00
ATOM     33  CB  ASP     5       1.358  -4.118   3.669  1.00  0.00
ATOM     34  CG  ASP     5       1.771  -4.842   4.907  1.00  0.00
ATOM     35  OD1 ASP     5       2.519  -5.864   4.802  1.00  0.00
ATOM     36  OD2 ASP     5       1.338  -4.403   6.002  1.00  0.00
ATOM     37  C   ASP     5      -0.457  -5.624   2.921  1.00  0.00
ATOM     38  O   ASP     5      -1.467  -4.955   3.098  1.00  0.00
ATOM     39  N   ARG     6      -0.510  -6.948   3.131  1.00  0.00
ATOM     40  CA  ARG     6      -1.652  -7.866   3.110  1.00  0.00
ATOM     41  CB  ARG     6      -2.584  -7.642   4.324  1.00  0.00
ATOM     42  CG  ARG     6      -1.952  -7.713   5.719  1.00  0.00
ATOM     43  CD  ARG     6      -2.843  -7.046   6.783  1.00  0.00
ATOM     44  NE  ARG     6      -2.798  -5.554   6.619  1.00  0.00
ATOM     45  CZ  ARG     6      -1.756  -4.754   6.743  1.00  0.00
ATOM     46  C   ARG     6      -2.374  -7.899   1.805  1.00  0.00
ATOM     47  O   ARG     6      -2.897  -9.007   1.469  1.00  0.00
ATOM     48  N   ALA     7      -2.475  -6.760   1.138  1.00  0.00
ATOM     49  CA  ALA     7      -2.966  -6.729  -0.255  1.00  0.00
ATOM     50  CB  ALA     7      -2.971  -5.184  -0.679  1.00  0.00
ATOM     51  C   ALA     7      -2.411  -7.692  -1.286  1.00  0.00
ATOM     52  O   ALA     7      -1.233  -7.878  -1.389  1.00  0.00
ATOM     53  N   ALA     8      -3.248  -8.273  -2.119  1.00  0.00
ATOM     54  CA  ALA     8      -2.925  -9.558  -2.756  1.00  0.00
ATOM     55  CB  ALA     8      -4.063 -10.614  -2.371  1.00  0.00
ATOM     56  C   ALA     8      -2.919  -9.458  -4.302  1.00  0.00
ATOM     57  O   ALA     8      -2.774 -10.511  -4.968  1.00  0.00
ATOM     58  N   VAL     9      -2.930  -8.234  -4.802  1.00  0.00
ATOM     59  CA  VAL     9      -2.612  -7.812  -6.183  1.00  0.00
ATOM     60  CB  VAL     9      -2.904  -6.277  -6.228  1.00  0.00
ATOM     61  CG1 VAL     9      -1.943  -5.359  -5.430  1.00  0.00
ATOM     62  CG2 VAL     9      -2.988  -5.837  -7.733  1.00  0.00
ATOM     63  C   VAL     9      -1.241  -8.155  -6.655  1.00  0.00
ATOM     64  O   VAL     9      -0.270  -7.859  -5.993  1.00  0.00
ATOM     65  N   PRO    10      -1.101  -8.971  -7.747  1.00  0.00
ATOM     66  CD  PRO    10      -2.130  -9.694  -8.398  1.00  0.00
ATOM     67  CG  PRO    10      -1.433 -10.824  -9.115  1.00  0.00
ATOM     68  CB  PRO    10      -0.038 -10.369  -9.486  1.00  0.00
ATOM     69  CA  PRO    10       0.194  -9.345  -8.383  1.00  0.00
ATOM     70  C   PRO    10       1.047  -8.132  -8.749  1.00  0.00
ATOM     71  O   PRO    10       0.723  -6.928  -8.761  1.00  0.00
ATOM     72  N   GLY    11       2.321  -8.334  -9.015  1.00  0.00
ATOM     73  CA  GLY    11       3.279  -7.307  -9.527  1.00  0.00
ATOM     74  C   GLY    11       4.765  -7.777  -9.543  1.00  0.00
ATOM     75  O   GLY    11       5.173  -8.524  -8.665  1.00  0.00
ATOM     76  N   GLY    12       5.573  -7.069 -10.330  1.00  0.00
ATOM     77  CA  GLY    12       7.043  -6.973 -10.210  1.00  0.00
ATOM     78  C   GLY    12       7.502  -5.577  -9.634  1.00  0.00
ATOM     79  O   GLY    12       6.961  -5.115  -8.624  1.00  0.00
ATOM     80  N   GLY    13       8.525  -4.955 -10.169  1.00  0.00
ATOM     81  CA  GLY    13       9.179  -3.803  -9.553  1.00  0.00
ATOM     82  C   GLY    13       8.201  -2.581  -9.389  1.00  0.00
ATOM     83  O   GLY    13       8.271  -1.940  -8.362  1.00  0.00
ATOM     84  N   GLY    14       7.321  -2.174 -10.288  1.00  0.00
ATOM     85  CA  GLY    14       6.321  -1.134 -10.060  1.00  0.00
ATOM     86  C   GLY    14       5.115  -1.437  -9.192  1.00  0.00
ATOM     87  O   GLY    14       4.103  -0.806  -9.418  1.00  0.00
ATOM     88  N   ARG    15       5.063  -2.494  -8.351  1.00  0.00
ATOM     89  CA  ARG    15       3.856  -2.882  -7.678  1.00  0.00
ATOM     90  CB  ARG    15       4.106  -4.257  -6.922  1.00  0.00
ATOM     91  CG  ARG    15       2.905  -4.857  -6.179  1.00  0.00
ATOM     92  CD  ARG    15       3.202  -6.197  -5.540  1.00  0.00
ATOM     93  NE  ARG    15       2.013  -6.757  -4.962  1.00  0.00
ATOM     94  CZ  ARG    15       1.722  -6.937  -3.721  1.00  0.00
ATOM     95  C   ARG    15       3.515  -1.695  -6.734  1.00  0.00
ATOM     96  O   ARG    15       4.395  -1.361  -5.925  1.00  0.00
ATOM     97  N   GLY    16       2.242  -1.198  -6.741  1.00  0.00
ATOM     98  CA  GLY    16       1.820  -0.067  -5.909  1.00  0.00
ATOM     99  C   GLY    16       2.432   1.346  -6.187  1.00  0.00
ATOM    100  O   GLY    16       3.617   1.464  -6.362  1.00  0.00
ATOM    101  OXT GLY    16       1.723   2.350  -6.158  1.00  0.00
TER
END
