# Supplementary material for: In silico approaches for predicting the half-life of natural and modified peptides in blood
Source: PLoS One. 2018 Jun 1;13(6):e0196829. doi: 10.1371/journal.pone.0196829 (PMC5983457; doi:10.1371/journal.pone.0196829)
Supplement: S3 File — (ZIP) [file pone.0196829.s009.zip › 3may2018_261_pdb_files/1243.pdb]

PFRMAT TS
TARGET 1243
AUTHOR Raghava-GPS-serv
METHOD PEPSTR
MODEL  1  REFINED
PARENT N/A
ATOM      1  N   MET     1      -3.169 -17.160   7.128  1.00  0.00
ATOM      2  CA  MET     1      -2.619 -16.489   5.930  1.00  0.00
ATOM      3  CB  MET     1      -2.610 -14.992   6.277  1.00  0.00
ATOM      4  CG  MET     1      -3.938 -14.358   6.728  1.00  0.00
ATOM      5  SD  MET     1      -5.140 -14.426   5.364  1.00  0.00
ATOM      6  CE  MET     1      -6.459 -13.445   6.104  1.00  0.00
ATOM      7  C   MET     1      -1.208 -16.927   5.508  1.00  0.00
ATOM      8  O   MET     1      -0.701 -16.326   4.590  1.00  0.00
ATOM      9  N   LEU     2      -0.558 -17.932   6.144  1.00  0.00
ATOM     10  CA  LEU     2       0.938 -18.069   6.106  1.00  0.00
ATOM     11  CB  LEU     2       1.415 -19.093   7.173  1.00  0.00
ATOM     12  CG  LEU     2       1.364 -20.580   6.793  1.00  0.00
ATOM     13  CD1 LEU     2       2.254 -21.437   7.725  1.00  0.00
ATOM     14  CD2 LEU     2      -0.078 -21.055   6.750  1.00  0.00
ATOM     15  C   LEU     2       1.359 -18.450   4.723  1.00  0.00
ATOM     16  O   LEU     2       2.565 -18.368   4.436  1.00  0.00
ATOM     17  N   THR     3       0.437 -18.822   3.815  1.00  0.00
ATOM     18  CA  THR     3       0.653 -19.414   2.466  1.00  0.00
ATOM     19  CB  THR     3      -0.571 -20.187   1.896  1.00  0.00
ATOM     20  CG2 THR     3      -0.751 -21.558   2.632  1.00  0.00
ATOM     21  OG1 THR     3      -1.781 -19.470   2.030  1.00  0.00
ATOM     22  C   THR     3       1.148 -18.326   1.474  1.00  0.00
ATOM     23  O   THR     3       1.507 -18.625   0.323  1.00  0.00
ATOM     24  N   LYS     4       1.043 -17.044   1.922  1.00  0.00
ATOM     25  CA  LYS     4       1.669 -15.874   1.209  1.00  0.00
ATOM     26  CB  LYS     4       1.374 -14.453   1.844  1.00  0.00
ATOM     27  CG  LYS     4       2.335 -13.864   2.874  1.00  0.00
ATOM     28  CD  LYS     4       2.347 -14.645   4.194  1.00  0.00
ATOM     29  CE  LYS     4       3.707 -14.736   4.924  1.00  0.00
ATOM     30  NZ  LYS     4       4.571 -15.700   4.246  1.00  0.00
ATOM     31  C   LYS     4       3.189 -15.974   0.893  1.00  0.00
ATOM     32  O   LYS     4       3.854 -16.721   1.588  1.00  0.00
ATOM     33  N   PHE     5       3.694 -15.254  -0.119  1.00  0.00
ATOM     34  CA  PHE     5       5.119 -15.167  -0.364  1.00  0.00
ATOM     35  CB  PHE     5       5.330 -14.087  -1.453  1.00  0.00
ATOM     36  CG  PHE     5       6.585 -14.066  -2.311  1.00  0.00
ATOM     37  CD1 PHE     5       7.648 -13.170  -1.949  1.00  0.00
ATOM     38  CE1 PHE     5       8.850 -13.082  -2.566  1.00  0.00
ATOM     39  CZ  PHE     5       9.017 -13.887  -3.706  1.00  0.00
ATOM     40  CE2 PHE     5       8.038 -14.826  -4.094  1.00  0.00
ATOM     41  CD2 PHE     5       6.831 -14.883  -3.368  1.00  0.00
ATOM     42  C   PHE     5       5.970 -14.937   0.842  1.00  0.00
ATOM     43  O   PHE     5       5.430 -14.339   1.755  1.00  0.00
ATOM     44  N   GLU     6       7.198 -15.438   0.791  1.00  0.00
ATOM     45  CA  GLU     6       8.037 -15.614   1.957  1.00  0.00
ATOM     46  CB  GLU     6       7.934 -17.012   2.562  1.00  0.00
ATOM     47  CG  GLU     6       8.754 -17.103   3.849  1.00  0.00
ATOM     48  CD  GLU     6       8.314 -16.101   4.925  1.00  0.00
ATOM     49  OE1 GLU     6       9.135 -15.202   5.156  1.00  0.00
ATOM     50  OE2 GLU     6       7.135 -16.105   5.401  1.00  0.00
ATOM     51  C   GLU     6       9.464 -15.033   1.717  1.00  0.00
ATOM     52  O   GLU     6      10.063 -15.145   0.627  1.00  0.00
ATOM     53  N   THR     7      10.004 -14.357   2.741  1.00  0.00
ATOM     54  CA  THR     7      11.373 -13.715   2.670  1.00  0.00
ATOM     55  CB  THR     7      11.432 -12.387   3.435  1.00  0.00
ATOM     56  CG2 THR     7      10.816 -11.238   2.730  1.00  0.00
ATOM     57  OG1 THR     7      10.973 -12.538   4.773  1.00  0.00
ATOM     58  C   THR     7      12.494 -14.596   3.368  1.00  0.00
ATOM     59  O   THR     7      13.667 -14.563   2.984  1.00  0.00
ATOM     60  N   LYS     8      12.057 -15.411   4.356  1.00  0.00
ATOM     61  CA  LYS     8      12.897 -16.361   5.110  1.00  0.00
ATOM     62  CB  LYS     8      12.165 -17.004   6.292  1.00  0.00
ATOM     63  CG  LYS     8      11.657 -15.946   7.255  1.00  0.00
ATOM     64  CD  LYS     8      10.643 -16.577   8.274  1.00  0.00
ATOM     65  CE  LYS     8       9.602 -15.583   8.843  1.00  0.00
ATOM     66  NZ  LYS     8       8.731 -15.030   7.806  1.00  0.00
ATOM     67  C   LYS     8      13.443 -17.471   4.201  1.00  0.00
ATOM     68  O   LYS     8      12.671 -18.299   3.698  1.00  0.00
ATOM     69  N   SER     9      14.763 -17.487   3.989  1.00  0.00
ATOM     70  CA  SER     9      15.389 -18.112   2.831  1.00  0.00
ATOM     71  CB  SER     9      15.482 -17.188   1.705  1.00  0.00
ATOM     72  OG  SER     9      14.190 -16.697   1.422  1.00  0.00
ATOM     73  C   SER     9      16.819 -18.577   3.016  1.00  0.00
ATOM     74  O   SER     9      17.631 -17.879   3.661  1.00  0.00
ATOM     75  N   ALA    10      17.151 -19.791   2.562  1.00  0.00
ATOM     76  CA  ALA    10      18.504 -20.406   2.485  1.00  0.00
ATOM     77  CB  ALA    10      18.496 -21.747   3.101  1.00  0.00
ATOM     78  C   ALA    10      18.969 -20.376   0.988  1.00  0.00
ATOM     79  O   ALA    10      18.144 -20.166   0.120  1.00  0.00
ATOM     80  N   ARG    11      20.174 -20.876   0.628  1.00  0.00
ATOM     81  CA  ARG    11      20.631 -21.042  -0.755  1.00  0.00
ATOM     82  CB  ARG    11      21.903 -21.907  -0.824  1.00  0.00
ATOM     83  CG  ARG    11      22.689 -21.969  -2.183  1.00  0.00
ATOM     84  CD  ARG    11      22.331 -23.202  -3.113  1.00  0.00
ATOM     85  NE  ARG    11      22.499 -22.872  -4.595  1.00  0.00
ATOM     86  CZ  ARG    11      21.564 -22.777  -5.536  1.00  0.00
ATOM     87  C   ARG    11      19.623 -21.660  -1.728  1.00  0.00
ATOM     88  O   ARG    11      19.616 -21.287  -2.916  1.00  0.00
ATOM     89  N   VAL    12      18.832 -22.645  -1.323  1.00  0.00
ATOM     90  CA  VAL    12      17.798 -23.352  -2.089  1.00  0.00
ATOM     91  CB  VAL    12      17.111 -24.377  -1.208  1.00  0.00
ATOM     92  CG1 VAL    12      16.422 -23.870   0.048  1.00  0.00
ATOM     93  CG2 VAL    12      16.396 -25.554  -1.881  1.00  0.00
ATOM     94  C   VAL    12      16.780 -22.459  -2.730  1.00  0.00
ATOM     95  O   VAL    12      16.111 -22.922  -3.658  1.00  0.00
ATOM     96  N   LYS    13      16.624 -21.218  -2.336  1.00  0.00
ATOM     97  CA  LYS    13      15.826 -20.110  -2.921  1.00  0.00
ATOM     98  CB  LYS    13      15.717 -18.957  -1.968  1.00  0.00
ATOM     99  CG  LYS    13      14.437 -18.109  -2.168  1.00  0.00
ATOM    100  CD  LYS    13      14.480 -16.576  -2.252  1.00  0.00
ATOM    101  CE  LYS    13      15.111 -15.789  -3.392  1.00  0.00
ATOM    102  NZ  LYS    13      14.758 -16.324  -4.760  1.00  0.00
ATOM    103  C   LYS    13      16.330 -19.788  -4.375  1.00  0.00
ATOM    104  O   LYS    13      16.370 -18.623  -4.767  1.00  0.00
ATOM    105  N   GLY    14      16.761 -20.757  -5.178  1.00  0.00
ATOM    106  CA  GLY    14      17.328 -20.550  -6.524  1.00  0.00
ATOM    107  C   GLY    14      17.288 -21.825  -7.375  1.00  0.00
ATOM    108  O   GLY    14      18.233 -22.644  -7.332  1.00  0.00
ATOM    109  N   LEU    15      16.174 -22.103  -8.123  1.00  0.00
ATOM    110  CA  LEU    15      16.134 -23.141  -9.181  1.00  0.00
ATOM    111  CB  LEU    15      15.856 -24.529  -8.486  1.00  0.00
ATOM    112  CG  LEU    15      16.208 -25.785  -9.282  1.00  0.00
ATOM    113  CD1 LEU    15      17.598 -25.774  -9.976  1.00  0.00
ATOM    114  CD2 LEU    15      16.313 -26.971  -8.316  1.00  0.00
ATOM    115  C   LEU    15      15.083 -22.756 -10.273  1.00  0.00
ATOM    116  O   LEU    15      14.174 -21.927 -10.148  1.00  0.00
ATOM    117  N   SER    16      15.285 -23.407 -11.417  1.00  0.00
ATOM    118  CA  SER    16      14.416 -23.217 -12.625  1.00  0.00
ATOM    119  CB  SER    16      15.145 -23.955 -13.821  1.00  0.00
ATOM    120  OG  SER    16      15.248 -25.353 -13.666  1.00  0.00
ATOM    121  C   SER    16      12.959 -23.711 -12.387  1.00  0.00
ATOM    122  O   SER    16      11.994 -23.285 -12.974  1.00  0.00
ATOM    123  N   PHE    17      12.820 -24.588 -11.446  1.00  0.00
ATOM    124  CA  PHE    17      11.657 -25.330 -11.124  1.00  0.00
ATOM    125  CB  PHE    17      12.073 -26.789 -10.741  1.00  0.00
ATOM    126  CG  PHE    17      11.077 -27.823 -10.359  1.00  0.00
ATOM    127  CD1 PHE    17      11.044 -28.210  -9.027  1.00  0.00
ATOM    128  CE1 PHE    17      10.048 -29.086  -8.590  1.00  0.00
ATOM    129  CZ  PHE    17       9.043 -29.591  -9.518  1.00  0.00
ATOM    130  CE2 PHE    17       9.149 -29.179 -10.855  1.00  0.00
ATOM    131  CD2 PHE    17      10.132 -28.270 -11.294  1.00  0.00
ATOM    132  C   PHE    17      10.957 -24.558 -10.037  1.00  0.00
ATOM    133  O   PHE    17      10.978 -23.275 -10.036  1.00  0.00
ATOM    134  N   HIE    18      10.220 -25.158  -9.142  1.00  0.00
ATOM    135  CA  HIE    18       9.515 -24.509  -8.036  1.00  0.00
ATOM    136  CB  HIE    18       8.604 -25.562  -7.258  1.00  0.00
ATOM    137  CG  HIE    18       7.837 -25.047  -6.078  1.00  0.00
ATOM    138  ND1 HIE    18       8.270 -25.239  -4.676  1.00  0.00
ATOM    139  CE1 HIE    18       7.234 -24.775  -3.958  1.00  0.00
ATOM    140  NE2 HIE    18       6.390 -24.165  -4.738  1.00  0.00
ATOM    141  CD2 HIE    18       6.707 -24.313  -6.092  1.00  0.00
ATOM    142  C   HIE    18      10.335 -23.612  -7.093  1.00  0.00
ATOM    143  O   HIE    18       9.934 -22.525  -6.683  1.00  0.00
ATOM    144  N   PRO    19      11.553 -24.061  -6.619  1.00  0.00
ATOM    145  CD  PRO    19      12.065 -25.407  -6.719  1.00  0.00
ATOM    146  CG  PRO    19      12.952 -25.619  -5.495  1.00  0.00
ATOM    147  CB  PRO    19      13.602 -24.282  -5.285  1.00  0.00
ATOM    148  CA  PRO    19      12.463 -23.337  -5.731  1.00  0.00
ATOM    149  C   PRO    19      13.047 -21.993  -6.180  1.00  0.00
ATOM    150  O   PRO    19      14.179 -21.601  -5.843  1.00  0.00
ATOM    151  N   LYS    20      12.238 -21.198  -6.917  1.00  0.00
ATOM    152  CA  LYS    20      12.378 -19.752  -6.885  1.00  0.00
ATOM    153  CB  LYS    20      11.477 -19.165  -7.991  1.00  0.00
ATOM    154  CG  LYS    20      11.775 -19.754  -9.429  1.00  0.00
ATOM    155  CD  LYS    20      10.828 -19.092 -10.440  1.00  0.00
ATOM    156  CE  LYS    20      10.893 -19.835 -11.825  1.00  0.00
ATOM    157  NZ  LYS    20      10.332 -21.232 -11.734  1.00  0.00
ATOM    158  C   LYS    20      12.144 -19.109  -5.590  1.00  0.00
ATOM    159  O   LYS    20      12.729 -18.095  -5.275  1.00  0.00
ATOM    160  N   ARG    21      11.237 -19.752  -4.788  1.00  0.00
ATOM    161  CA  ARG    21      11.008 -19.488  -3.322  1.00  0.00
ATOM    162  CB  ARG    21      10.142 -18.216  -3.228  1.00  0.00
ATOM    163  CG  ARG    21      10.110 -17.370  -1.971  1.00  0.00
ATOM    164  CD  ARG    21       9.231 -17.975  -0.868  1.00  0.00
ATOM    165  NE  ARG    21       9.971 -18.932  -0.012  1.00  0.00
ATOM    166  CZ  ARG    21      11.000 -18.740   0.815  1.00  0.00
ATOM    167  C   ARG    21      10.261 -20.648  -2.715  1.00  0.00
ATOM    168  O   ARG    21       9.009 -20.769  -2.696  1.00  0.00
ATOM    169  N   PRO    22      10.995 -21.718  -2.342  1.00  0.00
ATOM    170  CD  PRO    22      12.425 -21.816  -2.204  1.00  0.00
ATOM    171  CG  PRO    22      12.726 -23.060  -1.415  1.00  0.00
ATOM    172  CB  PRO    22      11.483 -23.965  -1.567  1.00  0.00
ATOM    173  CA  PRO    22      10.353 -22.904  -1.782  1.00  0.00
ATOM    174  C   PRO    22       9.538 -22.544  -0.477  1.00  0.00
ATOM    175  O   PRO    22      10.067 -22.206   0.537  1.00  0.00
ATOM    176  N   TRP    23       8.206 -22.692  -0.622  1.00  0.00
ATOM    177  CA  TRP    23       7.200 -22.439   0.390  1.00  0.00
ATOM    178  CB  TRP    23       6.957 -20.916   0.438  1.00  0.00
ATOM    179  CG  TRP    23       6.180 -20.416   1.637  1.00  0.00
ATOM    180  CD1 TRP    23       4.974 -19.766   1.677  1.00  0.00
ATOM    181  NE1 TRP    23       4.727 -19.380   3.008  1.00  0.00
ATOM    182  CE2 TRP    23       5.752 -19.800   3.819  1.00  0.00
ATOM    183  CZ2 TRP    23       5.997 -19.617   5.187  1.00  0.00
ATOM    184  CZ3 TRP    23       8.014 -20.967   4.948  1.00  0.00
ATOM    185  CE3 TRP    23       7.825 -21.044   3.545  1.00  0.00
ATOM    186  CD2 TRP    23       6.644 -20.590   3.003  1.00  0.00
ATOM    187  C   TRP    23       5.954 -23.225   0.072  1.00  0.00
ATOM    188  O   TRP    23       5.839 -23.890  -0.950  1.00  0.00
ATOM    189  N   ILE    24       5.023 -23.220   0.972  1.00  0.00
ATOM    190  CA  ILE    24       3.663 -23.725   0.699  1.00  0.00
ATOM    191  CB  ILE    24       2.927 -24.131   2.046  1.00  0.00
ATOM    192  CG2 ILE    24       1.752 -25.068   1.634  1.00  0.00
ATOM    193  CG1 ILE    24       3.839 -24.796   3.094  1.00  0.00
ATOM    194  CD1 ILE    24       4.498 -23.804   3.996  1.00  0.00
ATOM    195  C   ILE    24       2.757 -22.768  -0.165  1.00  0.00
ATOM    196  O   ILE    24       1.949 -22.023   0.396  1.00  0.00
ATOM    197  N   LEU    25       3.169 -22.671  -1.446  1.00  0.00
ATOM    198  CA  LEU    25       2.723 -21.782  -2.513  1.00  0.00
ATOM    199  CB  LEU    25       3.668 -20.473  -2.513  1.00  0.00
ATOM    200  CG  LEU    25       3.277 -19.424  -3.643  1.00  0.00
ATOM    201  CD1 LEU    25       1.915 -18.797  -3.258  1.00  0.00
ATOM    202  CD2 LEU    25       4.381 -18.368  -3.817  1.00  0.00
ATOM    203  C   LEU    25       2.811 -22.491  -3.848  1.00  0.00
ATOM    204  O   LEU    25       3.915 -23.008  -4.165  1.00  0.00
ATOM    205  OXT LEU    25       1.845 -22.513  -4.607  1.00  0.00
TER
END
