# Supplementary material for: In silico approaches for predicting the half-life of natural and modified peptides in blood
Source: PLoS One. 2018 Jun 1;13(6):e0196829. doi: 10.1371/journal.pone.0196829 (PMC5983457; doi:10.1371/journal.pone.0196829)
Supplement: S3 File — (ZIP) [file pone.0196829.s009.zip › 3may2018_261_pdb_files/1247.pdb]

PFRMAT TS
TARGET pl1247
AUTHOR Raghava-GPS-serv
METHOD PEPSTR
MODEL  1  REFINED
PARENT N/A
ATOM      1  N   HIE     1      23.672  -9.359   6.785  1.00  0.00
ATOM      2  CA  HIE     1      23.865  -8.572   5.544  1.00  0.00
ATOM      3  CB  HIE     1      25.236  -8.839   5.037  1.00  0.00
ATOM      4  CG  HIE     1      25.624  -8.023   3.742  1.00  0.00
ATOM      5  ND1 HIE     1      25.036  -6.843   3.241  1.00  0.00
ATOM      6  CE1 HIE     1      25.751  -6.458   2.174  1.00  0.00
ATOM      7  NE2 HIE     1      26.724  -7.320   1.961  1.00  0.00
ATOM      8  CD2 HIE     1      26.677  -8.321   2.914  1.00  0.00
ATOM      9  C   HIE     1      22.796  -8.945   4.464  1.00  0.00
ATOM     10  O   HIE     1      22.505 -10.080   4.240  1.00  0.00
ATOM     11  N   GLY     2      22.292  -7.976   3.666  1.00  0.00
ATOM     12  CA  GLY     2      21.317  -8.101   2.585  1.00  0.00
ATOM     13  C   GLY     2      21.976  -8.307   1.221  1.00  0.00
ATOM     14  O   GLY     2      21.223  -8.381   0.261  1.00  0.00
ATOM     15  N   GLU     3      23.297  -8.482   1.139  1.00  0.00
ATOM     16  CA  GLU     3      23.903  -9.039  -0.109  1.00  0.00
ATOM     17  CB  GLU     3      24.472  -7.904  -0.905  1.00  0.00
ATOM     18  CG  GLU     3      25.335  -8.048  -2.184  1.00  0.00
ATOM     19  CD  GLU     3      26.807  -8.516  -1.999  1.00  0.00
ATOM     20  OE1 GLU     3      27.258  -9.358  -2.816  1.00  0.00
ATOM     21  OE2 GLU     3      27.443  -8.058  -1.049  1.00  0.00
ATOM     22  C   GLU     3      24.954 -10.130   0.220  1.00  0.00
ATOM     23  O   GLU     3      25.178 -10.406   1.377  1.00  0.00
ATOM     24  N   GLY     4      25.454 -10.796  -0.808  1.00  0.00
ATOM     25  CA  GLY     4      26.477 -11.872  -0.765  1.00  0.00
ATOM     26  C   GLY     4      27.751 -11.592  -0.043  1.00  0.00
ATOM     27  O   GLY     4      27.886 -12.046   1.108  1.00  0.00
ATOM     28  N   THR     5      28.689 -10.824  -0.567  1.00  0.00
ATOM     29  CA  THR     5      30.040 -10.474  -0.066  1.00  0.00
ATOM     30  CB  THR     5      30.026  -9.281   0.959  1.00  0.00
ATOM     31  CG2 THR     5      31.384  -9.153   1.590  1.00  0.00
ATOM     32  OG1 THR     5      29.883  -8.017   0.265  1.00  0.00
ATOM     33  C   THR     5      30.946 -11.700   0.363  1.00  0.00
ATOM     34  O   THR     5      31.992 -11.997  -0.234  1.00  0.00
ATOM     35  N   PHE     6      30.584 -12.401   1.407  1.00  0.00
ATOM     36  CA  PHE     6      31.119 -13.743   1.830  1.00  0.00
ATOM     37  CB  PHE     6      32.316 -13.548   2.739  1.00  0.00
ATOM     38  CG  PHE     6      32.946 -14.897   3.251  1.00  0.00
ATOM     39  CD1 PHE     6      34.045 -15.393   2.635  1.00  0.00
ATOM     40  CE1 PHE     6      34.620 -16.578   3.023  1.00  0.00
ATOM     41  CZ  PHE     6      34.222 -17.161   4.248  1.00  0.00
ATOM     42  CE2 PHE     6      33.115 -16.672   4.946  1.00  0.00
ATOM     43  CD2 PHE     6      32.510 -15.512   4.436  1.00  0.00
ATOM     44  C   PHE     6      29.960 -14.601   2.483  1.00  0.00
ATOM     45  O   PHE     6      29.974 -15.812   2.430  1.00  0.00
ATOM     46  N   THR     7      29.042 -13.963   3.258  1.00  0.00
ATOM     47  CA  THR     7      27.816 -14.667   3.702  1.00  0.00
ATOM     48  CB  THR     7      28.149 -15.475   5.052  1.00  0.00
ATOM     49  CG2 THR     7      26.862 -16.014   5.766  1.00  0.00
ATOM     50  OG1 THR     7      28.974 -16.599   4.805  1.00  0.00
ATOM     51  C   THR     7      26.737 -13.558   3.842  1.00  0.00
ATOM     52  O   THR     7      26.758 -12.669   4.643  1.00  0.00
ATOM     53  N   SER     8      25.661 -13.728   3.050  1.00  0.00
ATOM     54  CA  SER     8      24.405 -13.052   3.308  1.00  0.00
ATOM     55  CB  SER     8      23.528 -13.107   2.074  1.00  0.00
ATOM     56  OG  SER     8      22.957 -11.874   1.812  1.00  0.00
ATOM     57  C   SER     8      23.579 -13.605   4.471  1.00  0.00
ATOM     58  O   SER     8      23.506 -14.769   4.700  1.00  0.00
ATOM     59  N   ASP     9      22.788 -12.779   5.231  1.00  0.00
ATOM     60  CA  ASP     9      21.814 -13.309   6.142  1.00  0.00
ATOM     61  CB  ASP     9      21.320 -12.206   7.064  1.00  0.00
ATOM     62  CG  ASP     9      20.279 -12.815   8.040  1.00  0.00
ATOM     63  OD1 ASP     9      20.698 -13.566   8.938  1.00  0.00
ATOM     64  OD2 ASP     9      19.104 -12.615   7.767  1.00  0.00
ATOM     65  C   ASP     9      20.686 -14.086   5.395  1.00  0.00
ATOM     66  O   ASP     9      20.148 -15.069   5.884  1.00  0.00
ATOM     67  N   LEU    10      20.418 -13.736   4.142  1.00  0.00
ATOM     68  CA  LEU    10      19.570 -14.536   3.279  1.00  0.00
ATOM     69  CB  LEU    10      19.531 -13.829   1.913  1.00  0.00
ATOM     70  CG  LEU    10      18.433 -14.388   0.924  1.00  0.00
ATOM     71  CD1 LEU    10      16.998 -14.585   1.432  1.00  0.00
ATOM     72  CD2 LEU    10      18.380 -13.419  -0.268  1.00  0.00
ATOM     73  C   LEU    10      20.068 -16.001   3.033  1.00  0.00
ATOM     74  O   LEU    10      19.255 -16.797   2.555  1.00  0.00
ATOM     75  N   SER    11      21.265 -16.429   3.515  1.00  0.00
ATOM     76  CA  SER    11      21.726 -17.804   3.462  1.00  0.00
ATOM     77  CB  SER    11      23.261 -17.853   3.329  1.00  0.00
ATOM     78  OG  SER    11      23.572 -17.149   2.127  1.00  0.00
ATOM     79  C   SER    11      21.530 -18.634   4.749  1.00  0.00
ATOM     80  O   SER    11      21.905 -19.786   4.767  1.00  0.00
ATOM     81  N   LYS    12      20.747 -18.146   5.780  1.00  0.00
ATOM     82  CA  LYS    12      20.352 -18.919   6.978  1.00  0.00
ATOM     83  CB  LYS    12      21.325 -18.577   8.156  1.00  0.00
ATOM     84  CG  LYS    12      21.510 -17.078   8.644  1.00  0.00
ATOM     85  CD  LYS    12      20.774 -16.745   9.996  1.00  0.00
ATOM     86  CE  LYS    12      19.261 -16.613   9.739  1.00  0.00
ATOM     87  NZ  LYS    12      18.925 -15.516   8.766  1.00  0.00
ATOM     88  C   LYS    12      18.902 -18.784   7.428  1.00  0.00
ATOM     89  O   LYS    12      18.301 -17.722   7.211  1.00  0.00
ATOM     90  N   GLN    13      18.354 -19.804   8.095  1.00  0.00
ATOM     91  CA  GLN    13      16.938 -19.834   8.510  1.00  0.00
ATOM     92  CB  GLN    13      16.471 -21.287   8.697  1.00  0.00
ATOM     93  CG  GLN    13      16.305 -21.924   7.340  1.00  0.00
ATOM     94  CD  GLN    13      15.945 -23.376   7.576  1.00  0.00
ATOM     95  OE1 GLN    13      16.775 -24.172   7.992  1.00  0.00
ATOM     96  NE2 GLN    13      14.678 -23.712   7.517  1.00  0.00
ATOM     97  C   GLN    13      16.499 -19.023   9.799  1.00  0.00
ATOM     98  O   GLN    13      17.334 -18.737  10.701  1.00  0.00
ATOM     99  N   LEU    14      15.225 -18.551   9.869  1.00  0.00
ATOM    100  CA  LEU    14      14.603 -17.891  11.036  1.00  0.00
ATOM    101  CB  LEU    14      13.849 -16.579  10.544  1.00  0.00
ATOM    102  CG  LEU    14      14.562 -15.464   9.808  1.00  0.00
ATOM    103  CD1 LEU    14      15.807 -14.910  10.629  1.00  0.00
ATOM    104  CD2 LEU    14      14.986 -15.825   8.378  1.00  0.00
ATOM    105  C   LEU    14      13.817 -18.890  11.909  1.00  0.00
ATOM    106  O   LEU    14      13.368 -18.462  13.013  1.00  0.00
ATOM    107  N   GLU    15      13.683 -20.120  11.454  1.00  0.00
ATOM    108  CA  GLU    15      13.027 -21.167  12.117  1.00  0.00
ATOM    109  CB  GLU    15      12.723 -22.302  11.049  1.00  0.00
ATOM    110  CG  GLU    15      11.847 -21.886   9.855  1.00  0.00
ATOM    111  CD  GLU    15      12.667 -21.359   8.696  1.00  0.00
ATOM    112  OE1 GLU    15      13.431 -20.415   8.863  1.00  0.00
ATOM    113  OE2 GLU    15      12.684 -22.003   7.644  1.00  0.00
ATOM    114  C   GLU    15      13.866 -21.697  13.235  1.00  0.00
ATOM    115  O   GLU    15      14.944 -21.199  13.561  1.00  0.00
ATOM    116  N   GLU    16      13.285 -22.647  13.954  1.00  0.00
ATOM    117  CA  GLU    16      13.694 -22.941  15.366  1.00  0.00
ATOM    118  CB  GLU    16      12.473 -23.547  16.134  1.00  0.00
ATOM    119  CG  GLU    16      12.595 -23.589  17.696  1.00  0.00
ATOM    120  CD  GLU    16      13.246 -24.832  18.211  1.00  0.00
ATOM    121  OE1 GLU    16      12.839 -25.971  17.788  1.00  0.00
ATOM    122  OE2 GLU    16      14.202 -24.742  19.040  1.00  0.00
ATOM    123  C   GLU    16      15.025 -23.670  15.459  1.00  0.00
ATOM    124  O   GLU    16      15.743 -23.561  16.452  1.00  0.00
ATOM    125  N   GLU    17      15.586 -24.121  14.274  1.00  0.00
ATOM    126  CA  GLU    17      17.016 -24.399  14.177  1.00  0.00
ATOM    127  CB  GLU    17      17.415 -25.029  12.857  1.00  0.00
ATOM    128  CG  GLU    17      16.475 -26.172  12.347  1.00  0.00
ATOM    129  CD  GLU    17      16.335 -27.294  13.403  1.00  0.00
ATOM    130  OE1 GLU    17      15.190 -27.833  13.602  1.00  0.00
ATOM    131  OE2 GLU    17      17.340 -27.611  14.107  1.00  0.00
ATOM    132  C   GLU    17      17.978 -23.267  14.616  1.00  0.00
ATOM    133  O   GLU    17      18.976 -23.459  15.267  1.00  0.00
ATOM    134  N   ALA    18      17.612 -21.970  14.243  1.00  0.00
ATOM    135  CA  ALA    18      18.302 -20.799  14.719  1.00  0.00
ATOM    136  CB  ALA    18      17.827 -19.621  13.875  1.00  0.00
ATOM    137  C   ALA    18      18.171 -20.434  16.218  1.00  0.00
ATOM    138  O   ALA    18      19.050 -19.771  16.702  1.00  0.00
ATOM    139  N   VAL    19      17.119 -20.943  16.878  1.00  0.00
ATOM    140  CA  VAL    19      17.030 -21.020  18.335  1.00  0.00
ATOM    141  CB  VAL    19      15.615 -21.216  18.933  1.00  0.00
ATOM    142  CG1 VAL    19      15.559 -21.214  20.474  1.00  0.00
ATOM    143  CG2 VAL    19      14.618 -20.129  18.468  1.00  0.00
ATOM    144  C   VAL    19      17.918 -22.125  18.840  1.00  0.00
ATOM    145  O   VAL    19      18.749 -21.832  19.753  1.00  0.00
ATOM    146  N   ARG    20      17.981 -23.344  18.218  1.00  0.00
ATOM    147  CA  ARG    20      18.804 -24.489  18.587  1.00  0.00
ATOM    148  CB  ARG    20      18.392 -25.622  17.716  1.00  0.00
ATOM    149  CG  ARG    20      18.502 -26.982  18.439  1.00  0.00
ATOM    150  CD  ARG    20      18.147 -28.110  17.499  1.00  0.00
ATOM    151  NE  ARG    20      16.857 -27.981  16.716  1.00  0.00
ATOM    152  CZ  ARG    20      15.668 -27.528  17.156  1.00  0.00
ATOM    153  C   ARG    20      20.253 -24.170  18.509  1.00  0.00
ATOM    154  O   ARG    20      21.092 -24.274  19.466  1.00  0.00
ATOM    155  N   LEU    21      20.650 -23.510  17.440  1.00  0.00
ATOM    156  CA  LEU    21      22.003 -22.990  17.192  1.00  0.00
ATOM    157  CB  LEU    21      22.261 -22.681  15.721  1.00  0.00
ATOM    158  CG  LEU    21      23.138 -23.598  15.025  1.00  0.00
ATOM    159  CD1 LEU    21      22.571 -25.038  14.983  1.00  0.00
ATOM    160  CD2 LEU    21      23.221 -23.069  13.609  1.00  0.00
ATOM    161  C   LEU    21      22.435 -21.814  18.133  1.00  0.00
ATOM    162  O   LEU    21      23.632 -21.422  18.162  1.00  0.00
ATOM    163  N   PHE    22      21.527 -21.279  18.920  1.00  0.00
ATOM    164  CA  PHE    22      21.836 -20.329  19.997  1.00  0.00
ATOM    165  CB  PHE    22      20.726 -19.257  19.998  1.00  0.00
ATOM    166  CG  PHE    22      20.989 -18.076  20.910  1.00  0.00
ATOM    167  CD1 PHE    22      21.880 -17.051  20.401  1.00  0.00
ATOM    168  CE1 PHE    22      22.260 -15.929  21.159  1.00  0.00
ATOM    169  CZ  PHE    22      21.726 -15.858  22.430  1.00  0.00
ATOM    170  CE2 PHE    22      21.022 -16.922  23.043  1.00  0.00
ATOM    171  CD2 PHE    22      20.586 -17.955  22.192  1.00  0.00
ATOM    172  C   PHE    22      22.148 -21.138  21.225  1.00  0.00
ATOM    173  O   PHE    22      23.252 -21.022  21.822  1.00  0.00
ATOM    174  N   ILE    23      21.252 -22.054  21.566  1.00  0.00
ATOM    175  CA  ILE    23      21.515 -23.021  22.656  1.00  0.00
ATOM    176  CB  ILE    23      20.205 -23.899  22.890  1.00  0.00
ATOM    177  CG2 ILE    23      20.336 -25.064  23.894  1.00  0.00
ATOM    178  CG1 ILE    23      19.059 -22.927  23.312  1.00  0.00
ATOM    179  CD1 ILE    23      19.250 -21.997  24.505  1.00  0.00
ATOM    180  C   ILE    23      22.742 -23.923  22.582  1.00  0.00
ATOM    181  O   ILE    23      23.333 -24.258  23.633  1.00  0.00
ATOM    182  N   GLU    24      23.261 -24.112  21.379  1.00  0.00
ATOM    183  CA  GLU    24      24.493 -24.844  21.064  1.00  0.00
ATOM    184  CB  GLU    24      24.430 -25.536  19.695  1.00  0.00
ATOM    185  CG  GLU    24      24.236 -27.076  19.780  1.00  0.00
ATOM    186  CD  GLU    24      25.428 -27.776  20.431  1.00  0.00
ATOM    187  OE1 GLU    24      26.556 -27.959  19.821  1.00  0.00
ATOM    188  OE2 GLU    24      25.447 -27.895  21.654  1.00  0.00
ATOM    189  C   GLU    24      25.716 -23.955  21.182  1.00  0.00
ATOM    190  O   GLU    24      26.776 -24.439  21.275  1.00  0.00
ATOM    191  N   TRP    25      25.531 -22.655  21.317  1.00  0.00
ATOM    192  CA  TRP    25      26.478 -21.763  21.923  1.00  0.00
ATOM    193  CB  TRP    25      26.696 -20.494  21.026  1.00  0.00
ATOM    194  CG  TRP    25      27.938 -20.212  20.320  1.00  0.00
ATOM    195  CD1 TRP    25      29.092 -19.985  20.982  1.00  0.00
ATOM    196  NE1 TRP    25      30.034 -19.610  20.125  1.00  0.00
ATOM    197  CE2 TRP    25      29.532 -19.591  18.836  1.00  0.00
ATOM    198  CZ2 TRP    25      30.088 -19.189  17.584  1.00  0.00
ATOM    199  CZ3 TRP    25      27.965 -19.654  16.471  1.00  0.00
ATOM    200  CE3 TRP    25      27.432 -19.999  17.702  1.00  0.00
ATOM    201  CD2 TRP    25      28.157 -19.924  18.900  1.00  0.00
ATOM    202  C   TRP    25      26.250 -21.350  23.360  1.00  0.00
ATOM    203  O   TRP    25      27.181 -20.802  23.996  1.00  0.00
ATOM    204  N   LEU    26      25.151 -21.808  24.012  1.00  0.00
ATOM    205  CA  LEU    26      24.997 -21.730  25.453  1.00  0.00
ATOM    206  CB  LEU    26      23.515 -21.727  25.764  1.00  0.00
ATOM    207  CG  LEU    26      23.210 -21.452  27.230  1.00  0.00
ATOM    208  CD1 LEU    26      23.479 -19.980  27.609  1.00  0.00
ATOM    209  CD2 LEU    26      21.675 -21.746  27.387  1.00  0.00
ATOM    210  C   LEU    26      25.687 -22.870  26.191  1.00  0.00
ATOM    211  O   LEU    26      26.383 -22.650  27.184  1.00  0.00
ATOM    212  N   LYS    27      25.583 -24.063  25.573  1.00  0.00
ATOM    213  CA  LYS    27      26.646 -24.989  25.642  1.00  0.00
ATOM    214  CB  LYS    27      26.381 -26.318  24.918  1.00  0.00
ATOM    215  CG  LYS    27      27.427 -27.475  25.272  1.00  0.00
ATOM    216  CD  LYS    27      27.733 -28.366  24.083  1.00  0.00
ATOM    217  CE  LYS    27      28.761 -27.759  23.128  1.00  0.00
ATOM    218  NZ  LYS    27      28.091 -26.952  22.086  1.00  0.00
ATOM    219  C   LYS    27      27.848 -24.289  24.976  1.00  0.00
ATOM    220  O   LYS    27      27.959 -24.220  23.814  1.00  0.00
ATOM    221  N   ASN    28      28.744 -23.689  25.790  1.00  0.00
ATOM    222  CA  ASN    28      29.844 -22.894  25.212  1.00  0.00
ATOM    223  CB  ASN    28      30.375 -22.068  26.325  1.00  0.00
ATOM    224  CG  ASN    28      31.261 -20.898  25.846  1.00  0.00
ATOM    225  OD1 ASN    28      32.496 -20.907  26.073  1.00  0.00
ATOM    226  ND2 ASN    28      30.755 -19.996  25.066  1.00  0.00
ATOM    227  C   ASN    28      30.866 -23.849  24.540  1.00  0.00
ATOM    228  O   ASN    28      30.755 -25.063  24.769  1.00  0.00
ATOM    229  N   GLY    29      31.868 -23.300  23.845  1.00  0.00
ATOM    230  CA  GLY    29      32.599 -23.946  22.727  1.00  0.00
ATOM    231  C   GLY    29      32.064 -23.813  21.316  1.00  0.00
ATOM    232  O   GLY    29      32.692 -24.090  20.274  1.00  0.00
ATOM    233  N   GLY    30      30.870 -23.230  21.310  1.00  0.00
ATOM    234  CA  GLY    30      30.050 -23.194  20.141  1.00  0.00
ATOM    235  C   GLY    30      29.529 -24.539  19.582  1.00  0.00
ATOM    236  O   GLY    30      29.704 -25.585  20.278  1.00  0.00
ATOM    237  N   PRO    31      28.850 -24.497  18.427  1.00  0.00
ATOM    238  CD  PRO    31      28.438 -23.313  17.832  1.00  0.00
ATOM    239  CG  PRO    31      27.227 -23.687  16.947  1.00  0.00
ATOM    240  CB  PRO    31      27.555 -25.193  16.556  1.00  0.00
ATOM    241  CA  PRO    31      28.237 -25.697  17.831  1.00  0.00
ATOM    242  C   PRO    31      29.337 -26.777  17.725  1.00  0.00
ATOM    243  O   PRO    31      30.320 -26.548  16.955  1.00  0.00
ATOM    244  N   SER    32      29.171 -27.957  18.317  1.00  0.00
ATOM    245  CA  SER    32      30.194 -28.893  18.680  1.00  0.00
ATOM    246  CB  SER    32      29.564 -30.095  19.418  1.00  0.00
ATOM    247  OG  SER    32      28.891 -29.585  20.546  1.00  0.00
ATOM    248  C   SER    32      31.155 -29.425  17.588  1.00  0.00
ATOM    249  O   SER    32      31.057 -30.498  17.036  1.00  0.00
ATOM    250  N   SER    33      32.147 -28.666  17.235  1.00  0.00
ATOM    251  CA  SER    33      33.040 -28.881  16.129  1.00  0.00
ATOM    252  CB  SER    33      32.343 -28.276  14.867  1.00  0.00
ATOM    253  OG  SER    33      32.076 -26.903  15.027  1.00  0.00
ATOM    254  C   SER    33      34.458 -28.285  16.359  1.00  0.00
ATOM    255  O   SER    33      34.735 -27.772  17.446  1.00  0.00
ATOM    256  N   GLY    34      35.388 -28.423  15.360  1.00  0.00
ATOM    257  CA  GLY    34      36.811 -27.988  15.666  1.00  0.00
ATOM    258  C   GLY    34      37.152 -26.482  15.552  1.00  0.00
ATOM    259  O   GLY    34      38.082 -25.891  16.182  1.00  0.00
ATOM    260  N   ALA    35      36.317 -25.679  14.951  1.00  0.00
ATOM    261  CA  ALA    35      36.528 -24.239  14.718  1.00  0.00
ATOM    262  CB  ALA    35      36.140 -23.947  13.220  1.00  0.00
ATOM    263  C   ALA    35      35.968 -23.233  15.778  1.00  0.00
ATOM    264  O   ALA    35      36.704 -22.330  16.133  1.00  0.00
ATOM    265  N   PRO    36      34.809 -23.436  16.389  1.00  0.00
ATOM    266  CD  PRO    36      33.769 -24.294  15.989  1.00  0.00
ATOM    267  CG  PRO    36      32.571 -24.071  16.897  1.00  0.00
ATOM    268  CB  PRO    36      32.746 -22.579  17.359  1.00  0.00
ATOM    269  CA  PRO    36      34.282 -22.417  17.339  1.00  0.00
ATOM    270  C   PRO    36      34.964 -22.311  18.719  1.00  0.00
ATOM    271  O   PRO    36      34.765 -21.225  19.243  1.00  0.00
ATOM    272  N   PRO    37      35.713 -23.307  19.217  1.00  0.00
ATOM    273  CD  PRO    37      36.006 -24.633  18.690  1.00  0.00
ATOM    274  CG  PRO    37      36.659 -25.414  19.819  1.00  0.00
ATOM    275  CB  PRO    37      37.210 -24.345  20.717  1.00  0.00
ATOM    276  CA  PRO    37      36.169 -23.304  20.604  1.00  0.00
ATOM    277  C   PRO    37      36.724 -21.932  21.243  1.00  0.00
ATOM    278  O   PRO    37      36.457 -21.844  22.440  1.00  0.00
ATOM    279  N   PRO    38      37.561 -21.113  20.584  1.00  0.00
ATOM    280  CD  PRO    38      38.165 -21.335  19.245  1.00  0.00
ATOM    281  CG  PRO    38      39.400 -20.418  19.153  1.00  0.00
ATOM    282  CB  PRO    38      38.967 -19.291  20.134  1.00  0.00
ATOM    283  CA  PRO    38      38.086 -19.937  21.242  1.00  0.00
ATOM    284  C   PRO    38      37.032 -18.919  21.819  1.00  0.00
ATOM    285  O   PRO    38      37.437 -17.921  22.526  1.00  0.00
ATOM    286  N   SER    39      35.763 -19.142  21.571  1.00  0.00
ATOM    287  CA  SER    39      34.572 -18.361  21.977  1.00  0.00
ATOM    288  CB  SER    39      33.689 -18.106  20.754  1.00  0.00
ATOM    289  OG  SER    39      32.969 -19.113  20.220  1.00  0.00
ATOM    290  C   SER    39      33.904 -18.822  23.295  1.00  0.00
ATOM    291  O   SER    39      32.874 -18.295  23.663  1.00  0.00
ATOM    292  N   NHE    40      34.386 -19.891  23.971  1.00  0.00
TER
END
