# Supplementary material for: In silico approaches for predicting the half-life of natural and modified peptides in blood
Source: PLoS One. 2018 Jun 1;13(6):e0196829. doi: 10.1371/journal.pone.0196829 (PMC5983457; doi:10.1371/journal.pone.0196829)
Supplement: S3 File — (ZIP) [file pone.0196829.s009.zip › 3may2018_261_pdb_files/1250.pdb]

PFRMAT TS
TARGET 1250
AUTHOR Raghava-GPS-serv
METHOD PEPSTR
MODEL  1  REFINED
PARENT N/A
ATOM      1  N   PHE     1     -10.195  12.529  18.614  1.00  0.00
ATOM      2  CA  PHE     1      -9.013  12.359  19.479  1.00  0.00
ATOM      3  CB  PHE     1      -9.179  11.210  20.406  1.00  0.00
ATOM      4  CG  PHE     1      -8.354  11.284  21.618  1.00  0.00
ATOM      5  CD1 PHE     1      -7.016  10.909  21.588  1.00  0.00
ATOM      6  CE1 PHE     1      -6.159  11.106  22.640  1.00  0.00
ATOM      7  CZ  PHE     1      -6.627  11.677  23.819  1.00  0.00
ATOM      8  CE2 PHE     1      -7.974  12.044  23.863  1.00  0.00
ATOM      9  CD2 PHE     1      -8.847  11.802  22.776  1.00  0.00
ATOM     10  C   PHE     1      -7.739  12.160  18.660  1.00  0.00
ATOM     11  O   PHE     1      -7.891  11.441  17.642  1.00  0.00
ATOM     12  N   VAL     2      -6.596  12.733  19.052  1.00  0.00
ATOM     13  CA  VAL     2      -5.381  12.719  18.310  1.00  0.00
ATOM     14  CB  VAL     2      -4.256  13.554  18.911  1.00  0.00
ATOM     15  CG1 VAL     2      -4.660  15.033  18.872  1.00  0.00
ATOM     16  CG2 VAL     2      -3.836  13.155  20.321  1.00  0.00
ATOM     17  C   VAL     2      -4.763  11.297  18.135  1.00  0.00
ATOM     18  O   VAL     2      -4.844  10.434  18.984  1.00  0.00
ATOM     19  N   PRO     3      -4.021  11.035  17.055  1.00  0.00
ATOM     20  CD  PRO     3      -3.726  11.977  15.917  1.00  0.00
ATOM     21  CG  PRO     3      -3.625  11.073  14.707  1.00  0.00
ATOM     22  CB  PRO     3      -2.994   9.835  15.241  1.00  0.00
ATOM     23  CA  PRO     3      -3.612   9.709  16.570  1.00  0.00
ATOM     24  C   PRO     3      -2.791   8.736  17.444  1.00  0.00
ATOM     25  O   PRO     3      -2.323   7.697  16.956  1.00  0.00
ATOM     26  N   ILE     4      -2.552   9.086  18.730  1.00  0.00
ATOM     27  CA  ILE     4      -1.801   8.361  19.763  1.00  0.00
ATOM     28  CB  ILE     4      -0.964   9.405  20.561  1.00  0.00
ATOM     29  CG2 ILE     4      -1.847  10.145  21.614  1.00  0.00
ATOM     30  CG1 ILE     4       0.298   8.885  21.286  1.00  0.00
ATOM     31  CD1 ILE     4       1.260   8.452  20.226  1.00  0.00
ATOM     32  C   ILE     4      -2.647   7.422  20.580  1.00  0.00
ATOM     33  O   ILE     4      -2.028   6.696  21.383  1.00  0.00
ATOM     34  N   PHE     5      -3.949   7.394  20.441  1.00  0.00
ATOM     35  CA  PHE     5      -4.788   6.427  21.058  1.00  0.00
ATOM     36  CB  PHE     5      -5.590   7.262  22.050  1.00  0.00
ATOM     37  CG  PHE     5      -6.318   6.549  23.159  1.00  0.00
ATOM     38  CD1 PHE     5      -5.615   6.039  24.246  1.00  0.00
ATOM     39  CE1 PHE     5      -6.277   5.188  25.171  1.00  0.00
ATOM     40  CZ  PHE     5      -7.647   4.991  25.084  1.00  0.00
ATOM     41  CE2 PHE     5      -8.365   5.551  24.029  1.00  0.00
ATOM     42  CD2 PHE     5      -7.694   6.330  23.049  1.00  0.00
ATOM     43  C   PHE     5      -5.742   5.618  20.145  1.00  0.00
ATOM     44  O   PHE     5      -5.843   5.933  18.944  1.00  0.00
ATOM     45  N   THR     6      -6.417   4.590  20.661  1.00  0.00
ATOM     46  CA  THR     6      -7.485   3.785  20.053  1.00  0.00
ATOM     47  CB  THR     6      -7.841   2.501  20.884  1.00  0.00
ATOM     48  CG2 THR     6      -6.664   1.653  21.056  1.00  0.00
ATOM     49  OG1 THR     6      -8.312   2.755  22.173  1.00  0.00
ATOM     50  C   THR     6      -8.736   4.692  19.921  1.00  0.00
ATOM     51  O   THR     6      -9.722   4.558  20.637  1.00  0.00
ATOM     52  N   TYR     7      -8.713   5.628  18.975  1.00  0.00
ATOM     53  CA  TYR     7      -9.867   6.355  18.473  1.00  0.00
ATOM     54  CB  TYR     7      -9.972   7.713  18.988  1.00  0.00
ATOM     55  CG  TYR     7     -11.282   8.461  18.788  1.00  0.00
ATOM     56  CD1 TYR     7     -11.240   9.545  17.913  1.00  0.00
ATOM     57  CE1 TYR     7     -12.414  10.186  17.574  1.00  0.00
ATOM     58  CZ  TYR     7     -13.646   9.697  18.040  1.00  0.00
ATOM     59  CE2 TYR     7     -13.635   8.590  18.955  1.00  0.00
ATOM     60  CD2 TYR     7     -12.429   7.973  19.292  1.00  0.00
ATOM     61  C   TYR     7     -10.066   6.211  16.973  1.00  0.00
ATOM     62  O   TYR     7      -9.143   5.974  16.246  1.00  0.00
ATOM     63  N   GLY     8     -11.269   6.702  16.463  1.00  0.00
ATOM     64  CA  GLY     8     -11.836   6.581  15.107  1.00  0.00
ATOM     65  C   GLY     8     -10.890   7.091  13.984  1.00  0.00
ATOM     66  O   GLY     8     -10.819   6.450  12.931  1.00  0.00
ATOM     67  N   GLU     9     -10.028   8.128  14.292  1.00  0.00
ATOM     68  CA  GLU     9      -9.074   8.688  13.381  1.00  0.00
ATOM     69  CB  GLU     9      -8.636   9.985  14.050  1.00  0.00
ATOM     70  CG  GLU     9      -7.851  10.890  13.209  1.00  0.00
ATOM     71  CD  GLU     9      -8.746  11.482  12.169  1.00  0.00
ATOM     72  OE1 GLU     9      -8.293  12.174  11.198  1.00  0.00
ATOM     73  OE2 GLU     9      -9.945  11.194  12.038  1.00  0.00
ATOM     74  C   GLU     9      -7.923   7.776  12.976  1.00  0.00
ATOM     75  O   GLU     9      -7.800   7.542  11.771  1.00  0.00
ATOM     76  N   LEU    10      -7.218   7.056  13.868  1.00  0.00
ATOM     77  CA  LEU    10      -6.189   5.993  13.618  1.00  0.00
ATOM     78  CB  LEU    10      -5.551   5.657  14.959  1.00  0.00
ATOM     79  CG  LEU    10      -4.258   4.879  14.885  1.00  0.00
ATOM     80  CD1 LEU    10      -3.176   5.489  13.996  1.00  0.00
ATOM     81  CD2 LEU    10      -3.689   4.444  16.181  1.00  0.00
ATOM     82  C   LEU    10      -6.789   4.697  12.938  1.00  0.00
ATOM     83  O   LEU    10      -6.114   4.020  12.132  1.00  0.00
ATOM     84  N   GLN    11      -8.047   4.441  13.319  1.00  0.00
ATOM     85  CA  GLN    11      -8.694   3.305  12.688  1.00  0.00
ATOM     86  CB  GLN    11      -9.949   2.932  13.648  1.00  0.00
ATOM     87  CG  GLN    11     -10.945   1.861  13.148  1.00  0.00
ATOM     88  CD  GLN    11     -12.191   2.351  12.365  1.00  0.00
ATOM     89  OE1 GLN    11     -13.193   1.647  12.080  1.00  0.00
ATOM     90  NE2 GLN    11     -12.164   3.640  12.021  1.00  0.00
ATOM     91  C   GLN    11      -8.964   3.674  11.224  1.00  0.00
ATOM     92  O   GLN    11      -8.795   2.738  10.439  1.00  0.00
ATOM     93  N   ARG    12      -9.278   4.890  10.830  1.00  0.00
ATOM     94  CA  ARG    12      -9.565   5.250   9.408  1.00  0.00
ATOM     95  CB  ARG    12     -10.163   6.681   9.373  1.00  0.00
ATOM     96  CG  ARG    12     -10.813   7.006   8.017  1.00  0.00
ATOM     97  CD  ARG    12     -10.913   8.529   7.819  1.00  0.00
ATOM     98  NE  ARG    12      -9.566   9.159   8.022  1.00  0.00
ATOM     99  CZ  ARG    12      -9.351  10.200   8.839  1.00  0.00
ATOM    100  C   ARG    12      -8.366   5.170   8.481  1.00  0.00
ATOM    101  O   ARG    12      -8.550   4.785   7.334  1.00  0.00
ATOM    102  N   GLU    13      -7.154   5.355   9.024  1.00  0.00
ATOM    103  CA  GLU    13      -5.856   5.221   8.279  1.00  0.00
ATOM    104  CB  GLU    13      -4.731   6.147   8.826  1.00  0.00
ATOM    105  CG  GLU    13      -5.120   7.613   9.097  1.00  0.00
ATOM    106  CD  GLU    13      -5.752   8.313   7.860  1.00  0.00
ATOM    107  OE1 GLU    13      -6.987   8.392   7.805  1.00  0.00
ATOM    108  OE2 GLU    13      -5.132   8.540   6.865  1.00  0.00
ATOM    109  C   GLU    13      -5.409   3.808   8.273  1.00  0.00
ATOM    110  O   GLU    13      -5.097   3.384   7.190  1.00  0.00
ATOM    111  N   HIE    14      -5.359   3.129   9.430  1.00  0.00
ATOM    112  CA  HIE    14      -4.919   1.680   9.318  1.00  0.00
ATOM    113  CB  HIE    14      -5.226   1.035  10.701  1.00  0.00
ATOM    114  CG  HIE    14      -3.984   0.794  11.514  1.00  0.00
ATOM    115  ND1 HIE    14      -3.329  -0.440  11.609  1.00  0.00
ATOM    116  CE1 HIE    14      -2.358  -0.270  12.560  1.00  0.00
ATOM    117  NE2 HIE    14      -2.431   0.911  13.088  1.00  0.00
ATOM    118  CD2 HIE    14      -3.473   1.606  12.480  1.00  0.00
ATOM    119  C   HIE    14      -5.659   0.909   8.252  1.00  0.00
ATOM    120  O   HIE    14      -4.981   0.115   7.588  1.00  0.00
ATOM    121  N   GLN    15      -7.017   1.046   8.088  1.00  0.00
ATOM    122  CA  GLN    15      -7.800   0.281   7.138  1.00  0.00
ATOM    123  CB  GLN    15      -9.315   0.357   7.521  1.00  0.00
ATOM    124  CG  GLN    15      -9.812  -0.379   8.744  1.00  0.00
ATOM    125  CD  GLN    15     -11.143   0.150   9.242  1.00  0.00
ATOM    126  OE1 GLN    15     -12.188  -0.442   9.177  1.00  0.00
ATOM    127  NE2 GLN    15     -11.180   1.430   9.711  1.00  0.00
ATOM    128  C   GLN    15      -7.594   0.780   5.687  1.00  0.00
ATOM    129  O   GLN    15      -8.058   0.121   4.770  1.00  0.00
ATOM    130  N   ARG    16      -6.745   1.824   5.408  1.00  0.00
ATOM    131  CA  ARG    16      -6.310   2.034   3.993  1.00  0.00
ATOM    132  CB  ARG    16      -6.444   3.491   3.572  1.00  0.00
ATOM    133  CG  ARG    16      -7.854   4.094   3.795  1.00  0.00
ATOM    134  CD  ARG    16      -8.024   5.424   3.087  1.00  0.00
ATOM    135  NE  ARG    16      -6.958   6.384   3.246  1.00  0.00
ATOM    136  CZ  ARG    16      -6.673   7.059   4.364  1.00  0.00
ATOM    137  C   ARG    16      -4.836   1.679   3.823  1.00  0.00
ATOM    138  O   ARG    16      -4.440   1.556   2.634  1.00  0.00
ATOM    139  N   VAL    17      -4.050   1.498   4.874  1.00  0.00
ATOM    140  CA  VAL    17      -2.604   1.103   4.767  1.00  0.00
ATOM    141  CB  VAL    17      -1.742   2.134   5.527  1.00  0.00
ATOM    142  CG1 VAL    17      -0.251   1.801   5.462  1.00  0.00
ATOM    143  CG2 VAL    17      -1.957   3.594   5.050  1.00  0.00
ATOM    144  C   VAL    17      -2.287  -0.345   5.132  1.00  0.00
ATOM    145  O   VAL    17      -1.834  -1.147   4.367  1.00  0.00
ATOM    146  N   GLN    18      -2.669  -0.767   6.360  1.00  0.00
ATOM    147  CA  GLN    18      -2.187  -1.907   7.099  1.00  0.00
ATOM    148  CB  GLN    18      -1.703  -1.387   8.457  1.00  0.00
ATOM    149  CG  GLN    18      -0.823  -2.223   9.365  1.00  0.00
ATOM    150  CD  GLN    18      -1.618  -3.396   9.873  1.00  0.00
ATOM    151  OE1 GLN    18      -1.379  -4.538   9.411  1.00  0.00
ATOM    152  NE2 GLN    18      -2.470  -3.262  10.853  1.00  0.00
ATOM    153  C   GLN    18      -3.287  -2.977   7.260  1.00  0.00
ATOM    154  O   GLN    18      -3.150  -4.010   6.630  1.00  0.00
ATOM    155  N   GLN    19      -4.374  -2.658   8.014  1.00  0.00
ATOM    156  CA  GLN    19      -5.398  -3.581   8.551  1.00  0.00
ATOM    157  CB  GLN    19      -5.786  -3.135   9.990  1.00  0.00
ATOM    158  CG  GLN    19      -6.381  -4.213  10.949  1.00  0.00
ATOM    159  CD  GLN    19      -5.466  -5.461  11.118  1.00  0.00
ATOM    160  OE1 GLN    19      -4.279  -5.361  10.972  1.00  0.00
ATOM    161  NE2 GLN    19      -5.905  -6.649  11.523  1.00  0.00
ATOM    162  C   GLN    19      -6.523  -3.896   7.563  1.00  0.00
ATOM    163  O   GLN    19      -7.764  -3.742   7.866  1.00  0.00
ATOM    164  N   ARG    20      -6.076  -4.322   6.403  1.00  0.00
ATOM    165  CA  ARG    20      -6.900  -4.604   5.174  1.00  0.00
ATOM    166  CB  ARG    20      -6.786  -3.327   4.243  1.00  0.00
ATOM    167  CG  ARG    20      -5.391  -2.834   3.982  1.00  0.00
ATOM    168  CD  ARG    20      -5.393  -1.750   2.881  1.00  0.00
ATOM    169  NE  ARG    20      -3.983  -1.551   2.476  1.00  0.00
ATOM    170  CZ  ARG    20      -3.614  -1.119   1.286  1.00  0.00
ATOM    171  C   ARG    20      -6.440  -5.885   4.444  1.00  0.00
ATOM    172  O   ARG    20      -7.217  -6.309   3.550  1.00  0.00
ATOM    173  N   LYS    21      -5.343  -6.404   4.863  1.00  0.00
ATOM    174  CA  LYS    21      -4.758  -7.627   4.284  1.00  0.00
ATOM    175  CB  LYS    21      -3.350  -7.892   4.841  1.00  0.00
ATOM    176  CG  LYS    21      -3.121  -7.551   6.312  1.00  0.00
ATOM    177  CD  LYS    21      -1.729  -7.108   6.686  1.00  0.00
ATOM    178  CE  LYS    21      -1.519  -7.620   8.163  1.00  0.00
ATOM    179  NZ  LYS    21      -2.586  -7.048   8.988  1.00  0.00
ATOM    180  C   LYS    21      -5.671  -8.814   4.536  1.00  0.00
ATOM    181  O   LYS    21      -5.942  -9.560   3.563  1.00  0.00
ATOM    182  N   GLU    22      -6.129  -8.948   5.743  1.00  0.00
ATOM    183  CA  GLU    22      -7.138  -9.863   6.190  1.00  0.00
ATOM    184  CB  GLU    22      -6.898 -10.461   7.626  1.00  0.00
ATOM    185  CG  GLU    22      -6.866  -9.452   8.834  1.00  0.00
ATOM    186  CD  GLU    22      -5.765  -8.417   8.871  1.00  0.00
ATOM    187  OE1 GLU    22      -4.891  -8.550   9.718  1.00  0.00
ATOM    188  OE2 GLU    22      -5.721  -7.467   8.023  1.00  0.00
ATOM    189  C   GLU    22      -8.541  -9.163   6.073  1.00  0.00
ATOM    190  O   GLU    22      -9.529  -9.624   5.447  1.00  0.00
ATOM    191  N   SER    23      -8.649  -7.918   6.599  1.00  0.00
ATOM    192  CA  SER    23      -9.915  -7.371   6.848  1.00  0.00
ATOM    193  CB  SER    23      -9.802  -6.178   7.819  1.00  0.00
ATOM    194  OG  SER    23     -11.100  -5.734   8.185  1.00  0.00
ATOM    195  C   SER    23     -10.616  -6.825   5.561  1.00  0.00
ATOM    196  O   SER    23      -9.896  -6.540   4.610  1.00  0.00
ATOM    197  N   LYS    24     -11.955  -6.720   5.567  1.00  0.00
ATOM    198  CA  LYS    24     -12.694  -6.172   4.347  1.00  0.00
ATOM    199  CB  LYS    24     -13.188  -7.400   3.465  1.00  0.00
ATOM    200  CG  LYS    24     -12.073  -8.344   2.833  1.00  0.00
ATOM    201  CD  LYS    24     -11.028  -7.592   1.888  1.00  0.00
ATOM    202  CE  LYS    24      -9.681  -8.345   1.672  1.00  0.00
ATOM    203  NZ  LYS    24      -8.824  -8.467   2.902  1.00  0.00
ATOM    204  C   LYS    24     -13.869  -5.266   4.831  1.00  0.00
ATOM    205  O   LYS    24     -15.048  -5.516   4.534  1.00  0.00
ATOM    206  N   LYS    25     -13.576  -4.255   5.699  1.00  0.00
ATOM    207  CA  LYS    25     -14.504  -3.382   6.411  1.00  0.00
ATOM    208  CB  LYS    25     -14.149  -3.384   7.924  1.00  0.00
ATOM    209  CG  LYS    25     -15.153  -2.578   8.776  1.00  0.00
ATOM    210  CD  LYS    25     -14.731  -2.353  10.245  1.00  0.00
ATOM    211  CE  LYS    25     -15.285  -1.066  10.784  1.00  0.00
ATOM    212  NZ  LYS    25     -14.751   0.161  10.097  1.00  0.00
ATOM    213  C   LYS    25     -14.450  -1.988   5.773  1.00  0.00
ATOM    214  O   LYS    25     -13.351  -1.611   5.413  1.00  0.00
ATOM    215  N   PRO    26     -15.550  -1.239   5.514  1.00  0.00
ATOM    216  CD  PRO    26     -16.955  -1.697   5.509  1.00  0.00
ATOM    217  CG  PRO    26     -17.792  -0.390   5.493  1.00  0.00
ATOM    218  CB  PRO    26     -16.830   0.573   4.786  1.00  0.00
ATOM    219  CA  PRO    26     -15.435   0.201   5.196  1.00  0.00
ATOM    220  C   PRO    26     -14.868   1.008   6.348  1.00  0.00
ATOM    221  O   PRO    26     -15.333   0.856   7.497  1.00  0.00
ATOM    222  N   PRO    27     -13.859   1.919   6.105  1.00  0.00
ATOM    223  CD  PRO    27     -13.385   2.323   4.812  1.00  0.00
ATOM    224  CG  PRO    27     -12.611   3.598   5.094  1.00  0.00
ATOM    225  CB  PRO    27     -12.010   3.204   6.484  1.00  0.00
ATOM    226  CA  PRO    27     -13.153   2.635   7.258  1.00  0.00
ATOM    227  C   PRO    27     -13.951   3.505   8.261  1.00  0.00
ATOM    228  O   PRO    27     -13.316   3.996   9.155  1.00  0.00
ATOM    229  N   ALA    28     -15.292   3.636   8.218  1.00  0.00
ATOM    230  CA  ALA    28     -16.052   4.344   9.264  1.00  0.00
ATOM    231  CB  ALA    28     -16.729   5.550   8.619  1.00  0.00
ATOM    232  C   ALA    28     -17.021   3.367   9.981  1.00  0.00
ATOM    233  O   ALA    28     -16.577   2.454  10.651  1.00  0.00
ATOM    234  N   LYS    29     -18.366   3.530   9.784  1.00  0.00
ATOM    235  CA  LYS    29     -19.433   2.693  10.459  1.00  0.00
ATOM    236  CB  LYS    29     -20.700   2.883   9.731  1.00  0.00
ATOM    237  CG  LYS    29     -21.910   1.979  10.198  1.00  0.00
ATOM    238  CD  LYS    29     -23.177   2.132   9.370  1.00  0.00
ATOM    239  CE  LYS    29     -24.308   1.337   9.997  1.00  0.00
ATOM    240  NZ  LYS    29     -24.035  -0.134  10.079  1.00  0.00
ATOM    241  C   LYS    29     -19.077   1.172  10.507  1.00  0.00
ATOM    242  O   LYS    29     -18.681   0.621   9.500  1.00  0.00
ATOM    243  N   LEU    30     -19.364   0.447  11.609  1.00  0.00
ATOM    244  CA  LEU    30     -19.326  -1.011  11.651  1.00  0.00
ATOM    245  CB  LEU    30     -19.479  -1.497  13.101  1.00  0.00
ATOM    246  CG  LEU    30     -19.361  -2.967  13.367  1.00  0.00
ATOM    247  CD1 LEU    30     -17.955  -3.555  12.916  1.00  0.00
ATOM    248  CD2 LEU    30     -19.557  -3.217  14.890  1.00  0.00
ATOM    249  C   LEU    30     -20.372  -1.642  10.763  1.00  0.00
ATOM    250  O   LEU    30     -21.601  -1.499  10.987  1.00  0.00
ATOM    251  N   GLN    31     -19.946  -2.435   9.774  1.00  0.00
ATOM    252  CA  GLN    31     -20.721  -2.826   8.637  1.00  0.00
ATOM    253  CB  GLN    31     -20.580  -1.735   7.508  1.00  0.00
ATOM    254  CG  GLN    31     -21.392  -1.946   6.209  1.00  0.00
ATOM    255  CD  GLN    31     -22.862  -1.413   6.322  1.00  0.00
ATOM    256  OE1 GLN    31     -23.388  -1.026   7.388  1.00  0.00
ATOM    257  NE2 GLN    31     -23.546  -1.510   5.167  1.00  0.00
ATOM    258  C   GLN    31     -20.242  -4.238   8.218  1.00  0.00
ATOM    259  O   GLN    31     -19.057  -4.541   8.279  1.00  0.00
ATOM    260  N   PRO    32     -21.169  -5.136   7.736  1.00  0.00
ATOM    261  CD  PRO    32     -22.605  -5.023   7.847  1.00  0.00
ATOM    262  CG  PRO    32     -23.166  -6.435   7.833  1.00  0.00
ATOM    263  CB  PRO    32     -22.005  -7.244   7.274  1.00  0.00
ATOM    264  CA  PRO    32     -20.750  -6.427   7.329  1.00  0.00
ATOM    265  C   PRO    32     -19.970  -6.350   5.988  1.00  0.00
ATOM    266  O   PRO    32     -20.407  -5.750   5.035  1.00  0.00
ATOM    267  N   ARG    33     -18.696  -6.865   6.037  1.00  0.00
ATOM    268  CA  ARG    33     -17.685  -7.145   5.026  1.00  0.00
ATOM    269  CB  ARG    33     -17.709  -8.644   4.699  1.00  0.00
ATOM    270  CG  ARG    33     -18.579  -9.058   3.518  1.00  0.00
ATOM    271  CD  ARG    33     -20.025  -8.564   3.528  1.00  0.00
ATOM    272  NE  ARG    33     -20.773  -9.004   2.257  1.00  0.00
ATOM    273  CZ  ARG    33     -20.648  -8.414   1.090  1.00  0.00
ATOM    274  C   ARG    33     -17.743  -6.083   3.848  1.00  0.00
ATOM    275  O   ARG    33     -18.182  -6.255   2.752  1.00  0.00
ATOM    276  OXT ARG    33     -17.419  -4.914   4.045  1.00  0.00
TER
END
