# Supplementary material for: In silico approaches for predicting the half-life of natural and modified peptides in blood
Source: PLoS One. 2018 Jun 1;13(6):e0196829. doi: 10.1371/journal.pone.0196829 (PMC5983457; doi:10.1371/journal.pone.0196829)
Supplement: S3 File — (ZIP) [file pone.0196829.s009.zip › 3may2018_261_pdb_files/1252.pdb]

PFRMAT TS
TARGET 1252
AUTHOR Raghava-GPS-serv
METHOD PEPSTR
MODEL  1  REFINED
PARENT N/A
ATOM      1  N   PHE     1      -4.492 -10.616  15.754  1.00  0.00
ATOM      2  CA  PHE     1      -4.743 -11.612  16.748  1.00  0.00
ATOM      3  CB  PHE     1      -4.667 -11.027  18.185  1.00  0.00
ATOM      4  CG  PHE     1      -4.526 -12.086  19.276  1.00  0.00
ATOM      5  CD1 PHE     1      -3.322 -12.744  19.561  1.00  0.00
ATOM      6  CE1 PHE     1      -3.298 -13.647  20.614  1.00  0.00
ATOM      7  CZ  PHE     1      -4.491 -14.021  21.320  1.00  0.00
ATOM      8  CE2 PHE     1      -5.637 -13.330  21.024  1.00  0.00
ATOM      9  CD2 PHE     1      -5.665 -12.399  20.019  1.00  0.00
ATOM     10  C   PHE     1      -6.045 -12.385  16.420  1.00  0.00
ATOM     11  O   PHE     1      -7.035 -12.423  17.112  1.00  0.00
ATOM     12  N   VAL     2      -5.958 -12.956  15.204  1.00  0.00
ATOM     13  CA  VAL     2      -7.117 -13.418  14.439  1.00  0.00
ATOM     14  CB  VAL     2      -6.792 -13.433  12.913  1.00  0.00
ATOM     15  CG1 VAL     2      -6.296 -12.070  12.358  1.00  0.00
ATOM     16  CG2 VAL     2      -5.773 -14.444  12.431  1.00  0.00
ATOM     17  C   VAL     2      -7.748 -14.730  14.927  1.00  0.00
ATOM     18  O   VAL     2      -7.066 -15.526  15.457  1.00  0.00
ATOM     19  N   PRO     3      -9.126 -14.842  14.952  1.00  0.00
ATOM     20  CD  PRO     3     -10.102 -13.903  14.432  1.00  0.00
ATOM     21  CG  PRO     3     -11.334 -14.666  14.042  1.00  0.00
ATOM     22  CB  PRO     3     -11.257 -15.887  14.998  1.00  0.00
ATOM     23  CA  PRO     3      -9.789 -16.059  15.344  1.00  0.00
ATOM     24  C   PRO     3      -9.250 -17.339  14.569  1.00  0.00
ATOM     25  O   PRO     3      -8.759 -17.173  13.450  1.00  0.00
ATOM     26  N   ILE     4      -9.310 -18.543  15.130  1.00  0.00
ATOM     27  CA  ILE     4      -9.135 -19.927  14.593  1.00  0.00
ATOM     28  CB  ILE     4      -7.668 -20.217  14.128  1.00  0.00
ATOM     29  CG2 ILE     4      -6.894 -20.688  15.321  1.00  0.00
ATOM     30  CG1 ILE     4      -7.673 -21.288  13.062  1.00  0.00
ATOM     31  CD1 ILE     4      -8.213 -20.794  11.756  1.00  0.00
ATOM     32  C   ILE     4      -9.726 -21.112  15.476  1.00  0.00
ATOM     33  O   ILE     4     -10.111 -22.127  14.957  1.00  0.00
ATOM     34  N   PHE     5      -9.731 -20.928  16.821  1.00  0.00
ATOM     35  CA  PHE     5     -10.008 -22.127  17.713  1.00  0.00
ATOM     36  CB  PHE     5      -9.319 -21.844  19.089  1.00  0.00
ATOM     37  CG  PHE     5      -7.847 -21.708  18.963  1.00  0.00
ATOM     38  CD1 PHE     5      -7.234 -20.446  18.973  1.00  0.00
ATOM     39  CE1 PHE     5      -5.832 -20.428  18.989  1.00  0.00
ATOM     40  CZ  PHE     5      -5.063 -21.604  19.028  1.00  0.00
ATOM     41  CE2 PHE     5      -5.679 -22.890  18.991  1.00  0.00
ATOM     42  CD2 PHE     5      -7.101 -22.942  19.038  1.00  0.00
ATOM     43  C   PHE     5     -11.477 -22.691  17.806  1.00  0.00
ATOM     44  O   PHE     5     -11.824 -23.415  18.757  1.00  0.00
ATOM     45  N   THR     6     -12.351 -22.415  16.820  1.00  0.00
ATOM     46  CA  THR     6     -13.689 -22.962  16.722  1.00  0.00
ATOM     47  CB  THR     6     -13.741 -24.336  15.958  1.00  0.00
ATOM     48  CG2 THR     6     -12.860 -24.265  14.743  1.00  0.00
ATOM     49  OG1 THR     6     -13.107 -25.308  16.742  1.00  0.00
ATOM     50  C   THR     6     -14.465 -22.799  18.006  1.00  0.00
ATOM     51  O   THR     6     -14.861 -21.678  18.341  1.00  0.00
ATOM     52  N   TYR     7     -14.717 -23.815  18.863  1.00  0.00
ATOM     53  CA  TYR     7     -15.304 -23.651  20.173  1.00  0.00
ATOM     54  CB  TYR     7     -15.584 -25.100  20.706  1.00  0.00
ATOM     55  CG  TYR     7     -16.310 -26.040  19.832  1.00  0.00
ATOM     56  CD1 TYR     7     -17.651 -25.785  19.383  1.00  0.00
ATOM     57  CE1 TYR     7     -18.380 -26.744  18.706  1.00  0.00
ATOM     58  CZ  TYR     7     -17.750 -28.015  18.412  1.00  0.00
ATOM     59  CE2 TYR     7     -16.382 -28.181  18.734  1.00  0.00
ATOM     60  CD2 TYR     7     -15.658 -27.175  19.433  1.00  0.00
ATOM     61  C   TYR     7     -14.436 -22.932  21.213  1.00  0.00
ATOM     62  O   TYR     7     -14.979 -22.095  21.935  1.00  0.00
ATOM     63  N   GLY     8     -13.128 -23.162  21.257  1.00  0.00
ATOM     64  CA  GLY     8     -12.230 -22.538  22.255  1.00  0.00
ATOM     65  C   GLY     8     -11.953 -21.090  21.934  1.00  0.00
ATOM     66  O   GLY     8     -11.321 -20.287  22.620  1.00  0.00
ATOM     67  N   GLU     9     -12.331 -20.722  20.726  1.00  0.00
ATOM     68  CA  GLU     9     -12.335 -19.359  20.262  1.00  0.00
ATOM     69  CB  GLU     9     -12.464 -19.268  18.747  1.00  0.00
ATOM     70  CG  GLU     9     -12.102 -17.858  18.248  1.00  0.00
ATOM     71  CD  GLU     9     -10.625 -17.533  18.595  1.00  0.00
ATOM     72  OE1 GLU     9     -10.184 -16.455  19.106  1.00  0.00
ATOM     73  OE2 GLU     9      -9.832 -18.372  18.201  1.00  0.00
ATOM     74  C   GLU     9     -13.337 -18.554  21.129  1.00  0.00
ATOM     75  O   GLU     9     -13.040 -17.376  21.262  1.00  0.00
ATOM     76  N   LEU    10     -14.448 -19.072  21.675  1.00  0.00
ATOM     77  CA  LEU    10     -15.233 -18.334  22.682  1.00  0.00
ATOM     78  CB  LEU    10     -16.506 -19.171  22.952  1.00  0.00
ATOM     79  CG  LEU    10     -17.529 -19.433  21.784  1.00  0.00
ATOM     80  CD1 LEU    10     -18.725 -20.333  22.251  1.00  0.00
ATOM     81  CD2 LEU    10     -18.092 -17.979  21.454  1.00  0.00
ATOM     82  C   LEU    10     -14.478 -17.953  23.978  1.00  0.00
ATOM     83  O   LEU    10     -14.486 -16.765  24.316  1.00  0.00
ATOM     84  N   GLN    11     -13.716 -18.801  24.659  1.00  0.00
ATOM     85  CA  GLN    11     -12.915 -18.388  25.824  1.00  0.00
ATOM     86  CB  GLN    11     -12.117 -19.577  26.447  1.00  0.00
ATOM     87  CG  GLN    11     -11.701 -19.184  27.848  1.00  0.00
ATOM     88  CD  GLN    11     -10.499 -18.288  28.004  1.00  0.00
ATOM     89  OE1 GLN    11      -9.670 -18.251  27.134  1.00  0.00
ATOM     90  NE2 GLN    11     -10.180 -17.763  29.161  1.00  0.00
ATOM     91  C   GLN    11     -11.898 -17.395  25.370  1.00  0.00
ATOM     92  O   GLN    11     -11.806 -16.365  26.027  1.00  0.00
ATOM     93  N   ARG    12     -11.309 -17.581  24.183  1.00  0.00
ATOM     94  CA  ARG    12     -10.319 -16.682  23.618  1.00  0.00
ATOM     95  CB  ARG    12      -9.517 -17.344  22.505  1.00  0.00
ATOM     96  CG  ARG    12      -8.425 -16.453  21.834  1.00  0.00
ATOM     97  CD  ARG    12      -7.645 -17.279  20.805  1.00  0.00
ATOM     98  NE  ARG    12      -6.598 -16.480  20.158  1.00  0.00
ATOM     99  CZ  ARG    12      -6.511 -16.380  18.832  1.00  0.00
ATOM    100  C   ARG    12     -10.946 -15.327  23.157  1.00  0.00
ATOM    101  O   ARG    12     -10.223 -14.314  23.189  1.00  0.00
ATOM    102  N   VAL    13     -12.258 -15.161  22.675  1.00  0.00
ATOM    103  CA  VAL    13     -12.977 -13.912  22.367  1.00  0.00
ATOM    104  CB  VAL    13     -14.272 -14.189  21.569  1.00  0.00
ATOM    105  CG1 VAL    13     -15.440 -13.130  21.511  1.00  0.00
ATOM    106  CG2 VAL    13     -13.953 -14.512  20.136  1.00  0.00
ATOM    107  C   VAL    13     -13.109 -13.147  23.694  1.00  0.00
ATOM    108  O   VAL    13     -12.775 -11.992  23.745  1.00  0.00
ATOM    109  N   GLN    14     -13.634 -13.821  24.714  1.00  0.00
ATOM    110  CA  GLN    14     -13.732 -13.282  26.101  1.00  0.00
ATOM    111  CB  GLN    14     -14.591 -14.258  27.016  1.00  0.00
ATOM    112  CG  GLN    14     -14.468 -13.982  28.518  1.00  0.00
ATOM    113  CD  GLN    14     -13.109 -14.261  29.171  1.00  0.00
ATOM    114  OE1 GLN    14     -12.760 -13.523  30.105  1.00  0.00
ATOM    115  NE2 GLN    14     -12.311 -15.206  28.767  1.00  0.00
ATOM    116  C   GLN    14     -12.351 -12.917  26.695  1.00  0.00
ATOM    117  O   GLN    14     -12.319 -11.933  27.483  1.00  0.00
ATOM    118  N   GLN    15     -11.237 -13.595  26.286  1.00  0.00
ATOM    119  CA  GLN    15      -9.817 -13.230  26.557  1.00  0.00
ATOM    120  CB  GLN    15      -9.061 -14.549  26.598  1.00  0.00
ATOM    121  CG  GLN    15      -7.915 -14.552  27.616  1.00  0.00
ATOM    122  CD  GLN    15      -8.337 -14.725  29.043  1.00  0.00
ATOM    123  OE1 GLN    15      -8.237 -15.786  29.621  1.00  0.00
ATOM    124  NE2 GLN    15      -8.733 -13.667  29.735  1.00  0.00
ATOM    125  C   GLN    15      -9.181 -12.216  25.538  1.00  0.00
ATOM    126  O   GLN    15      -7.964 -12.057  25.530  1.00  0.00
ATOM    127  N   ARG    16     -10.019 -11.501  24.730  1.00  0.00
ATOM    128  CA  ARG    16      -9.527 -10.228  24.113  1.00  0.00
ATOM    129  CB  ARG    16     -10.052 -10.181  22.665  1.00  0.00
ATOM    130  CG  ARG    16      -9.304 -11.191  21.707  1.00  0.00
ATOM    131  CD  ARG    16      -9.820 -11.081  20.286  1.00  0.00
ATOM    132  NE  ARG    16      -9.215 -12.067  19.284  1.00  0.00
ATOM    133  CZ  ARG    16      -9.498 -13.383  19.209  1.00  0.00
ATOM    134  C   ARG    16      -9.634  -8.906  24.886  1.00  0.00
ATOM    135  O   ARG    16      -8.799  -8.049  24.626  1.00  0.00
ATOM    136  N   LYS    17     -10.640  -8.757  25.758  1.00  0.00
ATOM    137  CA  LYS    17     -10.921  -7.457  26.362  1.00  0.00
ATOM    138  CB  LYS    17     -12.223  -7.553  27.260  1.00  0.00
ATOM    139  CG  LYS    17     -11.933  -8.361  28.540  1.00  0.00
ATOM    140  CD  LYS    17     -13.209  -8.997  29.288  1.00  0.00
ATOM    141  CE  LYS    17     -12.891  -9.879  30.476  1.00  0.00
ATOM    142  NZ  LYS    17     -11.789 -10.857  30.161  1.00  0.00
ATOM    143  C   LYS    17      -9.766  -6.753  27.151  1.00  0.00
ATOM    144  O   LYS    17      -9.629  -5.537  27.122  1.00  0.00
ATOM    145  N   GLU    18      -8.854  -7.565  27.741  1.00  0.00
ATOM    146  CA  GLU    18      -7.632  -7.066  28.390  1.00  0.00
ATOM    147  CB  GLU    18      -7.552  -7.752  29.788  1.00  0.00
ATOM    148  CG  GLU    18      -7.147  -9.184  30.009  1.00  0.00
ATOM    149  CD  GLU    18      -8.218 -10.135  29.456  1.00  0.00
ATOM    150  OE1 GLU    18      -7.840 -11.203  28.867  1.00  0.00
ATOM    151  OE2 GLU    18      -9.407  -9.891  29.611  1.00  0.00
ATOM    152  C   GLU    18      -6.397  -7.276  27.467  1.00  0.00
ATOM    153  O   GLU    18      -5.861  -8.396  27.224  1.00  0.00
ATOM    154  N   SER    19      -5.920  -6.128  26.897  1.00  0.00
ATOM    155  CA  SER    19      -4.633  -6.000  26.271  1.00  0.00
ATOM    156  CB  SER    19      -3.396  -6.029  27.267  1.00  0.00
ATOM    157  OG  SER    19      -3.603  -5.253  28.390  1.00  0.00
ATOM    158  C   SER    19      -4.385  -6.902  24.991  1.00  0.00
ATOM    159  O   SER    19      -3.350  -6.768  24.331  1.00  0.00
ATOM    160  N   LYS    20      -5.329  -7.752  24.574  1.00  0.00
ATOM    161  CA  LYS    20      -5.364  -8.630  23.404  1.00  0.00
ATOM    162  CB  LYS    20      -5.661 -10.067  23.851  1.00  0.00
ATOM    163  CG  LYS    20      -4.356 -10.902  24.201  1.00  0.00
ATOM    164  CD  LYS    20      -3.779 -10.685  25.601  1.00  0.00
ATOM    165  CE  LYS    20      -4.417 -11.384  26.863  1.00  0.00
ATOM    166  NZ  LYS    20      -5.891 -11.112  27.101  1.00  0.00
ATOM    167  C   LYS    20      -6.141  -8.025  22.265  1.00  0.00
ATOM    168  O   LYS    20      -6.523  -8.684  21.347  1.00  0.00
ATOM    169  N   LYS    21      -6.337  -6.673  22.294  1.00  0.00
ATOM    170  CA  LYS    21      -6.885  -5.747  21.302  1.00  0.00
ATOM    171  CB  LYS    21      -8.422  -5.508  21.434  1.00  0.00
ATOM    172  CG  LYS    21      -9.002  -4.454  22.456  1.00  0.00
ATOM    173  CD  LYS    21      -8.508  -4.683  23.898  1.00  0.00
ATOM    174  CE  LYS    21      -8.792  -3.542  24.858  1.00  0.00
ATOM    175  NZ  LYS    21      -8.408  -2.169  24.428  1.00  0.00
ATOM    176  C   LYS    21      -6.091  -4.446  21.403  1.00  0.00
ATOM    177  O   LYS    21      -5.501  -4.107  22.467  1.00  0.00
ATOM    178  N   PRO    22      -6.174  -3.570  20.336  1.00  0.00
ATOM    179  CD  PRO    22      -6.884  -3.775  19.083  1.00  0.00
ATOM    180  CG  PRO    22      -6.466  -2.613  18.155  1.00  0.00
ATOM    181  CB  PRO    22      -6.063  -1.463  19.068  1.00  0.00
ATOM    182  CA  PRO    22      -5.630  -2.153  20.332  1.00  0.00
ATOM    183  C   PRO    22      -6.112  -1.372  21.632  1.00  0.00
ATOM    184  O   PRO    22      -7.193  -1.640  22.099  1.00  0.00
ATOM    185  N   PRO    23      -5.246  -0.467  22.113  1.00  0.00
ATOM    186  CD  PRO    23      -3.896  -0.201  21.594  1.00  0.00
ATOM    187  CG  PRO    23      -3.400   1.133  22.132  1.00  0.00
ATOM    188  CB  PRO    23      -4.200   1.316  23.443  1.00  0.00
ATOM    189  CA  PRO    23      -5.427   0.256  23.372  1.00  0.00
ATOM    190  C   PRO    23      -6.802   0.840  23.617  1.00  0.00
ATOM    191  O   PRO    23      -7.358   0.535  24.661  1.00  0.00
ATOM    192  N   ALA    24      -7.445   1.498  22.693  1.00  0.00
ATOM    193  CA  ALA    24      -8.810   1.932  22.838  1.00  0.00
ATOM    194  CB  ALA    24      -9.014   3.124  21.833  1.00  0.00
ATOM    195  C   ALA    24      -9.895   0.883  22.840  1.00  0.00
ATOM    196  O   ALA    24      -9.670  -0.318  22.901  1.00  0.00
ATOM    197  N   LYS    25     -11.176   1.331  22.907  1.00  0.00
ATOM    198  CA  LYS    25     -12.386   0.524  22.949  1.00  0.00
ATOM    199  CB  LYS    25     -12.948   0.287  24.381  1.00  0.00
ATOM    200  CG  LYS    25     -13.774   1.398  24.996  1.00  0.00
ATOM    201  CD  LYS    25     -13.212   2.827  24.992  1.00  0.00
ATOM    202  CE  LYS    25     -14.313   3.899  25.105  1.00  0.00
ATOM    203  NZ  LYS    25     -15.076   4.054  23.843  1.00  0.00
ATOM    204  C   LYS    25     -13.519   1.061  22.046  1.00  0.00
ATOM    205  O   LYS    25     -13.674   2.292  21.902  1.00  0.00
ATOM    206  N   LEU    26     -14.518   0.268  21.656  1.00  0.00
ATOM    207  CA  LEU    26     -15.640   0.560  20.742  1.00  0.00
ATOM    208  CB  LEU    26     -16.566  -0.703  20.525  1.00  0.00
ATOM    209  CG  LEU    26     -16.040  -2.092  20.237  1.00  0.00
ATOM    210  CD1 LEU    26     -17.114  -3.072  19.898  1.00  0.00
ATOM    211  CD2 LEU    26     -15.232  -2.032  18.956  1.00  0.00
ATOM    212  C   LEU    26     -16.482   1.751  21.266  1.00  0.00
ATOM    213  O   LEU    26     -16.416   2.056  22.420  1.00  0.00
ATOM    214  N   GLN    27     -17.418   2.305  20.456  1.00  0.00
ATOM    215  CA  GLN    27     -18.134   3.526  20.713  1.00  0.00
ATOM    216  CB  GLN    27     -17.215   4.732  20.271  1.00  0.00
ATOM    217  CG  GLN    27     -17.744   6.123  20.753  1.00  0.00
ATOM    218  CD  GLN    27     -17.793   6.393  22.295  1.00  0.00
ATOM    219  OE1 GLN    27     -16.889   5.998  23.021  1.00  0.00
ATOM    220  NE2 GLN    27     -18.924   6.865  22.791  1.00  0.00
ATOM    221  C   GLN    27     -19.444   3.581  19.920  1.00  0.00
ATOM    222  O   GLN    27     -19.436   3.596  18.676  1.00  0.00
ATOM    223  N   PRO    28     -20.598   3.626  20.571  1.00  0.00
ATOM    224  CD  PRO    28     -20.848   3.618  22.025  1.00  0.00
ATOM    225  CG  PRO    28     -22.393   3.497  22.310  1.00  0.00
ATOM    226  CB  PRO    28     -22.920   3.353  20.933  1.00  0.00
ATOM    227  CA  PRO    28     -21.906   3.929  19.940  1.00  0.00
ATOM    228  C   PRO    28     -22.159   5.427  19.676  1.00  0.00
ATOM    229  O   PRO    28     -21.662   6.263  20.458  1.00  0.00
ATOM    230  N   ARG    29     -22.586   5.670  18.388  1.00  0.00
ATOM    231  CA  ARG    29     -22.916   6.918  17.696  1.00  0.00
ATOM    232  CB  ARG    29     -21.616   7.701  17.341  1.00  0.00
ATOM    233  CG  ARG    29     -20.732   7.192  16.198  1.00  0.00
ATOM    234  CD  ARG    29     -20.132   5.804  16.334  1.00  0.00
ATOM    235  NE  ARG    29     -19.449   5.387  15.143  1.00  0.00
ATOM    236  CZ  ARG    29     -20.053   4.810  14.096  1.00  0.00
ATOM    237  C   ARG    29     -23.808   6.668  16.446  1.00  0.00
ATOM    238  O   ARG    29     -23.552   5.789  15.643  1.00  0.00
ATOM    239  OXT ARG    29     -24.828   7.330  16.265  1.00  0.00
TER
END
