# Supplementary material for: In silico approaches for predicting the half-life of natural and modified peptides in blood
Source: PLoS One. 2018 Jun 1;13(6):e0196829. doi: 10.1371/journal.pone.0196829 (PMC5983457; doi:10.1371/journal.pone.0196829)
Supplement: S3 File — (ZIP) [file pone.0196829.s009.zip › 3may2018_261_pdb_files/1253.pdb]

PFRMAT TS
TARGET 1253
AUTHOR Raghava-GPS-serv
METHOD PEPSTR
MODEL  1  REFINED
PARENT N/A
ATOM      1  N   PHE     1       1.128 -14.218  21.213  1.00  0.00
ATOM      2  CA  PHE     1       2.556 -14.268  21.582  1.00  0.00
ATOM      3  CB  PHE     1       2.586 -13.507  22.911  1.00  0.00
ATOM      4  CG  PHE     1       3.954 -13.167  23.492  1.00  0.00
ATOM      5  CD1 PHE     1       4.592 -11.972  23.068  1.00  0.00
ATOM      6  CE1 PHE     1       5.903 -11.684  23.559  1.00  0.00
ATOM      7  CZ  PHE     1       6.517 -12.616  24.428  1.00  0.00
ATOM      8  CE2 PHE     1       5.730 -13.691  24.894  1.00  0.00
ATOM      9  CD2 PHE     1       4.515 -14.072  24.396  1.00  0.00
ATOM     10  C   PHE     1       3.107 -15.718  21.766  1.00  0.00
ATOM     11  O   PHE     1       4.249 -16.019  22.058  1.00  0.00
ATOM     12  N   VAL     2       2.162 -16.709  21.665  1.00  0.00
ATOM     13  CA  VAL     2       2.309 -18.125  22.095  1.00  0.00
ATOM     14  CB  VAL     2       0.989 -18.821  22.069  1.00  0.00
ATOM     15  CG1 VAL     2       1.175 -20.394  22.118  1.00  0.00
ATOM     16  CG2 VAL     2       0.033 -18.415  23.271  1.00  0.00
ATOM     17  C   VAL     2       3.258 -18.711  21.024  1.00  0.00
ATOM     18  O   VAL     2       3.124 -18.423  19.830  1.00  0.00
ATOM     19  N   PRO     3       4.232 -19.575  21.393  1.00  0.00
ATOM     20  CD  PRO     3       4.711 -19.761  22.736  1.00  0.00
ATOM     21  CG  PRO     3       6.223 -19.672  22.663  1.00  0.00
ATOM     22  CB  PRO     3       6.527 -20.306  21.312  1.00  0.00
ATOM     23  CA  PRO     3       5.309 -19.963  20.456  1.00  0.00
ATOM     24  C   PRO     3       4.871 -21.109  19.427  1.00  0.00
ATOM     25  O   PRO     3       5.702 -21.873  18.925  1.00  0.00
ATOM     26  N   ILE     4       3.603 -21.031  18.937  1.00  0.00
ATOM     27  CA  ILE     4       2.992 -21.890  17.917  1.00  0.00
ATOM     28  CB  ILE     4       1.499 -21.442  17.923  1.00  0.00
ATOM     29  CG2 ILE     4       1.330 -19.988  17.456  1.00  0.00
ATOM     30  CG1 ILE     4       0.605 -22.386  17.123  1.00  0.00
ATOM     31  CD1 ILE     4      -0.887 -22.201  17.273  1.00  0.00
ATOM     32  C   ILE     4       3.694 -21.781  16.527  1.00  0.00
ATOM     33  O   ILE     4       4.504 -20.839  16.241  1.00  0.00
ATOM     34  N   PHE     5       3.454 -22.736  15.631  1.00  0.00
ATOM     35  CA  PHE     5       4.231 -23.090  14.332  1.00  0.00
ATOM     36  CB  PHE     5       4.424 -24.614  14.269  1.00  0.00
ATOM     37  CG  PHE     5       3.097 -25.367  14.156  1.00  0.00
ATOM     38  CD1 PHE     5       2.444 -25.916  15.358  1.00  0.00
ATOM     39  CE1 PHE     5       1.318 -26.688  15.243  1.00  0.00
ATOM     40  CZ  PHE     5       0.714 -26.751  13.967  1.00  0.00
ATOM     41  CE2 PHE     5       1.328 -26.192  12.805  1.00  0.00
ATOM     42  CD2 PHE     5       2.508 -25.513  12.864  1.00  0.00
ATOM     43  C   PHE     5       3.606 -22.478  13.049  1.00  0.00
ATOM     44  O   PHE     5       4.124 -22.719  11.974  1.00  0.00
ATOM     45  N   THR     6       2.630 -21.521  13.095  1.00  0.00
ATOM     46  CA  THR     6       1.817 -21.024  11.935  1.00  0.00
ATOM     47  CB  THR     6       0.524 -20.440  12.458  1.00  0.00
ATOM     48  CG2 THR     6      -0.663 -21.390  12.677  1.00  0.00
ATOM     49  OG1 THR     6       0.633 -19.917  13.748  1.00  0.00
ATOM     50  C   THR     6       2.585 -20.061  10.964  1.00  0.00
ATOM     51  O   THR     6       2.162 -18.942  10.712  1.00  0.00
ATOM     52  N   TYR     7       3.773 -20.521  10.584  1.00  0.00
ATOM     53  CA  TYR     7       4.638 -20.027   9.481  1.00  0.00
ATOM     54  CB  TYR     7       4.092 -20.427   8.083  1.00  0.00
ATOM     55  CG  TYR     7       5.125 -20.305   6.951  1.00  0.00
ATOM     56  CD1 TYR     7       5.958 -21.331   6.579  1.00  0.00
ATOM     57  CE1 TYR     7       6.953 -21.207   5.560  1.00  0.00
ATOM     58  CZ  TYR     7       7.163 -19.944   4.957  1.00  0.00
ATOM     59  CE2 TYR     7       6.365 -18.841   5.367  1.00  0.00
ATOM     60  CD2 TYR     7       5.382 -19.040   6.359  1.00  0.00
ATOM     61  C   TYR     7       4.970 -18.484   9.595  1.00  0.00
ATOM     62  O   TYR     7       6.072 -18.168   9.975  1.00  0.00
ATOM     63  N   GLY     8       4.040 -17.564   9.421  1.00  0.00
ATOM     64  CA  GLY     8       4.276 -16.153   9.723  1.00  0.00
ATOM     65  C   GLY     8       4.585 -16.000  11.223  1.00  0.00
ATOM     66  O   GLY     8       5.351 -15.127  11.615  1.00  0.00
ATOM     67  N   GLU     9       4.081 -16.948  12.083  1.00  0.00
ATOM     68  CA  GLU     9       4.432 -17.007  13.524  1.00  0.00
ATOM     69  CB  GLU     9       3.353 -17.743  14.268  1.00  0.00
ATOM     70  CG  GLU     9       2.003 -17.023  14.402  1.00  0.00
ATOM     71  CD  GLU     9       2.188 -15.484  14.655  1.00  0.00
ATOM     72  OE1 GLU     9       2.642 -15.128  15.757  1.00  0.00
ATOM     73  OE2 GLU     9       2.044 -14.693  13.724  1.00  0.00
ATOM     74  C   GLU     9       5.863 -17.615  13.726  1.00  0.00
ATOM     75  O   GLU     9       6.521 -17.437  14.779  1.00  0.00
ATOM     76  N   LEU    10       6.465 -18.314  12.736  1.00  0.00
ATOM     77  CA  LEU    10       7.856 -18.679  12.631  1.00  0.00
ATOM     78  CB  LEU    10       8.097 -19.968  11.794  1.00  0.00
ATOM     79  CG  LEU    10       7.440 -21.259  12.290  1.00  0.00
ATOM     80  CD1 LEU    10       7.667 -22.401  11.354  1.00  0.00
ATOM     81  CD2 LEU    10       7.923 -21.704  13.645  1.00  0.00
ATOM     82  C   LEU    10       8.680 -17.462  12.099  1.00  0.00
ATOM     83  O   LEU    10       9.856 -17.337  12.471  1.00  0.00
ATOM     84  N   GLN    11       8.044 -16.582  11.268  1.00  0.00
ATOM     85  CA  GLN    11       8.802 -15.526  10.621  1.00  0.00
ATOM     86  CB  GLN    11       8.132 -15.112   9.308  1.00  0.00
ATOM     87  CG  GLN    11       8.239 -16.121   8.122  1.00  0.00
ATOM     88  CD  GLN    11       9.613 -16.615   7.711  1.00  0.00
ATOM     89  OE1 GLN    11      10.671 -16.194   8.161  1.00  0.00
ATOM     90  NE2 GLN    11       9.604 -17.411   6.626  1.00  0.00
ATOM     91  C   GLN    11       8.914 -14.272  11.573  1.00  0.00
ATOM     92  O   GLN    11      10.011 -13.681  11.726  1.00  0.00
ATOM     93  N   ARG    12       7.811 -13.829  12.156  1.00  0.00
ATOM     94  CA  ARG    12       7.548 -12.586  12.869  1.00  0.00
ATOM     95  CB  ARG    12       6.149 -11.964  12.698  1.00  0.00
ATOM     96  CG  ARG    12       6.046 -10.491  13.076  1.00  0.00
ATOM     97  CD  ARG    12       4.569 -10.109  13.335  1.00  0.00
ATOM     98  NE  ARG    12       4.134 -10.495  14.727  1.00  0.00
ATOM     99  CZ  ARG    12       3.374 -11.618  14.926  1.00  0.00
ATOM    100  C   ARG    12       8.039 -12.714  14.301  1.00  0.00
ATOM    101  O   ARG    12       8.704 -11.804  14.775  1.00  0.00
ATOM    102  N   GLN    13       7.773 -13.818  15.001  1.00  0.00
ATOM    103  CA  GLN    13       8.099 -13.897  16.504  1.00  0.00
ATOM    104  CB  GLN    13       7.494 -15.208  17.103  1.00  0.00
ATOM    105  CG  GLN    13       5.941 -15.260  17.034  1.00  0.00
ATOM    106  CD  GLN    13       5.284 -16.271  17.893  1.00  0.00
ATOM    107  OE1 GLN    13       5.878 -17.263  18.378  1.00  0.00
ATOM    108  NE2 GLN    13       3.944 -16.303  18.023  1.00  0.00
ATOM    109  C   GLN    13       9.606 -13.727  16.887  1.00  0.00
ATOM    110  O   GLN    13       9.799 -13.720  18.079  1.00  0.00
ATOM    111  N   ARG    14      10.575 -13.478  15.950  1.00  0.00
ATOM    112  CA  ARG    14      11.862 -12.960  16.168  1.00  0.00
ATOM    113  CB  ARG    14      12.544 -13.026  14.823  1.00  0.00
ATOM    114  CG  ARG    14      12.727 -14.502  14.418  1.00  0.00
ATOM    115  CD  ARG    14      13.694 -14.740  13.201  1.00  0.00
ATOM    116  NE  ARG    14      12.912 -14.290  11.960  1.00  0.00
ATOM    117  CZ  ARG    14      12.658 -15.101  10.902  1.00  0.00
ATOM    118  C   ARG    14      11.869 -11.546  16.683  1.00  0.00
ATOM    119  O   ARG    14      12.933 -11.179  17.247  1.00  0.00
ATOM    120  N   LYS    15      10.759 -10.784  16.724  1.00  0.00
ATOM    121  CA  LYS    15      10.407  -9.448  17.443  1.00  0.00
ATOM    122  CB  LYS    15      10.316  -8.289  16.495  1.00  0.00
ATOM    123  CG  LYS    15       9.167  -8.370  15.541  1.00  0.00
ATOM    124  CD  LYS    15       8.553  -7.095  15.107  1.00  0.00
ATOM    125  CE  LYS    15       8.217  -6.139  16.241  1.00  0.00
ATOM    126  NZ  LYS    15       7.242  -6.731  17.151  1.00  0.00
ATOM    127  C   LYS    15       9.264  -9.531  18.466  1.00  0.00
ATOM    128  O   LYS    15       8.657  -8.509  18.859  1.00  0.00
ATOM    129  N   GLU    16       8.892 -10.727  18.952  1.00  0.00
ATOM    130  CA  GLU    16       8.025 -10.916  20.143  1.00  0.00
ATOM    131  CB  GLU    16       6.587 -11.259  19.752  1.00  0.00
ATOM    132  CG  GLU    16       5.832 -10.117  19.005  1.00  0.00
ATOM    133  CD  GLU    16       5.913 -10.114  17.455  1.00  0.00
ATOM    134  OE1 GLU    16       5.987 -11.178  16.777  1.00  0.00
ATOM    135  OE2 GLU    16       5.941  -9.009  16.891  1.00  0.00
ATOM    136  C   GLU    16       8.571 -11.964  21.150  1.00  0.00
ATOM    137  O   GLU    16       9.047 -11.526  22.200  1.00  0.00
ATOM    138  N   SER    17       8.566 -13.250  20.873  1.00  0.00
ATOM    139  CA  SER    17       8.778 -14.413  21.773  1.00  0.00
ATOM    140  CB  SER    17       7.473 -15.131  21.992  1.00  0.00
ATOM    141  OG  SER    17       6.800 -15.543  20.907  1.00  0.00
ATOM    142  C   SER    17       9.933 -15.295  21.303  1.00  0.00
ATOM    143  O   SER    17      10.831 -15.588  22.120  1.00  0.00
ATOM    144  N   LYS    18      10.035 -15.784  20.026  1.00  0.00
ATOM    145  CA  LYS    18      11.074 -16.717  19.457  1.00  0.00
ATOM    146  CB  LYS    18      10.488 -17.543  18.322  1.00  0.00
ATOM    147  CG  LYS    18       9.184 -18.296  18.779  1.00  0.00
ATOM    148  CD  LYS    18       8.975 -19.221  17.559  1.00  0.00
ATOM    149  CE  LYS    18       7.729 -20.063  17.554  1.00  0.00
ATOM    150  NZ  LYS    18       6.683 -19.316  16.826  1.00  0.00
ATOM    151  C   LYS    18      12.303 -15.919  19.045  1.00  0.00
ATOM    152  O   LYS    18      12.648 -15.828  17.888  1.00  0.00
ATOM    153  N   LYS    19      12.959 -15.297  20.021  1.00  0.00
ATOM    154  CA  LYS    19      14.096 -14.324  19.927  1.00  0.00
ATOM    155  CB  LYS    19      13.468 -12.941  19.492  1.00  0.00
ATOM    156  CG  LYS    19      13.054 -12.025  20.575  1.00  0.00
ATOM    157  CD  LYS    19      12.025 -12.561  21.549  1.00  0.00
ATOM    158  CE  LYS    19      12.096 -12.002  22.968  1.00  0.00
ATOM    159  NZ  LYS    19      13.325 -12.470  23.707  1.00  0.00
ATOM    160  C   LYS    19      15.058 -14.179  21.124  1.00  0.00
ATOM    161  O   LYS    19      14.634 -14.438  22.235  1.00  0.00
ATOM    162  N   PRO    20      16.278 -13.645  20.933  1.00  0.00
ATOM    163  CD  PRO    20      17.050 -13.350  19.726  1.00  0.00
ATOM    164  CG  PRO    20      18.328 -12.664  20.081  1.00  0.00
ATOM    165  CB  PRO    20      18.551 -13.185  21.407  1.00  0.00
ATOM    166  CA  PRO    20      17.191 -13.305  22.057  1.00  0.00
ATOM    167  C   PRO    20      16.740 -12.064  22.844  1.00  0.00
ATOM    168  O   PRO    20      15.836 -11.393  22.292  1.00  0.00
ATOM    169  N   PRO    21      17.227 -11.722  24.063  1.00  0.00
ATOM    170  CD  PRO    21      18.267 -12.482  24.820  1.00  0.00
ATOM    171  CG  PRO    21      17.744 -12.472  26.232  1.00  0.00
ATOM    172  CB  PRO    21      16.995 -11.142  26.421  1.00  0.00
ATOM    173  CA  PRO    21      16.750 -10.659  24.931  1.00  0.00
ATOM    174  C   PRO    21      17.451  -9.304  24.670  1.00  0.00
ATOM    175  O   PRO    21      18.375  -8.866  25.391  1.00  0.00
ATOM    176  N   ALA    22      16.929  -8.570  23.680  1.00  0.00
ATOM    177  CA  ALA    22      17.489  -7.274  23.231  1.00  0.00
ATOM    178  CB  ALA    22      18.495  -7.659  22.120  1.00  0.00
ATOM    179  C   ALA    22      16.414  -6.220  22.751  1.00  0.00
ATOM    180  O   ALA    22      15.274  -6.247  23.167  1.00  0.00
ATOM    181  N   LYS    23      16.860  -5.125  22.110  1.00  0.00
ATOM    182  CA  LYS    23      16.184  -3.921  21.752  1.00  0.00
ATOM    183  CB  LYS    23      17.335  -3.010  21.184  1.00  0.00
ATOM    184  CG  LYS    23      17.831  -3.268  19.774  1.00  0.00
ATOM    185  CD  LYS    23      18.673  -4.500  19.537  1.00  0.00
ATOM    186  CE  LYS    23      18.623  -4.932  18.040  1.00  0.00
ATOM    187  NZ  LYS    23      17.323  -5.532  17.759  1.00  0.00
ATOM    188  C   LYS    23      15.034  -4.212  20.747  1.00  0.00
ATOM    189  O   LYS    23      15.224  -4.897  19.748  1.00  0.00
ATOM    190  N   LEU    24      13.837  -3.743  21.038  1.00  0.00
ATOM    191  CA  LEU    24      12.554  -4.293  20.462  1.00  0.00
ATOM    192  CB  LEU    24      12.353  -3.701  18.969  1.00  0.00
ATOM    193  CG  LEU    24      11.025  -2.940  18.712  1.00  0.00
ATOM    194  CD1 LEU    24      11.087  -2.063  17.433  1.00  0.00
ATOM    195  CD2 LEU    24       9.907  -3.942  18.547  1.00  0.00
ATOM    196  C   LEU    24      12.311  -5.819  20.368  1.00  0.00
ATOM    197  O   LEU    24      11.549  -6.372  19.541  1.00  0.00
ATOM    198  N   GLN    25      13.049  -6.596  21.182  1.00  0.00
ATOM    199  CA  GLN    25      13.094  -8.089  21.147  1.00  0.00
ATOM    200  CB  GLN    25      14.324  -8.414  20.301  1.00  0.00
ATOM    201  CG  GLN    25      14.152  -8.002  18.871  1.00  0.00
ATOM    202  CD  GLN    25      15.394  -8.530  18.165  1.00  0.00
ATOM    203  OE1 GLN    25      16.470  -7.991  18.288  1.00  0.00
ATOM    204  NE2 GLN    25      15.350  -9.642  17.557  1.00  0.00
ATOM    205  C   GLN    25      13.004  -8.736  22.557  1.00  0.00
ATOM    206  O   GLN    25      13.991  -9.257  22.995  1.00  0.00
ATOM    207  N   PRO    26      11.898  -8.423  23.218  1.00  0.00
ATOM    208  CD  PRO    26      10.570  -8.378  22.627  1.00  0.00
ATOM    209  CG  PRO    26       9.603  -8.734  23.773  1.00  0.00
ATOM    210  CB  PRO    26      10.450  -9.167  24.867  1.00  0.00
ATOM    211  CA  PRO    26      11.745  -8.425  24.677  1.00  0.00
ATOM    212  C   PRO    26      12.868  -8.999  25.584  1.00  0.00
ATOM    213  O   PRO    26      13.268 -10.140  25.497  1.00  0.00
ATOM    214  N   ARG    27      13.440  -8.094  26.381  1.00  0.00
ATOM    215  CA  ARG    27      14.575  -8.390  27.199  1.00  0.00
ATOM    216  CB  ARG    27      15.546  -7.205  27.277  1.00  0.00
ATOM    217  CG  ARG    27      16.811  -7.435  28.093  1.00  0.00
ATOM    218  CD  ARG    27      17.863  -6.309  28.064  1.00  0.00
ATOM    219  NE  ARG    27      19.014  -6.775  28.865  1.00  0.00
ATOM    220  CZ  ARG    27      20.004  -7.491  28.509  1.00  0.00
ATOM    221  C   ARG    27      14.117  -8.936  28.565  1.00  0.00
ATOM    222  O   ARG    27      13.732  -8.079  29.367  1.00  0.00
ATOM    223  OXT ARG    27      14.059 -10.147  28.765  1.00  0.00
TER
END
