# Supplementary material for: In silico approaches for predicting the half-life of natural and modified peptides in blood
Source: PLoS One. 2018 Jun 1;13(6):e0196829. doi: 10.1371/journal.pone.0196829 (PMC5983457; doi:10.1371/journal.pone.0196829)
Supplement: S3 File — (ZIP) [file pone.0196829.s009.zip › 3may2018_261_pdb_files/1254.pdb]

PFRMAT TS
TARGET 1254
AUTHOR Raghava-GPS-serv
METHOD PEPSTR
MODEL  1  REFINED
PARENT N/A
ATOM      1  N   PHE     1     -12.829 -21.836  19.639  1.00  0.00
ATOM      2  CA  PHE     1     -13.647 -20.708  20.134  1.00  0.00
ATOM      3  CB  PHE     1     -12.793 -19.517  20.593  1.00  0.00
ATOM      4  CG  PHE     1     -13.472 -18.307  21.136  1.00  0.00
ATOM      5  CD1 PHE     1     -13.427 -17.071  20.455  1.00  0.00
ATOM      6  CE1 PHE     1     -14.281 -16.083  20.904  1.00  0.00
ATOM      7  CZ  PHE     1     -15.179 -16.257  21.954  1.00  0.00
ATOM      8  CE2 PHE     1     -15.114 -17.435  22.681  1.00  0.00
ATOM      9  CD2 PHE     1     -14.298 -18.510  22.293  1.00  0.00
ATOM     10  C   PHE     1     -14.717 -20.269  19.141  1.00  0.00
ATOM     11  O   PHE     1     -14.667 -20.665  17.866  1.00  0.00
ATOM     12  N   VAL     2     -15.752 -19.471  19.504  1.00  0.00
ATOM     13  CA  VAL     2     -16.869 -18.978  18.666  1.00  0.00
ATOM     14  CB  VAL     2     -17.850 -18.091  19.469  1.00  0.00
ATOM     15  CG1 VAL     2     -19.284 -17.981  18.827  1.00  0.00
ATOM     16  CG2 VAL     2     -18.031 -18.523  20.932  1.00  0.00
ATOM     17  C   VAL     2     -16.341 -18.301  17.487  1.00  0.00
ATOM     18  O   VAL     2     -15.450 -17.459  17.589  1.00  0.00
ATOM     19  N   PRO     3     -16.860 -18.593  16.280  1.00  0.00
ATOM     20  CD  PRO     3     -17.686 -19.719  16.016  1.00  0.00
ATOM     21  CG  PRO     3     -17.883 -19.647  14.471  1.00  0.00
ATOM     22  CB  PRO     3     -16.616 -18.900  13.976  1.00  0.00
ATOM     23  CA  PRO     3     -16.369 -17.927  15.084  1.00  0.00
ATOM     24  C   PRO     3     -16.959 -16.556  14.721  1.00  0.00
ATOM     25  O   PRO     3     -16.618 -16.083  13.655  1.00  0.00
ATOM     26  N   ILE     4     -17.652 -15.941  15.699  1.00  0.00
ATOM     27  CA  ILE     4     -18.291 -14.628  15.573  1.00  0.00
ATOM     28  CB  ILE     4     -19.401 -14.553  16.668  1.00  0.00
ATOM     29  CG2 ILE     4     -18.715 -14.039  18.017  1.00  0.00
ATOM     30  CG1 ILE     4     -20.545 -13.677  16.228  1.00  0.00
ATOM     31  CD1 ILE     4     -21.813 -13.718  17.057  1.00  0.00
ATOM     32  C   ILE     4     -17.383 -13.388  15.398  1.00  0.00
ATOM     33  O   ILE     4     -16.424 -13.248  16.121  1.00  0.00
ATOM     34  N   PHE     5     -17.630 -12.398  14.582  1.00  0.00
ATOM     35  CA  PHE     5     -16.838 -11.165  14.319  1.00  0.00
ATOM     36  CB  PHE     5     -15.832 -11.274  13.180  1.00  0.00
ATOM     37  CG  PHE     5     -14.751 -10.231  13.200  1.00  0.00
ATOM     38  CD1 PHE     5     -14.807  -9.196  12.271  1.00  0.00
ATOM     39  CE1 PHE     5     -13.881  -8.133  12.250  1.00  0.00
ATOM     40  CZ  PHE     5     -12.793  -8.055  13.194  1.00  0.00
ATOM     41  CE2 PHE     5     -12.728  -9.138  14.116  1.00  0.00
ATOM     42  CD2 PHE     5     -13.698 -10.199  14.159  1.00  0.00
ATOM     43  C   PHE     5     -17.831  -9.938  14.107  1.00  0.00
ATOM     44  O   PHE     5     -19.044 -10.142  13.837  1.00  0.00
ATOM     45  N   THR     6     -17.327  -8.727  14.486  1.00  0.00
ATOM     46  CA  THR     6     -18.138  -7.497  14.414  1.00  0.00
ATOM     47  CB  THR     6     -17.291  -6.292  15.089  1.00  0.00
ATOM     48  CG2 THR     6     -17.356  -6.216  16.616  1.00  0.00
ATOM     49  OG1 THR     6     -15.929  -6.434  14.769  1.00  0.00
ATOM     50  C   THR     6     -18.616  -6.965  13.069  1.00  0.00
ATOM     51  O   THR     6     -19.253  -5.950  12.972  1.00  0.00
ATOM     52  N   TYR     7     -18.186  -7.556  12.000  1.00  0.00
ATOM     53  CA  TYR     7     -18.561  -7.368  10.627  1.00  0.00
ATOM     54  CB  TYR     7     -17.937  -6.101  10.131  1.00  0.00
ATOM     55  CG  TYR     7     -18.558  -5.520   8.876  1.00  0.00
ATOM     56  CD1 TYR     7     -17.809  -5.319   7.699  1.00  0.00
ATOM     57  CE1 TYR     7     -18.460  -4.898   6.489  1.00  0.00
ATOM     58  CZ  TYR     7     -19.863  -4.735   6.435  1.00  0.00
ATOM     59  CE2 TYR     7     -20.560  -4.883   7.641  1.00  0.00
ATOM     60  CD2 TYR     7     -19.923  -5.208   8.924  1.00  0.00
ATOM     61  C   TYR     7     -18.234  -8.585   9.702  1.00  0.00
ATOM     62  O   TYR     7     -17.816  -9.645  10.238  1.00  0.00
ATOM     63  N   GLY     8     -18.389  -8.545   8.344  1.00  0.00
ATOM     64  CA  GLY     8     -18.509  -9.758   7.494  1.00  0.00
ATOM     65  C   GLY     8     -17.065 -10.299   7.199  1.00  0.00
ATOM     66  O   GLY     8     -16.877 -11.205   6.419  1.00  0.00
ATOM     67  N   GLU     9     -15.989  -9.684   7.752  1.00  0.00
ATOM     68  CA  GLU     9     -14.584 -10.126   7.623  1.00  0.00
ATOM     69  CB  GLU     9     -13.618  -8.942   8.092  1.00  0.00
ATOM     70  CG  GLU     9     -12.240  -9.046   7.480  1.00  0.00
ATOM     71  CD  GLU     9     -11.356  -9.899   8.377  1.00  0.00
ATOM     72  OE1 GLU     9     -11.067 -11.070   8.031  1.00  0.00
ATOM     73  OE2 GLU     9     -10.761  -9.375   9.412  1.00  0.00
ATOM     74  C   GLU     9     -14.435 -11.387   8.472  1.00  0.00
ATOM     75  O   GLU     9     -13.900 -11.391   9.549  1.00  0.00
ATOM     76  N   LEU    10     -15.056 -12.517   7.972  1.00  0.00
ATOM     77  CA  LEU    10     -15.216 -13.869   8.626  1.00  0.00
ATOM     78  CB  LEU    10     -16.656 -14.382   8.634  1.00  0.00
ATOM     79  CG  LEU    10     -17.628 -13.571   9.436  1.00  0.00
ATOM     80  CD1 LEU    10     -19.073 -14.220   9.364  1.00  0.00
ATOM     81  CD2 LEU    10     -17.328 -13.509  10.996  1.00  0.00
ATOM     82  C   LEU    10     -14.181 -14.902   8.107  1.00  0.00
ATOM     83  O   LEU    10     -13.876 -15.897   8.763  1.00  0.00
ATOM     84  N   GLN    11     -13.518 -14.614   6.978  1.00  0.00
ATOM     85  CA  GLN    11     -12.830 -15.560   6.142  1.00  0.00
ATOM     86  CB  GLN    11     -12.738 -14.997   4.703  1.00  0.00
ATOM     87  CG  GLN    11     -14.071 -14.594   4.018  1.00  0.00
ATOM     88  CD  GLN    11     -14.726 -13.255   4.396  1.00  0.00
ATOM     89  OE1 GLN    11     -14.195 -12.456   5.154  1.00  0.00
ATOM     90  NE2 GLN    11     -15.989 -13.090   4.063  1.00  0.00
ATOM     91  C   GLN    11     -11.442 -15.975   6.671  1.00  0.00
ATOM     92  O   GLN    11     -10.747 -16.812   6.122  1.00  0.00
ATOM     93  N   ARG    12     -11.091 -15.418   7.853  1.00  0.00
ATOM     94  CA  ARG    12      -9.886 -15.642   8.693  1.00  0.00
ATOM     95  CB  ARG    12      -8.851 -14.589   8.462  1.00  0.00
ATOM     96  CG  ARG    12      -7.357 -14.823   8.668  1.00  0.00
ATOM     97  CD  ARG    12      -6.485 -13.579   8.245  1.00  0.00
ATOM     98  NE  ARG    12      -6.777 -12.256   8.850  1.00  0.00
ATOM     99  CZ  ARG    12      -7.791 -11.475   8.561  1.00  0.00
ATOM    100  C   ARG    12     -10.327 -15.803  10.150  1.00  0.00
ATOM    101  O   ARG    12      -9.512 -15.651  11.040  1.00  0.00
ATOM    102  N   LYS    13     -11.625 -16.074  10.374  1.00  0.00
ATOM    103  CA  LYS    13     -12.240 -16.148  11.741  1.00  0.00
ATOM    104  CB  LYS    13     -13.325 -15.069  11.923  1.00  0.00
ATOM    105  CG  LYS    13     -12.836 -13.651  11.548  1.00  0.00
ATOM    106  CD  LYS    13     -11.543 -13.042  12.177  1.00  0.00
ATOM    107  CE  LYS    13     -10.991 -11.730  11.634  1.00  0.00
ATOM    108  NZ  LYS    13     -11.999 -10.708  11.335  1.00  0.00
ATOM    109  C   LYS    13     -12.809 -17.579  12.048  1.00  0.00
ATOM    110  O   LYS    13     -12.980 -18.004  13.218  1.00  0.00
ATOM    111  N   GLU    14     -13.098 -18.361  11.012  1.00  0.00
ATOM    112  CA  GLU    14     -13.712 -19.755  10.977  1.00  0.00
ATOM    113  CB  GLU    14     -14.214 -20.007   9.554  1.00  0.00
ATOM    114  CG  GLU    14     -13.386 -19.452   8.445  1.00  0.00
ATOM    115  CD  GLU    14     -11.901 -19.851   8.364  1.00  0.00
ATOM    116  OE1 GLU    14     -11.611 -20.905   7.781  1.00  0.00
ATOM    117  OE2 GLU    14     -11.014 -19.131   8.707  1.00  0.00
ATOM    118  C   GLU    14     -12.686 -20.799  11.580  1.00  0.00
ATOM    119  O   GLU    14     -12.457 -20.842  12.794  1.00  0.00
ATOM    120  N   SER    15     -12.017 -21.565  10.764  1.00  0.00
ATOM    121  CA  SER    15     -10.856 -22.390  11.173  1.00  0.00
ATOM    122  CB  SER    15     -10.627 -23.504  10.159  1.00  0.00
ATOM    123  OG  SER    15     -10.358 -23.134   8.829  1.00  0.00
ATOM    124  C   SER    15      -9.550 -21.719  11.545  1.00  0.00
ATOM    125  O   SER    15      -8.847 -22.257  12.400  1.00  0.00
ATOM    126  N   LYS    16      -9.135 -20.705  10.886  1.00  0.00
ATOM    127  CA  LYS    16      -7.907 -19.902  10.993  1.00  0.00
ATOM    128  CB  LYS    16      -7.816 -19.049   9.702  1.00  0.00
ATOM    129  CG  LYS    16      -7.520 -19.926   8.429  1.00  0.00
ATOM    130  CD  LYS    16      -7.344 -19.096   7.191  1.00  0.00
ATOM    131  CE  LYS    16      -8.165 -19.713   6.000  1.00  0.00
ATOM    132  NZ  LYS    16      -9.572 -19.301   6.103  1.00  0.00
ATOM    133  C   LYS    16      -7.897 -19.085  12.302  1.00  0.00
ATOM    134  O   LYS    16      -7.021 -18.293  12.531  1.00  0.00
ATOM    135  N   LYS    17      -8.842 -19.334  13.214  1.00  0.00
ATOM    136  CA  LYS    17      -8.887 -18.906  14.646  1.00  0.00
ATOM    137  CB  LYS    17     -10.045 -17.884  14.777  1.00  0.00
ATOM    138  CG  LYS    17     -10.554 -17.543  16.208  1.00  0.00
ATOM    139  CD  LYS    17     -12.048 -17.405  16.235  1.00  0.00
ATOM    140  CE  LYS    17     -12.898 -18.718  16.498  1.00  0.00
ATOM    141  NZ  LYS    17     -12.815 -19.736  15.447  1.00  0.00
ATOM    142  C   LYS    17      -8.958 -20.173  15.507  1.00  0.00
ATOM    143  O   LYS    17     -10.073 -20.705  15.590  1.00  0.00
ATOM    144  N   PRO    18      -7.810 -20.615  16.103  1.00  0.00
ATOM    145  CD  PRO    18      -6.458 -20.135  15.789  1.00  0.00
ATOM    146  CG  PRO    18      -5.546 -21.307  16.188  1.00  0.00
ATOM    147  CB  PRO    18      -6.334 -22.043  17.309  1.00  0.00
ATOM    148  CA  PRO    18      -7.806 -21.868  16.941  1.00  0.00
ATOM    149  C   PRO    18      -8.775 -21.906  18.158  1.00  0.00
ATOM    150  O   PRO    18      -9.481 -20.939  18.483  1.00  0.00
ATOM    151  N   PRO    19      -8.847 -23.085  18.841  1.00  0.00
ATOM    152  CD  PRO    19      -8.338 -24.357  18.415  1.00  0.00
ATOM    153  CG  PRO    19      -9.067 -25.451  19.107  1.00  0.00
ATOM    154  CB  PRO    19      -9.470 -24.831  20.486  1.00  0.00
ATOM    155  CA  PRO    19      -9.676 -23.323  20.045  1.00  0.00
ATOM    156  C   PRO    19      -9.382 -22.415  21.290  1.00  0.00
ATOM    157  O   PRO    19      -8.378 -21.664  21.311  1.00  0.00
ATOM    158  N   ALA    20     -10.155 -22.640  22.359  1.00  0.00
ATOM    159  CA  ALA    20      -9.920 -22.092  23.732  1.00  0.00
ATOM    160  CB  ALA    20      -8.881 -23.066  24.442  1.00  0.00
ATOM    161  C   ALA    20      -9.513 -20.587  23.727  1.00  0.00
ATOM    162  O   ALA    20     -10.185 -19.793  23.052  1.00  0.00
ATOM    163  N   LYS    21      -8.461 -20.194  24.404  1.00  0.00
ATOM    164  CA  LYS    21      -7.729 -18.909  24.248  1.00  0.00
ATOM    165  CB  LYS    21      -7.710 -18.152  25.565  1.00  0.00
ATOM    166  CG  LYS    21      -7.141 -16.653  25.501  1.00  0.00
ATOM    167  CD  LYS    21      -5.915 -16.375  26.343  1.00  0.00
ATOM    168  CE  LYS    21      -5.294 -15.095  25.845  1.00  0.00
ATOM    169  NZ  LYS    21      -4.413 -15.303  24.684  1.00  0.00
ATOM    170  C   LYS    21      -6.305 -19.112  23.533  1.00  0.00
ATOM    171  O   LYS    21      -5.359 -18.412  23.794  1.00  0.00
ATOM    172  N   LEU    22      -6.268 -20.036  22.571  1.00  0.00
ATOM    173  CA  LEU    22      -5.126 -20.338  21.734  1.00  0.00
ATOM    174  CB  LEU    22      -5.090 -21.853  21.464  1.00  0.00
ATOM    175  CG  LEU    22      -3.780 -22.519  21.130  1.00  0.00
ATOM    176  CD1 LEU    22      -2.999 -22.544  22.482  1.00  0.00
ATOM    177  CD2 LEU    22      -3.946 -23.985  20.703  1.00  0.00
ATOM    178  C   LEU    22      -4.924 -19.428  20.554  1.00  0.00
ATOM    179  O   LEU    22      -4.627 -19.781  19.418  1.00  0.00
ATOM    180  N   GLN    23      -5.294 -18.206  20.807  1.00  0.00
ATOM    181  CA  GLN    23      -4.981 -17.147  19.920  1.00  0.00
ATOM    182  CB  GLN    23      -6.184 -16.470  19.373  1.00  0.00
ATOM    183  CG  GLN    23      -7.528 -17.283  19.087  1.00  0.00
ATOM    184  CD  GLN    23      -8.303 -17.671  20.355  1.00  0.00
ATOM    185  OE1 GLN    23      -8.082 -17.111  21.423  1.00  0.00
ATOM    186  NE2 GLN    23      -9.176 -18.645  20.301  1.00  0.00
ATOM    187  C   GLN    23      -4.179 -16.087  20.714  1.00  0.00
ATOM    188  O   GLN    23      -4.450 -16.015  21.956  1.00  0.00
ATOM    189  N   PRO    24      -3.429 -15.113  20.061  1.00  0.00
ATOM    190  CD  PRO    24      -3.184 -15.150  18.604  1.00  0.00
ATOM    191  CG  PRO    24      -1.952 -14.348  18.482  1.00  0.00
ATOM    192  CB  PRO    24      -1.906 -13.408  19.756  1.00  0.00
ATOM    193  CA  PRO    24      -2.716 -14.156  20.862  1.00  0.00
ATOM    194  C   PRO    24      -3.515 -13.301  21.830  1.00  0.00
ATOM    195  O   PRO    24      -3.362 -13.339  23.007  1.00  0.00
ATOM    196  N   ARG    25      -4.600 -12.672  21.300  1.00  0.00
ATOM    197  CA  ARG    25      -5.835 -12.151  21.952  1.00  0.00
ATOM    198  CB  ARG    25      -6.911 -13.214  21.651  1.00  0.00
ATOM    199  CG  ARG    25      -8.394 -12.928  22.080  1.00  0.00
ATOM    200  CD  ARG    25      -9.154 -14.166  21.672  1.00  0.00
ATOM    201  NE  ARG    25     -10.473 -14.230  22.246  1.00  0.00
ATOM    202  CZ  ARG    25     -11.156 -15.346  22.551  1.00  0.00
ATOM    203  C   ARG    25      -5.708 -11.778  23.398  1.00  0.00
ATOM    204  O   ARG    25      -6.069 -12.622  24.201  1.00  0.00
ATOM    205  OXT ARG    25      -5.257 -10.682  23.722  1.00  0.00
TER
END
