# Supplementary material for: In silico approaches for predicting the half-life of natural and modified peptides in blood
Source: PLoS One. 2018 Jun 1;13(6):e0196829. doi: 10.1371/journal.pone.0196829 (PMC5983457; doi:10.1371/journal.pone.0196829)
Supplement: S3 File — (ZIP) [file pone.0196829.s009.zip › 3may2018_261_pdb_files/1255.pdb]

PFRMAT TS
TARGET 1255
AUTHOR Raghava-GPS-serv
METHOD PEPSTR
MODEL  1  REFINED
PARENT N/A
ATOM      1  N   PHE     1       4.964 -18.099 -10.219  1.00  0.00
ATOM      2  CA  PHE     1       3.699 -17.598 -10.870  1.00  0.00
ATOM      3  CB  PHE     1       3.262 -16.461 -10.016  1.00  0.00
ATOM      4  CG  PHE     1       1.775 -16.084 -10.364  1.00  0.00
ATOM      5  CD1 PHE     1       1.449 -14.862 -11.018  1.00  0.00
ATOM      6  CE1 PHE     1       0.127 -14.565 -11.254  1.00  0.00
ATOM      7  CZ  PHE     1      -0.933 -15.381 -10.750  1.00  0.00
ATOM      8  CE2 PHE     1      -0.604 -16.546 -10.023  1.00  0.00
ATOM      9  CD2 PHE     1       0.725 -16.904  -9.852  1.00  0.00
ATOM     10  C   PHE     1       3.934 -17.289 -12.372  1.00  0.00
ATOM     11  O   PHE     1       5.063 -17.256 -12.777  1.00  0.00
ATOM     12  N   VAL     2       2.847 -17.170 -13.178  1.00  0.00
ATOM     13  CA  VAL     2       2.946 -17.139 -14.664  1.00  0.00
ATOM     14  CB  VAL     2       1.584 -17.299 -15.361  1.00  0.00
ATOM     15  CG1 VAL     2       1.206 -18.743 -15.724  1.00  0.00
ATOM     16  CG2 VAL     2       0.324 -16.793 -14.625  1.00  0.00
ATOM     17  C   VAL     2       3.782 -15.970 -15.201  1.00  0.00
ATOM     18  O   VAL     2       3.921 -14.906 -14.609  1.00  0.00
ATOM     19  N   PRO     3       4.442 -16.145 -16.423  1.00  0.00
ATOM     20  CD  PRO     3       4.668 -17.387 -17.095  1.00  0.00
ATOM     21  CG  PRO     3       5.926 -17.178 -17.921  1.00  0.00
ATOM     22  CB  PRO     3       5.922 -15.691 -18.300  1.00  0.00
ATOM     23  CA  PRO     3       5.232 -15.087 -17.100  1.00  0.00
ATOM     24  C   PRO     3       4.499 -13.794 -17.444  1.00  0.00
ATOM     25  O   PRO     3       5.035 -12.708 -17.172  1.00  0.00
ATOM     26  N   ILE     4       3.228 -13.951 -17.895  1.00  0.00
ATOM     27  CA  ILE     4       2.229 -12.851 -18.067  1.00  0.00
ATOM     28  CB  ILE     4       1.874 -12.844 -19.590  1.00  0.00
ATOM     29  CG2 ILE     4       0.955 -13.934 -19.989  1.00  0.00
ATOM     30  CG1 ILE     4       1.321 -11.533 -20.095  1.00  0.00
ATOM     31  CD1 ILE     4       2.262 -10.261 -19.952  1.00  0.00
ATOM     32  C   ILE     4       1.000 -13.024 -17.199  1.00  0.00
ATOM     33  O   ILE     4       0.591 -14.165 -16.873  1.00  0.00
ATOM     34  N   PHE     5       0.363 -11.933 -16.702  1.00  0.00
ATOM     35  CA  PHE     5      -0.937 -12.069 -16.052  1.00  0.00
ATOM     36  CB  PHE     5      -0.731 -12.354 -14.548  1.00  0.00
ATOM     37  CG  PHE     5      -1.883 -13.032 -13.816  1.00  0.00
ATOM     38  CD1 PHE     5      -2.470 -12.545 -12.688  1.00  0.00
ATOM     39  CE1 PHE     5      -3.593 -13.165 -12.110  1.00  0.00
ATOM     40  CZ  PHE     5      -4.061 -14.333 -12.628  1.00  0.00
ATOM     41  CE2 PHE     5      -3.359 -14.992 -13.623  1.00  0.00
ATOM     42  CD2 PHE     5      -2.309 -14.352 -14.255  1.00  0.00
ATOM     43  C   PHE     5      -1.812 -10.806 -16.320  1.00  0.00
ATOM     44  O   PHE     5      -1.852 -10.491 -17.476  1.00  0.00
ATOM     45  N   THR     6      -2.426 -10.166 -15.352  1.00  0.00
ATOM     46  CA  THR     6      -3.387  -9.060 -15.622  1.00  0.00
ATOM     47  CB  THR     6      -4.257  -8.811 -14.413  1.00  0.00
ATOM     48  CG2 THR     6      -5.465  -9.723 -14.256  1.00  0.00
ATOM     49  OG1 THR     6      -3.602  -8.918 -13.256  1.00  0.00
ATOM     50  C   THR     6      -2.690  -7.772 -16.166  1.00  0.00
ATOM     51  O   THR     6      -3.141  -7.243 -17.212  1.00  0.00
ATOM     52  N   TYR     7      -1.695  -7.282 -15.432  1.00  0.00
ATOM     53  CA  TYR     7      -1.061  -5.989 -15.715  1.00  0.00
ATOM     54  CB  TYR     7      -1.410  -4.783 -14.790  1.00  0.00
ATOM     55  CG  TYR     7      -2.849  -4.436 -14.761  1.00  0.00
ATOM     56  CD1 TYR     7      -3.287  -3.436 -15.572  1.00  0.00
ATOM     57  CE1 TYR     7      -4.655  -3.000 -15.434  1.00  0.00
ATOM     58  CZ  TYR     7      -5.430  -3.521 -14.421  1.00  0.00
ATOM     59  CE2 TYR     7      -4.933  -4.434 -13.572  1.00  0.00
ATOM     60  CD2 TYR     7      -3.608  -4.936 -13.680  1.00  0.00
ATOM     61  C   TYR     7       0.438  -6.090 -15.863  1.00  0.00
ATOM     62  O   TYR     7       1.014  -5.705 -16.895  1.00  0.00
ATOM     63  N   GLY     8       1.037  -6.592 -14.800  1.00  0.00
ATOM     64  CA  GLY     8       2.460  -6.199 -14.577  1.00  0.00
ATOM     65  C   GLY     8       2.942  -6.454 -13.209  1.00  0.00
ATOM     66  O   GLY     8       3.926  -5.908 -12.751  1.00  0.00
ATOM     67  N   GLU     9       2.319  -7.303 -12.340  1.00  0.00
ATOM     68  CA  GLU     9       2.352  -7.323 -10.906  1.00  0.00
ATOM     69  CB  GLU     9       0.910  -6.979 -10.415  1.00  0.00
ATOM     70  CG  GLU     9      -0.302  -7.975 -10.693  1.00  0.00
ATOM     71  CD  GLU     9      -0.341  -8.325 -12.153  1.00  0.00
ATOM     72  OE1 GLU     9       0.321  -9.303 -12.637  1.00  0.00
ATOM     73  OE2 GLU     9      -0.994  -7.573 -12.934  1.00  0.00
ATOM     74  C   GLU     9       2.929  -8.627 -10.306  1.00  0.00
ATOM     75  O   GLU     9       4.140  -8.588 -10.045  1.00  0.00
ATOM     76  N   LEU    10       2.188  -9.743 -10.179  1.00  0.00
ATOM     77  CA  LEU    10       2.742 -11.029  -9.655  1.00  0.00
ATOM     78  CB  LEU    10       1.595 -11.853  -9.100  1.00  0.00
ATOM     79  CG  LEU    10       0.844 -11.284  -7.843  1.00  0.00
ATOM     80  CD1 LEU    10      -0.199 -12.259  -7.199  1.00  0.00
ATOM     81  CD2 LEU    10       1.792 -10.846  -6.696  1.00  0.00
ATOM     82  C   LEU    10       3.416 -11.846 -10.726  1.00  0.00
ATOM     83  O   LEU    10       4.327 -12.664 -10.472  1.00  0.00
ATOM     84  N   GLN    11       3.089 -11.559 -12.016  1.00  0.00
ATOM     85  CA  GLN    11       3.732 -12.095 -13.224  1.00  0.00
ATOM     86  CB  GLN    11       2.988 -11.593 -14.517  1.00  0.00
ATOM     87  CG  GLN    11       2.908 -10.049 -14.693  1.00  0.00
ATOM     88  CD  GLN    11       4.225  -9.437 -15.250  1.00  0.00
ATOM     89  OE1 GLN    11       5.262  -9.355 -14.625  1.00  0.00
ATOM     90  NE2 GLN    11       4.202  -9.154 -16.534  1.00  0.00
ATOM     91  C   GLN    11       5.297 -11.971 -13.237  1.00  0.00
ATOM     92  O   GLN    11       5.943 -11.215 -12.493  1.00  0.00
ATOM     93  N   ARG    12       5.887 -12.819 -14.070  1.00  0.00
ATOM     94  CA  ARG    12       7.357 -13.203 -13.989  1.00  0.00
ATOM     95  CB  ARG    12       7.632 -14.687 -14.207  1.00  0.00
ATOM     96  CG  ARG    12       8.800 -15.354 -13.423  1.00  0.00
ATOM     97  CD  ARG    12       8.362 -15.933 -12.045  1.00  0.00
ATOM     98  NE  ARG    12       8.123 -14.863 -11.048  1.00  0.00
ATOM     99  CZ  ARG    12       7.032 -14.264 -10.803  1.00  0.00
ATOM    100  C   ARG    12       8.177 -12.292 -14.905  1.00  0.00
ATOM    101  O   ARG    12       9.312 -12.019 -14.671  1.00  0.00
ATOM    102  N   SER    13       7.512 -11.740 -15.921  1.00  0.00
ATOM    103  CA  SER    13       8.188 -10.875 -16.946  1.00  0.00
ATOM    104  CB  SER    13       7.721 -11.378 -18.353  1.00  0.00
ATOM    105  OG  SER    13       8.016 -12.731 -18.603  1.00  0.00
ATOM    106  C   SER    13       7.845  -9.432 -16.653  1.00  0.00
ATOM    107  O   SER    13       6.986  -8.810 -17.219  1.00  0.00
ATOM    108  N   LYS    14       8.571  -8.950 -15.653  1.00  0.00
ATOM    109  CA  LYS    14       8.434  -7.733 -14.764  1.00  0.00
ATOM    110  CB  LYS    14       9.540  -7.798 -13.712  1.00  0.00
ATOM    111  CG  LYS    14       9.123  -8.686 -12.567  1.00  0.00
ATOM    112  CD  LYS    14       8.271  -8.230 -11.435  1.00  0.00
ATOM    113  CE  LYS    14       6.994  -7.490 -11.670  1.00  0.00
ATOM    114  NZ  LYS    14       5.836  -8.281 -12.028  1.00  0.00
ATOM    115  C   LYS    14       8.212  -6.307 -15.364  1.00  0.00
ATOM    116  O   LYS    14       8.012  -5.402 -14.588  1.00  0.00
ATOM    117  N   LYS    15       8.169  -6.175 -16.710  1.00  0.00
ATOM    118  CA  LYS    15       7.862  -4.914 -17.404  1.00  0.00
ATOM    119  CB  LYS    15       7.839  -5.173 -18.957  1.00  0.00
ATOM    120  CG  LYS    15       7.224  -4.027 -19.853  1.00  0.00
ATOM    121  CD  LYS    15       6.454  -4.265 -21.179  1.00  0.00
ATOM    122  CE  LYS    15       5.682  -3.083 -21.784  1.00  0.00
ATOM    123  NZ  LYS    15       4.784  -2.371 -20.893  1.00  0.00
ATOM    124  C   LYS    15       6.613  -4.357 -16.883  1.00  0.00
ATOM    125  O   LYS    15       5.613  -5.114 -16.855  1.00  0.00
ATOM    126  N   PRO    16       6.470  -3.090 -16.463  1.00  0.00
ATOM    127  CD  PRO    16       7.636  -2.191 -16.289  1.00  0.00
ATOM    128  CG  PRO    16       7.191  -1.277 -15.214  1.00  0.00
ATOM    129  CB  PRO    16       5.719  -0.997 -15.627  1.00  0.00
ATOM    130  CA  PRO    16       5.256  -2.405 -15.996  1.00  0.00
ATOM    131  C   PRO    16       4.157  -2.356 -17.057  1.00  0.00
ATOM    132  O   PRO    16       4.522  -2.089 -18.236  1.00  0.00
ATOM    133  N   PRO    17       2.850  -2.405 -16.677  1.00  0.00
ATOM    134  CD  PRO    17       2.244  -1.596 -15.670  1.00  0.00
ATOM    135  CG  PRO    17       1.225  -0.709 -16.341  1.00  0.00
ATOM    136  CB  PRO    17       1.190  -1.179 -17.813  1.00  0.00
ATOM    137  CA  PRO    17       1.711  -2.658 -17.639  1.00  0.00
ATOM    138  C   PRO    17       2.047  -3.394 -18.974  1.00  0.00
ATOM    139  O   PRO    17       2.109  -2.918 -20.102  1.00  0.00
ATOM    140  N   ALA    18       2.379  -4.612 -18.787  1.00  0.00
ATOM    141  CA  ALA    18       3.024  -5.463 -19.731  1.00  0.00
ATOM    142  CB  ALA    18       3.512  -6.756 -18.960  1.00  0.00
ATOM    143  C   ALA    18       2.220  -5.658 -21.009  1.00  0.00
ATOM    144  O   ALA    18       2.856  -5.786 -22.101  1.00  0.00
ATOM    145  N   LYS    19       0.890  -5.698 -20.927  1.00  0.00
ATOM    146  CA  LYS    19      -0.076  -5.708 -22.066  1.00  0.00
ATOM    147  CB  LYS    19      -0.379  -7.117 -22.477  1.00  0.00
ATOM    148  CG  LYS    19      -1.486  -7.985 -21.837  1.00  0.00
ATOM    149  CD  LYS    19      -1.396  -8.234 -20.332  1.00  0.00
ATOM    150  CE  LYS    19      -2.717  -8.832 -19.901  1.00  0.00
ATOM    151  NZ  LYS    19      -3.744  -7.834 -19.798  1.00  0.00
ATOM    152  C   LYS    19      -1.333  -4.937 -21.641  1.00  0.00
ATOM    153  O   LYS    19      -1.676  -4.829 -20.462  1.00  0.00
ATOM    154  N   LEU    20      -2.173  -4.528 -22.585  1.00  0.00
ATOM    155  CA  LEU    20      -3.512  -3.943 -22.505  1.00  0.00
ATOM    156  CB  LEU    20      -4.097  -4.127 -23.907  1.00  0.00
ATOM    157  CG  LEU    20      -5.493  -3.523 -24.147  1.00  0.00
ATOM    158  CD1 LEU    20      -5.650  -2.002 -24.074  1.00  0.00
ATOM    159  CD2 LEU    20      -5.838  -3.814 -25.633  1.00  0.00
ATOM    160  C   LEU    20      -4.334  -4.614 -21.439  1.00  0.00
ATOM    161  O   LEU    20      -4.537  -5.831 -21.536  1.00  0.00
ATOM    162  N   GLN    21      -4.960  -3.858 -20.545  1.00  0.00
ATOM    163  CA  GLN    21      -5.986  -4.275 -19.569  1.00  0.00
ATOM    164  CB  GLN    21      -5.232  -4.784 -18.292  1.00  0.00
ATOM    165  CG  GLN    21      -6.058  -5.556 -17.150  1.00  0.00
ATOM    166  CD  GLN    21      -6.582  -6.834 -17.664  1.00  0.00
ATOM    167  OE1 GLN    21      -6.386  -7.378 -18.770  1.00  0.00
ATOM    168  NE2 GLN    21      -7.557  -7.411 -16.962  1.00  0.00
ATOM    169  C   GLN    21      -6.905  -3.122 -19.316  1.00  0.00
ATOM    170  O   GLN    21      -6.445  -1.980 -19.166  1.00  0.00
ATOM    171  N   PRO    22      -8.232  -3.324 -19.161  1.00  0.00
ATOM    172  CD  PRO    22      -8.862  -4.587 -19.464  1.00  0.00
ATOM    173  CG  PRO    22     -10.345  -4.240 -19.365  1.00  0.00
ATOM    174  CB  PRO    22     -10.548  -3.076 -18.344  1.00  0.00
ATOM    175  CA  PRO    22      -9.185  -2.334 -18.586  1.00  0.00
ATOM    176  C   PRO    22      -8.582  -1.698 -17.267  1.00  0.00
ATOM    177  O   PRO    22      -7.816  -2.304 -16.531  1.00  0.00
ATOM    178  N   ARG    23      -9.059  -0.503 -16.985  1.00  0.00
ATOM    179  CA  ARG    23      -8.681   0.470 -16.015  1.00  0.00
ATOM    180  CB  ARG    23      -9.339   0.045 -14.690  1.00  0.00
ATOM    181  CG  ARG    23      -8.913   1.069 -13.517  1.00  0.00
ATOM    182  CD  ARG    23      -8.531   0.485 -12.155  1.00  0.00
ATOM    183  NE  ARG    23      -7.170  -0.108 -12.231  1.00  0.00
ATOM    184  CZ  ARG    23      -6.616  -0.895 -11.352  1.00  0.00
ATOM    185  C   ARG    23      -7.165   0.633 -15.888  1.00  0.00
ATOM    186  O   ARG    23      -6.536   0.179 -14.924  1.00  0.00
ATOM    187  OXT ARG    23      -6.530   1.248 -16.742  1.00  0.00
TER
END
