# Supplementary material for: In silico approaches for predicting the half-life of natural and modified peptides in blood
Source: PLoS One. 2018 Jun 1;13(6):e0196829. doi: 10.1371/journal.pone.0196829 (PMC5983457; doi:10.1371/journal.pone.0196829)
Supplement: S3 File — (ZIP) [file pone.0196829.s009.zip › 3may2018_261_pdb_files/1256.pdb]

PFRMAT TS
TARGET 1256
AUTHOR Raghava-GPS-serv
METHOD PEPSTR
MODEL  1  REFINED
PARENT N/A
ATOM      1  N   PHE     1      -8.140  -6.019   1.339  1.00  0.00
ATOM      2  CA  PHE     1      -7.765  -7.445   1.374  1.00  0.00
ATOM      3  CB  PHE     1      -7.976  -7.963  -0.046  1.00  0.00
ATOM      4  CG  PHE     1      -8.033  -9.450  -0.161  1.00  0.00
ATOM      5  CD1 PHE     1      -7.198 -10.130  -1.043  1.00  0.00
ATOM      6  CE1 PHE     1      -7.101 -11.489  -1.091  1.00  0.00
ATOM      7  CZ  PHE     1      -7.630 -12.316  -0.113  1.00  0.00
ATOM      8  CE2 PHE     1      -8.588 -11.718   0.748  1.00  0.00
ATOM      9  CD2 PHE     1      -8.756 -10.262   0.757  1.00  0.00
ATOM     10  C   PHE     1      -6.298  -7.590   1.829  1.00  0.00
ATOM     11  O   PHE     1      -5.832  -8.634   2.279  1.00  0.00
ATOM     12  N   VAL     2      -5.619  -6.453   1.528  1.00  0.00
ATOM     13  CA  VAL     2      -4.146  -6.148   1.847  1.00  0.00
ATOM     14  CB  VAL     2      -3.890  -5.460   3.237  1.00  0.00
ATOM     15  CG1 VAL     2      -2.552  -4.761   3.538  1.00  0.00
ATOM     16  CG2 VAL     2      -5.049  -4.560   3.633  1.00  0.00
ATOM     17  C   VAL     2      -3.361  -7.364   1.692  1.00  0.00
ATOM     18  O   VAL     2      -3.005  -8.059   2.658  1.00  0.00
ATOM     19  N   PRO     3      -3.067  -7.790   0.472  1.00  0.00
ATOM     20  CD  PRO     3      -3.326  -7.066  -0.745  1.00  0.00
ATOM     21  CG  PRO     3      -3.538  -8.159  -1.869  1.00  0.00
ATOM     22  CB  PRO     3      -2.519  -9.152  -1.397  1.00  0.00
ATOM     23  CA  PRO     3      -2.711  -9.187   0.114  1.00  0.00
ATOM     24  C   PRO     3      -1.538  -9.819   0.892  1.00  0.00
ATOM     25  O   PRO     3      -1.530 -11.005   1.140  1.00  0.00
ATOM     26  N   ILE     4      -0.608  -9.011   1.374  1.00  0.00
ATOM     27  CA  ILE     4       0.616  -9.408   2.129  1.00  0.00
ATOM     28  CB  ILE     4       1.707  -8.311   1.997  1.00  0.00
ATOM     29  CG2 ILE     4       1.358  -7.048   2.817  1.00  0.00
ATOM     30  CG1 ILE     4       3.151  -8.721   2.426  1.00  0.00
ATOM     31  CD1 ILE     4       3.639  -9.973   1.797  1.00  0.00
ATOM     32  C   ILE     4       0.144  -9.908   3.509  1.00  0.00
ATOM     33  O   ILE     4      -0.895  -9.545   4.023  1.00  0.00
ATOM     34  N   PHE     5       0.854 -10.961   4.074  1.00  0.00
ATOM     35  CA  PHE     5       0.889 -11.523   5.454  1.00  0.00
ATOM     36  CB  PHE     5      -0.087 -12.753   5.563  1.00  0.00
ATOM     37  CG  PHE     5       0.085 -13.744   4.474  1.00  0.00
ATOM     38  CD1 PHE     5       0.916 -14.875   4.606  1.00  0.00
ATOM     39  CE1 PHE     5       0.983 -15.801   3.487  1.00  0.00
ATOM     40  CZ  PHE     5       0.247 -15.626   2.326  1.00  0.00
ATOM     41  CE2 PHE     5      -0.599 -14.537   2.246  1.00  0.00
ATOM     42  CD2 PHE     5      -0.653 -13.566   3.299  1.00  0.00
ATOM     43  C   PHE     5       2.287 -12.089   5.713  1.00  0.00
ATOM     44  O   PHE     5       3.019 -12.245   4.744  1.00  0.00
ATOM     45  N   THR     6       2.610 -12.281   6.993  1.00  0.00
ATOM     46  CA  THR     6       3.952 -12.782   7.445  1.00  0.00
ATOM     47  CB  THR     6       4.750 -11.524   7.977  1.00  0.00
ATOM     48  CG2 THR     6       6.072 -11.846   8.592  1.00  0.00
ATOM     49  OG1 THR     6       5.051 -10.681   6.901  1.00  0.00
ATOM     50  C   THR     6       3.878 -13.812   8.589  1.00  0.00
ATOM     51  O   THR     6       4.338 -14.927   8.413  1.00  0.00
ATOM     52  N   TYR     7       3.244 -13.430   9.686  1.00  0.00
ATOM     53  CA  TYR     7       3.034 -14.378  10.798  1.00  0.00
ATOM     54  CB  TYR     7       4.141 -14.248  11.745  1.00  0.00
ATOM     55  CG  TYR     7       4.053 -15.187  12.932  1.00  0.00
ATOM     56  CD1 TYR     7       3.474 -14.702  14.126  1.00  0.00
ATOM     57  CE1 TYR     7       3.369 -15.503  15.265  1.00  0.00
ATOM     58  CZ  TYR     7       4.022 -16.770  15.278  1.00  0.00
ATOM     59  CE2 TYR     7       4.537 -17.238  14.069  1.00  0.00
ATOM     60  CD2 TYR     7       4.542 -16.465  12.896  1.00  0.00
ATOM     61  C   TYR     7       1.667 -14.313  11.499  1.00  0.00
ATOM     62  O   TYR     7       1.170 -15.365  11.961  1.00  0.00
ATOM     63  N   GLY     8       1.044 -13.135  11.401  1.00  0.00
ATOM     64  CA  GLY     8      -0.181 -12.918  12.155  1.00  0.00
ATOM     65  C   GLY     8      -0.910 -11.696  11.699  1.00  0.00
ATOM     66  O   GLY     8      -2.084 -11.745  11.298  1.00  0.00
ATOM     67  N   GLU     9      -0.205 -10.594  11.719  1.00  0.00
ATOM     68  CA  GLU     9      -0.584  -9.166  11.449  1.00  0.00
ATOM     69  CB  GLU     9       0.675  -8.364  11.142  1.00  0.00
ATOM     70  CG  GLU     9       1.376  -8.766   9.849  1.00  0.00
ATOM     71  CD  GLU     9       1.743 -10.287   9.695  1.00  0.00
ATOM     72  OE1 GLU     9       2.486 -10.874  10.550  1.00  0.00
ATOM     73  OE2 GLU     9       1.010 -10.990   8.982  1.00  0.00
ATOM     74  C   GLU     9      -1.649  -8.898  10.331  1.00  0.00
ATOM     75  O   GLU     9      -2.470  -7.988  10.475  1.00  0.00
ATOM     76  N   LEU    10      -1.540  -9.612   9.190  1.00  0.00
ATOM     77  CA  LEU    10      -2.471  -9.684   8.111  1.00  0.00
ATOM     78  CB  LEU    10      -1.965  -8.745   7.027  1.00  0.00
ATOM     79  CG  LEU    10      -1.759  -7.246   7.445  1.00  0.00
ATOM     80  CD1 LEU    10      -0.977  -6.435   6.424  1.00  0.00
ATOM     81  CD2 LEU    10      -3.180  -6.587   7.583  1.00  0.00
ATOM     82  C   LEU    10      -2.661 -11.115   7.714  1.00  0.00
ATOM     83  O   LEU    10      -3.535 -11.356   6.902  1.00  0.00
ATOM     84  N   GLN    11      -1.882 -12.102   8.214  1.00  0.00
ATOM     85  CA  GLN    11      -2.102 -13.480   8.138  1.00  0.00
ATOM     86  CB  GLN    11      -1.159 -14.305   8.994  1.00  0.00
ATOM     87  CG  GLN    11      -0.615 -15.557   8.394  1.00  0.00
ATOM     88  CD  GLN    11      -1.710 -16.516   8.009  1.00  0.00
ATOM     89  OE1 GLN    11      -2.460 -17.034   8.827  1.00  0.00
ATOM     90  NE2 GLN    11      -1.852 -16.819   6.769  1.00  0.00
ATOM     91  C   GLN    11      -3.557 -13.823   8.508  1.00  0.00
ATOM     92  O   GLN    11      -4.214 -14.454   7.684  1.00  0.00
ATOM     93  N   ARG    12      -3.983 -13.399   9.686  1.00  0.00
ATOM     94  CA  ARG    12      -5.345 -13.500  10.314  1.00  0.00
ATOM     95  CB  ARG    12      -6.221 -12.259   9.846  1.00  0.00
ATOM     96  CG  ARG    12      -5.482 -11.004  10.319  1.00  0.00
ATOM     97  CD  ARG    12      -6.201  -9.670  10.216  1.00  0.00
ATOM     98  NE  ARG    12      -5.243  -8.605  10.451  1.00  0.00
ATOM     99  CZ  ARG    12      -5.588  -7.406  10.787  1.00  0.00
ATOM    100  C   ARG    12      -6.058 -14.856  10.020  1.00  0.00
ATOM    101  O   ARG    12      -5.681 -15.709  10.768  1.00  0.00
ATOM    102  N   LYS    13      -6.798 -15.032   8.911  1.00  0.00
ATOM    103  CA  LYS    13      -6.928 -16.375   8.260  1.00  0.00
ATOM    104  CB  LYS    13      -7.829 -17.308   9.047  1.00  0.00
ATOM    105  CG  LYS    13      -7.508 -18.803   8.821  1.00  0.00
ATOM    106  CD  LYS    13      -6.460 -19.444   9.823  1.00  0.00
ATOM    107  CE  LYS    13      -5.077 -18.792   9.678  1.00  0.00
ATOM    108  NZ  LYS    13      -4.347 -19.145   8.473  1.00  0.00
ATOM    109  C   LYS    13      -7.202 -16.346   6.781  1.00  0.00
ATOM    110  O   LYS    13      -8.027 -17.082   6.248  1.00  0.00
ATOM    111  N   LYS    14      -6.493 -15.456   6.014  1.00  0.00
ATOM    112  CA  LYS    14      -6.667 -15.164   4.596  1.00  0.00
ATOM    113  CB  LYS    14      -6.011 -13.813   4.276  1.00  0.00
ATOM    114  CG  LYS    14      -6.249 -13.259   2.841  1.00  0.00
ATOM    115  CD  LYS    14      -5.817 -11.782   2.867  1.00  0.00
ATOM    116  CE  LYS    14      -4.256 -11.647   3.073  1.00  0.00
ATOM    117  NZ  LYS    14      -3.888 -10.370   3.735  1.00  0.00
ATOM    118  C   LYS    14      -6.265 -16.358   3.673  1.00  0.00
ATOM    119  O   LYS    14      -7.176 -16.959   2.998  1.00  0.00
ATOM    120  N   PRO    15      -5.076 -17.001   3.871  1.00  0.00
ATOM    121  CD  PRO    15      -3.855 -16.280   4.087  1.00  0.00
ATOM    122  CG  PRO    15      -2.851 -17.089   3.320  1.00  0.00
ATOM    123  CB  PRO    15      -3.423 -18.564   3.303  1.00  0.00
ATOM    124  CA  PRO    15      -4.892 -18.444   3.513  1.00  0.00
ATOM    125  C   PRO    15      -5.425 -19.292   4.638  1.00  0.00
ATOM    126  O   PRO    15      -5.243 -18.827   5.769  1.00  0.00
ATOM    127  N   PRO    16      -5.805 -20.578   4.425  1.00  0.00
ATOM    128  CD  PRO    16      -6.091 -21.282   3.218  1.00  0.00
ATOM    129  CG  PRO    16      -7.116 -22.303   3.574  1.00  0.00
ATOM    130  CB  PRO    16      -6.818 -22.654   5.025  1.00  0.00
ATOM    131  CA  PRO    16      -6.098 -21.469   5.645  1.00  0.00
ATOM    132  C   PRO    16      -4.837 -21.863   6.485  1.00  0.00
ATOM    133  O   PRO    16      -4.945 -21.836   7.752  1.00  0.00
ATOM    134  N   ALA    17      -3.700 -22.257   5.903  1.00  0.00
ATOM    135  CA  ALA    17      -2.458 -22.653   6.621  1.00  0.00
ATOM    136  CB  ALA    17      -1.728 -23.558   5.690  1.00  0.00
ATOM    137  C   ALA    17      -1.767 -21.296   7.060  1.00  0.00
ATOM    138  O   ALA    17      -2.177 -20.193   6.741  1.00  0.00
ATOM    139  N   LYS    18      -0.727 -21.472   7.843  1.00  0.00
ATOM    140  CA  LYS    18       0.149 -20.308   8.190  1.00  0.00
ATOM    141  CB  LYS    18      -0.365 -19.668   9.466  1.00  0.00
ATOM    142  CG  LYS    18      -0.140 -20.293  10.850  1.00  0.00
ATOM    143  CD  LYS    18      -0.429 -19.407  12.048  1.00  0.00
ATOM    144  CE  LYS    18       0.280 -18.028  12.150  1.00  0.00
ATOM    145  NZ  LYS    18       1.706 -18.267  12.562  1.00  0.00
ATOM    146  C   LYS    18       1.707 -20.555   8.198  1.00  0.00
ATOM    147  O   LYS    18       2.144 -21.698   8.305  1.00  0.00
ATOM    148  N   LEU    19       2.500 -19.490   8.162  1.00  0.00
ATOM    149  CA  LEU    19       3.944 -19.609   8.429  1.00  0.00
ATOM    150  CB  LEU    19       4.635 -18.389   7.761  1.00  0.00
ATOM    151  CG  LEU    19       4.462 -18.322   6.229  1.00  0.00
ATOM    152  CD1 LEU    19       5.047 -16.953   5.673  1.00  0.00
ATOM    153  CD2 LEU    19       5.123 -19.455   5.446  1.00  0.00
ATOM    154  C   LEU    19       4.241 -19.602   9.974  1.00  0.00
ATOM    155  O   LEU    19       3.693 -18.835  10.753  1.00  0.00
ATOM    156  N   GLN    20       4.838 -20.685  10.527  1.00  0.00
ATOM    157  CA  GLN    20       4.915 -20.934  11.952  1.00  0.00
ATOM    158  CB  GLN    20       3.747 -21.721  12.443  1.00  0.00
ATOM    159  CG  GLN    20       3.650 -22.082  13.989  1.00  0.00
ATOM    160  CD  GLN    20       3.538 -20.803  14.751  1.00  0.00
ATOM    161  OE1 GLN    20       2.679 -19.960  14.559  1.00  0.00
ATOM    162  NE2 GLN    20       4.485 -20.637  15.643  1.00  0.00
ATOM    163  C   GLN    20       6.236 -21.582  12.390  1.00  0.00
ATOM    164  O   GLN    20       6.408 -22.760  12.172  1.00  0.00
ATOM    165  N   PRO    21       7.118 -20.874  13.101  1.00  0.00
ATOM    166  CD  PRO    21       7.247 -19.408  13.207  1.00  0.00
ATOM    167  CG  PRO    21       8.721 -19.026  13.389  1.00  0.00
ATOM    168  CB  PRO    21       9.161 -20.257  14.210  1.00  0.00
ATOM    169  CA  PRO    21       8.342 -21.492  13.611  1.00  0.00
ATOM    170  C   PRO    21       8.029 -22.716  14.580  1.00  0.00
ATOM    171  O   PRO    21       7.036 -22.517  15.280  1.00  0.00
ATOM    172  N   ARG    22       8.799 -23.796  14.572  1.00  0.00
ATOM    173  CA  ARG    22       8.719 -24.793  15.663  1.00  0.00
ATOM    174  CB  ARG    22       9.402 -24.219  16.969  1.00  0.00
ATOM    175  CG  ARG    22       9.568 -25.201  18.056  1.00  0.00
ATOM    176  CD  ARG    22       8.511 -25.083  19.122  1.00  0.00
ATOM    177  NE  ARG    22       8.499 -26.182  20.050  1.00  0.00
ATOM    178  CZ  ARG    22       7.807 -27.294  20.002  1.00  0.00
ATOM    179  C   ARG    22       7.280 -25.256  15.825  1.00  0.00
ATOM    180  O   ARG    22       7.110 -26.233  16.571  1.00  0.00
ATOM    181  OXT ARG    22       6.363 -24.644  15.281  1.00  0.00
TER
END
