# Supplementary material for: In silico approaches for predicting the half-life of natural and modified peptides in blood
Source: PLoS One. 2018 Jun 1;13(6):e0196829. doi: 10.1371/journal.pone.0196829 (PMC5983457; doi:10.1371/journal.pone.0196829)
Supplement: S3 File — (ZIP) [file pone.0196829.s009.zip › 3may2018_261_pdb_files/1258.pdb]

PFRMAT TS
TARGET 1258
AUTHOR Raghava-GPS-serv
METHOD PEPSTR
MODEL  1  REFINED
PARENT N/A
ATOM      1  N   PHE     1     -11.804 -11.948   9.093  1.00  0.00
ATOM      2  CA  PHE     1     -10.368 -11.891   8.738  1.00  0.00
ATOM      3  CB  PHE     1      -9.647 -10.620   9.273  1.00  0.00
ATOM      4  CG  PHE     1      -9.629 -10.394  10.758  1.00  0.00
ATOM      5  CD1 PHE     1      -8.692 -11.118  11.502  1.00  0.00
ATOM      6  CE1 PHE     1      -8.769 -11.105  12.965  1.00  0.00
ATOM      7  CZ  PHE     1      -9.718 -10.334  13.660  1.00  0.00
ATOM      8  CE2 PHE     1     -10.676  -9.597  12.893  1.00  0.00
ATOM      9  CD2 PHE     1     -10.640  -9.679  11.492  1.00  0.00
ATOM     10  C   PHE     1      -9.678 -13.184   9.278  1.00  0.00
ATOM     11  O   PHE     1     -10.008 -13.678  10.327  1.00  0.00
ATOM     12  N   VAL     2      -8.773 -13.683   8.409  1.00  0.00
ATOM     13  CA  VAL     2      -8.019 -14.915   8.740  1.00  0.00
ATOM     14  CB  VAL     2      -8.085 -15.982   7.631  1.00  0.00
ATOM     15  CG1 VAL     2      -9.404 -16.738   7.561  1.00  0.00
ATOM     16  CG2 VAL     2      -7.784 -15.511   6.182  1.00  0.00
ATOM     17  C   VAL     2      -6.629 -14.426   9.112  1.00  0.00
ATOM     18  O   VAL     2      -5.854 -14.196   8.218  1.00  0.00
ATOM     19  N   PRO     3      -6.338 -14.222  10.430  1.00  0.00
ATOM     20  CD  PRO     3      -7.163 -14.490  11.636  1.00  0.00
ATOM     21  CG  PRO     3      -6.237 -14.523  12.790  1.00  0.00
ATOM     22  CB  PRO     3      -4.991 -13.896  12.244  1.00  0.00
ATOM     23  CA  PRO     3      -4.936 -14.133  10.736  1.00  0.00
ATOM     24  C   PRO     3      -4.224 -15.512  10.371  1.00  0.00
ATOM     25  O   PRO     3      -4.633 -16.610  10.734  1.00  0.00
ATOM     26  N   ILE     4      -3.113 -15.330   9.572  1.00  0.00
ATOM     27  CA  ILE     4      -2.149 -16.376   9.192  1.00  0.00
ATOM     28  CB  ILE     4      -1.423 -16.172   7.848  1.00  0.00
ATOM     29  CG2 ILE     4      -0.787 -14.748   7.739  1.00  0.00
ATOM     30  CG1 ILE     4      -0.376 -17.208   7.487  1.00  0.00
ATOM     31  CD1 ILE     4      -0.805 -18.646   7.474  1.00  0.00
ATOM     32  C   ILE     4      -1.222 -16.668  10.399  1.00  0.00
ATOM     33  O   ILE     4      -0.224 -15.989  10.712  1.00  0.00
ATOM     34  N   PHE     5      -1.639 -17.539  11.350  1.00  0.00
ATOM     35  CA  PHE     5      -0.973 -17.733  12.653  1.00  0.00
ATOM     36  CB  PHE     5      -1.411 -16.706  13.662  1.00  0.00
ATOM     37  CG  PHE     5      -0.689 -16.751  15.006  1.00  0.00
ATOM     38  CD1 PHE     5      -1.267 -17.185  16.217  1.00  0.00
ATOM     39  CE1 PHE     5      -0.625 -17.093  17.484  1.00  0.00
ATOM     40  CZ  PHE     5       0.726 -16.589  17.544  1.00  0.00
ATOM     41  CE2 PHE     5       1.335 -16.177  16.307  1.00  0.00
ATOM     42  CD2 PHE     5       0.623 -16.232  15.105  1.00  0.00
ATOM     43  C   PHE     5      -1.270 -19.158  13.171  1.00  0.00
ATOM     44  O   PHE     5      -2.300 -19.684  12.826  1.00  0.00
ATOM     45  N   THR     6      -0.342 -19.677  14.025  1.00  0.00
ATOM     46  CA  THR     6      -0.162 -21.042  14.324  1.00  0.00
ATOM     47  CB  THR     6       1.311 -21.315  14.669  1.00  0.00
ATOM     48  CG2 THR     6       2.275 -20.849  13.608  1.00  0.00
ATOM     49  OG1 THR     6       1.504 -20.612  15.915  1.00  0.00
ATOM     50  C   THR     6      -1.100 -21.629  15.310  1.00  0.00
ATOM     51  O   THR     6      -0.669 -22.553  16.009  1.00  0.00
ATOM     52  N   TYR     7      -2.303 -21.007  15.554  1.00  0.00
ATOM     53  CA  TYR     7      -3.301 -21.453  16.545  1.00  0.00
ATOM     54  CB  TYR     7      -3.034 -20.718  17.839  1.00  0.00
ATOM     55  CG  TYR     7      -3.904 -21.020  19.062  1.00  0.00
ATOM     56  CD1 TYR     7      -4.560 -19.907  19.614  1.00  0.00
ATOM     57  CE1 TYR     7      -5.354 -20.034  20.797  1.00  0.00
ATOM     58  CZ  TYR     7      -5.591 -21.377  21.251  1.00  0.00
ATOM     59  CE2 TYR     7      -4.873 -22.497  20.684  1.00  0.00
ATOM     60  CD2 TYR     7      -4.031 -22.320  19.614  1.00  0.00
ATOM     61  C   TYR     7      -4.728 -21.323  16.095  1.00  0.00
ATOM     62  O   TYR     7      -5.053 -20.695  15.056  1.00  0.00
ATOM     63  N   GLY     8      -5.671 -21.748  16.954  1.00  0.00
ATOM     64  CA  GLY     8      -7.107 -21.698  16.718  1.00  0.00
ATOM     65  C   GLY     8      -7.786 -20.278  16.772  1.00  0.00
ATOM     66  O   GLY     8      -8.887 -20.063  17.293  1.00  0.00
ATOM     67  N   GLU     9      -7.213 -19.321  16.008  1.00  0.00
ATOM     68  CA  GLU     9      -7.705 -18.008  15.670  1.00  0.00
ATOM     69  CB  GLU     9      -6.894 -16.947  16.502  1.00  0.00
ATOM     70  CG  GLU     9      -7.335 -15.487  16.280  1.00  0.00
ATOM     71  CD  GLU     9      -8.769 -15.180  16.595  1.00  0.00
ATOM     72  OE1 GLU     9      -9.144 -15.186  17.780  1.00  0.00
ATOM     73  OE2 GLU     9      -9.480 -15.062  15.613  1.00  0.00
ATOM     74  C   GLU     9      -7.628 -17.802  14.166  1.00  0.00
ATOM     75  O   GLU     9      -8.532 -17.174  13.668  1.00  0.00
ATOM     76  N   LEU    10      -6.716 -18.556  13.486  1.00  0.00
ATOM     77  CA  LEU    10      -6.717 -18.839  12.023  1.00  0.00
ATOM     78  CB  LEU    10      -5.856 -20.110  11.866  1.00  0.00
ATOM     79  CG  LEU    10      -5.658 -20.809  10.479  1.00  0.00
ATOM     80  CD1 LEU    10      -4.781 -20.063   9.471  1.00  0.00
ATOM     81  CD2 LEU    10      -5.260 -22.235  10.595  1.00  0.00
ATOM     82  C   LEU    10      -8.059 -18.896  11.401  1.00  0.00
ATOM     83  O   LEU    10      -8.422 -18.083  10.542  1.00  0.00
ATOM     84  N   GLN    11      -8.843 -19.917  11.721  1.00  0.00
ATOM     85  CA  GLN    11     -10.143 -20.260  11.141  1.00  0.00
ATOM     86  CB  GLN    11     -10.238 -21.718  10.831  1.00  0.00
ATOM     87  CG  GLN    11     -10.096 -22.798  11.922  1.00  0.00
ATOM     88  CD  GLN    11     -10.848 -22.610  13.200  1.00  0.00
ATOM     89  OE1 GLN    11     -10.259 -22.311  14.208  1.00  0.00
ATOM     90  NE2 GLN    11     -12.174 -22.699  13.244  1.00  0.00
ATOM     91  C   GLN    11     -11.324 -19.760  11.935  1.00  0.00
ATOM     92  O   GLN    11     -12.459 -19.974  11.560  1.00  0.00
ATOM     93  N   ARG    12     -11.131 -19.138  13.120  1.00  0.00
ATOM     94  CA  ARG    12     -12.156 -18.701  14.088  1.00  0.00
ATOM     95  CB  ARG    12     -11.691 -18.663  15.533  1.00  0.00
ATOM     96  CG  ARG    12     -12.775 -19.440  16.341  1.00  0.00
ATOM     97  CD  ARG    12     -12.377 -19.523  17.838  1.00  0.00
ATOM     98  NE  ARG    12     -12.422 -18.221  18.441  1.00  0.00
ATOM     99  CZ  ARG    12     -11.408 -17.366  18.464  1.00  0.00
ATOM    100  C   ARG    12     -12.885 -17.423  13.558  1.00  0.00
ATOM    101  O   ARG    12     -13.792 -16.918  14.221  1.00  0.00
ATOM    102  N   VAL    13     -12.601 -17.062  12.329  1.00  0.00
ATOM    103  CA  VAL    13     -13.649 -16.358  11.509  1.00  0.00
ATOM    104  CB  VAL    13     -13.032 -16.132  10.060  1.00  0.00
ATOM    105  CG1 VAL    13     -12.772 -17.517   9.350  1.00  0.00
ATOM    106  CG2 VAL    13     -13.779 -15.204   9.118  1.00  0.00
ATOM    107  C   VAL    13     -15.008 -17.009  11.538  1.00  0.00
ATOM    108  O   VAL    13     -16.001 -16.351  11.313  1.00  0.00
ATOM    109  N   GLN    14     -15.062 -18.323  11.809  1.00  0.00
ATOM    110  CA  GLN    14     -16.246 -19.186  12.060  1.00  0.00
ATOM    111  CB  GLN    14     -15.884 -20.668  12.281  1.00  0.00
ATOM    112  CG  GLN    14     -15.790 -21.266  10.849  1.00  0.00
ATOM    113  CD  GLN    14     -15.343 -22.678  10.821  1.00  0.00
ATOM    114  OE1 GLN    14     -14.185 -23.026  11.077  1.00  0.00
ATOM    115  NE2 GLN    14     -16.149 -23.663  10.526  1.00  0.00
ATOM    116  C   GLN    14     -17.105 -18.833  13.297  1.00  0.00
ATOM    117  O   GLN    14     -18.206 -19.322  13.539  1.00  0.00
ATOM    118  N   GLN    15     -16.452 -17.983  14.144  1.00  0.00
ATOM    119  CA  GLN    15     -17.100 -17.225  15.178  1.00  0.00
ATOM    120  CB  GLN    15     -16.324 -17.490  16.435  1.00  0.00
ATOM    121  CG  GLN    15     -16.737 -16.655  17.640  1.00  0.00
ATOM    122  CD  GLN    15     -16.011 -17.152  18.827  1.00  0.00
ATOM    123  OE1 GLN    15     -14.831 -16.828  19.005  1.00  0.00
ATOM    124  NE2 GLN    15     -16.584 -17.954  19.656  1.00  0.00
ATOM    125  C   GLN    15     -17.264 -15.634  14.980  1.00  0.00
ATOM    126  O   GLN    15     -18.330 -15.044  15.276  1.00  0.00
ATOM    127  N   ARG    16     -16.225 -14.951  14.500  1.00  0.00
ATOM    128  CA  ARG    16     -16.206 -13.482  14.359  1.00  0.00
ATOM    129  CB  ARG    16     -14.681 -13.204  14.076  1.00  0.00
ATOM    130  CG  ARG    16     -13.836 -13.494  15.391  1.00  0.00
ATOM    131  CD  ARG    16     -12.376 -13.012  15.047  1.00  0.00
ATOM    132  NE  ARG    16     -11.584 -14.035  14.408  1.00  0.00
ATOM    133  CZ  ARG    16     -11.200 -14.075  13.137  1.00  0.00
ATOM    134  C   ARG    16     -17.159 -12.987  13.196  1.00  0.00
ATOM    135  O   ARG    16     -17.946 -12.011  13.335  1.00  0.00
ATOM    136  N   LYS    17     -17.263 -13.736  12.080  1.00  0.00
ATOM    137  CA  LYS    17     -17.999 -13.153  10.957  1.00  0.00
ATOM    138  CB  LYS    17     -16.974 -12.677   9.906  1.00  0.00
ATOM    139  CG  LYS    17     -17.560 -12.098   8.624  1.00  0.00
ATOM    140  CD  LYS    17     -17.682 -13.121   7.492  1.00  0.00
ATOM    141  CE  LYS    17     -18.766 -12.746   6.429  1.00  0.00
ATOM    142  NZ  LYS    17     -20.110 -13.184   6.761  1.00  0.00
ATOM    143  C   LYS    17     -18.967 -14.108  10.313  1.00  0.00
ATOM    144  O   LYS    17     -19.869 -13.548   9.691  1.00  0.00
ATOM    145  N   GLU    18     -18.749 -15.453  10.299  1.00  0.00
ATOM    146  CA  GLU    18     -19.348 -16.368   9.288  1.00  0.00
ATOM    147  CB  GLU    18     -19.244 -17.789   9.854  1.00  0.00
ATOM    148  CG  GLU    18     -20.185 -18.016  11.090  1.00  0.00
ATOM    149  CD  GLU    18     -20.233 -16.892  12.104  1.00  0.00
ATOM    150  OE1 GLU    18     -21.256 -16.207  12.048  1.00  0.00
ATOM    151  OE2 GLU    18     -19.290 -16.678  12.907  1.00  0.00
ATOM    152  C   GLU    18     -20.692 -16.083   8.631  1.00  0.00
ATOM    153  O   GLU    18     -20.721 -15.892   7.427  1.00  0.00
ATOM    154  N   SER    19     -21.737 -16.004   9.442  1.00  0.00
ATOM    155  CA  SER    19     -23.162 -15.857   9.116  1.00  0.00
ATOM    156  CB  SER    19     -24.121 -16.341  10.179  1.00  0.00
ATOM    157  OG  SER    19     -23.840 -15.703  11.409  1.00  0.00
ATOM    158  C   SER    19     -23.489 -14.370   8.881  1.00  0.00
ATOM    159  O   SER    19     -24.511 -14.070   8.286  1.00  0.00
ATOM    160  N   LYS    20     -22.658 -13.447   9.392  1.00  0.00
ATOM    161  CA  LYS    20     -23.026 -12.038   9.784  1.00  0.00
ATOM    162  CB  LYS    20     -23.287 -11.983  11.360  1.00  0.00
ATOM    163  CG  LYS    20     -22.116 -12.523  12.186  1.00  0.00
ATOM    164  CD  LYS    20     -22.419 -12.565  13.691  1.00  0.00
ATOM    165  CE  LYS    20     -21.147 -13.220  14.401  1.00  0.00
ATOM    166  NZ  LYS    20     -20.947 -14.641  14.082  1.00  0.00
ATOM    167  C   LYS    20     -22.160 -10.976   9.204  1.00  0.00
ATOM    168  O   LYS    20     -21.319 -11.256   8.325  1.00  0.00
ATOM    169  N   LYS    21     -22.263  -9.683   9.607  1.00  0.00
ATOM    170  CA  LYS    21     -21.147  -8.749   9.373  1.00  0.00
ATOM    171  CB  LYS    21     -21.658  -7.312   9.529  1.00  0.00
ATOM    172  CG  LYS    21     -22.091  -6.997  10.969  1.00  0.00
ATOM    173  CD  LYS    21     -22.537  -5.486  11.125  1.00  0.00
ATOM    174  CE  LYS    21     -21.407  -4.452  10.910  1.00  0.00
ATOM    175  NZ  LYS    21     -20.439  -4.722  11.917  1.00  0.00
ATOM    176  C   LYS    21     -19.881  -9.157  10.278  1.00  0.00
ATOM    177  O   LYS    21     -20.069  -9.639  11.381  1.00  0.00
ATOM    178  N   PRO    22     -18.690  -8.683   9.892  1.00  0.00
ATOM    179  CD  PRO    22     -18.326  -7.898   8.680  1.00  0.00
ATOM    180  CG  PRO    22     -16.852  -7.465   8.911  1.00  0.00
ATOM    181  CB  PRO    22     -16.332  -8.282  10.056  1.00  0.00
ATOM    182  CA  PRO    22     -17.568  -8.721  10.833  1.00  0.00
ATOM    183  C   PRO    22     -17.743  -7.811  12.106  1.00  0.00
ATOM    184  O   PRO    22     -18.577  -6.914  12.005  1.00  0.00
ATOM    185  N   PRO    23     -16.975  -7.966  13.170  1.00  0.00
ATOM    186  CD  PRO    23     -16.139  -9.170  13.456  1.00  0.00
ATOM    187  CG  PRO    23     -16.113  -9.312  14.987  1.00  0.00
ATOM    188  CB  PRO    23     -16.398  -7.939  15.504  1.00  0.00
ATOM    189  CA  PRO    23     -17.267  -7.278  14.440  1.00  0.00
ATOM    190  C   PRO    23     -17.279  -5.708  14.374  1.00  0.00
ATOM    191  O   PRO    23     -18.159  -5.053  14.941  1.00  0.00
ATOM    192  N   ALA    24     -16.387  -5.168  13.519  1.00  0.00
ATOM    193  CA  ALA    24     -16.093  -3.729  13.431  1.00  0.00
ATOM    194  CB  ALA    24     -14.986  -3.612  12.371  1.00  0.00
ATOM    195  C   ALA    24     -17.315  -2.887  13.109  1.00  0.00
ATOM    196  O   ALA    24     -18.176  -3.188  12.262  1.00  0.00
ATOM    197  N   LYS    25     -17.457  -1.726  13.785  1.00  0.00
ATOM    198  CA  LYS    25     -18.695  -0.889  13.846  1.00  0.00
ATOM    199  CB  LYS    25     -18.893  -0.052  12.663  1.00  0.00
ATOM    200  CG  LYS    25     -17.660   0.933  12.485  1.00  0.00
ATOM    201  CD  LYS    25     -17.788   1.877  11.238  1.00  0.00
ATOM    202  CE  LYS    25     -16.645   2.939  11.055  1.00  0.00
ATOM    203  NZ  LYS    25     -16.552   3.440   9.685  1.00  0.00
ATOM    204  C   LYS    25     -20.054  -1.640  14.216  1.00  0.00
ATOM    205  O   LYS    25     -20.759  -2.154  13.335  1.00  0.00
ATOM    206  OXT LYS    25     -20.340  -1.871  15.389  1.00  0.00
TER
END
