# Supplementary material for: In silico approaches for predicting the half-life of natural and modified peptides in blood
Source: PLoS One. 2018 Jun 1;13(6):e0196829. doi: 10.1371/journal.pone.0196829 (PMC5983457; doi:10.1371/journal.pone.0196829)
Supplement: S3 File — (ZIP) [file pone.0196829.s009.zip › 3may2018_261_pdb_files/1259.pdb]

PFRMAT TS
TARGET 1259
AUTHOR Raghava-GPS-serv
METHOD PEPSTR
MODEL  1  REFINED
PARENT N/A
ATOM      1  N   PHE     1      -3.602  -8.540  17.063  1.00  0.00
ATOM      2  CA  PHE     1      -4.635  -8.392  18.116  1.00  0.00
ATOM      3  CB  PHE     1      -4.028  -8.463  19.506  1.00  0.00
ATOM      4  CG  PHE     1      -3.059  -9.596  19.792  1.00  0.00
ATOM      5  CD1 PHE     1      -3.571 -10.860  19.785  1.00  0.00
ATOM      6  CE1 PHE     1      -2.714 -11.966  19.839  1.00  0.00
ATOM      7  CZ  PHE     1      -1.356 -11.723  20.131  1.00  0.00
ATOM      8  CE2 PHE     1      -0.816 -10.423  20.100  1.00  0.00
ATOM      9  CD2 PHE     1      -1.722  -9.321  20.024  1.00  0.00
ATOM     10  C   PHE     1      -5.604  -7.262  17.851  1.00  0.00
ATOM     11  O   PHE     1      -6.500  -6.987  18.597  1.00  0.00
ATOM     12  N   VAL     2      -5.352  -6.512  16.754  1.00  0.00
ATOM     13  CA  VAL     2      -5.986  -5.228  16.364  1.00  0.00
ATOM     14  CB  VAL     2      -4.891  -4.079  16.081  1.00  0.00
ATOM     15  CG1 VAL     2      -4.298  -3.517  17.367  1.00  0.00
ATOM     16  CG2 VAL     2      -3.672  -4.470  15.229  1.00  0.00
ATOM     17  C   VAL     2      -6.931  -5.381  15.183  1.00  0.00
ATOM     18  O   VAL     2      -6.685  -6.252  14.395  1.00  0.00
ATOM     19  N   PRO     3      -7.909  -4.466  15.020  1.00  0.00
ATOM     20  CD  PRO     3      -8.462  -3.611  16.072  1.00  0.00
ATOM     21  CG  PRO     3      -9.364  -2.623  15.361  1.00  0.00
ATOM     22  CB  PRO     3     -10.035  -3.512  14.234  1.00  0.00
ATOM     23  CA  PRO     3      -8.895  -4.505  13.901  1.00  0.00
ATOM     24  C   PRO     3      -8.316  -4.439  12.457  1.00  0.00
ATOM     25  O   PRO     3      -9.108  -4.441  11.531  1.00  0.00
ATOM     26  N   ILE     4      -6.992  -4.370  12.299  1.00  0.00
ATOM     27  CA  ILE     4      -6.194  -4.095  11.039  1.00  0.00
ATOM     28  CB  ILE     4      -6.001  -2.565  10.876  1.00  0.00
ATOM     29  CG2 ILE     4      -5.028  -2.111  11.884  1.00  0.00
ATOM     30  CG1 ILE     4      -5.473  -2.156   9.509  1.00  0.00
ATOM     31  CD1 ILE     4      -5.768  -0.595   9.351  1.00  0.00
ATOM     32  C   ILE     4      -4.976  -5.017  10.848  1.00  0.00
ATOM     33  O   ILE     4      -4.215  -5.044   9.853  1.00  0.00
ATOM     34  N   PHE     5      -4.804  -5.936  11.850  1.00  0.00
ATOM     35  CA  PHE     5      -3.910  -7.114  11.655  1.00  0.00
ATOM     36  CB  PHE     5      -2.851  -7.056  12.775  1.00  0.00
ATOM     37  CG  PHE     5      -2.009  -8.307  12.787  1.00  0.00
ATOM     38  CD1 PHE     5      -1.920  -9.190  13.871  1.00  0.00
ATOM     39  CE1 PHE     5      -1.175 -10.388  13.791  1.00  0.00
ATOM     40  CZ  PHE     5      -0.453 -10.629  12.578  1.00  0.00
ATOM     41  CE2 PHE     5      -0.407  -9.637  11.585  1.00  0.00
ATOM     42  CD2 PHE     5      -1.180  -8.463  11.660  1.00  0.00
ATOM     43  C   PHE     5      -4.603  -8.466  11.466  1.00  0.00
ATOM     44  O   PHE     5      -5.743  -8.573  11.861  1.00  0.00
ATOM     45  N   THR     6      -4.003  -9.544  10.898  1.00  0.00
ATOM     46  CA  THR     6      -4.615 -10.746  10.408  1.00  0.00
ATOM     47  CB  THR     6      -3.664 -11.386   9.378  1.00  0.00
ATOM     48  CG2 THR     6      -3.548 -10.454   8.155  1.00  0.00
ATOM     49  OG1 THR     6      -2.426 -11.583  10.017  1.00  0.00
ATOM     50  C   THR     6      -5.055 -11.697  11.483  1.00  0.00
ATOM     51  O   THR     6      -5.027 -12.916  11.351  1.00  0.00
ATOM     52  N   TYR     7      -5.634 -11.188  12.584  1.00  0.00
ATOM     53  CA  TYR     7      -6.098 -11.882  13.815  1.00  0.00
ATOM     54  CB  TYR     7      -5.297 -11.304  15.015  1.00  0.00
ATOM     55  CG  TYR     7      -5.687 -11.959  16.316  1.00  0.00
ATOM     56  CD1 TYR     7      -6.534 -11.234  17.139  1.00  0.00
ATOM     57  CE1 TYR     7      -6.926 -11.775  18.385  1.00  0.00
ATOM     58  CZ  TYR     7      -6.573 -13.101  18.760  1.00  0.00
ATOM     59  CE2 TYR     7      -5.711 -13.846  17.887  1.00  0.00
ATOM     60  CD2 TYR     7      -5.225 -13.300  16.648  1.00  0.00
ATOM     61  C   TYR     7      -7.630 -11.911  13.947  1.00  0.00
ATOM     62  O   TYR     7      -8.319 -11.172  13.157  1.00  0.00
ATOM     63  N   GLY     8      -8.209 -12.765  14.860  1.00  0.00
ATOM     64  CA  GLY     8      -9.665 -12.973  15.200  1.00  0.00
ATOM     65  C   GLY     8     -10.574 -11.658  15.147  1.00  0.00
ATOM     66  O   GLY     8     -11.757 -11.710  14.742  1.00  0.00
ATOM     67  N   GLU     9      -9.993 -10.490  15.458  1.00  0.00
ATOM     68  CA  GLU     9     -10.737  -9.263  15.512  1.00  0.00
ATOM     69  CB  GLU     9     -10.114  -8.198  16.488  1.00  0.00
ATOM     70  CG  GLU     9      -9.722  -8.790  17.876  1.00  0.00
ATOM     71  CD  GLU     9     -10.815  -9.748  18.527  1.00  0.00
ATOM     72  OE1 GLU     9     -10.658 -10.995  18.467  1.00  0.00
ATOM     73  OE2 GLU     9     -11.939  -9.252  18.873  1.00  0.00
ATOM     74  C   GLU     9     -10.963  -8.687  14.162  1.00  0.00
ATOM     75  O   GLU     9     -12.130  -8.363  13.784  1.00  0.00
ATOM     76  N   LEU    10      -9.860  -8.518  13.354  1.00  0.00
ATOM     77  CA  LEU    10      -9.989  -8.033  11.950  1.00  0.00
ATOM     78  CB  LEU    10      -8.667  -7.947  11.207  1.00  0.00
ATOM     79  CG  LEU    10      -8.538  -8.136   9.711  1.00  0.00
ATOM     80  CD1 LEU    10      -7.411  -7.296   9.124  1.00  0.00
ATOM     81  CD2 LEU    10      -8.302  -9.619   9.277  1.00  0.00
ATOM     82  C   LEU    10     -10.857  -9.168  11.235  1.00  0.00
ATOM     83  O   LEU    10     -11.684  -8.780  10.428  1.00  0.00
ATOM     84  N   GLN    11     -10.656 -10.459  11.508  1.00  0.00
ATOM     85  CA  GLN    11     -11.447 -11.570  10.899  1.00  0.00
ATOM     86  CB  GLN    11     -10.844 -12.861  11.479  1.00  0.00
ATOM     87  CG  GLN    11      -9.480 -13.226  10.815  1.00  0.00
ATOM     88  CD  GLN    11      -8.883 -14.407  11.578  1.00  0.00
ATOM     89  OE1 GLN    11      -9.535 -15.334  12.089  1.00  0.00
ATOM     90  NE2 GLN    11      -7.587 -14.429  11.678  1.00  0.00
ATOM     91  C   GLN    11     -13.008 -11.404  11.066  1.00  0.00
ATOM     92  O   GLN    11     -13.802 -11.872  10.234  1.00  0.00
ATOM     93  N   ARG    12     -13.444 -10.774  12.119  1.00  0.00
ATOM     94  CA  ARG    12     -14.800 -10.820  12.702  1.00  0.00
ATOM     95  CB  ARG    12     -14.719 -11.324  14.149  1.00  0.00
ATOM     96  CG  ARG    12     -16.008 -11.842  14.792  1.00  0.00
ATOM     97  CD  ARG    12     -15.560 -12.545  16.048  1.00  0.00
ATOM     98  NE  ARG    12     -15.310 -11.767  17.341  1.00  0.00
ATOM     99  CZ  ARG    12     -14.174 -11.462  17.829  1.00  0.00
ATOM    100  C   ARG    12     -15.567  -9.558  12.513  1.00  0.00
ATOM    101  O   ARG    12     -16.811  -9.550  12.328  1.00  0.00
ATOM    102  N   VAL    13     -14.874  -8.395  12.679  1.00  0.00
ATOM    103  CA  VAL    13     -15.515  -7.059  12.627  1.00  0.00
ATOM    104  CB  VAL    13     -14.723  -6.089  13.521  1.00  0.00
ATOM    105  CG1 VAL    13     -13.339  -5.516  13.058  1.00  0.00
ATOM    106  CG2 VAL    13     -15.614  -4.792  13.738  1.00  0.00
ATOM    107  C   VAL    13     -15.617  -6.403  11.274  1.00  0.00
ATOM    108  O   VAL    13     -16.681  -5.906  10.951  1.00  0.00
ATOM    109  N   GLN    14     -14.636  -6.405  10.378  1.00  0.00
ATOM    110  CA  GLN    14     -14.574  -5.766   8.937  1.00  0.00
ATOM    111  CB  GLN    14     -13.791  -4.461   8.996  1.00  0.00
ATOM    112  CG  GLN    14     -12.361  -4.554   9.555  1.00  0.00
ATOM    113  CD  GLN    14     -11.215  -4.920   8.604  1.00  0.00
ATOM    114  OE1 GLN    14     -11.351  -5.035   7.365  1.00  0.00
ATOM    115  NE2 GLN    14      -9.974  -4.800   9.034  1.00  0.00
ATOM    116  C   GLN    14     -14.142  -6.682   7.725  1.00  0.00
ATOM    117  O   GLN    14     -14.273  -6.183   6.599  1.00  0.00
ATOM    118  N   GLN    15     -13.822  -7.958   7.988  1.00  0.00
ATOM    119  CA  GLN    15     -13.530  -8.950   6.956  1.00  0.00
ATOM    120  CB  GLN    15     -12.765 -10.233   7.301  1.00  0.00
ATOM    121  CG  GLN    15     -11.231 -10.128   7.159  1.00  0.00
ATOM    122  CD  GLN    15     -10.715 -11.505   6.859  1.00  0.00
ATOM    123  OE1 GLN    15     -10.542 -12.339   7.709  1.00  0.00
ATOM    124  NE2 GLN    15     -10.395 -11.856   5.641  1.00  0.00
ATOM    125  C   GLN    15     -14.951  -9.233   6.251  1.00  0.00
ATOM    126  O   GLN    15     -15.780 -10.048   6.630  1.00  0.00
ATOM    127  N   ARG    16     -15.219  -8.388   5.283  1.00  0.00
ATOM    128  CA  ARG    16     -16.579  -8.238   4.717  1.00  0.00
ATOM    129  CB  ARG    16     -17.326  -7.068   5.503  1.00  0.00
ATOM    130  CG  ARG    16     -18.799  -7.349   5.631  1.00  0.00
ATOM    131  CD  ARG    16     -19.165  -8.517   6.567  1.00  0.00
ATOM    132  NE  ARG    16     -18.803  -8.190   8.007  1.00  0.00
ATOM    133  CZ  ARG    16     -18.406  -9.037   8.962  1.00  0.00
ATOM    134  C   ARG    16     -16.632  -8.048   3.189  1.00  0.00
ATOM    135  O   ARG    16     -17.719  -7.928   2.605  1.00  0.00
ATOM    136  N   LYS    17     -15.508  -7.833   2.472  1.00  0.00
ATOM    137  CA  LYS    17     -15.411  -7.530   1.054  1.00  0.00
ATOM    138  CB  LYS    17     -14.993  -5.994   0.974  1.00  0.00
ATOM    139  CG  LYS    17     -13.758  -5.580   1.810  1.00  0.00
ATOM    140  CD  LYS    17     -14.116  -5.015   3.213  1.00  0.00
ATOM    141  CE  LYS    17     -12.865  -4.478   3.942  1.00  0.00
ATOM    142  NZ  LYS    17     -12.082  -5.560   4.721  1.00  0.00
ATOM    143  C   LYS    17     -14.532  -8.466   0.284  1.00  0.00
ATOM    144  O   LYS    17     -14.993  -9.071  -0.731  1.00  0.00
ATOM    145  N   GLU    18     -13.348  -8.768   0.802  1.00  0.00
ATOM    146  CA  GLU    18     -12.509  -9.879   0.405  1.00  0.00
ATOM    147  CB  GLU    18     -11.002  -9.706   0.755  1.00  0.00
ATOM    148  CG  GLU    18     -10.564  -8.717   1.844  1.00  0.00
ATOM    149  CD  GLU    18     -11.337  -8.901   3.142  1.00  0.00
ATOM    150  OE1 GLU    18     -12.160  -8.034   3.516  1.00  0.00
ATOM    151  OE2 GLU    18     -11.292 -10.001   3.693  1.00  0.00
ATOM    152  C   GLU    18     -13.200 -11.135   0.971  1.00  0.00
ATOM    153  O   GLU    18     -13.957 -11.761   0.213  1.00  0.00
ATOM    154  N   SER    19     -12.969 -11.504   2.170  1.00  0.00
ATOM    155  CA  SER    19     -13.797 -12.540   2.871  1.00  0.00
ATOM    156  CB  SER    19     -13.056 -12.829   4.166  1.00  0.00
ATOM    157  OG  SER    19     -13.656 -13.934   4.831  1.00  0.00
ATOM    158  C   SER    19     -15.241 -12.017   3.062  1.00  0.00
ATOM    159  O   SER    19     -15.510 -10.854   2.727  1.00  0.00
ATOM    160  N   LYS    20     -16.118 -12.844   3.653  1.00  0.00
ATOM    161  CA  LYS    20     -17.345 -12.385   4.373  1.00  0.00
ATOM    162  CB  LYS    20     -18.592 -13.013   3.573  1.00  0.00
ATOM    163  CG  LYS    20     -18.466 -12.816   2.012  1.00  0.00
ATOM    164  CD  LYS    20     -18.719 -11.321   1.596  1.00  0.00
ATOM    165  CE  LYS    20     -18.304 -11.049   0.185  1.00  0.00
ATOM    166  NZ  LYS    20     -16.785 -11.036   0.050  1.00  0.00
ATOM    167  C   LYS    20     -17.343 -12.824   5.895  1.00  0.00
ATOM    168  O   LYS    20     -18.159 -12.347   6.704  1.00  0.00
ATOM    169  N   LYS    21     -16.529 -13.829   6.137  1.00  0.00
ATOM    170  CA  LYS    21     -16.524 -14.596   7.419  1.00  0.00
ATOM    171  CB  LYS    21     -16.932 -16.042   7.128  1.00  0.00
ATOM    172  CG  LYS    21     -15.923 -16.953   6.348  1.00  0.00
ATOM    173  CD  LYS    21     -16.490 -18.390   6.374  1.00  0.00
ATOM    174  CE  LYS    21     -15.287 -19.405   6.445  1.00  0.00
ATOM    175  NZ  LYS    21     -15.000 -19.751   7.917  1.00  0.00
ATOM    176  C   LYS    21     -15.151 -14.423   8.182  1.00  0.00
ATOM    177  O   LYS    21     -14.171 -13.969   7.577  1.00  0.00
ATOM    178  N   PRO    22     -15.114 -14.878   9.466  1.00  0.00
ATOM    179  CD  PRO    22     -16.224 -14.990  10.401  1.00  0.00
ATOM    180  CG  PRO    22     -15.594 -14.935  11.848  1.00  0.00
ATOM    181  CB  PRO    22     -14.135 -15.370  11.544  1.00  0.00
ATOM    182  CA  PRO    22     -13.835 -15.215  10.033  1.00  0.00
ATOM    183  C   PRO    22     -13.317 -16.488   9.282  1.00  0.00
ATOM    184  O   PRO    22     -14.049 -17.451   9.112  1.00  0.00
ATOM    185  N   PRO    23     -12.127 -16.518   8.759  1.00  0.00
ATOM    186  CD  PRO    23     -11.191 -15.372   8.748  1.00  0.00
ATOM    187  CG  PRO    23     -10.097 -15.708   7.764  1.00  0.00
ATOM    188  CB  PRO    23      -9.997 -17.172   7.960  1.00  0.00
ATOM    189  CA  PRO    23     -11.403 -17.689   8.184  1.00  0.00
ATOM    190  C   PRO    23     -11.517 -19.032   9.003  1.00  0.00
ATOM    191  O   PRO    23     -12.264 -19.931   8.644  1.00  0.00
ATOM    192  OXT PRO    23     -10.799 -19.229   9.981  1.00  0.00
TER
END
