# Supplementary material for: In silico approaches for predicting the half-life of natural and modified peptides in blood
Source: PLoS One. 2018 Jun 1;13(6):e0196829. doi: 10.1371/journal.pone.0196829 (PMC5983457; doi:10.1371/journal.pone.0196829)
Supplement: S3 File — (ZIP) [file pone.0196829.s009.zip › 3may2018_261_pdb_files/1260.pdb]

PFRMAT TS
TARGET 1260
AUTHOR Raghava-GPS-serv
METHOD PEPSTR
MODEL  1  REFINED
PARENT N/A
ATOM      1  N   PHE     1      -7.398  -3.822  14.225  1.00  0.00
ATOM      2  CA  PHE     1      -6.430  -3.974  13.170  1.00  0.00
ATOM      3  CB  PHE     1      -5.519  -2.718  13.301  1.00  0.00
ATOM      4  CG  PHE     1      -4.260  -2.738  12.448  1.00  0.00
ATOM      5  CD1 PHE     1      -3.064  -3.441  12.768  1.00  0.00
ATOM      6  CE1 PHE     1      -2.009  -3.607  11.878  1.00  0.00
ATOM      7  CZ  PHE     1      -2.088  -2.912  10.676  1.00  0.00
ATOM      8  CE2 PHE     1      -3.217  -2.122  10.347  1.00  0.00
ATOM      9  CD2 PHE     1      -4.328  -2.110  11.198  1.00  0.00
ATOM     10  C   PHE     1      -5.659  -5.285  13.102  1.00  0.00
ATOM     11  O   PHE     1      -5.208  -5.719  14.142  1.00  0.00
ATOM     12  N   VAL     2      -5.539  -5.764  11.869  1.00  0.00
ATOM     13  CA  VAL     2      -4.594  -6.736  11.272  1.00  0.00
ATOM     14  CB  VAL     2      -4.924  -8.207  11.645  1.00  0.00
ATOM     15  CG1 VAL     2      -4.330  -8.623  12.959  1.00  0.00
ATOM     16  CG2 VAL     2      -6.351  -8.590  11.614  1.00  0.00
ATOM     17  C   VAL     2      -4.278  -6.423   9.769  1.00  0.00
ATOM     18  O   VAL     2      -5.138  -5.923   9.079  1.00  0.00
ATOM     19  N   PRO     3      -3.061  -6.726   9.258  1.00  0.00
ATOM     20  CD  PRO     3      -1.942  -7.358  10.005  1.00  0.00
ATOM     21  CG  PRO     3      -0.724  -7.333   9.073  1.00  0.00
ATOM     22  CB  PRO     3      -1.072  -6.170   8.201  1.00  0.00
ATOM     23  CA  PRO     3      -2.541  -6.165   8.044  1.00  0.00
ATOM     24  C   PRO     3      -3.008  -6.974   6.758  1.00  0.00
ATOM     25  O   PRO     3      -3.045  -8.176   6.865  1.00  0.00
ATOM     26  N   ILE     4      -3.577  -6.366   5.668  1.00  0.00
ATOM     27  CA  ILE     4      -4.581  -7.024   4.797  1.00  0.00
ATOM     28  CB  ILE     4      -5.861  -6.203   4.593  1.00  0.00
ATOM     29  CG2 ILE     4      -5.726  -4.975   3.657  1.00  0.00
ATOM     30  CG1 ILE     4      -7.068  -6.997   4.153  1.00  0.00
ATOM     31  CD1 ILE     4      -8.468  -6.388   4.359  1.00  0.00
ATOM     32  C   ILE     4      -3.936  -7.498   3.518  1.00  0.00
ATOM     33  O   ILE     4      -3.267  -6.669   2.850  1.00  0.00
ATOM     34  N   PHE     5      -4.127  -8.747   3.069  1.00  0.00
ATOM     35  CA  PHE     5      -3.526  -9.284   1.869  1.00  0.00
ATOM     36  CB  PHE     5      -2.073  -9.705   2.207  1.00  0.00
ATOM     37  CG  PHE     5      -1.339 -10.082   0.909  1.00  0.00
ATOM     38  CD1 PHE     5      -0.609 -11.279   0.962  1.00  0.00
ATOM     39  CE1 PHE     5       0.165 -11.695  -0.168  1.00  0.00
ATOM     40  CZ  PHE     5       0.154 -10.926  -1.354  1.00  0.00
ATOM     41  CE2 PHE     5      -0.687  -9.834  -1.443  1.00  0.00
ATOM     42  CD2 PHE     5      -1.403  -9.355  -0.299  1.00  0.00
ATOM     43  C   PHE     5      -4.349 -10.454   1.307  1.00  0.00
ATOM     44  O   PHE     5      -5.201 -11.061   1.936  1.00  0.00
ATOM     45  N   THR     6      -4.217 -10.609   0.004  1.00  0.00
ATOM     46  CA  THR     6      -4.998 -11.598  -0.663  1.00  0.00
ATOM     47  CB  THR     6      -4.835 -11.535  -2.219  1.00  0.00
ATOM     48  CG2 THR     6      -5.820 -10.453  -2.632  1.00  0.00
ATOM     49  OG1 THR     6      -3.527 -11.181  -2.600  1.00  0.00
ATOM     50  C   THR     6      -4.676 -13.033  -0.216  1.00  0.00
ATOM     51  O   THR     6      -5.601 -13.828  -0.241  1.00  0.00
ATOM     52  N   TYR     7      -3.519 -13.299   0.385  1.00  0.00
ATOM     53  CA  TYR     7      -2.996 -14.632   0.623  1.00  0.00
ATOM     54  CB  TYR     7      -1.569 -14.872   0.124  1.00  0.00
ATOM     55  CG  TYR     7      -0.831 -16.225   0.327  1.00  0.00
ATOM     56  CD1 TYR     7       0.355 -16.333   1.075  1.00  0.00
ATOM     57  CE1 TYR     7       1.067 -17.537   1.140  1.00  0.00
ATOM     58  CZ  TYR     7       0.434 -18.727   0.614  1.00  0.00
ATOM     59  CE2 TYR     7      -0.720 -18.594  -0.127  1.00  0.00
ATOM     60  CD2 TYR     7      -1.298 -17.352  -0.323  1.00  0.00
ATOM     61  C   TYR     7      -3.062 -14.984   2.126  1.00  0.00
ATOM     62  O   TYR     7      -3.292 -14.108   2.980  1.00  0.00
ATOM     63  N   GLY     8      -2.907 -16.259   2.399  1.00  0.00
ATOM     64  CA  GLY     8      -3.269 -16.894   3.688  1.00  0.00
ATOM     65  C   GLY     8      -4.617 -16.449   4.188  1.00  0.00
ATOM     66  O   GLY     8      -5.605 -16.384   3.471  1.00  0.00
ATOM     67  N   GLU     9      -4.733 -16.215   5.504  1.00  0.00
ATOM     68  CA  GLU     9      -5.965 -15.768   6.180  1.00  0.00
ATOM     69  CB  GLU     9      -6.152 -16.699   7.397  1.00  0.00
ATOM     70  CG  GLU     9      -7.454 -16.655   8.261  1.00  0.00
ATOM     71  CD  GLU     9      -8.713 -17.435   7.683  1.00  0.00
ATOM     72  OE1 GLU     9      -8.622 -17.787   6.494  1.00  0.00
ATOM     73  OE2 GLU     9      -9.746 -17.586   8.420  1.00  0.00
ATOM     74  C   GLU     9      -6.172 -14.266   6.427  1.00  0.00
ATOM     75  O   GLU     9      -7.123 -13.847   7.031  1.00  0.00
ATOM     76  N   LEU    10      -5.140 -13.557   5.891  1.00  0.00
ATOM     77  CA  LEU    10      -5.038 -12.100   5.993  1.00  0.00
ATOM     78  CB  LEU    10      -3.615 -11.671   5.596  1.00  0.00
ATOM     79  CG  LEU    10      -2.494 -12.297   6.427  1.00  0.00
ATOM     80  CD1 LEU    10      -1.045 -11.992   5.903  1.00  0.00
ATOM     81  CD2 LEU    10      -2.516 -11.823   7.909  1.00  0.00
ATOM     82  C   LEU    10      -6.167 -11.353   5.255  1.00  0.00
ATOM     83  O   LEU    10      -5.920 -10.223   4.891  1.00  0.00
ATOM     84  N   GLN    11      -7.316 -11.931   4.883  1.00  0.00
ATOM     85  CA  GLN    11      -8.568 -11.270   4.451  1.00  0.00
ATOM     86  CB  GLN    11      -8.690 -11.296   2.899  1.00  0.00
ATOM     87  CG  GLN    11      -9.004 -12.640   2.331  1.00  0.00
ATOM     88  CD  GLN    11      -8.040 -13.679   2.804  1.00  0.00
ATOM     89  OE1 GLN    11      -8.378 -14.577   3.542  1.00  0.00
ATOM     90  NE2 GLN    11      -6.826 -13.689   2.371  1.00  0.00
ATOM     91  C   GLN    11      -9.788 -11.846   5.186  1.00  0.00
ATOM     92  O   GLN    11     -10.727 -11.128   5.450  1.00  0.00
ATOM     93  N   ARG    12      -9.823 -13.140   5.641  1.00  0.00
ATOM     94  CA  ARG    12     -10.833 -13.738   6.478  1.00  0.00
ATOM     95  CB  ARG    12     -10.717 -15.261   6.093  1.00  0.00
ATOM     96  CG  ARG    12     -11.366 -15.530   4.713  1.00  0.00
ATOM     97  CD  ARG    12     -11.068 -16.907   4.161  1.00  0.00
ATOM     98  NE  ARG    12     -10.256 -16.870   2.899  1.00  0.00
ATOM     99  CZ  ARG    12      -8.973 -17.177   2.865  1.00  0.00
ATOM    100  C   ARG    12     -10.701 -13.438   7.927  1.00  0.00
ATOM    101  O   ARG    12     -11.709 -13.291   8.646  1.00  0.00
ATOM    102  N   VAL    13      -9.504 -13.252   8.449  1.00  0.00
ATOM    103  CA  VAL    13      -9.243 -12.706   9.793  1.00  0.00
ATOM    104  CB  VAL    13      -7.796 -12.886  10.207  1.00  0.00
ATOM    105  CG1 VAL    13      -6.945 -11.761   9.646  1.00  0.00
ATOM    106  CG2 VAL    13      -7.645 -13.071  11.673  1.00  0.00
ATOM    107  C   VAL    13      -9.802 -11.324   9.976  1.00  0.00
ATOM    108  O   VAL    13     -10.391 -11.023  11.022  1.00  0.00
ATOM    109  N   GLN    14      -9.889 -10.530   8.875  1.00  0.00
ATOM    110  CA  GLN    14     -10.524  -9.202   8.968  1.00  0.00
ATOM    111  CB  GLN    14     -10.001  -8.237   7.842  1.00  0.00
ATOM    112  CG  GLN    14      -8.569  -7.697   8.022  1.00  0.00
ATOM    113  CD  GLN    14      -7.556  -8.754   7.696  1.00  0.00
ATOM    114  OE1 GLN    14      -7.846  -9.833   7.184  1.00  0.00
ATOM    115  NE2 GLN    14      -6.286  -8.403   7.913  1.00  0.00
ATOM    116  C   GLN    14     -12.036  -9.292   8.907  1.00  0.00
ATOM    117  O   GLN    14     -12.708  -8.520   9.627  1.00  0.00
ATOM    118  N   GLN    15     -12.607 -10.172   8.084  1.00  0.00
ATOM    119  CA  GLN    15     -13.992 -10.545   8.044  1.00  0.00
ATOM    120  CB  GLN    15     -14.378 -11.482   6.930  1.00  0.00
ATOM    121  CG  GLN    15     -15.805 -12.098   6.805  1.00  0.00
ATOM    122  CD  GLN    15     -15.929 -13.224   5.700  1.00  0.00
ATOM    123  OE1 GLN    15     -15.100 -14.109   5.623  1.00  0.00
ATOM    124  NE2 GLN    15     -17.020 -13.317   4.945  1.00  0.00
ATOM    125  C   GLN    15     -14.380 -11.124   9.462  1.00  0.00
ATOM    126  O   GLN    15     -15.551 -10.948   9.848  1.00  0.00
ATOM    127  N   ARG    16     -13.487 -11.648  10.272  1.00  0.00
ATOM    128  CA  ARG    16     -13.819 -11.904  11.729  1.00  0.00
ATOM    129  CB  ARG    16     -13.054 -13.101  12.302  1.00  0.00
ATOM    130  CG  ARG    16     -13.624 -14.489  11.790  1.00  0.00
ATOM    131  CD  ARG    16     -12.567 -15.475  12.292  1.00  0.00
ATOM    132  NE  ARG    16     -12.569 -16.845  11.731  1.00  0.00
ATOM    133  CZ  ARG    16     -11.800 -17.150  10.717  1.00  0.00
ATOM    134  C   ARG    16     -13.748 -10.686  12.660  1.00  0.00
ATOM    135  O   ARG    16     -14.529 -10.507  13.557  1.00  0.00
ATOM    136  N   LYS    17     -12.585  -9.995  12.528  1.00  0.00
ATOM    137  CA  LYS    17     -12.055  -9.074  13.562  1.00  0.00
ATOM    138  CB  LYS    17     -10.531  -9.189  13.771  1.00  0.00
ATOM    139  CG  LYS    17     -10.223  -8.633  15.236  1.00  0.00
ATOM    140  CD  LYS    17      -8.901  -8.914  15.914  1.00  0.00
ATOM    141  CE  LYS    17      -7.726  -8.291  15.213  1.00  0.00
ATOM    142  NZ  LYS    17      -7.774  -6.843  15.286  1.00  0.00
ATOM    143  C   LYS    17     -12.457  -7.603  13.357  1.00  0.00
ATOM    144  O   LYS    17     -12.920  -6.978  14.332  1.00  0.00
ATOM    145  N   GLU    18     -12.157  -7.080  12.216  1.00  0.00
ATOM    146  CA  GLU    18     -12.340  -5.674  11.875  1.00  0.00
ATOM    147  CB  GLU    18     -11.432  -5.412  10.735  1.00  0.00
ATOM    148  CG  GLU    18      -9.980  -5.815  11.007  1.00  0.00
ATOM    149  CD  GLU    18      -9.415  -5.116  12.222  1.00  0.00
ATOM    150  OE1 GLU    18      -9.179  -5.758  13.234  1.00  0.00
ATOM    151  OE2 GLU    18      -9.402  -3.857  12.139  1.00  0.00
ATOM    152  C   GLU    18     -13.820  -5.289  11.636  1.00  0.00
ATOM    153  O   GLU    18     -14.308  -4.179  11.981  1.00  0.00
ATOM    154  N   SER    19     -14.543  -6.348  11.314  1.00  0.00
ATOM    155  CA  SER    19     -16.039  -6.441  11.114  1.00  0.00
ATOM    156  CB  SER    19     -16.309  -7.820  10.581  1.00  0.00
ATOM    157  OG  SER    19     -15.747  -8.864  11.349  1.00  0.00
ATOM    158  C   SER    19     -16.936  -6.090  12.349  1.00  0.00
ATOM    159  O   SER    19     -18.093  -6.609  12.369  1.00  0.00
ATOM    160  N   LYS    20     -16.520  -5.217  13.261  1.00  0.00
ATOM    161  CA  LYS    20     -17.275  -4.580  14.352  1.00  0.00
ATOM    162  CB  LYS    20     -17.148  -5.163  15.792  1.00  0.00
ATOM    163  CG  LYS    20     -17.626  -6.627  15.819  1.00  0.00
ATOM    164  CD  LYS    20     -16.545  -7.631  15.485  1.00  0.00
ATOM    165  CE  LYS    20     -16.984  -9.012  15.059  1.00  0.00
ATOM    166  NZ  LYS    20     -17.166  -8.993  13.574  1.00  0.00
ATOM    167  C   LYS    20     -16.892  -3.098  14.551  1.00  0.00
ATOM    168  O   LYS    20     -17.668  -2.295  15.035  1.00  0.00
ATOM    169  N   LYS    21     -15.671  -2.748  14.066  1.00  0.00
ATOM    170  CA  LYS    21     -14.929  -1.498  14.256  1.00  0.00
ATOM    171  CB  LYS    21     -13.735  -1.819  15.121  1.00  0.00
ATOM    172  CG  LYS    21     -12.690  -2.811  14.557  1.00  0.00
ATOM    173  CD  LYS    21     -11.236  -2.601  14.895  1.00  0.00
ATOM    174  CE  LYS    21     -10.707  -1.396  14.059  1.00  0.00
ATOM    175  NZ  LYS    21     -10.886  -1.546  12.514  1.00  0.00
ATOM    176  C   LYS    21     -14.731  -0.565  13.091  1.00  0.00
ATOM    177  O   LYS    21     -13.588  -0.525  12.594  1.00  0.00
ATOM    178  OXT LYS    21     -15.697  -0.047  12.535  1.00  0.00
TER
END
