# Supplementary material for: In silico approaches for predicting the half-life of natural and modified peptides in blood
Source: PLoS One. 2018 Jun 1;13(6):e0196829. doi: 10.1371/journal.pone.0196829 (PMC5983457; doi:10.1371/journal.pone.0196829)
Supplement: S3 File — (ZIP) [file pone.0196829.s009.zip › 3may2018_261_pdb_files/1261.pdb]

PFRMAT TS
TARGET 1261
AUTHOR Raghava-GPS-serv
METHOD PEPSTR
MODEL  1  REFINED
PARENT N/A
ATOM      1  N   PHE     1      -1.167  -8.884   9.310  1.00  0.00
ATOM      2  CA  PHE     1      -0.019  -8.429   8.465  1.00  0.00
ATOM      3  CB  PHE     1       0.257  -9.467   7.365  1.00  0.00
ATOM      4  CG  PHE     1       1.543  -9.289   6.664  1.00  0.00
ATOM      5  CD1 PHE     1       1.509  -9.219   5.245  1.00  0.00
ATOM      6  CE1 PHE     1       2.728  -9.025   4.510  1.00  0.00
ATOM      7  CZ  PHE     1       3.921  -8.972   5.226  1.00  0.00
ATOM      8  CE2 PHE     1       3.965  -9.147   6.597  1.00  0.00
ATOM      9  CD2 PHE     1       2.787  -9.216   7.319  1.00  0.00
ATOM     10  C   PHE     1      -0.201  -7.008   7.995  1.00  0.00
ATOM     11  O   PHE     1      -1.224  -6.356   8.202  1.00  0.00
ATOM     12  N   VAL     2       0.722  -6.494   7.180  1.00  0.00
ATOM     13  CA  VAL     2       0.591  -5.252   6.459  1.00  0.00
ATOM     14  CB  VAL     2       1.978  -4.634   6.220  1.00  0.00
ATOM     15  CG1 VAL     2       2.767  -5.291   5.025  1.00  0.00
ATOM     16  CG2 VAL     2       1.890  -3.127   5.956  1.00  0.00
ATOM     17  C   VAL     2      -0.356  -5.540   5.264  1.00  0.00
ATOM     18  O   VAL     2      -0.262  -6.582   4.630  1.00  0.00
ATOM     19  N   PRO     3      -1.242  -4.565   4.916  1.00  0.00
ATOM     20  CD  PRO     3      -1.537  -3.297   5.687  1.00  0.00
ATOM     21  CG  PRO     3      -2.618  -2.593   4.863  1.00  0.00
ATOM     22  CB  PRO     3      -3.415  -3.701   4.229  1.00  0.00
ATOM     23  CA  PRO     3      -2.272  -4.628   3.790  1.00  0.00
ATOM     24  C   PRO     3      -1.673  -4.280   2.385  1.00  0.00
ATOM     25  O   PRO     3      -1.980  -3.258   1.758  1.00  0.00
ATOM     26  N   ILE     4      -0.816  -5.162   1.802  1.00  0.00
ATOM     27  CA  ILE     4      -0.056  -4.836   0.554  1.00  0.00
ATOM     28  CB  ILE     4       1.434  -4.669   0.750  1.00  0.00
ATOM     29  CG2 ILE     4       2.237  -5.958   0.986  1.00  0.00
ATOM     30  CG1 ILE     4       1.885  -3.770  -0.362  1.00  0.00
ATOM     31  CD1 ILE     4       3.289  -3.301  -0.318  1.00  0.00
ATOM     32  C   ILE     4      -0.418  -5.868  -0.595  1.00  0.00
ATOM     33  O   ILE     4      -0.616  -5.453  -1.733  1.00  0.00
ATOM     34  N   PHE     5      -0.678  -7.086  -0.097  1.00  0.00
ATOM     35  CA  PHE     5      -1.249  -8.258  -0.795  1.00  0.00
ATOM     36  CB  PHE     5      -0.197  -9.066  -1.612  1.00  0.00
ATOM     37  CG  PHE     5       1.102  -9.512  -0.896  1.00  0.00
ATOM     38  CD1 PHE     5       2.170  -8.717  -1.167  1.00  0.00
ATOM     39  CE1 PHE     5       3.413  -9.090  -0.627  1.00  0.00
ATOM     40  CZ  PHE     5       3.598 -10.276   0.106  1.00  0.00
ATOM     41  CE2 PHE     5       2.485 -11.067   0.352  1.00  0.00
ATOM     42  CD2 PHE     5       1.248 -10.685  -0.077  1.00  0.00
ATOM     43  C   PHE     5      -1.971  -9.150   0.213  1.00  0.00
ATOM     44  O   PHE     5      -1.904  -8.835   1.422  1.00  0.00
ATOM     45  N   THR     6      -2.635 -10.276  -0.092  1.00  0.00
ATOM     46  CA  THR     6      -3.475 -11.048   0.774  1.00  0.00
ATOM     47  CB  THR     6      -4.712 -11.629   0.119  1.00  0.00
ATOM     48  CG2 THR     6      -5.665 -10.532  -0.359  1.00  0.00
ATOM     49  OG1 THR     6      -4.323 -12.381  -1.001  1.00  0.00
ATOM     50  C   THR     6      -2.523 -12.143   1.270  1.00  0.00
ATOM     51  O   THR     6      -1.841 -12.852   0.513  1.00  0.00
ATOM     52  N   TYR     7      -2.491 -12.342   2.591  1.00  0.00
ATOM     53  CA  TYR     7      -1.606 -13.306   3.203  1.00  0.00
ATOM     54  CB  TYR     7      -0.244 -12.597   3.350  1.00  0.00
ATOM     55  CG  TYR     7       0.910 -13.551   3.733  1.00  0.00
ATOM     56  CD1 TYR     7       1.258 -13.712   5.145  1.00  0.00
ATOM     57  CE1 TYR     7       1.904 -14.876   5.617  1.00  0.00
ATOM     58  CZ  TYR     7       2.463 -15.723   4.616  1.00  0.00
ATOM     59  CE2 TYR     7       2.241 -15.527   3.215  1.00  0.00
ATOM     60  CD2 TYR     7       1.415 -14.452   2.802  1.00  0.00
ATOM     61  C   TYR     7      -2.155 -13.827   4.468  1.00  0.00
ATOM     62  O   TYR     7      -3.077 -13.247   5.082  1.00  0.00
ATOM     63  N   GLY     8      -1.553 -14.914   4.903  1.00  0.00
ATOM     64  CA  GLY     8      -2.083 -15.729   5.986  1.00  0.00
ATOM     65  C   GLY     8      -2.238 -15.154   7.370  1.00  0.00
ATOM     66  O   GLY     8      -3.126 -15.694   8.031  1.00  0.00
ATOM     67  N   GLU     9      -1.682 -13.935   7.649  1.00  0.00
ATOM     68  CA  GLU     9      -2.027 -13.266   8.946  1.00  0.00
ATOM     69  CB  GLU     9      -0.808 -12.574   9.587  1.00  0.00
ATOM     70  CG  GLU     9       0.585 -13.260   9.472  1.00  0.00
ATOM     71  CD  GLU     9       0.523 -14.735   9.652  1.00  0.00
ATOM     72  OE1 GLU     9       0.345 -15.221  10.820  1.00  0.00
ATOM     73  OE2 GLU     9       0.573 -15.512   8.694  1.00  0.00
ATOM     74  C   GLU     9      -3.128 -12.213   8.789  1.00  0.00
ATOM     75  O   GLU     9      -3.998 -12.060   9.623  1.00  0.00
ATOM     76  N   LEU    10      -3.042 -11.496   7.634  1.00  0.00
ATOM     77  CA  LEU    10      -3.954 -10.418   7.303  1.00  0.00
ATOM     78  CB  LEU    10      -3.550  -9.852   5.882  1.00  0.00
ATOM     79  CG  LEU    10      -4.340  -8.596   5.473  1.00  0.00
ATOM     80  CD1 LEU    10      -4.088  -7.430   6.394  1.00  0.00
ATOM     81  CD2 LEU    10      -3.885  -8.172   4.113  1.00  0.00
ATOM     82  C   LEU    10      -5.459 -10.948   7.115  1.00  0.00
ATOM     83  O   LEU    10      -6.431 -10.315   7.520  1.00  0.00
ATOM     84  N   GLN    11      -5.522 -12.221   6.590  1.00  0.00
ATOM     85  CA  GLN    11      -6.859 -12.912   6.424  1.00  0.00
ATOM     86  CB  GLN    11      -6.725 -13.966   5.311  1.00  0.00
ATOM     87  CG  GLN    11      -7.375 -13.402   4.041  1.00  0.00
ATOM     88  CD  GLN    11      -6.659 -12.104   3.708  1.00  0.00
ATOM     89  OE1 GLN    11      -5.481 -12.080   3.492  1.00  0.00
ATOM     90  NE2 GLN    11      -7.253 -10.949   3.647  1.00  0.00
ATOM     91  C   GLN    11      -7.260 -13.611   7.713  1.00  0.00
ATOM     92  O   GLN    11      -8.462 -13.837   7.813  1.00  0.00
ATOM     93  N   ARG    12      -6.415 -13.885   8.702  1.00  0.00
ATOM     94  CA  ARG    12      -6.802 -14.461  10.015  1.00  0.00
ATOM     95  CB  ARG    12      -5.533 -15.160  10.692  1.00  0.00
ATOM     96  CG  ARG    12      -5.876 -16.531  11.296  1.00  0.00
ATOM     97  CD  ARG    12      -4.664 -17.361  11.817  1.00  0.00
ATOM     98  NE  ARG    12      -3.569 -17.466  10.848  1.00  0.00
ATOM     99  CZ  ARG    12      -2.386 -16.959  10.948  1.00  0.00
ATOM    100  C   ARG    12      -7.485 -13.433  10.831  1.00  0.00
ATOM    101  O   ARG    12      -8.437 -13.771  11.529  1.00  0.00
ATOM    102  N   VAL    13      -7.039 -12.170  10.758  1.00  0.00
ATOM    103  CA  VAL    13      -7.848 -11.017  11.349  1.00  0.00
ATOM    104  CB  VAL    13      -6.977  -9.740  11.682  1.00  0.00
ATOM    105  CG1 VAL    13      -5.938 -10.121  12.687  1.00  0.00
ATOM    106  CG2 VAL    13      -6.316  -9.067  10.439  1.00  0.00
ATOM    107  C   VAL    13      -9.111 -10.728  10.494  1.00  0.00
ATOM    108  O   VAL    13     -10.105 -10.585  11.096  1.00  0.00
ATOM    109  N   GLN    14      -9.118 -10.873   9.119  1.00  0.00
ATOM    110  CA  GLN    14     -10.320 -10.574   8.348  1.00  0.00
ATOM    111  CB  GLN    14     -10.002 -10.305   6.895  1.00  0.00
ATOM    112  CG  GLN    14     -11.312  -9.721   6.238  1.00  0.00
ATOM    113  CD  GLN    14     -11.041  -9.349   4.836  1.00  0.00
ATOM    114  OE1 GLN    14     -10.101  -9.783   4.197  1.00  0.00
ATOM    115  NE2 GLN    14     -11.873  -8.461   4.258  1.00  0.00
ATOM    116  C   GLN    14     -11.435 -11.657   8.604  1.00  0.00
ATOM    117  O   GLN    14     -12.564 -11.190   8.962  1.00  0.00
ATOM    118  N   GLN    15     -11.136 -12.930   8.721  1.00  0.00
ATOM    119  CA  GLN    15     -12.020 -14.026   9.182  1.00  0.00
ATOM    120  CB  GLN    15     -11.169 -15.276   9.309  1.00  0.00
ATOM    121  CG  GLN    15     -11.867 -16.612   9.173  1.00  0.00
ATOM    122  CD  GLN    15     -12.753 -17.004  10.378  1.00  0.00
ATOM    123  OE1 GLN    15     -12.543 -16.489  11.498  1.00  0.00
ATOM    124  NE2 GLN    15     -13.765 -17.899  10.216  1.00  0.00
ATOM    125  C   GLN    15     -12.789 -13.666  10.475  1.00  0.00
ATOM    126  O   GLN    15     -13.857 -14.143  10.594  1.00  0.00
ATOM    127  N   ARG    16     -12.230 -12.807  11.358  1.00  0.00
ATOM    128  CA  ARG    16     -12.861 -12.383  12.657  1.00  0.00
ATOM    129  CB  ARG    16     -11.878 -12.611  13.838  1.00  0.00
ATOM    130  CG  ARG    16     -11.514 -14.063  14.292  1.00  0.00
ATOM    131  CD  ARG    16     -12.653 -15.054  14.776  1.00  0.00
ATOM    132  NE  ARG    16     -13.662 -15.319  13.785  1.00  0.00
ATOM    133  CZ  ARG    16     -14.900 -14.972  13.791  1.00  0.00
ATOM    134  C   ARG    16     -13.486 -11.068  12.602  1.00  0.00
ATOM    135  O   ARG    16     -14.680 -10.989  12.891  1.00  0.00
ATOM    136  N   LYS    17     -12.854 -10.083  11.945  1.00  0.00
ATOM    137  CA  LYS    17     -13.343  -8.705  11.685  1.00  0.00
ATOM    138  CB  LYS    17     -12.184  -7.868  11.040  1.00  0.00
ATOM    139  CG  LYS    17     -12.594  -6.490  10.598  1.00  0.00
ATOM    140  CD  LYS    17     -12.896  -6.391   9.090  1.00  0.00
ATOM    141  CE  LYS    17     -13.583  -5.018   8.733  1.00  0.00
ATOM    142  NZ  LYS    17     -13.930  -4.896   7.254  1.00  0.00
ATOM    143  C   LYS    17     -14.630  -8.715  10.835  1.00  0.00
ATOM    144  O   LYS    17     -15.503  -7.940  11.229  1.00  0.00
ATOM    145  N   GLU    18     -14.678  -9.499   9.741  1.00  0.00
ATOM    146  CA  GLU    18     -15.796  -9.652   8.815  1.00  0.00
ATOM    147  CB  GLU    18     -15.263 -10.067   7.478  1.00  0.00
ATOM    148  CG  GLU    18     -15.674  -9.216   6.261  1.00  0.00
ATOM    149  CD  GLU    18     -15.066  -7.796   6.407  1.00  0.00
ATOM    150  OE1 GLU    18     -13.899  -7.623   5.953  1.00  0.00
ATOM    151  OE2 GLU    18     -15.626  -6.864   7.038  1.00  0.00
ATOM    152  C   GLU    18     -16.876 -10.586   9.334  1.00  0.00
ATOM    153  O   GLU    18     -17.781 -10.988   8.571  1.00  0.00
ATOM    154  N   SER    19     -16.731 -11.120  10.575  1.00  0.00
ATOM    155  CA  SER    19     -17.770 -11.899  11.224  1.00  0.00
ATOM    156  CB  SER    19     -17.907 -13.242  10.484  1.00  0.00
ATOM    157  OG  SER    19     -16.717 -13.980  10.436  1.00  0.00
ATOM    158  C   SER    19     -17.628 -11.940  12.814  1.00  0.00
ATOM    159  O   SER    19     -17.600 -13.031  13.382  1.00  0.00
ATOM    160  OXT SER    19     -17.438 -10.906  13.450  1.00  0.00
TER
END
