# Supplementary material for: In silico approaches for predicting the half-life of natural and modified peptides in blood
Source: PLoS One. 2018 Jun 1;13(6):e0196829. doi: 10.1371/journal.pone.0196829 (PMC5983457; doi:10.1371/journal.pone.0196829)
Supplement: S3 File — (ZIP) [file pone.0196829.s009.zip › 3may2018_261_pdb_files/1262.pdb]

PFRMAT TS
TARGET 1262
AUTHOR Raghava-GPS-serv
METHOD PEPSTR
MODEL  1  REFINED
PARENT N/A
ATOM      1  N   PHE     1      -8.533 -10.920  -1.231  1.00  0.00
ATOM      2  CA  PHE     1      -8.282  -9.806  -0.383  1.00  0.00
ATOM      3  CB  PHE     1      -7.351  -8.779  -0.970  1.00  0.00
ATOM      4  CG  PHE     1      -5.984  -9.367  -1.315  1.00  0.00
ATOM      5  CD1 PHE     1      -5.072  -9.824  -0.320  1.00  0.00
ATOM      6  CE1 PHE     1      -3.931 -10.619  -0.736  1.00  0.00
ATOM      7  CZ  PHE     1      -3.777 -10.879  -2.109  1.00  0.00
ATOM      8  CE2 PHE     1      -4.569 -10.298  -3.051  1.00  0.00
ATOM      9  CD2 PHE     1      -5.686  -9.515  -2.695  1.00  0.00
ATOM     10  C   PHE     1      -9.552  -9.187   0.226  1.00  0.00
ATOM     11  O   PHE     1     -10.589  -9.161  -0.446  1.00  0.00
ATOM     12  N   VAL     2      -9.578  -8.610   1.437  1.00  0.00
ATOM     13  CA  VAL     2     -10.748  -8.051   2.222  1.00  0.00
ATOM     14  CB  VAL     2     -11.339  -9.083   3.159  1.00  0.00
ATOM     15  CG1 VAL     2     -12.239 -10.087   2.344  1.00  0.00
ATOM     16  CG2 VAL     2     -10.277  -9.822   3.922  1.00  0.00
ATOM     17  C   VAL     2     -10.238  -6.823   3.058  1.00  0.00
ATOM     18  O   VAL     2      -9.103  -6.757   3.457  1.00  0.00
ATOM     19  N   PRO     3     -11.128  -5.833   3.404  1.00  0.00
ATOM     20  CD  PRO     3     -12.388  -5.518   2.722  1.00  0.00
ATOM     21  CG  PRO     3     -13.086  -4.271   3.331  1.00  0.00
ATOM     22  CB  PRO     3     -12.182  -3.977   4.622  1.00  0.00
ATOM     23  CA  PRO     3     -10.877  -4.849   4.513  1.00  0.00
ATOM     24  C   PRO     3     -10.536  -5.534   5.850  1.00  0.00
ATOM     25  O   PRO     3     -10.700  -6.696   6.080  1.00  0.00
ATOM     26  N   ILE     4     -10.043  -4.685   6.815  1.00  0.00
ATOM     27  CA  ILE     4      -9.450  -5.177   8.079  1.00  0.00
ATOM     28  CB  ILE     4      -8.008  -4.616   8.155  1.00  0.00
ATOM     29  CG2 ILE     4      -8.136  -3.039   8.409  1.00  0.00
ATOM     30  CG1 ILE     4      -7.200  -5.269   9.282  1.00  0.00
ATOM     31  CD1 ILE     4      -5.709  -4.818   9.560  1.00  0.00
ATOM     32  C   ILE     4     -10.250  -5.169   9.369  1.00  0.00
ATOM     33  O   ILE     4     -10.774  -4.124   9.783  1.00  0.00
ATOM     34  N   PHE     5     -10.352  -6.360  10.046  1.00  0.00
ATOM     35  CA  PHE     5     -10.824  -6.477  11.456  1.00  0.00
ATOM     36  CB  PHE     5     -12.092  -7.316  11.462  1.00  0.00
ATOM     37  CG  PHE     5     -12.848  -7.256  12.705  1.00  0.00
ATOM     38  CD1 PHE     5     -12.947  -8.424  13.522  1.00  0.00
ATOM     39  CE1 PHE     5     -13.698  -8.371  14.680  1.00  0.00
ATOM     40  CZ  PHE     5     -14.460  -7.216  14.999  1.00  0.00
ATOM     41  CE2 PHE     5     -14.486  -6.055  14.159  1.00  0.00
ATOM     42  CD2 PHE     5     -13.670  -6.122  13.012  1.00  0.00
ATOM     43  C   PHE     5      -9.765  -7.252  12.291  1.00  0.00
ATOM     44  O   PHE     5      -8.872  -7.862  11.719  1.00  0.00
ATOM     45  N   THR     6      -9.861  -7.353  13.603  1.00  0.00
ATOM     46  CA  THR     6      -8.947  -8.054  14.542  1.00  0.00
ATOM     47  CB  THR     6      -9.206  -7.630  16.003  1.00  0.00
ATOM     48  CG2 THR     6      -9.299  -6.110  16.262  1.00  0.00
ATOM     49  OG1 THR     6     -10.474  -8.199  16.378  1.00  0.00
ATOM     50  C   THR     6      -8.883  -9.581  14.483  1.00  0.00
ATOM     51  O   THR     6      -8.459 -10.196  15.493  1.00  0.00
ATOM     52  N   TYR     7      -9.208 -10.242  13.338  1.00  0.00
ATOM     53  CA  TYR     7      -9.471 -11.687  13.271  1.00  0.00
ATOM     54  CB  TYR     7     -10.967 -12.027  13.265  1.00  0.00
ATOM     55  CG  TYR     7     -11.329 -13.436  13.189  1.00  0.00
ATOM     56  CD1 TYR     7     -11.556 -14.114  11.932  1.00  0.00
ATOM     57  CE1 TYR     7     -11.949 -15.465  11.969  1.00  0.00
ATOM     58  CZ  TYR     7     -11.891 -16.134  13.190  1.00  0.00
ATOM     59  CE2 TYR     7     -11.586 -15.490  14.371  1.00  0.00
ATOM     60  CD2 TYR     7     -11.382 -14.102  14.421  1.00  0.00
ATOM     61  C   TYR     7      -8.739 -12.305  12.056  1.00  0.00
ATOM     62  O   TYR     7      -8.772 -11.717  11.001  1.00  0.00
ATOM     63  N   GLY     8      -8.112 -13.521  12.213  1.00  0.00
ATOM     64  CA  GLY     8      -7.110 -14.168  11.320  1.00  0.00
ATOM     65  C   GLY     8      -7.277 -13.933   9.818  1.00  0.00
ATOM     66  O   GLY     8      -6.670 -13.051   9.253  1.00  0.00
ATOM     67  N   GLU     9      -8.256 -14.476   9.148  1.00  0.00
ATOM     68  CA  GLU     9      -8.378 -14.297   7.678  1.00  0.00
ATOM     69  CB  GLU     9      -9.337 -15.328   7.129  1.00  0.00
ATOM     70  CG  GLU     9      -8.704 -16.755   6.832  1.00  0.00
ATOM     71  CD  GLU     9      -7.497 -16.440   5.904  1.00  0.00
ATOM     72  OE1 GLU     9      -7.722 -16.101   4.723  1.00  0.00
ATOM     73  OE2 GLU     9      -6.356 -16.273   6.435  1.00  0.00
ATOM     74  C   GLU     9      -8.864 -12.914   7.257  1.00  0.00
ATOM     75  O   GLU     9      -9.115 -12.668   6.062  1.00  0.00
ATOM     76  N   LEU    10      -9.048 -11.884   8.116  1.00  0.00
ATOM     77  CA  LEU    10      -9.239 -10.453   7.728  1.00  0.00
ATOM     78  CB  LEU    10     -10.410  -9.822   8.424  1.00  0.00
ATOM     79  CG  LEU    10     -11.829 -10.257   8.015  1.00  0.00
ATOM     80  CD1 LEU    10     -12.176 -11.659   8.242  1.00  0.00
ATOM     81  CD2 LEU    10     -12.883  -9.444   8.706  1.00  0.00
ATOM     82  C   LEU    10      -7.979  -9.638   8.011  1.00  0.00
ATOM     83  O   LEU    10      -7.523  -8.929   7.098  1.00  0.00
ATOM     84  N   GLN    11      -7.413  -9.834   9.213  1.00  0.00
ATOM     85  CA  GLN    11      -6.138  -9.276   9.628  1.00  0.00
ATOM     86  CB  GLN    11      -5.860  -9.739  11.068  1.00  0.00
ATOM     87  CG  GLN    11      -4.708  -8.986  11.755  1.00  0.00
ATOM     88  CD  GLN    11      -3.321  -9.486  11.414  1.00  0.00
ATOM     89  OE1 GLN    11      -3.122 -10.670  11.202  1.00  0.00
ATOM     90  NE2 GLN    11      -2.243  -8.706  11.412  1.00  0.00
ATOM     91  C   GLN    11      -5.031  -9.570   8.610  1.00  0.00
ATOM     92  O   GLN    11      -4.123  -8.776   8.332  1.00  0.00
ATOM     93  N   ARG    12      -5.107 -10.717   7.951  1.00  0.00
ATOM     94  CA  ARG    12      -4.061 -11.224   7.056  1.00  0.00
ATOM     95  CB  ARG    12      -4.146 -12.750   7.092  1.00  0.00
ATOM     96  CG  ARG    12      -3.646 -13.431   8.421  1.00  0.00
ATOM     97  CD  ARG    12      -3.556 -14.967   8.414  1.00  0.00
ATOM     98  NE  ARG    12      -2.418 -15.353   7.522  1.00  0.00
ATOM     99  CZ  ARG    12      -2.489 -16.086   6.455  1.00  0.00
ATOM    100  C   ARG    12      -4.051 -10.624   5.663  1.00  0.00
ATOM    101  O   ARG    12      -3.183 -10.981   4.863  1.00  0.00
ATOM    102  N   VAL    13      -4.924  -9.562   5.481  1.00  0.00
ATOM    103  CA  VAL    13      -4.555  -8.622   4.425  1.00  0.00
ATOM    104  CB  VAL    13      -5.713  -7.645   4.179  1.00  0.00
ATOM    105  CG1 VAL    13      -5.791  -6.511   5.211  1.00  0.00
ATOM    106  CG2 VAL    13      -5.703  -7.082   2.735  1.00  0.00
ATOM    107  C   VAL    13      -3.281  -7.941   4.601  1.00  0.00
ATOM    108  O   VAL    13      -2.612  -7.702   3.589  1.00  0.00
ATOM    109  N   GLN    14      -2.744  -7.778   5.811  1.00  0.00
ATOM    110  CA  GLN    14      -1.422  -7.254   6.077  1.00  0.00
ATOM    111  CB  GLN    14      -1.277  -6.884   7.555  1.00  0.00
ATOM    112  CG  GLN    14      -2.191  -5.866   8.176  1.00  0.00
ATOM    113  CD  GLN    14      -1.915  -5.622   9.634  1.00  0.00
ATOM    114  OE1 GLN    14      -2.666  -6.075  10.497  1.00  0.00
ATOM    115  NE2 GLN    14      -0.763  -5.005   9.970  1.00  0.00
ATOM    116  C   GLN    14      -0.299  -8.152   5.542  1.00  0.00
ATOM    117  O   GLN    14       0.809  -7.629   5.361  1.00  0.00
ATOM    118  N   GLN    15      -0.593  -9.435   5.430  1.00  0.00
ATOM    119  CA  GLN    15       0.248 -10.457   4.821  1.00  0.00
ATOM    120  CB  GLN    15       0.275 -11.857   5.492  1.00  0.00
ATOM    121  CG  GLN    15       0.785 -11.909   6.978  1.00  0.00
ATOM    122  CD  GLN    15       1.101 -13.304   7.379  1.00  0.00
ATOM    123  OE1 GLN    15       0.492 -14.317   7.034  1.00  0.00
ATOM    124  NE2 GLN    15       2.044 -13.549   8.319  1.00  0.00
ATOM    125  C   GLN    15      -0.264 -10.496   3.360  1.00  0.00
ATOM    126  O   GLN    15      -0.427  -9.396   2.763  1.00  0.00
ATOM    127  N   ARG    16      -0.404 -11.686   2.743  1.00  0.00
ATOM    128  CA  ARG    16      -1.098 -11.929   1.471  1.00  0.00
ATOM    129  CB  ARG    16       0.025 -12.041   0.378  1.00  0.00
ATOM    130  CG  ARG    16       0.713 -10.714  -0.041  1.00  0.00
ATOM    131  CD  ARG    16      -0.140  -9.579  -0.717  1.00  0.00
ATOM    132  NE  ARG    16      -0.943  -8.747   0.207  1.00  0.00
ATOM    133  CZ  ARG    16      -1.867  -7.912  -0.146  1.00  0.00
ATOM    134  C   ARG    16      -1.995 -13.161   1.574  1.00  0.00
ATOM    135  O   ARG    16      -2.145 -13.894   0.636  1.00  0.00
ATOM    136  N   LYS    17      -2.642 -13.337   2.725  1.00  0.00
ATOM    137  CA  LYS    17      -3.547 -14.494   3.028  1.00  0.00
ATOM    138  CB  LYS    17      -5.024 -14.065   2.554  1.00  0.00
ATOM    139  CG  LYS    17      -5.652 -13.152   3.588  1.00  0.00
ATOM    140  CD  LYS    17      -6.913 -12.330   3.158  1.00  0.00
ATOM    141  CE  LYS    17      -7.981 -13.228   2.559  1.00  0.00
ATOM    142  NZ  LYS    17      -8.834 -13.863   3.559  1.00  0.00
ATOM    143  C   LYS    17      -3.147 -15.880   2.467  1.00  0.00
ATOM    144  O   LYS    17      -2.599 -16.677   3.206  1.00  0.00
ATOM    145  OXT LYS    17      -3.410 -16.182   1.305  1.00  0.00
TER
END
