# Supplementary material for: In silico approaches for predicting the half-life of natural and modified peptides in blood
Source: PLoS One. 2018 Jun 1;13(6):e0196829. doi: 10.1371/journal.pone.0196829 (PMC5983457; doi:10.1371/journal.pone.0196829)
Supplement: S3 File — (ZIP) [file pone.0196829.s009.zip › 3may2018_261_pdb_files/1264.pdb]

HEADER    HORMONE                                 12-NOV-10   2L63              
TITLE     NMR SOLUTION STRUCTURE OF GLP-2 IN 2,2,2 TRIFLUROETHANOL              
COMPND    MOL_ID: 1;                                                            
COMPND   2 MOLECULE: GLUCAGON-LIKE PEPTIDE 2;                                   
COMPND   3 CHAIN: A;                                                            
COMPND   4 SYNONYM: GLP-2;                                                      
COMPND   5 ENGINEERED: YES                                                      
SOURCE    MOL_ID: 1;                                                            
SOURCE   2 SYNTHETIC: YES;                                                      
SOURCE   3 ORGANISM_SCIENTIFIC: HOMO SAPIENS;                                   
SOURCE   4 ORGANISM_COMMON: HUMAN;                                              
SOURCE   5 ORGANISM_TAXID: 9606                                                 
KEYWDS    GLP-2, HORMONE, GPCR, DOCKING, SMALL BOWEL SYNDROME                   
EXPDTA    SOLUTION NMR                                                          
NUMMDL    10                                                                    
AUTHOR    K.C.VENNETI,C.M.HEWAGE                                                
REVDAT   1   23-FEB-11 2L63    0                                                
JRNL        AUTH   K.C.VENNETI,C.M.HEWAGE                                       
JRNL        TITL   CONFORMATIONAL AND MOLECULAR INTERACTION STUDIES OF          
JRNL        TITL 2 GLUCAGON-LIKE PEPTIDE-2 WITH ITS N-TERMINAL EXTRACELLULAR    
JRNL        TITL 3 RECEPTOR DOMAIN.                                             
JRNL        REF    FEBS LETT.                    V. 585   346 2011              
JRNL        REFN                   ISSN 0014-5793                               
JRNL        PMID   21167157                                                     
JRNL        DOI    10.1016/J.FEBSLET.2010.12.011                                
REMARK   2                                                                      
REMARK   2 RESOLUTION. NOT APPLICABLE.                                          
REMARK   3                                                                      
REMARK   3 REFINEMENT.                                                          
REMARK   3   PROGRAM     : CYANA 2.0                                            
REMARK   3   AUTHORS     : GUNTERT, MUMENTHALER AND WUTHRICH                    
REMARK   3                                                                      
REMARK   3  OTHER REFINEMENT REMARKS: NULL                                      
REMARK   4                                                                      
REMARK   4 2L63 COMPLIES WITH FORMAT V. 3.20, 01-DEC-08                         
REMARK 100                                                                      
REMARK 100 THIS ENTRY HAS BEEN PROCESSED BY RCSB ON 15-NOV-10.                  
REMARK 100 THE RCSB ID CODE IS RCSB102003.                                      
REMARK 210                                                                      
REMARK 210 EXPERIMENTAL DETAILS                                                 
REMARK 210  EXPERIMENT TYPE                : NMR                                
REMARK 210  TEMPERATURE           (KELVIN) : 310                                
REMARK 210  PH                             : 3.9                                
REMARK 210  IONIC STRENGTH                 : NULL                               
REMARK 210  PRESSURE                       : AMBIENT                            
REMARK 210  SAMPLE CONTENTS                : 33 % TFE-1, TRIFLUOROETHANOL/      
REMARK 210                                   WATER                              
REMARK 210                                                                      
REMARK 210  NMR EXPERIMENTS CONDUCTED      : 2D 1H-1H TOCSY; 2D 1H-1H NOESY     
REMARK 210  SPECTROMETER FIELD STRENGTH    : 500 MHZ                            
REMARK 210  SPECTROMETER MODEL             : DRX                                
REMARK 210  SPECTROMETER MANUFACTURER      : BRUKER                             
REMARK 210                                                                      
REMARK 210  STRUCTURE DETERMINATION.                                            
REMARK 210   SOFTWARE USED                 : NULL                               
REMARK 210   METHOD USED                   : TORSION ANGLE DYNAMICS             
REMARK 210                                                                      
REMARK 210 CONFORMERS, NUMBER CALCULATED   : 200                                
REMARK 210 CONFORMERS, NUMBER SUBMITTED    : 10                                 
REMARK 210 CONFORMERS, SELECTION CRITERIA  : TARGET FUNCTION                    
REMARK 210                                                                      
REMARK 210 BEST REPRESENTATIVE CONFORMER IN THIS ENSEMBLE : 1                   
REMARK 210                                                                      
REMARK 210 REMARK: NULL                                                         
REMARK 215                                                                      
REMARK 215 NMR STUDY                                                            
REMARK 215 THE COORDINATES IN THIS ENTRY WERE GENERATED FROM SOLUTION           
REMARK 215 NMR DATA.  PROTEIN DATA BANK CONVENTIONS REQUIRE THAT                
REMARK 215 CRYST1 AND SCALE RECORDS BE INCLUDED, BUT THE VALUES ON              
REMARK 215 THESE RECORDS ARE MEANINGLESS.                                       
REMARK 300                                                                      
REMARK 300 BIOMOLECULE: 1                                                       
REMARK 300 SEE REMARK 350 FOR THE AUTHOR PROVIDED AND/OR PROGRAM                
REMARK 300 GENERATED ASSEMBLY INFORMATION FOR THE STRUCTURE IN                  
REMARK 300 THIS ENTRY. THE REMARK MAY ALSO PROVIDE INFORMATION ON               
REMARK 300 BURIED SURFACE AREA.                                                 
REMARK 350                                                                      
REMARK 350 COORDINATES FOR A COMPLETE MULTIMER REPRESENTING THE KNOWN           
REMARK 350 BIOLOGICALLY SIGNIFICANT OLIGOMERIZATION STATE OF THE                
REMARK 350 MOLECULE CAN BE GENERATED BY APPLYING BIOMT TRANSFORMATIONS          
REMARK 350 GIVEN BELOW.  BOTH NON-CRYSTALLOGRAPHIC AND                          
REMARK 350 CRYSTALLOGRAPHIC OPERATIONS ARE GIVEN.                               
REMARK 350                                                                      
REMARK 350 BIOMOLECULE: 1                                                       
REMARK 350 AUTHOR DETERMINED BIOLOGICAL UNIT: MONOMERIC                         
REMARK 350 APPLY THE FOLLOWING TO CHAINS: A                                     
REMARK 350   BIOMT1   1  1.000000  0.000000  0.000000        0.00000            
REMARK 350   BIOMT2   1  0.000000  1.000000  0.000000        0.00000            
REMARK 350   BIOMT3   1  0.000000  0.000000  1.000000        0.00000            
REMARK 500                                                                      
REMARK 500 GEOMETRY AND STEREOCHEMISTRY                                         
REMARK 500 SUBTOPIC: CLOSE CONTACTS                                             
REMARK 500                                                                      
REMARK 500 THE FOLLOWING ATOMS ARE IN CLOSE CONTACT.                            
REMARK 500                                                                      
REMARK 500  ATM1  RES C  SSEQI   ATM2  RES C  SSEQI           DISTANCE          
REMARK 500   O    LEU A    14     H    ALA A    18              1.77            
REMARK 500   O    ARG A    20     H    ASN A    24              1.83            
REMARK 500   O    ASP A    15     H    ALA A    19              1.88            
REMARK 500   O    LEU A    17     H    ASP A    21              1.91            
REMARK 500   O    TRP A    25     HG1  THR A    29              1.93            
REMARK 500   O    SER A     7     H    MET A    10              1.94            
REMARK 500   O    ASP A    21     H    TRP A    25              1.95            
REMARK 500   O    ALA A    18     H    PHE A    22              1.97            
REMARK 500   O    GLU A     9     H    THR A    12              2.03            
REMARK 500   O    ASN A    24     H    GLN A    28              2.06            
REMARK 500   O    PHE A     6     H    GLU A     9              2.16            
REMARK 500   O    ASN A    11     H    LEU A    14              2.16            
REMARK 500                                                                      
REMARK 500 REMARK: NULL                                                         
REMARK 500                                                                      
REMARK 500 GEOMETRY AND STEREOCHEMISTRY                                         
REMARK 500 SUBTOPIC: COVALENT BOND ANGLES                                       
REMARK 500                                                                      
REMARK 500 THE STEREOCHEMICAL PARAMETERS OF THE FOLLOWING RESIDUES              
REMARK 500 HAVE VALUES WHICH DEVIATE FROM EXPECTED VALUES BY MORE               
REMARK 500 THAN 6*RMSD (M=MODEL NUMBER; RES=RESIDUE NAME; C=CHAIN               
REMARK 500 IDENTIFIER; SSEQ=SEQUENCE NUMBER; I=INSERTION CODE).                 
REMARK 500                                                                      
REMARK 500 STANDARD TABLE:                                                      
REMARK 500 FORMAT: (10X,I3,1X,A3,1X,A1,I4,A1,3(1X,A4,2X),12X,F5.1)              
REMARK 500                                                                      
REMARK 500 EXPECTED VALUES PROTEIN: ENGH AND HUBER, 1999                        
REMARK 500 EXPECTED VALUES NUCLEIC ACID: CLOWNEY ET AL 1996                     
REMARK 500                                                                      
REMARK 500  M RES CSSEQI ATM1   ATM2   ATM3                                     
REMARK 500  1 TRP A  25   CE2 -  CD2 -  CG  ANGL. DEV. =  -4.8 DEGREES          
REMARK 500  4 TRP A  25   CE2 -  CD2 -  CG  ANGL. DEV. =  -4.8 DEGREES          
REMARK 500  6 ARG A  20   NE  -  CZ  -  NH1 ANGL. DEV. =   3.3 DEGREES          
REMARK 500  7 TRP A  25   CE2 -  CD2 -  CG  ANGL. DEV. =  -4.9 DEGREES          
REMARK 500 10 ARG A  20   NE  -  CZ  -  NH1 ANGL. DEV. =   3.1 DEGREES          
REMARK 500                                                                      
REMARK 500 REMARK: NULL                                                         
REMARK 500                                                                      
REMARK 500 GEOMETRY AND STEREOCHEMISTRY                                         
REMARK 500 SUBTOPIC: TORSION ANGLES                                             
REMARK 500                                                                      
REMARK 500 TORSION ANGLES OUTSIDE THE EXPECTED RAMACHANDRAN REGIONS:            
REMARK 500 (M=MODEL NUMBER; RES=RESIDUE NAME; C=CHAIN IDENTIFIER;               
REMARK 500 SSEQ=SEQUENCE NUMBER; I=INSERTION CODE).                             
REMARK 500                                                                      
REMARK 500 STANDARD TABLE:                                                      
REMARK 500 FORMAT:(10X,I3,1X,A3,1X,A1,I4,A1,4X,F7.2,3X,F7.2)                    
REMARK 500                                                                      
REMARK 500 EXPECTED VALUES: GJ KLEYWEGT AND TA JONES (1996). PHI/PSI-           
REMARK 500 CHOLOGY: RAMACHANDRAN REVISITED. STRUCTURE 4, 1395 - 1400            
REMARK 500                                                                      
REMARK 500  M RES CSSEQI        PSI       PHI                                   
REMARK 500  1 ASN A  16      -70.20    -62.74                                   
REMARK 500  1 GLN A  28       42.79    -85.18                                   
REMARK 500  1 THR A  29      -61.47   -102.04                                   
REMARK 500  2 SER A   5      -72.57    -65.86                                   
REMARK 500  2 GLN A  28       32.41    -95.16                                   
REMARK 500  2 THR A  32      -66.22    -97.26                                   
REMARK 500  3 SER A   5      -71.33    -64.43                                   
REMARK 500  3 ASN A  16      -70.03    -63.51                                   
REMARK 500  3 GLN A  28       30.48    -96.19                                   
REMARK 500  4 ALA A   2       75.04     61.20                                   
REMARK 500  4 GLN A  28       35.49    -96.62                                   
REMARK 500  5 ASN A  16      -70.80    -63.89                                   
REMARK 500  6 ALA A   2       80.06   -166.18                                   
REMARK 500  6 ASN A  16      -70.31    -64.59                                   
REMARK 500  6 GLN A  28       37.81    -80.49                                   
REMARK 500  6 ILE A  31      -54.78   -151.36                                   
REMARK 500  7 ASP A   3       65.21   -107.25                                   
REMARK 500  7 SER A   5     -162.63    -77.09                                   
REMARK 500  7 GLN A  28       41.08    -96.77                                   
REMARK 500  7 THR A  32      -69.71   -100.43                                   
REMARK 500  8 SER A   5     -162.18    -77.22                                   
REMARK 500  8 ASN A  16      -71.95    -65.08                                   
REMARK 500  8 GLN A  28       34.78    -92.90                                   
REMARK 500  9 ASP A   3      159.20     60.67                                   
REMARK 500  9 THR A  29      -62.92   -120.37                                   
REMARK 500 10 SER A   5      -78.71    -72.91                                   
REMARK 500 10 GLN A  28       41.42   -103.22                                   
REMARK 500 10 THR A  32      -56.92   -120.71                                   
REMARK 500                                                                      
REMARK 500 REMARK: NULL                                                         
REMARK 900                                                                      
REMARK 900 RELATED ENTRIES                                                      
REMARK 900 RELATED ID: 2L64   RELATED DB: PDB                                   
DBREF  2L63 A    1    33  UNP    P01275   GLUC_HUMAN     146    178             
SEQRES   1 A   33  HIS ALA ASP GLY SER PHE SER ASP GLU MET ASN THR ILE          
SEQRES   2 A   33  LEU ASP ASN LEU ALA ALA ARG ASP PHE ILE ASN TRP LEU          
SEQRES   3 A   33  ILE GLN THR LYS ILE THR ASP                                  
HELIX    1   1 GLY A    4  GLU A    9  1                                   6    
HELIX    2   2 ASN A   11  GLN A   28  1                                  18    
CRYST1    1.000    1.000    1.000  90.00  90.00  90.00 P 1           1          
ORIGX1      1.000000  0.000000  0.000000        0.00000                         
ORIGX2      0.000000  1.000000  0.000000        0.00000                         
ORIGX3      0.000000  0.000000  1.000000        0.00000                         
SCALE1      1.000000  0.000000  0.000000        0.00000                         
SCALE2      0.000000  1.000000  0.000000        0.00000                         
SCALE3      0.000000  0.000000  1.000000        0.00000                         
MODEL        1                                                                  
ATOM      1  N   HIS A   1       1.979 -11.567 -11.142  1.00  0.00           N  
ATOM      2  CA  HIS A   1       0.591 -11.789 -10.761  1.00  0.00           C  
ATOM      3  C   HIS A   1       0.497 -13.038  -9.917  1.00  0.00           C  
ATOM      4  O   HIS A   1       1.406 -13.850  -9.973  1.00  0.00           O  
ATOM      5  CB  HIS A   1      -0.289 -11.953 -12.026  1.00  0.00           C  
ATOM      6  CG  HIS A   1      -0.327 -10.670 -12.815  1.00  0.00           C  
ATOM      7  ND1 HIS A   1      -1.000  -9.607 -12.434  1.00  0.00           N  
ATOM      8  CD2 HIS A   1       0.300 -10.427 -13.983  1.00  0.00           C  
ATOM      9  CE1 HIS A   1      -0.846  -8.660 -13.307  1.00  0.00           C  
ATOM     10  NE2 HIS A   1      -0.104  -9.069 -14.231  1.00  0.00           N  
ATOM     11  H1  HIS A   1       2.219 -10.730 -11.635  1.00  0.00           H  
ATOM     12  HA  HIS A   1       0.246 -10.927 -10.167  1.00  0.00           H  
ATOM     13  HB2 HIS A   1       0.124 -12.765 -12.644  1.00  0.00           H  
ATOM     14  HB3 HIS A   1      -1.322 -12.222 -11.752  1.00  0.00           H  
ATOM     15  HD1 HIS A   1      -1.565  -9.538 -11.576  1.00  0.00           H  
ATOM     16  HD2 HIS A   1       0.940 -11.074 -14.582  1.00  0.00           H  
ATOM     17  HE1 HIS A   1      -1.289  -7.666 -13.255  1.00  0.00           H  
ATOM     18  N   ALA A   2      -0.599 -13.192  -9.138  1.00  0.00           N  
ATOM     19  CA  ALA A   2      -0.801 -14.387  -8.317  1.00  0.00           C  
ATOM     20  C   ALA A   2      -2.152 -14.971  -8.656  1.00  0.00           C  
ATOM     21  O   ALA A   2      -2.905 -14.305  -9.350  1.00  0.00           O  
ATOM     22  CB  ALA A   2      -0.743 -13.984  -6.822  1.00  0.00           C  
ATOM     23  H   ALA A   2      -1.316 -12.491  -9.109  1.00  0.00           H  
ATOM     24  HA  ALA A   2      -0.041 -15.160  -8.509  1.00  0.00           H  
ATOM     25  HB1 ALA A   2       0.248 -13.567  -6.587  1.00  0.00           H  
ATOM     26  HB2 ALA A   2      -1.502 -13.216  -6.616  1.00  0.00           H  
ATOM     27  HB3 ALA A   2      -0.926 -14.852  -6.169  1.00  0.00           H  
ATOM     28  N   ASP A   3      -2.480 -16.202  -8.198  1.00  0.00           N  
ATOM     29  CA  ASP A   3      -3.761 -16.802  -8.568  1.00  0.00           C  
ATOM     30  C   ASP A   3      -4.147 -17.876  -7.574  1.00  0.00           C  
ATOM     31  O   ASP A   3      -3.332 -18.761  -7.362  1.00  0.00           O  
ATOM     32  CB  ASP A   3      -3.640 -17.420  -9.983  1.00  0.00           C  
ATOM     33  CG  ASP A   3      -4.978 -17.944 -10.435  1.00  0.00           C  
ATOM     34  OD1 ASP A   3      -5.829 -17.111 -10.851  1.00  0.00           O  
ATOM     35  OD2 ASP A   3      -5.194 -19.185 -10.376  1.00  0.00           O  
ATOM     36  H   ASP A   3      -1.840 -16.741  -7.646  1.00  0.00           H  
ATOM     37  HA  ASP A   3      -4.536 -16.019  -8.595  1.00  0.00           H  
ATOM     38  HB2 ASP A   3      -3.296 -16.656 -10.697  1.00  0.00           H  
ATOM     39  HB3 ASP A   3      -2.892 -18.230  -9.975  1.00  0.00           H  
ATOM     40  N   GLY A   4      -5.357 -17.822  -6.965  1.00  0.00           N  
ATOM     41  CA  GLY A   4      -5.766 -18.823  -5.981  1.00  0.00           C  
ATOM     42  C   GLY A   4      -6.340 -18.126  -4.771  1.00  0.00           C  
ATOM     43  O   GLY A   4      -6.155 -16.926  -4.642  1.00  0.00           O  
ATOM     44  H   GLY A   4      -6.022 -17.102  -7.178  1.00  0.00           H  
ATOM     45  HA2 GLY A   4      -6.540 -19.460  -6.438  1.00  0.00           H  
ATOM     46  HA3 GLY A   4      -4.944 -19.471  -5.643  1.00  0.00           H  
ATOM     47  N   SER A   5      -7.046 -18.851  -3.873  1.00  0.00           N  
ATOM     48  CA  SER A   5      -7.690 -18.175  -2.748  1.00  0.00           C  
ATOM     49  C   SER A   5      -6.649 -17.527  -1.860  1.00  0.00           C  
ATOM     50  O   SER A   5      -6.587 -16.308  -1.823  1.00  0.00           O  
ATOM     51  CB  SER A   5      -8.624 -19.126  -1.948  1.00  0.00           C  
ATOM     52  OG  SER A   5      -9.135 -18.477  -0.769  1.00  0.00           O  
ATOM     53  H   SER A   5      -7.154 -19.841  -3.978  1.00  0.00           H  
ATOM     54  HA  SER A   5      -8.339 -17.380  -3.157  1.00  0.00           H  
ATOM     55  HB2 SER A   5      -9.455 -19.468  -2.590  1.00  0.00           H  
ATOM     56  HB3 SER A   5      -8.079 -20.018  -1.607  1.00  0.00           H  
ATOM     57  HG  SER A   5      -9.656 -17.708  -0.975  1.00  0.00           H  
ATOM     58  N   PHE A   6      -5.820 -18.316  -1.137  1.00  0.00           N  
ATOM     59  CA  PHE A   6      -4.806 -17.725  -0.263  1.00  0.00           C  
ATOM     60  C   PHE A   6      -3.589 -17.316  -1.062  1.00  0.00           C  
ATOM     61  O   PHE A   6      -2.905 -16.400  -0.634  1.00  0.00           O  
ATOM     62  CB  PHE A   6      -4.402 -18.679   0.893  1.00  0.00           C  
ATOM     63  CG  PHE A   6      -3.782 -19.979   0.365  1.00  0.00           C  
ATOM     64  CD1 PHE A   6      -2.443 -20.003  -0.042  1.00  0.00           C  
ATOM     65  CD2 PHE A   6      -4.542 -21.151   0.284  1.00  0.00           C  
ATOM     66  CE1 PHE A   6      -1.886 -21.170  -0.565  1.00  0.00           C  
ATOM     67  CE2 PHE A   6      -3.983 -22.323  -0.232  1.00  0.00           C  
ATOM     68  CZ  PHE A   6      -2.655 -22.331  -0.663  1.00  0.00           C  
ATOM     69  H   PHE A   6      -5.862 -19.309  -1.221  1.00  0.00           H  
ATOM     70  HA  PHE A   6      -5.223 -16.819   0.212  1.00  0.00           H  
ATOM     71  HB2 PHE A   6      -3.678 -18.177   1.553  1.00  0.00           H  
ATOM     72  HB3 PHE A   6      -5.296 -18.899   1.498  1.00  0.00           H  
ATOM     73  HD1 PHE A   6      -1.830 -19.113   0.047  1.00  0.00           H  
ATOM     74  HD2 PHE A   6      -5.574 -21.159   0.617  1.00  0.00           H  
ATOM     75  HE1 PHE A   6      -0.852 -21.176  -0.894  1.00  0.00           H  
ATOM     76  HE2 PHE A   6      -4.581 -23.225  -0.296  1.00  0.00           H  
ATOM     77  HZ  PHE A   6      -2.222 -23.239  -1.068  1.00  0.00           H  
ATOM     78  N   SER A   7      -3.286 -17.951  -2.219  1.00  0.00           N  
ATOM     79  CA  SER A   7      -2.135 -17.511  -3.006  1.00  0.00           C  
ATOM     80  C   SER A   7      -2.232 -16.031  -3.298  1.00  0.00           C  
ATOM     81  O   SER A   7      -1.223 -15.350  -3.202  1.00  0.00           O  
ATOM     82  CB  SER A   7      -2.017 -18.269  -4.352  1.00  0.00           C  
ATOM     83  OG  SER A   7      -1.800 -19.674  -4.131  1.00  0.00           O  
ATOM     84  H   SER A   7      -3.815 -18.732  -2.553  1.00  0.00           H  
ATOM     85  HA  SER A   7      -1.228 -17.719  -2.415  1.00  0.00           H  
ATOM     86  HB2 SER A   7      -2.963 -18.152  -4.897  1.00  0.00           H  
ATOM     87  HB3 SER A   7      -1.206 -17.849  -4.974  1.00  0.00           H  
ATOM     88  HG  SER A   7      -0.976 -19.850  -3.688  1.00  0.00           H  
ATOM     89  N   ASP A   8      -3.426 -15.497  -3.642  1.00  0.00           N  
ATOM     90  CA  ASP A   8      -3.540 -14.050  -3.830  1.00  0.00           C  
ATOM     91  C   ASP A   8      -3.099 -13.319  -2.581  1.00  0.00           C  
ATOM     92  O   ASP A   8      -2.427 -12.307  -2.706  1.00  0.00           O  
ATOM     93  CB  ASP A   8      -4.973 -13.600  -4.222  1.00  0.00           C  
ATOM     94  CG  ASP A   8      -5.250 -13.924  -5.670  1.00  0.00           C  
ATOM     95  OD1 ASP A   8      -4.940 -15.068  -6.097  1.00  0.00           O  
ATOM     96  OD2 ASP A   8      -5.769 -13.032  -6.396  1.00  0.00           O  
ATOM     97  H   ASP A   8      -4.243 -16.067  -3.746  1.00  0.00           H  
ATOM     98  HA  ASP A   8      -2.857 -13.754  -4.643  1.00  0.00           H  
ATOM     99  HB2 ASP A   8      -5.720 -14.084  -3.574  1.00  0.00           H  
ATOM    100  HB3 ASP A   8      -5.059 -12.509  -4.084  1.00  0.00           H  
ATOM    101  N   GLU A   9      -3.445 -13.813  -1.370  1.00  0.00           N  
ATOM    102  CA  GLU A   9      -3.010 -13.131  -0.150  1.00  0.00           C  
ATOM    103  C   GLU A   9      -1.515 -13.210   0.091  1.00  0.00           C  
ATOM    104  O   GLU A   9      -1.078 -12.642   1.081  1.00  0.00           O  
ATOM    105  CB  GLU A   9      -3.774 -13.624   1.115  1.00  0.00           C  
ATOM    106  CG  GLU A   9      -5.286 -13.282   1.048  1.00  0.00           C  
ATOM    107  CD  GLU A   9      -5.972 -13.790   2.290  1.00  0.00           C  
ATOM    108  OE1 GLU A   9      -6.279 -15.012   2.341  1.00  0.00           O  
ATOM    109  OE2 GLU A   9      -6.206 -12.974   3.222  1.00  0.00           O  
ATOM    110  H   GLU A   9      -3.985 -14.651  -1.290  1.00  0.00           H  
ATOM    111  HA  GLU A   9      -3.241 -12.064  -0.282  1.00  0.00           H  
ATOM    112  HB2 GLU A   9      -3.639 -14.711   1.226  1.00  0.00           H  
ATOM    113  HB3 GLU A   9      -3.366 -13.145   2.021  1.00  0.00           H  
ATOM    114  HG2 GLU A   9      -5.419 -12.190   0.974  1.00  0.00           H  
ATOM    115  HG3 GLU A   9      -5.756 -13.743   0.166  1.00  0.00           H  
ATOM    116  N   MET A  10      -0.683 -13.858  -0.758  1.00  0.00           N  
ATOM    117  CA  MET A  10       0.762 -13.812  -0.535  1.00  0.00           C  
ATOM    118  C   MET A  10       1.234 -12.372  -0.537  1.00  0.00           C  
ATOM    119  O   MET A  10       2.040 -12.029   0.313  1.00  0.00           O  
ATOM    120  CB  MET A  10       1.546 -14.619  -1.609  1.00  0.00           C  
ATOM    121  CG  MET A  10       1.241 -16.146  -1.557  1.00  0.00           C  
ATOM    122  SD  MET A  10       2.572 -17.126  -0.782  1.00  0.00           S  
ATOM    123  CE  MET A  10       2.480 -16.645   0.969  1.00  0.00           C  
ATOM    124  H   MET A  10      -1.022 -14.353  -1.553  1.00  0.00           H  
ATOM    125  HA  MET A  10       0.968 -14.247   0.456  1.00  0.00           H  
ATOM    126  HB2 MET A  10       1.262 -14.209  -2.593  1.00  0.00           H  
ATOM    127  HB3 MET A  10       2.629 -14.458  -1.489  1.00  0.00           H  
ATOM    128  HG2 MET A  10       0.299 -16.365  -1.033  1.00  0.00           H  
ATOM    129  HG3 MET A  10       1.166 -16.546  -2.580  1.00  0.00           H  
ATOM    130  HE1 MET A  10       3.092 -17.342   1.559  1.00  0.00           H  
ATOM    131  HE2 MET A  10       2.878 -15.627   1.092  1.00  0.00           H  
ATOM    132  HE3 MET A  10       1.439 -16.689   1.323  1.00  0.00           H  
ATOM    133  N   ASN A  11       0.747 -11.510  -1.465  1.00  0.00           N  
ATOM    134  CA  ASN A  11       1.173 -10.107  -1.474  1.00  0.00           C  
ATOM    135  C   ASN A  11       0.457  -9.253  -0.444  1.00  0.00           C  
ATOM    136  O   ASN A  11       0.706  -8.057  -0.433  1.00  0.00           O  
ATOM    137  CB  ASN A  11       1.030  -9.481  -2.890  1.00  0.00           C  
ATOM    138  CG  ASN A  11       1.913 -10.157  -3.915  1.00  0.00           C  
ATOM    139  OD1 ASN A  11       2.484 -11.197  -3.630  1.00  0.00           O  
ATOM    140  ND2 ASN A  11       2.044  -9.573  -5.128  1.00  0.00           N  
ATOM    141  H   ASN A  11       0.070 -11.806  -2.141  1.00  0.00           H  
ATOM    142  HA  ASN A  11       2.243 -10.049  -1.214  1.00  0.00           H  
ATOM    143  HB2 ASN A  11      -0.018  -9.542  -3.223  1.00  0.00           H  
ATOM    144  HB3 ASN A  11       1.320  -8.418  -2.859  1.00  0.00           H  
ATOM    145 HD21 ASN A  11       1.569  -8.719  -5.348  1.00  0.00           H  
ATOM    146 HD22 ASN A  11       2.630  -9.993  -5.822  1.00  0.00           H  
ATOM    147  N   THR A  12      -0.410  -9.798   0.444  1.00  0.00           N  
ATOM    148  CA  THR A  12      -0.994  -8.972   1.503  1.00  0.00           C  
ATOM    149  C   THR A  12       0.099  -8.305   2.312  1.00  0.00           C  
ATOM    150  O   THR A  12      -0.149  -7.231   2.837  1.00  0.00           O  
ATOM    151  CB  THR A  12      -1.905  -9.817   2.438  1.00  0.00           C  
ATOM    152  OG1 THR A  12      -2.888 -10.511   1.655  1.00  0.00           O  
ATOM    153  CG2 THR A  12      -2.617  -8.965   3.523  1.00  0.00           C  
ATOM    154  H   THR A  12      -0.652 -10.764   0.424  1.00  0.00           H  
ATOM    155  HA  THR A  12      -1.613  -8.202   1.018  1.00  0.00           H  
ATOM    156  HB  THR A  12      -1.293 -10.585   2.938  1.00  0.00           H  
ATOM    157  HG1 THR A  12      -3.474  -9.922   1.191  1.00  0.00           H  
ATOM    158 HG21 THR A  12      -3.213  -8.169   3.052  1.00  0.00           H  
ATOM    159 HG22 THR A  12      -1.896  -8.509   4.217  1.00  0.00           H  
ATOM    160 HG23 THR A  12      -3.296  -9.608   4.105  1.00  0.00           H  
ATOM    161  N   ILE A  13       1.311  -8.903   2.417  1.00  0.00           N  
ATOM    162  CA  ILE A  13       2.405  -8.238   3.128  1.00  0.00           C  
ATOM    163  C   ILE A  13       2.450  -6.786   2.704  1.00  0.00           C  
ATOM    164  O   ILE A  13       2.488  -5.915   3.562  1.00  0.00           O  
ATOM    165  CB  ILE A  13       3.817  -8.860   2.873  1.00  0.00           C  
ATOM    166  CG1 ILE A  13       3.934 -10.383   3.215  1.00  0.00           C  
ATOM    167  CG2 ILE A  13       4.913  -8.037   3.617  1.00  0.00           C  
ATOM    168  CD1 ILE A  13       3.469 -10.764   4.646  1.00  0.00           C  
ATOM    169  H   ILE A  13       1.472  -9.802   2.017  1.00  0.00           H  
ATOM    170  HA  ILE A  13       2.179  -8.273   4.205  1.00  0.00           H  
ATOM    171  HB  ILE A  13       4.036  -8.772   1.794  1.00  0.00           H  
ATOM    172 HG12 ILE A  13       3.365 -10.995   2.499  1.00  0.00           H  
ATOM    173 HG13 ILE A  13       4.988 -10.689   3.100  1.00  0.00           H  
ATOM    174 HG21 ILE A  13       4.975  -7.007   3.233  1.00  0.00           H  
ATOM    175 HG22 ILE A  13       4.699  -7.982   4.694  1.00  0.00           H  
ATOM    176 HG23 ILE A  13       5.905  -8.493   3.481  1.00  0.00           H  
ATOM    177 HD11 ILE A  13       4.011 -10.190   5.412  1.00  0.00           H  
ATOM    178 HD12 ILE A  13       2.388 -10.593   4.769  1.00  0.00           H  
ATOM    179 HD13 ILE A  13       3.662 -11.834   4.822  1.00  0.00           H  
ATOM    180  N   LEU A  14       2.446  -6.506   1.381  1.00  0.00           N  
ATOM    181  CA  LEU A  14       2.544  -5.122   0.932  1.00  0.00           C  
ATOM    182  C   LEU A  14       1.269  -4.373   1.243  1.00  0.00           C  
ATOM    183  O   LEU A  14       1.359  -3.195   1.548  1.00  0.00           O  
ATOM    184  CB  LEU A  14       2.860  -4.974  -0.582  1.00  0.00           C  
ATOM    185  CG  LEU A  14       4.146  -5.720  -1.057  1.00  0.00           C  
ATOM    186  CD1 LEU A  14       4.436  -5.358  -2.542  1.00  0.00           C  
ATOM    187  CD2 LEU A  14       5.392  -5.396  -0.185  1.00  0.00           C  
ATOM    188  H   LEU A  14       2.357  -7.231   0.696  1.00  0.00           H  
ATOM    189  HA  LEU A  14       3.358  -4.640   1.494  1.00  0.00           H  
ATOM    190  HB2 LEU A  14       1.995  -5.345  -1.156  1.00  0.00           H  
ATOM    191  HB3 LEU A  14       2.969  -3.898  -0.799  1.00  0.00           H  
ATOM    192  HG  LEU A  14       3.980  -6.810  -1.013  1.00  0.00           H  
ATOM    193 HD11 LEU A  14       3.566  -5.588  -3.175  1.00  0.00           H  
ATOM    194 HD12 LEU A  14       5.297  -5.929  -2.921  1.00  0.00           H  
ATOM    195 HD13 LEU A  14       4.664  -4.284  -2.636  1.00  0.00           H  
ATOM    196 HD21 LEU A  14       5.536  -4.307  -0.119  1.00  0.00           H  
ATOM    197 HD22 LEU A  14       6.298  -5.842  -0.623  1.00  0.00           H  
ATOM    198 HD23 LEU A  14       5.288  -5.808   0.831  1.00  0.00           H  
ATOM    199  N   ASP A  15       0.076  -5.003   1.171  1.00  0.00           N  
ATOM    200  CA  ASP A  15      -1.163  -4.265   1.431  1.00  0.00           C  
ATOM    201  C   ASP A  15      -1.081  -3.449   2.705  1.00  0.00           C  
ATOM    202  O   ASP A  15      -1.560  -2.326   2.701  1.00  0.00           O  
ATOM    203  CB  ASP A  15      -2.388  -5.214   1.524  1.00  0.00           C  
ATOM    204  CG  ASP A  15      -3.713  -4.503   1.648  1.00  0.00           C  
ATOM    205  OD1 ASP A  15      -3.771  -3.261   1.445  1.00  0.00           O  
ATOM    206  OD2 ASP A  15      -4.721  -5.199   1.949  1.00  0.00           O  
ATOM    207  H   ASP A  15       0.017  -5.962   0.893  1.00  0.00           H  
ATOM    208  HA  ASP A  15      -1.320  -3.589   0.574  1.00  0.00           H  
ATOM    209  HB2 ASP A  15      -2.440  -5.833   0.615  1.00  0.00           H  
ATOM    210  HB3 ASP A  15      -2.266  -5.877   2.394  1.00  0.00           H  
ATOM    211  N   ASN A  16      -0.488  -3.972   3.804  1.00  0.00           N  
ATOM    212  CA  ASN A  16      -0.438  -3.192   5.044  1.00  0.00           C  
ATOM    213  C   ASN A  16       0.373  -1.932   4.811  1.00  0.00           C  
ATOM    214  O   ASN A  16      -0.196  -0.851   4.799  1.00  0.00           O  
ATOM    215  CB  ASN A  16       0.125  -3.980   6.266  1.00  0.00           C  
ATOM    216  CG  ASN A  16      -0.937  -4.745   7.029  1.00  0.00           C  
ATOM    217  OD1 ASN A  16      -1.052  -4.548   8.229  1.00  0.00           O  
ATOM    218  ND2 ASN A  16      -1.730  -5.625   6.378  1.00  0.00           N  
ATOM    219  H   ASN A  16      -0.070  -4.881   3.777  1.00  0.00           H  
ATOM    220  HA  ASN A  16      -1.465  -2.881   5.304  1.00  0.00           H  
ATOM    221  HB2 ASN A  16       0.920  -4.678   5.962  1.00  0.00           H  
ATOM    222  HB3 ASN A  16       0.576  -3.260   6.969  1.00  0.00           H  
ATOM    223 HD21 ASN A  16      -1.637  -5.792   5.398  1.00  0.00           H  
ATOM    224 HD22 ASN A  16      -2.431  -6.126   6.889  1.00  0.00           H  
ATOM    225  N   LEU A  17       1.709  -2.048   4.633  1.00  0.00           N  
ATOM    226  CA  LEU A  17       2.537  -0.848   4.472  1.00  0.00           C  
ATOM    227  C   LEU A  17       2.057   0.022   3.331  1.00  0.00           C  
ATOM    228  O   LEU A  17       2.200   1.231   3.425  1.00  0.00           O  
ATOM    229  CB  LEU A  17       4.049  -1.202   4.332  1.00  0.00           C  
ATOM    230  CG  LEU A  17       4.408  -2.017   3.047  1.00  0.00           C  
ATOM    231  CD1 LEU A  17       4.790  -1.103   1.846  1.00  0.00           C  
ATOM    232  CD2 LEU A  17       5.564  -3.021   3.325  1.00  0.00           C  
ATOM    233  H   LEU A  17       2.146  -2.950   4.646  1.00  0.00           H  
ATOM    234  HA  LEU A  17       2.424  -0.260   5.400  1.00  0.00           H  
ATOM    235  HB2 LEU A  17       4.657  -0.283   4.366  1.00  0.00           H  
ATOM    236  HB3 LEU A  17       4.306  -1.789   5.230  1.00  0.00           H  
ATOM    237  HG  LEU A  17       3.536  -2.614   2.748  1.00  0.00           H  
ATOM    238 HD11 LEU A  17       5.721  -0.559   2.068  1.00  0.00           H  
ATOM    239 HD12 LEU A  17       4.008  -0.366   1.622  1.00  0.00           H  
ATOM    240 HD13 LEU A  17       4.950  -1.710   0.940  1.00  0.00           H  
ATOM    241 HD21 LEU A  17       5.822  -3.582   2.414  1.00  0.00           H  
ATOM    242 HD22 LEU A  17       5.274  -3.751   4.100  1.00  0.00           H  
ATOM    243 HD23 LEU A  17       6.458  -2.479   3.670  1.00  0.00           H  
ATOM    244  N   ALA A  18       1.490  -0.563   2.251  1.00  0.00           N  
ATOM    245  CA  ALA A  18       1.054   0.245   1.114  1.00  0.00           C  
ATOM    246  C   ALA A  18      -0.166   1.054   1.487  1.00  0.00           C  
ATOM    247  O   ALA A  18      -0.220   2.225   1.149  1.00  0.00           O  
ATOM    248  CB  ALA A  18       0.722  -0.635  -0.119  1.00  0.00           C  
ATOM    249  H   ALA A  18       1.353  -1.550   2.209  1.00  0.00           H  
ATOM    250  HA  ALA A  18       1.882   0.912   0.825  1.00  0.00           H  
ATOM    251  HB1 ALA A  18       0.431   0.000  -0.972  1.00  0.00           H  
ATOM    252  HB2 ALA A  18       1.605  -1.227  -0.407  1.00  0.00           H  
ATOM    253  HB3 ALA A  18      -0.108  -1.321   0.104  1.00  0.00           H  
ATOM    254  N   ALA A  19      -1.152   0.443   2.186  1.00  0.00           N  
ATOM    255  CA  ALA A  19      -2.352   1.186   2.569  1.00  0.00           C  
ATOM    256  C   ALA A  19      -1.970   2.492   3.224  1.00  0.00           C  
ATOM    257  O   ALA A  19      -2.553   3.514   2.896  1.00  0.00           O  
ATOM    258  CB  ALA A  19      -3.225   0.381   3.569  1.00  0.00           C  
ATOM    259  H   ALA A  19      -1.084  -0.524   2.437  1.00  0.00           H  
ATOM    260  HA  ALA A  19      -2.944   1.384   1.659  1.00  0.00           H  
ATOM    261  HB1 ALA A  19      -3.562  -0.562   3.110  1.00  0.00           H  
ATOM    262  HB2 ALA A  19      -2.654   0.144   4.480  1.00  0.00           H  
ATOM    263  HB3 ALA A  19      -4.114   0.967   3.856  1.00  0.00           H  
ATOM    264  N   ARG A  20      -0.985   2.465   4.151  1.00  0.00           N  
ATOM    265  CA  ARG A  20      -0.587   3.688   4.840  1.00  0.00           C  
ATOM    266  C   ARG A  20       0.325   4.509   3.964  1.00  0.00           C  
ATOM    267  O   ARG A  20       0.221   5.725   4.006  1.00  0.00           O  
ATOM    268  CB  ARG A  20       0.106   3.382   6.197  1.00  0.00           C  
ATOM    269  CG  ARG A  20      -0.744   2.465   7.126  1.00  0.00           C  
ATOM    270  CD  ARG A  20      -2.208   2.952   7.301  1.00  0.00           C  
ATOM    271  NE  ARG A  20      -2.944   2.188   8.305  1.00  0.00           N  
ATOM    272  CZ  ARG A  20      -4.201   2.426   8.618  1.00  0.00           C  
ATOM    273  NH1 ARG A  20      -4.910   3.379   8.057  1.00  0.00           N  
ATOM    274  NH2 ARG A  20      -4.778   1.678   9.531  1.00  0.00           N  
ATOM    275  H   ARG A  20      -0.495   1.617   4.358  1.00  0.00           H  
ATOM    276  HA  ARG A  20      -1.476   4.308   5.038  1.00  0.00           H  
ATOM    277  HB2 ARG A  20       1.079   2.898   6.007  1.00  0.00           H  
ATOM    278  HB3 ARG A  20       0.304   4.342   6.706  1.00  0.00           H  
ATOM    279  HG2 ARG A  20      -0.764   1.432   6.742  1.00  0.00           H  
ATOM    280  HG3 ARG A  20      -0.255   2.439   8.113  1.00  0.00           H  
ATOM    281  HD2 ARG A  20      -2.177   4.015   7.589  1.00  0.00           H  
ATOM    282  HD3 ARG A  20      -2.737   2.834   6.344  1.00  0.00           H  
ATOM    283  HE  ARG A  20      -2.440   1.423   8.780  1.00  0.00           H  
ATOM    284 HH11 ARG A  20      -4.516   3.997   7.335  1.00  0.00           H  
ATOM    285 HH12 ARG A  20      -5.893   3.535   8.327  1.00  0.00           H  
ATOM    286 HH21 ARG A  20      -4.264   0.916  10.001  1.00  0.00           H  
ATOM    287 HH22 ARG A  20      -5.761   1.833   9.803  1.00  0.00           H  
ATOM    288  N   ASP A  21       1.215   3.895   3.151  1.00  0.00           N  
ATOM    289  CA  ASP A  21       2.030   4.703   2.249  1.00  0.00           C  
ATOM    290  C   ASP A  21       1.132   5.605   1.437  1.00  0.00           C  
ATOM    291  O   ASP A  21       1.513   6.744   1.217  1.00  0.00           O  
ATOM    292  CB  ASP A  21       2.851   3.849   1.248  1.00  0.00           C  
ATOM    293  CG  ASP A  21       3.732   4.737   0.404  1.00  0.00           C  
ATOM    294  OD1 ASP A  21       3.262   5.199  -0.673  1.00  0.00           O  
ATOM    295  OD2 ASP A  21       4.898   4.983   0.813  1.00  0.00           O  
ATOM    296  H   ASP A  21       1.321   2.901   3.141  1.00  0.00           H  
ATOM    297  HA  ASP A  21       2.727   5.307   2.857  1.00  0.00           H  
ATOM    298  HB2 ASP A  21       3.474   3.121   1.793  1.00  0.00           H  
ATOM    299  HB3 ASP A  21       2.169   3.295   0.584  1.00  0.00           H  
ATOM    300  N   PHE A  22      -0.045   5.112   0.978  1.00  0.00           N  
ATOM    301  CA  PHE A  22      -0.890   5.920   0.100  1.00  0.00           C  
ATOM    302  C   PHE A  22      -1.621   6.968   0.913  1.00  0.00           C  
ATOM    303  O   PHE A  22      -1.481   8.151   0.645  1.00  0.00           O  
ATOM    304  CB  PHE A  22      -1.860   5.076  -0.785  1.00  0.00           C  
ATOM    305  CG  PHE A  22      -1.746   5.477  -2.267  1.00  0.00           C  
ATOM    306  CD1 PHE A  22      -0.534   5.271  -2.939  1.00  0.00           C  
ATOM    307  CD2 PHE A  22      -2.820   6.046  -2.961  1.00  0.00           C  
ATOM    308  CE1 PHE A  22      -0.375   5.681  -4.263  1.00  0.00           C  
ATOM    309  CE2 PHE A  22      -2.673   6.423  -4.300  1.00  0.00           C  
ATOM    310  CZ  PHE A  22      -1.448   6.258  -4.946  1.00  0.00           C  
ATOM    311  H   PHE A  22      -0.350   4.191   1.223  1.00  0.00           H  
ATOM    312  HA  PHE A  22      -0.204   6.429  -0.587  1.00  0.00           H  
ATOM    313  HB2 PHE A  22      -1.594   4.009  -0.754  1.00  0.00           H  
ATOM    314  HB3 PHE A  22      -2.895   5.160  -0.421  1.00  0.00           H  
ATOM    315  HD1 PHE A  22       0.295   4.792  -2.427  1.00  0.00           H  
ATOM    316  HD2 PHE A  22      -3.771   6.199  -2.464  1.00  0.00           H  
ATOM    317  HE1 PHE A  22       0.579   5.549  -4.763  1.00  0.00           H  
ATOM    318  HE2 PHE A  22      -3.515   6.845  -4.839  1.00  0.00           H  
ATOM    319  HZ  PHE A  22      -1.327   6.575  -5.977  1.00  0.00           H  
ATOM    320  N   ILE A  23      -2.413   6.574   1.931  1.00  0.00           N  
ATOM    321  CA  ILE A  23      -3.138   7.582   2.711  1.00  0.00           C  
ATOM    322  C   ILE A  23      -2.161   8.622   3.214  1.00  0.00           C  
ATOM    323  O   ILE A  23      -2.436   9.805   3.083  1.00  0.00           O  
ATOM    324  CB  ILE A  23      -3.951   6.944   3.882  1.00  0.00           C  
ATOM    325  CG1 ILE A  23      -5.219   6.189   3.368  1.00  0.00           C  
ATOM    326  CG2 ILE A  23      -4.312   7.978   4.986  1.00  0.00           C  
ATOM    327  CD1 ILE A  23      -6.413   7.103   2.967  1.00  0.00           C  
ATOM    328  H   ILE A  23      -2.508   5.602   2.154  1.00  0.00           H  
ATOM    329  HA  ILE A  23      -3.830   8.099   2.029  1.00  0.00           H  
ATOM    330  HB  ILE A  23      -3.290   6.202   4.363  1.00  0.00           H  
ATOM    331 HG12 ILE A  23      -4.945   5.566   2.502  1.00  0.00           H  
ATOM    332 HG13 ILE A  23      -5.575   5.508   4.160  1.00  0.00           H  
ATOM    333 HG21 ILE A  23      -4.818   8.851   4.548  1.00  0.00           H  
ATOM    334 HG22 ILE A  23      -4.973   7.520   5.737  1.00  0.00           H  
ATOM    335 HG23 ILE A  23      -3.409   8.332   5.507  1.00  0.00           H  
ATOM    336 HD11 ILE A  23      -7.222   6.486   2.546  1.00  0.00           H  
ATOM    337 HD12 ILE A  23      -6.821   7.631   3.842  1.00  0.00           H  
ATOM    338 HD13 ILE A  23      -6.133   7.850   2.210  1.00  0.00           H  
ATOM    339  N   ASN A  24      -1.011   8.208   3.788  1.00  0.00           N  
ATOM    340  CA  ASN A  24      -0.056   9.183   4.313  1.00  0.00           C  
ATOM    341  C   ASN A  24       0.652   9.917   3.191  1.00  0.00           C  
ATOM    342  O   ASN A  24       1.011  11.064   3.409  1.00  0.00           O  
ATOM    343  CB  ASN A  24       0.954   8.508   5.278  1.00  0.00           C  
ATOM    344  CG  ASN A  24       1.632   9.546   6.143  1.00  0.00           C  
ATOM    345  OD1 ASN A  24       1.057   9.933   7.148  1.00  0.00           O  
ATOM    346  ND2 ASN A  24       2.843  10.027   5.785  1.00  0.00           N  
ATOM    347  H   ASN A  24      -0.798   7.234   3.857  1.00  0.00           H  
ATOM    348  HA  ASN A  24      -0.630   9.914   4.907  1.00  0.00           H  
ATOM    349  HB2 ASN A  24       0.413   7.822   5.951  1.00  0.00           H  
ATOM    350  HB3 ASN A  24       1.683   7.912   4.708  1.00  0.00           H  
ATOM    351 HD21 ASN A  24       3.306   9.689   4.968  1.00  0.00           H  
ATOM    352 HD22 ASN A  24       3.288  10.724   6.347  1.00  0.00           H  
ATOM    353  N   TRP A  25       0.860   9.305   1.998  1.00  0.00           N  
ATOM    354  CA  TRP A  25       1.464  10.034   0.872  1.00  0.00           C  
ATOM    355  C   TRP A  25       0.830  11.399   0.758  1.00  0.00           C  
ATOM    356  O   TRP A  25       1.554  12.378   0.662  1.00  0.00           O  
ATOM    357  CB  TRP A  25       1.388   9.320  -0.516  1.00  0.00           C  
ATOM    358  CG  TRP A  25       0.957  10.209  -1.656  1.00  0.00           C  
ATOM    359  CD1 TRP A  25       1.640  11.240  -2.179  1.00  0.00           C  
ATOM    360  CD2 TRP A  25      -0.342  10.111  -2.421  1.00  0.00           C  
ATOM    361  NE1 TRP A  25       0.934  11.793  -3.133  1.00  0.00           N  
ATOM    362  CE2 TRP A  25      -0.248  11.168  -3.305  1.00  0.00           C  
ATOM    363  CE3 TRP A  25      -1.452   9.267  -2.403  1.00  0.00           C  
ATOM    364  CZ2 TRP A  25      -1.274  11.465  -4.205  1.00  0.00           C  
ATOM    365  CZ3 TRP A  25      -2.511   9.581  -3.266  1.00  0.00           C  
ATOM    366  CH2 TRP A  25      -2.415  10.651  -4.167  1.00  0.00           C  
ATOM    367  H   TRP A  25       0.613   8.346   1.871  1.00  0.00           H  
ATOM    368  HA  TRP A  25       2.529  10.153   1.101  1.00  0.00           H  
ATOM    369  HB2 TRP A  25       2.348   8.844  -0.780  1.00  0.00           H  
ATOM    370  HB3 TRP A  25       0.640   8.530  -0.483  1.00  0.00           H  
ATOM    371  HD1 TRP A  25       2.627  11.565  -1.848  1.00  0.00           H  
ATOM    372  HE1 TRP A  25       1.241  12.612  -3.681  1.00  0.00           H  
ATOM    373  HE3 TRP A  25      -1.502   8.402  -1.759  1.00  0.00           H  
ATOM    374  HZ2 TRP A  25      -1.189  12.292  -4.905  1.00  0.00           H  
ATOM    375  HZ3 TRP A  25      -3.420   8.986  -3.236  1.00  0.00           H  
ATOM    376  HH2 TRP A  25      -3.240  10.854  -4.845  1.00  0.00           H  
ATOM    377  N   LEU A  26      -0.520  11.457   0.759  1.00  0.00           N  
ATOM    378  CA  LEU A  26      -1.204  12.738   0.592  1.00  0.00           C  
ATOM    379  C   LEU A  26      -0.596  13.760   1.531  1.00  0.00           C  
ATOM    380  O   LEU A  26      -0.267  14.847   1.080  1.00  0.00           O  
ATOM    381  CB  LEU A  26      -2.733  12.627   0.854  1.00  0.00           C  
ATOM    382  CG  LEU A  26      -3.516  11.774  -0.196  1.00  0.00           C  
ATOM    383  CD1 LEU A  26      -4.936  11.444   0.345  1.00  0.00           C  
ATOM    384  CD2 LEU A  26      -3.638  12.494  -1.569  1.00  0.00           C  
ATOM    385  H   LEU A  26      -1.057  10.619   0.863  1.00  0.00           H  
ATOM    386  HA  LEU A  26      -1.039  13.078  -0.441  1.00  0.00           H  
ATOM    387  HB2 LEU A  26      -2.858  12.188   1.856  1.00  0.00           H  
ATOM    388  HB3 LEU A  26      -3.171  13.638   0.882  1.00  0.00           H  
ATOM    389  HG  LEU A  26      -3.012  10.810  -0.368  1.00  0.00           H  
ATOM    390 HD11 LEU A  26      -4.872  10.877   1.288  1.00  0.00           H  
ATOM    391 HD12 LEU A  26      -5.496  10.833  -0.379  1.00  0.00           H  
ATOM    392 HD13 LEU A  26      -5.497  12.373   0.530  1.00  0.00           H  
ATOM    393 HD21 LEU A  26      -4.240  11.889  -2.264  1.00  0.00           H  
ATOM    394 HD22 LEU A  26      -2.657  12.652  -2.035  1.00  0.00           H  
ATOM    395 HD23 LEU A  26      -4.129  13.471  -1.449  1.00  0.00           H  
ATOM    396  N   ILE A  27      -0.423  13.429   2.833  1.00  0.00           N  
ATOM    397  CA  ILE A  27       0.210  14.377   3.755  1.00  0.00           C  
ATOM    398  C   ILE A  27       1.605  14.697   3.268  1.00  0.00           C  
ATOM    399  O   ILE A  27       1.925  15.872   3.169  1.00  0.00           O  
ATOM    400  CB  ILE A  27       0.226  13.910   5.254  1.00  0.00           C  
ATOM    401  CG1 ILE A  27      -0.970  14.509   6.061  1.00  0.00           C  
ATOM    402  CG2 ILE A  27       1.578  14.174   5.984  1.00  0.00           C  
ATOM    403  CD1 ILE A  27      -0.798  16.007   6.450  1.00  0.00           C  
ATOM    404  H   ILE A  27      -0.705  12.528   3.165  1.00  0.00           H  
ATOM    405  HA  ILE A  27      -0.368  15.310   3.678  1.00  0.00           H  
ATOM    406  HB  ILE A  27       0.106  12.814   5.284  1.00  0.00           H  
ATOM    407 HG12 ILE A  27      -1.891  14.387   5.468  1.00  0.00           H  
ATOM    408 HG13 ILE A  27      -1.101  13.934   6.994  1.00  0.00           H  
ATOM    409 HG21 ILE A  27       1.874  15.231   5.902  1.00  0.00           H  
ATOM    410 HG22 ILE A  27       1.491  13.915   7.050  1.00  0.00           H  
ATOM    411 HG23 ILE A  27       2.386  13.556   5.562  1.00  0.00           H  
ATOM    412 HD11 ILE A  27      -0.572  16.642   5.583  1.00  0.00           H  
ATOM    413 HD12 ILE A  27      -1.729  16.378   6.908  1.00  0.00           H  
ATOM    414 HD13 ILE A  27       0.007  16.133   7.188  1.00  0.00           H  
ATOM    415  N   GLN A  28       2.455  13.688   2.968  1.00  0.00           N  
ATOM    416  CA  GLN A  28       3.853  13.966   2.626  1.00  0.00           C  
ATOM    417  C   GLN A  28       4.047  14.298   1.158  1.00  0.00           C  
ATOM    418  O   GLN A  28       5.007  13.824   0.572  1.00  0.00           O  
ATOM    419  CB  GLN A  28       4.797  12.845   3.158  1.00  0.00           C  
ATOM    420  CG  GLN A  28       4.576  11.458   2.502  1.00  0.00           C  
ATOM    421  CD  GLN A  28       5.775  10.550   2.662  1.00  0.00           C  
ATOM    422  OE1 GLN A  28       6.340  10.137   1.662  1.00  0.00           O  
ATOM    423  NE2 GLN A  28       6.191  10.219   3.905  1.00  0.00           N  
ATOM    424  H   GLN A  28       2.137  12.741   2.992  1.00  0.00           H  
ATOM    425  HA  GLN A  28       4.185  14.867   3.164  1.00  0.00           H  
ATOM    426  HB2 GLN A  28       5.840  13.130   2.971  1.00  0.00           H  
ATOM    427  HB3 GLN A  28       4.671  12.761   4.251  1.00  0.00           H  
ATOM    428  HG2 GLN A  28       3.711  10.962   2.958  1.00  0.00           H  
ATOM    429  HG3 GLN A  28       4.380  11.589   1.429  1.00  0.00           H  
ATOM    430 HE21 GLN A  28       5.724  10.560   4.720  1.00  0.00           H  
ATOM    431 HE22 GLN A  28       6.983   9.618   4.017  1.00  0.00           H  
ATOM    432  N   THR A  29       3.162  15.124   0.546  1.00  0.00           N  
ATOM    433  CA  THR A  29       3.305  15.487  -0.865  1.00  0.00           C  
ATOM    434  C   THR A  29       3.885  16.878  -0.965  1.00  0.00           C  
ATOM    435  O   THR A  29       4.955  17.025  -1.532  1.00  0.00           O  
ATOM    436  CB  THR A  29       1.937  15.408  -1.604  1.00  0.00           C  
ATOM    437  OG1 THR A  29       1.447  14.059  -1.576  1.00  0.00           O  
ATOM    438  CG2 THR A  29       2.062  15.832  -3.090  1.00  0.00           C  
ATOM    439  H   THR A  29       2.406  15.540   1.047  1.00  0.00           H  
ATOM    440  HA  THR A  29       3.971  14.782  -1.391  1.00  0.00           H  
ATOM    441  HB  THR A  29       1.189  16.061  -1.121  1.00  0.00           H  
ATOM    442  HG1 THR A  29       1.339  13.736  -0.688  1.00  0.00           H  
ATOM    443 HG21 THR A  29       1.088  15.719  -3.590  1.00  0.00           H  
ATOM    444 HG22 THR A  29       2.796  15.194  -3.607  1.00  0.00           H  
ATOM    445 HG23 THR A  29       2.378  16.883  -3.178  1.00  0.00           H  
ATOM    446  N   LYS A  30       3.200  17.919  -0.441  1.00  0.00           N  
ATOM    447  CA  LYS A  30       3.715  19.281  -0.578  1.00  0.00           C  
ATOM    448  C   LYS A  30       4.790  19.514   0.458  1.00  0.00           C  
ATOM    449  O   LYS A  30       5.824  20.065   0.113  1.00  0.00           O  
ATOM    450  CB  LYS A  30       2.545  20.299  -0.462  1.00  0.00           C  
ATOM    451  CG  LYS A  30       2.947  21.789  -0.663  1.00  0.00           C  
ATOM    452  CD  LYS A  30       3.677  22.119  -2.000  1.00  0.00           C  
ATOM    453  CE  LYS A  30       2.951  21.652  -3.294  1.00  0.00           C  
ATOM    454  NZ  LYS A  30       1.599  22.234  -3.462  1.00  0.00           N  
ATOM    455  H   LYS A  30       2.342  17.782   0.056  1.00  0.00           H  
ATOM    456  HA  LYS A  30       4.156  19.384  -1.582  1.00  0.00           H  
ATOM    457  HB2 LYS A  30       1.774  20.024  -1.201  1.00  0.00           H  
ATOM    458  HB3 LYS A  30       2.089  20.198   0.537  1.00  0.00           H  
ATOM    459  HG2 LYS A  30       2.034  22.405  -0.594  1.00  0.00           H  
ATOM    460  HG3 LYS A  30       3.602  22.090   0.171  1.00  0.00           H  
ATOM    461  HD2 LYS A  30       3.804  23.213  -2.053  1.00  0.00           H  
ATOM    462  HD3 LYS A  30       4.687  21.682  -1.982  1.00  0.00           H  
ATOM    463  HE2 LYS A  30       3.572  21.956  -4.154  1.00  0.00           H  
ATOM    464  HE3 LYS A  30       2.883  20.553  -3.324  1.00  0.00           H  
ATOM    465  HZ1 LYS A  30       1.175  21.962  -4.421  1.00  0.00           H  
ATOM    466  HZ2 LYS A  30       1.615  23.314  -3.420  1.00  0.00           H  
ATOM    467  HZ3 LYS A  30       0.893  21.885  -2.721  1.00  0.00           H  
ATOM    468  N   ILE A  31       4.574  19.102   1.730  1.00  0.00           N  
ATOM    469  CA  ILE A  31       5.584  19.350   2.761  1.00  0.00           C  
ATOM    470  C   ILE A  31       6.873  18.615   2.448  1.00  0.00           C  
ATOM    471  O   ILE A  31       7.911  19.258   2.491  1.00  0.00           O  
ATOM    472  CB  ILE A  31       5.083  19.089   4.220  1.00  0.00           C  
ATOM    473  CG1 ILE A  31       6.099  19.660   5.259  1.00  0.00           C  
ATOM    474  CG2 ILE A  31       4.775  17.591   4.506  1.00  0.00           C  
ATOM    475  CD1 ILE A  31       5.611  19.560   6.730  1.00  0.00           C  
ATOM    476  H   ILE A  31       3.716  18.659   1.986  1.00  0.00           H  
ATOM    477  HA  ILE A  31       5.793  20.433   2.702  1.00  0.00           H  
ATOM    478  HB  ILE A  31       4.136  19.649   4.330  1.00  0.00           H  
ATOM    479 HG12 ILE A  31       7.065  19.137   5.166  1.00  0.00           H  
ATOM    480 HG13 ILE A  31       6.274  20.729   5.043  1.00  0.00           H  
ATOM    481 HG21 ILE A  31       4.231  17.466   5.454  1.00  0.00           H  
ATOM    482 HG22 ILE A  31       4.138  17.169   3.721  1.00  0.00           H  
ATOM    483 HG23 ILE A  31       5.704  17.008   4.563  1.00  0.00           H  
ATOM    484 HD11 ILE A  31       6.293  20.123   7.388  1.00  0.00           H  
ATOM    485 HD12 ILE A  31       4.601  19.983   6.833  1.00  0.00           H  
ATOM    486 HD13 ILE A  31       5.598  18.516   7.080  1.00  0.00           H  
ATOM    487  N   THR A  32       6.853  17.295   2.134  1.00  0.00           N  
ATOM    488  CA  THR A  32       8.101  16.562   1.884  1.00  0.00           C  
ATOM    489  C   THR A  32       8.352  16.417   0.398  1.00  0.00           C  
ATOM    490  O   THR A  32       9.446  16.738  -0.037  1.00  0.00           O  
ATOM    491  CB  THR A  32       8.053  15.155   2.539  1.00  0.00           C  
ATOM    492  OG1 THR A  32       7.589  15.312   3.893  1.00  0.00           O  
ATOM    493  CG2 THR A  32       9.440  14.454   2.523  1.00  0.00           C  
ATOM    494  H   THR A  32       5.988  16.796   2.061  1.00  0.00           H  
ATOM    495  HA  THR A  32       8.949  17.087   2.352  1.00  0.00           H  
ATOM    496  HB  THR A  32       7.344  14.540   1.968  1.00  0.00           H  
ATOM    497  HG1 THR A  32       7.506  14.486   4.358  1.00  0.00           H  
ATOM    498 HG21 THR A  32       9.361  13.443   2.954  1.00  0.00           H  
ATOM    499 HG22 THR A  32      10.162  15.030   3.121  1.00  0.00           H  
ATOM    500 HG23 THR A  32       9.824  14.361   1.495  1.00  0.00           H  
ATOM    501  N   ASP A  33       7.364  15.923  -0.388  1.00  0.00           N  
ATOM    502  CA  ASP A  33       7.580  15.714  -1.819  1.00  0.00           C  
ATOM    503  C   ASP A  33       8.638  14.656  -2.006  1.00  0.00           C  
ATOM    504  O   ASP A  33       9.572  14.809  -2.775  1.00  0.00           O  
ATOM    505  CB  ASP A  33       7.896  17.050  -2.548  1.00  0.00           C  
ATOM    506  CG  ASP A  33       7.578  16.946  -4.018  1.00  0.00           C  
ATOM    507  OD1 ASP A  33       8.424  16.403  -4.779  1.00  0.00           O  
ATOM    508  OD2 ASP A  33       6.477  17.406  -4.425  1.00  0.00           O  
ATOM    509  H   ASP A  33       6.471  15.675  -0.012  1.00  0.00           H  
ATOM    510  HA  ASP A  33       6.669  15.283  -2.267  1.00  0.00           H  
ATOM    511  HB2 ASP A  33       7.289  17.855  -2.107  1.00  0.00           H  
ATOM    512  HB3 ASP A  33       8.953  17.333  -2.424  1.00  0.00           H  
TER     513      ASP A  33                                                      
ENDMDL                                                                          
MODEL        2                                                                  
ATOM      1  N   HIS A   1       1.116 -19.581  -8.252  1.00  0.00           N  
ATOM      2  CA  HIS A   1       0.400 -18.447  -7.688  1.00  0.00           C  
ATOM      3  C   HIS A   1      -0.206 -17.654  -8.825  1.00  0.00           C  
ATOM      4  O   HIS A   1       0.390 -16.672  -9.239  1.00  0.00           O  
ATOM      5  CB  HIS A   1       1.401 -17.599  -6.859  1.00  0.00           C  
ATOM      6  CG  HIS A   1       1.934 -18.401  -5.701  1.00  0.00           C  
ATOM      7  ND1 HIS A   1       1.467 -18.328  -4.473  1.00  0.00           N  
ATOM      8  CD2 HIS A   1       2.947 -19.288  -5.756  1.00  0.00           C  
ATOM      9  CE1 HIS A   1       2.129 -19.136  -3.708  1.00  0.00           C  
ATOM     10  NE2 HIS A   1       3.003 -19.727  -4.388  1.00  0.00           N  
ATOM     11  H1  HIS A   1       0.603 -20.262  -8.777  1.00  0.00           H  
ATOM     12  HA  HIS A   1      -0.389 -18.822  -7.021  1.00  0.00           H  
ATOM     13  HB2 HIS A   1       2.244 -17.302  -7.500  1.00  0.00           H  
ATOM     14  HB3 HIS A   1       0.910 -16.688  -6.485  1.00  0.00           H  
ATOM     15  HD1 HIS A   1       0.696 -17.719  -4.163  1.00  0.00           H  
ATOM     16  HD2 HIS A   1       3.557 -19.594  -6.606  1.00  0.00           H  
ATOM     17  HE1 HIS A   1       1.964 -19.288  -2.642  1.00  0.00           H  
ATOM     18  N   ALA A   2      -1.385 -18.075  -9.344  1.00  0.00           N  
ATOM     19  CA  ALA A   2      -1.987 -17.413 -10.499  1.00  0.00           C  
ATOM     20  C   ALA A   2      -3.447 -17.139 -10.212  1.00  0.00           C  
ATOM     21  O   ALA A   2      -4.286 -17.937 -10.601  1.00  0.00           O  
ATOM     22  CB  ALA A   2      -1.803 -18.340 -11.728  1.00  0.00           C  
ATOM     23  H   ALA A   2      -1.853 -18.883  -8.978  1.00  0.00           H  
ATOM     24  HA  ALA A   2      -1.502 -16.454 -10.742  1.00  0.00           H  
ATOM     25  HB1 ALA A   2      -2.267 -19.322 -11.550  1.00  0.00           H  
ATOM     26  HB2 ALA A   2      -2.262 -17.886 -12.620  1.00  0.00           H  
ATOM     27  HB3 ALA A   2      -0.730 -18.492 -11.921  1.00  0.00           H  
ATOM     28  N   ASP A   3      -3.765 -16.007  -9.537  1.00  0.00           N  
ATOM     29  CA  ASP A   3      -5.161 -15.641  -9.304  1.00  0.00           C  
ATOM     30  C   ASP A   3      -5.867 -16.752  -8.560  1.00  0.00           C  
ATOM     31  O   ASP A   3      -6.805 -17.323  -9.093  1.00  0.00           O  
ATOM     32  CB  ASP A   3      -5.840 -15.260 -10.649  1.00  0.00           C  
ATOM     33  CG  ASP A   3      -7.234 -14.702 -10.489  1.00  0.00           C  
ATOM     34  OD1 ASP A   3      -7.769 -14.695  -9.349  1.00  0.00           O  
ATOM     35  OD2 ASP A   3      -7.810 -14.259 -11.520  1.00  0.00           O  
ATOM     36  H   ASP A   3      -3.049 -15.383  -9.213  1.00  0.00           H  
ATOM     37  HA  ASP A   3      -5.204 -14.747  -8.657  1.00  0.00           H  
ATOM     38  HB2 ASP A   3      -5.220 -14.498 -11.147  1.00  0.00           H  
ATOM     39  HB3 ASP A   3      -5.899 -16.135 -11.314  1.00  0.00           H  
ATOM     40  N   GLY A   4      -5.416 -17.052  -7.319  1.00  0.00           N  
ATOM     41  CA  GLY A   4      -6.073 -18.063  -6.490  1.00  0.00           C  
ATOM     42  C   GLY A   4      -6.648 -17.404  -5.260  1.00  0.00           C  
ATOM     43  O   GLY A   4      -6.475 -16.206  -5.099  1.00  0.00           O  
ATOM     44  H   GLY A   4      -4.637 -16.561  -6.924  1.00  0.00           H  
ATOM     45  HA2 GLY A   4      -6.892 -18.575  -7.017  1.00  0.00           H  
ATOM     46  HA3 GLY A   4      -5.346 -18.829  -6.185  1.00  0.00           H  
ATOM     47  N   SER A   5      -7.344 -18.167  -4.385  1.00  0.00           N  
ATOM     48  CA  SER A   5      -7.982 -17.546  -3.226  1.00  0.00           C  
ATOM     49  C   SER A   5      -6.920 -16.996  -2.293  1.00  0.00           C  
ATOM     50  O   SER A   5      -6.771 -15.787  -2.240  1.00  0.00           O  
ATOM     51  CB  SER A   5      -8.974 -18.505  -2.508  1.00  0.00           C  
ATOM     52  OG  SER A   5      -9.510 -17.910  -1.313  1.00  0.00           O  
ATOM     53  H   SER A   5      -7.444 -19.153  -4.528  1.00  0.00           H  
ATOM     54  HA  SER A   5      -8.594 -16.702  -3.587  1.00  0.00           H  
ATOM     55  HB2 SER A   5      -9.795 -18.775  -3.194  1.00  0.00           H  
ATOM     56  HB3 SER A   5      -8.470 -19.438  -2.216  1.00  0.00           H  
ATOM     57  HG  SER A   5      -9.993 -17.110  -1.487  1.00  0.00           H  
ATOM     58  N   PHE A   6      -6.167 -17.846  -1.556  1.00  0.00           N  
ATOM     59  CA  PHE A   6      -5.114 -17.339  -0.674  1.00  0.00           C  
ATOM     60  C   PHE A   6      -3.865 -17.040  -1.471  1.00  0.00           C  
ATOM     61  O   PHE A   6      -3.117 -16.173  -1.045  1.00  0.00           O  
ATOM     62  CB  PHE A   6      -4.779 -18.302   0.501  1.00  0.00           C  
ATOM     63  CG  PHE A   6      -5.642 -18.039   1.746  1.00  0.00           C  
ATOM     64  CD1 PHE A   6      -6.998 -17.716   1.634  1.00  0.00           C  
ATOM     65  CD2 PHE A   6      -5.064 -18.107   3.020  1.00  0.00           C  
ATOM     66  CE1 PHE A   6      -7.738 -17.371   2.768  1.00  0.00           C  
ATOM     67  CE2 PHE A   6      -5.804 -17.774   4.155  1.00  0.00           C  
ATOM     68  CZ  PHE A   6      -7.140 -17.390   4.028  1.00  0.00           C  
ATOM     69  H   PHE A   6      -6.281 -18.834  -1.642  1.00  0.00           H  
ATOM     70  HA  PHE A   6      -5.429 -16.382  -0.229  1.00  0.00           H  
ATOM     71  HB2 PHE A   6      -4.878 -19.354   0.195  1.00  0.00           H  
ATOM     72  HB3 PHE A   6      -3.728 -18.143   0.785  1.00  0.00           H  
ATOM     73  HD1 PHE A   6      -7.489 -17.727   0.670  1.00  0.00           H  
ATOM     74  HD2 PHE A   6      -4.032 -18.415   3.138  1.00  0.00           H  
ATOM     75  HE1 PHE A   6      -8.781 -17.087   2.669  1.00  0.00           H  
ATOM     76  HE2 PHE A   6      -5.340 -17.814   5.135  1.00  0.00           H  
ATOM     77  HZ  PHE A   6      -7.710 -17.111   4.908  1.00  0.00           H  
ATOM     78  N   SER A   7      -3.597 -17.717  -2.612  1.00  0.00           N  
ATOM     79  CA  SER A   7      -2.401 -17.379  -3.379  1.00  0.00           C  
ATOM     80  C   SER A   7      -2.388 -15.893  -3.644  1.00  0.00           C  
ATOM     81  O   SER A   7      -1.327 -15.299  -3.545  1.00  0.00           O  
ATOM     82  CB  SER A   7      -2.311 -18.098  -4.749  1.00  0.00           C  
ATOM     83  OG  SER A   7      -1.977 -19.490  -4.607  1.00  0.00           O  
ATOM     84  H   SER A   7      -4.194 -18.439  -2.955  1.00  0.00           H  
ATOM     85  HA  SER A   7      -1.514 -17.652  -2.781  1.00  0.00           H  
ATOM     86  HB2 SER A   7      -3.256 -17.986  -5.299  1.00  0.00           H  
ATOM     87  HB3 SER A   7      -1.519 -17.618  -5.342  1.00  0.00           H  
ATOM     88  HG  SER A   7      -2.622 -19.971  -4.103  1.00  0.00           H  
ATOM     89  N   ASP A   8      -3.538 -15.260  -3.973  1.00  0.00           N  
ATOM     90  CA  ASP A   8      -3.525 -13.811  -4.168  1.00  0.00           C  
ATOM     91  C   ASP A   8      -3.081 -13.132  -2.889  1.00  0.00           C  
ATOM     92  O   ASP A   8      -2.255 -12.235  -2.959  1.00  0.00           O  
ATOM     93  CB  ASP A   8      -4.906 -13.264  -4.611  1.00  0.00           C  
ATOM     94  CG  ASP A   8      -4.801 -11.783  -4.878  1.00  0.00           C  
ATOM     95  OD1 ASP A   8      -4.222 -11.411  -5.935  1.00  0.00           O  
ATOM     96  OD2 ASP A   8      -5.290 -10.983  -4.034  1.00  0.00           O  
ATOM     97  H   ASP A   8      -4.402 -15.756  -4.066  1.00  0.00           H  
ATOM     98  HA  ASP A   8      -2.803 -13.582  -4.971  1.00  0.00           H  
ATOM     99  HB2 ASP A   8      -5.223 -13.773  -5.536  1.00  0.00           H  
ATOM    100  HB3 ASP A   8      -5.656 -13.467  -3.830  1.00  0.00           H  
ATOM    101  N   GLU A   9      -3.594 -13.548  -1.704  1.00  0.00           N  
ATOM    102  CA  GLU A   9      -3.139 -12.937  -0.453  1.00  0.00           C  
ATOM    103  C   GLU A   9      -1.678 -13.212  -0.142  1.00  0.00           C  
ATOM    104  O   GLU A   9      -1.217 -12.676   0.855  1.00  0.00           O  
ATOM    105  CB  GLU A   9      -3.996 -13.300   0.799  1.00  0.00           C  
ATOM    106  CG  GLU A   9      -5.421 -12.676   0.792  1.00  0.00           C  
ATOM    107  CD  GLU A   9      -6.404 -13.544   0.052  1.00  0.00           C  
ATOM    108  OE1 GLU A   9      -7.029 -14.426   0.706  1.00  0.00           O  
ATOM    109  OE2 GLU A   9      -6.561 -13.347  -1.183  1.00  0.00           O  
ATOM    110  H   GLU A   9      -4.268 -14.284  -1.662  1.00  0.00           H  
ATOM    111  HA  GLU A   9      -3.194 -11.846  -0.587  1.00  0.00           H  
ATOM    112  HB2 GLU A   9      -4.045 -14.395   0.910  1.00  0.00           H  
ATOM    113  HB3 GLU A   9      -3.496 -12.908   1.701  1.00  0.00           H  
ATOM    114  HG2 GLU A   9      -5.789 -12.577   1.827  1.00  0.00           H  
ATOM    115  HG3 GLU A   9      -5.408 -11.663   0.359  1.00  0.00           H  
ATOM    116  N   MET A  10      -0.893 -13.990  -0.923  1.00  0.00           N  
ATOM    117  CA  MET A  10       0.529 -14.119  -0.604  1.00  0.00           C  
ATOM    118  C   MET A  10       1.168 -12.753  -0.472  1.00  0.00           C  
ATOM    119  O   MET A  10       2.063 -12.611   0.347  1.00  0.00           O  
ATOM    120  CB  MET A  10       1.317 -15.001  -1.618  1.00  0.00           C  
ATOM    121  CG  MET A  10       1.594 -14.323  -2.987  1.00  0.00           C  
ATOM    122  SD  MET A  10       2.956 -13.113  -2.853  1.00  0.00           S  
ATOM    123  CE  MET A  10       3.147 -12.628  -4.597  1.00  0.00           C  
ATOM    124  H   MET A  10      -1.250 -14.480  -1.713  1.00  0.00           H  
ATOM    125  HA  MET A  10       0.583 -14.625   0.375  1.00  0.00           H  
ATOM    126  HB2 MET A  10       2.289 -15.286  -1.181  1.00  0.00           H  
ATOM    127  HB3 MET A  10       0.744 -15.930  -1.780  1.00  0.00           H  
ATOM    128  HG2 MET A  10       1.909 -15.085  -3.719  1.00  0.00           H  
ATOM    129  HG3 MET A  10       0.699 -13.814  -3.371  1.00  0.00           H  
ATOM    130  HE1 MET A  10       3.811 -11.753  -4.653  1.00  0.00           H  
ATOM    131  HE2 MET A  10       3.591 -13.460  -5.162  1.00  0.00           H  
ATOM    132  HE3 MET A  10       2.171 -12.371  -5.034  1.00  0.00           H  
ATOM    133  N   ASN A  11       0.727 -11.739  -1.261  1.00  0.00           N  
ATOM    134  CA  ASN A  11       1.351 -10.414  -1.206  1.00  0.00           C  
ATOM    135  C   ASN A  11       0.690  -9.493  -0.194  1.00  0.00           C  
ATOM    136  O   ASN A  11       1.075  -8.336  -0.129  1.00  0.00           O  
ATOM    137  CB  ASN A  11       1.341  -9.790  -2.632  1.00  0.00           C  
ATOM    138  CG  ASN A  11       2.427  -8.767  -2.879  1.00  0.00           C  
ATOM    139  OD1 ASN A  11       3.028  -8.276  -1.934  1.00  0.00           O  
ATOM    140  ND2 ASN A  11       2.708  -8.431  -4.158  1.00  0.00           N  
ATOM    141  H   ASN A  11      -0.040 -11.867  -1.892  1.00  0.00           H  
ATOM    142  HA  ASN A  11       2.407 -10.529  -0.912  1.00  0.00           H  
ATOM    143  HB2 ASN A  11       1.498 -10.597  -3.362  1.00  0.00           H  
ATOM    144  HB3 ASN A  11       0.356  -9.341  -2.834  1.00  0.00           H  
ATOM    145 HD21 ASN A  11       2.210  -8.840  -4.924  1.00  0.00           H  
ATOM    146 HD22 ASN A  11       3.431  -7.767  -4.351  1.00  0.00           H  
ATOM    147  N   THR A  12      -0.290  -9.962   0.616  1.00  0.00           N  
ATOM    148  CA  THR A  12      -0.888  -9.106   1.641  1.00  0.00           C  
ATOM    149  C   THR A  12       0.163  -8.590   2.599  1.00  0.00           C  
ATOM    150  O   THR A  12      -0.049  -7.532   3.166  1.00  0.00           O  
ATOM    151  CB  THR A  12      -1.990  -9.878   2.421  1.00  0.00           C  
ATOM    152  OG1 THR A  12      -2.949 -10.406   1.490  1.00  0.00           O  
ATOM    153  CG2 THR A  12      -2.727  -9.014   3.478  1.00  0.00           C  
ATOM    154  H   THR A  12      -0.613 -10.900   0.553  1.00  0.00           H  
ATOM    155  HA  THR A  12      -1.358  -8.249   1.133  1.00  0.00           H  
ATOM    156  HB  THR A  12      -1.525 -10.738   2.929  1.00  0.00           H  
ATOM    157  HG1 THR A  12      -3.405  -9.727   1.004  1.00  0.00           H  
ATOM    158 HG21 THR A  12      -2.041  -8.678   4.269  1.00  0.00           H  
ATOM    159 HG22 THR A  12      -3.526  -9.612   3.943  1.00  0.00           H  
ATOM    160 HG23 THR A  12      -3.187  -8.134   3.004  1.00  0.00           H  
ATOM    161  N   ILE A  13       1.300  -9.301   2.787  1.00  0.00           N  
ATOM    162  CA  ILE A  13       2.361  -8.784   3.652  1.00  0.00           C  
ATOM    163  C   ILE A  13       2.579  -7.316   3.346  1.00  0.00           C  
ATOM    164  O   ILE A  13       2.628  -6.516   4.267  1.00  0.00           O  
ATOM    165  CB  ILE A  13       3.726  -9.534   3.501  1.00  0.00           C  
ATOM    166  CG1 ILE A  13       3.652 -11.078   3.745  1.00  0.00           C  
ATOM    167  CG2 ILE A  13       4.808  -8.881   4.411  1.00  0.00           C  
ATOM    168  CD1 ILE A  13       2.966 -11.495   5.072  1.00  0.00           C  
ATOM    169  H   ILE A  13       1.424 -10.181   2.338  1.00  0.00           H  
ATOM    170  HA  ILE A  13       2.019  -8.868   4.695  1.00  0.00           H  
ATOM    171  HB  ILE A  13       4.065  -9.402   2.457  1.00  0.00           H  
ATOM    172 HG12 ILE A  13       3.128 -11.581   2.917  1.00  0.00           H  
ATOM    173 HG13 ILE A  13       4.676 -11.487   3.746  1.00  0.00           H  
ATOM    174 HG21 ILE A  13       5.763  -9.425   4.342  1.00  0.00           H  
ATOM    175 HG22 ILE A  13       5.006  -7.841   4.111  1.00  0.00           H  
ATOM    176 HG23 ILE A  13       4.486  -8.877   5.462  1.00  0.00           H  
ATOM    177 HD11 ILE A  13       1.900 -11.229   5.063  1.00  0.00           H  
ATOM    178 HD12 ILE A  13       3.038 -12.586   5.199  1.00  0.00           H  
ATOM    179 HD13 ILE A  13       3.449 -11.018   5.937  1.00  0.00           H  
ATOM    180  N   LEU A  14       2.707  -6.943   2.051  1.00  0.00           N  
ATOM    181  CA  LEU A  14       2.953  -5.543   1.712  1.00  0.00           C  
ATOM    182  C   LEU A  14       1.702  -4.704   1.855  1.00  0.00           C  
ATOM    183  O   LEU A  14       1.846  -3.522   2.120  1.00  0.00           O  
ATOM    184  CB  LEU A  14       3.528  -5.378   0.277  1.00  0.00           C  
ATOM    185  CG  LEU A  14       4.861  -6.152   0.023  1.00  0.00           C  
ATOM    186  CD1 LEU A  14       5.342  -5.897  -1.434  1.00  0.00           C  
ATOM    187  CD2 LEU A  14       5.990  -5.753   1.016  1.00  0.00           C  
ATOM    188  H   LEU A  14       2.606  -7.609   1.311  1.00  0.00           H  
ATOM    189  HA  LEU A  14       3.689  -5.124   2.414  1.00  0.00           H  
ATOM    190  HB2 LEU A  14       2.765  -5.726  -0.438  1.00  0.00           H  
ATOM    191  HB3 LEU A  14       3.700  -4.305   0.092  1.00  0.00           H  
ATOM    192  HG  LEU A  14       4.684  -7.236   0.130  1.00  0.00           H  
ATOM    193 HD11 LEU A  14       6.238  -6.498  -1.655  1.00  0.00           H  
ATOM    194 HD12 LEU A  14       5.590  -4.834  -1.575  1.00  0.00           H  
ATOM    195 HD13 LEU A  14       4.561  -6.170  -2.159  1.00  0.00           H  
ATOM    196 HD21 LEU A  14       6.941  -6.223   0.725  1.00  0.00           H  
ATOM    197 HD22 LEU A  14       5.766  -6.083   2.041  1.00  0.00           H  
ATOM    198 HD23 LEU A  14       6.128  -4.661   1.014  1.00  0.00           H  
ATOM    199  N   ASP A  15       0.475  -5.250   1.688  1.00  0.00           N  
ATOM    200  CA  ASP A  15      -0.727  -4.421   1.808  1.00  0.00           C  
ATOM    201  C   ASP A  15      -0.730  -3.578   3.064  1.00  0.00           C  
ATOM    202  O   ASP A  15      -1.077  -2.411   2.976  1.00  0.00           O  
ATOM    203  CB  ASP A  15      -2.032  -5.257   1.814  1.00  0.00           C  
ATOM    204  CG  ASP A  15      -3.236  -4.354   1.901  1.00  0.00           C  
ATOM    205  OD1 ASP A  15      -3.500  -3.619   0.910  1.00  0.00           O  
ATOM    206  OD2 ASP A  15      -3.927  -4.364   2.957  1.00  0.00           O  
ATOM    207  H   ASP A  15       0.371  -6.210   1.433  1.00  0.00           H  
ATOM    208  HA  ASP A  15      -0.750  -3.757   0.930  1.00  0.00           H  
ATOM    209  HB2 ASP A  15      -2.105  -5.854   0.891  1.00  0.00           H  
ATOM    210  HB3 ASP A  15      -2.020  -5.945   2.672  1.00  0.00           H  
ATOM    211  N   ASN A  16      -0.356  -4.133   4.240  1.00  0.00           N  
ATOM    212  CA  ASN A  16      -0.331  -3.316   5.457  1.00  0.00           C  
ATOM    213  C   ASN A  16       0.543  -2.098   5.236  1.00  0.00           C  
ATOM    214  O   ASN A  16       0.204  -1.026   5.715  1.00  0.00           O  
ATOM    215  CB  ASN A  16       0.203  -4.083   6.705  1.00  0.00           C  
ATOM    216  CG  ASN A  16      -0.889  -4.773   7.497  1.00  0.00           C  
ATOM    217  OD1 ASN A  16      -0.956  -4.571   8.701  1.00  0.00           O  
ATOM    218  ND2 ASN A  16      -1.763  -5.595   6.877  1.00  0.00           N  
ATOM    219  H   ASN A  16      -0.069  -5.090   4.276  1.00  0.00           H  
ATOM    220  HA  ASN A  16      -1.355  -2.966   5.671  1.00  0.00           H  
ATOM    221  HB2 ASN A  16       0.976  -4.812   6.418  1.00  0.00           H  
ATOM    222  HB3 ASN A  16       0.681  -3.362   7.389  1.00  0.00           H  
ATOM    223 HD21 ASN A  16      -1.716  -5.771   5.894  1.00  0.00           H  
ATOM    224 HD22 ASN A  16      -2.481  -6.041   7.410  1.00  0.00           H  
ATOM    225  N   LEU A  17       1.678  -2.249   4.519  1.00  0.00           N  
ATOM    226  CA  LEU A  17       2.587  -1.123   4.328  1.00  0.00           C  
ATOM    227  C   LEU A  17       1.989  -0.192   3.292  1.00  0.00           C  
ATOM    228  O   LEU A  17       1.882   0.999   3.545  1.00  0.00           O  
ATOM    229  CB  LEU A  17       4.016  -1.562   3.885  1.00  0.00           C  
ATOM    230  CG  LEU A  17       4.609  -2.779   4.664  1.00  0.00           C  
ATOM    231  CD1 LEU A  17       6.085  -3.013   4.238  1.00  0.00           C  
ATOM    232  CD2 LEU A  17       4.506  -2.615   6.205  1.00  0.00           C  
ATOM    233  H   LEU A  17       1.893  -3.124   4.092  1.00  0.00           H  
ATOM    234  HA  LEU A  17       2.688  -0.579   5.281  1.00  0.00           H  
ATOM    235  HB2 LEU A  17       4.000  -1.832   2.816  1.00  0.00           H  
ATOM    236  HB3 LEU A  17       4.687  -0.694   3.996  1.00  0.00           H  
ATOM    237  HG  LEU A  17       4.064  -3.702   4.403  1.00  0.00           H  
ATOM    238 HD11 LEU A  17       6.714  -2.164   4.545  1.00  0.00           H  
ATOM    239 HD12 LEU A  17       6.159  -3.124   3.144  1.00  0.00           H  
ATOM    240 HD13 LEU A  17       6.482  -3.930   4.702  1.00  0.00           H  
ATOM    241 HD21 LEU A  17       3.454  -2.575   6.529  1.00  0.00           H  
ATOM    242 HD22 LEU A  17       5.016  -1.695   6.526  1.00  0.00           H  
ATOM    243 HD23 LEU A  17       4.977  -3.475   6.708  1.00  0.00           H  
ATOM    244  N   ALA A  18       1.591  -0.731   2.115  1.00  0.00           N  
ATOM    245  CA  ALA A  18       1.036   0.111   1.057  1.00  0.00           C  
ATOM    246  C   ALA A  18      -0.149   0.902   1.562  1.00  0.00           C  
ATOM    247  O   ALA A  18      -0.305   2.047   1.166  1.00  0.00           O  
ATOM    248  CB  ALA A  18       0.567  -0.733  -0.155  1.00  0.00           C  
ATOM    249  H   ALA A  18       1.683  -1.710   1.940  1.00  0.00           H  
ATOM    250  HA  ALA A  18       1.833   0.791   0.718  1.00  0.00           H  
ATOM    251  HB1 ALA A  18       0.183  -0.078  -0.953  1.00  0.00           H  
ATOM    252  HB2 ALA A  18       1.406  -1.321  -0.558  1.00  0.00           H  
ATOM    253  HB3 ALA A  18      -0.236  -1.421   0.150  1.00  0.00           H  
ATOM    254  N   ALA A  19      -0.990   0.303   2.435  1.00  0.00           N  
ATOM    255  CA  ALA A  19      -2.158   1.014   2.946  1.00  0.00           C  
ATOM    256  C   ALA A  19      -1.755   2.387   3.434  1.00  0.00           C  
ATOM    257  O   ALA A  19      -2.388   3.359   3.052  1.00  0.00           O  
ATOM    258  CB  ALA A  19      -2.836   0.246   4.112  1.00  0.00           C  
ATOM    259  H   ALA A  19      -0.841  -0.639   2.729  1.00  0.00           H  
ATOM    260  HA  ALA A  19      -2.882   1.109   2.122  1.00  0.00           H  
ATOM    261  HB1 ALA A  19      -2.133   0.096   4.944  1.00  0.00           H  
ATOM    262  HB2 ALA A  19      -3.704   0.812   4.483  1.00  0.00           H  
ATOM    263  HB3 ALA A  19      -3.183  -0.741   3.765  1.00  0.00           H  
ATOM    264  N   ARG A  20      -0.697   2.474   4.274  1.00  0.00           N  
ATOM    265  CA  ARG A  20      -0.250   3.773   4.777  1.00  0.00           C  
ATOM    266  C   ARG A  20       0.601   4.493   3.756  1.00  0.00           C  
ATOM    267  O   ARG A  20       0.626   5.711   3.815  1.00  0.00           O  
ATOM    268  CB  ARG A  20       0.449   3.682   6.172  1.00  0.00           C  
ATOM    269  CG  ARG A  20      -0.475   4.146   7.336  1.00  0.00           C  
ATOM    270  CD  ARG A  20      -1.768   3.291   7.493  1.00  0.00           C  
ATOM    271  NE  ARG A  20      -1.583   2.080   8.292  1.00  0.00           N  
ATOM    272  CZ  ARG A  20      -2.563   1.249   8.585  1.00  0.00           C  
ATOM    273  NH1 ARG A  20      -3.789   1.402   8.138  1.00  0.00           N  
ATOM    274  NH2 ARG A  20      -2.306   0.222   9.364  1.00  0.00           N  
ATOM    275  H   ARG A  20      -0.183   1.653   4.526  1.00  0.00           H  
ATOM    276  HA  ARG A  20      -1.128   4.427   4.879  1.00  0.00           H  
ATOM    277  HB2 ARG A  20       0.811   2.663   6.378  1.00  0.00           H  
ATOM    278  HB3 ARG A  20       1.331   4.343   6.178  1.00  0.00           H  
ATOM    279  HG2 ARG A  20       0.084   4.148   8.286  1.00  0.00           H  
ATOM    280  HG3 ARG A  20      -0.753   5.192   7.140  1.00  0.00           H  
ATOM    281  HD2 ARG A  20      -2.508   3.916   8.017  1.00  0.00           H  
ATOM    282  HD3 ARG A  20      -2.163   3.032   6.501  1.00  0.00           H  
ATOM    283  HE  ARG A  20      -0.638   1.896   8.659  1.00  0.00           H  
ATOM    284 HH11 ARG A  20      -4.052   2.184   7.524  1.00  0.00           H  
ATOM    285 HH12 ARG A  20      -4.529   0.729   8.389  1.00  0.00           H  
ATOM    286 HH21 ARG A  20      -1.363   0.065   9.748  1.00  0.00           H  
ATOM    287 HH22 ARG A  20      -3.046  -0.449   9.619  1.00  0.00           H  
ATOM    288  N   ASP A  21       1.299   3.821   2.814  1.00  0.00           N  
ATOM    289  CA  ASP A  21       2.061   4.575   1.821  1.00  0.00           C  
ATOM    290  C   ASP A  21       1.166   5.607   1.170  1.00  0.00           C  
ATOM    291  O   ASP A  21       1.541   6.768   1.120  1.00  0.00           O  
ATOM    292  CB  ASP A  21       2.668   3.685   0.704  1.00  0.00           C  
ATOM    293  CG  ASP A  21       3.468   4.526  -0.260  1.00  0.00           C  
ATOM    294  OD1 ASP A  21       2.857   5.091  -1.209  1.00  0.00           O  
ATOM    295  OD2 ASP A  21       4.712   4.631  -0.080  1.00  0.00           O  
ATOM    296  H   ASP A  21       1.319   2.823   2.788  1.00  0.00           H  
ATOM    297  HA  ASP A  21       2.893   5.081   2.340  1.00  0.00           H  
ATOM    298  HB2 ASP A  21       3.316   2.916   1.154  1.00  0.00           H  
ATOM    299  HB3 ASP A  21       1.866   3.178   0.149  1.00  0.00           H  
ATOM    300  N   PHE A  22      -0.023   5.201   0.665  1.00  0.00           N  
ATOM    301  CA  PHE A  22      -0.874   6.161  -0.033  1.00  0.00           C  
ATOM    302  C   PHE A  22      -1.513   7.099   0.964  1.00  0.00           C  
ATOM    303  O   PHE A  22      -1.568   8.290   0.703  1.00  0.00           O  
ATOM    304  CB  PHE A  22      -1.947   5.496  -0.941  1.00  0.00           C  
ATOM    305  CG  PHE A  22      -3.218   5.133  -0.168  1.00  0.00           C  
ATOM    306  CD1 PHE A  22      -4.193   6.109   0.061  1.00  0.00           C  
ATOM    307  CD2 PHE A  22      -3.423   3.830   0.309  1.00  0.00           C  
ATOM    308  CE1 PHE A  22      -5.367   5.792   0.750  1.00  0.00           C  
ATOM    309  CE2 PHE A  22      -4.598   3.514   0.993  1.00  0.00           C  
ATOM    310  CZ  PHE A  22      -5.566   4.493   1.223  1.00  0.00           C  
ATOM    311  H   PHE A  22      -0.335   4.255   0.760  1.00  0.00           H  
ATOM    312  HA  PHE A  22      -0.221   6.730  -0.714  1.00  0.00           H  
ATOM    313  HB2 PHE A  22      -2.244   6.201  -1.736  1.00  0.00           H  
ATOM    314  HB3 PHE A  22      -1.517   4.616  -1.443  1.00  0.00           H  
ATOM    315  HD1 PHE A  22      -4.047   7.123  -0.295  1.00  0.00           H  
ATOM    316  HD2 PHE A  22      -2.670   3.067   0.148  1.00  0.00           H  
ATOM    317  HE1 PHE A  22      -6.122   6.553   0.913  1.00  0.00           H  
ATOM    318  HE2 PHE A  22      -4.765   2.500   1.347  1.00  0.00           H  
ATOM    319  HZ  PHE A  22      -6.473   4.245   1.764  1.00  0.00           H  
ATOM    320  N   ILE A  23      -2.011   6.602   2.121  1.00  0.00           N  
ATOM    321  CA  ILE A  23      -2.694   7.495   3.063  1.00  0.00           C  
ATOM    322  C   ILE A  23      -1.745   8.608   3.475  1.00  0.00           C  
ATOM    323  O   ILE A  23      -2.178   9.746   3.551  1.00  0.00           O  
ATOM    324  CB  ILE A  23      -3.355   6.761   4.288  1.00  0.00           C  
ATOM    325  CG1 ILE A  23      -4.904   6.951   4.368  1.00  0.00           C  
ATOM    326  CG2 ILE A  23      -2.677   7.101   5.644  1.00  0.00           C  
ATOM    327  CD1 ILE A  23      -5.366   8.392   4.708  1.00  0.00           C  
ATOM    328  H   ILE A  23      -1.927   5.625   2.322  1.00  0.00           H  
ATOM    329  HA  ILE A  23      -3.493   7.965   2.468  1.00  0.00           H  
ATOM    330  HB  ILE A  23      -3.224   5.674   4.165  1.00  0.00           H  
ATOM    331 HG12 ILE A  23      -5.351   6.656   3.405  1.00  0.00           H  
ATOM    332 HG13 ILE A  23      -5.322   6.281   5.139  1.00  0.00           H  
ATOM    333 HG21 ILE A  23      -3.136   6.530   6.466  1.00  0.00           H  
ATOM    334 HG22 ILE A  23      -1.614   6.832   5.593  1.00  0.00           H  
ATOM    335 HG23 ILE A  23      -2.749   8.172   5.879  1.00  0.00           H  
ATOM    336 HD11 ILE A  23      -6.463   8.452   4.621  1.00  0.00           H  
ATOM    337 HD12 ILE A  23      -5.094   8.659   5.740  1.00  0.00           H  
ATOM    338 HD13 ILE A  23      -4.923   9.128   4.022  1.00  0.00           H  
ATOM    339  N   ASN A  24      -0.448   8.303   3.736  1.00  0.00           N  
ATOM    340  CA  ASN A  24       0.518   9.338   4.121  1.00  0.00           C  
ATOM    341  C   ASN A  24       1.069  10.090   2.923  1.00  0.00           C  
ATOM    342  O   ASN A  24       1.840  11.007   3.154  1.00  0.00           O  
ATOM    343  CB  ASN A  24       1.683   8.800   5.016  1.00  0.00           C  
ATOM    344  CG  ASN A  24       1.538   9.228   6.461  1.00  0.00           C  
ATOM    345  OD1 ASN A  24       2.172  10.196   6.856  1.00  0.00           O  
ATOM    346  ND2 ASN A  24       0.708   8.537   7.273  1.00  0.00           N  
ATOM    347  H   ASN A  24      -0.121   7.368   3.615  1.00  0.00           H  
ATOM    348  HA  ASN A  24      -0.008  10.110   4.706  1.00  0.00           H  
ATOM    349  HB2 ASN A  24       1.748   7.703   4.982  1.00  0.00           H  
ATOM    350  HB3 ASN A  24       2.658   9.170   4.665  1.00  0.00           H  
ATOM    351 HD21 ASN A  24       0.200   7.745   6.939  1.00  0.00           H  
ATOM    352 HD22 ASN A  24       0.600   8.815   8.229  1.00  0.00           H  
ATOM    353  N   TRP A  25       0.718   9.770   1.657  1.00  0.00           N  
ATOM    354  CA  TRP A  25       1.135  10.611   0.530  1.00  0.00           C  
ATOM    355  C   TRP A  25       0.269  11.851   0.495  1.00  0.00           C  
ATOM    356  O   TRP A  25       0.798  12.933   0.285  1.00  0.00           O  
ATOM    357  CB  TRP A  25       1.105   9.895  -0.853  1.00  0.00           C  
ATOM    358  CG  TRP A  25       0.475  10.731  -1.937  1.00  0.00           C  
ATOM    359  CD1 TRP A  25       0.968  11.845  -2.508  1.00  0.00           C  
ATOM    360  CD2 TRP A  25      -0.858  10.459  -2.589  1.00  0.00           C  
ATOM    361  NE1 TRP A  25       0.124  12.282  -3.409  1.00  0.00           N  
ATOM    362  CE2 TRP A  25      -0.961  11.491  -3.501  1.00  0.00           C  
ATOM    363  CE3 TRP A  25      -1.847   9.490  -2.451  1.00  0.00           C  
ATOM    364  CZ2 TRP A  25      -2.064  11.603  -4.350  1.00  0.00           C  
ATOM    365  CZ3 TRP A  25      -2.963   9.589  -3.296  1.00  0.00           C  
ATOM    366  CH2 TRP A  25      -3.062  10.626  -4.237  1.00  0.00           C  
ATOM    367  H   TRP A  25       0.114   9.003   1.478  1.00  0.00           H  
ATOM    368  HA  TRP A  25       2.177  10.924   0.685  1.00  0.00           H  
ATOM    369  HB2 TRP A  25       2.124   9.618  -1.175  1.00  0.00           H  
ATOM    370  HB3 TRP A  25       0.534   8.963  -0.801  1.00  0.00           H  
ATOM    371  HD1 TRP A  25       1.921  12.311  -2.252  1.00  0.00           H  
ATOM    372  HE1 TRP A  25       0.279  13.125  -3.983  1.00  0.00           H  
ATOM    373  HE3 TRP A  25      -1.762   8.688  -1.729  1.00  0.00           H  
ATOM    374  HZ2 TRP A  25      -2.138  12.412  -5.071  1.00  0.00           H  
ATOM    375  HZ3 TRP A  25      -3.755   8.853  -3.217  1.00  0.00           H  
ATOM    376  HH2 TRP A  25      -3.930  10.672  -4.885  1.00  0.00           H  
ATOM    377  N   LEU A  26      -1.063  11.713   0.678  1.00  0.00           N  
ATOM    378  CA  LEU A  26      -1.953  12.867   0.546  1.00  0.00           C  
ATOM    379  C   LEU A  26      -1.435  14.036   1.357  1.00  0.00           C  
ATOM    380  O   LEU A  26      -1.415  15.147   0.850  1.00  0.00           O  
ATOM    381  CB  LEU A  26      -3.411  12.558   0.996  1.00  0.00           C  
ATOM    382  CG  LEU A  26      -4.178  11.493   0.148  1.00  0.00           C  
ATOM    383  CD1 LEU A  26      -5.548  11.179   0.816  1.00  0.00           C  
ATOM    384  CD2 LEU A  26      -4.413  11.953  -1.318  1.00  0.00           C  
ATOM    385  H   LEU A  26      -1.453  10.814   0.864  1.00  0.00           H  
ATOM    386  HA  LEU A  26      -1.948  13.168  -0.511  1.00  0.00           H  
ATOM    387  HB2 LEU A  26      -3.365  12.221   2.045  1.00  0.00           H  
ATOM    388  HB3 LEU A  26      -3.991  13.494   0.972  1.00  0.00           H  
ATOM    389  HG  LEU A  26      -3.615  10.546   0.120  1.00  0.00           H  
ATOM    390 HD11 LEU A  26      -6.088  10.400   0.255  1.00  0.00           H  
ATOM    391 HD12 LEU A  26      -6.175  12.082   0.848  1.00  0.00           H  
ATOM    392 HD13 LEU A  26      -5.405  10.816   1.845  1.00  0.00           H  
ATOM    393 HD21 LEU A  26      -3.465  12.071  -1.859  1.00  0.00           H  
ATOM    394 HD22 LEU A  26      -4.949  12.913  -1.340  1.00  0.00           H  
ATOM    395 HD23 LEU A  26      -5.013  11.210  -1.865  1.00  0.00           H  
ATOM    396  N   ILE A  27      -1.011  13.810   2.621  1.00  0.00           N  
ATOM    397  CA  ILE A  27      -0.532  14.923   3.443  1.00  0.00           C  
ATOM    398  C   ILE A  27       0.699  15.551   2.830  1.00  0.00           C  
ATOM    399  O   ILE A  27       0.823  16.761   2.931  1.00  0.00           O  
ATOM    400  CB  ILE A  27      -0.316  14.571   4.953  1.00  0.00           C  
ATOM    401  CG1 ILE A  27       0.842  13.557   5.205  1.00  0.00           C  
ATOM    402  CG2 ILE A  27      -1.643  14.056   5.582  1.00  0.00           C  
ATOM    403  CD1 ILE A  27       2.230  14.221   5.411  1.00  0.00           C  
ATOM    404  H   ILE A  27      -1.023  12.884   2.992  1.00  0.00           H  
ATOM    405  HA  ILE A  27      -1.325  15.692   3.418  1.00  0.00           H  
ATOM    406  HB  ILE A  27      -0.066  15.506   5.483  1.00  0.00           H  
ATOM    407 HG12 ILE A  27       0.647  12.960   6.110  1.00  0.00           H  
ATOM    408 HG13 ILE A  27       0.892  12.856   4.365  1.00  0.00           H  
ATOM    409 HG21 ILE A  27      -1.532  13.950   6.672  1.00  0.00           H  
ATOM    410 HG22 ILE A  27      -2.464  14.766   5.397  1.00  0.00           H  
ATOM    411 HG23 ILE A  27      -1.932  13.077   5.174  1.00  0.00           H  
ATOM    412 HD11 ILE A  27       2.238  14.793   6.351  1.00  0.00           H  
ATOM    413 HD12 ILE A  27       3.014  13.448   5.469  1.00  0.00           H  
ATOM    414 HD13 ILE A  27       2.487  14.908   4.596  1.00  0.00           H  
ATOM    415  N   GLN A  28       1.615  14.779   2.195  1.00  0.00           N  
ATOM    416  CA  GLN A  28       2.828  15.362   1.611  1.00  0.00           C  
ATOM    417  C   GLN A  28       2.649  15.663   0.137  1.00  0.00           C  
ATOM    418  O   GLN A  28       3.619  15.579  -0.601  1.00  0.00           O  
ATOM    419  CB  GLN A  28       4.101  14.488   1.859  1.00  0.00           C  
ATOM    420  CG  GLN A  28       4.008  13.072   1.237  1.00  0.00           C  
ATOM    421  CD  GLN A  28       5.351  12.400   1.051  1.00  0.00           C  
ATOM    422  OE1 GLN A  28       6.311  12.785   1.700  1.00  0.00           O  
ATOM    423  NE2 GLN A  28       5.445  11.379   0.169  1.00  0.00           N  
ATOM    424  H   GLN A  28       1.467  13.797   2.088  1.00  0.00           H  
ATOM    425  HA  GLN A  28       3.033  16.329   2.091  1.00  0.00           H  
ATOM    426  HB2 GLN A  28       4.977  14.969   1.403  1.00  0.00           H  
ATOM    427  HB3 GLN A  28       4.302  14.404   2.938  1.00  0.00           H  
ATOM    428  HG2 GLN A  28       3.431  12.438   1.919  1.00  0.00           H  
ATOM    429  HG3 GLN A  28       3.497  13.119   0.265  1.00  0.00           H  
ATOM    430 HE21 GLN A  28       4.651  11.066  -0.354  1.00  0.00           H  
ATOM    431 HE22 GLN A  28       6.323  10.922   0.029  1.00  0.00           H  
ATOM    432  N   THR A  29       1.441  16.028  -0.346  1.00  0.00           N  
ATOM    433  CA  THR A  29       1.299  16.313  -1.772  1.00  0.00           C  
ATOM    434  C   THR A  29       2.075  17.569  -2.097  1.00  0.00           C  
ATOM    435  O   THR A  29       2.946  17.529  -2.950  1.00  0.00           O  
ATOM    436  CB  THR A  29      -0.191  16.442  -2.190  1.00  0.00           C  
ATOM    437  OG1 THR A  29      -0.829  15.185  -1.895  1.00  0.00           O  
ATOM    438  CG2 THR A  29      -0.345  16.772  -3.700  1.00  0.00           C  
ATOM    439  H   THR A  29       0.643  16.129   0.244  1.00  0.00           H  
ATOM    440  HA  THR A  29       1.710  15.462  -2.343  1.00  0.00           H  
ATOM    441  HB  THR A  29      -0.672  17.240  -1.601  1.00  0.00           H  
ATOM    442  HG1 THR A  29      -1.759  15.186  -2.101  1.00  0.00           H  
ATOM    443 HG21 THR A  29       0.066  15.954  -4.309  1.00  0.00           H  
ATOM    444 HG22 THR A  29       0.177  17.706  -3.957  1.00  0.00           H  
ATOM    445 HG23 THR A  29      -1.409  16.891  -3.955  1.00  0.00           H  
ATOM    446  N   LYS A  30       1.767  18.705  -1.432  1.00  0.00           N  
ATOM    447  CA  LYS A  30       2.407  19.968  -1.792  1.00  0.00           C  
ATOM    448  C   LYS A  30       3.916  19.903  -1.690  1.00  0.00           C  
ATOM    449  O   LYS A  30       4.590  20.464  -2.538  1.00  0.00           O  
ATOM    450  CB  LYS A  30       1.855  21.197  -1.003  1.00  0.00           C  
ATOM    451  CG  LYS A  30       2.346  21.382   0.465  1.00  0.00           C  
ATOM    452  CD  LYS A  30       1.805  20.389   1.537  1.00  0.00           C  
ATOM    453  CE  LYS A  30       0.266  20.452   1.736  1.00  0.00           C  
ATOM    454  NZ  LYS A  30      -0.145  19.692   2.941  1.00  0.00           N  
ATOM    455  H   LYS A  30       1.059  18.705  -0.732  1.00  0.00           H  
ATOM    456  HA  LYS A  30       2.153  20.132  -2.853  1.00  0.00           H  
ATOM    457  HB2 LYS A  30       2.195  22.092  -1.552  1.00  0.00           H  
ATOM    458  HB3 LYS A  30       0.755  21.201  -1.036  1.00  0.00           H  
ATOM    459  HG2 LYS A  30       3.448  21.362   0.484  1.00  0.00           H  
ATOM    460  HG3 LYS A  30       2.043  22.392   0.790  1.00  0.00           H  
ATOM    461  HD2 LYS A  30       2.092  19.351   1.319  1.00  0.00           H  
ATOM    462  HD3 LYS A  30       2.276  20.657   2.496  1.00  0.00           H  
ATOM    463  HE2 LYS A  30      -0.049  21.502   1.838  1.00  0.00           H  
ATOM    464  HE3 LYS A  30      -0.246  20.031   0.854  1.00  0.00           H  
ATOM    465  HZ1 LYS A  30       0.249  20.130   3.848  1.00  0.00           H  
ATOM    466  HZ2 LYS A  30       0.188  18.664   2.911  1.00  0.00           H  
ATOM    467  HZ3 LYS A  30      -1.221  19.670   3.054  1.00  0.00           H  
ATOM    468  N   ILE A  31       4.466  19.236  -0.652  1.00  0.00           N  
ATOM    469  CA  ILE A  31       5.913  19.238  -0.426  1.00  0.00           C  
ATOM    470  C   ILE A  31       6.591  18.239  -1.337  1.00  0.00           C  
ATOM    471  O   ILE A  31       7.638  18.575  -1.868  1.00  0.00           O  
ATOM    472  CB  ILE A  31       6.286  19.025   1.077  1.00  0.00           C  
ATOM    473  CG1 ILE A  31       7.764  19.429   1.366  1.00  0.00           C  
ATOM    474  CG2 ILE A  31       6.024  17.570   1.545  1.00  0.00           C  
ATOM    475  CD1 ILE A  31       8.171  19.268   2.858  1.00  0.00           C  
ATOM    476  H   ILE A  31       3.878  18.743  -0.022  1.00  0.00           H  
ATOM    477  HA  ILE A  31       6.277  20.246  -0.690  1.00  0.00           H  
ATOM    478  HB  ILE A  31       5.635  19.695   1.665  1.00  0.00           H  
ATOM    479 HG12 ILE A  31       8.446  18.825   0.745  1.00  0.00           H  
ATOM    480 HG13 ILE A  31       7.904  20.488   1.093  1.00  0.00           H  
ATOM    481 HG21 ILE A  31       6.063  17.473   2.640  1.00  0.00           H  
ATOM    482 HG22 ILE A  31       5.022  17.266   1.241  1.00  0.00           H  
ATOM    483 HG23 ILE A  31       6.754  16.878   1.102  1.00  0.00           H  
ATOM    484 HD11 ILE A  31       9.157  19.725   3.033  1.00  0.00           H  
ATOM    485 HD12 ILE A  31       7.438  19.763   3.512  1.00  0.00           H  
ATOM    486 HD13 ILE A  31       8.244  18.208   3.142  1.00  0.00           H  
ATOM    487  N   THR A  32       6.032  17.021  -1.538  1.00  0.00           N  
ATOM    488  CA  THR A  32       6.683  16.022  -2.386  1.00  0.00           C  
ATOM    489  C   THR A  32       6.072  16.075  -3.769  1.00  0.00           C  
ATOM    490  O   THR A  32       6.770  16.441  -4.700  1.00  0.00           O  
ATOM    491  CB  THR A  32       6.616  14.603  -1.746  1.00  0.00           C  
ATOM    492  OG1 THR A  32       7.129  14.640  -0.404  1.00  0.00           O  
ATOM    493  CG2 THR A  32       7.376  13.546  -2.592  1.00  0.00           C  
ATOM    494  H   THR A  32       5.151  16.780  -1.136  1.00  0.00           H  
ATOM    495  HA  THR A  32       7.758  16.243  -2.479  1.00  0.00           H  
ATOM    496  HB  THR A  32       5.573  14.268  -1.646  1.00  0.00           H  
ATOM    497  HG1 THR A  32       8.043  14.898  -0.364  1.00  0.00           H  
ATOM    498 HG21 THR A  32       6.939  13.466  -3.598  1.00  0.00           H  
ATOM    499 HG22 THR A  32       7.314  12.563  -2.104  1.00  0.00           H  
ATOM    500 HG23 THR A  32       8.437  13.820  -2.690  1.00  0.00           H  
ATOM    501  N   ASP A  33       4.778  15.715  -3.932  1.00  0.00           N  
ATOM    502  CA  ASP A  33       4.166  15.716  -5.259  1.00  0.00           C  
ATOM    503  C   ASP A  33       2.677  15.514  -5.140  1.00  0.00           C  
ATOM    504  O   ASP A  33       2.222  14.432  -4.807  1.00  0.00           O  
ATOM    505  CB  ASP A  33       4.760  14.595  -6.149  1.00  0.00           C  
ATOM    506  CG  ASP A  33       4.013  14.509  -7.456  1.00  0.00           C  
ATOM    507  OD1 ASP A  33       4.136  15.460  -8.274  1.00  0.00           O  
ATOM    508  OD2 ASP A  33       3.295  13.496  -7.679  1.00  0.00           O  
ATOM    509  H   ASP A  33       4.215  15.440  -3.154  1.00  0.00           H  
ATOM    510  HA  ASP A  33       4.316  16.697  -5.735  1.00  0.00           H  
ATOM    511  HB2 ASP A  33       5.821  14.788  -6.366  1.00  0.00           H  
ATOM    512  HB3 ASP A  33       4.696  13.635  -5.612  1.00  0.00           H  
TER     513      ASP A  33                                                      
ENDMDL                                                                          
MODEL        3                                                                  
ATOM      1  N   HIS A   1       4.990 -17.766 -10.255  1.00  0.00           N  
ATOM      2  CA  HIS A   1       3.805 -16.956 -10.026  1.00  0.00           C  
ATOM      3  C   HIS A   1       2.648 -17.842  -9.632  1.00  0.00           C  
ATOM      4  O   HIS A   1       2.662 -19.010  -9.985  1.00  0.00           O  
ATOM      5  CB  HIS A   1       3.413 -16.141 -11.287  1.00  0.00           C  
ATOM      6  CG  HIS A   1       4.411 -15.054 -11.600  1.00  0.00           C  
ATOM      7  ND1 HIS A   1       4.081 -13.798 -11.802  1.00  0.00           N  
ATOM      8  CD2 HIS A   1       5.747 -15.201 -11.718  1.00  0.00           C  
ATOM      9  CE1 HIS A   1       5.146 -13.101 -12.047  1.00  0.00           C  
ATOM     10  NE2 HIS A   1       6.148 -13.853 -12.013  1.00  0.00           N  
ATOM     11  H1  HIS A   1       4.945 -18.498 -10.938  1.00  0.00           H  
ATOM     12  HA  HIS A   1       4.033 -16.261  -9.202  1.00  0.00           H  
ATOM     13  HB2 HIS A   1       3.328 -16.812 -12.156  1.00  0.00           H  
ATOM     14  HB3 HIS A   1       2.426 -15.680 -11.120  1.00  0.00           H  
ATOM     15  HD1 HIS A   1       3.123 -13.420 -11.772  1.00  0.00           H  
ATOM     16  HD2 HIS A   1       6.376 -16.086 -11.622  1.00  0.00           H  
ATOM     17  HE1 HIS A   1       5.174 -12.031 -12.251  1.00  0.00           H  
ATOM     18  N   ALA A   2       1.641 -17.298  -8.911  1.00  0.00           N  
ATOM     19  CA  ALA A   2       0.476 -18.098  -8.543  1.00  0.00           C  
ATOM     20  C   ALA A   2      -0.666 -17.192  -8.150  1.00  0.00           C  
ATOM     21  O   ALA A   2      -0.408 -16.040  -7.838  1.00  0.00           O  
ATOM     22  CB  ALA A   2       0.812 -19.031  -7.353  1.00  0.00           C  
ATOM     23  H   ALA A   2       1.675 -16.343  -8.607  1.00  0.00           H  
ATOM     24  HA  ALA A   2       0.154 -18.698  -9.411  1.00  0.00           H  
ATOM     25  HB1 ALA A   2      -0.069 -19.624  -7.063  1.00  0.00           H  
ATOM     26  HB2 ALA A   2       1.623 -19.724  -7.624  1.00  0.00           H  
ATOM     27  HB3 ALA A   2       1.138 -18.435  -6.488  1.00  0.00           H  
ATOM     28  N   ASP A   3      -1.924 -17.687  -8.158  1.00  0.00           N  
ATOM     29  CA  ASP A   3      -3.045 -16.836  -7.763  1.00  0.00           C  
ATOM     30  C   ASP A   3      -4.213 -17.727  -7.395  1.00  0.00           C  
ATOM     31  O   ASP A   3      -4.488 -18.653  -8.141  1.00  0.00           O  
ATOM     32  CB  ASP A   3      -3.403 -15.835  -8.901  1.00  0.00           C  
ATOM     33  CG  ASP A   3      -3.474 -14.419  -8.386  1.00  0.00           C  
ATOM     34  OD1 ASP A   3      -2.406 -13.749  -8.342  1.00  0.00           O  
ATOM     35  OD2 ASP A   3      -4.591 -13.965  -8.020  1.00  0.00           O  
ATOM     36  H   ASP A   3      -2.110 -18.628  -8.449  1.00  0.00           H  
ATOM     37  HA  ASP A   3      -2.730 -16.281  -6.864  1.00  0.00           H  
ATOM     38  HB2 ASP A   3      -2.631 -15.871  -9.687  1.00  0.00           H  
ATOM     39  HB3 ASP A   3      -4.359 -16.104  -9.379  1.00  0.00           H  
ATOM     40  N   GLY A   4      -4.895 -17.485  -6.254  1.00  0.00           N  
ATOM     41  CA  GLY A   4      -5.934 -18.406  -5.803  1.00  0.00           C  
ATOM     42  C   GLY A   4      -6.474 -17.973  -4.458  1.00  0.00           C  
ATOM     43  O   GLY A   4      -6.516 -16.775  -4.226  1.00  0.00           O  
ATOM     44  H   GLY A   4      -4.679 -16.698  -5.684  1.00  0.00           H  
ATOM     45  HA2 GLY A   4      -6.764 -18.416  -6.526  1.00  0.00           H  
ATOM     46  HA3 GLY A   4      -5.507 -19.419  -5.734  1.00  0.00           H  
ATOM     47  N   SER A   5      -6.900 -18.902  -3.569  1.00  0.00           N  
ATOM     48  CA  SER A   5      -7.451 -18.471  -2.285  1.00  0.00           C  
ATOM     49  C   SER A   5      -6.373 -17.775  -1.477  1.00  0.00           C  
ATOM     50  O   SER A   5      -6.452 -16.565  -1.335  1.00  0.00           O  
ATOM     51  CB  SER A   5      -8.122 -19.635  -1.504  1.00  0.00           C  
ATOM     52  OG  SER A   5      -8.573 -19.145  -0.228  1.00  0.00           O  
ATOM     53  H   SER A   5      -6.851 -19.881  -3.773  1.00  0.00           H  
ATOM     54  HA  SER A   5      -8.256 -17.742  -2.483  1.00  0.00           H  
ATOM     55  HB2 SER A   5      -8.977 -20.013  -2.090  1.00  0.00           H  
ATOM     56  HB3 SER A   5      -7.418 -20.469  -1.358  1.00  0.00           H  
ATOM     57  HG  SER A   5      -9.003 -19.817   0.293  1.00  0.00           H  
ATOM     58  N   PHE A   6      -5.360 -18.504  -0.948  1.00  0.00           N  
ATOM     59  CA  PHE A   6      -4.283 -17.857  -0.197  1.00  0.00           C  
ATOM     60  C   PHE A   6      -3.204 -17.355  -1.130  1.00  0.00           C  
ATOM     61  O   PHE A   6      -2.608 -16.336  -0.817  1.00  0.00           O  
ATOM     62  CB  PHE A   6      -3.654 -18.774   0.894  1.00  0.00           C  
ATOM     63  CG  PHE A   6      -4.318 -18.513   2.254  1.00  0.00           C  
ATOM     64  CD1 PHE A   6      -5.511 -19.157   2.604  1.00  0.00           C  
ATOM     65  CD2 PHE A   6      -3.737 -17.614   3.156  1.00  0.00           C  
ATOM     66  CE1 PHE A   6      -6.096 -18.925   3.850  1.00  0.00           C  
ATOM     67  CE2 PHE A   6      -4.319 -17.386   4.405  1.00  0.00           C  
ATOM     68  CZ  PHE A   6      -5.499 -18.046   4.754  1.00  0.00           C  
ATOM     69  H   PHE A   6      -5.304 -19.487  -1.108  1.00  0.00           H  
ATOM     70  HA  PHE A   6      -4.687 -16.971   0.317  1.00  0.00           H  
ATOM     71  HB2 PHE A   6      -3.737 -19.837   0.625  1.00  0.00           H  
ATOM     72  HB3 PHE A   6      -2.578 -18.564   0.993  1.00  0.00           H  
ATOM     73  HD1 PHE A   6      -5.985 -19.836   1.903  1.00  0.00           H  
ATOM     74  HD2 PHE A   6      -2.830 -17.084   2.891  1.00  0.00           H  
ATOM     75  HE1 PHE A   6      -7.017 -19.432   4.118  1.00  0.00           H  
ATOM     76  HE2 PHE A   6      -3.854 -16.698   5.101  1.00  0.00           H  
ATOM     77  HZ  PHE A   6      -5.949 -17.874   5.726  1.00  0.00           H  
ATOM     78  N   SER A   7      -2.925 -18.023  -2.273  1.00  0.00           N  
ATOM     79  CA  SER A   7      -1.892 -17.520  -3.177  1.00  0.00           C  
ATOM     80  C   SER A   7      -2.143 -16.070  -3.530  1.00  0.00           C  
ATOM     81  O   SER A   7      -1.176 -15.349  -3.722  1.00  0.00           O  
ATOM     82  CB  SER A   7      -1.784 -18.353  -4.484  1.00  0.00           C  
ATOM     83  OG  SER A   7      -1.177 -19.635  -4.248  1.00  0.00           O  
ATOM     84  H   SER A   7      -3.406 -18.865  -2.516  1.00  0.00           H  
ATOM     85  HA  SER A   7      -0.923 -17.584  -2.654  1.00  0.00           H  
ATOM     86  HB2 SER A   7      -2.772 -18.473  -4.955  1.00  0.00           H  
ATOM     87  HB3 SER A   7      -1.124 -17.831  -5.194  1.00  0.00           H  
ATOM     88  HG  SER A   7      -1.672 -20.180  -3.644  1.00  0.00           H  
ATOM     89  N   ASP A   8      -3.412 -15.605  -3.611  1.00  0.00           N  
ATOM     90  CA  ASP A   8      -3.647 -14.187  -3.880  1.00  0.00           C  
ATOM     91  C   ASP A   8      -3.299 -13.402  -2.636  1.00  0.00           C  
ATOM     92  O   ASP A   8      -2.629 -12.386  -2.745  1.00  0.00           O  
ATOM     93  CB  ASP A   8      -5.115 -13.883  -4.280  1.00  0.00           C  
ATOM     94  CG  ASP A   8      -5.267 -12.417  -4.599  1.00  0.00           C  
ATOM     95  OD1 ASP A   8      -4.791 -11.997  -5.688  1.00  0.00           O  
ATOM     96  OD2 ASP A   8      -5.859 -11.677  -3.766  1.00  0.00           O  
ATOM     97  H   ASP A   8      -4.198 -16.194  -3.429  1.00  0.00           H  
ATOM     98  HA  ASP A   8      -3.002 -13.870  -4.717  1.00  0.00           H  
ATOM     99  HB2 ASP A   8      -5.386 -14.456  -5.180  1.00  0.00           H  
ATOM    100  HB3 ASP A   8      -5.800 -14.172  -3.468  1.00  0.00           H  
ATOM    101  N   GLU A   9      -3.734 -13.867  -1.440  1.00  0.00           N  
ATOM    102  CA  GLU A   9      -3.383 -13.172  -0.202  1.00  0.00           C  
ATOM    103  C   GLU A   9      -1.900 -13.231   0.093  1.00  0.00           C  
ATOM    104  O   GLU A   9      -1.484 -12.553   1.019  1.00  0.00           O  
ATOM    105  CB  GLU A   9      -4.139 -13.740   1.035  1.00  0.00           C  
ATOM    106  CG  GLU A   9      -5.666 -13.473   0.971  1.00  0.00           C  
ATOM    107  CD  GLU A   9      -5.951 -12.016   1.242  1.00  0.00           C  
ATOM    108  OE1 GLU A   9      -5.911 -11.619   2.438  1.00  0.00           O  
ATOM    109  OE2 GLU A   9      -6.212 -11.259   0.268  1.00  0.00           O  
ATOM    110  H   GLU A   9      -4.273 -14.707  -1.380  1.00  0.00           H  
ATOM    111  HA  GLU A   9      -3.655 -12.112  -0.325  1.00  0.00           H  
ATOM    112  HB2 GLU A   9      -3.940 -14.821   1.094  1.00  0.00           H  
ATOM    113  HB3 GLU A   9      -3.754 -13.291   1.966  1.00  0.00           H  
ATOM    114  HG2 GLU A   9      -6.084 -13.768  -0.005  1.00  0.00           H  
ATOM    115  HG3 GLU A   9      -6.176 -14.070   1.746  1.00  0.00           H  
ATOM    116  N   MET A  10      -1.060 -14.001  -0.635  1.00  0.00           N  
ATOM    117  CA  MET A  10       0.368 -14.012  -0.325  1.00  0.00           C  
ATOM    118  C   MET A  10       0.935 -12.605  -0.353  1.00  0.00           C  
ATOM    119  O   MET A  10       1.704 -12.280   0.539  1.00  0.00           O  
ATOM    120  CB  MET A  10       1.126 -14.986  -1.271  1.00  0.00           C  
ATOM    121  CG  MET A  10       2.625 -15.157  -0.908  1.00  0.00           C  
ATOM    122  SD  MET A  10       3.597 -13.734  -1.509  1.00  0.00           S  
ATOM    123  CE  MET A  10       3.982 -14.283  -3.204  1.00  0.00           C  
ATOM    124  H   MET A  10      -1.392 -14.592  -1.368  1.00  0.00           H  
ATOM    125  HA  MET A  10       0.469 -14.406   0.701  1.00  0.00           H  
ATOM    126  HB2 MET A  10       0.652 -15.977  -1.177  1.00  0.00           H  
ATOM    127  HB3 MET A  10       1.013 -14.651  -2.314  1.00  0.00           H  
ATOM    128  HG2 MET A  10       2.749 -15.245   0.182  1.00  0.00           H  
ATOM    129  HG3 MET A  10       3.025 -16.074  -1.370  1.00  0.00           H  
ATOM    130  HE1 MET A  10       4.495 -13.470  -3.736  1.00  0.00           H  
ATOM    131  HE2 MET A  10       4.644 -15.162  -3.165  1.00  0.00           H  
ATOM    132  HE3 MET A  10       3.061 -14.546  -3.744  1.00  0.00           H  
ATOM    133  N   ASN A  11       0.570 -11.745  -1.337  1.00  0.00           N  
ATOM    134  CA  ASN A  11       1.070 -10.364  -1.344  1.00  0.00           C  
ATOM    135  C   ASN A  11       0.379  -9.453  -0.344  1.00  0.00           C  
ATOM    136  O   ASN A  11       0.770  -8.298  -0.275  1.00  0.00           O  
ATOM    137  CB  ASN A  11       1.022  -9.726  -2.763  1.00  0.00           C  
ATOM    138  CG  ASN A  11       2.057 -10.338  -3.682  1.00  0.00           C  
ATOM    139  OD1 ASN A  11       2.327 -11.522  -3.559  1.00  0.00           O  
ATOM    140  ND2 ASN A  11       2.656  -9.558  -4.612  1.00  0.00           N  
ATOM    141  H   ASN A  11      -0.072 -12.026  -2.051  1.00  0.00           H  
ATOM    142  HA  ASN A  11       2.132 -10.366  -1.042  1.00  0.00           H  
ATOM    143  HB2 ASN A  11       0.020  -9.851  -3.204  1.00  0.00           H  
ATOM    144  HB3 ASN A  11       1.222  -8.646  -2.690  1.00  0.00           H  
ATOM    145 HD21 ASN A  11       2.430  -8.588  -4.714  1.00  0.00           H  
ATOM    146 HD22 ASN A  11       3.351  -9.952  -5.213  1.00  0.00           H  
ATOM    147  N   THR A  12      -0.620  -9.903   0.454  1.00  0.00           N  
ATOM    148  CA  THR A  12      -1.210  -9.028   1.470  1.00  0.00           C  
ATOM    149  C   THR A  12      -0.140  -8.376   2.322  1.00  0.00           C  
ATOM    150  O   THR A  12      -0.374  -7.274   2.796  1.00  0.00           O  
ATOM    151  CB  THR A  12      -2.198  -9.815   2.378  1.00  0.00           C  
ATOM    152  OG1 THR A  12      -3.177 -10.485   1.568  1.00  0.00           O  
ATOM    153  CG2 THR A  12      -2.922  -8.915   3.416  1.00  0.00           C  
ATOM    154  H   THR A  12      -0.979 -10.827   0.372  1.00  0.00           H  
ATOM    155  HA  THR A  12      -1.776  -8.249   0.935  1.00  0.00           H  
ATOM    156  HB  THR A  12      -1.640 -10.598   2.916  1.00  0.00           H  
ATOM    157  HG1 THR A  12      -3.715  -9.883   1.065  1.00  0.00           H  
ATOM    158 HG21 THR A  12      -3.653  -9.518   3.976  1.00  0.00           H  
ATOM    159 HG22 THR A  12      -3.459  -8.102   2.906  1.00  0.00           H  
ATOM    160 HG23 THR A  12      -2.212  -8.479   4.134  1.00  0.00           H  
ATOM    161  N   ILE A  13       1.038  -9.014   2.522  1.00  0.00           N  
ATOM    162  CA  ILE A  13       2.112  -8.368   3.279  1.00  0.00           C  
ATOM    163  C   ILE A  13       2.233  -6.924   2.842  1.00  0.00           C  
ATOM    164  O   ILE A  13       2.225  -6.043   3.689  1.00  0.00           O  
ATOM    165  CB  ILE A  13       3.514  -9.041   3.110  1.00  0.00           C  
ATOM    166  CG1 ILE A  13       3.557 -10.556   3.500  1.00  0.00           C  
ATOM    167  CG2 ILE A  13       4.600  -8.233   3.884  1.00  0.00           C  
ATOM    168  CD1 ILE A  13       2.963 -10.880   4.896  1.00  0.00           C  
ATOM    169  H   ILE A  13       1.183  -9.934   2.167  1.00  0.00           H  
ATOM    170  HA  ILE A  13       1.826  -8.377   4.343  1.00  0.00           H  
ATOM    171  HB  ILE A  13       3.791  -8.991   2.042  1.00  0.00           H  
ATOM    172 HG12 ILE A  13       3.030 -11.171   2.754  1.00  0.00           H  
ATOM    173 HG13 ILE A  13       4.606 -10.896   3.481  1.00  0.00           H  
ATOM    174 HG21 ILE A  13       4.340  -8.147   4.949  1.00  0.00           H  
ATOM    175 HG22 ILE A  13       5.583  -8.722   3.803  1.00  0.00           H  
ATOM    176 HG23 ILE A  13       4.712  -7.215   3.478  1.00  0.00           H  
ATOM    177 HD11 ILE A  13       3.437 -10.279   5.685  1.00  0.00           H  
ATOM    178 HD12 ILE A  13       1.876 -10.701   4.916  1.00  0.00           H  
ATOM    179 HD13 ILE A  13       3.130 -11.943   5.128  1.00  0.00           H  
ATOM    180  N   LEU A  14       2.347  -6.663   1.519  1.00  0.00           N  
ATOM    181  CA  LEU A  14       2.526  -5.289   1.067  1.00  0.00           C  
ATOM    182  C   LEU A  14       1.261  -4.494   1.291  1.00  0.00           C  
ATOM    183  O   LEU A  14       1.374  -3.319   1.596  1.00  0.00           O  
ATOM    184  CB  LEU A  14       2.943  -5.169  -0.425  1.00  0.00           C  
ATOM    185  CG  LEU A  14       4.261  -5.922  -0.794  1.00  0.00           C  
ATOM    186  CD1 LEU A  14       4.612  -5.645  -2.283  1.00  0.00           C  
ATOM    187  CD2 LEU A  14       5.460  -5.520   0.110  1.00  0.00           C  
ATOM    188  H   LEU A  14       2.292  -7.395   0.838  1.00  0.00           H  
ATOM    189  HA  LEU A  14       3.314  -4.830   1.681  1.00  0.00           H  
ATOM    190  HB2 LEU A  14       2.115  -5.554  -1.044  1.00  0.00           H  
ATOM    191  HB3 LEU A  14       3.067  -4.099  -0.663  1.00  0.00           H  
ATOM    192  HG  LEU A  14       4.113  -7.009  -0.685  1.00  0.00           H  
ATOM    193 HD11 LEU A  14       5.504  -6.218  -2.584  1.00  0.00           H  
ATOM    194 HD12 LEU A  14       4.819  -4.575  -2.436  1.00  0.00           H  
ATOM    195 HD13 LEU A  14       3.778  -5.940  -2.939  1.00  0.00           H  
ATOM    196 HD21 LEU A  14       6.398  -5.961  -0.266  1.00  0.00           H  
ATOM    197 HD22 LEU A  14       5.323  -5.885   1.138  1.00  0.00           H  
ATOM    198 HD23 LEU A  14       5.574  -4.425   0.126  1.00  0.00           H  
ATOM    199  N   ASP A  15       0.053  -5.084   1.145  1.00  0.00           N  
ATOM    200  CA  ASP A  15      -1.172  -4.301   1.325  1.00  0.00           C  
ATOM    201  C   ASP A  15      -1.130  -3.473   2.593  1.00  0.00           C  
ATOM    202  O   ASP A  15      -1.580  -2.340   2.551  1.00  0.00           O  
ATOM    203  CB  ASP A  15      -2.438  -5.201   1.357  1.00  0.00           C  
ATOM    204  CG  ASP A  15      -3.739  -4.439   1.379  1.00  0.00           C  
ATOM    205  OD1 ASP A  15      -3.734  -3.195   1.175  1.00  0.00           O  
ATOM    206  OD2 ASP A  15      -4.795  -5.094   1.597  1.00  0.00           O  
ATOM    207  H   ASP A  15      -0.022  -6.042   0.868  1.00  0.00           H  
ATOM    208  HA  ASP A  15      -1.252  -3.631   0.454  1.00  0.00           H  
ATOM    209  HB2 ASP A  15      -2.452  -5.839   0.459  1.00  0.00           H  
ATOM    210  HB3 ASP A  15      -2.400  -5.847   2.247  1.00  0.00           H  
ATOM    211  N   ASN A  16      -0.602  -3.992   3.728  1.00  0.00           N  
ATOM    212  CA  ASN A  16      -0.587  -3.190   4.954  1.00  0.00           C  
ATOM    213  C   ASN A  16       0.282  -1.966   4.749  1.00  0.00           C  
ATOM    214  O   ASN A  16      -0.245  -0.865   4.694  1.00  0.00           O  
ATOM    215  CB  ASN A  16      -0.126  -3.976   6.219  1.00  0.00           C  
ATOM    216  CG  ASN A  16      -1.260  -4.684   6.931  1.00  0.00           C  
ATOM    217  OD1 ASN A  16      -1.432  -4.467   8.121  1.00  0.00           O  
ATOM    218  ND2 ASN A  16      -2.054  -5.539   6.248  1.00  0.00           N  
ATOM    219  H   ASN A  16      -0.207  -4.912   3.736  1.00  0.00           H  
ATOM    220  HA  ASN A  16      -1.614  -2.835   5.153  1.00  0.00           H  
ATOM    221  HB2 ASN A  16       0.658  -4.709   5.973  1.00  0.00           H  
ATOM    222  HB3 ASN A  16       0.312  -3.261   6.935  1.00  0.00           H  
ATOM    223 HD21 ASN A  16      -1.916  -5.723   5.276  1.00  0.00           H  
ATOM    224 HD22 ASN A  16      -2.804  -6.000   6.724  1.00  0.00           H  
ATOM    225  N   LEU A  17       1.621  -2.125   4.643  1.00  0.00           N  
ATOM    226  CA  LEU A  17       2.491  -0.950   4.524  1.00  0.00           C  
ATOM    227  C   LEU A  17       2.107  -0.085   3.343  1.00  0.00           C  
ATOM    228  O   LEU A  17       2.239   1.126   3.437  1.00  0.00           O  
ATOM    229  CB  LEU A  17       4.001  -1.344   4.495  1.00  0.00           C  
ATOM    230  CG  LEU A  17       4.435  -2.172   3.242  1.00  0.00           C  
ATOM    231  CD1 LEU A  17       4.913  -1.270   2.067  1.00  0.00           C  
ATOM    232  CD2 LEU A  17       5.560  -3.183   3.609  1.00  0.00           C  
ATOM    233  H   LEU A  17       2.027  -3.040   4.685  1.00  0.00           H  
ATOM    234  HA  LEU A  17       2.335  -0.345   5.433  1.00  0.00           H  
ATOM    235  HB2 LEU A  17       4.626  -0.440   4.571  1.00  0.00           H  
ATOM    236  HB3 LEU A  17       4.175  -1.934   5.410  1.00  0.00           H  
ATOM    237  HG  LEU A  17       3.580  -2.762   2.888  1.00  0.00           H  
ATOM    238 HD11 LEU A  17       5.127  -1.882   1.177  1.00  0.00           H  
ATOM    239 HD12 LEU A  17       5.833  -0.738   2.351  1.00  0.00           H  
ATOM    240 HD13 LEU A  17       4.161  -0.522   1.784  1.00  0.00           H  
ATOM    241 HD21 LEU A  17       5.211  -3.906   4.363  1.00  0.00           H  
ATOM    242 HD22 LEU A  17       6.432  -2.648   4.013  1.00  0.00           H  
ATOM    243 HD23 LEU A  17       5.877  -3.750   2.720  1.00  0.00           H  
ATOM    244  N   ALA A  18       1.628  -0.681   2.228  1.00  0.00           N  
ATOM    245  CA  ALA A  18       1.263   0.112   1.057  1.00  0.00           C  
ATOM    246  C   ALA A  18       0.023   0.921   1.351  1.00  0.00           C  
ATOM    247  O   ALA A  18      -0.032   2.075   0.953  1.00  0.00           O  
ATOM    248  CB  ALA A  18       0.995  -0.782  -0.181  1.00  0.00           C  
ATOM    249  H   ALA A  18       1.501  -1.669   2.187  1.00  0.00           H  
ATOM    250  HA  ALA A  18       2.102   0.784   0.810  1.00  0.00           H  
ATOM    251  HB1 ALA A  18       0.145  -1.456   0.005  1.00  0.00           H  
ATOM    252  HB2 ALA A  18       0.761  -0.157  -1.057  1.00  0.00           H  
ATOM    253  HB3 ALA A  18       1.886  -1.389  -0.408  1.00  0.00           H  
ATOM    254  N   ALA A  19      -0.977   0.336   2.052  1.00  0.00           N  
ATOM    255  CA  ALA A  19      -2.179   1.096   2.379  1.00  0.00           C  
ATOM    256  C   ALA A  19      -1.780   2.410   3.007  1.00  0.00           C  
ATOM    257  O   ALA A  19      -2.344   3.433   2.654  1.00  0.00           O  
ATOM    258  CB  ALA A  19      -3.114   0.357   3.373  1.00  0.00           C  
ATOM    259  H   ALA A  19      -0.918  -0.617   2.354  1.00  0.00           H  
ATOM    260  HA  ALA A  19      -2.728   1.261   1.439  1.00  0.00           H  
ATOM    261  HB1 ALA A  19      -3.995   0.981   3.598  1.00  0.00           H  
ATOM    262  HB2 ALA A  19      -3.464  -0.592   2.940  1.00  0.00           H  
ATOM    263  HB3 ALA A  19      -2.591   0.144   4.318  1.00  0.00           H  
ATOM    264  N   ARG A  20      -0.800   2.384   3.939  1.00  0.00           N  
ATOM    265  CA  ARG A  20      -0.393   3.612   4.611  1.00  0.00           C  
ATOM    266  C   ARG A  20       0.554   4.408   3.747  1.00  0.00           C  
ATOM    267  O   ARG A  20       0.524   5.623   3.855  1.00  0.00           O  
ATOM    268  CB  ARG A  20       0.230   3.326   6.003  1.00  0.00           C  
ATOM    269  CG  ARG A  20      -0.656   2.403   6.893  1.00  0.00           C  
ATOM    270  CD  ARG A  20      -2.145   2.844   6.959  1.00  0.00           C  
ATOM    271  NE  ARG A  20      -2.937   2.014   7.862  1.00  0.00           N  
ATOM    272  CZ  ARG A  20      -4.232   2.175   8.045  1.00  0.00           C  
ATOM    273  NH1 ARG A  20      -4.927   3.117   7.448  1.00  0.00           N  
ATOM    274  NH2 ARG A  20      -4.862   1.359   8.860  1.00  0.00           N  
ATOM    275  H   ARG A  20      -0.321   1.534   4.166  1.00  0.00           H  
ATOM    276  HA  ARG A  20      -1.275   4.250   4.772  1.00  0.00           H  
ATOM    277  HB2 ARG A  20       1.218   2.853   5.867  1.00  0.00           H  
ATOM    278  HB3 ARG A  20       0.388   4.293   6.513  1.00  0.00           H  
ATOM    279  HG2 ARG A  20      -0.620   1.365   6.526  1.00  0.00           H  
ATOM    280  HG3 ARG A  20      -0.237   2.405   7.912  1.00  0.00           H  
ATOM    281  HD2 ARG A  20      -2.178   3.897   7.281  1.00  0.00           H  
ATOM    282  HD3 ARG A  20      -2.588   2.739   5.957  1.00  0.00           H  
ATOM    283  HE  ARG A  20      -2.445   1.258   8.365  1.00  0.00           H  
ATOM    284 HH11 ARG A  20      -4.492   3.788   6.802  1.00  0.00           H  
ATOM    285 HH12 ARG A  20      -5.941   3.210   7.614  1.00  0.00           H  
ATOM    286 HH21 ARG A  20      -4.361   0.603   9.351  1.00  0.00           H  
ATOM    287 HH22 ARG A  20      -5.875   1.452   9.027  1.00  0.00           H  
ATOM    288  N   ASP A  21       1.386   3.788   2.880  1.00  0.00           N  
ATOM    289  CA  ASP A  21       2.256   4.588   2.021  1.00  0.00           C  
ATOM    290  C   ASP A  21       1.437   5.651   1.326  1.00  0.00           C  
ATOM    291  O   ASP A  21       1.827   6.809   1.361  1.00  0.00           O  
ATOM    292  CB  ASP A  21       2.978   3.735   0.944  1.00  0.00           C  
ATOM    293  CG  ASP A  21       3.873   4.603   0.097  1.00  0.00           C  
ATOM    294  OD1 ASP A  21       3.355   5.233  -0.865  1.00  0.00           O  
ATOM    295  OD2 ASP A  21       5.099   4.663   0.387  1.00  0.00           O  
ATOM    296  H   ASP A  21       1.434   2.791   2.820  1.00  0.00           H  
ATOM    297  HA  ASP A  21       3.024   5.062   2.655  1.00  0.00           H  
ATOM    298  HB2 ASP A  21       3.578   2.949   1.433  1.00  0.00           H  
ATOM    299  HB3 ASP A  21       2.243   3.246   0.288  1.00  0.00           H  
ATOM    300  N   PHE A  22       0.301   5.279   0.687  1.00  0.00           N  
ATOM    301  CA  PHE A  22      -0.480   6.282  -0.032  1.00  0.00           C  
ATOM    302  C   PHE A  22      -1.221   7.155   0.958  1.00  0.00           C  
ATOM    303  O   PHE A  22      -1.245   8.362   0.772  1.00  0.00           O  
ATOM    304  CB  PHE A  22      -1.449   5.674  -1.087  1.00  0.00           C  
ATOM    305  CG  PHE A  22      -2.803   5.287  -0.482  1.00  0.00           C  
ATOM    306  CD1 PHE A  22      -3.775   6.275  -0.277  1.00  0.00           C  
ATOM    307  CD2 PHE A  22      -3.089   3.959  -0.141  1.00  0.00           C  
ATOM    308  CE1 PHE A  22      -5.017   5.943   0.271  1.00  0.00           C  
ATOM    309  CE2 PHE A  22      -4.341   3.625   0.384  1.00  0.00           C  
ATOM    310  CZ  PHE A  22      -5.299   4.617   0.605  1.00  0.00           C  
ATOM    311  H   PHE A  22      -0.027   4.333   0.705  1.00  0.00           H  
ATOM    312  HA  PHE A  22       0.239   6.884  -0.611  1.00  0.00           H  
ATOM    313  HB2 PHE A  22      -1.658   6.414  -1.878  1.00  0.00           H  
ATOM    314  HB3 PHE A  22      -0.969   4.813  -1.577  1.00  0.00           H  
ATOM    315  HD1 PHE A  22      -3.571   7.309  -0.542  1.00  0.00           H  
ATOM    316  HD2 PHE A  22      -2.341   3.188  -0.284  1.00  0.00           H  
ATOM    317  HE1 PHE A  22      -5.763   6.717   0.432  1.00  0.00           H  
ATOM    318  HE2 PHE A  22      -4.577   2.593   0.620  1.00  0.00           H  
ATOM    319  HZ  PHE A  22      -6.263   4.358   1.034  1.00  0.00           H  
ATOM    320  N   ILE A  23      -1.838   6.585   2.021  1.00  0.00           N  
ATOM    321  CA  ILE A  23      -2.610   7.423   2.950  1.00  0.00           C  
ATOM    322  C   ILE A  23      -1.717   8.517   3.508  1.00  0.00           C  
ATOM    323  O   ILE A  23      -2.189   9.634   3.653  1.00  0.00           O  
ATOM    324  CB  ILE A  23      -3.348   6.623   4.083  1.00  0.00           C  
ATOM    325  CG1 ILE A  23      -4.899   6.797   4.044  1.00  0.00           C  
ATOM    326  CG2 ILE A  23      -2.780   6.884   5.511  1.00  0.00           C  
ATOM    327  CD1 ILE A  23      -5.402   8.221   4.408  1.00  0.00           C  
ATOM    328  H   ILE A  23      -1.784   5.597   2.162  1.00  0.00           H  
ATOM    329  HA  ILE A  23      -3.365   7.916   2.317  1.00  0.00           H  
ATOM    330  HB  ILE A  23      -3.212   5.545   3.904  1.00  0.00           H  
ATOM    331 HG12 ILE A  23      -5.255   6.538   3.033  1.00  0.00           H  
ATOM    332 HG13 ILE A  23      -5.363   6.078   4.741  1.00  0.00           H  
ATOM    333 HG21 ILE A  23      -2.880   7.941   5.797  1.00  0.00           H  
ATOM    334 HG22 ILE A  23      -3.317   6.276   6.254  1.00  0.00           H  
ATOM    335 HG23 ILE A  23      -1.713   6.617   5.563  1.00  0.00           H  
ATOM    336 HD11 ILE A  23      -4.923   8.995   3.790  1.00  0.00           H  
ATOM    337 HD12 ILE A  23      -6.490   8.279   4.243  1.00  0.00           H  
ATOM    338 HD13 ILE A  23      -5.210   8.449   5.466  1.00  0.00           H  
ATOM    339  N   ASN A  24      -0.432   8.216   3.821  1.00  0.00           N  
ATOM    340  CA  ASN A  24       0.482   9.217   4.379  1.00  0.00           C  
ATOM    341  C   ASN A  24       1.186  10.018   3.299  1.00  0.00           C  
ATOM    342  O   ASN A  24       2.006  10.839   3.671  1.00  0.00           O  
ATOM    343  CB  ASN A  24       1.499   8.571   5.379  1.00  0.00           C  
ATOM    344  CG  ASN A  24       1.221   8.985   6.808  1.00  0.00           C  
ATOM    345  OD1 ASN A  24       0.432   8.326   7.467  1.00  0.00           O  
ATOM    346  ND2 ASN A  24       1.847  10.073   7.312  1.00  0.00           N  
ATOM    347  H   ASN A  24      -0.069   7.307   3.625  1.00  0.00           H  
ATOM    348  HA  ASN A  24      -0.100   9.971   4.935  1.00  0.00           H  
ATOM    349  HB2 ASN A  24       1.460   7.473   5.355  1.00  0.00           H  
ATOM    350  HB3 ASN A  24       2.536   8.836   5.121  1.00  0.00           H  
ATOM    351 HD21 ASN A  24       2.488  10.607   6.761  1.00  0.00           H  
ATOM    352 HD22 ASN A  24       1.672  10.353   8.257  1.00  0.00           H  
ATOM    353  N   TRP A  25       0.901   9.832   1.986  1.00  0.00           N  
ATOM    354  CA  TRP A  25       1.437  10.728   0.955  1.00  0.00           C  
ATOM    355  C   TRP A  25       0.559  11.960   0.867  1.00  0.00           C  
ATOM    356  O   TRP A  25       1.093  13.055   0.773  1.00  0.00           O  
ATOM    357  CB  TRP A  25       1.566  10.059  -0.451  1.00  0.00           C  
ATOM    358  CG  TRP A  25       1.030  10.921  -1.565  1.00  0.00           C  
ATOM    359  CD1 TRP A  25       1.559  12.061  -2.046  1.00  0.00           C  
ATOM    360  CD2 TRP A  25      -0.226  10.656  -2.358  1.00  0.00           C  
ATOM    361  NE1 TRP A  25       0.808  12.516  -3.016  1.00  0.00           N  
ATOM    362  CE2 TRP A  25      -0.251  11.714  -3.247  1.00  0.00           C  
ATOM    363  CE3 TRP A  25      -1.214   9.673  -2.351  1.00  0.00           C  
ATOM    364  CZ2 TRP A  25      -1.259  11.838  -4.206  1.00  0.00           C  
ATOM    365  CZ3 TRP A  25      -2.234   9.783  -3.306  1.00  0.00           C  
ATOM    366  CH2 TRP A  25      -2.248  10.846  -4.225  1.00  0.00           C  
ATOM    367  H   TRP A  25       0.254   9.132   1.701  1.00  0.00           H  
ATOM    368  HA  TRP A  25       2.454  11.039   1.234  1.00  0.00           H  
ATOM    369  HB2 TRP A  25       2.618   9.816  -0.679  1.00  0.00           H  
ATOM    370  HB3 TRP A  25       1.014   9.113  -0.488  1.00  0.00           H  
ATOM    371  HD1 TRP A  25       2.473  12.530  -1.679  1.00  0.00           H  
ATOM    372  HE1 TRP A  25       1.005  13.380  -3.546  1.00  0.00           H  
ATOM    373  HE3 TRP A  25      -1.195   8.858  -1.643  1.00  0.00           H  
ATOM    374  HZ2 TRP A  25      -1.270  12.668  -4.908  1.00  0.00           H  
ATOM    375  HZ3 TRP A  25      -3.021   9.035  -3.333  1.00  0.00           H  
ATOM    376  HH2 TRP A  25      -3.044  10.899  -4.964  1.00  0.00           H  
ATOM    377  N   LEU A  26      -0.784  11.798   0.868  1.00  0.00           N  
ATOM    378  CA  LEU A  26      -1.670  12.950   0.700  1.00  0.00           C  
ATOM    379  C   LEU A  26      -1.255  14.068   1.636  1.00  0.00           C  
ATOM    380  O   LEU A  26      -1.182  15.208   1.204  1.00  0.00           O  
ATOM    381  CB  LEU A  26      -3.164  12.608   0.977  1.00  0.00           C  
ATOM    382  CG  LEU A  26      -3.823  11.575   0.007  1.00  0.00           C  
ATOM    383  CD1 LEU A  26      -5.252  11.223   0.509  1.00  0.00           C  
ATOM    384  CD2 LEU A  26      -3.900  12.101  -1.453  1.00  0.00           C  
ATOM    385  H   LEU A  26      -1.186  10.887   0.955  1.00  0.00           H  
ATOM    386  HA  LEU A  26      -1.552  13.313  -0.331  1.00  0.00           H  
ATOM    387  HB2 LEU A  26      -3.227  12.221   2.008  1.00  0.00           H  
ATOM    388  HB3 LEU A  26      -3.750  13.541   0.937  1.00  0.00           H  
ATOM    389  HG  LEU A  26      -3.256  10.630  -0.004  1.00  0.00           H  
ATOM    390 HD11 LEU A  26      -5.889  12.121   0.513  1.00  0.00           H  
ATOM    391 HD12 LEU A  26      -5.217  10.813   1.531  1.00  0.00           H  
ATOM    392 HD13 LEU A  26      -5.718  10.467  -0.143  1.00  0.00           H  
ATOM    393 HD21 LEU A  26      -4.446  13.056  -1.492  1.00  0.00           H  
ATOM    394 HD22 LEU A  26      -4.427  11.375  -2.094  1.00  0.00           H  
ATOM    395 HD23 LEU A  26      -2.901  12.251  -1.879  1.00  0.00           H  
ATOM    396  N   ILE A  27      -0.979  13.757   2.924  1.00  0.00           N  
ATOM    397  CA  ILE A  27      -0.596  14.811   3.866  1.00  0.00           C  
ATOM    398  C   ILE A  27       0.677  15.503   3.425  1.00  0.00           C  
ATOM    399  O   ILE A  27       0.761  16.705   3.617  1.00  0.00           O  
ATOM    400  CB  ILE A  27      -0.506  14.345   5.357  1.00  0.00           C  
ATOM    401  CG1 ILE A  27       0.625  13.300   5.623  1.00  0.00           C  
ATOM    402  CG2 ILE A  27      -1.885  13.803   5.838  1.00  0.00           C  
ATOM    403  CD1 ILE A  27       1.983  13.944   6.017  1.00  0.00           C  
ATOM    404  H   ILE A  27      -1.038  12.807   3.234  1.00  0.00           H  
ATOM    405  HA  ILE A  27      -1.395  15.573   3.823  1.00  0.00           H  
ATOM    406  HB  ILE A  27      -0.298  15.237   5.973  1.00  0.00           H  
ATOM    407 HG12 ILE A  27       0.349  12.625   6.451  1.00  0.00           H  
ATOM    408 HG13 ILE A  27       0.760  12.674   4.734  1.00  0.00           H  
ATOM    409 HG21 ILE A  27      -2.683  14.538   5.646  1.00  0.00           H  
ATOM    410 HG22 ILE A  27      -2.147  12.863   5.330  1.00  0.00           H  
ATOM    411 HG23 ILE A  27      -1.860  13.609   6.922  1.00  0.00           H  
ATOM    412 HD11 ILE A  27       2.303  14.713   5.303  1.00  0.00           H  
ATOM    413 HD12 ILE A  27       1.903  14.417   7.008  1.00  0.00           H  
ATOM    414 HD13 ILE A  27       2.766  13.170   6.065  1.00  0.00           H  
ATOM    415  N   GLN A  28       1.667  14.783   2.836  1.00  0.00           N  
ATOM    416  CA  GLN A  28       2.924  15.421   2.429  1.00  0.00           C  
ATOM    417  C   GLN A  28       2.908  15.808   0.963  1.00  0.00           C  
ATOM    418  O   GLN A  28       3.964  15.813   0.349  1.00  0.00           O  
ATOM    419  CB  GLN A  28       4.186  14.560   2.758  1.00  0.00           C  
ATOM    420  CG  GLN A  28       4.168  13.174   2.065  1.00  0.00           C  
ATOM    421  CD  GLN A  28       5.543  12.548   1.988  1.00  0.00           C  
ATOM    422  OE1 GLN A  28       6.276  12.633   2.961  1.00  0.00           O  
ATOM    423  NE2 GLN A  28       5.917  11.904   0.858  1.00  0.00           N  
ATOM    424  H   GLN A  28       1.545  13.810   2.647  1.00  0.00           H  
ATOM    425  HA  GLN A  28       3.047  16.363   2.985  1.00  0.00           H  
ATOM    426  HB2 GLN A  28       5.095  15.074   2.411  1.00  0.00           H  
ATOM    427  HB3 GLN A  28       4.287  14.433   3.848  1.00  0.00           H  
ATOM    428  HG2 GLN A  28       3.551  12.500   2.667  1.00  0.00           H  
ATOM    429  HG3 GLN A  28       3.735  13.261   1.058  1.00  0.00           H  
ATOM    430 HE21 GLN A  28       5.313  11.836   0.062  1.00  0.00           H  
ATOM    431 HE22 GLN A  28       6.822  11.479   0.812  1.00  0.00           H  
ATOM    432  N   THR A  29       1.747  16.145   0.352  1.00  0.00           N  
ATOM    433  CA  THR A  29       1.773  16.497  -1.065  1.00  0.00           C  
ATOM    434  C   THR A  29       2.585  17.758  -1.249  1.00  0.00           C  
ATOM    435  O   THR A  29       3.473  17.752  -2.083  1.00  0.00           O  
ATOM    436  CB  THR A  29       0.356  16.667  -1.669  1.00  0.00           C  
ATOM    437  OG1 THR A  29      -0.337  15.419  -1.484  1.00  0.00           O  
ATOM    438  CG2 THR A  29       0.432  17.025  -3.180  1.00  0.00           C  
ATOM    439  H   THR A  29       0.873  16.171   0.838  1.00  0.00           H  
ATOM    440  HA  THR A  29       2.252  15.666  -1.613  1.00  0.00           H  
ATOM    441  HB  THR A  29      -0.173  17.469  -1.125  1.00  0.00           H  
ATOM    442  HG1 THR A  29      -1.229  15.441  -1.813  1.00  0.00           H  
ATOM    443 HG21 THR A  29       0.947  17.986  -3.337  1.00  0.00           H  
ATOM    444 HG22 THR A  29      -0.582  17.109  -3.601  1.00  0.00           H  
ATOM    445 HG23 THR A  29       0.974  16.239  -3.730  1.00  0.00           H  
ATOM    446  N   LYS A  30       2.319  18.857  -0.509  1.00  0.00           N  
ATOM    447  CA  LYS A  30       3.080  20.084  -0.759  1.00  0.00           C  
ATOM    448  C   LYS A  30       4.537  19.877  -0.408  1.00  0.00           C  
ATOM    449  O   LYS A  30       5.385  20.036  -1.272  1.00  0.00           O  
ATOM    450  CB  LYS A  30       2.522  21.358  -0.044  1.00  0.00           C  
ATOM    451  CG  LYS A  30       1.801  22.335  -1.022  1.00  0.00           C  
ATOM    452  CD  LYS A  30       2.776  22.950  -2.081  1.00  0.00           C  
ATOM    453  CE  LYS A  30       2.419  22.571  -3.547  1.00  0.00           C  
ATOM    454  NZ  LYS A  30       3.529  22.900  -4.471  1.00  0.00           N  
ATOM    455  H   LYS A  30       1.609  18.839   0.197  1.00  0.00           H  
ATOM    456  HA  LYS A  30       3.050  20.253  -1.845  1.00  0.00           H  
ATOM    457  HB2 LYS A  30       1.832  21.074   0.767  1.00  0.00           H  
ATOM    458  HB3 LYS A  30       3.342  21.922   0.430  1.00  0.00           H  
ATOM    459  HG2 LYS A  30       0.967  21.802  -1.505  1.00  0.00           H  
ATOM    460  HG3 LYS A  30       1.358  23.148  -0.420  1.00  0.00           H  
ATOM    461  HD2 LYS A  30       2.771  24.051  -2.009  1.00  0.00           H  
ATOM    462  HD3 LYS A  30       3.809  22.628  -1.877  1.00  0.00           H  
ATOM    463  HE2 LYS A  30       2.208  21.492  -3.638  1.00  0.00           H  
ATOM    464  HE3 LYS A  30       1.505  23.112  -3.846  1.00  0.00           H  
ATOM    465  HZ1 LYS A  30       3.798  23.946  -4.420  1.00  0.00           H  
ATOM    466  HZ2 LYS A  30       3.270  22.678  -5.499  1.00  0.00           H  
ATOM    467  HZ3 LYS A  30       4.419  22.323  -4.249  1.00  0.00           H  
ATOM    468  N   ILE A  31       4.849  19.546   0.865  1.00  0.00           N  
ATOM    469  CA  ILE A  31       6.253  19.492   1.284  1.00  0.00           C  
ATOM    470  C   ILE A  31       7.072  18.585   0.386  1.00  0.00           C  
ATOM    471  O   ILE A  31       8.204  18.951   0.107  1.00  0.00           O  
ATOM    472  CB  ILE A  31       6.411  19.107   2.790  1.00  0.00           C  
ATOM    473  CG1 ILE A  31       7.839  19.339   3.370  1.00  0.00           C  
ATOM    474  CG2 ILE A  31       6.013  17.627   3.018  1.00  0.00           C  
ATOM    475  CD1 ILE A  31       8.278  20.829   3.383  1.00  0.00           C  
ATOM    476  H   ILE A  31       4.122  19.417   1.541  1.00  0.00           H  
ATOM    477  HA  ILE A  31       6.621  20.522   1.158  1.00  0.00           H  
ATOM    478  HB  ILE A  31       5.712  19.737   3.370  1.00  0.00           H  
ATOM    479 HG12 ILE A  31       7.842  18.988   4.418  1.00  0.00           H  
ATOM    480 HG13 ILE A  31       8.579  18.740   2.815  1.00  0.00           H  
ATOM    481 HG21 ILE A  31       5.933  17.392   4.090  1.00  0.00           H  
ATOM    482 HG22 ILE A  31       5.040  17.447   2.552  1.00  0.00           H  
ATOM    483 HG23 ILE A  31       6.758  16.953   2.568  1.00  0.00           H  
ATOM    484 HD11 ILE A  31       7.489  21.463   3.818  1.00  0.00           H  
ATOM    485 HD12 ILE A  31       9.188  20.940   3.994  1.00  0.00           H  
ATOM    486 HD13 ILE A  31       8.508  21.190   2.370  1.00  0.00           H  
ATOM    487  N   THR A  32       6.542  17.422  -0.075  1.00  0.00           N  
ATOM    488  CA  THR A  32       7.318  16.513  -0.925  1.00  0.00           C  
ATOM    489  C   THR A  32       6.864  16.619  -2.367  1.00  0.00           C  
ATOM    490  O   THR A  32       7.680  16.947  -3.212  1.00  0.00           O  
ATOM    491  CB  THR A  32       7.221  15.048  -0.407  1.00  0.00           C  
ATOM    492  OG1 THR A  32       7.600  14.984   0.979  1.00  0.00           O  
ATOM    493  CG2 THR A  32       8.093  14.082  -1.255  1.00  0.00           C  
ATOM    494  H   THR A  32       5.601  17.161   0.144  1.00  0.00           H  
ATOM    495  HA  THR A  32       8.389  16.772  -0.884  1.00  0.00           H  
ATOM    496  HB  THR A  32       6.181  14.689  -0.439  1.00  0.00           H  
ATOM    497  HG1 THR A  32       8.500  15.254   1.124  1.00  0.00           H  
ATOM    498 HG21 THR A  32       8.036  13.066  -0.838  1.00  0.00           H  
ATOM    499 HG22 THR A  32       9.147  14.401  -1.249  1.00  0.00           H  
ATOM    500 HG23 THR A  32       7.740  14.049  -2.298  1.00  0.00           H  
ATOM    501  N   ASP A  33       5.573  16.342  -2.672  1.00  0.00           N  
ATOM    502  CA  ASP A  33       5.081  16.449  -4.048  1.00  0.00           C  
ATOM    503  C   ASP A  33       5.799  15.452  -4.920  1.00  0.00           C  
ATOM    504  O   ASP A  33       5.184  14.626  -5.576  1.00  0.00           O  
ATOM    505  CB  ASP A  33       5.255  17.890  -4.605  1.00  0.00           C  
ATOM    506  CG  ASP A  33       4.258  18.166  -5.704  1.00  0.00           C  
ATOM    507  OD1 ASP A  33       4.315  17.461  -6.748  1.00  0.00           O  
ATOM    508  OD2 ASP A  33       3.411  19.084  -5.533  1.00  0.00           O  
ATOM    509  H   ASP A  33       4.921  16.074  -1.961  1.00  0.00           H  
ATOM    510  HA  ASP A  33       4.005  16.200  -4.063  1.00  0.00           H  
ATOM    511  HB2 ASP A  33       5.107  18.620  -3.795  1.00  0.00           H  
ATOM    512  HB3 ASP A  33       6.269  18.039  -5.006  1.00  0.00           H  
TER     513      ASP A  33                                                      
ENDMDL                                                                          
MODEL        4                                                                  
ATOM      1  N   HIS A   1       0.555 -13.193 -11.452  1.00  0.00           N  
ATOM      2  CA  HIS A   1       1.495 -13.149 -10.344  1.00  0.00           C  
ATOM      3  C   HIS A   1       0.803 -13.645  -9.094  1.00  0.00           C  
ATOM      4  O   HIS A   1       0.362 -12.838  -8.292  1.00  0.00           O  
ATOM      5  CB  HIS A   1       2.044 -11.703 -10.224  1.00  0.00           C  
ATOM      6  CG  HIS A   1       0.938 -10.691 -10.056  1.00  0.00           C  
ATOM      7  ND1 HIS A   1       0.493 -10.273  -8.894  1.00  0.00           N  
ATOM      8  CD2 HIS A   1       0.266 -10.087 -11.055  1.00  0.00           C  
ATOM      9  CE1 HIS A   1      -0.453  -9.410  -9.076  1.00  0.00           C  
ATOM     10  NE2 HIS A   1      -0.638  -9.252 -10.307  1.00  0.00           N  
ATOM     11  H1  HIS A   1       0.157 -14.075 -11.713  1.00  0.00           H  
ATOM     12  HA  HIS A   1       2.352 -13.806 -10.567  1.00  0.00           H  
ATOM     13  HB2 HIS A   1       2.751 -11.629  -9.382  1.00  0.00           H  
ATOM     14  HB3 HIS A   1       2.595 -11.460 -11.148  1.00  0.00           H  
ATOM     15  HD1 HIS A   1       0.843 -10.586  -7.975  1.00  0.00           H  
ATOM     16  HD2 HIS A   1       0.371 -10.195 -12.134  1.00  0.00           H  
ATOM     17  HE1 HIS A   1      -1.006  -8.893  -8.293  1.00  0.00           H  
ATOM     18  N   ALA A   2       0.706 -14.984  -8.918  1.00  0.00           N  
ATOM     19  CA  ALA A   2       0.113 -15.543  -7.703  1.00  0.00           C  
ATOM     20  C   ALA A   2      -1.329 -15.111  -7.557  1.00  0.00           C  
ATOM     21  O   ALA A   2      -1.603 -14.267  -6.719  1.00  0.00           O  
ATOM     22  CB  ALA A   2       0.977 -15.194  -6.460  1.00  0.00           C  
ATOM     23  H   ALA A   2       1.062 -15.622  -9.605  1.00  0.00           H  
ATOM     24  HA  ALA A   2       0.112 -16.647  -7.770  1.00  0.00           H  
ATOM     25  HB1 ALA A   2       2.013 -15.530  -6.620  1.00  0.00           H  
ATOM     26  HB2 ALA A   2       0.991 -14.113  -6.258  1.00  0.00           H  
ATOM     27  HB3 ALA A   2       0.580 -15.704  -5.568  1.00  0.00           H  
ATOM     28  N   ASP A   3      -2.257 -15.700  -8.353  1.00  0.00           N  
ATOM     29  CA  ASP A   3      -3.690 -15.456  -8.171  1.00  0.00           C  
ATOM     30  C   ASP A   3      -4.335 -16.708  -7.616  1.00  0.00           C  
ATOM     31  O   ASP A   3      -3.816 -17.787  -7.860  1.00  0.00           O  
ATOM     32  CB  ASP A   3      -4.381 -15.069  -9.505  1.00  0.00           C  
ATOM     33  CG  ASP A   3      -4.037 -13.650  -9.875  1.00  0.00           C  
ATOM     34  OD1 ASP A   3      -2.827 -13.365 -10.087  1.00  0.00           O  
ATOM     35  OD2 ASP A   3      -4.972 -12.805  -9.949  1.00  0.00           O  
ATOM     36  H   ASP A   3      -1.986 -16.375  -9.044  1.00  0.00           H  
ATOM     37  HA  ASP A   3      -3.867 -14.640  -7.453  1.00  0.00           H  
ATOM     38  HB2 ASP A   3      -4.063 -15.751 -10.310  1.00  0.00           H  
ATOM     39  HB3 ASP A   3      -5.474 -15.161  -9.400  1.00  0.00           H  
ATOM     40  N   GLY A   4      -5.456 -16.570  -6.865  1.00  0.00           N  
ATOM     41  CA  GLY A   4      -6.088 -17.707  -6.195  1.00  0.00           C  
ATOM     42  C   GLY A   4      -6.504 -17.287  -4.803  1.00  0.00           C  
ATOM     43  O   GLY A   4      -6.347 -16.119  -4.485  1.00  0.00           O  
ATOM     44  H   GLY A   4      -5.890 -15.675  -6.745  1.00  0.00           H  
ATOM     45  HA2 GLY A   4      -6.985 -18.006  -6.760  1.00  0.00           H  
ATOM     46  HA3 GLY A   4      -5.421 -18.580  -6.114  1.00  0.00           H  
ATOM     47  N   SER A   5      -7.041 -18.197  -3.958  1.00  0.00           N  
ATOM     48  CA  SER A   5      -7.496 -17.772  -2.633  1.00  0.00           C  
ATOM     49  C   SER A   5      -6.323 -17.266  -1.818  1.00  0.00           C  
ATOM     50  O   SER A   5      -6.266 -16.074  -1.557  1.00  0.00           O  
ATOM     51  CB  SER A   5      -8.277 -18.887  -1.881  1.00  0.00           C  
ATOM     52  OG  SER A   5      -8.576 -18.492  -0.532  1.00  0.00           O  
ATOM     53  H   SER A   5      -7.146 -19.156  -4.229  1.00  0.00           H  
ATOM     54  HA  SER A   5      -8.207 -16.938  -2.769  1.00  0.00           H  
ATOM     55  HB2 SER A   5      -9.206 -19.131  -2.426  1.00  0.00           H  
ATOM     56  HB3 SER A   5      -7.678 -19.808  -1.818  1.00  0.00           H  
ATOM     57  HG  SER A   5      -9.123 -17.714  -0.493  1.00  0.00           H  
ATOM     58  N   PHE A   6      -5.375 -18.142  -1.407  1.00  0.00           N  
ATOM     59  CA  PHE A   6      -4.213 -17.672  -0.649  1.00  0.00           C  
ATOM     60  C   PHE A   6      -3.251 -17.008  -1.605  1.00  0.00           C  
ATOM     61  O   PHE A   6      -2.746 -15.948  -1.278  1.00  0.00           O  
ATOM     62  CB  PHE A   6      -3.483 -18.788   0.156  1.00  0.00           C  
ATOM     63  CG  PHE A   6      -3.890 -18.735   1.636  1.00  0.00           C  
ATOM     64  CD1 PHE A   6      -5.218 -18.986   1.999  1.00  0.00           C  
ATOM     65  CD2 PHE A   6      -2.956 -18.423   2.630  1.00  0.00           C  
ATOM     66  CE1 PHE A   6      -5.612 -18.899   3.337  1.00  0.00           C  
ATOM     67  CE2 PHE A   6      -3.347 -18.340   3.968  1.00  0.00           C  
ATOM     68  CZ  PHE A   6      -4.679 -18.573   4.322  1.00  0.00           C  
ATOM     69  H   PHE A   6      -5.425 -19.105  -1.668  1.00  0.00           H  
ATOM     70  HA  PHE A   6      -4.543 -16.903   0.066  1.00  0.00           H  
ATOM     71  HB2 PHE A   6      -3.698 -19.790  -0.243  1.00  0.00           H  
ATOM     72  HB3 PHE A   6      -2.394 -18.649   0.079  1.00  0.00           H  
ATOM     73  HD1 PHE A   6      -5.948 -19.243   1.240  1.00  0.00           H  
ATOM     74  HD2 PHE A   6      -1.920 -18.238   2.374  1.00  0.00           H  
ATOM     75  HE1 PHE A   6      -6.644 -19.085   3.611  1.00  0.00           H  
ATOM     76  HE2 PHE A   6      -2.618 -18.094   4.731  1.00  0.00           H  
ATOM     77  HZ  PHE A   6      -4.983 -18.503   5.360  1.00  0.00           H  
ATOM     78  N   SER A   7      -2.980 -17.611  -2.785  1.00  0.00           N  
ATOM     79  CA  SER A   7      -2.049 -17.002  -3.734  1.00  0.00           C  
ATOM     80  C   SER A   7      -2.277 -15.512  -3.883  1.00  0.00           C  
ATOM     81  O   SER A   7      -1.311 -14.766  -3.830  1.00  0.00           O  
ATOM     82  CB  SER A   7      -2.189 -17.687  -5.115  1.00  0.00           C  
ATOM     83  OG  SER A   7      -1.825 -19.076  -5.053  1.00  0.00           O  
ATOM     84  H   SER A   7      -3.374 -18.504  -3.005  1.00  0.00           H  
ATOM     85  HA  SER A   7      -1.023 -17.171  -3.369  1.00  0.00           H  
ATOM     86  HB2 SER A   7      -3.246 -17.630  -5.397  1.00  0.00           H  
ATOM     87  HB3 SER A   7      -1.589 -17.176  -5.882  1.00  0.00           H  
ATOM     88  HG  SER A   7      -0.907 -19.203  -4.831  1.00  0.00           H  
ATOM     89  N   ASP A   8      -3.535 -15.039  -4.047  1.00  0.00           N  
ATOM     90  CA  ASP A   8      -3.761 -13.593  -4.109  1.00  0.00           C  
ATOM     91  C   ASP A   8      -3.345 -12.968  -2.797  1.00  0.00           C  
ATOM     92  O   ASP A   8      -2.606 -11.996  -2.809  1.00  0.00           O  
ATOM     93  CB  ASP A   8      -5.240 -13.215  -4.390  1.00  0.00           C  
ATOM     94  CG  ASP A   8      -5.449 -11.720  -4.423  1.00  0.00           C  
ATOM     95  OD1 ASP A   8      -4.521 -10.987  -4.858  1.00  0.00           O  
ATOM     96  OD2 ASP A   8      -6.551 -11.263  -4.013  1.00  0.00           O  
ATOM     97  H   ASP A   8      -4.320 -15.658  -4.091  1.00  0.00           H  
ATOM     98  HA  ASP A   8      -3.144 -13.182  -4.925  1.00  0.00           H  
ATOM     99  HB2 ASP A   8      -5.542 -13.622  -5.367  1.00  0.00           H  
ATOM    100  HB3 ASP A   8      -5.886 -13.655  -3.614  1.00  0.00           H  
ATOM    101  N   GLU A   9      -3.806 -13.522  -1.650  1.00  0.00           N  
ATOM    102  CA  GLU A   9      -3.429 -12.954  -0.353  1.00  0.00           C  
ATOM    103  C   GLU A   9      -1.985 -13.224   0.018  1.00  0.00           C  
ATOM    104  O   GLU A   9      -1.582 -12.760   1.073  1.00  0.00           O  
ATOM    105  CB  GLU A   9      -4.350 -13.453   0.797  1.00  0.00           C  
ATOM    106  CG  GLU A   9      -5.807 -12.942   0.635  1.00  0.00           C  
ATOM    107  CD  GLU A   9      -6.700 -13.553   1.686  1.00  0.00           C  
ATOM    108  OE1 GLU A   9      -6.329 -13.506   2.890  1.00  0.00           O  
ATOM    109  OE2 GLU A   9      -7.782 -14.087   1.318  1.00  0.00           O  
ATOM    110  H   GLU A   9      -4.376 -14.343  -1.671  1.00  0.00           H  
ATOM    111  HA  GLU A   9      -3.534 -11.861  -0.418  1.00  0.00           H  
ATOM    112  HB2 GLU A   9      -4.328 -14.553   0.809  1.00  0.00           H  
ATOM    113  HB3 GLU A   9      -3.979 -13.102   1.774  1.00  0.00           H  
ATOM    114  HG2 GLU A   9      -5.834 -11.846   0.745  1.00  0.00           H  
ATOM    115  HG3 GLU A   9      -6.188 -13.194  -0.367  1.00  0.00           H  
ATOM    116  N   MET A  10      -1.168 -13.935  -0.791  1.00  0.00           N  
ATOM    117  CA  MET A  10       0.236 -14.121  -0.422  1.00  0.00           C  
ATOM    118  C   MET A  10       0.854 -12.745  -0.290  1.00  0.00           C  
ATOM    119  O   MET A  10       1.560 -12.495   0.673  1.00  0.00           O  
ATOM    120  CB  MET A  10       0.991 -14.995  -1.468  1.00  0.00           C  
ATOM    121  CG  MET A  10       2.263 -15.691  -0.909  1.00  0.00           C  
ATOM    122  SD  MET A  10       3.484 -14.484  -0.298  1.00  0.00           S  
ATOM    123  CE  MET A  10       3.466 -14.839   1.490  1.00  0.00           C  
ATOM    124  H   MET A  10      -1.494 -14.332  -1.645  1.00  0.00           H  
ATOM    125  HA  MET A  10       0.254 -14.645   0.547  1.00  0.00           H  
ATOM    126  HB2 MET A  10       0.326 -15.812  -1.793  1.00  0.00           H  
ATOM    127  HB3 MET A  10       1.238 -14.388  -2.354  1.00  0.00           H  
ATOM    128  HG2 MET A  10       1.990 -16.394  -0.106  1.00  0.00           H  
ATOM    129  HG3 MET A  10       2.750 -16.269  -1.710  1.00  0.00           H  
ATOM    130  HE1 MET A  10       4.148 -14.144   2.003  1.00  0.00           H  
ATOM    131  HE2 MET A  10       2.452 -14.712   1.896  1.00  0.00           H  
ATOM    132  HE3 MET A  10       3.802 -15.871   1.668  1.00  0.00           H  
ATOM    133  N   ASN A  11       0.578 -11.825  -1.247  1.00  0.00           N  
ATOM    134  CA  ASN A  11       1.159 -10.481  -1.181  1.00  0.00           C  
ATOM    135  C   ASN A  11       0.501  -9.575  -0.154  1.00  0.00           C  
ATOM    136  O   ASN A  11       0.913  -8.429  -0.071  1.00  0.00           O  
ATOM    137  CB  ASN A  11       1.124  -9.814  -2.586  1.00  0.00           C  
ATOM    138  CG  ASN A  11       1.788 -10.664  -3.647  1.00  0.00           C  
ATOM    139  OD1 ASN A  11       2.280 -11.741  -3.342  1.00  0.00           O  
ATOM    140  ND2 ASN A  11       1.818 -10.198  -4.915  1.00  0.00           N  
ATOM    141  H   ASN A  11      -0.039 -12.041  -2.006  1.00  0.00           H  
ATOM    142  HA  ASN A  11       2.221 -10.566  -0.894  1.00  0.00           H  
ATOM    143  HB2 ASN A  11       0.074  -9.646  -2.877  1.00  0.00           H  
ATOM    144  HB3 ASN A  11       1.636  -8.839  -2.558  1.00  0.00           H  
ATOM    145 HD21 ASN A  11       1.412  -9.314  -5.149  1.00  0.00           H  
ATOM    146 HD22 ASN A  11       2.253 -10.740  -5.635  1.00  0.00           H  
ATOM    147  N   THR A  12      -0.493 -10.030   0.648  1.00  0.00           N  
ATOM    148  CA  THR A  12      -1.061  -9.173   1.692  1.00  0.00           C  
ATOM    149  C   THR A  12       0.019  -8.641   2.609  1.00  0.00           C  
ATOM    150  O   THR A  12      -0.163  -7.555   3.136  1.00  0.00           O  
ATOM    151  CB  THR A  12      -2.118  -9.941   2.535  1.00  0.00           C  
ATOM    152  OG1 THR A  12      -3.119 -10.498   1.668  1.00  0.00           O  
ATOM    153  CG2 THR A  12      -2.806  -9.053   3.607  1.00  0.00           C  
ATOM    154  H   THR A  12      -0.855 -10.955   0.564  1.00  0.00           H  
ATOM    155  HA  THR A  12      -1.559  -8.326   1.195  1.00  0.00           H  
ATOM    156  HB  THR A  12      -1.624 -10.789   3.036  1.00  0.00           H  
ATOM    157  HG1 THR A  12      -3.605  -9.831   1.195  1.00  0.00           H  
ATOM    158 HG21 THR A  12      -3.278  -8.176   3.139  1.00  0.00           H  
ATOM    159 HG22 THR A  12      -2.087  -8.709   4.366  1.00  0.00           H  
ATOM    160 HG23 THR A  12      -3.589  -9.638   4.115  1.00  0.00           H  
ATOM    161  N   ILE A  13       1.144  -9.369   2.802  1.00  0.00           N  
ATOM    162  CA  ILE A  13       2.234  -8.851   3.633  1.00  0.00           C  
ATOM    163  C   ILE A  13       2.455  -7.385   3.317  1.00  0.00           C  
ATOM    164  O   ILE A  13       2.541  -6.580   4.233  1.00  0.00           O  
ATOM    165  CB  ILE A  13       3.591  -9.608   3.439  1.00  0.00           C  
ATOM    166  CG1 ILE A  13       3.517 -11.154   3.667  1.00  0.00           C  
ATOM    167  CG2 ILE A  13       4.700  -8.969   4.330  1.00  0.00           C  
ATOM    168  CD1 ILE A  13       2.816 -11.579   4.986  1.00  0.00           C  
ATOM    169  H   ILE A  13       1.233 -10.273   2.389  1.00  0.00           H  
ATOM    170  HA  ILE A  13       1.923  -8.928   4.687  1.00  0.00           H  
ATOM    171  HB  ILE A  13       3.907  -9.468   2.391  1.00  0.00           H  
ATOM    172 HG12 ILE A  13       3.002 -11.650   2.830  1.00  0.00           H  
ATOM    173 HG13 ILE A  13       4.540 -11.566   3.672  1.00  0.00           H  
ATOM    174 HG21 ILE A  13       4.888  -7.923   4.042  1.00  0.00           H  
ATOM    175 HG22 ILE A  13       4.408  -8.986   5.390  1.00  0.00           H  
ATOM    176 HG23 ILE A  13       5.652  -9.511   4.222  1.00  0.00           H  
ATOM    177 HD11 ILE A  13       2.890 -12.672   5.109  1.00  0.00           H  
ATOM    178 HD12 ILE A  13       3.285 -11.103   5.859  1.00  0.00           H  
ATOM    179 HD13 ILE A  13       1.747 -11.316   4.967  1.00  0.00           H  
ATOM    180  N   LEU A  14       2.544  -7.025   2.016  1.00  0.00           N  
ATOM    181  CA  LEU A  14       2.806  -5.633   1.651  1.00  0.00           C  
ATOM    182  C   LEU A  14       1.583  -4.764   1.848  1.00  0.00           C  
ATOM    183  O   LEU A  14       1.767  -3.590   2.126  1.00  0.00           O  
ATOM    184  CB  LEU A  14       3.293  -5.521   0.178  1.00  0.00           C  
ATOM    185  CG  LEU A  14       4.636  -6.269  -0.097  1.00  0.00           C  
ATOM    186  CD1 LEU A  14       4.880  -6.366  -1.630  1.00  0.00           C  
ATOM    187  CD2 LEU A  14       5.853  -5.576   0.582  1.00  0.00           C  
ATOM    188  H   LEU A  14       2.410  -7.701   1.289  1.00  0.00           H  
ATOM    189  HA  LEU A  14       3.591  -5.232   2.310  1.00  0.00           H  
ATOM    190  HB2 LEU A  14       2.499  -5.936  -0.463  1.00  0.00           H  
ATOM    191  HB3 LEU A  14       3.415  -4.458  -0.090  1.00  0.00           H  
ATOM    192  HG  LEU A  14       4.574  -7.301   0.288  1.00  0.00           H  
ATOM    193 HD11 LEU A  14       4.952  -5.361  -2.072  1.00  0.00           H  
ATOM    194 HD12 LEU A  14       4.055  -6.909  -2.116  1.00  0.00           H  
ATOM    195 HD13 LEU A  14       5.815  -6.910  -1.841  1.00  0.00           H  
ATOM    196 HD21 LEU A  14       5.923  -4.525   0.260  1.00  0.00           H  
ATOM    197 HD22 LEU A  14       6.784  -6.089   0.299  1.00  0.00           H  
ATOM    198 HD23 LEU A  14       5.785  -5.605   1.680  1.00  0.00           H  
ATOM    199  N   ASP A  15       0.343  -5.287   1.711  1.00  0.00           N  
ATOM    200  CA  ASP A  15      -0.842  -4.441   1.879  1.00  0.00           C  
ATOM    201  C   ASP A  15      -0.770  -3.582   3.121  1.00  0.00           C  
ATOM    202  O   ASP A  15      -1.089  -2.408   3.030  1.00  0.00           O  
ATOM    203  CB  ASP A  15      -2.155  -5.265   1.960  1.00  0.00           C  
ATOM    204  CG  ASP A  15      -3.348  -4.345   2.042  1.00  0.00           C  
ATOM    205  OD1 ASP A  15      -3.680  -3.894   3.172  1.00  0.00           O  
ATOM    206  OD2 ASP A  15      -3.962  -4.062   0.977  1.00  0.00           O  
ATOM    207  H   ASP A  15       0.214  -6.242   1.444  1.00  0.00           H  
ATOM    208  HA  ASP A  15      -0.903  -3.787   0.993  1.00  0.00           H  
ATOM    209  HB2 ASP A  15      -2.255  -5.904   1.068  1.00  0.00           H  
ATOM    210  HB3 ASP A  15      -2.135  -5.914   2.848  1.00  0.00           H  
ATOM    211  N   ASN A  16      -0.363  -4.138   4.285  1.00  0.00           N  
ATOM    212  CA  ASN A  16      -0.283  -3.316   5.498  1.00  0.00           C  
ATOM    213  C   ASN A  16       0.585  -2.106   5.227  1.00  0.00           C  
ATOM    214  O   ASN A  16       0.244  -1.022   5.674  1.00  0.00           O  
ATOM    215  CB  ASN A  16       0.297  -4.080   6.729  1.00  0.00           C  
ATOM    216  CG  ASN A  16      -0.768  -4.750   7.574  1.00  0.00           C  
ATOM    217  OD1 ASN A  16      -0.778  -4.537   8.777  1.00  0.00           O  
ATOM    218  ND2 ASN A  16      -1.681  -5.562   6.999  1.00  0.00           N  
ATOM    219  H   ASN A  16      -0.097  -5.103   4.321  1.00  0.00           H  
ATOM    220  HA  ASN A  16      -1.297  -2.959   5.745  1.00  0.00           H  
ATOM    221  HB2 ASN A  16       1.049  -4.821   6.415  1.00  0.00           H  
ATOM    222  HB3 ASN A  16       0.816  -3.359   7.384  1.00  0.00           H  
ATOM    223 HD21 ASN A  16      -1.682  -5.746   6.017  1.00  0.00           H  
ATOM    224 HD22 ASN A  16      -2.382  -5.994   7.569  1.00  0.00           H  
ATOM    225  N   LEU A  17       1.714  -2.275   4.504  1.00  0.00           N  
ATOM    226  CA  LEU A  17       2.610  -1.144   4.271  1.00  0.00           C  
ATOM    227  C   LEU A  17       1.970  -0.217   3.260  1.00  0.00           C  
ATOM    228  O   LEU A  17       1.867   0.974   3.513  1.00  0.00           O  
ATOM    229  CB  LEU A  17       4.028  -1.557   3.771  1.00  0.00           C  
ATOM    230  CG  LEU A  17       4.671  -2.775   4.508  1.00  0.00           C  
ATOM    231  CD1 LEU A  17       6.162  -2.916   4.088  1.00  0.00           C  
ATOM    232  CD2 LEU A  17       4.548  -2.680   6.055  1.00  0.00           C  
ATOM    233  H   LEU A  17       1.940  -3.165   4.108  1.00  0.00           H  
ATOM    234  HA  LEU A  17       2.738  -0.603   5.225  1.00  0.00           H  
ATOM    235  HB2 LEU A  17       3.981  -1.806   2.697  1.00  0.00           H  
ATOM    236  HB3 LEU A  17       4.686  -0.677   3.872  1.00  0.00           H  
ATOM    237  HG  LEU A  17       4.174  -3.707   4.191  1.00  0.00           H  
ATOM    238 HD11 LEU A  17       6.256  -2.969   2.992  1.00  0.00           H  
ATOM    239 HD12 LEU A  17       6.602  -3.832   4.514  1.00  0.00           H  
ATOM    240 HD13 LEU A  17       6.739  -2.050   4.449  1.00  0.00           H  
ATOM    241 HD21 LEU A  17       3.495  -2.724   6.376  1.00  0.00           H  
ATOM    242 HD22 LEU A  17       4.990  -1.739   6.419  1.00  0.00           H  
ATOM    243 HD23 LEU A  17       5.074  -3.524   6.530  1.00  0.00           H  
ATOM    244  N   ALA A  18       1.536  -0.765   2.098  1.00  0.00           N  
ATOM    245  CA  ALA A  18       0.963   0.076   1.048  1.00  0.00           C  
ATOM    246  C   ALA A  18      -0.196   0.890   1.573  1.00  0.00           C  
ATOM    247  O   ALA A  18      -0.341   2.036   1.179  1.00  0.00           O  
ATOM    248  CB  ALA A  18       0.451  -0.773  -0.144  1.00  0.00           C  
ATOM    249  H   ALA A  18       1.621  -1.747   1.927  1.00  0.00           H  
ATOM    250  HA  ALA A  18       1.762   0.741   0.679  1.00  0.00           H  
ATOM    251  HB1 ALA A  18      -0.349  -1.450   0.191  1.00  0.00           H  
ATOM    252  HB2 ALA A  18       0.052  -0.121  -0.937  1.00  0.00           H  
ATOM    253  HB3 ALA A  18       1.275  -1.374  -0.563  1.00  0.00           H  
ATOM    254  N   ALA A  19      -1.029   0.307   2.465  1.00  0.00           N  
ATOM    255  CA  ALA A  19      -2.173   1.043   2.999  1.00  0.00           C  
ATOM    256  C   ALA A  19      -1.743   2.412   3.471  1.00  0.00           C  
ATOM    257  O   ALA A  19      -2.388   3.387   3.120  1.00  0.00           O  
ATOM    258  CB  ALA A  19      -2.830   0.284   4.182  1.00  0.00           C  
ATOM    259  H   ALA A  19      -0.890  -0.639   2.759  1.00  0.00           H  
ATOM    260  HA  ALA A  19      -2.919   1.145   2.194  1.00  0.00           H  
ATOM    261  HB1 ALA A  19      -3.684   0.864   4.568  1.00  0.00           H  
ATOM    262  HB2 ALA A  19      -3.196  -0.702   3.851  1.00  0.00           H  
ATOM    263  HB3 ALA A  19      -2.106   0.133   4.997  1.00  0.00           H  
ATOM    264  N   ARG A  20      -0.646   2.490   4.261  1.00  0.00           N  
ATOM    265  CA  ARG A  20      -0.176   3.785   4.759  1.00  0.00           C  
ATOM    266  C   ARG A  20       0.635   4.506   3.709  1.00  0.00           C  
ATOM    267  O   ARG A  20       0.639   5.726   3.750  1.00  0.00           O  
ATOM    268  CB  ARG A  20       0.607   3.676   6.105  1.00  0.00           C  
ATOM    269  CG  ARG A  20      -0.281   4.030   7.334  1.00  0.00           C  
ATOM    270  CD  ARG A  20      -1.549   3.139   7.485  1.00  0.00           C  
ATOM    271  NE  ARG A  20      -1.395   2.169   8.570  1.00  0.00           N  
ATOM    272  CZ  ARG A  20      -1.437   2.490   9.848  1.00  0.00           C  
ATOM    273  NH1 ARG A  20      -1.594   3.723  10.276  1.00  0.00           N  
ATOM    274  NH2 ARG A  20      -1.317   1.533  10.741  1.00  0.00           N  
ATOM    275  H   ARG A  20      -0.127   1.666   4.491  1.00  0.00           H  
ATOM    276  HA  ARG A  20      -1.053   4.428   4.934  1.00  0.00           H  
ATOM    277  HB2 ARG A  20       1.038   2.671   6.235  1.00  0.00           H  
ATOM    278  HB3 ARG A  20       1.451   4.385   6.102  1.00  0.00           H  
ATOM    279  HG2 ARG A  20       0.339   3.952   8.242  1.00  0.00           H  
ATOM    280  HG3 ARG A  20      -0.581   5.087   7.242  1.00  0.00           H  
ATOM    281  HD2 ARG A  20      -2.458   3.739   7.645  1.00  0.00           H  
ATOM    282  HD3 ARG A  20      -1.740   2.587   6.552  1.00  0.00           H  
ATOM    283  HE  ARG A  20      -1.269   1.180   8.301  1.00  0.00           H  
ATOM    284 HH11 ARG A  20      -1.686   4.516   9.630  1.00  0.00           H  
ATOM    285 HH12 ARG A  20      -1.623   3.930  11.285  1.00  0.00           H  
ATOM    286 HH21 ARG A  20      -1.193   0.549  10.458  1.00  0.00           H  
ATOM    287 HH22 ARG A  20      -1.344   1.742  11.751  1.00  0.00           H  
ATOM    288  N   ASP A  21       1.321   3.823   2.765  1.00  0.00           N  
ATOM    289  CA  ASP A  21       2.064   4.564   1.745  1.00  0.00           C  
ATOM    290  C   ASP A  21       1.164   5.602   1.112  1.00  0.00           C  
ATOM    291  O   ASP A  21       1.558   6.755   1.030  1.00  0.00           O  
ATOM    292  CB  ASP A  21       2.623   3.654   0.620  1.00  0.00           C  
ATOM    293  CG  ASP A  21       3.391   4.480  -0.382  1.00  0.00           C  
ATOM    294  OD1 ASP A  21       4.605   4.728  -0.148  1.00  0.00           O  
ATOM    295  OD2 ASP A  21       2.786   4.891  -1.409  1.00  0.00           O  
ATOM    296  H   ASP A  21       1.354   2.824   2.756  1.00  0.00           H  
ATOM    297  HA  ASP A  21       2.916   5.060   2.239  1.00  0.00           H  
ATOM    298  HB2 ASP A  21       3.286   2.887   1.053  1.00  0.00           H  
ATOM    299  HB3 ASP A  21       1.797   3.142   0.104  1.00  0.00           H  
ATOM    300  N   PHE A  22      -0.051   5.209   0.659  1.00  0.00           N  
ATOM    301  CA  PHE A  22      -0.917   6.179  -0.004  1.00  0.00           C  
ATOM    302  C   PHE A  22      -1.500   7.128   1.018  1.00  0.00           C  
ATOM    303  O   PHE A  22      -1.565   8.316   0.746  1.00  0.00           O  
ATOM    304  CB  PHE A  22      -2.032   5.523  -0.866  1.00  0.00           C  
ATOM    305  CG  PHE A  22      -3.276   5.173  -0.041  1.00  0.00           C  
ATOM    306  CD1 PHE A  22      -4.222   6.162   0.236  1.00  0.00           C  
ATOM    307  CD2 PHE A  22      -3.484   3.870   0.431  1.00  0.00           C  
ATOM    308  CE1 PHE A  22      -5.374   5.858   0.970  1.00  0.00           C  
ATOM    309  CE2 PHE A  22      -4.639   3.563   1.154  1.00  0.00           C  
ATOM    310  CZ  PHE A  22      -5.581   4.558   1.434  1.00  0.00           C  
ATOM    311  H   PHE A  22      -0.375   4.269   0.777  1.00  0.00           H  
ATOM    312  HA  PHE A  22      -0.286   6.737  -0.716  1.00  0.00           H  
ATOM    313  HB2 PHE A  22      -2.357   6.227  -1.651  1.00  0.00           H  
ATOM    314  HB3 PHE A  22      -1.632   4.634  -1.381  1.00  0.00           H  
ATOM    315  HD1 PHE A  22      -4.074   7.181  -0.119  1.00  0.00           H  
ATOM    316  HD2 PHE A  22      -2.750   3.095   0.235  1.00  0.00           H  
ATOM    317  HE1 PHE A  22      -6.107   6.634   1.177  1.00  0.00           H  
ATOM    318  HE2 PHE A  22      -4.813   2.550   1.501  1.00  0.00           H  
ATOM    319  HZ  PHE A  22      -6.470   4.320   2.006  1.00  0.00           H  
ATOM    320  N   ILE A  23      -1.937   6.642   2.205  1.00  0.00           N  
ATOM    321  CA  ILE A  23      -2.574   7.546   3.172  1.00  0.00           C  
ATOM    322  C   ILE A  23      -1.618   8.674   3.515  1.00  0.00           C  
ATOM    323  O   ILE A  23      -2.054   9.813   3.560  1.00  0.00           O  
ATOM    324  CB  ILE A  23      -3.159   6.829   4.445  1.00  0.00           C  
ATOM    325  CG1 ILE A  23      -4.705   7.002   4.591  1.00  0.00           C  
ATOM    326  CG2 ILE A  23      -2.420   7.195   5.763  1.00  0.00           C  
ATOM    327  CD1 ILE A  23      -5.169   8.446   4.924  1.00  0.00           C  
ATOM    328  H   ILE A  23      -1.849   5.667   2.411  1.00  0.00           H  
ATOM    329  HA  ILE A  23      -3.409   7.999   2.612  1.00  0.00           H  
ATOM    330  HB  ILE A  23      -3.027   5.741   4.331  1.00  0.00           H  
ATOM    331 HG12 ILE A  23      -5.186   6.681   3.652  1.00  0.00           H  
ATOM    332 HG13 ILE A  23      -5.080   6.337   5.389  1.00  0.00           H  
ATOM    333 HG21 ILE A  23      -1.356   6.926   5.699  1.00  0.00           H  
ATOM    334 HG22 ILE A  23      -2.490   8.272   5.976  1.00  0.00           H  
ATOM    335 HG23 ILE A  23      -2.856   6.646   6.614  1.00  0.00           H  
ATOM    336 HD11 ILE A  23      -4.852   8.736   5.938  1.00  0.00           H  
ATOM    337 HD12 ILE A  23      -4.768   9.176   4.208  1.00  0.00           H  
ATOM    338 HD13 ILE A  23      -6.269   8.496   4.889  1.00  0.00           H  
ATOM    339  N   ASN A  24      -0.315   8.381   3.751  1.00  0.00           N  
ATOM    340  CA  ASN A  24       0.658   9.434   4.066  1.00  0.00           C  
ATOM    341  C   ASN A  24       1.214  10.111   2.830  1.00  0.00           C  
ATOM    342  O   ASN A  24       2.061  10.969   3.006  1.00  0.00           O  
ATOM    343  CB  ASN A  24       1.804   8.902   4.982  1.00  0.00           C  
ATOM    344  CG  ASN A  24       1.375   8.778   6.428  1.00  0.00           C  
ATOM    345  OD1 ASN A  24       0.810   9.727   6.949  1.00  0.00           O  
ATOM    346  ND2 ASN A  24       1.639   7.650   7.124  1.00  0.00           N  
ATOM    347  H   ASN A  24       0.015   7.441   3.665  1.00  0.00           H  
ATOM    348  HA  ASN A  24       0.152  10.247   4.610  1.00  0.00           H  
ATOM    349  HB2 ASN A  24       2.188   7.955   4.572  1.00  0.00           H  
ATOM    350  HB3 ASN A  24       2.648   9.608   5.003  1.00  0.00           H  
ATOM    351 HD21 ASN A  24       2.109   6.872   6.707  1.00  0.00           H  
ATOM    352 HD22 ASN A  24       1.369   7.590   8.088  1.00  0.00           H  
ATOM    353  N   TRP A  25       0.774   9.798   1.589  1.00  0.00           N  
ATOM    354  CA  TRP A  25       1.131  10.636   0.438  1.00  0.00           C  
ATOM    355  C   TRP A  25       0.225  11.847   0.429  1.00  0.00           C  
ATOM    356  O   TRP A  25       0.720  12.941   0.201  1.00  0.00           O  
ATOM    357  CB  TRP A  25       1.069   9.890  -0.931  1.00  0.00           C  
ATOM    358  CG  TRP A  25       0.402  10.713  -2.004  1.00  0.00           C  
ATOM    359  CD1 TRP A  25       0.868  11.825  -2.598  1.00  0.00           C  
ATOM    360  CD2 TRP A  25      -0.950  10.427  -2.610  1.00  0.00           C  
ATOM    361  NE1 TRP A  25      -0.003  12.248  -3.477  1.00  0.00           N  
ATOM    362  CE2 TRP A  25      -1.088  11.450  -3.528  1.00  0.00           C  
ATOM    363  CE3 TRP A  25      -1.929   9.454  -2.433  1.00  0.00           C  
ATOM    364  CZ2 TRP A  25      -2.218  11.549  -4.345  1.00  0.00           C  
ATOM    365  CZ3 TRP A  25      -3.069   9.536  -3.245  1.00  0.00           C  
ATOM    366  CH2 TRP A  25      -3.206  10.565  -4.190  1.00  0.00           C  
ATOM    367  H   TRP A  25       0.123   9.058   1.453  1.00  0.00           H  
ATOM    368  HA  TRP A  25       2.168  10.991   0.544  1.00  0.00           H  
ATOM    369  HB2 TRP A  25       2.078   9.611  -1.277  1.00  0.00           H  
ATOM    370  HB3 TRP A  25       0.499   8.960  -0.842  1.00  0.00           H  
ATOM    371  HD1 TRP A  25       1.826  12.299  -2.377  1.00  0.00           H  
ATOM    372  HE1 TRP A  25       0.126  13.088  -4.065  1.00  0.00           H  
ATOM    373  HE3 TRP A  25      -1.818   8.666  -1.702  1.00  0.00           H  
ATOM    374  HZ2 TRP A  25      -2.320  12.353  -5.070  1.00  0.00           H  
ATOM    375  HZ3 TRP A  25      -3.854   8.794  -3.138  1.00  0.00           H  
ATOM    376  HH2 TRP A  25      -4.095  10.601  -4.814  1.00  0.00           H  
ATOM    377  N   LEU A  26      -1.099  11.666   0.651  1.00  0.00           N  
ATOM    378  CA  LEU A  26      -2.019  12.801   0.600  1.00  0.00           C  
ATOM    379  C   LEU A  26      -1.455  13.974   1.376  1.00  0.00           C  
ATOM    380  O   LEU A  26      -1.492  15.086   0.874  1.00  0.00           O  
ATOM    381  CB  LEU A  26      -3.439  12.477   1.152  1.00  0.00           C  
ATOM    382  CG  LEU A  26      -4.251  11.401   0.360  1.00  0.00           C  
ATOM    383  CD1 LEU A  26      -5.620  11.166   1.059  1.00  0.00           C  
ATOM    384  CD2 LEU A  26      -4.493  11.799  -1.124  1.00  0.00           C  
ATOM    385  H   LEU A  26      -1.466  10.752   0.824  1.00  0.00           H  
ATOM    386  HA  LEU A  26      -2.116  13.100  -0.452  1.00  0.00           H  
ATOM    387  HB2 LEU A  26      -3.323  12.149   2.198  1.00  0.00           H  
ATOM    388  HB3 LEU A  26      -4.028  13.408   1.157  1.00  0.00           H  
ATOM    389  HG  LEU A  26      -3.718  10.436   0.374  1.00  0.00           H  
ATOM    390 HD11 LEU A  26      -6.224  12.087   1.041  1.00  0.00           H  
ATOM    391 HD12 LEU A  26      -5.474  10.862   2.107  1.00  0.00           H  
ATOM    392 HD13 LEU A  26      -6.187  10.369   0.549  1.00  0.00           H  
ATOM    393 HD21 LEU A  26      -3.554  11.829  -1.691  1.00  0.00           H  
ATOM    394 HD22 LEU A  26      -4.972  12.788  -1.186  1.00  0.00           H  
ATOM    395 HD23 LEU A  26      -5.148  11.065  -1.621  1.00  0.00           H  
ATOM    396  N   ILE A  27      -0.924  13.740   2.600  1.00  0.00           N  
ATOM    397  CA  ILE A  27      -0.403  14.854   3.395  1.00  0.00           C  
ATOM    398  C   ILE A  27       0.805  15.485   2.737  1.00  0.00           C  
ATOM    399  O   ILE A  27       0.910  16.698   2.821  1.00  0.00           O  
ATOM    400  CB  ILE A  27      -0.130  14.505   4.895  1.00  0.00           C  
ATOM    401  CG1 ILE A  27       1.042  13.497   5.108  1.00  0.00           C  
ATOM    402  CG2 ILE A  27      -1.432  13.987   5.573  1.00  0.00           C  
ATOM    403  CD1 ILE A  27       2.428  14.177   5.282  1.00  0.00           C  
ATOM    404  H   ILE A  27      -0.886  12.807   2.963  1.00  0.00           H  
ATOM    405  HA  ILE A  27      -1.195  15.625   3.403  1.00  0.00           H  
ATOM    406  HB  ILE A  27       0.132  15.442   5.417  1.00  0.00           H  
ATOM    407 HG12 ILE A  27       0.878  12.890   6.015  1.00  0.00           H  
ATOM    408 HG13 ILE A  27       1.078  12.801   4.263  1.00  0.00           H  
ATOM    409 HG21 ILE A  27      -2.263  14.694   5.418  1.00  0.00           H  
ATOM    410 HG22 ILE A  27      -1.730  13.005   5.174  1.00  0.00           H  
ATOM    411 HG23 ILE A  27      -1.279  13.881   6.659  1.00  0.00           H  
ATOM    412 HD11 ILE A  27       3.223  13.413   5.304  1.00  0.00           H  
ATOM    413 HD12 ILE A  27       2.649  14.880   4.470  1.00  0.00           H  
ATOM    414 HD13 ILE A  27       2.459  14.735   6.231  1.00  0.00           H  
ATOM    415  N   GLN A  28       1.719  14.718   2.084  1.00  0.00           N  
ATOM    416  CA  GLN A  28       2.922  15.320   1.490  1.00  0.00           C  
ATOM    417  C   GLN A  28       2.740  15.602   0.012  1.00  0.00           C  
ATOM    418  O   GLN A  28       3.695  15.472  -0.736  1.00  0.00           O  
ATOM    419  CB  GLN A  28       4.225  14.491   1.731  1.00  0.00           C  
ATOM    420  CG  GLN A  28       4.165  13.066   1.121  1.00  0.00           C  
ATOM    421  CD  GLN A  28       5.512  12.402   0.961  1.00  0.00           C  
ATOM    422  OE1 GLN A  28       6.506  12.909   1.457  1.00  0.00           O  
ATOM    423  NE2 GLN A  28       5.569  11.244   0.264  1.00  0.00           N  
ATOM    424  H   GLN A  28       1.581  13.733   1.981  1.00  0.00           H  
ATOM    425  HA  GLN A  28       3.096  16.299   1.961  1.00  0.00           H  
ATOM    426  HB2 GLN A  28       5.079  15.012   1.275  1.00  0.00           H  
ATOM    427  HB3 GLN A  28       4.432  14.416   2.810  1.00  0.00           H  
ATOM    428  HG2 GLN A  28       3.583  12.431   1.798  1.00  0.00           H  
ATOM    429  HG3 GLN A  28       3.668  13.085   0.139  1.00  0.00           H  
ATOM    430 HE21 GLN A  28       4.744  10.835  -0.131  1.00  0.00           H  
ATOM    431 HE22 GLN A  28       6.448  10.782   0.137  1.00  0.00           H  
ATOM    432  N   THR A  29       1.539  15.998  -0.463  1.00  0.00           N  
ATOM    433  CA  THR A  29       1.386  16.221  -1.901  1.00  0.00           C  
ATOM    434  C   THR A  29       2.138  17.471  -2.290  1.00  0.00           C  
ATOM    435  O   THR A  29       2.940  17.419  -3.205  1.00  0.00           O  
ATOM    436  CB  THR A  29      -0.104  16.304  -2.339  1.00  0.00           C  
ATOM    437  OG1 THR A  29      -0.725  15.022  -2.150  1.00  0.00           O  
ATOM    438  CG2 THR A  29      -0.238  16.663  -3.842  1.00  0.00           C  
ATOM    439  H   THR A  29       0.763  16.167   0.146  1.00  0.00           H  
ATOM    440  HA  THR A  29       1.807  15.356  -2.439  1.00  0.00           H  
ATOM    441  HB  THR A  29      -0.633  17.072  -1.748  1.00  0.00           H  
ATOM    442  HG1 THR A  29      -0.656  14.724  -1.252  1.00  0.00           H  
ATOM    443 HG21 THR A  29      -1.301  16.643  -4.130  1.00  0.00           H  
ATOM    444 HG22 THR A  29       0.306  15.929  -4.457  1.00  0.00           H  
ATOM    445 HG23 THR A  29       0.159  17.668  -4.050  1.00  0.00           H  
ATOM    446  N   LYS A  30       1.888  18.618  -1.622  1.00  0.00           N  
ATOM    447  CA  LYS A  30       2.529  19.857  -2.060  1.00  0.00           C  
ATOM    448  C   LYS A  30       4.025  19.790  -1.836  1.00  0.00           C  
ATOM    449  O   LYS A  30       4.767  20.107  -2.750  1.00  0.00           O  
ATOM    450  CB  LYS A  30       1.894  21.082  -1.343  1.00  0.00           C  
ATOM    451  CG  LYS A  30       2.447  22.462  -1.805  1.00  0.00           C  
ATOM    452  CD  LYS A  30       2.297  22.775  -3.325  1.00  0.00           C  
ATOM    453  CE  LYS A  30       0.843  22.624  -3.853  1.00  0.00           C  
ATOM    454  NZ  LYS A  30       0.710  23.167  -5.229  1.00  0.00           N  
ATOM    455  H   LYS A  30       1.255  18.636  -0.844  1.00  0.00           H  
ATOM    456  HA  LYS A  30       2.331  19.957  -3.141  1.00  0.00           H  
ATOM    457  HB2 LYS A  30       0.803  21.056  -1.498  1.00  0.00           H  
ATOM    458  HB3 LYS A  30       2.073  20.985  -0.259  1.00  0.00           H  
ATOM    459  HG2 LYS A  30       1.909  23.241  -1.238  1.00  0.00           H  
ATOM    460  HG3 LYS A  30       3.515  22.529  -1.535  1.00  0.00           H  
ATOM    461  HD2 LYS A  30       2.614  23.820  -3.482  1.00  0.00           H  
ATOM    462  HD3 LYS A  30       2.976  22.136  -3.911  1.00  0.00           H  
ATOM    463  HE2 LYS A  30       0.559  21.559  -3.866  1.00  0.00           H  
ATOM    464  HE3 LYS A  30       0.146  23.157  -3.185  1.00  0.00           H  
ATOM    465  HZ1 LYS A  30       1.410  22.709  -5.913  1.00  0.00           H  
ATOM    466  HZ2 LYS A  30       0.880  24.236  -5.259  1.00  0.00           H  
ATOM    467  HZ3 LYS A  30      -0.282  22.997  -5.629  1.00  0.00           H  
ATOM    468  N   ILE A  31       4.489  19.383  -0.629  1.00  0.00           N  
ATOM    469  CA  ILE A  31       5.932  19.384  -0.359  1.00  0.00           C  
ATOM    470  C   ILE A  31       6.654  18.377  -1.236  1.00  0.00           C  
ATOM    471  O   ILE A  31       7.709  18.730  -1.741  1.00  0.00           O  
ATOM    472  CB  ILE A  31       6.275  19.192   1.156  1.00  0.00           C  
ATOM    473  CG1 ILE A  31       7.752  19.545   1.519  1.00  0.00           C  
ATOM    474  CG2 ILE A  31       5.987  17.740   1.623  1.00  0.00           C  
ATOM    475  CD1 ILE A  31       8.076  21.063   1.468  1.00  0.00           C  
ATOM    476  H   ILE A  31       3.851  19.117   0.095  1.00  0.00           H  
ATOM    477  HA  ILE A  31       6.275  20.392  -0.639  1.00  0.00           H  
ATOM    478  HB  ILE A  31       5.619  19.867   1.731  1.00  0.00           H  
ATOM    479 HG12 ILE A  31       7.951  19.221   2.556  1.00  0.00           H  
ATOM    480 HG13 ILE A  31       8.443  18.992   0.861  1.00  0.00           H  
ATOM    481 HG21 ILE A  31       6.053  17.653   2.719  1.00  0.00           H  
ATOM    482 HG22 ILE A  31       4.978  17.444   1.324  1.00  0.00           H  
ATOM    483 HG23 ILE A  31       6.710  17.042   1.180  1.00  0.00           H  
ATOM    484 HD11 ILE A  31       9.092  21.237   1.859  1.00  0.00           H  
ATOM    485 HD12 ILE A  31       8.039  21.458   0.444  1.00  0.00           H  
ATOM    486 HD13 ILE A  31       7.367  21.627   2.094  1.00  0.00           H  
ATOM    487  N   THR A  32       6.129  17.138  -1.428  1.00  0.00           N  
ATOM    488  CA  THR A  32       6.840  16.117  -2.211  1.00  0.00           C  
ATOM    489  C   THR A  32       6.169  15.914  -3.554  1.00  0.00           C  
ATOM    490  O   THR A  32       6.837  16.069  -4.564  1.00  0.00           O  
ATOM    491  CB  THR A  32       6.939  14.781  -1.420  1.00  0.00           C  
ATOM    492  OG1 THR A  32       7.620  15.061  -0.183  1.00  0.00           O  
ATOM    493  CG2 THR A  32       7.711  13.696  -2.218  1.00  0.00           C  
ATOM    494  H   THR A  32       5.240  16.894  -1.038  1.00  0.00           H  
ATOM    495  HA  THR A  32       7.883  16.425  -2.391  1.00  0.00           H  
ATOM    496  HB  THR A  32       5.931  14.396  -1.204  1.00  0.00           H  
ATOM    497  HG1 THR A  32       7.695  14.298   0.382  1.00  0.00           H  
ATOM    498 HG21 THR A  32       8.735  14.041  -2.431  1.00  0.00           H  
ATOM    499 HG22 THR A  32       7.205  13.471  -3.170  1.00  0.00           H  
ATOM    500 HG23 THR A  32       7.770  12.765  -1.630  1.00  0.00           H  
ATOM    501  N   ASP A  33       4.862  15.559  -3.588  1.00  0.00           N  
ATOM    502  CA  ASP A  33       4.170  15.329  -4.858  1.00  0.00           C  
ATOM    503  C   ASP A  33       4.683  14.053  -5.470  1.00  0.00           C  
ATOM    504  O   ASP A  33       4.217  13.633  -6.518  1.00  0.00           O  
ATOM    505  CB  ASP A  33       4.299  16.520  -5.850  1.00  0.00           C  
ATOM    506  CG  ASP A  33       3.130  16.555  -6.803  1.00  0.00           C  
ATOM    507  OD1 ASP A  33       2.071  17.125  -6.419  1.00  0.00           O  
ATOM    508  OD2 ASP A  33       3.256  16.016  -7.935  1.00  0.00           O  
ATOM    509  H   ASP A  33       4.344  15.424  -2.741  1.00  0.00           H  
ATOM    510  HA  ASP A  33       3.098  15.170  -4.652  1.00  0.00           H  
ATOM    511  HB2 ASP A  33       4.321  17.470  -5.294  1.00  0.00           H  
ATOM    512  HB3 ASP A  33       5.236  16.453  -6.427  1.00  0.00           H  
TER     513      ASP A  33                                                      
ENDMDL                                                                          
MODEL        5                                                                  
ATOM      1  N   HIS A   1      -4.245 -14.098 -14.488  1.00  0.00           N  
ATOM      2  CA  HIS A   1      -2.905 -14.649 -14.592  1.00  0.00           C  
ATOM      3  C   HIS A   1      -2.441 -15.019 -13.200  1.00  0.00           C  
ATOM      4  O   HIS A   1      -2.277 -14.110 -12.401  1.00  0.00           O  
ATOM      5  CB  HIS A   1      -1.942 -13.601 -15.212  1.00  0.00           C  
ATOM      6  CG  HIS A   1      -2.172 -13.368 -16.687  1.00  0.00           C  
ATOM      7  ND1 HIS A   1      -1.202 -13.085 -17.528  1.00  0.00           N  
ATOM      8  CD2 HIS A   1      -3.350 -13.409 -17.345  1.00  0.00           C  
ATOM      9  CE1 HIS A   1      -1.684 -12.943 -18.722  1.00  0.00           C  
ATOM     10  NE2 HIS A   1      -2.926 -13.116 -18.687  1.00  0.00           N  
ATOM     11  H1  HIS A   1      -4.981 -14.691 -14.158  1.00  0.00           H  
ATOM     12  HA  HIS A   1      -2.918 -15.527 -15.258  1.00  0.00           H  
ATOM     13  HB2 HIS A   1      -2.024 -12.639 -14.681  1.00  0.00           H  
ATOM     14  HB3 HIS A   1      -0.912 -13.976 -15.087  1.00  0.00           H  
ATOM     15  HD1 HIS A   1      -0.206 -12.995 -17.280  1.00  0.00           H  
ATOM     16  HD2 HIS A   1      -4.361 -13.604 -16.989  1.00  0.00           H  
ATOM     17  HE1 HIS A   1      -1.115 -12.712 -19.620  1.00  0.00           H  
ATOM     18  N   ALA A   2      -2.218 -16.320 -12.891  1.00  0.00           N  
ATOM     19  CA  ALA A   2      -1.700 -16.701 -11.577  1.00  0.00           C  
ATOM     20  C   ALA A   2      -2.589 -16.177 -10.472  1.00  0.00           C  
ATOM     21  O   ALA A   2      -2.169 -15.287  -9.749  1.00  0.00           O  
ATOM     22  CB  ALA A   2      -0.226 -16.235 -11.441  1.00  0.00           C  
ATOM     23  H   ALA A   2      -2.373 -17.048 -13.562  1.00  0.00           H  
ATOM     24  HA  ALA A   2      -1.692 -17.802 -11.482  1.00  0.00           H  
ATOM     25  HB1 ALA A   2       0.195 -16.576 -10.482  1.00  0.00           H  
ATOM     26  HB2 ALA A   2       0.375 -16.663 -12.261  1.00  0.00           H  
ATOM     27  HB3 ALA A   2      -0.141 -15.139 -11.488  1.00  0.00           H  
ATOM     28  N   ASP A   3      -3.819 -16.726 -10.342  1.00  0.00           N  
ATOM     29  CA  ASP A   3      -4.741 -16.305  -9.285  1.00  0.00           C  
ATOM     30  C   ASP A   3      -4.950 -17.444  -8.311  1.00  0.00           C  
ATOM     31  O   ASP A   3      -4.564 -18.560  -8.620  1.00  0.00           O  
ATOM     32  CB  ASP A   3      -6.101 -15.903  -9.915  1.00  0.00           C  
ATOM     33  CG  ASP A   3      -5.984 -14.727 -10.850  1.00  0.00           C  
ATOM     34  OD1 ASP A   3      -4.844 -14.352 -11.231  1.00  0.00           O  
ATOM     35  OD2 ASP A   3      -7.050 -14.159 -11.214  1.00  0.00           O  
ATOM     36  H   ASP A   3      -4.124 -17.456 -10.957  1.00  0.00           H  
ATOM     37  HA  ASP A   3      -4.353 -15.443  -8.716  1.00  0.00           H  
ATOM     38  HB2 ASP A   3      -6.520 -16.756 -10.474  1.00  0.00           H  
ATOM     39  HB3 ASP A   3      -6.818 -15.633  -9.122  1.00  0.00           H  
ATOM     40  N   GLY A   4      -5.564 -17.183  -7.132  1.00  0.00           N  
ATOM     41  CA  GLY A   4      -5.840 -18.261  -6.185  1.00  0.00           C  
ATOM     42  C   GLY A   4      -6.557 -17.736  -4.964  1.00  0.00           C  
ATOM     43  O   GLY A   4      -6.561 -16.532  -4.770  1.00  0.00           O  
ATOM     44  H   GLY A   4      -5.852 -16.253  -6.893  1.00  0.00           H  
ATOM     45  HA2 GLY A   4      -6.474 -19.017  -6.673  1.00  0.00           H  
ATOM     46  HA3 GLY A   4      -4.900 -18.738  -5.870  1.00  0.00           H  
ATOM     47  N   SER A   5      -7.167 -18.608  -4.129  1.00  0.00           N  
ATOM     48  CA  SER A   5      -7.919 -18.098  -2.985  1.00  0.00           C  
ATOM     49  C   SER A   5      -6.967 -17.439  -2.010  1.00  0.00           C  
ATOM     50  O   SER A   5      -7.041 -16.229  -1.854  1.00  0.00           O  
ATOM     51  CB  SER A   5      -8.782 -19.196  -2.303  1.00  0.00           C  
ATOM     52  OG  SER A   5      -9.412 -18.685  -1.119  1.00  0.00           O  
ATOM     53  H   SER A   5      -7.121 -19.597  -4.282  1.00  0.00           H  
ATOM     54  HA  SER A   5      -8.633 -17.337  -3.349  1.00  0.00           H  
ATOM     55  HB2 SER A   5      -9.531 -19.580  -3.019  1.00  0.00           H  
ATOM     56  HB3 SER A   5      -8.168 -20.048  -1.979  1.00  0.00           H  
ATOM     57  HG  SER A   5     -10.019 -17.974  -1.305  1.00  0.00           H  
ATOM     58  N   PHE A   6      -6.066 -18.207  -1.353  1.00  0.00           N  
ATOM     59  CA  PHE A   6      -5.121 -17.620  -0.399  1.00  0.00           C  
ATOM     60  C   PHE A   6      -3.822 -17.253  -1.081  1.00  0.00           C  
ATOM     61  O   PHE A   6      -3.199 -16.297  -0.649  1.00  0.00           O  
ATOM     62  CB  PHE A   6      -4.854 -18.571   0.796  1.00  0.00           C  
ATOM     63  CG  PHE A   6      -4.112 -19.839   0.349  1.00  0.00           C  
ATOM     64  CD1 PHE A   6      -2.722 -19.815   0.192  1.00  0.00           C  
ATOM     65  CD2 PHE A   6      -4.811 -21.025   0.094  1.00  0.00           C  
ATOM     66  CE1 PHE A   6      -2.043 -20.950  -0.253  1.00  0.00           C  
ATOM     67  CE2 PHE A   6      -4.132 -22.162  -0.348  1.00  0.00           C  
ATOM     68  CZ  PHE A   6      -2.747 -22.125  -0.526  1.00  0.00           C  
ATOM     69  H   PHE A   6      -6.013 -19.188  -1.533  1.00  0.00           H  
ATOM     70  HA  PHE A   6      -5.553 -16.701   0.034  1.00  0.00           H  
ATOM     71  HB2 PHE A   6      -4.247 -18.052   1.557  1.00  0.00           H  
ATOM     72  HB3 PHE A   6      -5.813 -18.834   1.267  1.00  0.00           H  
ATOM     73  HD1 PHE A   6      -2.164 -18.912   0.413  1.00  0.00           H  
ATOM     74  HD2 PHE A   6      -5.886 -21.069   0.236  1.00  0.00           H  
ATOM     75  HE1 PHE A   6      -0.967 -20.920  -0.385  1.00  0.00           H  
ATOM     76  HE2 PHE A   6      -4.681 -23.075  -0.551  1.00  0.00           H  
ATOM     77  HZ  PHE A   6      -2.221 -23.006  -0.874  1.00  0.00           H  
ATOM     78  N   SER A   7      -3.375 -17.967  -2.143  1.00  0.00           N  
ATOM     79  CA  SER A   7      -2.151 -17.556  -2.827  1.00  0.00           C  
ATOM     80  C   SER A   7      -2.253 -16.111  -3.258  1.00  0.00           C  
ATOM     81  O   SER A   7      -1.240 -15.429  -3.225  1.00  0.00           O  
ATOM     82  CB  SER A   7      -1.849 -18.429  -4.073  1.00  0.00           C  
ATOM     83  OG  SER A   7      -1.618 -19.797  -3.696  1.00  0.00           O  
ATOM     84  H   SER A   7      -3.853 -18.777  -2.479  1.00  0.00           H  
ATOM     85  HA  SER A   7      -1.313 -17.657  -2.115  1.00  0.00           H  
ATOM     86  HB2 SER A   7      -2.715 -18.410  -4.750  1.00  0.00           H  
ATOM     87  HB3 SER A   7      -0.976 -18.036  -4.623  1.00  0.00           H  
ATOM     88  HG  SER A   7      -0.851 -19.895  -3.141  1.00  0.00           H  
ATOM     89  N   ASP A   8      -3.445 -15.598  -3.642  1.00  0.00           N  
ATOM     90  CA  ASP A   8      -3.549 -14.166  -3.922  1.00  0.00           C  
ATOM     91  C   ASP A   8      -3.122 -13.381  -2.700  1.00  0.00           C  
ATOM     92  O   ASP A   8      -2.376 -12.427  -2.845  1.00  0.00           O  
ATOM     93  CB  ASP A   8      -4.989 -13.742  -4.310  1.00  0.00           C  
ATOM     94  CG  ASP A   8      -5.036 -12.255  -4.558  1.00  0.00           C  
ATOM     95  OD1 ASP A   8      -4.569 -11.821  -5.646  1.00  0.00           O  
ATOM     96  OD2 ASP A   8      -5.532 -11.512  -3.669  1.00  0.00           O  
ATOM     97  H   ASP A   8      -4.267 -16.168  -3.706  1.00  0.00           H  
ATOM     98  HA  ASP A   8      -2.879 -13.927  -4.764  1.00  0.00           H  
ATOM     99  HB2 ASP A   8      -5.294 -14.266  -5.229  1.00  0.00           H  
ATOM    100  HB3 ASP A   8      -5.692 -14.016  -3.506  1.00  0.00           H  
ATOM    101  N   GLU A   9      -3.576 -13.776  -1.486  1.00  0.00           N  
ATOM    102  CA  GLU A   9      -3.176 -13.063  -0.273  1.00  0.00           C  
ATOM    103  C   GLU A   9      -1.705 -13.220   0.062  1.00  0.00           C  
ATOM    104  O   GLU A   9      -1.278 -12.587   1.015  1.00  0.00           O  
ATOM    105  CB  GLU A   9      -4.025 -13.471   0.967  1.00  0.00           C  
ATOM    106  CG  GLU A   9      -5.515 -13.062   0.817  1.00  0.00           C  
ATOM    107  CD  GLU A   9      -6.344 -13.445   2.018  1.00  0.00           C  
ATOM    108  OE1 GLU A   9      -5.785 -13.996   3.006  1.00  0.00           O  
ATOM    109  OE2 GLU A   9      -7.578 -13.190   1.979  1.00  0.00           O  
ATOM    110  H   GLU A   9      -4.173 -14.573  -1.396  1.00  0.00           H  
ATOM    111  HA  GLU A   9      -3.341 -11.989  -0.458  1.00  0.00           H  
ATOM    112  HB2 GLU A   9      -3.957 -14.559   1.125  1.00  0.00           H  
ATOM    113  HB3 GLU A   9      -3.630 -12.977   1.871  1.00  0.00           H  
ATOM    114  HG2 GLU A   9      -5.583 -11.968   0.702  1.00  0.00           H  
ATOM    115  HG3 GLU A   9      -5.956 -13.535  -0.073  1.00  0.00           H  
ATOM    116  N   MET A  10      -0.887 -14.010  -0.670  1.00  0.00           N  
ATOM    117  CA  MET A  10       0.551 -14.035  -0.395  1.00  0.00           C  
ATOM    118  C   MET A  10       1.087 -12.617  -0.350  1.00  0.00           C  
ATOM    119  O   MET A  10       1.859 -12.308   0.543  1.00  0.00           O  
ATOM    120  CB  MET A  10       1.319 -14.839  -1.487  1.00  0.00           C  
ATOM    121  CG  MET A  10       2.829 -15.046  -1.167  1.00  0.00           C  
ATOM    122  SD  MET A  10       3.216 -16.770  -0.704  1.00  0.00           S  
ATOM    123  CE  MET A  10       2.297 -16.994   0.850  1.00  0.00           C  
ATOM    124  H   MET A  10      -1.238 -14.582  -1.406  1.00  0.00           H  
ATOM    125  HA  MET A  10       0.701 -14.520   0.584  1.00  0.00           H  
ATOM    126  HB2 MET A  10       0.845 -15.823  -1.629  1.00  0.00           H  
ATOM    127  HB3 MET A  10       1.209 -14.285  -2.436  1.00  0.00           H  
ATOM    128  HG2 MET A  10       3.436 -14.848  -2.065  1.00  0.00           H  
ATOM    129  HG3 MET A  10       3.183 -14.377  -0.370  1.00  0.00           H  
ATOM    130  HE1 MET A  10       1.214 -16.980   0.657  1.00  0.00           H  
ATOM    131  HE2 MET A  10       2.568 -17.968   1.284  1.00  0.00           H  
ATOM    132  HE3 MET A  10       2.559 -16.197   1.561  1.00  0.00           H  
ATOM    133  N   ASN A  11       0.684 -11.738  -1.301  1.00  0.00           N  
ATOM    134  CA  ASN A  11       1.203 -10.367  -1.325  1.00  0.00           C  
ATOM    135  C   ASN A  11       0.477  -9.418  -0.389  1.00  0.00           C  
ATOM    136  O   ASN A  11       0.753  -8.230  -0.462  1.00  0.00           O  
ATOM    137  CB  ASN A  11       1.178  -9.828  -2.783  1.00  0.00           C  
ATOM    138  CG  ASN A  11       1.955 -10.709  -3.735  1.00  0.00           C  
ATOM    139  OD1 ASN A  11       2.547 -11.689  -3.310  1.00  0.00           O  
ATOM    140  ND2 ASN A  11       1.970 -10.375  -5.044  1.00  0.00           N  
ATOM    141  H   ASN A  11       0.013 -12.004  -1.996  1.00  0.00           H  
ATOM    142  HA  ASN A  11       2.260 -10.363  -1.006  1.00  0.00           H  
ATOM    143  HB2 ASN A  11       0.134  -9.764  -3.128  1.00  0.00           H  
ATOM    144  HB3 ASN A  11       1.618  -8.819  -2.824  1.00  0.00           H  
ATOM    145 HD21 ASN A  11       1.481  -9.569  -5.378  1.00  0.00           H  
ATOM    146 HD22 ASN A  11       2.478 -10.940  -5.695  1.00  0.00           H  
ATOM    147  N   THR A  12      -0.428  -9.881   0.505  1.00  0.00           N  
ATOM    148  CA  THR A  12      -1.046  -8.977   1.475  1.00  0.00           C  
ATOM    149  C   THR A  12       0.011  -8.320   2.336  1.00  0.00           C  
ATOM    150  O   THR A  12      -0.226  -7.212   2.791  1.00  0.00           O  
ATOM    151  CB  THR A  12      -2.055  -9.746   2.374  1.00  0.00           C  
ATOM    152  OG1 THR A  12      -3.016 -10.425   1.550  1.00  0.00           O  
ATOM    153  CG2 THR A  12      -2.797  -8.831   3.385  1.00  0.00           C  
ATOM    154  H   THR A  12      -0.673 -10.846   0.549  1.00  0.00           H  
ATOM    155  HA  THR A  12      -1.597  -8.206   0.912  1.00  0.00           H  
ATOM    156  HB  THR A  12      -1.515 -10.524   2.936  1.00  0.00           H  
ATOM    157  HG1 THR A  12      -3.543  -9.828   1.029  1.00  0.00           H  
ATOM    158 HG21 THR A  12      -2.099  -8.381   4.108  1.00  0.00           H  
ATOM    159 HG22 THR A  12      -3.538  -9.425   3.945  1.00  0.00           H  
ATOM    160 HG23 THR A  12      -3.329  -8.027   2.853  1.00  0.00           H  
ATOM    161  N   ILE A  13       1.183  -8.962   2.558  1.00  0.00           N  
ATOM    162  CA  ILE A  13       2.249  -8.319   3.330  1.00  0.00           C  
ATOM    163  C   ILE A  13       2.385  -6.880   2.878  1.00  0.00           C  
ATOM    164  O   ILE A  13       2.404  -5.986   3.711  1.00  0.00           O  
ATOM    165  CB  ILE A  13       3.646  -9.008   3.182  1.00  0.00           C  
ATOM    166  CG1 ILE A  13       3.672 -10.525   3.566  1.00  0.00           C  
ATOM    167  CG2 ILE A  13       4.729  -8.212   3.973  1.00  0.00           C  
ATOM    168  CD1 ILE A  13       3.063 -10.849   4.957  1.00  0.00           C  
ATOM    169  H   ILE A  13       1.328  -9.885   2.210  1.00  0.00           H  
ATOM    170  HA  ILE A  13       1.949  -8.318   4.390  1.00  0.00           H  
ATOM    171  HB  ILE A  13       3.939  -8.958   2.118  1.00  0.00           H  
ATOM    172 HG12 ILE A  13       3.147 -11.137   2.816  1.00  0.00           H  
ATOM    173 HG13 ILE A  13       4.719 -10.872   3.554  1.00  0.00           H  
ATOM    174 HG21 ILE A  13       5.707  -8.711   3.907  1.00  0.00           H  
ATOM    175 HG22 ILE A  13       4.858  -7.196   3.567  1.00  0.00           H  
ATOM    176 HG23 ILE A  13       4.454  -8.122   5.033  1.00  0.00           H  
ATOM    177 HD11 ILE A  13       1.981 -10.647   4.971  1.00  0.00           H  
ATOM    178 HD12 ILE A  13       3.208 -11.917   5.181  1.00  0.00           H  
ATOM    179 HD13 ILE A  13       3.547 -10.263   5.751  1.00  0.00           H  
ATOM    180  N   LEU A  14       2.475  -6.650   1.550  1.00  0.00           N  
ATOM    181  CA  LEU A  14       2.648  -5.288   1.053  1.00  0.00           C  
ATOM    182  C   LEU A  14       1.398  -4.482   1.319  1.00  0.00           C  
ATOM    183  O   LEU A  14       1.530  -3.323   1.674  1.00  0.00           O  
ATOM    184  CB  LEU A  14       2.966  -5.269  -0.469  1.00  0.00           C  
ATOM    185  CG  LEU A  14       4.354  -5.906  -0.802  1.00  0.00           C  
ATOM    186  CD1 LEU A  14       4.394  -6.382  -2.280  1.00  0.00           C  
ATOM    187  CD2 LEU A  14       5.525  -4.914  -0.543  1.00  0.00           C  
ATOM    188  H   LEU A  14       2.406  -7.402   0.891  1.00  0.00           H  
ATOM    189  HA  LEU A  14       3.489  -4.829   1.596  1.00  0.00           H  
ATOM    190  HB2 LEU A  14       2.156  -5.820  -0.975  1.00  0.00           H  
ATOM    191  HB3 LEU A  14       2.940  -4.234  -0.846  1.00  0.00           H  
ATOM    192  HG  LEU A  14       4.519  -6.793  -0.167  1.00  0.00           H  
ATOM    193 HD11 LEU A  14       4.215  -5.535  -2.958  1.00  0.00           H  
ATOM    194 HD12 LEU A  14       3.624  -7.148  -2.459  1.00  0.00           H  
ATOM    195 HD13 LEU A  14       5.374  -6.825  -2.520  1.00  0.00           H  
ATOM    196 HD21 LEU A  14       6.491  -5.391  -0.766  1.00  0.00           H  
ATOM    197 HD22 LEU A  14       5.550  -4.584   0.503  1.00  0.00           H  
ATOM    198 HD23 LEU A  14       5.421  -4.025  -1.185  1.00  0.00           H  
ATOM    199  N   ASP A  15       0.180  -5.049   1.157  1.00  0.00           N  
ATOM    200  CA  ASP A  15      -1.035  -4.254   1.348  1.00  0.00           C  
ATOM    201  C   ASP A  15      -1.009  -3.421   2.612  1.00  0.00           C  
ATOM    202  O   ASP A  15      -1.465  -2.290   2.559  1.00  0.00           O  
ATOM    203  CB  ASP A  15      -2.308  -5.139   1.391  1.00  0.00           C  
ATOM    204  CG  ASP A  15      -3.545  -4.277   1.423  1.00  0.00           C  
ATOM    205  OD1 ASP A  15      -4.049  -3.919   0.324  1.00  0.00           O  
ATOM    206  OD2 ASP A  15      -4.019  -3.949   2.544  1.00  0.00           O  
ATOM    207  H   ASP A  15       0.092  -5.998   0.850  1.00  0.00           H  
ATOM    208  HA  ASP A  15      -1.124  -3.587   0.474  1.00  0.00           H  
ATOM    209  HB2 ASP A  15      -2.346  -5.784   0.499  1.00  0.00           H  
ATOM    210  HB3 ASP A  15      -2.286  -5.782   2.283  1.00  0.00           H  
ATOM    211  N   ASN A  16      -0.499  -3.939   3.755  1.00  0.00           N  
ATOM    212  CA  ASN A  16      -0.518  -3.146   4.988  1.00  0.00           C  
ATOM    213  C   ASN A  16       0.351  -1.918   4.802  1.00  0.00           C  
ATOM    214  O   ASN A  16      -0.179  -0.819   4.723  1.00  0.00           O  
ATOM    215  CB  ASN A  16      -0.081  -3.938   6.258  1.00  0.00           C  
ATOM    216  CG  ASN A  16      -1.224  -4.660   6.939  1.00  0.00           C  
ATOM    217  OD1 ASN A  16      -1.424  -4.451   8.126  1.00  0.00           O  
ATOM    218  ND2 ASN A  16      -1.995  -5.516   6.233  1.00  0.00           N  
ATOM    219  H   ASN A  16      -0.098  -4.857   3.767  1.00  0.00           H  
ATOM    220  HA  ASN A  16      -1.551  -2.799   5.165  1.00  0.00           H  
ATOM    221  HB2 ASN A  16       0.710  -4.668   6.026  1.00  0.00           H  
ATOM    222  HB3 ASN A  16       0.338  -3.226   6.987  1.00  0.00           H  
ATOM    223 HD21 ASN A  16      -1.834  -5.695   5.264  1.00  0.00           H  
ATOM    224 HD22 ASN A  16      -2.751  -5.988   6.691  1.00  0.00           H  
ATOM    225  N   LEU A  17       1.692  -2.078   4.739  1.00  0.00           N  
ATOM    226  CA  LEU A  17       2.568  -0.910   4.605  1.00  0.00           C  
ATOM    227  C   LEU A  17       2.198  -0.062   3.407  1.00  0.00           C  
ATOM    228  O   LEU A  17       2.361   1.148   3.470  1.00  0.00           O  
ATOM    229  CB  LEU A  17       4.073  -1.323   4.586  1.00  0.00           C  
ATOM    230  CG  LEU A  17       4.497  -2.197   3.362  1.00  0.00           C  
ATOM    231  CD1 LEU A  17       4.983  -1.340   2.155  1.00  0.00           C  
ATOM    232  CD2 LEU A  17       5.609  -3.209   3.765  1.00  0.00           C  
ATOM    233  H   LEU A  17       2.095  -2.992   4.813  1.00  0.00           H  
ATOM    234  HA  LEU A  17       2.407  -0.287   5.502  1.00  0.00           H  
ATOM    235  HB2 LEU A  17       4.710  -0.423   4.634  1.00  0.00           H  
ATOM    236  HB3 LEU A  17       4.244  -1.882   5.522  1.00  0.00           H  
ATOM    237  HG  LEU A  17       3.640  -2.798   3.027  1.00  0.00           H  
ATOM    238 HD11 LEU A  17       5.909  -0.808   2.423  1.00  0.00           H  
ATOM    239 HD12 LEU A  17       4.241  -0.593   1.847  1.00  0.00           H  
ATOM    240 HD13 LEU A  17       5.193  -1.982   1.286  1.00  0.00           H  
ATOM    241 HD21 LEU A  17       5.256  -3.902   4.546  1.00  0.00           H  
ATOM    242 HD22 LEU A  17       6.487  -2.668   4.148  1.00  0.00           H  
ATOM    243 HD23 LEU A  17       5.920  -3.815   2.900  1.00  0.00           H  
ATOM    244  N   ALA A  18       1.698  -0.673   2.309  1.00  0.00           N  
ATOM    245  CA  ALA A  18       1.367   0.094   1.111  1.00  0.00           C  
ATOM    246  C   ALA A  18       0.144   0.950   1.351  1.00  0.00           C  
ATOM    247  O   ALA A  18       0.118   2.082   0.896  1.00  0.00           O  
ATOM    248  CB  ALA A  18       1.112  -0.846  -0.094  1.00  0.00           C  
ATOM    249  H   ALA A  18       1.542  -1.658   2.297  1.00  0.00           H  
ATOM    250  HA  ALA A  18       2.226   0.735   0.856  1.00  0.00           H  
ATOM    251  HB1 ALA A  18       0.237  -1.487   0.093  1.00  0.00           H  
ATOM    252  HB2 ALA A  18       0.923  -0.253  -0.998  1.00  0.00           H  
ATOM    253  HB3 ALA A  18       1.992  -1.485  -0.274  1.00  0.00           H  
ATOM    254  N   ALA A  19      -0.878   0.434   2.072  1.00  0.00           N  
ATOM    255  CA  ALA A  19      -2.050   1.257   2.364  1.00  0.00           C  
ATOM    256  C   ALA A  19      -1.602   2.572   2.958  1.00  0.00           C  
ATOM    257  O   ALA A  19      -2.104   3.609   2.549  1.00  0.00           O  
ATOM    258  CB  ALA A  19      -3.010   0.565   3.369  1.00  0.00           C  
ATOM    259  H   ALA A  19      -0.848  -0.504   2.418  1.00  0.00           H  
ATOM    260  HA  ALA A  19      -2.592   1.436   1.420  1.00  0.00           H  
ATOM    261  HB1 ALA A  19      -3.373  -0.388   2.956  1.00  0.00           H  
ATOM    262  HB2 ALA A  19      -2.497   0.365   4.322  1.00  0.00           H  
ATOM    263  HB3 ALA A  19      -3.878   1.213   3.570  1.00  0.00           H  
ATOM    264  N   ARG A  20      -0.650   2.537   3.921  1.00  0.00           N  
ATOM    265  CA  ARG A  20      -0.183   3.774   4.541  1.00  0.00           C  
ATOM    266  C   ARG A  20       0.751   4.521   3.621  1.00  0.00           C  
ATOM    267  O   ARG A  20       0.753   5.740   3.674  1.00  0.00           O  
ATOM    268  CB  ARG A  20       0.504   3.520   5.910  1.00  0.00           C  
ATOM    269  CG  ARG A  20      -0.385   2.723   6.911  1.00  0.00           C  
ATOM    270  CD  ARG A  20      -1.832   3.281   7.033  1.00  0.00           C  
ATOM    271  NE  ARG A  20      -2.584   2.680   8.132  1.00  0.00           N  
ATOM    272  CZ  ARG A  20      -3.836   2.986   8.407  1.00  0.00           C  
ATOM    273  NH1 ARG A  20      -4.525   3.861   7.711  1.00  0.00           N  
ATOM    274  NH2 ARG A  20      -4.424   2.392   9.420  1.00  0.00           N  
ATOM    275  H   ARG A  20      -0.229   1.673   4.201  1.00  0.00           H  
ATOM    276  HA  ARG A  20      -1.041   4.440   4.714  1.00  0.00           H  
ATOM    277  HB2 ARG A  20       1.447   2.973   5.749  1.00  0.00           H  
ATOM    278  HB3 ARG A  20       0.757   4.500   6.352  1.00  0.00           H  
ATOM    279  HG2 ARG A  20      -0.446   1.662   6.620  1.00  0.00           H  
ATOM    280  HG3 ARG A  20       0.104   2.767   7.898  1.00  0.00           H  
ATOM    281  HD2 ARG A  20      -1.769   4.369   7.190  1.00  0.00           H  
ATOM    282  HD3 ARG A  20      -2.366   3.063   6.094  1.00  0.00           H  
ATOM    283  HE  ARG A  20      -2.095   1.980   8.715  1.00  0.00           H  
ATOM    284 HH11 ARG A  20      -4.120   4.360   6.908  1.00  0.00           H  
ATOM    285 HH12 ARG A  20      -5.505   4.074   7.954  1.00  0.00           H  
ATOM    286 HH21 ARG A  20      -3.923   1.699   9.998  1.00  0.00           H  
ATOM    287 HH22 ARG A  20      -5.402   2.605   9.666  1.00  0.00           H  
ATOM    288  N   ASP A  21       1.547   3.841   2.763  1.00  0.00           N  
ATOM    289  CA  ASP A  21       2.386   4.585   1.826  1.00  0.00           C  
ATOM    290  C   ASP A  21       1.551   5.618   1.103  1.00  0.00           C  
ATOM    291  O   ASP A  21       2.025   6.731   0.941  1.00  0.00           O  
ATOM    292  CB  ASP A  21       3.046   3.670   0.762  1.00  0.00           C  
ATOM    293  CG  ASP A  21       3.937   4.480  -0.145  1.00  0.00           C  
ATOM    294  OD1 ASP A  21       5.083   4.795   0.274  1.00  0.00           O  
ATOM    295  OD2 ASP A  21       3.499   4.811  -1.281  1.00  0.00           O  
ATOM    296  H   ASP A  21       1.577   2.842   2.753  1.00  0.00           H  
ATOM    297  HA  ASP A  21       3.183   5.083   2.404  1.00  0.00           H  
ATOM    298  HB2 ASP A  21       3.649   2.893   1.260  1.00  0.00           H  
ATOM    299  HB3 ASP A  21       2.274   3.174   0.155  1.00  0.00           H  
ATOM    300  N   PHE A  22       0.315   5.267   0.667  1.00  0.00           N  
ATOM    301  CA  PHE A  22      -0.494   6.214  -0.099  1.00  0.00           C  
ATOM    302  C   PHE A  22      -1.271   7.123   0.830  1.00  0.00           C  
ATOM    303  O   PHE A  22      -1.195   8.332   0.688  1.00  0.00           O  
ATOM    304  CB  PHE A  22      -1.492   5.512  -1.062  1.00  0.00           C  
ATOM    305  CG  PHE A  22      -0.902   4.210  -1.618  1.00  0.00           C  
ATOM    306  CD1 PHE A  22       0.312   4.225  -2.316  1.00  0.00           C  
ATOM    307  CD2 PHE A  22      -1.566   2.990  -1.425  1.00  0.00           C  
ATOM    308  CE1 PHE A  22       0.839   3.042  -2.839  1.00  0.00           C  
ATOM    309  CE2 PHE A  22      -1.046   1.810  -1.959  1.00  0.00           C  
ATOM    310  CZ  PHE A  22       0.145   1.840  -2.690  1.00  0.00           C  
ATOM    311  H   PHE A  22      -0.063   4.360   0.862  1.00  0.00           H  
ATOM    312  HA  PHE A  22       0.187   6.806  -0.730  1.00  0.00           H  
ATOM    313  HB2 PHE A  22      -2.429   5.293  -0.527  1.00  0.00           H  
ATOM    314  HB3 PHE A  22      -1.751   6.175  -1.903  1.00  0.00           H  
ATOM    315  HD1 PHE A  22       0.850   5.155  -2.457  1.00  0.00           H  
ATOM    316  HD2 PHE A  22      -2.490   2.953  -0.859  1.00  0.00           H  
ATOM    317  HE1 PHE A  22       1.789   3.056  -3.364  1.00  0.00           H  
ATOM    318  HE2 PHE A  22      -1.568   0.871  -1.806  1.00  0.00           H  
ATOM    319  HZ  PHE A  22       0.528   0.931  -3.142  1.00  0.00           H  
ATOM    320  N   ILE A  23      -2.038   6.564   1.793  1.00  0.00           N  
ATOM    321  CA  ILE A  23      -2.850   7.413   2.669  1.00  0.00           C  
ATOM    322  C   ILE A  23      -1.972   8.449   3.333  1.00  0.00           C  
ATOM    323  O   ILE A  23      -2.350   9.611   3.348  1.00  0.00           O  
ATOM    324  CB  ILE A  23      -3.635   6.572   3.727  1.00  0.00           C  
ATOM    325  CG1 ILE A  23      -4.878   5.869   3.098  1.00  0.00           C  
ATOM    326  CG2 ILE A  23      -4.011   7.387   4.997  1.00  0.00           C  
ATOM    327  CD1 ILE A  23      -6.106   6.798   2.878  1.00  0.00           C  
ATOM    328  H   ILE A  23      -2.068   5.570   1.905  1.00  0.00           H  
ATOM    329  HA  ILE A  23      -3.561   7.963   2.033  1.00  0.00           H  
ATOM    330  HB  ILE A  23      -2.959   5.778   4.082  1.00  0.00           H  
ATOM    331 HG12 ILE A  23      -4.587   5.424   2.132  1.00  0.00           H  
ATOM    332 HG13 ILE A  23      -5.197   5.044   3.757  1.00  0.00           H  
ATOM    333 HG21 ILE A  23      -4.548   8.306   4.720  1.00  0.00           H  
ATOM    334 HG22 ILE A  23      -4.651   6.785   5.662  1.00  0.00           H  
ATOM    335 HG23 ILE A  23      -3.113   7.670   5.570  1.00  0.00           H  
ATOM    336 HD11 ILE A  23      -6.898   6.243   2.351  1.00  0.00           H  
ATOM    337 HD12 ILE A  23      -6.523   7.135   3.840  1.00  0.00           H  
ATOM    338 HD13 ILE A  23      -5.859   7.685   2.277  1.00  0.00           H  
ATOM    339  N   ASN A  24      -0.800   8.052   3.880  1.00  0.00           N  
ATOM    340  CA  ASN A  24       0.063   9.017   4.564  1.00  0.00           C  
ATOM    341  C   ASN A  24       0.918   9.818   3.598  1.00  0.00           C  
ATOM    342  O   ASN A  24       1.699  10.613   4.093  1.00  0.00           O  
ATOM    343  CB  ASN A  24       0.916   8.333   5.684  1.00  0.00           C  
ATOM    344  CG  ASN A  24       0.872   9.001   7.043  1.00  0.00           C  
ATOM    345  OD1 ASN A  24      -0.088   9.688   7.356  1.00  0.00           O  
ATOM    346  ND2 ASN A  24       1.893   8.795   7.907  1.00  0.00           N  
ATOM    347  H   ASN A  24      -0.497   7.104   3.795  1.00  0.00           H  
ATOM    348  HA  ASN A  24      -0.587   9.771   5.033  1.00  0.00           H  
ATOM    349  HB2 ASN A  24       0.537   7.322   5.896  1.00  0.00           H  
ATOM    350  HB3 ASN A  24       1.954   8.223   5.332  1.00  0.00           H  
ATOM    351 HD21 ASN A  24       2.678   8.224   7.664  1.00  0.00           H  
ATOM    352 HD22 ASN A  24       1.862   9.213   8.816  1.00  0.00           H  
ATOM    353  N   TRP A  25       0.793   9.657   2.255  1.00  0.00           N  
ATOM    354  CA  TRP A  25       1.445  10.558   1.295  1.00  0.00           C  
ATOM    355  C   TRP A  25       0.565  11.769   1.056  1.00  0.00           C  
ATOM    356  O   TRP A  25       1.094  12.869   1.016  1.00  0.00           O  
ATOM    357  CB  TRP A  25       1.765   9.873  -0.073  1.00  0.00           C  
ATOM    358  CG  TRP A  25       1.457  10.743  -1.268  1.00  0.00           C  
ATOM    359  CD1 TRP A  25       2.110  11.850  -1.659  1.00  0.00           C  
ATOM    360  CD2 TRP A  25       0.338  10.525  -2.257  1.00  0.00           C  
ATOM    361  NE1 TRP A  25       1.553  12.328  -2.742  1.00  0.00           N  
ATOM    362  CE2 TRP A  25       0.505  11.576  -3.138  1.00  0.00           C  
ATOM    363  CE3 TRP A  25      -0.681   9.587  -2.419  1.00  0.00           C  
ATOM    364  CZ2 TRP A  25      -0.329  11.745  -4.245  1.00  0.00           C  
ATOM    365  CZ3 TRP A  25      -1.517   9.732  -3.534  1.00  0.00           C  
ATOM    366  CH2 TRP A  25      -1.342  10.796  -4.434  1.00  0.00           C  
ATOM    367  H   TRP A  25       0.189   8.960   1.887  1.00  0.00           H  
ATOM    368  HA  TRP A  25       2.403  10.908   1.707  1.00  0.00           H  
ATOM    369  HB2 TRP A  25       2.827   9.576  -0.119  1.00  0.00           H  
ATOM    370  HB3 TRP A  25       1.179   8.957  -0.209  1.00  0.00           H  
ATOM    371  HD1 TRP A  25       2.972  12.284  -1.150  1.00  0.00           H  
ATOM    372  HE1 TRP A  25       1.875  13.174  -3.236  1.00  0.00           H  
ATOM    373  HE3 TRP A  25      -0.826   8.778  -1.720  1.00  0.00           H  
ATOM    374  HZ2 TRP A  25      -0.193  12.578  -4.931  1.00  0.00           H  
ATOM    375  HZ3 TRP A  25      -2.313   9.012  -3.701  1.00  0.00           H  
ATOM    376  HH2 TRP A  25      -2.004  10.883  -5.292  1.00  0.00           H  
ATOM    377  N   LEU A  26      -0.763  11.582   0.871  1.00  0.00           N  
ATOM    378  CA  LEU A  26      -1.646  12.717   0.593  1.00  0.00           C  
ATOM    379  C   LEU A  26      -1.327  13.868   1.529  1.00  0.00           C  
ATOM    380  O   LEU A  26      -1.251  14.999   1.076  1.00  0.00           O  
ATOM    381  CB  LEU A  26      -3.155  12.359   0.735  1.00  0.00           C  
ATOM    382  CG  LEU A  26      -3.702  11.298  -0.275  1.00  0.00           C  
ATOM    383  CD1 LEU A  26      -5.189  10.981   0.054  1.00  0.00           C  
ATOM    384  CD2 LEU A  26      -3.585  11.760  -1.757  1.00  0.00           C  
ATOM    385  H   LEU A  26      -1.151  10.663   0.901  1.00  0.00           H  
ATOM    386  HA  LEU A  26      -1.461  13.051  -0.435  1.00  0.00           H  
ATOM    387  HB2 LEU A  26      -3.310  11.999   1.763  1.00  0.00           H  
ATOM    388  HB3 LEU A  26      -3.745  13.283   0.612  1.00  0.00           H  
ATOM    389  HG  LEU A  26      -3.149  10.349  -0.180  1.00  0.00           H  
ATOM    390 HD11 LEU A  26      -5.808  11.884  -0.066  1.00  0.00           H  
ATOM    391 HD12 LEU A  26      -5.295  10.621   1.089  1.00  0.00           H  
ATOM    392 HD13 LEU A  26      -5.581  10.201  -0.618  1.00  0.00           H  
ATOM    393 HD21 LEU A  26      -4.092  12.726  -1.897  1.00  0.00           H  
ATOM    394 HD22 LEU A  26      -4.051  11.022  -2.427  1.00  0.00           H  
ATOM    395 HD23 LEU A  26      -2.538  11.867  -2.071  1.00  0.00           H  
ATOM    396  N   ILE A  27      -1.135  13.590   2.840  1.00  0.00           N  
ATOM    397  CA  ILE A  27      -0.857  14.666   3.795  1.00  0.00           C  
ATOM    398  C   ILE A  27       0.482  15.331   3.541  1.00  0.00           C  
ATOM    399  O   ILE A  27       0.559  16.531   3.759  1.00  0.00           O  
ATOM    400  CB  ILE A  27      -0.994  14.215   5.287  1.00  0.00           C  
ATOM    401  CG1 ILE A  27       0.087  13.179   5.731  1.00  0.00           C  
ATOM    402  CG2 ILE A  27      -2.429  13.673   5.563  1.00  0.00           C  
ATOM    403  CD1 ILE A  27       1.348  13.839   6.350  1.00  0.00           C  
ATOM    404  H   ILE A  27      -1.185  12.642   3.159  1.00  0.00           H  
ATOM    405  HA  ILE A  27      -1.629  15.440   3.629  1.00  0.00           H  
ATOM    406  HB  ILE A  27      -0.885  15.114   5.918  1.00  0.00           H  
ATOM    407 HG12 ILE A  27      -0.314  12.492   6.495  1.00  0.00           H  
ATOM    408 HG13 ILE A  27       0.388  12.562   4.876  1.00  0.00           H  
ATOM    409 HG21 ILE A  27      -2.610  12.723   5.037  1.00  0.00           H  
ATOM    410 HG22 ILE A  27      -2.569  13.495   6.642  1.00  0.00           H  
ATOM    411 HG23 ILE A  27      -3.191  14.401   5.242  1.00  0.00           H  
ATOM    412 HD11 ILE A  27       1.100  14.299   7.319  1.00  0.00           H  
ATOM    413 HD12 ILE A  27       2.127  13.077   6.519  1.00  0.00           H  
ATOM    414 HD13 ILE A  27       1.761  14.621   5.700  1.00  0.00           H  
ATOM    415  N   GLN A  28       1.537  14.605   3.087  1.00  0.00           N  
ATOM    416  CA  GLN A  28       2.861  15.214   2.883  1.00  0.00           C  
ATOM    417  C   GLN A  28       3.127  15.469   1.413  1.00  0.00           C  
ATOM    418  O   GLN A  28       4.253  15.295   0.969  1.00  0.00           O  
ATOM    419  CB  GLN A  28       4.018  14.372   3.510  1.00  0.00           C  
ATOM    420  CG  GLN A  28       4.088  12.932   2.937  1.00  0.00           C  
ATOM    421  CD  GLN A  28       5.402  12.236   3.202  1.00  0.00           C  
ATOM    422  OE1 GLN A  28       6.142  12.659   4.075  1.00  0.00           O  
ATOM    423  NE2 GLN A  28       5.711  11.150   2.457  1.00  0.00           N  
ATOM    424  H   GLN A  28       1.420  13.639   2.862  1.00  0.00           H  
ATOM    425  HA  GLN A  28       2.901  16.199   3.372  1.00  0.00           H  
ATOM    426  HB2 GLN A  28       4.986  14.855   3.302  1.00  0.00           H  
ATOM    427  HB3 GLN A  28       3.912  14.333   4.605  1.00  0.00           H  
ATOM    428  HG2 GLN A  28       3.320  12.321   3.423  1.00  0.00           H  
ATOM    429  HG3 GLN A  28       3.904  12.944   1.853  1.00  0.00           H  
ATOM    430 HE21 GLN A  28       5.092  10.804   1.750  1.00  0.00           H  
ATOM    431 HE22 GLN A  28       6.579  10.676   2.614  1.00  0.00           H  
ATOM    432  N   THR A  29       2.118  15.889   0.618  1.00  0.00           N  
ATOM    433  CA  THR A  29       2.363  16.118  -0.806  1.00  0.00           C  
ATOM    434  C   THR A  29       3.024  17.466  -0.982  1.00  0.00           C  
ATOM    435  O   THR A  29       4.117  17.525  -1.522  1.00  0.00           O  
ATOM    436  CB  THR A  29       1.048  15.989  -1.626  1.00  0.00           C  
ATOM    437  OG1 THR A  29       0.612  14.619  -1.596  1.00  0.00           O  
ATOM    438  CG2 THR A  29       1.248  16.392  -3.110  1.00  0.00           C  
ATOM    439  H   THR A  29       1.211  16.083   0.995  1.00  0.00           H  
ATOM    440  HA  THR A  29       3.033  15.336  -1.205  1.00  0.00           H  
ATOM    441  HB  THR A  29       0.260  16.627  -1.192  1.00  0.00           H  
ATOM    442  HG1 THR A  29       0.514  14.290  -0.710  1.00  0.00           H  
ATOM    443 HG21 THR A  29       2.055  15.797  -3.564  1.00  0.00           H  
ATOM    444 HG22 THR A  29       1.503  17.460  -3.202  1.00  0.00           H  
ATOM    445 HG23 THR A  29       0.319  16.206  -3.670  1.00  0.00           H  
ATOM    446  N   LYS A  30       2.364  18.559  -0.537  1.00  0.00           N  
ATOM    447  CA  LYS A  30       2.918  19.896  -0.752  1.00  0.00           C  
ATOM    448  C   LYS A  30       4.005  20.214   0.253  1.00  0.00           C  
ATOM    449  O   LYS A  30       4.827  21.063  -0.058  1.00  0.00           O  
ATOM    450  CB  LYS A  30       1.764  20.940  -0.737  1.00  0.00           C  
ATOM    451  CG  LYS A  30       2.188  22.413  -1.008  1.00  0.00           C  
ATOM    452  CD  LYS A  30       2.999  22.660  -2.316  1.00  0.00           C  
ATOM    453  CE  LYS A  30       2.328  22.151  -3.625  1.00  0.00           C  
ATOM    454  NZ  LYS A  30       0.999  22.750  -3.878  1.00  0.00           N  
ATOM    455  H   LYS A  30       1.494  18.472  -0.050  1.00  0.00           H  
ATOM    456  HA  LYS A  30       3.365  19.918  -1.757  1.00  0.00           H  
ATOM    457  HB2 LYS A  30       1.016  20.633  -1.488  1.00  0.00           H  
ATOM    458  HB3 LYS A  30       1.274  20.901   0.251  1.00  0.00           H  
ATOM    459  HG2 LYS A  30       1.275  23.031  -1.031  1.00  0.00           H  
ATOM    460  HG3 LYS A  30       2.792  22.768  -0.157  1.00  0.00           H  
ATOM    461  HD2 LYS A  30       3.158  23.746  -2.414  1.00  0.00           H  
ATOM    462  HD3 LYS A  30       3.995  22.199  -2.232  1.00  0.00           H  
ATOM    463  HE2 LYS A  30       2.998  22.409  -4.465  1.00  0.00           H  
ATOM    464  HE3 LYS A  30       2.245  21.051  -3.610  1.00  0.00           H  
ATOM    465  HZ1 LYS A  30       1.024  23.831  -3.837  1.00  0.00           H  
ATOM    466  HZ2 LYS A  30       0.243  22.410  -3.183  1.00  0.00           H  
ATOM    467  HZ3 LYS A  30       0.634  22.488  -4.864  1.00  0.00           H  
ATOM    468  N   ILE A  31       4.064  19.577   1.448  1.00  0.00           N  
ATOM    469  CA  ILE A  31       5.119  19.933   2.401  1.00  0.00           C  
ATOM    470  C   ILE A  31       6.477  19.754   1.750  1.00  0.00           C  
ATOM    471  O   ILE A  31       7.327  20.607   1.952  1.00  0.00           O  
ATOM    472  CB  ILE A  31       5.033  19.157   3.759  1.00  0.00           C  
ATOM    473  CG1 ILE A  31       5.866  19.824   4.900  1.00  0.00           C  
ATOM    474  CG2 ILE A  31       5.493  17.683   3.598  1.00  0.00           C  
ATOM    475  CD1 ILE A  31       5.181  21.068   5.527  1.00  0.00           C  
ATOM    476  H   ILE A  31       3.397  18.878   1.706  1.00  0.00           H  
ATOM    477  HA  ILE A  31       4.974  21.002   2.614  1.00  0.00           H  
ATOM    478  HB  ILE A  31       3.977  19.135   4.079  1.00  0.00           H  
ATOM    479 HG12 ILE A  31       6.012  19.103   5.722  1.00  0.00           H  
ATOM    480 HG13 ILE A  31       6.864  20.096   4.522  1.00  0.00           H  
ATOM    481 HG21 ILE A  31       5.249  17.108   4.506  1.00  0.00           H  
ATOM    482 HG22 ILE A  31       4.991  17.211   2.745  1.00  0.00           H  
ATOM    483 HG23 ILE A  31       6.580  17.633   3.445  1.00  0.00           H  
ATOM    484 HD11 ILE A  31       5.015  21.867   4.792  1.00  0.00           H  
ATOM    485 HD12 ILE A  31       4.210  20.785   5.963  1.00  0.00           H  
ATOM    486 HD13 ILE A  31       5.814  21.473   6.332  1.00  0.00           H  
ATOM    487  N   THR A  32       6.700  18.664   0.971  1.00  0.00           N  
ATOM    488  CA  THR A  32       8.006  18.419   0.354  1.00  0.00           C  
ATOM    489  C   THR A  32       7.956  18.790  -1.112  1.00  0.00           C  
ATOM    490  O   THR A  32       8.789  19.576  -1.537  1.00  0.00           O  
ATOM    491  CB  THR A  32       8.422  16.932   0.532  1.00  0.00           C  
ATOM    492  OG1 THR A  32       8.370  16.625   1.936  1.00  0.00           O  
ATOM    493  CG2 THR A  32       9.854  16.675  -0.016  1.00  0.00           C  
ATOM    494  H   THR A  32       5.972  18.005   0.783  1.00  0.00           H  
ATOM    495  HA  THR A  32       8.786  19.016   0.853  1.00  0.00           H  
ATOM    496  HB  THR A  32       7.704  16.281   0.003  1.00  0.00           H  
ATOM    497  HG1 THR A  32       8.584  15.717   2.130  1.00  0.00           H  
ATOM    498 HG21 THR A  32      10.127  15.615   0.112  1.00  0.00           H  
ATOM    499 HG22 THR A  32      10.585  17.290   0.532  1.00  0.00           H  
ATOM    500 HG23 THR A  32       9.918  16.920  -1.088  1.00  0.00           H  
ATOM    501  N   ASP A  33       7.001  18.239  -1.900  1.00  0.00           N  
ATOM    502  CA  ASP A  33       6.935  18.548  -3.327  1.00  0.00           C  
ATOM    503  C   ASP A  33       8.279  18.310  -3.968  1.00  0.00           C  
ATOM    504  O   ASP A  33       8.437  17.434  -4.804  1.00  0.00           O  
ATOM    505  CB  ASP A  33       6.476  20.008  -3.559  1.00  0.00           C  
ATOM    506  CG  ASP A  33       6.290  20.268  -5.033  1.00  0.00           C  
ATOM    507  OD1 ASP A  33       5.221  19.877  -5.575  1.00  0.00           O  
ATOM    508  OD2 ASP A  33       7.209  20.860  -5.661  1.00  0.00           O  
ATOM    509  H   ASP A  33       6.316  17.608  -1.532  1.00  0.00           H  
ATOM    510  HA  ASP A  33       6.199  17.883  -3.815  1.00  0.00           H  
ATOM    511  HB2 ASP A  33       5.521  20.171  -3.037  1.00  0.00           H  
ATOM    512  HB3 ASP A  33       7.211  20.716  -3.146  1.00  0.00           H  
TER     513      ASP A  33                                                      
ENDMDL                                                                          
MODEL        6                                                                  
ATOM      1  N   HIS A   1       4.280 -17.237  -9.233  1.00  0.00           N  
ATOM      2  CA  HIS A   1       2.927 -16.920  -9.661  1.00  0.00           C  
ATOM      3  C   HIS A   1       1.981 -17.156  -8.508  1.00  0.00           C  
ATOM      4  O   HIS A   1       2.324 -17.938  -7.636  1.00  0.00           O  
ATOM      5  CB  HIS A   1       2.509 -17.759 -10.898  1.00  0.00           C  
ATOM      6  CG  HIS A   1       3.290 -17.413 -12.145  1.00  0.00           C  
ATOM      7  ND1 HIS A   1       2.781 -17.518 -13.353  1.00  0.00           N  
ATOM      8  CD2 HIS A   1       4.561 -16.967 -12.225  1.00  0.00           C  
ATOM      9  CE1 HIS A   1       3.660 -17.153 -14.232  1.00  0.00           C  
ATOM     10  NE2 HIS A   1       4.717 -16.822 -13.647  1.00  0.00           N  
ATOM     11  H1  HIS A   1       4.479 -18.162  -8.908  1.00  0.00           H  
ATOM     12  HA  HIS A   1       2.906 -15.852  -9.928  1.00  0.00           H  
ATOM     13  HB2 HIS A   1       2.629 -18.832 -10.686  1.00  0.00           H  
ATOM     14  HB3 HIS A   1       1.443 -17.567 -11.097  1.00  0.00           H  
ATOM     15  HD1 HIS A   1       1.825 -17.837 -13.571  1.00  0.00           H  
ATOM     16  HD2 HIS A   1       5.304 -16.759 -11.455  1.00  0.00           H  
ATOM     17  HE1 HIS A   1       3.516 -17.132 -15.310  1.00  0.00           H  
ATOM     18  N   ALA A   2       0.804 -16.485  -8.471  1.00  0.00           N  
ATOM     19  CA  ALA A   2      -0.065 -16.593  -7.300  1.00  0.00           C  
ATOM     20  C   ALA A   2      -1.447 -16.050  -7.612  1.00  0.00           C  
ATOM     21  O   ALA A   2      -1.731 -14.920  -7.248  1.00  0.00           O  
ATOM     22  CB  ALA A   2       0.587 -15.792  -6.143  1.00  0.00           C  
ATOM     23  H   ALA A   2       0.541 -15.855  -9.205  1.00  0.00           H  
ATOM     24  HA  ALA A   2      -0.172 -17.646  -6.991  1.00  0.00           H  
ATOM     25  HB1 ALA A   2       0.768 -14.750  -6.449  1.00  0.00           H  
ATOM     26  HB2 ALA A   2      -0.076 -15.793  -5.268  1.00  0.00           H  
ATOM     27  HB3 ALA A   2       1.548 -16.239  -5.848  1.00  0.00           H  
ATOM     28  N   ASP A   3      -2.310 -16.846  -8.287  1.00  0.00           N  
ATOM     29  CA  ASP A   3      -3.661 -16.392  -8.621  1.00  0.00           C  
ATOM     30  C   ASP A   3      -4.646 -17.408  -8.088  1.00  0.00           C  
ATOM     31  O   ASP A   3      -5.366 -18.016  -8.864  1.00  0.00           O  
ATOM     32  CB  ASP A   3      -3.745 -16.202 -10.156  1.00  0.00           C  
ATOM     33  CG  ASP A   3      -2.705 -15.197 -10.580  1.00  0.00           C  
ATOM     34  OD1 ASP A   3      -2.978 -13.972 -10.455  1.00  0.00           O  
ATOM     35  OD2 ASP A   3      -1.605 -15.621 -11.032  1.00  0.00           O  
ATOM     36  H   ASP A   3      -2.042 -17.764  -8.589  1.00  0.00           H  
ATOM     37  HA  ASP A   3      -3.916 -15.432  -8.143  1.00  0.00           H  
ATOM     38  HB2 ASP A   3      -3.567 -17.161 -10.669  1.00  0.00           H  
ATOM     39  HB3 ASP A   3      -4.747 -15.841 -10.440  1.00  0.00           H  
ATOM     40  N   GLY A   4      -4.668 -17.581  -6.745  1.00  0.00           N  
ATOM     41  CA  GLY A   4      -5.570 -18.539  -6.107  1.00  0.00           C  
ATOM     42  C   GLY A   4      -6.312 -17.867  -4.977  1.00  0.00           C  
ATOM     43  O   GLY A   4      -6.192 -16.660  -4.837  1.00  0.00           O  
ATOM     44  H   GLY A   4      -4.053 -17.055  -6.156  1.00  0.00           H  
ATOM     45  HA2 GLY A   4      -6.325 -18.938  -6.803  1.00  0.00           H  
ATOM     46  HA3 GLY A   4      -4.985 -19.384  -5.712  1.00  0.00           H  
ATOM     47  N   SER A   5      -7.093 -18.622  -4.169  1.00  0.00           N  
ATOM     48  CA  SER A   5      -7.866 -17.978  -3.110  1.00  0.00           C  
ATOM     49  C   SER A   5      -6.925 -17.350  -2.105  1.00  0.00           C  
ATOM     50  O   SER A   5      -6.869 -16.131  -2.042  1.00  0.00           O  
ATOM     51  CB  SER A   5      -8.876 -18.950  -2.440  1.00  0.00           C  
ATOM     52  OG  SER A   5      -9.555 -18.257  -1.378  1.00  0.00           O  
ATOM     53  H   SER A   5      -7.158 -19.615  -4.291  1.00  0.00           H  
ATOM     54  HA  SER A   5      -8.473 -17.179  -3.568  1.00  0.00           H  
ATOM     55  HB2 SER A   5      -9.605 -19.294  -3.196  1.00  0.00           H  
ATOM     56  HB3 SER A   5      -8.362 -19.839  -2.040  1.00  0.00           H  
ATOM     57  HG  SER A   5     -10.200 -18.804  -0.933  1.00  0.00           H  
ATOM     58  N   PHE A   6      -6.170 -18.153  -1.321  1.00  0.00           N  
ATOM     59  CA  PHE A   6      -5.228 -17.581  -0.358  1.00  0.00           C  
ATOM     60  C   PHE A   6      -3.922 -17.245  -1.038  1.00  0.00           C  
ATOM     61  O   PHE A   6      -3.272 -16.304  -0.612  1.00  0.00           O  
ATOM     62  CB  PHE A   6      -4.956 -18.541   0.831  1.00  0.00           C  
ATOM     63  CG  PHE A   6      -4.174 -19.785   0.381  1.00  0.00           C  
ATOM     64  CD1 PHE A   6      -2.780 -19.727   0.252  1.00  0.00           C  
ATOM     65  CD2 PHE A   6      -4.837 -20.985   0.098  1.00  0.00           C  
ATOM     66  CE1 PHE A   6      -2.066 -20.837  -0.203  1.00  0.00           C  
ATOM     67  CE2 PHE A   6      -4.122 -22.097  -0.354  1.00  0.00           C  
ATOM     68  CZ  PHE A   6      -2.736 -22.023  -0.511  1.00  0.00           C  
ATOM     69  H   PHE A   6      -6.209 -19.145  -1.418  1.00  0.00           H  
ATOM     70  HA  PHE A   6      -5.658 -16.657   0.070  1.00  0.00           H  
ATOM     71  HB2 PHE A   6      -4.367 -18.017   1.603  1.00  0.00           H  
ATOM     72  HB3 PHE A   6      -5.915 -18.830   1.290  1.00  0.00           H  
ATOM     73  HD1 PHE A   6      -2.246 -18.817   0.503  1.00  0.00           H  
ATOM     74  HD2 PHE A   6      -5.912 -21.060   0.227  1.00  0.00           H  
ATOM     75  HE1 PHE A   6      -0.988 -20.777  -0.317  1.00  0.00           H  
ATOM     76  HE2 PHE A   6      -4.646 -23.019  -0.584  1.00  0.00           H  
ATOM     77  HZ  PHE A   6      -2.183 -22.884  -0.868  1.00  0.00           H  
ATOM     78  N   SER A   7      -3.506 -17.983  -2.095  1.00  0.00           N  
ATOM     79  CA  SER A   7      -2.240 -17.657  -2.747  1.00  0.00           C  
ATOM     80  C   SER A   7      -2.245 -16.208  -3.175  1.00  0.00           C  
ATOM     81  O   SER A   7      -1.212 -15.571  -3.054  1.00  0.00           O  
ATOM     82  CB  SER A   7      -1.935 -18.562  -3.968  1.00  0.00           C  
ATOM     83  OG  SER A   7      -1.602 -19.899  -3.558  1.00  0.00           O  
ATOM     84  H   SER A   7      -4.034 -18.758  -2.438  1.00  0.00           H  
ATOM     85  HA  SER A   7      -1.426 -17.808  -2.019  1.00  0.00           H  
ATOM     86  HB2 SER A   7      -2.784 -18.558  -4.669  1.00  0.00           H  
ATOM     87  HB3 SER A   7      -1.047 -18.185  -4.500  1.00  0.00           H  
ATOM     88  HG  SER A   7      -2.318 -20.347  -3.118  1.00  0.00           H  
ATOM     89  N   ASP A   8      -3.376 -15.643  -3.654  1.00  0.00           N  
ATOM     90  CA  ASP A   8      -3.370 -14.224  -4.006  1.00  0.00           C  
ATOM     91  C   ASP A   8      -3.037 -13.393  -2.783  1.00  0.00           C  
ATOM     92  O   ASP A   8      -2.286 -12.438  -2.915  1.00  0.00           O  
ATOM     93  CB  ASP A   8      -4.722 -13.766  -4.611  1.00  0.00           C  
ATOM     94  CG  ASP A   8      -4.602 -12.356  -5.129  1.00  0.00           C  
ATOM     95  OD1 ASP A   8      -4.029 -12.184  -6.238  1.00  0.00           O  
ATOM     96  OD2 ASP A   8      -5.075 -11.415  -4.437  1.00  0.00           O  
ATOM     97  H   ASP A   8      -4.225 -16.168  -3.745  1.00  0.00           H  
ATOM     98  HA  ASP A   8      -2.585 -14.077  -4.768  1.00  0.00           H  
ATOM     99  HB2 ASP A   8      -4.989 -14.418  -5.457  1.00  0.00           H  
ATOM    100  HB3 ASP A   8      -5.522 -13.838  -3.854  1.00  0.00           H  
ATOM    101  N   GLU A   9      -3.566 -13.746  -1.586  1.00  0.00           N  
ATOM    102  CA  GLU A   9      -3.211 -13.013  -0.366  1.00  0.00           C  
ATOM    103  C   GLU A   9      -1.754 -13.172   0.020  1.00  0.00           C  
ATOM    104  O   GLU A   9      -1.345 -12.500   0.954  1.00  0.00           O  
ATOM    105  CB  GLU A   9      -4.094 -13.409   0.855  1.00  0.00           C  
ATOM    106  CG  GLU A   9      -5.570 -12.972   0.671  1.00  0.00           C  
ATOM    107  CD  GLU A   9      -6.384 -13.467   1.839  1.00  0.00           C  
ATOM    108  OE1 GLU A   9      -6.469 -12.735   2.861  1.00  0.00           O  
ATOM    109  OE2 GLU A   9      -6.938 -14.596   1.742  1.00  0.00           O  
ATOM    110  H   GLU A   9      -4.179 -14.532  -1.509  1.00  0.00           H  
ATOM    111  HA  GLU A   9      -3.368 -11.940  -0.565  1.00  0.00           H  
ATOM    112  HB2 GLU A   9      -4.042 -14.499   1.005  1.00  0.00           H  
ATOM    113  HB3 GLU A   9      -3.720 -12.933   1.776  1.00  0.00           H  
ATOM    114  HG2 GLU A   9      -5.632 -11.872   0.620  1.00  0.00           H  
ATOM    115  HG3 GLU A   9      -5.989 -13.379  -0.263  1.00  0.00           H  
ATOM    116  N   MET A  10      -0.928 -14.008  -0.648  1.00  0.00           N  
ATOM    117  CA  MET A  10       0.505 -14.022  -0.348  1.00  0.00           C  
ATOM    118  C   MET A  10       1.062 -12.612  -0.380  1.00  0.00           C  
ATOM    119  O   MET A  10       1.912 -12.297   0.437  1.00  0.00           O  
ATOM    120  CB  MET A  10       1.272 -14.902  -1.378  1.00  0.00           C  
ATOM    121  CG  MET A  10       2.781 -15.085  -1.032  1.00  0.00           C  
ATOM    122  SD  MET A  10       3.217 -16.851  -0.863  1.00  0.00           S  
ATOM    123  CE  MET A  10       2.442 -17.253   0.735  1.00  0.00           C  
ATOM    124  H   MET A  10      -1.272 -14.616  -1.358  1.00  0.00           H  
ATOM    125  HA  MET A  10       0.636 -14.454   0.659  1.00  0.00           H  
ATOM    126  HB2 MET A  10       0.787 -15.889  -1.424  1.00  0.00           H  
ATOM    127  HB3 MET A  10       1.166 -14.441  -2.376  1.00  0.00           H  
ATOM    128  HG2 MET A  10       3.414 -14.674  -1.834  1.00  0.00           H  
ATOM    129  HG3 MET A  10       3.059 -14.583  -0.094  1.00  0.00           H  
ATOM    130  HE1 MET A  10       2.907 -16.655   1.532  1.00  0.00           H  
ATOM    131  HE2 MET A  10       1.362 -17.048   0.708  1.00  0.00           H  
ATOM    132  HE3 MET A  10       2.598 -18.321   0.949  1.00  0.00           H  
ATOM    133  N   ASN A  11       0.592 -11.745  -1.310  1.00  0.00           N  
ATOM    134  CA  ASN A  11       1.121 -10.381  -1.405  1.00  0.00           C  
ATOM    135  C   ASN A  11       0.521  -9.425  -0.389  1.00  0.00           C  
ATOM    136  O   ASN A  11       0.931  -8.275  -0.388  1.00  0.00           O  
ATOM    137  CB  ASN A  11       0.903  -9.821  -2.838  1.00  0.00           C  
ATOM    138  CG  ASN A  11       1.404 -10.816  -3.865  1.00  0.00           C  
ATOM    139  OD1 ASN A  11       2.607 -10.883  -4.063  1.00  0.00           O  
ATOM    140  ND2 ASN A  11       0.525 -11.605  -4.526  1.00  0.00           N  
ATOM    141  H   ASN A  11      -0.144 -12.013  -1.932  1.00  0.00           H  
ATOM    142  HA  ASN A  11       2.211 -10.406  -1.231  1.00  0.00           H  
ATOM    143  HB2 ASN A  11      -0.167  -9.616  -2.990  1.00  0.00           H  
ATOM    144  HB3 ASN A  11       1.444  -8.868  -2.963  1.00  0.00           H  
ATOM    145 HD21 ASN A  11      -0.462 -11.547  -4.368  1.00  0.00           H  
ATOM    146 HD22 ASN A  11       0.865 -12.268  -5.194  1.00  0.00           H  
ATOM    147  N   THR A  12      -0.430  -9.847   0.481  1.00  0.00           N  
ATOM    148  CA  THR A  12      -1.009  -8.936   1.470  1.00  0.00           C  
ATOM    149  C   THR A  12       0.051  -8.290   2.337  1.00  0.00           C  
ATOM    150  O   THR A  12      -0.189  -7.188   2.806  1.00  0.00           O  
ATOM    151  CB  THR A  12      -2.028  -9.701   2.363  1.00  0.00           C  
ATOM    152  OG1 THR A  12      -2.987 -10.379   1.532  1.00  0.00           O  
ATOM    153  CG2 THR A  12      -2.775  -8.788   3.371  1.00  0.00           C  
ATOM    154  H   THR A  12      -0.770 -10.783   0.461  1.00  0.00           H  
ATOM    155  HA  THR A  12      -1.553  -8.153   0.917  1.00  0.00           H  
ATOM    156  HB  THR A  12      -1.488 -10.481   2.924  1.00  0.00           H  
ATOM    157  HG1 THR A  12      -3.504  -9.781   1.003  1.00  0.00           H  
ATOM    158 HG21 THR A  12      -3.306  -7.987   2.836  1.00  0.00           H  
ATOM    159 HG22 THR A  12      -2.082  -8.338   4.097  1.00  0.00           H  
ATOM    160 HG23 THR A  12      -3.516  -9.384   3.927  1.00  0.00           H  
ATOM    161  N   ILE A  13       1.223  -8.933   2.558  1.00  0.00           N  
ATOM    162  CA  ILE A  13       2.281  -8.291   3.341  1.00  0.00           C  
ATOM    163  C   ILE A  13       2.417  -6.851   2.893  1.00  0.00           C  
ATOM    164  O   ILE A  13       2.441  -5.960   3.728  1.00  0.00           O  
ATOM    165  CB  ILE A  13       3.682  -8.974   3.198  1.00  0.00           C  
ATOM    166  CG1 ILE A  13       3.707 -10.488   3.593  1.00  0.00           C  
ATOM    167  CG2 ILE A  13       4.762  -8.171   3.987  1.00  0.00           C  
ATOM    168  CD1 ILE A  13       3.084 -10.803   4.980  1.00  0.00           C  
ATOM    169  H   ILE A  13       1.373  -9.850   2.194  1.00  0.00           H  
ATOM    170  HA  ILE A  13       1.974  -8.292   4.398  1.00  0.00           H  
ATOM    171  HB  ILE A  13       3.976  -8.928   2.135  1.00  0.00           H  
ATOM    172 HG12 ILE A  13       3.187 -11.104   2.841  1.00  0.00           H  
ATOM    173 HG13 ILE A  13       4.754 -10.835   3.592  1.00  0.00           H  
ATOM    174 HG21 ILE A  13       4.483  -8.077   5.047  1.00  0.00           H  
ATOM    175 HG22 ILE A  13       5.742  -8.668   3.927  1.00  0.00           H  
ATOM    176 HG23 ILE A  13       4.890  -7.157   3.577  1.00  0.00           H  
ATOM    177 HD11 ILE A  13       3.238 -11.867   5.218  1.00  0.00           H  
ATOM    178 HD12 ILE A  13       3.551 -10.202   5.773  1.00  0.00           H  
ATOM    179 HD13 ILE A  13       1.999 -10.615   4.978  1.00  0.00           H  
ATOM    180  N   LEU A  14       2.502  -6.615   1.565  1.00  0.00           N  
ATOM    181  CA  LEU A  14       2.682  -5.251   1.074  1.00  0.00           C  
ATOM    182  C   LEU A  14       1.427  -4.447   1.329  1.00  0.00           C  
ATOM    183  O   LEU A  14       1.555  -3.286   1.676  1.00  0.00           O  
ATOM    184  CB  LEU A  14       3.034  -5.230  -0.440  1.00  0.00           C  
ATOM    185  CG  LEU A  14       4.421  -5.886  -0.741  1.00  0.00           C  
ATOM    186  CD1 LEU A  14       4.491  -6.362  -2.219  1.00  0.00           C  
ATOM    187  CD2 LEU A  14       5.603  -4.914  -0.452  1.00  0.00           C  
ATOM    188  H   LEU A  14       2.426  -7.363   0.902  1.00  0.00           H  
ATOM    189  HA  LEU A  14       3.510  -4.793   1.635  1.00  0.00           H  
ATOM    190  HB2 LEU A  14       2.224  -5.764  -0.964  1.00  0.00           H  
ATOM    191  HB3 LEU A  14       3.034  -4.192  -0.813  1.00  0.00           H  
ATOM    192  HG  LEU A  14       4.556  -6.780  -0.108  1.00  0.00           H  
ATOM    193 HD11 LEU A  14       3.715  -7.118  -2.425  1.00  0.00           H  
ATOM    194 HD12 LEU A  14       5.472  -6.815  -2.433  1.00  0.00           H  
ATOM    195 HD13 LEU A  14       4.340  -5.508  -2.895  1.00  0.00           H  
ATOM    196 HD21 LEU A  14       6.568  -5.420  -0.611  1.00  0.00           H  
ATOM    197 HD22 LEU A  14       5.587  -4.554   0.585  1.00  0.00           H  
ATOM    198 HD23 LEU A  14       5.555  -4.042  -1.121  1.00  0.00           H  
ATOM    199  N   ASP A  15       0.211  -5.016   1.167  1.00  0.00           N  
ATOM    200  CA  ASP A  15      -1.005  -4.222   1.358  1.00  0.00           C  
ATOM    201  C   ASP A  15      -0.985  -3.399   2.630  1.00  0.00           C  
ATOM    202  O   ASP A  15      -1.455  -2.273   2.585  1.00  0.00           O  
ATOM    203  CB  ASP A  15      -2.280  -5.105   1.391  1.00  0.00           C  
ATOM    204  CG  ASP A  15      -3.522  -4.252   1.458  1.00  0.00           C  
ATOM    205  OD1 ASP A  15      -3.791  -3.521   0.466  1.00  0.00           O  
ATOM    206  OD2 ASP A  15      -4.236  -4.302   2.496  1.00  0.00           O  
ATOM    207  H   ASP A  15       0.123  -5.966   0.863  1.00  0.00           H  
ATOM    208  HA  ASP A  15      -1.087  -3.545   0.491  1.00  0.00           H  
ATOM    209  HB2 ASP A  15      -2.335  -5.722   0.480  1.00  0.00           H  
ATOM    210  HB3 ASP A  15      -2.236  -5.774   2.264  1.00  0.00           H  
ATOM    211  N   ASN A  16      -0.464  -3.916   3.768  1.00  0.00           N  
ATOM    212  CA  ASN A  16      -0.484  -3.126   5.003  1.00  0.00           C  
ATOM    213  C   ASN A  16       0.386  -1.899   4.821  1.00  0.00           C  
ATOM    214  O   ASN A  16      -0.141  -0.799   4.751  1.00  0.00           O  
ATOM    215  CB  ASN A  16      -0.047  -3.921   6.272  1.00  0.00           C  
ATOM    216  CG  ASN A  16      -1.193  -4.638   6.952  1.00  0.00           C  
ATOM    217  OD1 ASN A  16      -1.392  -4.431   8.139  1.00  0.00           O  
ATOM    218  ND2 ASN A  16      -1.970  -5.488   6.243  1.00  0.00           N  
ATOM    219  H   ASN A  16      -0.055  -4.830   3.776  1.00  0.00           H  
ATOM    220  HA  ASN A  16      -1.516  -2.777   5.181  1.00  0.00           H  
ATOM    221  HB2 ASN A  16       0.742  -4.653   6.040  1.00  0.00           H  
ATOM    222  HB3 ASN A  16       0.376  -3.209   7.002  1.00  0.00           H  
ATOM    223 HD21 ASN A  16      -1.808  -5.664   5.273  1.00  0.00           H  
ATOM    224 HD22 ASN A  16      -2.728  -5.956   6.700  1.00  0.00           H  
ATOM    225  N   LEU A  17       1.728  -2.060   4.749  1.00  0.00           N  
ATOM    226  CA  LEU A  17       2.602  -0.888   4.622  1.00  0.00           C  
ATOM    227  C   LEU A  17       2.232  -0.041   3.426  1.00  0.00           C  
ATOM    228  O   LEU A  17       2.390   1.168   3.489  1.00  0.00           O  
ATOM    229  CB  LEU A  17       4.108  -1.294   4.602  1.00  0.00           C  
ATOM    230  CG  LEU A  17       4.540  -2.149   3.365  1.00  0.00           C  
ATOM    231  CD1 LEU A  17       5.027  -1.271   2.174  1.00  0.00           C  
ATOM    232  CD2 LEU A  17       5.659  -3.158   3.756  1.00  0.00           C  
ATOM    233  H   LEU A  17       2.132  -2.974   4.812  1.00  0.00           H  
ATOM    234  HA  LEU A  17       2.441  -0.270   5.522  1.00  0.00           H  
ATOM    235  HB2 LEU A  17       4.743  -0.395   4.663  1.00  0.00           H  
ATOM    236  HB3 LEU A  17       4.273  -1.864   5.532  1.00  0.00           H  
ATOM    237  HG  LEU A  17       3.686  -2.746   3.018  1.00  0.00           H  
ATOM    238 HD11 LEU A  17       4.287  -0.513   1.885  1.00  0.00           H  
ATOM    239 HD12 LEU A  17       5.225  -1.898   1.289  1.00  0.00           H  
ATOM    240 HD13 LEU A  17       5.957  -0.751   2.446  1.00  0.00           H  
ATOM    241 HD21 LEU A  17       5.299  -3.868   4.518  1.00  0.00           H  
ATOM    242 HD22 LEU A  17       6.527  -2.617   4.161  1.00  0.00           H  
ATOM    243 HD23 LEU A  17       5.987  -3.742   2.884  1.00  0.00           H  
ATOM    244  N   ALA A  18       1.738  -0.654   2.326  1.00  0.00           N  
ATOM    245  CA  ALA A  18       1.414   0.111   1.124  1.00  0.00           C  
ATOM    246  C   ALA A  18       0.179   0.951   1.347  1.00  0.00           C  
ATOM    247  O   ALA A  18       0.139   2.078   0.880  1.00  0.00           O  
ATOM    248  CB  ALA A  18       1.185  -0.827  -0.089  1.00  0.00           C  
ATOM    249  H   ALA A  18       1.583  -1.637   2.311  1.00  0.00           H  
ATOM    250  HA  ALA A  18       2.269   0.762   0.881  1.00  0.00           H  
ATOM    251  HB1 ALA A  18       0.311  -1.473   0.083  1.00  0.00           H  
ATOM    252  HB2 ALA A  18       1.008  -0.232  -0.996  1.00  0.00           H  
ATOM    253  HB3 ALA A  18       2.074  -1.459  -0.253  1.00  0.00           H  
ATOM    254  N   ALA A  19      -0.839   0.430   2.070  1.00  0.00           N  
ATOM    255  CA  ALA A  19      -2.022   1.242   2.349  1.00  0.00           C  
ATOM    256  C   ALA A  19      -1.582   2.568   2.918  1.00  0.00           C  
ATOM    257  O   ALA A  19      -2.078   3.593   2.477  1.00  0.00           O  
ATOM    258  CB  ALA A  19      -2.977   0.562   3.368  1.00  0.00           C  
ATOM    259  H   ALA A  19      -0.802  -0.504   2.426  1.00  0.00           H  
ATOM    260  HA  ALA A  19      -2.567   1.400   1.402  1.00  0.00           H  
ATOM    261  HB1 ALA A  19      -3.340  -0.399   2.969  1.00  0.00           H  
ATOM    262  HB2 ALA A  19      -2.459   0.372   4.322  1.00  0.00           H  
ATOM    263  HB3 ALA A  19      -3.845   1.210   3.566  1.00  0.00           H  
ATOM    264  N   ARG A  20      -0.640   2.560   3.890  1.00  0.00           N  
ATOM    265  CA  ARG A  20      -0.178   3.815   4.472  1.00  0.00           C  
ATOM    266  C   ARG A  20       0.759   4.542   3.539  1.00  0.00           C  
ATOM    267  O   ARG A  20       0.722   5.763   3.536  1.00  0.00           O  
ATOM    268  CB  ARG A  20       0.500   3.621   5.855  1.00  0.00           C  
ATOM    269  CG  ARG A  20      -0.434   2.951   6.906  1.00  0.00           C  
ATOM    270  CD  ARG A  20      -1.822   3.645   7.023  1.00  0.00           C  
ATOM    271  NE  ARG A  20      -2.447   3.345   8.309  1.00  0.00           N  
ATOM    272  CZ  ARG A  20      -2.144   3.963   9.434  1.00  0.00           C  
ATOM    273  NH1 ARG A  20      -1.213   4.886   9.530  1.00  0.00           N  
ATOM    274  NH2 ARG A  20      -2.806   3.646  10.525  1.00  0.00           N  
ATOM    275  H   ARG A  20      -0.225   1.706   4.206  1.00  0.00           H  
ATOM    276  HA  ARG A  20      -1.044   4.478   4.609  1.00  0.00           H  
ATOM    277  HB2 ARG A  20       1.415   3.017   5.733  1.00  0.00           H  
ATOM    278  HB3 ARG A  20       0.802   4.614   6.234  1.00  0.00           H  
ATOM    279  HG2 ARG A  20      -0.587   1.887   6.664  1.00  0.00           H  
ATOM    280  HG3 ARG A  20       0.082   2.983   7.881  1.00  0.00           H  
ATOM    281  HD2 ARG A  20      -1.781   4.734   6.873  1.00  0.00           H  
ATOM    282  HD3 ARG A  20      -2.464   3.259   6.212  1.00  0.00           H  
ATOM    283  HE  ARG A  20      -3.192   2.628   8.314  1.00  0.00           H  
ATOM    284 HH11 ARG A  20      -0.643   5.174   8.725  1.00  0.00           H  
ATOM    285 HH12 ARG A  20      -1.015   5.348  10.431  1.00  0.00           H  
ATOM    286 HH21 ARG A  20      -3.550   2.929  10.510  1.00  0.00           H  
ATOM    287 HH22 ARG A  20      -2.604   4.104  11.426  1.00  0.00           H  
ATOM    288  N   ASP A  21       1.586   3.851   2.725  1.00  0.00           N  
ATOM    289  CA  ASP A  21       2.435   4.580   1.785  1.00  0.00           C  
ATOM    290  C   ASP A  21       1.613   5.617   1.053  1.00  0.00           C  
ATOM    291  O   ASP A  21       2.104   6.720   0.874  1.00  0.00           O  
ATOM    292  CB  ASP A  21       3.088   3.659   0.721  1.00  0.00           C  
ATOM    293  CG  ASP A  21       3.952   4.437  -0.240  1.00  0.00           C  
ATOM    294  OD1 ASP A  21       4.739   5.303   0.228  1.00  0.00           O  
ATOM    295  OD2 ASP A  21       3.854   4.190  -1.472  1.00  0.00           O  
ATOM    296  H   ASP A  21       1.642   2.853   2.758  1.00  0.00           H  
ATOM    297  HA  ASP A  21       3.231   5.076   2.367  1.00  0.00           H  
ATOM    298  HB2 ASP A  21       3.714   2.902   1.218  1.00  0.00           H  
ATOM    299  HB3 ASP A  21       2.300   3.146   0.150  1.00  0.00           H  
ATOM    300  N   PHE A  22       0.369   5.278   0.634  1.00  0.00           N  
ATOM    301  CA  PHE A  22      -0.441   6.232  -0.121  1.00  0.00           C  
ATOM    302  C   PHE A  22      -1.216   7.128   0.824  1.00  0.00           C  
ATOM    303  O   PHE A  22      -1.105   8.340   0.739  1.00  0.00           O  
ATOM    304  CB  PHE A  22      -1.428   5.534  -1.100  1.00  0.00           C  
ATOM    305  CG  PHE A  22      -0.842   4.219  -1.635  1.00  0.00           C  
ATOM    306  CD1 PHE A  22       0.388   4.211  -2.303  1.00  0.00           C  
ATOM    307  CD2 PHE A  22      -1.528   3.010  -1.453  1.00  0.00           C  
ATOM    308  CE1 PHE A  22       0.904   3.020  -2.818  1.00  0.00           C  
ATOM    309  CE2 PHE A  22      -1.018   1.821  -1.975  1.00  0.00           C  
ATOM    310  CZ  PHE A  22       0.186   1.831  -2.686  1.00  0.00           C  
ATOM    311  H   PHE A  22      -0.020   4.377   0.841  1.00  0.00           H  
ATOM    312  HA  PHE A  22       0.239   6.827  -0.750  1.00  0.00           H  
ATOM    313  HB2 PHE A  22      -2.381   5.332  -0.590  1.00  0.00           H  
ATOM    314  HB3 PHE A  22      -1.659   6.191  -1.955  1.00  0.00           H  
ATOM    315  HD1 PHE A  22       0.949   5.132  -2.426  1.00  0.00           H  
ATOM    316  HD2 PHE A  22      -2.462   2.987  -0.901  1.00  0.00           H  
ATOM    317  HE1 PHE A  22       1.865   3.019  -3.324  1.00  0.00           H  
ATOM    318  HE2 PHE A  22      -1.555   0.889  -1.830  1.00  0.00           H  
ATOM    319  HZ  PHE A  22       0.561   0.917  -3.136  1.00  0.00           H  
ATOM    320  N   ILE A  23      -2.030   6.549   1.735  1.00  0.00           N  
ATOM    321  CA  ILE A  23      -2.874   7.379   2.600  1.00  0.00           C  
ATOM    322  C   ILE A  23      -2.024   8.424   3.288  1.00  0.00           C  
ATOM    323  O   ILE A  23      -2.390   9.589   3.277  1.00  0.00           O  
ATOM    324  CB  ILE A  23      -3.665   6.515   3.634  1.00  0.00           C  
ATOM    325  CG1 ILE A  23      -4.878   5.783   2.977  1.00  0.00           C  
ATOM    326  CG2 ILE A  23      -4.084   7.311   4.902  1.00  0.00           C  
ATOM    327  CD1 ILE A  23      -6.124   6.681   2.737  1.00  0.00           C  
ATOM    328  H   ILE A  23      -2.083   5.552   1.810  1.00  0.00           H  
ATOM    329  HA  ILE A  23      -3.582   7.922   1.956  1.00  0.00           H  
ATOM    330  HB  ILE A  23      -2.979   5.733   3.997  1.00  0.00           H  
ATOM    331 HG12 ILE A  23      -4.557   5.347   2.017  1.00  0.00           H  
ATOM    332 HG13 ILE A  23      -5.189   4.947   3.628  1.00  0.00           H  
ATOM    333 HG21 ILE A  23      -4.639   8.218   4.622  1.00  0.00           H  
ATOM    334 HG22 ILE A  23      -4.720   6.688   5.552  1.00  0.00           H  
ATOM    335 HG23 ILE A  23      -3.203   7.613   5.492  1.00  0.00           H  
ATOM    336 HD11 ILE A  23      -6.565   7.008   3.690  1.00  0.00           H  
ATOM    337 HD12 ILE A  23      -5.885   7.572   2.139  1.00  0.00           H  
ATOM    338 HD13 ILE A  23      -6.893   6.107   2.195  1.00  0.00           H  
ATOM    339  N   ASN A  24      -0.884   8.022   3.892  1.00  0.00           N  
ATOM    340  CA  ASN A  24      -0.052   8.994   4.600  1.00  0.00           C  
ATOM    341  C   ASN A  24       0.550   9.975   3.607  1.00  0.00           C  
ATOM    342  O   ASN A  24       0.679  11.141   3.947  1.00  0.00           O  
ATOM    343  CB  ASN A  24       1.017   8.336   5.531  1.00  0.00           C  
ATOM    344  CG  ASN A  24       0.926   8.827   6.961  1.00  0.00           C  
ATOM    345  OD1 ASN A  24      -0.147   8.730   7.536  1.00  0.00           O  
ATOM    346  ND2 ASN A  24       2.014   9.341   7.577  1.00  0.00           N  
ATOM    347  H   ASN A  24      -0.601   7.065   3.848  1.00  0.00           H  
ATOM    348  HA  ASN A  24      -0.743   9.558   5.242  1.00  0.00           H  
ATOM    349  HB2 ASN A  24       0.850   7.254   5.633  1.00  0.00           H  
ATOM    350  HB3 ASN A  24       2.023   8.466   5.103  1.00  0.00           H  
ATOM    351 HD21 ASN A  24       2.897   9.411   7.112  1.00  0.00           H  
ATOM    352 HD22 ASN A  24       1.941   9.654   8.525  1.00  0.00           H  
ATOM    353  N   TRP A  25       0.919   9.535   2.377  1.00  0.00           N  
ATOM    354  CA  TRP A  25       1.469  10.466   1.381  1.00  0.00           C  
ATOM    355  C   TRP A  25       0.577  11.672   1.170  1.00  0.00           C  
ATOM    356  O   TRP A  25       1.090  12.780   1.141  1.00  0.00           O  
ATOM    357  CB  TRP A  25       1.769   9.811  -0.005  1.00  0.00           C  
ATOM    358  CG  TRP A  25       1.490  10.700  -1.191  1.00  0.00           C  
ATOM    359  CD1 TRP A  25       2.172  11.794  -1.572  1.00  0.00           C  
ATOM    360  CD2 TRP A  25       0.376  10.513  -2.192  1.00  0.00           C  
ATOM    361  NE1 TRP A  25       1.637  12.287  -2.660  1.00  0.00           N  
ATOM    362  CE2 TRP A  25       0.579  11.558  -3.072  1.00  0.00           C  
ATOM    363  CE3 TRP A  25      -0.665   9.600  -2.367  1.00  0.00           C  
ATOM    364  CZ2 TRP A  25      -0.236  11.745  -4.191  1.00  0.00           C  
ATOM    365  CZ3 TRP A  25      -1.478   9.758  -3.497  1.00  0.00           C  
ATOM    366  CH2 TRP A  25      -1.265  10.815  -4.397  1.00  0.00           C  
ATOM    367  H   TRP A  25       0.839   8.566   2.138  1.00  0.00           H  
ATOM    368  HA  TRP A  25       2.433  10.815   1.776  1.00  0.00           H  
ATOM    369  HB2 TRP A  25       2.818   9.465  -0.052  1.00  0.00           H  
ATOM    370  HB3 TRP A  25       1.136   8.931  -0.153  1.00  0.00           H  
ATOM    371  HD1 TRP A  25       3.039  12.206  -1.051  1.00  0.00           H  
ATOM    372  HE1 TRP A  25       1.981  13.131  -3.147  1.00  0.00           H  
ATOM    373  HE3 TRP A  25      -0.845   8.798  -1.667  1.00  0.00           H  
ATOM    374  HZ2 TRP A  25      -0.075  12.577  -4.873  1.00  0.00           H  
ATOM    375  HZ3 TRP A  25      -2.285   9.054  -3.677  1.00  0.00           H  
ATOM    376  HH2 TRP A  25      -1.910  10.916  -5.266  1.00  0.00           H  
ATOM    377  N   LEU A  26      -0.750  11.473   0.991  1.00  0.00           N  
ATOM    378  CA  LEU A  26      -1.619  12.605   0.661  1.00  0.00           C  
ATOM    379  C   LEU A  26      -1.402  13.785   1.588  1.00  0.00           C  
ATOM    380  O   LEU A  26      -1.533  14.909   1.127  1.00  0.00           O  
ATOM    381  CB  LEU A  26      -3.135  12.252   0.720  1.00  0.00           C  
ATOM    382  CG  LEU A  26      -3.636  11.233  -0.353  1.00  0.00           C  
ATOM    383  CD1 LEU A  26      -5.121  10.872  -0.062  1.00  0.00           C  
ATOM    384  CD2 LEU A  26      -3.515  11.785  -1.802  1.00  0.00           C  
ATOM    385  H   LEU A  26      -1.136  10.550   1.039  1.00  0.00           H  
ATOM    386  HA  LEU A  26      -1.354  12.941  -0.351  1.00  0.00           H  
ATOM    387  HB2 LEU A  26      -3.333  11.856   1.729  1.00  0.00           H  
ATOM    388  HB3 LEU A  26      -3.723  13.178   0.603  1.00  0.00           H  
ATOM    389  HG  LEU A  26      -3.058  10.295  -0.290  1.00  0.00           H  
ATOM    390 HD11 LEU A  26      -5.751  11.771  -0.141  1.00  0.00           H  
ATOM    391 HD12 LEU A  26      -5.233  10.454   0.951  1.00  0.00           H  
ATOM    392 HD13 LEU A  26      -5.488  10.124  -0.781  1.00  0.00           H  
ATOM    393 HD21 LEU A  26      -3.945  11.068  -2.519  1.00  0.00           H  
ATOM    394 HD22 LEU A  26      -2.467  11.949  -2.091  1.00  0.00           H  
ATOM    395 HD23 LEU A  26      -4.055  12.738  -1.900  1.00  0.00           H  
ATOM    396  N   ILE A  27      -1.081  13.570   2.887  1.00  0.00           N  
ATOM    397  CA  ILE A  27      -0.916  14.711   3.786  1.00  0.00           C  
ATOM    398  C   ILE A  27       0.401  15.355   3.420  1.00  0.00           C  
ATOM    399  O   ILE A  27       0.429  16.561   3.232  1.00  0.00           O  
ATOM    400  CB  ILE A  27      -0.926  14.387   5.312  1.00  0.00           C  
ATOM    401  CG1 ILE A  27      -2.281  13.793   5.816  1.00  0.00           C  
ATOM    402  CG2 ILE A  27      -0.626  15.686   6.124  1.00  0.00           C  
ATOM    403  CD1 ILE A  27      -2.614  12.366   5.304  1.00  0.00           C  
ATOM    404  H   ILE A  27      -0.889  12.652   3.232  1.00  0.00           H  
ATOM    405  HA  ILE A  27      -1.735  15.428   3.604  1.00  0.00           H  
ATOM    406  HB  ILE A  27      -0.116  13.668   5.522  1.00  0.00           H  
ATOM    407 HG12 ILE A  27      -2.234  13.719   6.917  1.00  0.00           H  
ATOM    408 HG13 ILE A  27      -3.111  14.475   5.562  1.00  0.00           H  
ATOM    409 HG21 ILE A  27      -0.620  15.481   7.207  1.00  0.00           H  
ATOM    410 HG22 ILE A  27       0.356  16.116   5.871  1.00  0.00           H  
ATOM    411 HG23 ILE A  27      -1.401  16.443   5.920  1.00  0.00           H  
ATOM    412 HD11 ILE A  27      -3.424  11.920   5.904  1.00  0.00           H  
ATOM    413 HD12 ILE A  27      -2.952  12.378   4.258  1.00  0.00           H  
ATOM    414 HD13 ILE A  27      -1.725  11.727   5.401  1.00  0.00           H  
ATOM    415  N   GLN A  28       1.504  14.575   3.307  1.00  0.00           N  
ATOM    416  CA  GLN A  28       2.827  15.159   3.064  1.00  0.00           C  
ATOM    417  C   GLN A  28       3.092  15.522   1.610  1.00  0.00           C  
ATOM    418  O   GLN A  28       4.213  15.352   1.157  1.00  0.00           O  
ATOM    419  CB  GLN A  28       3.939  14.241   3.655  1.00  0.00           C  
ATOM    420  CG  GLN A  28       4.008  12.844   2.978  1.00  0.00           C  
ATOM    421  CD  GLN A  28       5.417  12.300   2.956  1.00  0.00           C  
ATOM    422  OE1 GLN A  28       5.720  11.399   3.723  1.00  0.00           O  
ATOM    423  NE2 GLN A  28       6.298  12.836   2.082  1.00  0.00           N  
ATOM    424  H   GLN A  28       1.431  13.584   3.409  1.00  0.00           H  
ATOM    425  HA  GLN A  28       2.909  16.104   3.621  1.00  0.00           H  
ATOM    426  HB2 GLN A  28       4.903  14.746   3.527  1.00  0.00           H  
ATOM    427  HB3 GLN A  28       3.786  14.119   4.741  1.00  0.00           H  
ATOM    428  HG2 GLN A  28       3.350  12.145   3.517  1.00  0.00           H  
ATOM    429  HG3 GLN A  28       3.674  12.900   1.933  1.00  0.00           H  
ATOM    430 HE21 GLN A  28       6.032  13.574   1.457  1.00  0.00           H  
ATOM    431 HE22 GLN A  28       7.236  12.488   2.047  1.00  0.00           H  
ATOM    432  N   THR A  29       2.089  16.035   0.856  1.00  0.00           N  
ATOM    433  CA  THR A  29       2.283  16.418  -0.547  1.00  0.00           C  
ATOM    434  C   THR A  29       2.435  17.921  -0.688  1.00  0.00           C  
ATOM    435  O   THR A  29       3.340  18.357  -1.383  1.00  0.00           O  
ATOM    436  CB  THR A  29       1.059  15.930  -1.375  1.00  0.00           C  
ATOM    437  OG1 THR A  29       0.948  14.498  -1.288  1.00  0.00           O  
ATOM    438  CG2 THR A  29       1.195  16.300  -2.875  1.00  0.00           C  
ATOM    439  H   THR A  29       1.183  16.172   1.246  1.00  0.00           H  
ATOM    440  HA  THR A  29       3.163  15.911  -0.974  1.00  0.00           H  
ATOM    441  HB  THR A  29       0.133  16.386  -0.982  1.00  0.00           H  
ATOM    442  HG1 THR A  29       0.842  14.186  -0.395  1.00  0.00           H  
ATOM    443 HG21 THR A  29       2.124  15.880  -3.291  1.00  0.00           H  
ATOM    444 HG22 THR A  29       1.204  17.391  -3.016  1.00  0.00           H  
ATOM    445 HG23 THR A  29       0.344  15.884  -3.438  1.00  0.00           H  
ATOM    446  N   LYS A  30       1.551  18.720  -0.045  1.00  0.00           N  
ATOM    447  CA  LYS A  30       1.595  20.182  -0.148  1.00  0.00           C  
ATOM    448  C   LYS A  30       2.154  20.782   1.127  1.00  0.00           C  
ATOM    449  O   LYS A  30       1.728  21.857   1.521  1.00  0.00           O  
ATOM    450  CB  LYS A  30       0.196  20.764  -0.538  1.00  0.00           C  
ATOM    451  CG  LYS A  30      -1.029  20.119   0.183  1.00  0.00           C  
ATOM    452  CD  LYS A  30      -0.966  20.149   1.741  1.00  0.00           C  
ATOM    453  CE  LYS A  30      -1.921  19.110   2.394  1.00  0.00           C  
ATOM    454  NZ  LYS A  30      -3.338  19.305   2.020  1.00  0.00           N  
ATOM    455  H   LYS A  30       0.872  18.320   0.562  1.00  0.00           H  
ATOM    456  HA  LYS A  30       2.305  20.514  -0.925  1.00  0.00           H  
ATOM    457  HB2 LYS A  30       0.181  21.856  -0.391  1.00  0.00           H  
ATOM    458  HB3 LYS A  30       0.050  20.588  -1.619  1.00  0.00           H  
ATOM    459  HG2 LYS A  30      -1.934  20.660  -0.142  1.00  0.00           H  
ATOM    460  HG3 LYS A  30      -1.149  19.083  -0.170  1.00  0.00           H  
ATOM    461  HD2 LYS A  30       0.031  19.888   2.118  1.00  0.00           H  
ATOM    462  HD3 LYS A  30      -1.198  21.165   2.097  1.00  0.00           H  
ATOM    463  HE2 LYS A  30      -1.601  18.094   2.103  1.00  0.00           H  
ATOM    464  HE3 LYS A  30      -1.821  19.182   3.492  1.00  0.00           H  
ATOM    465  HZ1 LYS A  30      -3.530  19.114   0.972  1.00  0.00           H  
ATOM    466  HZ2 LYS A  30      -3.677  20.309   2.245  1.00  0.00           H  
ATOM    467  HZ3 LYS A  30      -3.979  18.622   2.563  1.00  0.00           H  
ATOM    468  N   ILE A  31       3.122  20.101   1.784  1.00  0.00           N  
ATOM    469  CA  ILE A  31       3.700  20.622   3.025  1.00  0.00           C  
ATOM    470  C   ILE A  31       5.129  20.126   3.160  1.00  0.00           C  
ATOM    471  O   ILE A  31       6.009  20.963   3.292  1.00  0.00           O  
ATOM    472  CB  ILE A  31       2.784  20.365   4.266  1.00  0.00           C  
ATOM    473  CG1 ILE A  31       3.406  20.994   5.551  1.00  0.00           C  
ATOM    474  CG2 ILE A  31       2.440  18.864   4.469  1.00  0.00           C  
ATOM    475  CD1 ILE A  31       2.512  20.846   6.813  1.00  0.00           C  
ATOM    476  H   ILE A  31       3.451  19.226   1.433  1.00  0.00           H  
ATOM    477  HA  ILE A  31       3.779  21.718   2.916  1.00  0.00           H  
ATOM    478  HB  ILE A  31       1.829  20.883   4.064  1.00  0.00           H  
ATOM    479 HG12 ILE A  31       4.387  20.533   5.756  1.00  0.00           H  
ATOM    480 HG13 ILE A  31       3.570  22.071   5.380  1.00  0.00           H  
ATOM    481 HG21 ILE A  31       1.587  18.731   5.153  1.00  0.00           H  
ATOM    482 HG22 ILE A  31       2.159  18.409   3.509  1.00  0.00           H  
ATOM    483 HG23 ILE A  31       3.298  18.323   4.892  1.00  0.00           H  
ATOM    484 HD11 ILE A  31       1.494  21.215   6.613  1.00  0.00           H  
ATOM    485 HD12 ILE A  31       2.453  19.797   7.140  1.00  0.00           H  
ATOM    486 HD13 ILE A  31       2.938  21.433   7.643  1.00  0.00           H  
ATOM    487  N   THR A  32       5.412  18.800   3.107  1.00  0.00           N  
ATOM    488  CA  THR A  32       6.798  18.339   3.129  1.00  0.00           C  
ATOM    489  C   THR A  32       7.342  18.291   1.717  1.00  0.00           C  
ATOM    490  O   THR A  32       8.415  18.824   1.485  1.00  0.00           O  
ATOM    491  CB  THR A  32       6.894  16.919   3.751  1.00  0.00           C  
ATOM    492  OG1 THR A  32       5.978  16.794   4.853  1.00  0.00           O  
ATOM    493  CG2 THR A  32       8.335  16.560   4.194  1.00  0.00           C  
ATOM    494  H   THR A  32       4.705  18.099   3.006  1.00  0.00           H  
ATOM    495  HA  THR A  32       7.403  19.016   3.756  1.00  0.00           H  
ATOM    496  HB  THR A  32       6.589  16.182   2.993  1.00  0.00           H  
ATOM    497  HG1 THR A  32       6.161  17.415   5.549  1.00  0.00           H  
ATOM    498 HG21 THR A  32       9.025  16.625   3.339  1.00  0.00           H  
ATOM    499 HG22 THR A  32       8.356  15.531   4.590  1.00  0.00           H  
ATOM    500 HG23 THR A  32       8.677  17.245   4.984  1.00  0.00           H  
ATOM    501  N   ASP A  33       6.632  17.640   0.761  1.00  0.00           N  
ATOM    502  CA  ASP A  33       7.201  17.454  -0.574  1.00  0.00           C  
ATOM    503  C   ASP A  33       7.260  18.772  -1.301  1.00  0.00           C  
ATOM    504  O   ASP A  33       6.648  19.743  -0.887  1.00  0.00           O  
ATOM    505  CB  ASP A  33       6.387  16.429  -1.414  1.00  0.00           C  
ATOM    506  CG  ASP A  33       7.057  16.033  -2.705  1.00  0.00           C  
ATOM    507  OD1 ASP A  33       8.028  16.715  -3.130  1.00  0.00           O  
ATOM    508  OD2 ASP A  33       6.606  15.020  -3.306  1.00  0.00           O  
ATOM    509  H   ASP A  33       5.724  17.257   0.944  1.00  0.00           H  
ATOM    510  HA  ASP A  33       8.227  17.066  -0.471  1.00  0.00           H  
ATOM    511  HB2 ASP A  33       6.239  15.512  -0.821  1.00  0.00           H  
ATOM    512  HB3 ASP A  33       5.400  16.849  -1.657  1.00  0.00           H  
TER     513      ASP A  33                                                      
ENDMDL                                                                          
MODEL        7                                                                  
ATOM      1  N   HIS A   1       4.245 -24.672  -7.609  1.00  0.00           N  
ATOM      2  CA  HIS A   1       2.992 -24.678  -8.348  1.00  0.00           C  
ATOM      3  C   HIS A   1       1.898 -24.202  -7.417  1.00  0.00           C  
ATOM      4  O   HIS A   1       2.036 -24.396  -6.219  1.00  0.00           O  
ATOM      5  CB  HIS A   1       2.699 -26.110  -8.862  1.00  0.00           C  
ATOM      6  CG  HIS A   1       1.528 -26.129  -9.809  1.00  0.00           C  
ATOM      7  ND1 HIS A   1       1.646 -25.997 -11.112  1.00  0.00           N  
ATOM      8  CD2 HIS A   1       0.231 -26.281  -9.474  1.00  0.00           C  
ATOM      9  CE1 HIS A   1       0.474 -26.065 -11.662  1.00  0.00           C  
ATOM     10  NE2 HIS A   1      -0.391 -26.226 -10.769  1.00  0.00           N  
ATOM     11  H1  HIS A   1       5.097 -24.869  -8.098  1.00  0.00           H  
ATOM     12  HA  HIS A   1       3.087 -23.989  -9.204  1.00  0.00           H  
ATOM     13  HB2 HIS A   1       3.581 -26.512  -9.386  1.00  0.00           H  
ATOM     14  HB3 HIS A   1       2.493 -26.768  -8.005  1.00  0.00           H  
ATOM     15  HD1 HIS A   1       2.533 -25.869 -11.620  1.00  0.00           H  
ATOM     16  HD2 HIS A   1      -0.226 -26.410  -8.495  1.00  0.00           H  
ATOM     17  HE1 HIS A   1       0.267 -25.993 -12.728  1.00  0.00           H  
ATOM     18  N   ALA A   2       0.815 -23.571  -7.928  1.00  0.00           N  
ATOM     19  CA  ALA A   2      -0.232 -23.072  -7.034  1.00  0.00           C  
ATOM     20  C   ALA A   2      -1.051 -24.246  -6.539  1.00  0.00           C  
ATOM     21  O   ALA A   2      -1.983 -24.628  -7.230  1.00  0.00           O  
ATOM     22  CB  ALA A   2      -1.133 -22.031  -7.750  1.00  0.00           C  
ATOM     23  H   ALA A   2       0.708 -23.446  -8.915  1.00  0.00           H  
ATOM     24  HA  ALA A   2       0.229 -22.545  -6.181  1.00  0.00           H  
ATOM     25  HB1 ALA A   2      -0.527 -21.174  -8.081  1.00  0.00           H  
ATOM     26  HB2 ALA A   2      -1.622 -22.475  -8.631  1.00  0.00           H  
ATOM     27  HB3 ALA A   2      -1.912 -21.664  -7.062  1.00  0.00           H  
ATOM     28  N   ASP A   3      -0.718 -24.829  -5.360  1.00  0.00           N  
ATOM     29  CA  ASP A   3      -1.460 -25.980  -4.845  1.00  0.00           C  
ATOM     30  C   ASP A   3      -2.316 -25.557  -3.672  1.00  0.00           C  
ATOM     31  O   ASP A   3      -2.077 -26.024  -2.569  1.00  0.00           O  
ATOM     32  CB  ASP A   3      -0.459 -27.095  -4.440  1.00  0.00           C  
ATOM     33  CG  ASP A   3       0.376 -27.504  -5.624  1.00  0.00           C  
ATOM     34  OD1 ASP A   3      -0.176 -28.175  -6.538  1.00  0.00           O  
ATOM     35  OD2 ASP A   3       1.589 -27.162  -5.647  1.00  0.00           O  
ATOM     36  H   ASP A   3       0.039 -24.481  -4.805  1.00  0.00           H  
ATOM     37  HA  ASP A   3      -2.134 -26.415  -5.601  1.00  0.00           H  
ATOM     38  HB2 ASP A   3       0.198 -26.733  -3.632  1.00  0.00           H  
ATOM     39  HB3 ASP A   3      -1.003 -27.978  -4.067  1.00  0.00           H  
ATOM     40  N   GLY A   4      -3.328 -24.685  -3.897  1.00  0.00           N  
ATOM     41  CA  GLY A   4      -4.256 -24.322  -2.825  1.00  0.00           C  
ATOM     42  C   GLY A   4      -4.521 -22.837  -2.791  1.00  0.00           C  
ATOM     43  O   GLY A   4      -4.052 -22.123  -3.664  1.00  0.00           O  
ATOM     44  H   GLY A   4      -3.500 -24.312  -4.812  1.00  0.00           H  
ATOM     45  HA2 GLY A   4      -5.210 -24.844  -2.991  1.00  0.00           H  
ATOM     46  HA3 GLY A   4      -3.879 -24.609  -1.831  1.00  0.00           H  
ATOM     47  N   SER A   5      -5.279 -22.369  -1.771  1.00  0.00           N  
ATOM     48  CA  SER A   5      -5.554 -20.939  -1.639  1.00  0.00           C  
ATOM     49  C   SER A   5      -4.330 -20.253  -1.075  1.00  0.00           C  
ATOM     50  O   SER A   5      -3.255 -20.830  -1.126  1.00  0.00           O  
ATOM     51  CB  SER A   5      -6.800 -20.722  -0.739  1.00  0.00           C  
ATOM     52  OG  SER A   5      -7.154 -19.328  -0.731  1.00  0.00           O  
ATOM     53  H   SER A   5      -5.625 -22.992  -1.065  1.00  0.00           H  
ATOM     54  HA  SER A   5      -5.772 -20.501  -2.628  1.00  0.00           H  
ATOM     55  HB2 SER A   5      -7.643 -21.311  -1.137  1.00  0.00           H  
ATOM     56  HB3 SER A   5      -6.578 -21.061   0.287  1.00  0.00           H  
ATOM     57  HG  SER A   5      -7.919 -19.149  -0.193  1.00  0.00           H  
ATOM     58  N   PHE A   6      -4.473 -19.018  -0.543  1.00  0.00           N  
ATOM     59  CA  PHE A   6      -3.319 -18.290  -0.015  1.00  0.00           C  
ATOM     60  C   PHE A   6      -2.419 -17.800  -1.132  1.00  0.00           C  
ATOM     61  O   PHE A   6      -1.317 -17.369  -0.831  1.00  0.00           O  
ATOM     62  CB  PHE A   6      -2.562 -19.127   1.058  1.00  0.00           C  
ATOM     63  CG  PHE A   6      -2.191 -18.287   2.288  1.00  0.00           C  
ATOM     64  CD1 PHE A   6      -3.192 -17.960   3.213  1.00  0.00           C  
ATOM     65  CD2 PHE A   6      -0.881 -17.851   2.512  1.00  0.00           C  
ATOM     66  CE1 PHE A   6      -2.877 -17.250   4.376  1.00  0.00           C  
ATOM     67  CE2 PHE A   6      -0.565 -17.142   3.676  1.00  0.00           C  
ATOM     68  CZ  PHE A   6      -1.560 -16.850   4.612  1.00  0.00           C  
ATOM     69  H   PHE A   6      -5.363 -18.557  -0.537  1.00  0.00           H  
ATOM     70  HA  PHE A   6      -3.699 -17.379   0.471  1.00  0.00           H  
ATOM     71  HB2 PHE A   6      -3.217 -19.933   1.424  1.00  0.00           H  
ATOM     72  HB3 PHE A   6      -1.672 -19.608   0.623  1.00  0.00           H  
ATOM     73  HD1 PHE A   6      -4.218 -18.259   3.032  1.00  0.00           H  
ATOM     74  HD2 PHE A   6      -0.103 -18.061   1.785  1.00  0.00           H  
ATOM     75  HE1 PHE A   6      -3.656 -17.013   5.093  1.00  0.00           H  
ATOM     76  HE2 PHE A   6       0.456 -16.819   3.854  1.00  0.00           H  
ATOM     77  HZ  PHE A   6      -1.311 -16.313   5.523  1.00  0.00           H  
ATOM     78  N   SER A   7      -2.862 -17.845  -2.415  1.00  0.00           N  
ATOM     79  CA  SER A   7      -2.044 -17.337  -3.513  1.00  0.00           C  
ATOM     80  C   SER A   7      -2.364 -15.872  -3.681  1.00  0.00           C  
ATOM     81  O   SER A   7      -1.447 -15.068  -3.660  1.00  0.00           O  
ATOM     82  CB  SER A   7      -2.305 -18.113  -4.833  1.00  0.00           C  
ATOM     83  OG  SER A   7      -1.864 -19.477  -4.724  1.00  0.00           O  
ATOM     84  H   SER A   7      -3.777 -18.170  -2.647  1.00  0.00           H  
ATOM     85  HA  SER A   7      -0.971 -17.456  -3.287  1.00  0.00           H  
ATOM     86  HB2 SER A   7      -3.372 -18.084  -5.109  1.00  0.00           H  
ATOM     87  HB3 SER A   7      -1.729 -17.648  -5.649  1.00  0.00           H  
ATOM     88  HG  SER A   7      -2.324 -19.957  -4.040  1.00  0.00           H  
ATOM     89  N   ASP A   8      -3.650 -15.481  -3.832  1.00  0.00           N  
ATOM     90  CA  ASP A   8      -3.963 -14.054  -3.895  1.00  0.00           C  
ATOM     91  C   ASP A   8      -3.530 -13.372  -2.614  1.00  0.00           C  
ATOM     92  O   ASP A   8      -3.070 -12.242  -2.678  1.00  0.00           O  
ATOM     93  CB  ASP A   8      -5.479 -13.795  -4.109  1.00  0.00           C  
ATOM     94  CG  ASP A   8      -6.289 -14.306  -2.946  1.00  0.00           C  
ATOM     95  OD1 ASP A   8      -6.231 -15.539  -2.682  1.00  0.00           O  
ATOM     96  OD2 ASP A   8      -6.983 -13.486  -2.285  1.00  0.00           O  
ATOM     97  H   ASP A   8      -4.400 -16.143  -3.869  1.00  0.00           H  
ATOM     98  HA  ASP A   8      -3.418 -13.617  -4.749  1.00  0.00           H  
ATOM     99  HB2 ASP A   8      -5.648 -12.712  -4.235  1.00  0.00           H  
ATOM    100  HB3 ASP A   8      -5.815 -14.301  -5.029  1.00  0.00           H  
ATOM    101  N   GLU A   9      -3.672 -14.037  -1.442  1.00  0.00           N  
ATOM    102  CA  GLU A   9      -3.327 -13.383  -0.180  1.00  0.00           C  
ATOM    103  C   GLU A   9      -1.834 -13.360   0.068  1.00  0.00           C  
ATOM    104  O   GLU A   9      -1.432 -12.670   0.992  1.00  0.00           O  
ATOM    105  CB  GLU A   9      -4.024 -14.044   1.041  1.00  0.00           C  
ATOM    106  CG  GLU A   9      -5.570 -14.028   0.924  1.00  0.00           C  
ATOM    107  CD  GLU A   9      -6.200 -14.733   2.100  1.00  0.00           C  
ATOM    108  OE1 GLU A   9      -5.914 -14.331   3.260  1.00  0.00           O  
ATOM    109  OE2 GLU A   9      -6.986 -15.694   1.878  1.00  0.00           O  
ATOM    110  H   GLU A   9      -3.990 -14.987  -1.416  1.00  0.00           H  
ATOM    111  HA  GLU A   9      -3.677 -12.337  -0.219  1.00  0.00           H  
ATOM    112  HB2 GLU A   9      -3.668 -15.081   1.136  1.00  0.00           H  
ATOM    113  HB3 GLU A   9      -3.740 -13.504   1.961  1.00  0.00           H  
ATOM    114  HG2 GLU A   9      -5.933 -12.987   0.896  1.00  0.00           H  
ATOM    115  HG3 GLU A   9      -5.885 -14.524  -0.007  1.00  0.00           H  
ATOM    116  N   MET A  10      -0.978 -14.074  -0.702  1.00  0.00           N  
ATOM    117  CA  MET A  10       0.458 -13.997  -0.430  1.00  0.00           C  
ATOM    118  C   MET A  10       0.928 -12.560  -0.475  1.00  0.00           C  
ATOM    119  O   MET A  10       1.826 -12.215   0.278  1.00  0.00           O  
ATOM    120  CB  MET A  10       1.332 -14.866  -1.383  1.00  0.00           C  
ATOM    121  CG  MET A  10       1.521 -14.276  -2.808  1.00  0.00           C  
ATOM    122  SD  MET A  10       2.747 -12.925  -2.840  1.00  0.00           S  
ATOM    123  CE  MET A  10       2.792 -12.583  -4.629  1.00  0.00           C  
ATOM    124  H   MET A  10      -1.296 -14.657  -1.450  1.00  0.00           H  
ATOM    125  HA  MET A  10       0.607 -14.383   0.594  1.00  0.00           H  
ATOM    126  HB2 MET A  10       2.336 -15.000  -0.946  1.00  0.00           H  
ATOM    127  HB3 MET A  10       0.865 -15.862  -1.457  1.00  0.00           H  
ATOM    128  HG2 MET A  10       1.887 -15.064  -3.485  1.00  0.00           H  
ATOM    129  HG3 MET A  10       0.575 -13.882  -3.199  1.00  0.00           H  
ATOM    130  HE1 MET A  10       1.775 -12.488  -5.035  1.00  0.00           H  
ATOM    131  HE2 MET A  10       3.339 -11.645  -4.800  1.00  0.00           H  
ATOM    132  HE3 MET A  10       3.309 -13.406  -5.144  1.00  0.00           H  
ATOM    133  N   ASN A  11       0.333 -11.713  -1.353  1.00  0.00           N  
ATOM    134  CA  ASN A  11       0.809 -10.335  -1.497  1.00  0.00           C  
ATOM    135  C   ASN A  11       0.159  -9.393  -0.505  1.00  0.00           C  
ATOM    136  O   ASN A  11       0.389  -8.198  -0.606  1.00  0.00           O  
ATOM    137  CB  ASN A  11       0.582  -9.863  -2.963  1.00  0.00           C  
ATOM    138  CG  ASN A  11       1.544  -8.805  -3.458  1.00  0.00           C  
ATOM    139  OD1 ASN A  11       2.405  -8.361  -2.715  1.00  0.00           O  
ATOM    140  ND2 ASN A  11       1.421  -8.399  -4.742  1.00  0.00           N  
ATOM    141  H   ASN A  11      -0.446 -11.999  -1.914  1.00  0.00           H  
ATOM    142  HA  ASN A  11       1.895 -10.322  -1.306  1.00  0.00           H  
ATOM    143  HB2 ASN A  11       0.732 -10.721  -3.633  1.00  0.00           H  
ATOM    144  HB3 ASN A  11      -0.456  -9.516  -3.080  1.00  0.00           H  
ATOM    145 HD21 ASN A  11       0.710  -8.775  -5.338  1.00  0.00           H  
ATOM    146 HD22 ASN A  11       2.057  -7.723  -5.114  1.00  0.00           H  
ATOM    147  N   THR A  12      -0.646  -9.884   0.470  1.00  0.00           N  
ATOM    148  CA  THR A  12      -1.206  -8.994   1.486  1.00  0.00           C  
ATOM    149  C   THR A  12      -0.103  -8.321   2.274  1.00  0.00           C  
ATOM    150  O   THR A  12      -0.356  -7.259   2.822  1.00  0.00           O  
ATOM    151  CB  THR A  12      -2.150  -9.783   2.441  1.00  0.00           C  
ATOM    152  OG1 THR A  12      -3.099 -10.537   1.662  1.00  0.00           O  
ATOM    153  CG2 THR A  12      -2.904  -8.872   3.447  1.00  0.00           C  
ATOM    154  H   THR A  12      -0.852 -10.857   0.549  1.00  0.00           H  
ATOM    155  HA  THR A  12      -1.799  -8.221   0.971  1.00  0.00           H  
ATOM    156  HB  THR A  12      -1.548 -10.516   3.000  1.00  0.00           H  
ATOM    157  HG1 THR A  12      -3.663  -9.981   1.136  1.00  0.00           H  
ATOM    158 HG21 THR A  12      -3.476  -8.097   2.914  1.00  0.00           H  
ATOM    159 HG22 THR A  12      -2.207  -8.385   4.144  1.00  0.00           H  
ATOM    160 HG23 THR A  12      -3.607  -9.483   4.032  1.00  0.00           H  
ATOM    161  N   ILE A  13       1.123  -8.897   2.344  1.00  0.00           N  
ATOM    162  CA  ILE A  13       2.202  -8.239   3.079  1.00  0.00           C  
ATOM    163  C   ILE A  13       2.262  -6.785   2.658  1.00  0.00           C  
ATOM    164  O   ILE A  13       2.177  -5.921   3.519  1.00  0.00           O  
ATOM    165  CB  ILE A  13       3.614  -8.886   2.888  1.00  0.00           C  
ATOM    166  CG1 ILE A  13       3.696 -10.393   3.294  1.00  0.00           C  
ATOM    167  CG2 ILE A  13       4.700  -8.048   3.629  1.00  0.00           C  
ATOM    168  CD1 ILE A  13       3.235 -10.716   4.739  1.00  0.00           C  
ATOM    169  H   ILE A  13       1.306  -9.775   1.907  1.00  0.00           H  
ATOM    170  HA  ILE A  13       1.947  -8.268   4.150  1.00  0.00           H  
ATOM    171  HB  ILE A  13       3.861  -8.845   1.813  1.00  0.00           H  
ATOM    172 HG12 ILE A  13       3.101 -11.014   2.605  1.00  0.00           H  
ATOM    173 HG13 ILE A  13       4.742 -10.727   3.190  1.00  0.00           H  
ATOM    174 HG21 ILE A  13       4.784  -7.040   3.194  1.00  0.00           H  
ATOM    175 HG22 ILE A  13       4.452  -7.940   4.695  1.00  0.00           H  
ATOM    176 HG23 ILE A  13       5.688  -8.525   3.546  1.00  0.00           H  
ATOM    177 HD11 ILE A  13       2.158 -10.521   4.860  1.00  0.00           H  
ATOM    178 HD12 ILE A  13       3.410 -11.783   4.954  1.00  0.00           H  
ATOM    179 HD13 ILE A  13       3.797 -10.123   5.476  1.00  0.00           H  
ATOM    180  N   LEU A  14       2.409  -6.483   1.344  1.00  0.00           N  
ATOM    181  CA  LEU A  14       2.534  -5.081   0.944  1.00  0.00           C  
ATOM    182  C   LEU A  14       1.251  -4.321   1.173  1.00  0.00           C  
ATOM    183  O   LEU A  14       1.326  -3.118   1.347  1.00  0.00           O  
ATOM    184  CB  LEU A  14       3.126  -4.857  -0.479  1.00  0.00           C  
ATOM    185  CG  LEU A  14       2.229  -5.240  -1.698  1.00  0.00           C  
ATOM    186  CD1 LEU A  14       1.099  -4.214  -1.995  1.00  0.00           C  
ATOM    187  CD2 LEU A  14       3.123  -5.355  -2.969  1.00  0.00           C  
ATOM    188  H   LEU A  14       2.436  -7.196   0.641  1.00  0.00           H  
ATOM    189  HA  LEU A  14       3.284  -4.649   1.626  1.00  0.00           H  
ATOM    190  HB2 LEU A  14       3.414  -3.798  -0.588  1.00  0.00           H  
ATOM    191  HB3 LEU A  14       4.049  -5.459  -0.518  1.00  0.00           H  
ATOM    192  HG  LEU A  14       1.764  -6.219  -1.507  1.00  0.00           H  
ATOM    193 HD11 LEU A  14       1.516  -3.203  -2.123  1.00  0.00           H  
ATOM    194 HD12 LEU A  14       0.350  -4.186  -1.197  1.00  0.00           H  
ATOM    195 HD13 LEU A  14       0.568  -4.489  -2.920  1.00  0.00           H  
ATOM    196 HD21 LEU A  14       3.897  -6.126  -2.837  1.00  0.00           H  
ATOM    197 HD22 LEU A  14       3.619  -4.393  -3.178  1.00  0.00           H  
ATOM    198 HD23 LEU A  14       2.515  -5.628  -3.845  1.00  0.00           H  
ATOM    199  N   ASP A  15       0.063  -4.972   1.173  1.00  0.00           N  
ATOM    200  CA  ASP A  15      -1.181  -4.220   1.364  1.00  0.00           C  
ATOM    201  C   ASP A  15      -1.139  -3.413   2.645  1.00  0.00           C  
ATOM    202  O   ASP A  15      -1.629  -2.295   2.647  1.00  0.00           O  
ATOM    203  CB  ASP A  15      -2.422  -5.154   1.373  1.00  0.00           C  
ATOM    204  CG  ASP A  15      -3.745  -4.431   1.369  1.00  0.00           C  
ATOM    205  OD1 ASP A  15      -3.769  -3.173   1.284  1.00  0.00           O  
ATOM    206  OD2 ASP A  15      -4.788  -5.136   1.447  1.00  0.00           O  
ATOM    207  H   ASP A  15       0.011  -5.956   1.003  1.00  0.00           H  
ATOM    208  HA  ASP A  15      -1.293  -3.530   0.512  1.00  0.00           H  
ATOM    209  HB2 ASP A  15      -2.401  -5.786   0.469  1.00  0.00           H  
ATOM    210  HB3 ASP A  15      -2.383  -5.805   2.260  1.00  0.00           H  
ATOM    211  N   ASN A  16      -0.561  -3.943   3.749  1.00  0.00           N  
ATOM    212  CA  ASN A  16      -0.544  -3.169   4.993  1.00  0.00           C  
ATOM    213  C   ASN A  16       0.289  -1.919   4.784  1.00  0.00           C  
ATOM    214  O   ASN A  16      -0.259  -0.827   4.813  1.00  0.00           O  
ATOM    215  CB  ASN A  16      -0.030  -3.970   6.226  1.00  0.00           C  
ATOM    216  CG  ASN A  16      -1.120  -4.757   6.925  1.00  0.00           C  
ATOM    217  OD1 ASN A  16      -1.294  -4.579   8.121  1.00  0.00           O  
ATOM    218  ND2 ASN A  16      -1.874  -5.634   6.225  1.00  0.00           N  
ATOM    219  H   ASN A  16      -0.128  -4.846   3.718  1.00  0.00           H  
ATOM    220  HA  ASN A  16      -1.573  -2.848   5.230  1.00  0.00           H  
ATOM    221  HB2 ASN A  16       0.783  -4.655   5.941  1.00  0.00           H  
ATOM    222  HB3 ASN A  16       0.380  -3.253   6.957  1.00  0.00           H  
ATOM    223 HD21 ASN A  16      -1.734  -5.790   5.248  1.00  0.00           H  
ATOM    224 HD22 ASN A  16      -2.592  -6.145   6.699  1.00  0.00           H  
ATOM    225  N   LEU A  17       1.619  -2.055   4.584  1.00  0.00           N  
ATOM    226  CA  LEU A  17       2.463  -0.863   4.452  1.00  0.00           C  
ATOM    227  C   LEU A  17       2.000   0.026   3.317  1.00  0.00           C  
ATOM    228  O   LEU A  17       2.143   1.234   3.426  1.00  0.00           O  
ATOM    229  CB  LEU A  17       3.972  -1.230   4.311  1.00  0.00           C  
ATOM    230  CG  LEU A  17       4.339  -1.979   2.990  1.00  0.00           C  
ATOM    231  CD1 LEU A  17       4.750  -1.010   1.846  1.00  0.00           C  
ATOM    232  CD2 LEU A  17       5.480  -3.010   3.227  1.00  0.00           C  
ATOM    233  H   LEU A  17       2.042  -2.964   4.555  1.00  0.00           H  
ATOM    234  HA  LEU A  17       2.352  -0.290   5.391  1.00  0.00           H  
ATOM    235  HB2 LEU A  17       4.588  -0.319   4.393  1.00  0.00           H  
ATOM    236  HB3 LEU A  17       4.216  -1.867   5.178  1.00  0.00           H  
ATOM    237  HG  LEU A  17       3.459  -2.543   2.656  1.00  0.00           H  
ATOM    238 HD11 LEU A  17       3.980  -0.253   1.651  1.00  0.00           H  
ATOM    239 HD12 LEU A  17       4.913  -1.575   0.914  1.00  0.00           H  
ATOM    240 HD13 LEU A  17       5.686  -0.490   2.105  1.00  0.00           H  
ATOM    241 HD21 LEU A  17       5.731  -3.530   2.289  1.00  0.00           H  
ATOM    242 HD22 LEU A  17       5.170  -3.770   3.963  1.00  0.00           H  
ATOM    243 HD23 LEU A  17       6.384  -2.504   3.603  1.00  0.00           H  
ATOM    244  N   ALA A  18       1.446  -0.541   2.219  1.00  0.00           N  
ATOM    245  CA  ALA A  18       1.036   0.289   1.087  1.00  0.00           C  
ATOM    246  C   ALA A  18      -0.196   1.084   1.451  1.00  0.00           C  
ATOM    247  O   ALA A  18      -0.255   2.262   1.132  1.00  0.00           O  
ATOM    248  CB  ALA A  18       0.736  -0.556  -0.178  1.00  0.00           C  
ATOM    249  H   ALA A  18       1.300  -1.528   2.161  1.00  0.00           H  
ATOM    250  HA  ALA A  18       1.858   0.975   0.831  1.00  0.00           H  
ATOM    251  HB1 ALA A  18      -0.096  -1.252   0.012  1.00  0.00           H  
ATOM    252  HB2 ALA A  18       0.461   0.099  -1.021  1.00  0.00           H  
ATOM    253  HB3 ALA A  18       1.632  -1.134  -0.459  1.00  0.00           H  
ATOM    254  N   ALA A  19      -1.188   0.451   2.120  1.00  0.00           N  
ATOM    255  CA  ALA A  19      -2.401   1.174   2.491  1.00  0.00           C  
ATOM    256  C   ALA A  19      -2.034   2.470   3.177  1.00  0.00           C  
ATOM    257  O   ALA A  19      -2.573   3.506   2.816  1.00  0.00           O  
ATOM    258  CB  ALA A  19      -3.303   0.348   3.448  1.00  0.00           C  
ATOM    259  H   ALA A  19      -1.118  -0.521   2.354  1.00  0.00           H  
ATOM    260  HA  ALA A  19      -2.970   1.389   1.569  1.00  0.00           H  
ATOM    261  HB1 ALA A  19      -3.640  -0.577   2.952  1.00  0.00           H  
ATOM    262  HB2 ALA A  19      -2.754   0.075   4.363  1.00  0.00           H  
ATOM    263  HB3 ALA A  19      -4.191   0.934   3.733  1.00  0.00           H  
ATOM    264  N   ARG A  20      -1.111   2.420   4.167  1.00  0.00           N  
ATOM    265  CA  ARG A  20      -0.749   3.639   4.889  1.00  0.00           C  
ATOM    266  C   ARG A  20       0.190   4.483   4.061  1.00  0.00           C  
ATOM    267  O   ARG A  20       0.086   5.696   4.138  1.00  0.00           O  
ATOM    268  CB  ARG A  20      -0.161   3.376   6.312  1.00  0.00           C  
ATOM    269  CG  ARG A  20      -0.884   4.201   7.418  1.00  0.00           C  
ATOM    270  CD  ARG A  20      -2.308   3.653   7.740  1.00  0.00           C  
ATOM    271  NE  ARG A  20      -2.280   2.376   8.459  1.00  0.00           N  
ATOM    272  CZ  ARG A  20      -3.363   1.696   8.776  1.00  0.00           C  
ATOM    273  NH1 ARG A  20      -4.577   2.101   8.478  1.00  0.00           N  
ATOM    274  NH2 ARG A  20      -3.228   0.559   9.423  1.00  0.00           N  
ATOM    275  H   ARG A  20      -0.650   1.560   4.397  1.00  0.00           H  
ATOM    276  HA  ARG A  20      -1.663   4.245   4.988  1.00  0.00           H  
ATOM    277  HB2 ARG A  20      -0.231   2.310   6.576  1.00  0.00           H  
ATOM    278  HB3 ARG A  20       0.912   3.638   6.313  1.00  0.00           H  
ATOM    279  HG2 ARG A  20      -0.285   4.185   8.344  1.00  0.00           H  
ATOM    280  HG3 ARG A  20      -0.948   5.252   7.086  1.00  0.00           H  
ATOM    281  HD2 ARG A  20      -2.822   4.392   8.377  1.00  0.00           H  
ATOM    282  HD3 ARG A  20      -2.869   3.539   6.801  1.00  0.00           H  
ATOM    283  HE  ARG A  20      -1.357   2.001   8.729  1.00  0.00           H  
ATOM    284 HH11 ARG A  20      -4.747   2.986   7.983  1.00  0.00           H  
ATOM    285 HH12 ARG A  20      -5.402   1.540   8.740  1.00  0.00           H  
ATOM    286 HH21 ARG A  20      -2.296   0.199   9.683  1.00  0.00           H  
ATOM    287 HH22 ARG A  20      -4.050  -0.002   9.693  1.00  0.00           H  
ATOM    288  N   ASP A  21       1.104   3.895   3.255  1.00  0.00           N  
ATOM    289  CA  ASP A  21       1.942   4.734   2.400  1.00  0.00           C  
ATOM    290  C   ASP A  21       1.060   5.680   1.614  1.00  0.00           C  
ATOM    291  O   ASP A  21       1.428   6.833   1.457  1.00  0.00           O  
ATOM    292  CB  ASP A  21       2.777   3.917   1.378  1.00  0.00           C  
ATOM    293  CG  ASP A  21       3.669   4.830   0.573  1.00  0.00           C  
ATOM    294  OD1 ASP A  21       4.662   5.351   1.151  1.00  0.00           O  
ATOM    295  OD2 ASP A  21       3.386   5.037  -0.639  1.00  0.00           O  
ATOM    296  H   ASP A  21       1.214   2.901   3.221  1.00  0.00           H  
ATOM    297  HA  ASP A  21       2.631   5.305   3.045  1.00  0.00           H  
ATOM    298  HB2 ASP A  21       3.403   3.178   1.903  1.00  0.00           H  
ATOM    299  HB3 ASP A  21       2.097   3.378   0.701  1.00  0.00           H  
ATOM    300  N   PHE A  22      -0.105   5.197   1.117  1.00  0.00           N  
ATOM    301  CA  PHE A  22      -0.955   6.044   0.281  1.00  0.00           C  
ATOM    302  C   PHE A  22      -1.625   7.111   1.123  1.00  0.00           C  
ATOM    303  O   PHE A  22      -1.545   8.279   0.775  1.00  0.00           O  
ATOM    304  CB  PHE A  22      -1.982   5.244  -0.580  1.00  0.00           C  
ATOM    305  CG  PHE A  22      -1.843   5.573  -2.077  1.00  0.00           C  
ATOM    306  CD1 PHE A  22      -0.614   5.351  -2.714  1.00  0.00           C  
ATOM    307  CD2 PHE A  22      -2.912   6.088  -2.817  1.00  0.00           C  
ATOM    308  CE1 PHE A  22      -0.435   5.710  -4.053  1.00  0.00           C  
ATOM    309  CE2 PHE A  22      -2.749   6.398  -4.171  1.00  0.00           C  
ATOM    310  CZ  PHE A  22      -1.504   6.232  -4.783  1.00  0.00           C  
ATOM    311  H   PHE A  22      -0.392   4.258   1.308  1.00  0.00           H  
ATOM    312  HA  PHE A  22      -0.279   6.555  -0.417  1.00  0.00           H  
ATOM    313  HB2 PHE A  22      -1.810   4.161  -0.503  1.00  0.00           H  
ATOM    314  HB3 PHE A  22      -3.007   5.437  -0.223  1.00  0.00           H  
ATOM    315  HD1 PHE A  22       0.208   4.900  -2.170  1.00  0.00           H  
ATOM    316  HD2 PHE A  22      -3.876   6.251  -2.346  1.00  0.00           H  
ATOM    317  HE1 PHE A  22       0.535   5.580  -4.524  1.00  0.00           H  
ATOM    318  HE2 PHE A  22      -3.589   6.769  -4.747  1.00  0.00           H  
ATOM    319  HZ  PHE A  22      -1.368   6.508  -5.824  1.00  0.00           H  
ATOM    320  N   ILE A  23      -2.286   6.758   2.247  1.00  0.00           N  
ATOM    321  CA  ILE A  23      -2.927   7.794   3.066  1.00  0.00           C  
ATOM    322  C   ILE A  23      -1.885   8.787   3.548  1.00  0.00           C  
ATOM    323  O   ILE A  23      -2.100   9.980   3.397  1.00  0.00           O  
ATOM    324  CB  ILE A  23      -3.769   7.186   4.231  1.00  0.00           C  
ATOM    325  CG1 ILE A  23      -5.086   6.525   3.705  1.00  0.00           C  
ATOM    326  CG2 ILE A  23      -4.059   8.221   5.354  1.00  0.00           C  
ATOM    327  CD1 ILE A  23      -6.225   7.515   3.330  1.00  0.00           C  
ATOM    328  H   ILE A  23      -2.335   5.797   2.526  1.00  0.00           H  
ATOM    329  HA  ILE A  23      -3.608   8.358   2.412  1.00  0.00           H  
ATOM    330  HB  ILE A  23      -3.156   6.393   4.697  1.00  0.00           H  
ATOM    331 HG12 ILE A  23      -4.853   5.910   2.819  1.00  0.00           H  
ATOM    332 HG13 ILE A  23      -5.482   5.851   4.483  1.00  0.00           H  
ATOM    333 HG21 ILE A  23      -4.515   9.132   4.938  1.00  0.00           H  
ATOM    334 HG22 ILE A  23      -4.742   7.787   6.101  1.00  0.00           H  
ATOM    335 HG23 ILE A  23      -3.129   8.504   5.870  1.00  0.00           H  
ATOM    336 HD11 ILE A  23      -6.592   8.046   4.222  1.00  0.00           H  
ATOM    337 HD12 ILE A  23      -5.906   8.260   2.586  1.00  0.00           H  
ATOM    338 HD13 ILE A  23      -7.073   6.956   2.902  1.00  0.00           H  
ATOM    339  N   ASN A  24      -0.745   8.323   4.113  1.00  0.00           N  
ATOM    340  CA  ASN A  24       0.319   9.246   4.524  1.00  0.00           C  
ATOM    341  C   ASN A  24       1.151   9.761   3.362  1.00  0.00           C  
ATOM    342  O   ASN A  24       2.097  10.475   3.644  1.00  0.00           O  
ATOM    343  CB  ASN A  24       1.215   8.655   5.662  1.00  0.00           C  
ATOM    344  CG  ASN A  24       0.678   8.941   7.050  1.00  0.00           C  
ATOM    345  OD1 ASN A  24       0.350  10.085   7.324  1.00  0.00           O  
ATOM    346  ND2 ASN A  24       0.593   7.949   7.966  1.00  0.00           N  
ATOM    347  H   ASN A  24      -0.601   7.341   4.207  1.00  0.00           H  
ATOM    348  HA  ASN A  24      -0.146  10.163   4.920  1.00  0.00           H  
ATOM    349  HB2 ASN A  24       1.378   7.580   5.495  1.00  0.00           H  
ATOM    350  HB3 ASN A  24       2.208   9.126   5.661  1.00  0.00           H  
ATOM    351 HD21 ASN A  24       0.872   7.012   7.758  1.00  0.00           H  
ATOM    352 HD22 ASN A  24       0.253   8.160   8.885  1.00  0.00           H  
ATOM    353  N   TRP A  25       0.851   9.472   2.073  1.00  0.00           N  
ATOM    354  CA  TRP A  25       1.544  10.150   0.968  1.00  0.00           C  
ATOM    355  C   TRP A  25       0.902  11.500   0.743  1.00  0.00           C  
ATOM    356  O   TRP A  25       1.625  12.472   0.591  1.00  0.00           O  
ATOM    357  CB  TRP A  25       1.545   9.353  -0.373  1.00  0.00           C  
ATOM    358  CG  TRP A  25       1.254  10.199  -1.587  1.00  0.00           C  
ATOM    359  CD1 TRP A  25       2.020  11.167  -2.113  1.00  0.00           C  
ATOM    360  CD2 TRP A  25       0.014  10.103  -2.439  1.00  0.00           C  
ATOM    361  NE1 TRP A  25       1.423  11.671  -3.164  1.00  0.00           N  
ATOM    362  CE2 TRP A  25       0.241  11.069  -3.402  1.00  0.00           C  
ATOM    363  CE3 TRP A  25      -1.147   9.331  -2.429  1.00  0.00           C  
ATOM    364  CZ2 TRP A  25      -0.675  11.308  -4.425  1.00  0.00           C  
ATOM    365  CZ3 TRP A  25      -2.093   9.588  -3.426  1.00  0.00           C  
ATOM    366  CH2 TRP A  25      -1.851  10.543  -4.425  1.00  0.00           C  
ATOM    367  H   TRP A  25       0.101   8.856   1.856  1.00  0.00           H  
ATOM    368  HA  TRP A  25       2.601  10.306   1.234  1.00  0.00           H  
ATOM    369  HB2 TRP A  25       2.501   8.825  -0.517  1.00  0.00           H  
ATOM    370  HB3 TRP A  25       0.761   8.596  -0.353  1.00  0.00           H  
ATOM    371  HD1 TRP A  25       2.988  11.484  -1.721  1.00  0.00           H  
ATOM    372  HE1 TRP A  25       1.809  12.434  -3.741  1.00  0.00           H  
ATOM    373  HE3 TRP A  25      -1.316   8.564  -1.685  1.00  0.00           H  
ATOM    374  HZ2 TRP A  25      -0.482  12.056  -5.190  1.00  0.00           H  
ATOM    375  HZ3 TRP A  25      -3.030   9.042  -3.425  1.00  0.00           H  
ATOM    376  HH2 TRP A  25      -2.587  10.696  -5.209  1.00  0.00           H  
ATOM    377  N   LEU A  26      -0.448  11.571   0.690  1.00  0.00           N  
ATOM    378  CA  LEU A  26      -1.110  12.842   0.392  1.00  0.00           C  
ATOM    379  C   LEU A  26      -0.505  13.960   1.218  1.00  0.00           C  
ATOM    380  O   LEU A  26      -0.241  15.023   0.678  1.00  0.00           O  
ATOM    381  CB  LEU A  26      -2.647  12.802   0.643  1.00  0.00           C  
ATOM    382  CG  LEU A  26      -3.459  11.849  -0.294  1.00  0.00           C  
ATOM    383  CD1 LEU A  26      -4.945  11.813   0.165  1.00  0.00           C  
ATOM    384  CD2 LEU A  26      -3.394  12.273  -1.790  1.00  0.00           C  
ATOM    385  H   LEU A  26      -1.005  10.752   0.821  1.00  0.00           H  
ATOM    386  HA  LEU A  26      -0.935  13.072  -0.667  1.00  0.00           H  
ATOM    387  HB2 LEU A  26      -2.802  12.501   1.692  1.00  0.00           H  
ATOM    388  HB3 LEU A  26      -3.049  13.821   0.519  1.00  0.00           H  
ATOM    389  HG  LEU A  26      -3.070  10.820  -0.216  1.00  0.00           H  
ATOM    390 HD11 LEU A  26      -5.020  11.481   1.212  1.00  0.00           H  
ATOM    391 HD12 LEU A  26      -5.527  11.114  -0.456  1.00  0.00           H  
ATOM    392 HD13 LEU A  26      -5.399  12.813   0.081  1.00  0.00           H  
ATOM    393 HD21 LEU A  26      -3.722  13.317  -1.909  1.00  0.00           H  
ATOM    394 HD22 LEU A  26      -4.051  11.631  -2.398  1.00  0.00           H  
ATOM    395 HD23 LEU A  26      -2.378  12.176  -2.194  1.00  0.00           H  
ATOM    396  N   ILE A  27      -0.274  13.733   2.533  1.00  0.00           N  
ATOM    397  CA  ILE A  27       0.289  14.791   3.375  1.00  0.00           C  
ATOM    398  C   ILE A  27       1.690  15.164   2.936  1.00  0.00           C  
ATOM    399  O   ILE A  27       2.001  16.344   3.000  1.00  0.00           O  
ATOM    400  CB  ILE A  27       0.218  14.491   4.910  1.00  0.00           C  
ATOM    401  CG1 ILE A  27       1.122  13.301   5.361  1.00  0.00           C  
ATOM    402  CG2 ILE A  27      -1.259  14.256   5.348  1.00  0.00           C  
ATOM    403  CD1 ILE A  27       2.555  13.730   5.779  1.00  0.00           C  
ATOM    404  H   ILE A  27      -0.487  12.838   2.929  1.00  0.00           H  
ATOM    405  HA  ILE A  27      -0.341  15.683   3.213  1.00  0.00           H  
ATOM    406  HB  ILE A  27       0.556  15.394   5.447  1.00  0.00           H  
ATOM    407 HG12 ILE A  27       0.685  12.795   6.237  1.00  0.00           H  
ATOM    408 HG13 ILE A  27       1.182  12.560   4.557  1.00  0.00           H  
ATOM    409 HG21 ILE A  27      -1.325  14.193   6.446  1.00  0.00           H  
ATOM    410 HG22 ILE A  27      -1.900  15.092   5.022  1.00  0.00           H  
ATOM    411 HG23 ILE A  27      -1.663  13.323   4.930  1.00  0.00           H  
ATOM    412 HD11 ILE A  27       3.176  12.840   5.970  1.00  0.00           H  
ATOM    413 HD12 ILE A  27       3.042  14.332   5.003  1.00  0.00           H  
ATOM    414 HD13 ILE A  27       2.516  14.330   6.701  1.00  0.00           H  
ATOM    415  N   GLN A  28       2.548  14.211   2.489  1.00  0.00           N  
ATOM    416  CA  GLN A  28       3.923  14.549   2.095  1.00  0.00           C  
ATOM    417  C   GLN A  28       4.039  14.744   0.596  1.00  0.00           C  
ATOM    418  O   GLN A  28       5.020  14.312   0.011  1.00  0.00           O  
ATOM    419  CB  GLN A  28       4.978  13.517   2.609  1.00  0.00           C  
ATOM    420  CG  GLN A  28       4.730  12.071   2.110  1.00  0.00           C  
ATOM    421  CD  GLN A  28       5.970  11.205   2.161  1.00  0.00           C  
ATOM    422  OE1 GLN A  28       6.373  10.688   1.131  1.00  0.00           O  
ATOM    423  NE2 GLN A  28       6.595  11.023   3.345  1.00  0.00           N  
ATOM    424  H   GLN A  28       2.252  13.260   2.402  1.00  0.00           H  
ATOM    425  HA  GLN A  28       4.205  15.512   2.545  1.00  0.00           H  
ATOM    426  HB2 GLN A  28       5.982  13.801   2.261  1.00  0.00           H  
ATOM    427  HB3 GLN A  28       5.000  13.533   3.710  1.00  0.00           H  
ATOM    428  HG2 GLN A  28       3.979  11.604   2.751  1.00  0.00           H  
ATOM    429  HG3 GLN A  28       4.351  12.085   1.078  1.00  0.00           H  
ATOM    430 HE21 GLN A  28       6.250  11.439   4.186  1.00  0.00           H  
ATOM    431 HE22 GLN A  28       7.418  10.454   3.387  1.00  0.00           H  
ATOM    432  N   THR A  29       3.065  15.407  -0.069  1.00  0.00           N  
ATOM    433  CA  THR A  29       3.182  15.602  -1.515  1.00  0.00           C  
ATOM    434  C   THR A  29       4.187  16.703  -1.761  1.00  0.00           C  
ATOM    435  O   THR A  29       5.207  16.451  -2.383  1.00  0.00           O  
ATOM    436  CB  THR A  29       1.795  15.878  -2.166  1.00  0.00           C  
ATOM    437  OG1 THR A  29       1.029  14.659  -2.152  1.00  0.00           O  
ATOM    438  CG2 THR A  29       1.920  16.342  -3.638  1.00  0.00           C  
ATOM    439  H   THR A  29       2.288  15.809   0.415  1.00  0.00           H  
ATOM    440  HA  THR A  29       3.546  14.673  -1.986  1.00  0.00           H  
ATOM    441  HB  THR A  29       1.250  16.661  -1.612  1.00  0.00           H  
ATOM    442  HG1 THR A  29       0.947  14.308  -1.273  1.00  0.00           H  
ATOM    443 HG21 THR A  29       2.447  17.305  -3.709  1.00  0.00           H  
ATOM    444 HG22 THR A  29       0.915  16.461  -4.073  1.00  0.00           H  
ATOM    445 HG23 THR A  29       2.467  15.590  -4.227  1.00  0.00           H  
ATOM    446  N   LYS A  30       3.909  17.934  -1.278  1.00  0.00           N  
ATOM    447  CA  LYS A  30       4.818  19.051  -1.526  1.00  0.00           C  
ATOM    448  C   LYS A  30       6.256  18.728  -1.170  1.00  0.00           C  
ATOM    449  O   LYS A  30       7.148  19.165  -1.880  1.00  0.00           O  
ATOM    450  CB  LYS A  30       4.380  20.373  -0.820  1.00  0.00           C  
ATOM    451  CG  LYS A  30       4.599  20.454   0.723  1.00  0.00           C  
ATOM    452  CD  LYS A  30       3.685  19.565   1.619  1.00  0.00           C  
ATOM    453  CE  LYS A  30       2.161  19.861   1.534  1.00  0.00           C  
ATOM    454  NZ  LYS A  30       1.805  21.256   1.891  1.00  0.00           N  
ATOM    455  H   LYS A  30       3.051  18.107  -0.800  1.00  0.00           H  
ATOM    456  HA  LYS A  30       4.772  19.235  -2.614  1.00  0.00           H  
ATOM    457  HB2 LYS A  30       4.991  21.181  -1.261  1.00  0.00           H  
ATOM    458  HB3 LYS A  30       3.329  20.593  -1.062  1.00  0.00           H  
ATOM    459  HG2 LYS A  30       5.651  20.215   0.945  1.00  0.00           H  
ATOM    460  HG3 LYS A  30       4.445  21.501   1.036  1.00  0.00           H  
ATOM    461  HD2 LYS A  30       3.852  18.504   1.395  1.00  0.00           H  
ATOM    462  HD3 LYS A  30       3.996  19.727   2.664  1.00  0.00           H  
ATOM    463  HE2 LYS A  30       1.781  19.628   0.527  1.00  0.00           H  
ATOM    464  HE3 LYS A  30       1.649  19.183   2.238  1.00  0.00           H  
ATOM    465  HZ1 LYS A  30       2.112  21.967   1.137  1.00  0.00           H  
ATOM    466  HZ2 LYS A  30       2.236  21.558   2.836  1.00  0.00           H  
ATOM    467  HZ3 LYS A  30       0.732  21.372   1.979  1.00  0.00           H  
ATOM    468  N   ILE A  31       6.501  17.974  -0.072  1.00  0.00           N  
ATOM    469  CA  ILE A  31       7.872  17.730   0.390  1.00  0.00           C  
ATOM    470  C   ILE A  31       8.480  16.550  -0.338  1.00  0.00           C  
ATOM    471  O   ILE A  31       9.638  16.654  -0.712  1.00  0.00           O  
ATOM    472  CB  ILE A  31       7.962  17.585   1.946  1.00  0.00           C  
ATOM    473  CG1 ILE A  31       9.429  17.758   2.452  1.00  0.00           C  
ATOM    474  CG2 ILE A  31       7.376  16.239   2.444  1.00  0.00           C  
ATOM    475  CD1 ILE A  31       9.567  17.645   3.995  1.00  0.00           C  
ATOM    476  H   ILE A  31       5.743  17.588   0.444  1.00  0.00           H  
ATOM    477  HA  ILE A  31       8.465  18.625   0.137  1.00  0.00           H  
ATOM    478  HB  ILE A  31       7.356  18.401   2.379  1.00  0.00           H  
ATOM    479 HG12 ILE A  31      10.077  17.001   1.982  1.00  0.00           H  
ATOM    480 HG13 ILE A  31       9.795  18.756   2.156  1.00  0.00           H  
ATOM    481 HG21 ILE A  31       6.399  16.078   1.986  1.00  0.00           H  
ATOM    482 HG22 ILE A  31       8.038  15.401   2.180  1.00  0.00           H  
ATOM    483 HG23 ILE A  31       7.220  16.240   3.533  1.00  0.00           H  
ATOM    484 HD11 ILE A  31       8.842  18.306   4.494  1.00  0.00           H  
ATOM    485 HD12 ILE A  31       9.408  16.611   4.338  1.00  0.00           H  
ATOM    486 HD13 ILE A  31      10.581  17.943   4.302  1.00  0.00           H  
ATOM    487  N   THR A  32       7.743  15.430  -0.553  1.00  0.00           N  
ATOM    488  CA  THR A  32       8.326  14.267  -1.228  1.00  0.00           C  
ATOM    489  C   THR A  32       7.875  14.271  -2.673  1.00  0.00           C  
ATOM    490  O   THR A  32       8.706  14.513  -3.536  1.00  0.00           O  
ATOM    491  CB  THR A  32       8.002  12.937  -0.485  1.00  0.00           C  
ATOM    492  OG1 THR A  32       8.325  13.052   0.911  1.00  0.00           O  
ATOM    493  CG2 THR A  32       8.743  11.726  -1.114  1.00  0.00           C  
ATOM    494  H   THR A  32       6.781  15.374  -0.286  1.00  0.00           H  
ATOM    495  HA  THR A  32       9.427  14.327  -1.220  1.00  0.00           H  
ATOM    496  HB  THR A  32       6.923  12.733  -0.517  1.00  0.00           H  
ATOM    497  HG1 THR A  32       9.249  13.222   1.062  1.00  0.00           H  
ATOM    498 HG21 THR A  32       8.449  11.599  -2.168  1.00  0.00           H  
ATOM    499 HG22 THR A  32       8.491  10.804  -0.567  1.00  0.00           H  
ATOM    500 HG23 THR A  32       9.833  11.870  -1.066  1.00  0.00           H  
ATOM    501  N   ASP A  33       6.579  14.013  -2.977  1.00  0.00           N  
ATOM    502  CA  ASP A  33       6.152  14.002  -4.376  1.00  0.00           C  
ATOM    503  C   ASP A  33       4.648  13.937  -4.474  1.00  0.00           C  
ATOM    504  O   ASP A  33       4.095  13.777  -5.549  1.00  0.00           O  
ATOM    505  CB  ASP A  33       6.807  12.824  -5.159  1.00  0.00           C  
ATOM    506  CG  ASP A  33       7.355  13.283  -6.489  1.00  0.00           C  
ATOM    507  OD1 ASP A  33       8.306  14.115  -6.480  1.00  0.00           O  
ATOM    508  OD2 ASP A  33       6.850  12.821  -7.547  1.00  0.00           O  
ATOM    509  H   ASP A  33       5.897  13.834  -2.268  1.00  0.00           H  
ATOM    510  HA  ASP A  33       6.437  14.971  -4.818  1.00  0.00           H  
ATOM    511  HB2 ASP A  33       7.656  12.408  -4.596  1.00  0.00           H  
ATOM    512  HB3 ASP A  33       6.089  12.001  -5.301  1.00  0.00           H  
TER     513      ASP A  33                                                      
ENDMDL                                                                          
MODEL        8                                                                  
ATOM      1  N   HIS A   1       5.967 -24.467  -0.730  1.00  0.00           N  
ATOM      2  CA  HIS A   1       5.227 -24.982  -1.873  1.00  0.00           C  
ATOM      3  C   HIS A   1       3.934 -25.574  -1.353  1.00  0.00           C  
ATOM      4  O   HIS A   1       4.008 -26.504  -0.566  1.00  0.00           O  
ATOM      5  CB  HIS A   1       6.045 -26.069  -2.633  1.00  0.00           C  
ATOM      6  CG  HIS A   1       6.544 -25.564  -3.964  1.00  0.00           C  
ATOM      7  ND1 HIS A   1       7.434 -24.605  -4.100  1.00  0.00           N  
ATOM      8  CD2 HIS A   1       6.157 -26.006  -5.178  1.00  0.00           C  
ATOM      9  CE1 HIS A   1       7.654 -24.390  -5.358  1.00  0.00           C  
ATOM     10  NE2 HIS A   1       6.945 -25.170  -6.040  1.00  0.00           N  
ATOM     11  H1  HIS A   1       6.821 -23.969  -0.891  1.00  0.00           H  
ATOM     12  HA  HIS A   1       5.015 -24.139  -2.552  1.00  0.00           H  
ATOM     13  HB2 HIS A   1       6.905 -26.393  -2.026  1.00  0.00           H  
ATOM     14  HB3 HIS A   1       5.421 -26.958  -2.818  1.00  0.00           H  
ATOM     15  HD1 HIS A   1       7.888 -24.098  -3.325  1.00  0.00           H  
ATOM     16  HD2 HIS A   1       5.440 -26.784  -5.437  1.00  0.00           H  
ATOM     17  HE1 HIS A   1       8.343 -23.653  -5.774  1.00  0.00           H  
ATOM     18  N   ALA A   2       2.752 -25.071  -1.788  1.00  0.00           N  
ATOM     19  CA  ALA A   2       1.486 -25.681  -1.380  1.00  0.00           C  
ATOM     20  C   ALA A   2       0.408 -25.216  -2.336  1.00  0.00           C  
ATOM     21  O   ALA A   2       0.248 -24.012  -2.459  1.00  0.00           O  
ATOM     22  CB  ALA A   2       1.118 -25.266   0.065  1.00  0.00           C  
ATOM     23  H   ALA A   2       2.718 -24.275  -2.397  1.00  0.00           H  
ATOM     24  HA  ALA A   2       1.578 -26.780  -1.417  1.00  0.00           H  
ATOM     25  HB1 ALA A   2       1.049 -24.170   0.138  1.00  0.00           H  
ATOM     26  HB2 ALA A   2       0.147 -25.705   0.345  1.00  0.00           H  
ATOM     27  HB3 ALA A   2       1.881 -25.618   0.777  1.00  0.00           H  
ATOM     28  N   ASP A   3      -0.327 -26.119  -3.029  1.00  0.00           N  
ATOM     29  CA  ASP A   3      -1.328 -25.656  -3.995  1.00  0.00           C  
ATOM     30  C   ASP A   3      -2.560 -25.242  -3.220  1.00  0.00           C  
ATOM     31  O   ASP A   3      -2.587 -25.467  -2.019  1.00  0.00           O  
ATOM     32  CB  ASP A   3      -1.639 -26.762  -5.047  1.00  0.00           C  
ATOM     33  CG  ASP A   3      -2.102 -26.203  -6.372  1.00  0.00           C  
ATOM     34  OD1 ASP A   3      -3.157 -25.515  -6.399  1.00  0.00           O  
ATOM     35  OD2 ASP A   3      -1.416 -26.447  -7.402  1.00  0.00           O  
ATOM     36  H   ASP A   3      -0.226 -27.103  -2.878  1.00  0.00           H  
ATOM     37  HA  ASP A   3      -0.927 -24.783  -4.537  1.00  0.00           H  
ATOM     38  HB2 ASP A   3      -0.721 -27.341  -5.238  1.00  0.00           H  
ATOM     39  HB3 ASP A   3      -2.396 -27.457  -4.648  1.00  0.00           H  
ATOM     40  N   GLY A   4      -3.584 -24.647  -3.878  1.00  0.00           N  
ATOM     41  CA  GLY A   4      -4.813 -24.268  -3.181  1.00  0.00           C  
ATOM     42  C   GLY A   4      -4.898 -22.768  -3.045  1.00  0.00           C  
ATOM     43  O   GLY A   4      -4.283 -22.072  -3.837  1.00  0.00           O  
ATOM     44  H   GLY A   4      -3.521 -24.438  -4.855  1.00  0.00           H  
ATOM     45  HA2 GLY A   4      -5.680 -24.598  -3.773  1.00  0.00           H  
ATOM     46  HA3 GLY A   4      -4.891 -24.749  -2.193  1.00  0.00           H  
ATOM     47  N   SER A   5      -5.675 -22.258  -2.060  1.00  0.00           N  
ATOM     48  CA  SER A   5      -5.849 -20.811  -1.922  1.00  0.00           C  
ATOM     49  C   SER A   5      -4.624 -20.196  -1.280  1.00  0.00           C  
ATOM     50  O   SER A   5      -3.582 -20.832  -1.283  1.00  0.00           O  
ATOM     51  CB  SER A   5      -7.142 -20.518  -1.114  1.00  0.00           C  
ATOM     52  OG  SER A   5      -7.412 -19.106  -1.125  1.00  0.00           O  
ATOM     53  H   SER A   5      -6.136 -22.860  -1.405  1.00  0.00           H  
ATOM     54  HA  SER A   5      -5.965 -20.354  -2.919  1.00  0.00           H  
ATOM     55  HB2 SER A   5      -7.988 -21.056  -1.573  1.00  0.00           H  
ATOM     56  HB3 SER A   5      -7.012 -20.876  -0.078  1.00  0.00           H  
ATOM     57  HG  SER A   5      -8.206 -18.874  -0.651  1.00  0.00           H  
ATOM     58  N   PHE A   6      -4.732 -18.958  -0.740  1.00  0.00           N  
ATOM     59  CA  PHE A   6      -3.571 -18.280  -0.163  1.00  0.00           C  
ATOM     60  C   PHE A   6      -2.613 -17.828  -1.246  1.00  0.00           C  
ATOM     61  O   PHE A   6      -1.482 -17.508  -0.915  1.00  0.00           O  
ATOM     62  CB  PHE A   6      -2.897 -19.152   0.935  1.00  0.00           C  
ATOM     63  CG  PHE A   6      -2.449 -18.318   2.147  1.00  0.00           C  
ATOM     64  CD1 PHE A   6      -3.411 -17.867   3.057  1.00  0.00           C  
ATOM     65  CD2 PHE A   6      -1.101 -18.014   2.364  1.00  0.00           C  
ATOM     66  CE1 PHE A   6      -3.028 -17.158   4.200  1.00  0.00           C  
ATOM     67  CE2 PHE A   6      -0.716 -17.310   3.507  1.00  0.00           C  
ATOM     68  CZ  PHE A   6      -1.678 -16.889   4.430  1.00  0.00           C  
ATOM     69  H   PHE A   6      -5.600 -18.457  -0.767  1.00  0.00           H  
ATOM     70  HA  PHE A   6      -3.925 -17.354   0.317  1.00  0.00           H  
ATOM     71  HB2 PHE A   6      -3.633 -19.875   1.317  1.00  0.00           H  
ATOM     72  HB3 PHE A   6      -2.056 -19.731   0.520  1.00  0.00           H  
ATOM     73  HD1 PHE A   6      -4.464 -18.066   2.881  1.00  0.00           H  
ATOM     74  HD2 PHE A   6      -0.348 -18.327   1.647  1.00  0.00           H  
ATOM     75  HE1 PHE A   6      -3.779 -16.822   4.906  1.00  0.00           H  
ATOM     76  HE2 PHE A   6       0.332 -17.090   3.680  1.00  0.00           H  
ATOM     77  HZ  PHE A   6      -1.376 -16.355   5.325  1.00  0.00           H  
ATOM     78  N   SER A   7      -3.042 -17.782  -2.534  1.00  0.00           N  
ATOM     79  CA  SER A   7      -2.190 -17.255  -3.599  1.00  0.00           C  
ATOM     80  C   SER A   7      -2.456 -15.775  -3.712  1.00  0.00           C  
ATOM     81  O   SER A   7      -1.513 -15.008  -3.626  1.00  0.00           O  
ATOM     82  CB  SER A   7      -2.466 -17.949  -4.962  1.00  0.00           C  
ATOM     83  OG  SER A   7      -2.063 -19.330  -4.944  1.00  0.00           O  
ATOM     84  H   SER A   7      -3.976 -18.034  -2.790  1.00  0.00           H  
ATOM     85  HA  SER A   7      -1.120 -17.410  -3.360  1.00  0.00           H  
ATOM     86  HB2 SER A   7      -3.539 -17.923  -5.196  1.00  0.00           H  
ATOM     87  HB3 SER A   7      -1.928 -17.421  -5.770  1.00  0.00           H  
ATOM     88  HG  SER A   7      -1.118 -19.431  -4.800  1.00  0.00           H  
ATOM     89  N   ASP A   8      -3.720 -15.332  -3.887  1.00  0.00           N  
ATOM     90  CA  ASP A   8      -3.972 -13.893  -3.942  1.00  0.00           C  
ATOM     91  C   ASP A   8      -3.495 -13.240  -2.663  1.00  0.00           C  
ATOM     92  O   ASP A   8      -2.894 -12.178  -2.733  1.00  0.00           O  
ATOM     93  CB  ASP A   8      -5.473 -13.554  -4.155  1.00  0.00           C  
ATOM     94  CG  ASP A   8      -6.326 -14.032  -3.006  1.00  0.00           C  
ATOM     95  OD1 ASP A   8      -6.150 -15.207  -2.581  1.00  0.00           O  
ATOM     96  OD2 ASP A   8      -7.176 -13.239  -2.515  1.00  0.00           O  
ATOM     97  H   ASP A   8      -4.497 -15.959  -3.970  1.00  0.00           H  
ATOM     98  HA  ASP A   8      -3.410 -13.476  -4.796  1.00  0.00           H  
ATOM     99  HB2 ASP A   8      -5.580 -12.464  -4.267  1.00  0.00           H  
ATOM    100  HB3 ASP A   8      -5.832 -14.033  -5.079  1.00  0.00           H  
ATOM    101  N   GLU A   9      -3.747 -13.862  -1.483  1.00  0.00           N  
ATOM    102  CA  GLU A   9      -3.366 -13.224  -0.222  1.00  0.00           C  
ATOM    103  C   GLU A   9      -1.897 -13.363   0.106  1.00  0.00           C  
ATOM    104  O   GLU A   9      -1.493 -12.772   1.097  1.00  0.00           O  
ATOM    105  CB  GLU A   9      -4.231 -13.722   0.971  1.00  0.00           C  
ATOM    106  CG  GLU A   9      -5.737 -13.405   0.759  1.00  0.00           C  
ATOM    107  CD  GLU A   9      -6.444 -13.325   2.090  1.00  0.00           C  
ATOM    108  OE1 GLU A   9      -6.658 -14.397   2.719  1.00  0.00           O  
ATOM    109  OE2 GLU A   9      -6.783 -12.187   2.525  1.00  0.00           O  
ATOM    110  H   GLU A   9      -4.192 -14.760  -1.445  1.00  0.00           H  
ATOM    111  HA  GLU A   9      -3.544 -12.140  -0.314  1.00  0.00           H  
ATOM    112  HB2 GLU A   9      -4.086 -14.803   1.121  1.00  0.00           H  
ATOM    113  HB3 GLU A   9      -3.885 -13.213   1.883  1.00  0.00           H  
ATOM    114  HG2 GLU A   9      -5.866 -12.437   0.246  1.00  0.00           H  
ATOM    115  HG3 GLU A   9      -6.207 -14.180   0.134  1.00  0.00           H  
ATOM    116  N   MET A  10      -1.058 -14.093  -0.668  1.00  0.00           N  
ATOM    117  CA  MET A  10       0.369 -14.103  -0.346  1.00  0.00           C  
ATOM    118  C   MET A  10       0.899 -12.684  -0.336  1.00  0.00           C  
ATOM    119  O   MET A  10       1.790 -12.400   0.449  1.00  0.00           O  
ATOM    120  CB  MET A  10       1.222 -14.986  -1.304  1.00  0.00           C  
ATOM    121  CG  MET A  10       1.472 -14.371  -2.710  1.00  0.00           C  
ATOM    122  SD  MET A  10       2.756 -13.076  -2.674  1.00  0.00           S  
ATOM    123  CE  MET A  10       2.860 -12.694  -4.450  1.00  0.00           C  
ATOM    124  H   MET A  10      -1.377 -14.606  -1.464  1.00  0.00           H  
ATOM    125  HA  MET A  10       0.461 -14.537   0.666  1.00  0.00           H  
ATOM    126  HB2 MET A  10       2.204 -15.184  -0.840  1.00  0.00           H  
ATOM    127  HB3 MET A  10       0.706 -15.954  -1.416  1.00  0.00           H  
ATOM    128  HG2 MET A  10       1.819 -15.157  -3.401  1.00  0.00           H  
ATOM    129  HG3 MET A  10       0.556 -13.924  -3.118  1.00  0.00           H  
ATOM    130  HE1 MET A  10       3.475 -11.792  -4.590  1.00  0.00           H  
ATOM    131  HE2 MET A  10       3.326 -13.538  -4.981  1.00  0.00           H  
ATOM    132  HE3 MET A  10       1.858 -12.515  -4.867  1.00  0.00           H  
ATOM    133  N   ASN A  11       0.371 -11.784  -1.204  1.00  0.00           N  
ATOM    134  CA  ASN A  11       0.917 -10.427  -1.299  1.00  0.00           C  
ATOM    135  C   ASN A  11       0.301  -9.472  -0.294  1.00  0.00           C  
ATOM    136  O   ASN A  11       0.701  -8.318  -0.288  1.00  0.00           O  
ATOM    137  CB  ASN A  11       0.710  -9.892  -2.745  1.00  0.00           C  
ATOM    138  CG  ASN A  11       1.705  -8.842  -3.188  1.00  0.00           C  
ATOM    139  OD1 ASN A  11       2.756  -8.706  -2.578  1.00  0.00           O  
ATOM    140  ND2 ASN A  11       1.407  -8.098  -4.276  1.00  0.00           N  
ATOM    141  H   ASN A  11      -0.400 -12.018  -1.802  1.00  0.00           H  
ATOM    142  HA  ASN A  11       2.000 -10.479  -1.102  1.00  0.00           H  
ATOM    143  HB2 ASN A  11       0.839 -10.726  -3.451  1.00  0.00           H  
ATOM    144  HB3 ASN A  11      -0.324  -9.524  -2.844  1.00  0.00           H  
ATOM    145 HD21 ASN A  11       0.542  -8.221  -4.764  1.00  0.00           H  
ATOM    146 HD22 ASN A  11       2.056  -7.416  -4.614  1.00  0.00           H  
ATOM    147  N   THR A  12      -0.657  -9.905   0.562  1.00  0.00           N  
ATOM    148  CA  THR A  12      -1.232  -9.000   1.559  1.00  0.00           C  
ATOM    149  C   THR A  12      -0.151  -8.362   2.408  1.00  0.00           C  
ATOM    150  O   THR A  12      -0.365  -7.258   2.882  1.00  0.00           O  
ATOM    151  CB  THR A  12      -2.262  -9.751   2.448  1.00  0.00           C  
ATOM    152  OG1 THR A  12      -3.245 -10.306   1.556  1.00  0.00           O  
ATOM    153  CG2 THR A  12      -2.963  -8.822   3.476  1.00  0.00           C  
ATOM    154  H   THR A  12      -1.002 -10.841   0.538  1.00  0.00           H  
ATOM    155  HA  THR A  12      -1.771  -8.212   1.009  1.00  0.00           H  
ATOM    156  HB  THR A  12      -1.746 -10.564   2.987  1.00  0.00           H  
ATOM    157  HG1 THR A  12      -3.927 -10.785   2.014  1.00  0.00           H  
ATOM    158 HG21 THR A  12      -3.691  -9.402   4.063  1.00  0.00           H  
ATOM    159 HG22 THR A  12      -3.503  -8.018   2.952  1.00  0.00           H  
ATOM    160 HG23 THR A  12      -2.239  -8.379   4.175  1.00  0.00           H  
ATOM    161  N   ILE A  13       1.017  -9.019   2.600  1.00  0.00           N  
ATOM    162  CA  ILE A  13       2.107  -8.387   3.348  1.00  0.00           C  
ATOM    163  C   ILE A  13       2.246  -6.947   2.900  1.00  0.00           C  
ATOM    164  O   ILE A  13       2.279  -6.059   3.739  1.00  0.00           O  
ATOM    165  CB  ILE A  13       3.492  -9.092   3.174  1.00  0.00           C  
ATOM    166  CG1 ILE A  13       3.516 -10.599   3.594  1.00  0.00           C  
ATOM    167  CG2 ILE A  13       4.603  -8.289   3.916  1.00  0.00           C  
ATOM    168  CD1 ILE A  13       3.000 -10.886   5.029  1.00  0.00           C  
ATOM    169  H   ILE A  13       1.143  -9.943   2.244  1.00  0.00           H  
ATOM    170  HA  ILE A  13       1.830  -8.383   4.412  1.00  0.00           H  
ATOM    171  HB  ILE A  13       3.751  -9.071   2.100  1.00  0.00           H  
ATOM    172 HG12 ILE A  13       2.930 -11.214   2.891  1.00  0.00           H  
ATOM    173 HG13 ILE A  13       4.553 -10.966   3.522  1.00  0.00           H  
ATOM    174 HG21 ILE A  13       4.358  -8.154   4.981  1.00  0.00           H  
ATOM    175 HG22 ILE A  13       5.569  -8.811   3.843  1.00  0.00           H  
ATOM    176 HG23 ILE A  13       4.738  -7.291   3.469  1.00  0.00           H  
ATOM    177 HD11 ILE A  13       3.549 -10.299   5.781  1.00  0.00           H  
ATOM    178 HD12 ILE A  13       1.926 -10.661   5.114  1.00  0.00           H  
ATOM    179 HD13 ILE A  13       3.139 -11.953   5.263  1.00  0.00           H  
ATOM    180  N   LEU A  14       2.326  -6.703   1.573  1.00  0.00           N  
ATOM    181  CA  LEU A  14       2.492  -5.334   1.097  1.00  0.00           C  
ATOM    182  C   LEU A  14       1.239  -4.533   1.372  1.00  0.00           C  
ATOM    183  O   LEU A  14       1.367  -3.374   1.730  1.00  0.00           O  
ATOM    184  CB  LEU A  14       2.814  -5.249  -0.423  1.00  0.00           C  
ATOM    185  CG  LEU A  14       4.162  -5.919  -0.839  1.00  0.00           C  
ATOM    186  CD1 LEU A  14       4.313  -5.863  -2.386  1.00  0.00           C  
ATOM    187  CD2 LEU A  14       5.404  -5.242  -0.187  1.00  0.00           C  
ATOM    188  H   LEU A  14       2.256  -7.443   0.902  1.00  0.00           H  
ATOM    189  HA  LEU A  14       3.315  -4.876   1.664  1.00  0.00           H  
ATOM    190  HB2 LEU A  14       1.979  -5.722  -0.969  1.00  0.00           H  
ATOM    191  HB3 LEU A  14       2.848  -4.187  -0.721  1.00  0.00           H  
ATOM    192  HG  LEU A  14       4.150  -6.982  -0.544  1.00  0.00           H  
ATOM    193 HD11 LEU A  14       5.204  -6.424  -2.711  1.00  0.00           H  
ATOM    194 HD12 LEU A  14       4.410  -4.819  -2.722  1.00  0.00           H  
ATOM    195 HD13 LEU A  14       3.435  -6.299  -2.878  1.00  0.00           H  
ATOM    196 HD21 LEU A  14       6.331  -5.668  -0.601  1.00  0.00           H  
ATOM    197 HD22 LEU A  14       5.434  -5.402   0.900  1.00  0.00           H  
ATOM    198 HD23 LEU A  14       5.404  -4.160  -0.388  1.00  0.00           H  
ATOM    199  N   ASP A  15       0.025  -5.106   1.211  1.00  0.00           N  
ATOM    200  CA  ASP A  15      -1.190  -4.312   1.402  1.00  0.00           C  
ATOM    201  C   ASP A  15      -1.163  -3.479   2.666  1.00  0.00           C  
ATOM    202  O   ASP A  15      -1.647  -2.359   2.619  1.00  0.00           O  
ATOM    203  CB  ASP A  15      -2.466  -5.193   1.439  1.00  0.00           C  
ATOM    204  CG  ASP A  15      -3.711  -4.343   1.516  1.00  0.00           C  
ATOM    205  OD1 ASP A  15      -3.959  -3.565   0.555  1.00  0.00           O  
ATOM    206  OD2 ASP A  15      -4.449  -4.441   2.535  1.00  0.00           O  
ATOM    207  H   ASP A  15      -0.061  -6.053   0.897  1.00  0.00           H  
ATOM    208  HA  ASP A  15      -1.268  -3.643   0.529  1.00  0.00           H  
ATOM    209  HB2 ASP A  15      -2.519  -5.808   0.527  1.00  0.00           H  
ATOM    210  HB3 ASP A  15      -2.418  -5.863   2.311  1.00  0.00           H  
ATOM    211  N   ASN A  16      -0.616  -3.978   3.800  1.00  0.00           N  
ATOM    212  CA  ASN A  16      -0.612  -3.168   5.023  1.00  0.00           C  
ATOM    213  C   ASN A  16       0.260  -1.947   4.809  1.00  0.00           C  
ATOM    214  O   ASN A  16      -0.264  -0.848   4.702  1.00  0.00           O  
ATOM    215  CB  ASN A  16      -0.173  -3.948   6.300  1.00  0.00           C  
ATOM    216  CG  ASN A  16      -1.316  -4.650   6.999  1.00  0.00           C  
ATOM    217  OD1 ASN A  16      -1.513  -4.419   8.184  1.00  0.00           O  
ATOM    218  ND2 ASN A  16      -2.094  -5.515   6.310  1.00  0.00           N  
ATOM    219  H   ASN A  16      -0.199  -4.891   3.810  1.00  0.00           H  
ATOM    220  HA  ASN A  16      -1.640  -2.807   5.209  1.00  0.00           H  
ATOM    221  HB2 ASN A  16       0.617  -4.680   6.065  1.00  0.00           H  
ATOM    222  HB3 ASN A  16       0.253  -3.229   7.020  1.00  0.00           H  
ATOM    223 HD21 ASN A  16      -1.932  -5.705   5.343  1.00  0.00           H  
ATOM    224 HD22 ASN A  16      -2.851  -5.977   6.775  1.00  0.00           H  
ATOM    225  N   LEU A  17       1.602  -2.113   4.752  1.00  0.00           N  
ATOM    226  CA  LEU A  17       2.483  -0.951   4.597  1.00  0.00           C  
ATOM    227  C   LEU A  17       2.096  -0.106   3.401  1.00  0.00           C  
ATOM    228  O   LEU A  17       2.239   1.105   3.466  1.00  0.00           O  
ATOM    229  CB  LEU A  17       3.987  -1.358   4.567  1.00  0.00           C  
ATOM    230  CG  LEU A  17       4.396  -2.272   3.366  1.00  0.00           C  
ATOM    231  CD1 LEU A  17       4.846  -1.460   2.118  1.00  0.00           C  
ATOM    232  CD2 LEU A  17       5.534  -3.248   3.781  1.00  0.00           C  
ATOM    233  H   LEU A  17       2.003  -3.024   4.859  1.00  0.00           H  
ATOM    234  HA  LEU A  17       2.339  -0.321   5.491  1.00  0.00           H  
ATOM    235  HB2 LEU A  17       4.614  -0.451   4.579  1.00  0.00           H  
ATOM    236  HB3 LEU A  17       4.175  -1.891   5.513  1.00  0.00           H  
ATOM    237  HG  LEU A  17       3.540  -2.898   3.077  1.00  0.00           H  
ATOM    238 HD11 LEU A  17       5.042  -2.138   1.273  1.00  0.00           H  
ATOM    239 HD12 LEU A  17       5.772  -0.905   2.340  1.00  0.00           H  
ATOM    240 HD13 LEU A  17       4.084  -0.737   1.798  1.00  0.00           H  
ATOM    241 HD21 LEU A  17       5.201  -3.912   4.594  1.00  0.00           H  
ATOM    242 HD22 LEU A  17       6.411  -2.677   4.125  1.00  0.00           H  
ATOM    243 HD23 LEU A  17       5.836  -3.879   2.932  1.00  0.00           H  
ATOM    244  N   ALA A  18       1.602  -0.722   2.303  1.00  0.00           N  
ATOM    245  CA  ALA A  18       1.233   0.050   1.120  1.00  0.00           C  
ATOM    246  C   ALA A  18       0.012   0.888   1.418  1.00  0.00           C  
ATOM    247  O   ALA A  18      -0.042   2.030   0.985  1.00  0.00           O  
ATOM    248  CB  ALA A  18       0.935  -0.869  -0.093  1.00  0.00           C  
ATOM    249  H   ALA A  18       1.472  -1.711   2.280  1.00  0.00           H  
ATOM    250  HA  ALA A  18       2.080   0.702   0.849  1.00  0.00           H  
ATOM    251  HB1 ALA A  18       0.699  -0.252  -0.972  1.00  0.00           H  
ATOM    252  HB2 ALA A  18       1.813  -1.493  -0.322  1.00  0.00           H  
ATOM    253  HB3 ALA A  18       0.079  -1.524   0.120  1.00  0.00           H  
ATOM    254  N   ALA A  19      -0.985   0.342   2.154  1.00  0.00           N  
ATOM    255  CA  ALA A  19      -2.172   1.134   2.468  1.00  0.00           C  
ATOM    256  C   ALA A  19      -1.745   2.457   3.066  1.00  0.00           C  
ATOM    257  O   ALA A  19      -2.238   3.492   2.647  1.00  0.00           O  
ATOM    258  CB  ALA A  19      -3.131   0.420   3.456  1.00  0.00           C  
ATOM    259  H   ALA A  19      -0.936  -0.600   2.488  1.00  0.00           H  
ATOM    260  HA  ALA A  19      -2.719   1.299   1.528  1.00  0.00           H  
ATOM    261  HB1 ALA A  19      -2.621   0.202   4.405  1.00  0.00           H  
ATOM    262  HB2 ALA A  19      -4.000   1.064   3.661  1.00  0.00           H  
ATOM    263  HB3 ALA A  19      -3.491  -0.525   3.021  1.00  0.00           H  
ATOM    264  N   ARG A  20      -0.818   2.429   4.053  1.00  0.00           N  
ATOM    265  CA  ARG A  20      -0.363   3.675   4.672  1.00  0.00           C  
ATOM    266  C   ARG A  20       0.558   4.428   3.741  1.00  0.00           C  
ATOM    267  O   ARG A  20       0.539   5.647   3.804  1.00  0.00           O  
ATOM    268  CB  ARG A  20       0.314   3.470   6.062  1.00  0.00           C  
ATOM    269  CG  ARG A  20      -0.659   3.765   7.241  1.00  0.00           C  
ATOM    270  CD  ARG A  20      -1.965   2.913   7.215  1.00  0.00           C  
ATOM    271  NE  ARG A  20      -2.101   2.113   8.437  1.00  0.00           N  
ATOM    272  CZ  ARG A  20      -2.359   2.622   9.624  1.00  0.00           C  
ATOM    273  NH1 ARG A  20      -2.524   3.908   9.836  1.00  0.00           N  
ATOM    274  NH2 ARG A  20      -2.452   1.809  10.652  1.00  0.00           N  
ATOM    275  H   ARG A  20      -0.412   1.561   4.345  1.00  0.00           H  
ATOM    276  HA  ARG A  20      -1.240   4.321   4.827  1.00  0.00           H  
ATOM    277  HB2 ARG A  20       0.721   2.451   6.150  1.00  0.00           H  
ATOM    278  HB3 ARG A  20       1.165   4.164   6.172  1.00  0.00           H  
ATOM    279  HG2 ARG A  20      -0.113   3.587   8.181  1.00  0.00           H  
ATOM    280  HG3 ARG A  20      -0.924   4.835   7.217  1.00  0.00           H  
ATOM    281  HD2 ARG A  20      -2.861   3.537   7.053  1.00  0.00           H  
ATOM    282  HD3 ARG A  20      -1.938   2.216   6.362  1.00  0.00           H  
ATOM    283  HE  ARG A  20      -1.988   1.089   8.342  1.00  0.00           H  
ATOM    284 HH11 ARG A  20      -2.469   4.594   9.076  1.00  0.00           H  
ATOM    285 HH12 ARG A  20      -2.720   4.266  10.783  1.00  0.00           H  
ATOM    286 HH21 ARG A  20      -2.329   0.791  10.542  1.00  0.00           H  
ATOM    287 HH22 ARG A  20      -2.650   2.167  11.598  1.00  0.00           H  
ATOM    288  N   ASP A  21       1.376   3.768   2.889  1.00  0.00           N  
ATOM    289  CA  ASP A  21       2.261   4.528   2.008  1.00  0.00           C  
ATOM    290  C   ASP A  21       1.471   5.600   1.294  1.00  0.00           C  
ATOM    291  O   ASP A  21       1.894   6.747   1.304  1.00  0.00           O  
ATOM    292  CB  ASP A  21       2.962   3.644   0.941  1.00  0.00           C  
ATOM    293  CG  ASP A  21       3.850   4.476   0.050  1.00  0.00           C  
ATOM    294  OD1 ASP A  21       4.730   5.196   0.596  1.00  0.00           O  
ATOM    295  OD2 ASP A  21       3.676   4.421  -1.199  1.00  0.00           O  
ATOM    296  H   ASP A  21       1.413   2.769   2.860  1.00  0.00           H  
ATOM    297  HA  ASP A  21       3.035   4.994   2.642  1.00  0.00           H  
ATOM    298  HB2 ASP A  21       3.575   2.876   1.438  1.00  0.00           H  
ATOM    299  HB3 ASP A  21       2.206   3.138   0.322  1.00  0.00           H  
ATOM    300  N   PHE A  22       0.318   5.248   0.674  1.00  0.00           N  
ATOM    301  CA  PHE A  22      -0.445   6.263  -0.048  1.00  0.00           C  
ATOM    302  C   PHE A  22      -1.158   7.159   0.943  1.00  0.00           C  
ATOM    303  O   PHE A  22      -1.152   8.366   0.761  1.00  0.00           O  
ATOM    304  CB  PHE A  22      -1.428   5.667  -1.098  1.00  0.00           C  
ATOM    305  CG  PHE A  22      -2.780   5.285  -0.484  1.00  0.00           C  
ATOM    306  CD1 PHE A  22      -3.747   6.275  -0.275  1.00  0.00           C  
ATOM    307  CD2 PHE A  22      -3.065   3.959  -0.139  1.00  0.00           C  
ATOM    308  CE1 PHE A  22      -4.989   5.950   0.270  1.00  0.00           C  
ATOM    309  CE2 PHE A  22      -4.319   3.628   0.390  1.00  0.00           C  
ATOM    310  CZ  PHE A  22      -5.275   4.622   0.608  1.00  0.00           C  
ATOM    311  H   PHE A  22      -0.033   4.311   0.706  1.00  0.00           H  
ATOM    312  HA  PHE A  22       0.283   6.854  -0.628  1.00  0.00           H  
ATOM    313  HB2 PHE A  22      -1.641   6.407  -1.886  1.00  0.00           H  
ATOM    314  HB3 PHE A  22      -0.956   4.803  -1.592  1.00  0.00           H  
ATOM    315  HD1 PHE A  22      -3.538   7.308  -0.539  1.00  0.00           H  
ATOM    316  HD2 PHE A  22      -2.321   3.183  -0.284  1.00  0.00           H  
ATOM    317  HE1 PHE A  22      -5.733   6.723   0.431  1.00  0.00           H  
ATOM    318  HE2 PHE A  22      -4.556   2.596   0.630  1.00  0.00           H  
ATOM    319  HZ  PHE A  22      -6.239   4.366   1.039  1.00  0.00           H  
ATOM    320  N   ILE A  23      -1.792   6.603   2.003  1.00  0.00           N  
ATOM    321  CA  ILE A  23      -2.555   7.457   2.923  1.00  0.00           C  
ATOM    322  C   ILE A  23      -1.664   8.574   3.434  1.00  0.00           C  
ATOM    323  O   ILE A  23      -2.112   9.710   3.473  1.00  0.00           O  
ATOM    324  CB  ILE A  23      -3.288   6.685   4.080  1.00  0.00           C  
ATOM    325  CG1 ILE A  23      -4.843   6.824   4.021  1.00  0.00           C  
ATOM    326  CG2 ILE A  23      -2.742   7.017   5.500  1.00  0.00           C  
ATOM    327  CD1 ILE A  23      -5.379   8.247   4.340  1.00  0.00           C  
ATOM    328  H   ILE A  23      -1.764   5.612   2.140  1.00  0.00           H  
ATOM    329  HA  ILE A  23      -3.323   7.920   2.284  1.00  0.00           H  
ATOM    330  HB  ILE A  23      -3.117   5.606   3.941  1.00  0.00           H  
ATOM    331 HG12 ILE A  23      -5.187   6.530   3.016  1.00  0.00           H  
ATOM    332 HG13 ILE A  23      -5.302   6.118   4.736  1.00  0.00           H  
ATOM    333 HG21 ILE A  23      -1.675   6.761   5.573  1.00  0.00           H  
ATOM    334 HG22 ILE A  23      -2.856   8.086   5.740  1.00  0.00           H  
ATOM    335 HG23 ILE A  23      -3.283   6.434   6.264  1.00  0.00           H  
ATOM    336 HD11 ILE A  23      -6.466   8.276   4.160  1.00  0.00           H  
ATOM    337 HD12 ILE A  23      -5.206   8.505   5.396  1.00  0.00           H  
ATOM    338 HD13 ILE A  23      -4.907   9.014   3.708  1.00  0.00           H  
ATOM    339  N   ASN A  24      -0.399   8.279   3.822  1.00  0.00           N  
ATOM    340  CA  ASN A  24       0.495   9.324   4.327  1.00  0.00           C  
ATOM    341  C   ASN A  24       1.094  10.176   3.224  1.00  0.00           C  
ATOM    342  O   ASN A  24       1.686  11.185   3.566  1.00  0.00           O  
ATOM    343  CB  ASN A  24       1.618   8.778   5.263  1.00  0.00           C  
ATOM    344  CG  ASN A  24       1.143   8.697   6.699  1.00  0.00           C  
ATOM    345  OD1 ASN A  24       1.122   9.729   7.356  1.00  0.00           O  
ATOM    346  ND2 ASN A  24       0.750   7.519   7.225  1.00  0.00           N  
ATOM    347  H   ASN A  24      -0.046   7.348   3.735  1.00  0.00           H  
ATOM    348  HA  ASN A  24      -0.105  10.020   4.937  1.00  0.00           H  
ATOM    349  HB2 ASN A  24       1.983   7.805   4.898  1.00  0.00           H  
ATOM    350  HB3 ASN A  24       2.486   9.458   5.263  1.00  0.00           H  
ATOM    351 HD21 ASN A  24       0.769   6.677   6.687  1.00  0.00           H  
ATOM    352 HD22 ASN A  24       0.439   7.483   8.177  1.00  0.00           H  
ATOM    353  N   TRP A  25       0.980   9.847   1.916  1.00  0.00           N  
ATOM    354  CA  TRP A  25       1.480  10.762   0.880  1.00  0.00           C  
ATOM    355  C   TRP A  25       0.550  11.947   0.733  1.00  0.00           C  
ATOM    356  O   TRP A  25       1.039  13.033   0.461  1.00  0.00           O  
ATOM    357  CB  TRP A  25       1.702  10.075  -0.504  1.00  0.00           C  
ATOM    358  CG  TRP A  25       1.162  10.879  -1.660  1.00  0.00           C  
ATOM    359  CD1 TRP A  25       1.693  11.988  -2.203  1.00  0.00           C  
ATOM    360  CD2 TRP A  25      -0.099  10.581  -2.431  1.00  0.00           C  
ATOM    361  NE1 TRP A  25       0.935  12.400  -3.188  1.00  0.00           N  
ATOM    362  CE2 TRP A  25      -0.132  11.596  -3.367  1.00  0.00           C  
ATOM    363  CE3 TRP A  25      -1.088   9.600  -2.374  1.00  0.00           C  
ATOM    364  CZ2 TRP A  25      -1.150  11.687  -4.315  1.00  0.00           C  
ATOM    365  CZ3 TRP A  25      -2.116   9.673  -3.322  1.00  0.00           C  
ATOM    366  CH2 TRP A  25      -2.144  10.699  -4.281  1.00  0.00           C  
ATOM    367  H   TRP A  25       0.505   9.015   1.642  1.00  0.00           H  
ATOM    368  HA  TRP A  25       2.456  11.166   1.206  1.00  0.00           H  
ATOM    369  HB2 TRP A  25       2.777   9.899  -0.678  1.00  0.00           H  
ATOM    370  HB3 TRP A  25       1.215   9.094  -0.543  1.00  0.00           H  
ATOM    371  HD1 TRP A  25       2.612  12.466  -1.866  1.00  0.00           H  
ATOM    372  HE1 TRP A  25       1.130  13.235  -3.759  1.00  0.00           H  
ATOM    373  HE3 TRP A  25      -1.059   8.817  -1.632  1.00  0.00           H  
ATOM    374  HZ2 TRP A  25      -1.169  12.489  -5.046  1.00  0.00           H  
ATOM    375  HZ3 TRP A  25      -2.901   8.924  -3.310  1.00  0.00           H  
ATOM    376  HH2 TRP A  25      -2.949  10.728  -5.006  1.00  0.00           H  
ATOM    377  N   LEU A  26      -0.783  11.783   0.893  1.00  0.00           N  
ATOM    378  CA  LEU A  26      -1.681  12.922   0.688  1.00  0.00           C  
ATOM    379  C   LEU A  26      -1.270  14.069   1.587  1.00  0.00           C  
ATOM    380  O   LEU A  26      -1.199  15.196   1.116  1.00  0.00           O  
ATOM    381  CB  LEU A  26      -3.176  12.576   0.950  1.00  0.00           C  
ATOM    382  CG  LEU A  26      -3.787  11.489   0.010  1.00  0.00           C  
ATOM    383  CD1 LEU A  26      -5.233  11.153   0.474  1.00  0.00           C  
ATOM    384  CD2 LEU A  26      -3.813  11.932  -1.480  1.00  0.00           C  
ATOM    385  H   LEU A  26      -1.165  10.893   1.143  1.00  0.00           H  
ATOM    386  HA  LEU A  26      -1.560  13.268  -0.351  1.00  0.00           H  
ATOM    387  HB2 LEU A  26      -3.261  12.234   1.994  1.00  0.00           H  
ATOM    388  HB3 LEU A  26      -3.772  13.499   0.848  1.00  0.00           H  
ATOM    389  HG  LEU A  26      -3.202  10.556   0.075  1.00  0.00           H  
ATOM    390 HD11 LEU A  26      -5.233  10.806   1.519  1.00  0.00           H  
ATOM    391 HD12 LEU A  26      -5.662  10.353  -0.151  1.00  0.00           H  
ATOM    392 HD13 LEU A  26      -5.881  12.041   0.398  1.00  0.00           H  
ATOM    393 HD21 LEU A  26      -2.796  12.053  -1.876  1.00  0.00           H  
ATOM    394 HD22 LEU A  26      -4.350  12.887  -1.586  1.00  0.00           H  
ATOM    395 HD23 LEU A  26      -4.323  11.176  -2.098  1.00  0.00           H  
ATOM    396  N   ILE A  27      -0.985  13.811   2.884  1.00  0.00           N  
ATOM    397  CA  ILE A  27      -0.547  14.900   3.759  1.00  0.00           C  
ATOM    398  C   ILE A  27       0.732  15.529   3.243  1.00  0.00           C  
ATOM    399  O   ILE A  27       0.909  16.713   3.484  1.00  0.00           O  
ATOM    400  CB  ILE A  27      -0.356  14.518   5.262  1.00  0.00           C  
ATOM    401  CG1 ILE A  27       0.633  13.329   5.439  1.00  0.00           C  
ATOM    402  CG2 ILE A  27      -1.725  14.212   5.934  1.00  0.00           C  
ATOM    403  CD1 ILE A  27       1.361  13.296   6.807  1.00  0.00           C  
ATOM    404  H   ILE A  27      -1.053  12.880   3.245  1.00  0.00           H  
ATOM    405  HA  ILE A  27      -1.319  15.687   3.722  1.00  0.00           H  
ATOM    406  HB  ILE A  27       0.062  15.406   5.768  1.00  0.00           H  
ATOM    407 HG12 ILE A  27       0.096  12.381   5.293  1.00  0.00           H  
ATOM    408 HG13 ILE A  27       1.421  13.397   4.685  1.00  0.00           H  
ATOM    409 HG21 ILE A  27      -1.591  13.950   6.994  1.00  0.00           H  
ATOM    410 HG22 ILE A  27      -2.380  15.096   5.883  1.00  0.00           H  
ATOM    411 HG23 ILE A  27      -2.232  13.374   5.430  1.00  0.00           H  
ATOM    412 HD11 ILE A  27       2.042  12.429   6.839  1.00  0.00           H  
ATOM    413 HD12 ILE A  27       1.962  14.211   6.936  1.00  0.00           H  
ATOM    414 HD13 ILE A  27       0.650  13.213   7.641  1.00  0.00           H  
ATOM    415  N   GLN A  28       1.629  14.795   2.537  1.00  0.00           N  
ATOM    416  CA  GLN A  28       2.888  15.391   2.087  1.00  0.00           C  
ATOM    417  C   GLN A  28       2.765  15.953   0.688  1.00  0.00           C  
ATOM    418  O   GLN A  28       3.735  15.894  -0.052  1.00  0.00           O  
ATOM    419  CB  GLN A  28       4.060  14.367   2.179  1.00  0.00           C  
ATOM    420  CG  GLN A  28       4.191  13.769   3.604  1.00  0.00           C  
ATOM    421  CD  GLN A  28       5.568  13.197   3.847  1.00  0.00           C  
ATOM    422  OE1 GLN A  28       5.956  12.294   3.121  1.00  0.00           O  
ATOM    423  NE2 GLN A  28       6.333  13.684   4.850  1.00  0.00           N  
ATOM    424  H   GLN A  28       1.461  13.841   2.294  1.00  0.00           H  
ATOM    425  HA  GLN A  28       3.147  16.241   2.739  1.00  0.00           H  
ATOM    426  HB2 GLN A  28       3.917  13.551   1.450  1.00  0.00           H  
ATOM    427  HB3 GLN A  28       5.007  14.870   1.931  1.00  0.00           H  
ATOM    428  HG2 GLN A  28       3.944  14.540   4.349  1.00  0.00           H  
ATOM    429  HG3 GLN A  28       3.481  12.940   3.719  1.00  0.00           H  
ATOM    430 HE21 GLN A  28       6.020  14.426   5.446  1.00  0.00           H  
ATOM    431 HE22 GLN A  28       7.242  13.296   5.009  1.00  0.00           H  
ATOM    432  N   THR A  29       1.599  16.513   0.286  1.00  0.00           N  
ATOM    433  CA  THR A  29       1.499  17.099  -1.047  1.00  0.00           C  
ATOM    434  C   THR A  29       2.231  18.421  -1.033  1.00  0.00           C  
ATOM    435  O   THR A  29       3.126  18.611  -1.840  1.00  0.00           O  
ATOM    436  CB  THR A  29       0.020  17.269  -1.502  1.00  0.00           C  
ATOM    437  OG1 THR A  29      -0.663  16.004  -1.488  1.00  0.00           O  
ATOM    438  CG2 THR A  29      -0.075  17.909  -2.912  1.00  0.00           C  
ATOM    439  H   THR A  29       0.805  16.583   0.890  1.00  0.00           H  
ATOM    440  HA  THR A  29       1.974  16.422  -1.774  1.00  0.00           H  
ATOM    441  HB  THR A  29      -0.518  17.912  -0.785  1.00  0.00           H  
ATOM    442  HG1 THR A  29      -0.261  15.365  -2.067  1.00  0.00           H  
ATOM    443 HG21 THR A  29       0.349  18.926  -2.906  1.00  0.00           H  
ATOM    444 HG22 THR A  29      -1.133  17.971  -3.217  1.00  0.00           H  
ATOM    445 HG23 THR A  29       0.468  17.300  -3.653  1.00  0.00           H  
ATOM    446  N   LYS A  30       1.871  19.356  -0.125  1.00  0.00           N  
ATOM    447  CA  LYS A  30       2.507  20.671  -0.139  1.00  0.00           C  
ATOM    448  C   LYS A  30       4.017  20.577  -0.059  1.00  0.00           C  
ATOM    449  O   LYS A  30       4.692  21.352  -0.719  1.00  0.00           O  
ATOM    450  CB  LYS A  30       1.969  21.665   0.938  1.00  0.00           C  
ATOM    451  CG  LYS A  30       2.469  21.459   2.402  1.00  0.00           C  
ATOM    452  CD  LYS A  30       1.907  20.230   3.180  1.00  0.00           C  
ATOM    453  CE  LYS A  30       0.369  20.283   3.407  1.00  0.00           C  
ATOM    454  NZ  LYS A  30      -0.061  19.298   4.425  1.00  0.00           N  
ATOM    455  H   LYS A  30       1.127  19.187   0.517  1.00  0.00           H  
ATOM    456  HA  LYS A  30       2.241  21.108  -1.118  1.00  0.00           H  
ATOM    457  HB2 LYS A  30       2.308  22.670   0.631  1.00  0.00           H  
ATOM    458  HB3 LYS A  30       0.870  21.671   0.895  1.00  0.00           H  
ATOM    459  HG2 LYS A  30       3.570  21.417   2.405  1.00  0.00           H  
ATOM    460  HG3 LYS A  30       2.194  22.358   2.980  1.00  0.00           H  
ATOM    461  HD2 LYS A  30       2.157  19.273   2.701  1.00  0.00           H  
ATOM    462  HD3 LYS A  30       2.395  20.231   4.171  1.00  0.00           H  
ATOM    463  HE2 LYS A  30       0.079  21.292   3.746  1.00  0.00           H  
ATOM    464  HE3 LYS A  30      -0.161  20.073   2.463  1.00  0.00           H  
ATOM    465  HZ1 LYS A  30      -1.137  19.295   4.537  1.00  0.00           H  
ATOM    466  HZ2 LYS A  30       0.339  19.534   5.401  1.00  0.00           H  
ATOM    467  HZ3 LYS A  30       0.247  18.296   4.166  1.00  0.00           H  
ATOM    468  N   ILE A  31       4.567  19.650   0.761  1.00  0.00           N  
ATOM    469  CA  ILE A  31       6.011  19.610   0.999  1.00  0.00           C  
ATOM    470  C   ILE A  31       6.718  18.866  -0.113  1.00  0.00           C  
ATOM    471  O   ILE A  31       7.758  19.341  -0.541  1.00  0.00           O  
ATOM    472  CB  ILE A  31       6.356  19.052   2.419  1.00  0.00           C  
ATOM    473  CG1 ILE A  31       7.811  19.431   2.836  1.00  0.00           C  
ATOM    474  CG2 ILE A  31       6.140  17.519   2.520  1.00  0.00           C  
ATOM    475  CD1 ILE A  31       8.194  18.935   4.259  1.00  0.00           C  
ATOM    476  H   ILE A  31       3.985  18.991   1.230  1.00  0.00           H  
ATOM    477  HA  ILE A  31       6.368  20.654   0.992  1.00  0.00           H  
ATOM    478  HB  ILE A  31       5.669  19.539   3.132  1.00  0.00           H  
ATOM    479 HG12 ILE A  31       8.530  19.020   2.108  1.00  0.00           H  
ATOM    480 HG13 ILE A  31       7.904  20.530   2.826  1.00  0.00           H  
ATOM    481 HG21 ILE A  31       5.170  17.236   2.101  1.00  0.00           H  
ATOM    482 HG22 ILE A  31       6.929  16.981   1.975  1.00  0.00           H  
ATOM    483 HG23 ILE A  31       6.142  17.190   3.570  1.00  0.00           H  
ATOM    484 HD11 ILE A  31       7.431  19.240   4.993  1.00  0.00           H  
ATOM    485 HD12 ILE A  31       8.297  17.840   4.283  1.00  0.00           H  
ATOM    486 HD13 ILE A  31       9.161  19.367   4.563  1.00  0.00           H  
ATOM    487  N   THR A  32       6.194  17.710  -0.594  1.00  0.00           N  
ATOM    488  CA  THR A  32       6.874  16.945  -1.641  1.00  0.00           C  
ATOM    489  C   THR A  32       6.214  17.231  -2.975  1.00  0.00           C  
ATOM    490  O   THR A  32       6.889  17.677  -3.890  1.00  0.00           O  
ATOM    491  CB  THR A  32       6.857  15.425  -1.305  1.00  0.00           C  
ATOM    492  OG1 THR A  32       7.301  15.214   0.045  1.00  0.00           O  
ATOM    493  CG2 THR A  32       7.719  14.599  -2.299  1.00  0.00           C  
ATOM    494  H   THR A  32       5.321  17.358  -0.262  1.00  0.00           H  
ATOM    495  HA  THR A  32       7.936  17.232  -1.699  1.00  0.00           H  
ATOM    496  HB  THR A  32       5.829  15.032  -1.344  1.00  0.00           H  
ATOM    497  HG1 THR A  32       8.198  15.500   0.186  1.00  0.00           H  
ATOM    498 HG21 THR A  32       7.680  13.531  -2.029  1.00  0.00           H  
ATOM    499 HG22 THR A  32       8.769  14.930  -2.264  1.00  0.00           H  
ATOM    500 HG23 THR A  32       7.344  14.715  -3.329  1.00  0.00           H  
ATOM    501  N   ASP A  33       4.887  16.992  -3.100  1.00  0.00           N  
ATOM    502  CA  ASP A  33       4.180  17.298  -4.343  1.00  0.00           C  
ATOM    503  C   ASP A  33       4.759  16.471  -5.462  1.00  0.00           C  
ATOM    504  O   ASP A  33       4.178  16.371  -6.530  1.00  0.00           O  
ATOM    505  CB  ASP A  33       4.253  18.820  -4.665  1.00  0.00           C  
ATOM    506  CG  ASP A  33       2.907  19.358  -5.084  1.00  0.00           C  
ATOM    507  OD1 ASP A  33       2.359  18.862  -6.106  1.00  0.00           O  
ATOM    508  OD2 ASP A  33       2.382  20.276  -4.395  1.00  0.00           O  
ATOM    509  H   ASP A  33       4.354  16.624  -2.338  1.00  0.00           H  
ATOM    510  HA  ASP A  33       3.124  16.996  -4.230  1.00  0.00           H  
ATOM    511  HB2 ASP A  33       4.594  19.371  -3.776  1.00  0.00           H  
ATOM    512  HB3 ASP A  33       4.980  19.018  -5.468  1.00  0.00           H  
TER     513      ASP A  33                                                      
ENDMDL                                                                          
MODEL        9                                                                  
ATOM      1  N   HIS A   1       2.398 -16.608 -11.387  1.00  0.00           N  
ATOM      2  CA  HIS A   1       1.622 -16.846 -10.179  1.00  0.00           C  
ATOM      3  C   HIS A   1       0.276 -16.187 -10.380  1.00  0.00           C  
ATOM      4  O   HIS A   1       0.155 -15.014 -10.065  1.00  0.00           O  
ATOM      5  CB  HIS A   1       2.421 -16.270  -8.979  1.00  0.00           C  
ATOM      6  CG  HIS A   1       1.911 -16.750  -7.642  1.00  0.00           C  
ATOM      7  ND1 HIS A   1       2.658 -16.749  -6.560  1.00  0.00           N  
ATOM      8  CD2 HIS A   1       0.688 -17.241  -7.357  1.00  0.00           C  
ATOM      9  CE1 HIS A   1       1.986 -17.235  -5.566  1.00  0.00           C  
ATOM     10  NE2 HIS A   1       0.832 -17.536  -5.956  1.00  0.00           N  
ATOM     11  H1  HIS A   1       2.069 -16.990 -12.253  1.00  0.00           H  
ATOM     12  HA  HIS A   1       1.521 -17.934 -10.033  1.00  0.00           H  
ATOM     13  HB2 HIS A   1       3.456 -16.634  -9.076  1.00  0.00           H  
ATOM     14  HB3 HIS A   1       2.452 -15.169  -8.996  1.00  0.00           H  
ATOM     15  HD1 HIS A   1       3.635 -16.423  -6.511  1.00  0.00           H  
ATOM     16  HD2 HIS A   1      -0.189 -17.391  -7.985  1.00  0.00           H  
ATOM     17  HE1 HIS A   1       2.354 -17.373  -4.551  1.00  0.00           H  
ATOM     18  N   ALA A   2      -0.732 -16.920 -10.919  1.00  0.00           N  
ATOM     19  CA  ALA A   2      -2.020 -16.313 -11.253  1.00  0.00           C  
ATOM     20  C   ALA A   2      -3.154 -17.065 -10.593  1.00  0.00           C  
ATOM     21  O   ALA A   2      -2.969 -18.240 -10.320  1.00  0.00           O  
ATOM     22  CB  ALA A   2      -2.208 -16.372 -12.789  1.00  0.00           C  
ATOM     23  H   ALA A   2      -0.611 -17.889 -11.140  1.00  0.00           H  
ATOM     24  HA  ALA A   2      -2.065 -15.259 -10.936  1.00  0.00           H  
ATOM     25  HB1 ALA A   2      -2.203 -17.416 -13.139  1.00  0.00           H  
ATOM     26  HB2 ALA A   2      -3.164 -15.910 -13.081  1.00  0.00           H  
ATOM     27  HB3 ALA A   2      -1.385 -15.834 -13.283  1.00  0.00           H  
ATOM     28  N   ASP A   3      -4.311 -16.400 -10.346  1.00  0.00           N  
ATOM     29  CA  ASP A   3      -5.465 -17.054  -9.720  1.00  0.00           C  
ATOM     30  C   ASP A   3      -5.147 -17.580  -8.337  1.00  0.00           C  
ATOM     31  O   ASP A   3      -3.981 -17.772  -8.033  1.00  0.00           O  
ATOM     32  CB  ASP A   3      -6.032 -18.165 -10.643  1.00  0.00           C  
ATOM     33  CG  ASP A   3      -7.367 -18.669 -10.156  1.00  0.00           C  
ATOM     34  OD1 ASP A   3      -8.368 -17.910 -10.271  1.00  0.00           O  
ATOM     35  OD2 ASP A   3      -7.433 -19.823  -9.652  1.00  0.00           O  
ATOM     36  H   ASP A   3      -4.407 -15.438 -10.609  1.00  0.00           H  
ATOM     37  HA  ASP A   3      -6.257 -16.295  -9.593  1.00  0.00           H  
ATOM     38  HB2 ASP A   3      -6.165 -17.753 -11.656  1.00  0.00           H  
ATOM     39  HB3 ASP A   3      -5.326 -19.005 -10.710  1.00  0.00           H  
ATOM     40  N   GLY A   4      -6.169 -17.815  -7.477  1.00  0.00           N  
ATOM     41  CA  GLY A   4      -5.923 -18.392  -6.159  1.00  0.00           C  
ATOM     42  C   GLY A   4      -6.715 -17.652  -5.109  1.00  0.00           C  
ATOM     43  O   GLY A   4      -6.701 -16.432  -5.145  1.00  0.00           O  
ATOM     44  H   GLY A   4      -7.122 -17.639  -7.727  1.00  0.00           H  
ATOM     45  HA2 GLY A   4      -6.189 -19.459  -6.197  1.00  0.00           H  
ATOM     46  HA3 GLY A   4      -4.871 -18.314  -5.855  1.00  0.00           H  
ATOM     47  N   SER A   5      -7.397 -18.344  -4.167  1.00  0.00           N  
ATOM     48  CA  SER A   5      -8.129 -17.621  -3.133  1.00  0.00           C  
ATOM     49  C   SER A   5      -7.120 -17.043  -2.163  1.00  0.00           C  
ATOM     50  O   SER A   5      -7.035 -15.829  -2.066  1.00  0.00           O  
ATOM     51  CB  SER A   5      -9.177 -18.517  -2.417  1.00  0.00           C  
ATOM     52  OG  SER A   5      -9.824 -17.742  -1.393  1.00  0.00           O  
ATOM     53  H   SER A   5      -7.383 -19.346  -4.134  1.00  0.00           H  
ATOM     54  HA  SER A   5      -8.693 -16.795  -3.601  1.00  0.00           H  
ATOM     55  HB2 SER A   5      -9.921 -18.872  -3.152  1.00  0.00           H  
ATOM     56  HB3 SER A   5      -8.695 -19.402  -1.970  1.00  0.00           H  
ATOM     57  HG  SER A   5     -10.496 -18.233  -0.926  1.00  0.00           H  
ATOM     58  N   PHE A   6      -6.348 -17.892  -1.446  1.00  0.00           N  
ATOM     59  CA  PHE A   6      -5.360 -17.384  -0.492  1.00  0.00           C  
ATOM     60  C   PHE A   6      -4.014 -17.181  -1.152  1.00  0.00           C  
ATOM     61  O   PHE A   6      -3.292 -16.297  -0.720  1.00  0.00           O  
ATOM     62  CB  PHE A   6      -5.208 -18.319   0.738  1.00  0.00           C  
ATOM     63  CG  PHE A   6      -4.422 -19.588   0.378  1.00  0.00           C  
ATOM     64  CD1 PHE A   6      -3.022 -19.564   0.381  1.00  0.00           C  
ATOM     65  CD2 PHE A   6      -5.085 -20.774   0.044  1.00  0.00           C  
ATOM     66  CE1 PHE A   6      -2.293 -20.699   0.020  1.00  0.00           C  
ATOM     67  CE2 PHE A   6      -4.357 -21.912  -0.315  1.00  0.00           C  
ATOM     68  CZ  PHE A   6      -2.962 -21.875  -0.332  1.00  0.00           C  
ATOM     69  H   PHE A   6      -6.418 -18.881  -1.575  1.00  0.00           H  
ATOM     70  HA  PHE A   6      -5.705 -16.413  -0.097  1.00  0.00           H  
ATOM     71  HB2 PHE A   6      -4.665 -17.792   1.540  1.00  0.00           H  
ATOM     72  HB3 PHE A   6      -6.205 -18.571   1.131  1.00  0.00           H  
ATOM     73  HD1 PHE A   6      -2.491 -18.660   0.663  1.00  0.00           H  
ATOM     74  HD2 PHE A   6      -6.169 -20.818   0.060  1.00  0.00           H  
ATOM     75  HE1 PHE A   6      -1.208 -20.667   0.015  1.00  0.00           H  
ATOM     76  HE2 PHE A   6      -4.877 -22.826  -0.580  1.00  0.00           H  
ATOM     77  HZ  PHE A   6      -2.396 -22.757  -0.612  1.00  0.00           H  
ATOM     78  N   SER A   7      -3.629 -17.961  -2.188  1.00  0.00           N  
ATOM     79  CA  SER A   7      -2.327 -17.729  -2.810  1.00  0.00           C  
ATOM     80  C   SER A   7      -2.246 -16.305  -3.311  1.00  0.00           C  
ATOM     81  O   SER A   7      -1.180 -15.723  -3.199  1.00  0.00           O  
ATOM     82  CB  SER A   7      -2.016 -18.714  -3.961  1.00  0.00           C  
ATOM     83  OG  SER A   7      -1.967 -20.047  -3.424  1.00  0.00           O  
ATOM     84  H   SER A   7      -4.199 -18.701  -2.542  1.00  0.00           H  
ATOM     85  HA  SER A   7      -1.555 -17.883  -2.037  1.00  0.00           H  
ATOM     86  HB2 SER A   7      -2.790 -18.637  -4.739  1.00  0.00           H  
ATOM     87  HB3 SER A   7      -1.042 -18.453  -4.408  1.00  0.00           H  
ATOM     88  HG  SER A   7      -1.752 -20.699  -4.084  1.00  0.00           H  
ATOM     89  N   ASP A   8      -3.335 -15.701  -3.841  1.00  0.00           N  
ATOM     90  CA  ASP A   8      -3.273 -14.278  -4.184  1.00  0.00           C  
ATOM     91  C   ASP A   8      -2.981 -13.463  -2.941  1.00  0.00           C  
ATOM     92  O   ASP A   8      -2.214 -12.516  -3.021  1.00  0.00           O  
ATOM     93  CB  ASP A   8      -4.595 -13.773  -4.821  1.00  0.00           C  
ATOM     94  CG  ASP A   8      -4.880 -14.437  -6.145  1.00  0.00           C  
ATOM     95  OD1 ASP A   8      -4.232 -15.471  -6.461  1.00  0.00           O  
ATOM     96  OD2 ASP A   8      -5.763 -13.925  -6.885  1.00  0.00           O  
ATOM     97  H   ASP A   8      -4.198 -16.195  -3.963  1.00  0.00           H  
ATOM     98  HA  ASP A   8      -2.458 -14.120  -4.911  1.00  0.00           H  
ATOM     99  HB2 ASP A   8      -5.436 -13.961  -4.134  1.00  0.00           H  
ATOM    100  HB3 ASP A   8      -4.524 -12.685  -4.989  1.00  0.00           H  
ATOM    101  N   GLU A   9      -3.570 -13.823  -1.776  1.00  0.00           N  
ATOM    102  CA  GLU A   9      -3.293 -13.090  -0.540  1.00  0.00           C  
ATOM    103  C   GLU A   9      -1.858 -13.256  -0.076  1.00  0.00           C  
ATOM    104  O   GLU A   9      -1.499 -12.585   0.879  1.00  0.00           O  
ATOM    105  CB  GLU A   9      -4.243 -13.495   0.628  1.00  0.00           C  
ATOM    106  CG  GLU A   9      -5.737 -13.204   0.317  1.00  0.00           C  
ATOM    107  CD  GLU A   9      -6.629 -13.785   1.385  1.00  0.00           C  
ATOM    108  OE1 GLU A   9      -6.316 -13.604   2.592  1.00  0.00           O  
ATOM    109  OE2 GLU A   9      -7.652 -14.433   1.029  1.00  0.00           O  
ATOM    110  H   GLU A   9      -4.180 -14.612  -1.740  1.00  0.00           H  
ATOM    111  HA  GLU A   9      -3.455 -12.019  -0.740  1.00  0.00           H  
ATOM    112  HB2 GLU A   9      -4.116 -14.566   0.846  1.00  0.00           H  
ATOM    113  HB3 GLU A   9      -3.969 -12.941   1.540  1.00  0.00           H  
ATOM    114  HG2 GLU A   9      -5.901 -12.116   0.270  1.00  0.00           H  
ATOM    115  HG3 GLU A   9      -6.027 -13.630  -0.654  1.00  0.00           H  
ATOM    116  N   MET A  10      -1.001 -14.104  -0.693  1.00  0.00           N  
ATOM    117  CA  MET A  10       0.394 -14.176  -0.256  1.00  0.00           C  
ATOM    118  C   MET A  10       1.029 -12.804  -0.239  1.00  0.00           C  
ATOM    119  O   MET A  10       1.865 -12.567   0.619  1.00  0.00           O  
ATOM    120  CB  MET A  10       1.256 -15.134  -1.130  1.00  0.00           C  
ATOM    121  CG  MET A  10       1.579 -14.587  -2.550  1.00  0.00           C  
ATOM    122  SD  MET A  10       2.939 -13.373  -2.518  1.00  0.00           S  
ATOM    123  CE  MET A  10       3.181 -13.120  -4.306  1.00  0.00           C  
ATOM    124  H   MET A  10      -1.291 -14.702  -1.435  1.00  0.00           H  
ATOM    125  HA  MET A  10       0.384 -14.580   0.770  1.00  0.00           H  
ATOM    126  HB2 MET A  10       2.211 -15.341  -0.620  1.00  0.00           H  
ATOM    127  HB3 MET A  10       0.715 -16.092  -1.215  1.00  0.00           H  
ATOM    128  HG2 MET A  10       1.919 -15.414  -3.190  1.00  0.00           H  
ATOM    129  HG3 MET A  10       0.702 -14.123  -3.021  1.00  0.00           H  
ATOM    130  HE1 MET A  10       3.614 -14.028  -4.752  1.00  0.00           H  
ATOM    131  HE2 MET A  10       2.221 -12.899  -4.796  1.00  0.00           H  
ATOM    132  HE3 MET A  10       3.869 -12.275  -4.459  1.00  0.00           H  
ATOM    133  N   ASN A  11       0.655 -11.892  -1.172  1.00  0.00           N  
ATOM    134  CA  ASN A  11       1.301 -10.581  -1.232  1.00  0.00           C  
ATOM    135  C   ASN A  11       0.628  -9.572  -0.322  1.00  0.00           C  
ATOM    136  O   ASN A  11       0.984  -8.407  -0.395  1.00  0.00           O  
ATOM    137  CB  ASN A  11       1.322 -10.079  -2.706  1.00  0.00           C  
ATOM    138  CG  ASN A  11       2.441  -9.121  -3.043  1.00  0.00           C  
ATOM    139  OD1 ASN A  11       3.233  -8.775  -2.180  1.00  0.00           O  
ATOM    140  ND2 ASN A  11       2.533  -8.689  -4.320  1.00  0.00           N  
ATOM    141  H   ASN A  11      -0.076 -12.084  -1.830  1.00  0.00           H  
ATOM    142  HA  ASN A  11       2.346 -10.689  -0.899  1.00  0.00           H  
ATOM    143  HB2 ASN A  11       1.472 -10.942  -3.371  1.00  0.00           H  
ATOM    144  HB3 ASN A  11       0.350  -9.628  -2.956  1.00  0.00           H  
ATOM    145 HD21 ASN A  11       1.871  -8.980  -5.012  1.00  0.00           H  
ATOM    146 HD22 ASN A  11       3.279  -8.081  -4.593  1.00  0.00           H  
ATOM    147  N   THR A  12      -0.332  -9.972   0.547  1.00  0.00           N  
ATOM    148  CA  THR A  12      -0.938  -9.020   1.478  1.00  0.00           C  
ATOM    149  C   THR A  12       0.107  -8.448   2.412  1.00  0.00           C  
ATOM    150  O   THR A  12      -0.123  -7.370   2.936  1.00  0.00           O  
ATOM    151  CB  THR A  12      -2.076  -9.716   2.280  1.00  0.00           C  
ATOM    152  OG1 THR A  12      -2.975 -10.368   1.366  1.00  0.00           O  
ATOM    153  CG2 THR A  12      -2.871  -8.745   3.192  1.00  0.00           C  
ATOM    154  H   THR A  12      -0.636 -10.920   0.601  1.00  0.00           H  
ATOM    155  HA  THR A  12      -1.381  -8.206   0.883  1.00  0.00           H  
ATOM    156  HB  THR A  12      -1.635 -10.509   2.907  1.00  0.00           H  
ATOM    157  HG1 THR A  12      -3.411  -9.760   0.779  1.00  0.00           H  
ATOM    158 HG21 THR A  12      -3.301  -7.926   2.599  1.00  0.00           H  
ATOM    159 HG22 THR A  12      -2.232  -8.321   3.981  1.00  0.00           H  
ATOM    160 HG23 THR A  12      -3.696  -9.292   3.677  1.00  0.00           H  
ATOM    161  N   ILE A  13       1.261  -9.124   2.631  1.00  0.00           N  
ATOM    162  CA  ILE A  13       2.291  -8.560   3.500  1.00  0.00           C  
ATOM    163  C   ILE A  13       2.523  -7.113   3.112  1.00  0.00           C  
ATOM    164  O   ILE A  13       2.408  -6.251   3.969  1.00  0.00           O  
ATOM    165  CB  ILE A  13       3.651  -9.330   3.480  1.00  0.00           C  
ATOM    166  CG1 ILE A  13       3.548 -10.845   3.857  1.00  0.00           C  
ATOM    167  CG2 ILE A  13       4.698  -8.601   4.376  1.00  0.00           C  
ATOM    168  CD1 ILE A  13       2.820 -11.139   5.195  1.00  0.00           C  
ATOM    169  H   ILE A  13       1.421 -10.018   2.218  1.00  0.00           H  
ATOM    170  HA  ILE A  13       1.899  -8.570   4.529  1.00  0.00           H  
ATOM    171  HB  ILE A  13       4.046  -9.301   2.449  1.00  0.00           H  
ATOM    172 HG12 ILE A  13       3.036 -11.419   3.067  1.00  0.00           H  
ATOM    173 HG13 ILE A  13       4.568 -11.259   3.920  1.00  0.00           H  
ATOM    174 HG21 ILE A  13       4.334  -8.501   5.409  1.00  0.00           H  
ATOM    175 HG22 ILE A  13       5.649  -9.157   4.394  1.00  0.00           H  
ATOM    176 HG23 ILE A  13       4.919  -7.593   3.993  1.00  0.00           H  
ATOM    177 HD11 ILE A  13       1.753 -10.874   5.133  1.00  0.00           H  
ATOM    178 HD12 ILE A  13       2.883 -12.216   5.421  1.00  0.00           H  
ATOM    179 HD13 ILE A  13       3.278 -10.588   6.031  1.00  0.00           H  
ATOM    180  N   LEU A  14       2.847  -6.820   1.829  1.00  0.00           N  
ATOM    181  CA  LEU A  14       3.122  -5.433   1.458  1.00  0.00           C  
ATOM    182  C   LEU A  14       1.868  -4.592   1.523  1.00  0.00           C  
ATOM    183  O   LEU A  14       1.997  -3.403   1.763  1.00  0.00           O  
ATOM    184  CB  LEU A  14       3.909  -5.275   0.121  1.00  0.00           C  
ATOM    185  CG  LEU A  14       3.148  -5.584  -1.207  1.00  0.00           C  
ATOM    186  CD1 LEU A  14       2.182  -4.446  -1.650  1.00  0.00           C  
ATOM    187  CD2 LEU A  14       4.183  -5.814  -2.347  1.00  0.00           C  
ATOM    188  H   LEU A  14       2.901  -7.532   1.129  1.00  0.00           H  
ATOM    189  HA  LEU A  14       3.813  -5.044   2.226  1.00  0.00           H  
ATOM    190  HB2 LEU A  14       4.306  -4.249   0.053  1.00  0.00           H  
ATOM    191  HB3 LEU A  14       4.772  -5.955   0.208  1.00  0.00           H  
ATOM    192  HG  LEU A  14       2.565  -6.510  -1.089  1.00  0.00           H  
ATOM    193 HD11 LEU A  14       2.722  -3.491  -1.744  1.00  0.00           H  
ATOM    194 HD12 LEU A  14       1.354  -4.303  -0.950  1.00  0.00           H  
ATOM    195 HD13 LEU A  14       1.733  -4.684  -2.626  1.00  0.00           H  
ATOM    196 HD21 LEU A  14       4.801  -4.914  -2.478  1.00  0.00           H  
ATOM    197 HD22 LEU A  14       3.669  -6.022  -3.297  1.00  0.00           H  
ATOM    198 HD23 LEU A  14       4.848  -6.664  -2.127  1.00  0.00           H  
ATOM    199  N   ASP A  15       0.654  -5.156   1.319  1.00  0.00           N  
ATOM    200  CA  ASP A  15      -0.554  -4.328   1.339  1.00  0.00           C  
ATOM    201  C   ASP A  15      -0.692  -3.561   2.634  1.00  0.00           C  
ATOM    202  O   ASP A  15      -1.080  -2.405   2.585  1.00  0.00           O  
ATOM    203  CB  ASP A  15      -1.843  -5.160   1.127  1.00  0.00           C  
ATOM    204  CG  ASP A  15      -3.053  -4.264   1.042  1.00  0.00           C  
ATOM    205  OD1 ASP A  15      -3.085  -3.393   0.132  1.00  0.00           O  
ATOM    206  OD2 ASP A  15      -3.982  -4.421   1.882  1.00  0.00           O  
ATOM    207  H   ASP A  15       0.564  -6.128   1.105  1.00  0.00           H  
ATOM    208  HA  ASP A  15      -0.480  -3.608   0.509  1.00  0.00           H  
ATOM    209  HB2 ASP A  15      -1.770  -5.730   0.187  1.00  0.00           H  
ATOM    210  HB3 ASP A  15      -1.957  -5.870   1.959  1.00  0.00           H  
ATOM    211  N   ASN A  16      -0.384  -4.171   3.802  1.00  0.00           N  
ATOM    212  CA  ASN A  16      -0.470  -3.418   5.056  1.00  0.00           C  
ATOM    213  C   ASN A  16       0.405  -2.186   4.963  1.00  0.00           C  
ATOM    214  O   ASN A  16       0.019  -1.148   5.477  1.00  0.00           O  
ATOM    215  CB  ASN A  16      -0.030  -4.245   6.302  1.00  0.00           C  
ATOM    216  CG  ASN A  16      -1.163  -5.023   6.939  1.00  0.00           C  
ATOM    217  OD1 ASN A  16      -1.349  -4.904   8.140  1.00  0.00           O  
ATOM    218  ND2 ASN A  16      -1.945  -5.829   6.187  1.00  0.00           N  
ATOM    219  H   ASN A  16      -0.058  -5.117   3.811  1.00  0.00           H  
ATOM    220  HA  ASN A  16      -1.512  -3.084   5.202  1.00  0.00           H  
ATOM    221  HB2 ASN A  16       0.795  -4.929   6.052  1.00  0.00           H  
ATOM    222  HB3 ASN A  16       0.351  -3.550   7.069  1.00  0.00           H  
ATOM    223 HD21 ASN A  16      -1.804  -5.941   5.205  1.00  0.00           H  
ATOM    224 HD22 ASN A  16      -2.690  -6.334   6.624  1.00  0.00           H  
ATOM    225  N   LEU A  17       1.590  -2.284   4.319  1.00  0.00           N  
ATOM    226  CA  LEU A  17       2.500  -1.142   4.267  1.00  0.00           C  
ATOM    227  C   LEU A  17       1.981  -0.160   3.236  1.00  0.00           C  
ATOM    228  O   LEU A  17       1.832   1.013   3.543  1.00  0.00           O  
ATOM    229  CB  LEU A  17       3.969  -1.538   3.923  1.00  0.00           C  
ATOM    230  CG  LEU A  17       4.507  -2.811   4.649  1.00  0.00           C  
ATOM    231  CD1 LEU A  17       6.020  -2.998   4.340  1.00  0.00           C  
ATOM    232  CD2 LEU A  17       4.259  -2.786   6.185  1.00  0.00           C  
ATOM    233  H   LEU A  17       1.848  -3.128   3.854  1.00  0.00           H  
ATOM    234  HA  LEU A  17       2.512  -0.653   5.256  1.00  0.00           H  
ATOM    235  HB2 LEU A  17       4.055  -1.711   2.837  1.00  0.00           H  
ATOM    236  HB3 LEU A  17       4.618  -0.679   4.167  1.00  0.00           H  
ATOM    237  HG  LEU A  17       4.008  -3.710   4.252  1.00  0.00           H  
ATOM    238 HD11 LEU A  17       6.389  -3.945   4.767  1.00  0.00           H  
ATOM    239 HD12 LEU A  17       6.602  -2.170   4.771  1.00  0.00           H  
ATOM    240 HD13 LEU A  17       6.199  -3.023   3.252  1.00  0.00           H  
ATOM    241 HD21 LEU A  17       4.684  -3.687   6.655  1.00  0.00           H  
ATOM    242 HD22 LEU A  17       3.183  -2.768   6.419  1.00  0.00           H  
ATOM    243 HD23 LEU A  17       4.732  -1.900   6.634  1.00  0.00           H  
ATOM    244  N   ALA A  18       1.705  -0.640   2.000  1.00  0.00           N  
ATOM    245  CA  ALA A  18       1.244   0.251   0.937  1.00  0.00           C  
ATOM    246  C   ALA A  18       0.011   1.011   1.365  1.00  0.00           C  
ATOM    247  O   ALA A  18      -0.110   2.177   1.023  1.00  0.00           O  
ATOM    248  CB  ALA A  18       0.905  -0.540  -0.355  1.00  0.00           C  
ATOM    249  H   ALA A  18       1.830  -1.607   1.784  1.00  0.00           H  
ATOM    250  HA  ALA A  18       2.064   0.950   0.711  1.00  0.00           H  
ATOM    251  HB1 ALA A  18       1.785  -1.101  -0.705  1.00  0.00           H  
ATOM    252  HB2 ALA A  18       0.088  -1.251  -0.160  1.00  0.00           H  
ATOM    253  HB3 ALA A  18       0.588   0.151  -1.152  1.00  0.00           H  
ATOM    254  N   ALA A  19      -0.908   0.359   2.113  1.00  0.00           N  
ATOM    255  CA  ALA A  19      -2.124   1.041   2.549  1.00  0.00           C  
ATOM    256  C   ALA A  19      -1.786   2.391   3.144  1.00  0.00           C  
ATOM    257  O   ALA A  19      -2.406   3.375   2.776  1.00  0.00           O  
ATOM    258  CB  ALA A  19      -2.899   0.206   3.602  1.00  0.00           C  
ATOM    259  H   ALA A  19      -0.787  -0.603   2.355  1.00  0.00           H  
ATOM    260  HA  ALA A  19      -2.768   1.161   1.662  1.00  0.00           H  
ATOM    261  HB1 ALA A  19      -2.267   0.013   4.483  1.00  0.00           H  
ATOM    262  HB2 ALA A  19      -3.802   0.746   3.930  1.00  0.00           H  
ATOM    263  HB3 ALA A  19      -3.207  -0.759   3.172  1.00  0.00           H  
ATOM    264  N   ARG A  20      -0.794   2.445   4.066  1.00  0.00           N  
ATOM    265  CA  ARG A  20      -0.416   3.720   4.680  1.00  0.00           C  
ATOM    266  C   ARG A  20       0.475   4.522   3.761  1.00  0.00           C  
ATOM    267  O   ARG A  20       0.404   5.739   3.833  1.00  0.00           O  
ATOM    268  CB  ARG A  20       0.229   3.552   6.092  1.00  0.00           C  
ATOM    269  CG  ARG A  20      -0.740   3.975   7.234  1.00  0.00           C  
ATOM    270  CD  ARG A  20      -2.050   3.131   7.293  1.00  0.00           C  
ATOM    271  NE  ARG A  20      -1.928   2.037   8.258  1.00  0.00           N  
ATOM    272  CZ  ARG A  20      -1.984   2.202   9.564  1.00  0.00           C  
ATOM    273  NH1 ARG A  20      -2.120   3.377  10.137  1.00  0.00           N  
ATOM    274  NH2 ARG A  20      -1.899   1.144  10.339  1.00  0.00           N  
ATOM    275  H   ARG A  20      -0.284   1.618   4.308  1.00  0.00           H  
ATOM    276  HA  ARG A  20      -1.323   4.333   4.796  1.00  0.00           H  
ATOM    277  HB2 ARG A  20       0.560   2.516   6.267  1.00  0.00           H  
ATOM    278  HB3 ARG A  20       1.128   4.188   6.161  1.00  0.00           H  
ATOM    279  HG2 ARG A  20      -0.200   3.894   8.190  1.00  0.00           H  
ATOM    280  HG3 ARG A  20      -0.990   5.039   7.099  1.00  0.00           H  
ATOM    281  HD2 ARG A  20      -2.931   3.749   7.528  1.00  0.00           H  
ATOM    282  HD3 ARG A  20      -2.273   2.699   6.305  1.00  0.00           H  
ATOM    283  HE  ARG A  20      -1.815   1.084   7.874  1.00  0.00           H  
ATOM    284 HH11 ARG A  20      -2.183   4.246   9.593  1.00  0.00           H  
ATOM    285 HH12 ARG A  20      -2.162   3.462  11.165  1.00  0.00           H  
ATOM    286 HH21 ARG A  20      -1.790   0.198   9.942  1.00  0.00           H  
ATOM    287 HH22 ARG A  20      -1.939   1.229  11.365  1.00  0.00           H  
ATOM    288  N   ASP A  21       1.314   3.901   2.899  1.00  0.00           N  
ATOM    289  CA  ASP A  21       2.154   4.701   2.009  1.00  0.00           C  
ATOM    290  C   ASP A  21       1.309   5.748   1.320  1.00  0.00           C  
ATOM    291  O   ASP A  21       1.689   6.909   1.327  1.00  0.00           O  
ATOM    292  CB  ASP A  21       2.859   3.859   0.913  1.00  0.00           C  
ATOM    293  CG  ASP A  21       3.717   4.747   0.047  1.00  0.00           C  
ATOM    294  OD1 ASP A  21       4.893   4.995   0.427  1.00  0.00           O  
ATOM    295  OD2 ASP A  21       3.221   5.207  -1.017  1.00  0.00           O  
ATOM    296  H   ASP A  21       1.398   2.904   2.869  1.00  0.00           H  
ATOM    297  HA  ASP A  21       2.928   5.191   2.621  1.00  0.00           H  
ATOM    298  HB2 ASP A  21       3.485   3.083   1.382  1.00  0.00           H  
ATOM    299  HB3 ASP A  21       2.111   3.362   0.278  1.00  0.00           H  
ATOM    300  N   PHE A  22       0.159   5.355   0.722  1.00  0.00           N  
ATOM    301  CA  PHE A  22      -0.648   6.342   0.013  1.00  0.00           C  
ATOM    302  C   PHE A  22      -1.339   7.236   1.022  1.00  0.00           C  
ATOM    303  O   PHE A  22      -1.337   8.444   0.848  1.00  0.00           O  
ATOM    304  CB  PHE A  22      -1.652   5.723  -1.000  1.00  0.00           C  
ATOM    305  CG  PHE A  22      -2.974   5.305  -0.347  1.00  0.00           C  
ATOM    306  CD1 PHE A  22      -3.967   6.268  -0.120  1.00  0.00           C  
ATOM    307  CD2 PHE A  22      -3.209   3.974   0.016  1.00  0.00           C  
ATOM    308  CE1 PHE A  22      -5.187   5.902   0.451  1.00  0.00           C  
ATOM    309  CE2 PHE A  22      -4.436   3.608   0.579  1.00  0.00           C  
ATOM    310  CZ  PHE A  22      -5.421   4.571   0.806  1.00  0.00           C  
ATOM    311  H   PHE A  22      -0.159   4.405   0.759  1.00  0.00           H  
ATOM    312  HA  PHE A  22       0.053   6.915  -0.612  1.00  0.00           H  
ATOM    313  HB2 PHE A  22      -1.907   6.463  -1.778  1.00  0.00           H  
ATOM    314  HB3 PHE A  22      -1.177   4.873  -1.515  1.00  0.00           H  
ATOM    315  HD1 PHE A  22      -3.795   7.305  -0.389  1.00  0.00           H  
ATOM    316  HD2 PHE A  22      -2.443   3.223  -0.139  1.00  0.00           H  
ATOM    317  HE1 PHE A  22      -5.955   6.654   0.616  1.00  0.00           H  
ATOM    318  HE2 PHE A  22      -4.626   2.572   0.840  1.00  0.00           H  
ATOM    319  HZ  PHE A  22      -6.367   4.287   1.256  1.00  0.00           H  
ATOM    320  N   ILE A  23      -1.954   6.673   2.090  1.00  0.00           N  
ATOM    321  CA  ILE A  23      -2.752   7.509   2.996  1.00  0.00           C  
ATOM    322  C   ILE A  23      -1.923   8.687   3.474  1.00  0.00           C  
ATOM    323  O   ILE A  23      -2.427   9.800   3.463  1.00  0.00           O  
ATOM    324  CB  ILE A  23      -3.444   6.722   4.168  1.00  0.00           C  
ATOM    325  CG1 ILE A  23      -4.999   6.851   4.165  1.00  0.00           C  
ATOM    326  CG2 ILE A  23      -2.855   7.049   5.571  1.00  0.00           C  
ATOM    327  CD1 ILE A  23      -5.534   8.272   4.486  1.00  0.00           C  
ATOM    328  H   ILE A  23      -1.913   5.681   2.225  1.00  0.00           H  
ATOM    329  HA  ILE A  23      -3.540   7.921   2.346  1.00  0.00           H  
ATOM    330  HB  ILE A  23      -3.285   5.643   4.012  1.00  0.00           H  
ATOM    331 HG12 ILE A  23      -5.375   6.543   3.176  1.00  0.00           H  
ATOM    332 HG13 ILE A  23      -5.424   6.150   4.905  1.00  0.00           H  
ATOM    333 HG21 ILE A  23      -1.787   6.799   5.602  1.00  0.00           H  
ATOM    334 HG22 ILE A  23      -2.966   8.114   5.819  1.00  0.00           H  
ATOM    335 HG23 ILE A  23      -3.360   6.460   6.354  1.00  0.00           H  
ATOM    336 HD11 ILE A  23      -5.315   8.548   5.527  1.00  0.00           H  
ATOM    337 HD12 ILE A  23      -5.095   9.029   3.821  1.00  0.00           H  
ATOM    338 HD13 ILE A  23      -6.627   8.293   4.355  1.00  0.00           H  
ATOM    339  N   ASN A  24      -0.652   8.475   3.890  1.00  0.00           N  
ATOM    340  CA  ASN A  24       0.173   9.597   4.344  1.00  0.00           C  
ATOM    341  C   ASN A  24       0.623  10.448   3.176  1.00  0.00           C  
ATOM    342  O   ASN A  24       0.732  11.650   3.363  1.00  0.00           O  
ATOM    343  CB  ASN A  24       1.419   9.136   5.153  1.00  0.00           C  
ATOM    344  CG  ASN A  24       1.068   8.614   6.528  1.00  0.00           C  
ATOM    345  OD1 ASN A  24      -0.101   8.421   6.825  1.00  0.00           O  
ATOM    346  ND2 ASN A  24       2.075   8.383   7.401  1.00  0.00           N  
ATOM    347  H   ASN A  24      -0.246   7.561   3.862  1.00  0.00           H  
ATOM    348  HA  ASN A  24      -0.429  10.241   5.009  1.00  0.00           H  
ATOM    349  HB2 ASN A  24       1.970   8.360   4.599  1.00  0.00           H  
ATOM    350  HB3 ASN A  24       2.088  10.001   5.290  1.00  0.00           H  
ATOM    351 HD21 ASN A  24       3.031   8.541   7.145  1.00  0.00           H  
ATOM    352 HD22 ASN A  24       1.866   8.055   8.323  1.00  0.00           H  
ATOM    353  N   TRP A  25       0.892   9.873   1.979  1.00  0.00           N  
ATOM    354  CA  TRP A  25       1.295  10.706   0.841  1.00  0.00           C  
ATOM    355  C   TRP A  25       0.412  11.931   0.734  1.00  0.00           C  
ATOM    356  O   TRP A  25       0.938  13.014   0.526  1.00  0.00           O  
ATOM    357  CB  TRP A  25       1.332   9.961  -0.526  1.00  0.00           C  
ATOM    358  CG  TRP A  25       0.836  10.781  -1.688  1.00  0.00           C  
ATOM    359  CD1 TRP A  25       1.457  11.808  -2.292  1.00  0.00           C  
ATOM    360  CD2 TRP A  25      -0.478  10.584  -2.401  1.00  0.00           C  
ATOM    361  NE1 TRP A  25       0.706  12.260  -3.264  1.00  0.00           N  
ATOM    362  CE2 TRP A  25      -0.446  11.568  -3.370  1.00  0.00           C  
ATOM    363  CE3 TRP A  25      -1.553   9.706  -2.281  1.00  0.00           C  
ATOM    364  CZ2 TRP A  25      -1.492  11.734  -4.279  1.00  0.00           C  
ATOM    365  CZ3 TRP A  25      -2.604   9.847  -3.196  1.00  0.00           C  
ATOM    366  CH2 TRP A  25      -2.572  10.847  -4.181  1.00  0.00           C  
ATOM    367  H   TRP A  25       0.845   8.879   1.864  1.00  0.00           H  
ATOM    368  HA  TRP A  25       2.321  11.030   1.045  1.00  0.00           H  
ATOM    369  HB2 TRP A  25       2.347   9.585  -0.744  1.00  0.00           H  
ATOM    370  HB3 TRP A  25       0.673   9.093  -0.485  1.00  0.00           H  
ATOM    371  HD1 TRP A  25       2.435  12.198  -2.007  1.00  0.00           H  
ATOM    372  HE1 TRP A  25       0.967  13.044  -3.884  1.00  0.00           H  
ATOM    373  HE3 TRP A  25      -1.578   8.942  -1.520  1.00  0.00           H  
ATOM    374  HZ2 TRP A  25      -1.465  12.517  -5.033  1.00  0.00           H  
ATOM    375  HZ3 TRP A  25      -3.451   9.172  -3.141  1.00  0.00           H  
ATOM    376  HH2 TRP A  25      -3.401  10.934  -4.878  1.00  0.00           H  
ATOM    377  N   LEU A  26      -0.923  11.772   0.870  1.00  0.00           N  
ATOM    378  CA  LEU A  26      -1.816  12.922   0.726  1.00  0.00           C  
ATOM    379  C   LEU A  26      -1.355  14.059   1.615  1.00  0.00           C  
ATOM    380  O   LEU A  26      -1.291  15.182   1.138  1.00  0.00           O  
ATOM    381  CB  LEU A  26      -3.295  12.582   1.068  1.00  0.00           C  
ATOM    382  CG  LEU A  26      -3.987  11.561   0.108  1.00  0.00           C  
ATOM    383  CD1 LEU A  26      -5.383  11.173   0.673  1.00  0.00           C  
ATOM    384  CD2 LEU A  26      -4.150  12.119  -1.334  1.00  0.00           C  
ATOM    385  H   LEU A  26      -1.306  10.867   1.057  1.00  0.00           H  
ATOM    386  HA  LEU A  26      -1.748  13.272  -0.315  1.00  0.00           H  
ATOM    387  HB2 LEU A  26      -3.310  12.186   2.096  1.00  0.00           H  
ATOM    388  HB3 LEU A  26      -3.883  13.515   1.063  1.00  0.00           H  
ATOM    389  HG  LEU A  26      -3.397  10.632   0.046  1.00  0.00           H  
ATOM    390 HD11 LEU A  26      -6.030  12.062   0.730  1.00  0.00           H  
ATOM    391 HD12 LEU A  26      -5.291  10.742   1.682  1.00  0.00           H  
ATOM    392 HD13 LEU A  26      -5.873  10.426   0.029  1.00  0.00           H  
ATOM    393 HD21 LEU A  26      -4.698  13.074  -1.317  1.00  0.00           H  
ATOM    394 HD22 LEU A  26      -4.714  11.410  -1.959  1.00  0.00           H  
ATOM    395 HD23 LEU A  26      -3.179  12.284  -1.819  1.00  0.00           H  
ATOM    396  N   ILE A  27      -1.026  13.805   2.903  1.00  0.00           N  
ATOM    397  CA  ILE A  27      -0.551  14.894   3.758  1.00  0.00           C  
ATOM    398  C   ILE A  27       0.715  15.474   3.172  1.00  0.00           C  
ATOM    399  O   ILE A  27       0.760  16.682   2.999  1.00  0.00           O  
ATOM    400  CB  ILE A  27      -0.318  14.471   5.244  1.00  0.00           C  
ATOM    401  CG1 ILE A  27      -1.665  14.272   6.009  1.00  0.00           C  
ATOM    402  CG2 ILE A  27       0.623  15.456   5.995  1.00  0.00           C  
ATOM    403  CD1 ILE A  27      -2.370  15.585   6.458  1.00  0.00           C  
ATOM    404  H   ILE A  27      -1.083  12.876   3.274  1.00  0.00           H  
ATOM    405  HA  ILE A  27      -1.314  15.687   3.740  1.00  0.00           H  
ATOM    406  HB  ILE A  27       0.207  13.500   5.232  1.00  0.00           H  
ATOM    407 HG12 ILE A  27      -2.357  13.694   5.373  1.00  0.00           H  
ATOM    408 HG13 ILE A  27      -1.472  13.675   6.916  1.00  0.00           H  
ATOM    409 HG21 ILE A  27       1.649  15.410   5.596  1.00  0.00           H  
ATOM    410 HG22 ILE A  27       0.266  16.492   5.896  1.00  0.00           H  
ATOM    411 HG23 ILE A  27       0.673  15.195   7.064  1.00  0.00           H  
ATOM    412 HD11 ILE A  27      -2.559  16.267   5.618  1.00  0.00           H  
ATOM    413 HD12 ILE A  27      -3.340  15.341   6.918  1.00  0.00           H  
ATOM    414 HD13 ILE A  27      -1.771  16.118   7.212  1.00  0.00           H  
ATOM    415  N   GLN A  28       1.751  14.660   2.861  1.00  0.00           N  
ATOM    416  CA  GLN A  28       3.014  15.219   2.367  1.00  0.00           C  
ATOM    417  C   GLN A  28       2.925  15.598   0.899  1.00  0.00           C  
ATOM    418  O   GLN A  28       3.746  15.144   0.116  1.00  0.00           O  
ATOM    419  CB  GLN A  28       4.232  14.298   2.692  1.00  0.00           C  
ATOM    420  CG  GLN A  28       4.140  12.883   2.062  1.00  0.00           C  
ATOM    421  CD  GLN A  28       5.509  12.282   1.847  1.00  0.00           C  
ATOM    422  OE1 GLN A  28       5.954  12.209   0.711  1.00  0.00           O  
ATOM    423  NE2 GLN A  28       6.205  11.851   2.920  1.00  0.00           N  
ATOM    424  H   GLN A  28       1.658  13.670   2.969  1.00  0.00           H  
ATOM    425  HA  GLN A  28       3.228  16.159   2.901  1.00  0.00           H  
ATOM    426  HB2 GLN A  28       5.148  14.774   2.314  1.00  0.00           H  
ATOM    427  HB3 GLN A  28       4.338  14.205   3.786  1.00  0.00           H  
ATOM    428  HG2 GLN A  28       3.554  12.215   2.712  1.00  0.00           H  
ATOM    429  HG3 GLN A  28       3.644  12.938   1.084  1.00  0.00           H  
ATOM    430 HE21 GLN A  28       5.825  11.919   3.843  1.00  0.00           H  
ATOM    431 HE22 GLN A  28       7.114  11.453   2.794  1.00  0.00           H  
ATOM    432  N   THR A  29       1.945  16.447   0.503  1.00  0.00           N  
ATOM    433  CA  THR A  29       1.792  16.851  -0.896  1.00  0.00           C  
ATOM    434  C   THR A  29       1.924  18.354  -0.993  1.00  0.00           C  
ATOM    435  O   THR A  29       2.848  18.818  -1.641  1.00  0.00           O  
ATOM    436  CB  THR A  29       0.427  16.351  -1.448  1.00  0.00           C  
ATOM    437  OG1 THR A  29       0.316  14.932  -1.265  1.00  0.00           O  
ATOM    438  CG2 THR A  29       0.229  16.734  -2.941  1.00  0.00           C  
ATOM    439  H   THR A  29       1.302  16.833   1.160  1.00  0.00           H  
ATOM    440  HA  THR A  29       2.571  16.404  -1.535  1.00  0.00           H  
ATOM    441  HB  THR A  29      -0.400  16.776  -0.860  1.00  0.00           H  
ATOM    442  HG1 THR A  29       1.001  14.458  -1.717  1.00  0.00           H  
ATOM    443 HG21 THR A  29       0.228  17.828  -3.071  1.00  0.00           H  
ATOM    444 HG22 THR A  29      -0.732  16.340  -3.306  1.00  0.00           H  
ATOM    445 HG23 THR A  29       1.035  16.309  -3.560  1.00  0.00           H  
ATOM    446  N   LYS A  30       1.021  19.139  -0.362  1.00  0.00           N  
ATOM    447  CA  LYS A  30       1.134  20.593  -0.437  1.00  0.00           C  
ATOM    448  C   LYS A  30       2.203  21.046   0.533  1.00  0.00           C  
ATOM    449  O   LYS A  30       3.034  21.853   0.150  1.00  0.00           O  
ATOM    450  CB  LYS A  30      -0.254  21.236  -0.151  1.00  0.00           C  
ATOM    451  CG  LYS A  30      -0.299  22.784  -0.295  1.00  0.00           C  
ATOM    452  CD  LYS A  30       0.166  23.348  -1.670  1.00  0.00           C  
ATOM    453  CE  LYS A  30      -0.528  22.728  -2.917  1.00  0.00           C  
ATOM    454  NZ  LYS A  30      -2.001  22.895  -2.924  1.00  0.00           N  
ATOM    455  H   LYS A  30       0.280  18.753   0.188  1.00  0.00           H  
ATOM    456  HA  LYS A  30       1.437  20.865  -1.460  1.00  0.00           H  
ATOM    457  HB2 LYS A  30      -0.992  20.784  -0.834  1.00  0.00           H  
ATOM    458  HB3 LYS A  30      -0.561  20.976   0.876  1.00  0.00           H  
ATOM    459  HG2 LYS A  30      -1.336  23.109  -0.103  1.00  0.00           H  
ATOM    460  HG3 LYS A  30       0.332  23.228   0.492  1.00  0.00           H  
ATOM    461  HD2 LYS A  30      -0.029  24.434  -1.675  1.00  0.00           H  
ATOM    462  HD3 LYS A  30       1.256  23.218  -1.770  1.00  0.00           H  
ATOM    463  HE2 LYS A  30      -0.115  23.229  -3.811  1.00  0.00           H  
ATOM    464  HE3 LYS A  30      -0.272  21.661  -3.004  1.00  0.00           H  
ATOM    465  HZ1 LYS A  30      -2.294  23.931  -2.824  1.00  0.00           H  
ATOM    466  HZ2 LYS A  30      -2.497  22.334  -2.146  1.00  0.00           H  
ATOM    467  HZ3 LYS A  30      -2.429  22.549  -3.856  1.00  0.00           H  
ATOM    468  N   ILE A  31       2.205  20.535   1.788  1.00  0.00           N  
ATOM    469  CA  ILE A  31       3.219  20.963   2.752  1.00  0.00           C  
ATOM    470  C   ILE A  31       4.606  20.559   2.296  1.00  0.00           C  
ATOM    471  O   ILE A  31       5.494  21.396   2.358  1.00  0.00           O  
ATOM    472  CB  ILE A  31       2.936  20.492   4.218  1.00  0.00           C  
ATOM    473  CG1 ILE A  31       3.859  21.250   5.224  1.00  0.00           C  
ATOM    474  CG2 ILE A  31       3.067  18.951   4.395  1.00  0.00           C  
ATOM    475  CD1 ILE A  31       3.527  20.964   6.714  1.00  0.00           C  
ATOM    476  H   ILE A  31       1.506  19.880   2.076  1.00  0.00           H  
ATOM    477  HA  ILE A  31       3.167  22.066   2.763  1.00  0.00           H  
ATOM    478  HB  ILE A  31       1.894  20.777   4.441  1.00  0.00           H  
ATOM    479 HG12 ILE A  31       4.912  20.988   5.036  1.00  0.00           H  
ATOM    480 HG13 ILE A  31       3.751  22.337   5.073  1.00  0.00           H  
ATOM    481 HG21 ILE A  31       4.120  18.642   4.342  1.00  0.00           H  
ATOM    482 HG22 ILE A  31       2.661  18.624   5.363  1.00  0.00           H  
ATOM    483 HG23 ILE A  31       2.507  18.412   3.621  1.00  0.00           H  
ATOM    484 HD11 ILE A  31       4.114  21.634   7.362  1.00  0.00           H  
ATOM    485 HD12 ILE A  31       2.457  21.142   6.912  1.00  0.00           H  
ATOM    486 HD13 ILE A  31       3.774  19.930   6.992  1.00  0.00           H  
ATOM    487  N   THR A  32       4.829  19.301   1.843  1.00  0.00           N  
ATOM    488  CA  THR A  32       6.180  18.870   1.478  1.00  0.00           C  
ATOM    489  C   THR A  32       6.436  19.134   0.011  1.00  0.00           C  
ATOM    490  O   THR A  32       7.436  19.761  -0.298  1.00  0.00           O  
ATOM    491  CB  THR A  32       6.368  17.359   1.786  1.00  0.00           C  
ATOM    492  OG1 THR A  32       6.007  17.089   3.152  1.00  0.00           O  
ATOM    493  CG2 THR A  32       7.812  16.864   1.501  1.00  0.00           C  
ATOM    494  H   THR A  32       4.077  18.648   1.738  1.00  0.00           H  
ATOM    495  HA  THR A  32       6.926  19.404   2.089  1.00  0.00           H  
ATOM    496  HB  THR A  32       5.677  16.787   1.151  1.00  0.00           H  
ATOM    497  HG1 THR A  32       6.568  17.539   3.775  1.00  0.00           H  
ATOM    498 HG21 THR A  32       7.899  15.796   1.758  1.00  0.00           H  
ATOM    499 HG22 THR A  32       8.538  17.428   2.106  1.00  0.00           H  
ATOM    500 HG23 THR A  32       8.069  16.986   0.438  1.00  0.00           H  
ATOM    501  N   ASP A  33       5.556  18.654  -0.901  1.00  0.00           N  
ATOM    502  CA  ASP A  33       5.774  18.859  -2.332  1.00  0.00           C  
ATOM    503  C   ASP A  33       7.141  18.384  -2.748  1.00  0.00           C  
ATOM    504  O   ASP A  33       7.664  17.432  -2.192  1.00  0.00           O  
ATOM    505  CB  ASP A  33       5.574  20.352  -2.703  1.00  0.00           C  
ATOM    506  CG  ASP A  33       5.617  20.529  -4.199  1.00  0.00           C  
ATOM    507  OD1 ASP A  33       4.657  20.073  -4.877  1.00  0.00           O  
ATOM    508  OD2 ASP A  33       6.606  21.122  -4.710  1.00  0.00           O  
ATOM    509  H   ASP A  33       4.730  18.162  -0.619  1.00  0.00           H  
ATOM    510  HA  ASP A  33       5.060  18.246  -2.907  1.00  0.00           H  
ATOM    511  HB2 ASP A  33       4.595  20.694  -2.331  1.00  0.00           H  
ATOM    512  HB3 ASP A  33       6.349  20.975  -2.231  1.00  0.00           H  
TER     513      ASP A  33                                                      
ENDMDL                                                                          
MODEL       10                                                                  
ATOM      1  N   HIS A   1      -5.772 -12.532 -14.757  1.00  0.00           N  
ATOM      2  CA  HIS A   1      -6.285 -13.808 -15.229  1.00  0.00           C  
ATOM      3  C   HIS A   1      -6.182 -14.819 -14.108  1.00  0.00           C  
ATOM      4  O   HIS A   1      -5.095 -14.969 -13.574  1.00  0.00           O  
ATOM      5  CB  HIS A   1      -5.473 -14.318 -16.450  1.00  0.00           C  
ATOM      6  CG  HIS A   1      -5.900 -13.644 -17.731  1.00  0.00           C  
ATOM      7  ND1 HIS A   1      -5.464 -12.476 -18.146  1.00  0.00           N  
ATOM      8  CD2 HIS A   1      -6.784 -14.146 -18.617  1.00  0.00           C  
ATOM      9  CE1 HIS A   1      -6.023 -12.180 -19.276  1.00  0.00           C  
ATOM     10  NE2 HIS A   1      -6.803 -13.104 -19.608  1.00  0.00           N  
ATOM     11  H1  HIS A   1      -5.868 -11.725 -15.343  1.00  0.00           H  
ATOM     12  HA  HIS A   1      -7.336 -13.676 -15.533  1.00  0.00           H  
ATOM     13  HB2 HIS A   1      -4.394 -14.169 -16.283  1.00  0.00           H  
ATOM     14  HB3 HIS A   1      -5.649 -15.399 -16.573  1.00  0.00           H  
ATOM     15  HD1 HIS A   1      -4.777 -11.887 -17.652  1.00  0.00           H  
ATOM     16  HD2 HIS A   1      -7.340 -15.084 -18.594  1.00  0.00           H  
ATOM     17  HE1 HIS A   1      -5.855 -11.277 -19.859  1.00  0.00           H  
ATOM     18  N   ALA A   2      -7.283 -15.527 -13.754  1.00  0.00           N  
ATOM     19  CA  ALA A   2      -7.194 -16.630 -12.795  1.00  0.00           C  
ATOM     20  C   ALA A   2      -6.520 -16.229 -11.502  1.00  0.00           C  
ATOM     21  O   ALA A   2      -5.458 -16.745 -11.191  1.00  0.00           O  
ATOM     22  CB  ALA A   2      -6.497 -17.831 -13.486  1.00  0.00           C  
ATOM     23  H   ALA A   2      -8.171 -15.371 -14.191  1.00  0.00           H  
ATOM     24  HA  ALA A   2      -8.208 -16.962 -12.515  1.00  0.00           H  
ATOM     25  HB1 ALA A   2      -7.047 -18.103 -14.402  1.00  0.00           H  
ATOM     26  HB2 ALA A   2      -5.461 -17.580 -13.764  1.00  0.00           H  
ATOM     27  HB3 ALA A   2      -6.480 -18.705 -12.813  1.00  0.00           H  
ATOM     28  N   ASP A   3      -7.139 -15.309 -10.726  1.00  0.00           N  
ATOM     29  CA  ASP A   3      -6.602 -14.978  -9.407  1.00  0.00           C  
ATOM     30  C   ASP A   3      -6.971 -16.088  -8.446  1.00  0.00           C  
ATOM     31  O   ASP A   3      -8.109 -16.527  -8.499  1.00  0.00           O  
ATOM     32  CB  ASP A   3      -7.190 -13.642  -8.880  1.00  0.00           C  
ATOM     33  CG  ASP A   3      -6.762 -12.459  -9.712  1.00  0.00           C  
ATOM     34  OD1 ASP A   3      -6.126 -12.657 -10.783  1.00  0.00           O  
ATOM     35  OD2 ASP A   3      -7.063 -11.307  -9.294  1.00  0.00           O  
ATOM     36  H   ASP A   3      -8.009 -14.900 -11.011  1.00  0.00           H  
ATOM     37  HA  ASP A   3      -5.507 -14.865  -9.465  1.00  0.00           H  
ATOM     38  HB2 ASP A   3      -8.291 -13.690  -8.873  1.00  0.00           H  
ATOM     39  HB3 ASP A   3      -6.859 -13.482  -7.844  1.00  0.00           H  
ATOM     40  N   GLY A   4      -6.045 -16.554  -7.570  1.00  0.00           N  
ATOM     41  CA  GLY A   4      -6.395 -17.581  -6.592  1.00  0.00           C  
ATOM     42  C   GLY A   4      -6.947 -16.935  -5.346  1.00  0.00           C  
ATOM     43  O   GLY A   4      -6.854 -15.724  -5.219  1.00  0.00           O  
ATOM     44  H   GLY A   4      -5.119 -16.170  -7.529  1.00  0.00           H  
ATOM     45  HA2 GLY A   4      -7.130 -18.289  -7.005  1.00  0.00           H  
ATOM     46  HA3 GLY A   4      -5.500 -18.158  -6.316  1.00  0.00           H  
ATOM     47  N   SER A   5      -7.524 -17.727  -4.409  1.00  0.00           N  
ATOM     48  CA  SER A   5      -8.082 -17.134  -3.196  1.00  0.00           C  
ATOM     49  C   SER A   5      -6.945 -16.694  -2.298  1.00  0.00           C  
ATOM     50  O   SER A   5      -6.647 -15.511  -2.293  1.00  0.00           O  
ATOM     51  CB  SER A   5      -9.106 -18.074  -2.497  1.00  0.00           C  
ATOM     52  OG  SER A   5      -9.521 -17.539  -1.229  1.00  0.00           O  
ATOM     53  H   SER A   5      -7.555 -18.723  -4.523  1.00  0.00           H  
ATOM     54  HA  SER A   5      -8.661 -16.235  -3.475  1.00  0.00           H  
ATOM     55  HB2 SER A   5      -9.979 -18.232  -3.154  1.00  0.00           H  
ATOM     56  HB3 SER A   5      -8.669 -19.065  -2.298  1.00  0.00           H  
ATOM     57  HG  SER A   5      -9.959 -16.699  -1.315  1.00  0.00           H  
ATOM     58  N   PHE A   6      -6.284 -17.605  -1.546  1.00  0.00           N  
ATOM     59  CA  PHE A   6      -5.148 -17.195  -0.719  1.00  0.00           C  
ATOM     60  C   PHE A   6      -3.933 -16.929  -1.576  1.00  0.00           C  
ATOM     61  O   PHE A   6      -3.124 -16.110  -1.165  1.00  0.00           O  
ATOM     62  CB  PHE A   6      -4.777 -18.225   0.386  1.00  0.00           C  
ATOM     63  CG  PHE A   6      -5.573 -17.930   1.665  1.00  0.00           C  
ATOM     64  CD1 PHE A   6      -6.870 -18.428   1.833  1.00  0.00           C  
ATOM     65  CD2 PHE A   6      -5.004 -17.147   2.676  1.00  0.00           C  
ATOM     66  CE1 PHE A   6      -7.577 -18.164   3.008  1.00  0.00           C  
ATOM     67  CE2 PHE A   6      -5.709 -16.888   3.854  1.00  0.00           C  
ATOM     68  CZ  PHE A   6      -6.997 -17.401   4.021  1.00  0.00           C  
ATOM     69  H   PHE A   6      -6.515 -18.575  -1.588  1.00  0.00           H  
ATOM     70  HA  PHE A   6      -5.397 -16.246  -0.219  1.00  0.00           H  
ATOM     71  HB2 PHE A   6      -4.949 -19.259   0.049  1.00  0.00           H  
ATOM     72  HB3 PHE A   6      -3.704 -18.152   0.627  1.00  0.00           H  
ATOM     73  HD1 PHE A   6      -7.330 -19.017   1.047  1.00  0.00           H  
ATOM     74  HD2 PHE A   6      -4.011 -16.731   2.551  1.00  0.00           H  
ATOM     75  HE1 PHE A   6      -8.581 -18.556   3.135  1.00  0.00           H  
ATOM     76  HE2 PHE A   6      -5.254 -16.291   4.637  1.00  0.00           H  
ATOM     77  HZ  PHE A   6      -7.542 -17.205   4.938  1.00  0.00           H  
ATOM     78  N   SER A   7      -3.776 -17.585  -2.750  1.00  0.00           N  
ATOM     79  CA  SER A   7      -2.577 -17.353  -3.558  1.00  0.00           C  
ATOM     80  C   SER A   7      -2.362 -15.861  -3.711  1.00  0.00           C  
ATOM     81  O   SER A   7      -1.246 -15.396  -3.539  1.00  0.00           O  
ATOM     82  CB  SER A   7      -2.589 -18.041  -4.958  1.00  0.00           C  
ATOM     83  OG  SER A   7      -1.389 -18.801  -5.186  1.00  0.00           O  
ATOM     84  H   SER A   7      -4.437 -18.271  -3.048  1.00  0.00           H  
ATOM     85  HA  SER A   7      -1.747 -17.790  -2.980  1.00  0.00           H  
ATOM     86  HB2 SER A   7      -3.398 -18.780  -5.033  1.00  0.00           H  
ATOM     87  HB3 SER A   7      -2.730 -17.308  -5.771  1.00  0.00           H  
ATOM     88  HG  SER A   7      -0.603 -18.267  -5.162  1.00  0.00           H  
ATOM     89  N   ASP A   8      -3.431 -15.088  -4.015  1.00  0.00           N  
ATOM     90  CA  ASP A   8      -3.282 -13.637  -4.110  1.00  0.00           C  
ATOM     91  C   ASP A   8      -2.954 -13.033  -2.762  1.00  0.00           C  
ATOM     92  O   ASP A   8      -2.077 -12.185  -2.715  1.00  0.00           O  
ATOM     93  CB  ASP A   8      -4.547 -12.951  -4.692  1.00  0.00           C  
ATOM     94  CG  ASP A   8      -4.660 -13.288  -6.158  1.00  0.00           C  
ATOM     95  OD1 ASP A   8      -4.694 -14.504  -6.484  1.00  0.00           O  
ATOM     96  OD2 ASP A   8      -4.702 -12.343  -6.993  1.00  0.00           O  
ATOM     97  H   ASP A   8      -4.337 -15.493  -4.161  1.00  0.00           H  
ATOM     98  HA  ASP A   8      -2.444 -13.417  -4.793  1.00  0.00           H  
ATOM     99  HB2 ASP A   8      -5.451 -13.279  -4.155  1.00  0.00           H  
ATOM    100  HB3 ASP A   8      -4.458 -11.858  -4.578  1.00  0.00           H  
ATOM    101  N   GLU A   9      -3.614 -13.441  -1.650  1.00  0.00           N  
ATOM    102  CA  GLU A   9      -3.258 -12.859  -0.353  1.00  0.00           C  
ATOM    103  C   GLU A   9      -1.820 -13.139   0.038  1.00  0.00           C  
ATOM    104  O   GLU A   9      -1.380 -12.543   1.008  1.00  0.00           O  
ATOM    105  CB  GLU A   9      -4.176 -13.258   0.844  1.00  0.00           C  
ATOM    106  CG  GLU A   9      -5.593 -12.623   0.789  1.00  0.00           C  
ATOM    107  CD  GLU A   9      -6.483 -13.305  -0.216  1.00  0.00           C  
ATOM    108  OE1 GLU A   9      -7.139 -14.313   0.164  1.00  0.00           O
[truncated: 33,049 more chars]
