# Supplementary material for: In silico approaches for predicting the half-life of natural and modified peptides in blood
Source: PLoS One. 2018 Jun 1;13(6):e0196829. doi: 10.1371/journal.pone.0196829 (PMC5983457; doi:10.1371/journal.pone.0196829)
Supplement: S3 File — (ZIP) [file pone.0196829.s009.zip › 3may2018_261_pdb_files/1661.pdb]

PFRMAT TS
TARGET pl1661
AUTHOR Raghava-GPS-serv
METHOD PEPSTR
MODEL  1  REFINED
PARENT N/A
ATOM      1  N   ARG     1      -0.715  -8.749 -12.250  1.00  0.00
ATOM      2  CA  ARG     1      -1.960  -9.434 -11.799  1.00  0.00
ATOM      3  CB  ARG     1      -3.175  -8.711 -12.296  1.00  0.00
ATOM      4  CG  ARG     1      -4.648  -9.092 -11.983  1.00  0.00
ATOM      5  CD  ARG     1      -5.112  -9.259 -10.510  1.00  0.00
ATOM      6  NE  ARG     1      -4.576 -10.412  -9.806  1.00  0.00
ATOM      7  CZ  ARG     1      -4.420 -10.567  -8.504  1.00  0.00
ATOM      8  C   ARG     1      -2.022 -10.874 -12.198  1.00  0.00
ATOM      9  O   ARG     1      -2.431 -11.715 -11.422  1.00  0.00
ATOM     10  N   ARG     2      -1.432 -11.219 -13.341  1.00  0.00
ATOM     11  CA  ARG     2      -1.268 -12.535 -13.920  1.00  0.00
ATOM     12  CB  ARG     2      -1.280 -12.499 -15.484  1.00  0.00
ATOM     13  CG  ARG     2      -1.791 -13.795 -16.203  1.00  0.00
ATOM     14  CD  ARG     2      -0.961 -14.019 -17.509  1.00  0.00
ATOM     15  NE  ARG     2       0.270 -14.859 -17.203  1.00  0.00
ATOM     16  CZ  ARG     2       0.686 -15.949 -17.822  1.00  0.00
ATOM     17  C   ARG     2      -0.093 -13.346 -13.254  1.00  0.00
ATOM     18  O   ARG     2       0.741 -12.799 -12.503  1.00  0.00
ATOM     19  N   TRP     3       0.149 -14.688 -13.573  1.00  0.00
ATOM     20  CA  TRP     3       1.385 -15.280 -13.094  1.00  0.00
ATOM     21  CB  TRP     3       1.160 -16.801 -13.028  1.00  0.00
ATOM     22  CG  TRP     3       2.277 -17.522 -12.373  1.00  0.00
ATOM     23  CD1 TRP     3       3.192 -18.391 -12.881  1.00  0.00
ATOM     24  NE1 TRP     3       4.089 -18.725 -11.914  1.00  0.00
ATOM     25  CE2 TRP     3       3.649 -18.243 -10.696  1.00  0.00
ATOM     26  CZ2 TRP     3       4.215 -18.340  -9.417  1.00  0.00
ATOM     27  CZ3 TRP     3       2.466 -16.871  -8.589  1.00  0.00
ATOM     28  CE3 TRP     3       1.906 -16.808  -9.855  1.00  0.00
ATOM     29  CD2 TRP     3       2.560 -17.395 -10.972  1.00  0.00
ATOM     30  C   TRP     3       2.592 -14.975 -13.976  1.00  0.00
ATOM     31  O   TRP     3       2.487 -14.773 -15.200  1.00  0.00
ATOM     32  N   ARG     4       3.857 -15.027 -13.471  1.00  0.00
ATOM     33  CA  ARG     4       5.172 -14.719 -14.105  1.00  0.00
ATOM     34  CB  ARG     4       5.398 -13.202 -14.183  1.00  0.00
ATOM     35  CG  ARG     4       6.010 -12.230 -13.082  1.00  0.00
ATOM     36  CD  ARG     4       5.235 -12.345 -11.791  1.00  0.00
ATOM     37  NE  ARG     4       5.514 -13.560 -11.005  1.00  0.00
ATOM     38  CZ  ARG     4       4.726 -14.372 -10.348  1.00  0.00
ATOM     39  C   ARG     4       6.432 -15.440 -13.501  1.00  0.00
ATOM     40  O   ARG     4       6.335 -15.875 -12.367  1.00  0.00
ATOM     41  N   ILE     5       7.533 -15.342 -14.198  1.00  0.00
ATOM     42  CA  ILE     5       8.904 -15.724 -13.701  1.00  0.00
ATOM     43  CB  ILE     5       9.874 -15.302 -14.829  1.00  0.00
ATOM     44  CG2 ILE     5      10.067 -13.778 -14.879  1.00  0.00
ATOM     45  CG1 ILE     5      11.277 -15.981 -14.717  1.00  0.00
ATOM     46  CD1 ILE     5      11.233 -17.483 -14.991  1.00  0.00
ATOM     47  C   ILE     5       9.267 -15.285 -12.318  1.00  0.00
ATOM     48  O   ILE     5       8.734 -14.375 -11.745  1.00  0.00
ATOM     49  N   VAL     6      10.273 -15.936 -11.734  1.00  0.00
ATOM     50  CA  VAL     6      10.791 -15.649 -10.367  1.00  0.00
ATOM     51  CB  VAL     6      11.298 -16.941  -9.611  1.00  0.00
ATOM     52  CG1 VAL     6      12.485 -17.650 -10.285  1.00  0.00
ATOM     53  CG2 VAL     6      11.435 -16.962  -8.097  1.00  0.00
ATOM     54  C   VAL     6      11.731 -14.528 -10.225  1.00  0.00
ATOM     55  O   VAL     6      12.763 -14.595  -9.528  1.00  0.00
ATOM     56  N   VAL     7      11.494 -13.437 -10.991  1.00  0.00
ATOM     57  CA  VAL     7      12.356 -12.247 -10.699  1.00  0.00
ATOM     58  CB  VAL     7      12.211 -11.076 -11.625  1.00  0.00
ATOM     59  CG1 VAL     7      10.791 -10.471 -11.705  1.00  0.00
ATOM     60  CG2 VAL     7      13.159  -9.928 -11.424  1.00  0.00
ATOM     61  C   VAL     7      12.059 -11.839  -9.292  1.00  0.00
ATOM     62  O   VAL     7      12.999 -11.587  -8.518  1.00  0.00
ATOM     63  N   ILE     8      10.797 -11.884  -8.833  1.00  0.00
ATOM     64  CA  ILE     8      10.349 -11.529  -7.521  1.00  0.00
ATOM     65  CB  ILE     8       8.799 -11.375  -7.345  1.00  0.00
ATOM     66  CG2 ILE     8       8.022 -12.380  -8.068  1.00  0.00
ATOM     67  CG1 ILE     8       8.261 -11.297  -5.889  1.00  0.00
ATOM     68  CD1 ILE     8       8.460  -9.922  -5.186  1.00  0.00
ATOM     69  C   ILE     8      11.026 -12.485  -6.480  1.00  0.00
ATOM     70  O   ILE     8      10.818 -13.714  -6.484  1.00  0.00
ATOM     71  N   ARG     9      11.685 -11.870  -5.451  1.00  0.00
ATOM     72  CA  ARG     9      12.586 -12.470  -4.447  1.00  0.00
ATOM     73  CB  ARG     9      13.562 -11.414  -4.053  1.00  0.00
ATOM     74  CG  ARG     9      14.274 -10.517  -5.160  1.00  0.00
ATOM     75  CD  ARG     9      15.457 -11.136  -6.012  1.00  0.00
ATOM     76  NE  ARG     9      15.175 -12.364  -6.757  1.00  0.00
ATOM     77  CZ  ARG     9      15.308 -13.666  -6.480  1.00  0.00
ATOM     78  C   ARG     9      11.917 -13.196  -3.287  1.00  0.00
ATOM     79  O   ARG     9      12.375 -13.081  -2.130  1.00  0.00
ATOM     80  N   VAL    10      10.851 -13.895  -3.598  1.00  0.00
ATOM     81  CA  VAL    10       9.984 -14.733  -2.758  1.00  0.00
ATOM     82  CB  VAL    10       8.525 -14.897  -3.329  1.00  0.00
ATOM     83  CG1 VAL    10       8.454 -15.512  -4.702  1.00  0.00
ATOM     84  CG2 VAL    10       7.589 -15.492  -2.355  1.00  0.00
ATOM     85  C   VAL    10      10.712 -16.049  -2.546  1.00  0.00
ATOM     86  O   VAL    10      11.139 -16.337  -1.425  1.00  0.00
ATOM     87  N   ARG    11      11.115 -16.703  -3.644  1.00  0.00
ATOM     88  CA  ARG    11      12.096 -17.724  -3.501  1.00  0.00
ATOM     89  CB  ARG    11      12.203 -18.482  -4.848  1.00  0.00
ATOM     90  CG  ARG    11      13.099 -19.766  -4.787  1.00  0.00
ATOM     91  CD  ARG    11      12.546 -20.665  -3.723  1.00  0.00
ATOM     92  NE  ARG    11      12.864 -22.132  -3.909  1.00  0.00
ATOM     93  CZ  ARG    11      13.957 -22.831  -3.608  1.00  0.00
ATOM     94  C   ARG    11      13.401 -17.005  -3.034  1.00  0.00
ATOM     95  O   ARG    11      14.003 -16.103  -3.643  1.00  0.00
ATOM     96  N   ARG    12      13.920 -17.635  -1.963  1.00  0.00
ATOM     97  CA  ARG    12      15.160 -17.361  -1.207  1.00  0.00
ATOM     98  CB  ARG    12      14.976 -16.650   0.144  1.00  0.00
ATOM     99  CG  ARG    12      14.236 -15.283  -0.017  1.00  0.00
ATOM    100  CD  ARG    12      13.696 -14.657   1.331  1.00  0.00
ATOM    101  NE  ARG    12      12.955 -13.514   0.939  1.00  0.00
ATOM    102  CZ  ARG    12      12.457 -12.596   1.745  1.00  0.00
ATOM    103  C   ARG    12      15.875 -18.742  -1.059  1.00  0.00
ATOM    104  O   ARG    12      15.334 -19.797  -1.460  1.00  0.00
ATOM    105  N   NHE    13      17.002 -18.828  -0.409  1.00  0.00
TER
END
