# Supplementary material for: In silico approaches for predicting the half-life of natural and modified peptides in blood
Source: PLoS One. 2018 Jun 1;13(6):e0196829. doi: 10.1371/journal.pone.0196829 (PMC5983457; doi:10.1371/journal.pone.0196829)
Supplement: S3 File — (ZIP) [file pone.0196829.s009.zip › 3may2018_261_pdb_files/1663.pdb]

PFRMAT TS
TARGET pl1663
AUTHOR Raghava-GPS-serv
METHOD PEPSTR
MODEL  1  REFINED
PARENT N/A
ATOM      1  N   ALA     1       1.518 -35.203  12.434  1.00  0.00
ATOM      2  CA  ALA     1       2.105 -33.980  12.827  1.00  0.00
ATOM      3  CB  ALA     1       1.073 -33.289  13.748  1.00  0.00
ATOM      4  C   ALA     1       2.634 -33.034  11.701  1.00  0.00
ATOM      5  O   ALA     1       3.179 -32.045  12.055  1.00  0.00
ATOM      6  N   ARG     2       2.349 -33.257  10.408  1.00  0.00
ATOM      7  CA  ARG     2       2.836 -32.383   9.283  1.00  0.00
ATOM      8  CB  ARG     2       2.886 -33.196   7.975  1.00  0.00
ATOM      9  CG  ARG     2       3.779 -32.695   6.847  1.00  0.00
ATOM     10  CD  ARG     2       3.178 -31.686   5.888  1.00  0.00
ATOM     11  NE  ARG     2       3.197 -30.270   6.372  1.00  0.00
ATOM     12  CZ  ARG     2       3.932 -29.229   5.965  1.00  0.00
ATOM     13  C   ARG     2       1.971 -31.101   9.171  1.00  0.00
ATOM     14  O   ARG     2       1.203 -30.845   8.222  1.00  0.00
ATOM     15  N   ARG     3       2.011 -30.328  10.248  1.00  0.00
ATOM     16  CA  ARG     3       1.191 -29.050  10.333  1.00  0.00
ATOM     17  CB  ARG     3       1.799 -28.156  11.441  1.00  0.00
ATOM     18  CG  ARG     3       0.761 -27.252  12.124  1.00  0.00
ATOM     19  CD  ARG     3       1.326 -26.050  12.986  1.00  0.00
ATOM     20  NE  ARG     3       0.176 -25.374  13.533  1.00  0.00
ATOM     21  CZ  ARG     3      -0.242 -25.227  14.803  1.00  0.00
ATOM     22  C   ARG     3       1.094 -28.112   9.086  1.00  0.00
ATOM     23  O   ARG     3       2.194 -27.757   8.556  1.00  0.00
ATOM     24  N   TRP     4      -0.141 -27.809   8.732  1.00  0.00
ATOM     25  CA  TRP     4      -0.547 -26.876   7.704  1.00  0.00
ATOM     26  CB  TRP     4      -1.533 -27.570   6.738  1.00  0.00
ATOM     27  CG  TRP     4      -0.921 -28.736   6.001  1.00  0.00
ATOM     28  CD1 TRP     4      -1.309 -29.987   6.127  1.00  0.00
ATOM     29  NE1 TRP     4      -0.589 -30.764   5.224  1.00  0.00
ATOM     30  CE2 TRP     4       0.254 -30.039   4.470  1.00  0.00
ATOM     31  CZ2 TRP     4       1.177 -30.351   3.464  1.00  0.00
ATOM     32  CZ3 TRP     4       1.798 -28.017   3.294  1.00  0.00
ATOM     33  CE3 TRP     4       0.817 -27.732   4.224  1.00  0.00
ATOM     34  CD2 TRP     4       0.088 -28.714   4.929  1.00  0.00
ATOM     35  C   TRP     4      -1.058 -25.476   8.271  1.00  0.00
ATOM     36  O   TRP     4      -0.987 -25.255   9.445  1.00  0.00
ATOM     37  N   ARG     5      -1.633 -24.543   7.465  1.00  0.00
ATOM     38  CA  ARG     5      -1.970 -23.196   7.936  1.00  0.00
ATOM     39  CB  ARG     5      -2.015 -22.258   6.757  1.00  0.00
ATOM     40  CG  ARG     5      -1.692 -20.799   7.169  1.00  0.00
ATOM     41  CD  ARG     5      -2.860 -19.864   6.804  1.00  0.00
ATOM     42  NE  ARG     5      -2.808 -18.507   7.512  1.00  0.00
ATOM     43  CZ  ARG     5      -3.492 -18.194   8.638  1.00  0.00
ATOM     44  C   ARG     5      -3.187 -23.093   9.005  1.00  0.00
ATOM     45  O   ARG     5      -3.799 -22.056   9.146  1.00  0.00
ATOM     46  N   ILE     6      -3.498 -24.186   9.744  1.00  0.00
ATOM     47  CA  ILE     6      -4.296 -24.100  10.958  1.00  0.00
ATOM     48  CB  ILE     6      -4.844 -25.576  11.240  1.00  0.00
ATOM     49  CG2 ILE     6      -3.701 -26.625  11.510  1.00  0.00
ATOM     50  CG1 ILE     6      -5.873 -25.709  12.344  1.00  0.00
ATOM     51  CD1 ILE     6      -7.212 -25.075  12.124  1.00  0.00
ATOM     52  C   ILE     6      -3.685 -23.237  12.098  1.00  0.00
ATOM     53  O   ILE     6      -3.120 -23.705  13.062  1.00  0.00
ATOM     54  N   VAL     7      -3.796 -21.927  11.962  1.00  0.00
ATOM     55  CA  VAL     7      -3.359 -20.933  12.976  1.00  0.00
ATOM     56  CB  VAL     7      -1.883 -20.520  12.870  1.00  0.00
ATOM     57  CG1 VAL     7      -1.036 -21.627  13.484  1.00  0.00
ATOM     58  CG2 VAL     7      -1.350 -20.053  11.600  1.00  0.00
ATOM     59  C   VAL     7      -4.345 -19.706  12.793  1.00  0.00
ATOM     60  O   VAL     7      -5.046 -19.636  11.806  1.00  0.00
ATOM     61  N   VAL     8      -4.456 -18.810  13.709  1.00  0.00
ATOM     62  CA  VAL     8      -5.361 -17.651  13.675  1.00  0.00
ATOM     63  CB  VAL     8      -5.092 -16.774  14.968  1.00  0.00
ATOM     64  CG1 VAL     8      -5.406 -17.252  16.380  1.00  0.00
ATOM     65  CG2 VAL     8      -3.597 -16.145  14.965  1.00  0.00
ATOM     66  C   VAL     8      -5.221 -16.725  12.405  1.00  0.00
ATOM     67  O   VAL     8      -4.380 -16.806  11.550  1.00  0.00
ATOM     68  N   ILE     9      -6.076 -15.674  12.408  1.00  0.00
ATOM     69  CA  ILE     9      -6.149 -14.519  11.411  1.00  0.00
ATOM     70  CB  ILE     9      -7.661 -14.114  11.301  1.00  0.00
ATOM     71  CG2 ILE     9      -8.151 -13.658  12.641  1.00  0.00
ATOM     72  CG1 ILE     9      -8.109 -13.273  10.023  1.00  0.00
ATOM     73  CD1 ILE     9      -7.521 -13.630   8.642  1.00  0.00
ATOM     74  C   ILE     9      -5.109 -13.496  11.558  1.00  0.00
ATOM     75  O   ILE     9      -5.316 -12.278  11.740  1.00  0.00
ATOM     76  N   ARG    10      -3.847 -13.953  11.615  1.00  0.00
ATOM     77  CA  ARG    10      -2.654 -13.042  11.731  1.00  0.00
ATOM     78  CB  ARG    10      -2.021 -13.022  13.163  1.00  0.00
ATOM     79  CG  ARG    10      -1.425 -11.660  13.660  1.00  0.00
ATOM     80  CD  ARG    10      -2.460 -10.703  14.256  1.00  0.00
ATOM     81  NE  ARG    10      -3.550 -10.369  13.245  1.00  0.00
ATOM     82  CZ  ARG    10      -3.853  -9.275  12.621  1.00  0.00
ATOM     83  C   ARG    10      -1.654 -13.419  10.656  1.00  0.00
ATOM     84  O   ARG    10      -1.732 -14.471  10.091  1.00  0.00
ATOM     85  N   VAL    11      -0.773 -12.463  10.365  1.00  0.00
ATOM     86  CA  VAL    11       0.063 -12.387   9.135  1.00  0.00
ATOM     87  CB  VAL    11      -0.780 -11.808   7.982  1.00  0.00
ATOM     88  CG1 VAL    11       0.008 -11.813   6.731  1.00  0.00
ATOM     89  CG2 VAL    11      -2.209 -12.342   7.803  1.00  0.00
ATOM     90  C   VAL    11       1.199 -11.348   9.505  1.00  0.00
ATOM     91  O   VAL    11       1.051 -10.411  10.263  1.00  0.00
ATOM     92  N   ARG    12       2.407 -11.586   8.931  1.00  0.00
ATOM     93  CA  ARG    12       3.686 -11.050   9.350  1.00  0.00
ATOM     94  CB  ARG    12       4.846 -11.773   8.610  1.00  0.00
ATOM     95  CG  ARG    12       6.339 -11.559   8.995  1.00  0.00
ATOM     96  CD  ARG    12       6.616 -11.543  10.473  1.00  0.00
ATOM     97  NE  ARG    12       6.674 -10.155  11.105  1.00  0.00
ATOM     98  CZ  ARG    12       7.512  -9.770  12.056  1.00  0.00
ATOM     99  C   ARG    12       3.731  -9.545   9.257  1.00  0.00
ATOM    100  O   ARG    12       4.345  -8.873  10.091  1.00  0.00
ATOM    101  N   ARG    13       2.961  -8.966   8.275  1.00  0.00
ATOM    102  CA  ARG    13       2.457  -7.501   8.381  1.00  0.00
ATOM    103  CB  ARG    13       3.285  -6.532   7.463  1.00  0.00
ATOM    104  CG  ARG    13       2.977  -5.055   7.826  1.00  0.00
ATOM    105  CD  ARG    13       2.849  -4.245   6.599  1.00  0.00
ATOM    106  NE  ARG    13       1.601  -4.496   5.880  1.00  0.00
ATOM    107  CZ  ARG    13       1.014  -3.703   5.041  1.00  0.00
ATOM    108  C   ARG    13       1.005  -7.342   8.157  1.00  0.00
ATOM    109  O   ARG    13       0.557  -7.850   7.133  1.00  0.00
ATOM    110  N   HIE    14       0.312  -6.909   9.208  1.00  0.00
ATOM    111  CA  HIE    14      -1.113  -6.554   9.339  1.00  0.00
ATOM    112  CB  HIE    14      -1.941  -7.882   9.235  1.00  0.00
ATOM    113  CG  HIE    14      -3.413  -7.695   9.330  1.00  0.00
ATOM    114  ND1 HIE    14      -4.152  -6.845  10.175  1.00  0.00
ATOM    115  CE1 HIE    14      -5.453  -6.836   9.727  1.00  0.00
ATOM    116  NE2 HIE    14      -5.563  -7.510   8.607  1.00  0.00
ATOM    117  CD2 HIE    14      -4.347  -8.098   8.374  1.00  0.00
ATOM    118  C   HIE    14      -1.538  -5.447   8.350  1.00  0.00
ATOM    119  O   HIE    14      -0.903  -5.262   7.311  1.00  0.00
ATOM    120  N   NHE    15      -2.633  -4.709   8.625  1.00  0.00
TER
END
