# Supplementary material for: In silico approaches for predicting the half-life of natural and modified peptides in blood
Source: PLoS One. 2018 Jun 1;13(6):e0196829. doi: 10.1371/journal.pone.0196829 (PMC5983457; doi:10.1371/journal.pone.0196829)
Supplement: S3 File — (ZIP) [file pone.0196829.s009.zip › 3may2018_261_pdb_files/1681.pdb]

HEADER    SIGNALING PROTEIN                       27-APR-07   2JP8              
TITLE     ANGIOTENSIN 1-7                                                       
COMPND    MOL_ID: 1;                                                            
COMPND   2 MOLECULE: ANGIOTENSIN-(1-7);                                         
COMPND   3 CHAIN: P;                                                            
COMPND   4 SYNONYM: SERPIN A8, ANGIOTENSINOGEN;                                 
COMPND   5 ENGINEERED: YES                                                      
SOURCE    MOL_ID: 1;                                                            
SOURCE   2 SYNTHETIC: YES;                                                      
SOURCE   3 OTHER_DETAILS: THE HEPTAPEPTIDE ANGIOTENSIN-(1-7), IS AN             
SOURCE   4 ENDOGENOUS PEPTIDE NATURALLY FOUND IN HOMO SAPIENS (HUMAN).          
KEYWDS    BEND, SIGNALING PROTEIN                                               
EXPDTA    SOLUTION NMR                                                          
NUMMDL    10                                                                    
AUTHOR    I.LULA,A.L.DENADAI,J.M.RESENDE,F.B.DE SOUZA,G.F.DE LIMA,              
AUTHOR   2 D.PILO-VELOSO,T.HEINE,H.A.DUARTE,R.A.S.SANTOS,R.D.SINESTERRA         
REVDAT   3   24-FEB-09 2JP8    1       VERSN                                    
REVDAT   2   15-JAN-08 2JP8    1       JRNL                                     
REVDAT   1   30-OCT-07 2JP8    0                                                
JRNL        AUTH   I.LULA,A.L.DENADAI,J.M.RESENDE,F.B.DE SOUSA,                 
JRNL        AUTH 2 G.F.DE LIMA,D.PILO-VELOSO,T.HEINE,H.A.DUARTE,                
JRNL        AUTH 3 R.A.SANTOS,R.D.SINISTERRA                                    
JRNL        TITL   STUDY OF ANGIOTENSIN-(1-7) VASOACTIVE PEPTIDE AND            
JRNL        TITL 2 ITS BETA-CYCLODEXTRIN INCLUSION COMPLEXES:                   
JRNL        TITL 3 COMPLETE SEQUENCE-SPECIFIC NMR ASSIGNMENTS AND               
JRNL        TITL 4 STRUCTURAL STUDIES                                           
JRNL        REF    PEPTIDES                      V.  28  2199 2007              
JRNL        REFN                   ISSN 0196-9781                               
JRNL        PMID   17904691                                                     
JRNL        DOI    10.1016/J.PEPTIDES.2007.08.011                               
REMARK   1                                                                      
REMARK   2                                                                      
REMARK   2 RESOLUTION. NOT APPLICABLE.                                          
REMARK   3                                                                      
REMARK   3 REFINEMENT.                                                          
REMARK   3   PROGRAM     : X-PLOR_NIH                                           
REMARK   3   AUTHORS     : SCHWIETERS, KUSZEWSKI, TJANDRA AND CLORE             
REMARK   3                                                                      
REMARK   3  OTHER REFINEMENT REMARKS: STARTING WITH AN EXTENDED STRUCTURE,      
REMARK   3  100 STRUCTURES WERE GENERATED USING A SIMULATED ANNEALING           
REMARK   3  PROTOCOL. THIS WAS FOLLOWED BY 18000 STEPS OF SIMULATED             
REMARK   3  ANNEALING AT 1000 K AND A SUBSEQUENT DECREASE IN TEMPERATURE        
REMARK   3  IN 6000 STEPS IN THE FIRST SLOW-COOL ANNEALING STAGE.               
REMARK   4                                                                      
REMARK   4 2JP8 COMPLIES WITH FORMAT V. 3.15, 01-DEC-08                         
REMARK 100                                                                      
REMARK 100 THIS ENTRY HAS BEEN PROCESSED BY RCSB ON 09-MAY-07.                  
REMARK 100 THE RCSB ID CODE IS RCSB100116.                                      
REMARK 210                                                                      
REMARK 210 EXPERIMENTAL DETAILS                                                 
REMARK 210  EXPERIMENT TYPE                : NMR                                
REMARK 210  TEMPERATURE           (KELVIN) : 278                                
REMARK 210  PH                             : 2.9                                
REMARK 210  IONIC STRENGTH                 : 12                                 
REMARK 210  PRESSURE                       : AMBIENT                            
REMARK 210  SAMPLE CONTENTS                : 12.0 MM ANGIOTENSIN, 95% H2O/      
REMARK 210                                   5% D2O                             
REMARK 210                                                                      
REMARK 210  NMR EXPERIMENTS CONDUCTED      : 2D 1H-1H NOESY, 2D 1H-1H           
REMARK 210                                   TOCSY, 2D 1H-13C HSQC, 2D 1H-      
REMARK 210                                   13C HMBC                           
REMARK 210  SPECTROMETER FIELD STRENGTH    : 400 MHZ, 600 MHZ                   
REMARK 210  SPECTROMETER MODEL             : AVANCE DRX                         
REMARK 210  SPECTROMETER MANUFACTURER      : BRUKER                             
REMARK 210                                                                      
REMARK 210  STRUCTURE DETERMINATION.                                            
REMARK 210   SOFTWARE USED                 : NMRDRAW, NMRPIPE, X-PLOR_NIH,      
REMARK 210                                   XWINNMR                            
REMARK 210   METHOD USED                   : SIMULATED ANNEALING                
REMARK 210                                                                      
REMARK 210 CONFORMERS, NUMBER CALCULATED   : 100                                
REMARK 210 CONFORMERS, NUMBER SUBMITTED    : 10                                 
REMARK 210 CONFORMERS, SELECTION CRITERIA  : STRUCTURES WITH THE LOWEST         
REMARK 210                                   ENERGY                             
REMARK 210                                                                      
REMARK 210 BEST REPRESENTATIVE CONFORMER IN THIS ENSEMBLE : 1                   
REMARK 210                                                                      
REMARK 210 REMARK: NULL                                                         
REMARK 215                                                                      
REMARK 215 NMR STUDY                                                            
REMARK 215 THE COORDINATES IN THIS ENTRY WERE GENERATED FROM SOLUTION           
REMARK 215 NMR DATA.  PROTEIN DATA BANK CONVENTIONS REQUIRE THAT                
REMARK 215 CRYST1 AND SCALE RECORDS BE INCLUDED, BUT THE VALUES ON              
REMARK 215 THESE RECORDS ARE MEANINGLESS.                                       
REMARK 500                                                                      
REMARK 500 GEOMETRY AND STEREOCHEMISTRY                                         
REMARK 500 SUBTOPIC: TORSION ANGLES                                             
REMARK 500                                                                      
REMARK 500 TORSION ANGLES OUTSIDE THE EXPECTED RAMACHANDRAN REGIONS:            
REMARK 500 (M=MODEL NUMBER; RES=RESIDUE NAME; C=CHAIN IDENTIFIER;               
REMARK 500 SSEQ=SEQUENCE NUMBER; I=INSERTION CODE).                             
REMARK 500                                                                      
REMARK 500 STANDARD TABLE:                                                      
REMARK 500 FORMAT:(10X,I3,1X,A3,1X,A1,I4,A1,4X,F7.2,3X,F7.2)                    
REMARK 500                                                                      
REMARK 500 EXPECTED VALUES: GJ KLEYWEGT AND TA JONES (1996). PHI/PSI-           
REMARK 500 CHOLOGY: RAMACHANDRAN REVISITED. STRUCTURE 4, 1395 - 1400            
REMARK 500                                                                      
REMARK 500  M RES CSSEQI        PSI       PHI                                   
REMARK 500  1 ARG P   2     -178.37    -58.56                                   
REMARK 500  1 VAL P   3     -115.89   -157.14                                   
REMARK 500  1 ILE P   5       86.17    -26.58                                   
REMARK 500  2 ARG P   2     -178.09    -57.87                                   
REMARK 500  2 VAL P   3     -116.04   -157.11                                   
REMARK 500  2 ILE P   5       85.55    -26.35                                   
REMARK 500  3 ARG P   2     -178.39    -58.15                                   
REMARK 500  3 VAL P   3     -116.07   -157.26                                   
REMARK 500  3 ILE P   5       86.38    -26.32                                   
REMARK 500  4 ARG P   2     -178.24    -58.62                                   
REMARK 500  4 VAL P   3     -116.03   -157.39                                   
REMARK 500  4 ILE P   5       86.69    -26.57                                   
REMARK 500  5 ARG P   2     -178.41    -58.17                                   
REMARK 500  5 VAL P   3     -116.02   -157.31                                   
REMARK 500  5 ILE P   5       86.56    -26.43                                   
REMARK 500  6 ARG P   2     -178.46    -57.80                                   
REMARK 500  6 VAL P   3     -116.05   -157.32                                   
REMARK 500  6 ILE P   5       87.29    -26.69                                   
REMARK 500  7 ARG P   2     -178.50    -57.96                                   
REMARK 500  7 VAL P   3     -115.96   -157.45                                   
REMARK 500  7 ILE P   5       86.84    -26.18                                   
REMARK 500  8 ARG P   2     -178.30    -57.72                                   
REMARK 500  8 VAL P   3     -116.09   -157.24                                   
REMARK 500  8 ILE P   5       86.33    -26.55                                   
REMARK 500  9 ARG P   2     -178.32    -58.34                                   
REMARK 500  9 VAL P   3     -115.98   -157.35                                   
REMARK 500  9 ILE P   5       86.36    -26.64                                   
REMARK 500 10 ARG P   2     -178.41    -58.35                                   
REMARK 500 10 VAL P   3     -115.87   -157.16                                   
REMARK 500 10 ILE P   5       86.08    -26.66                                   
REMARK 500                                                                      
REMARK 500 REMARK: NULL                                                         
REMARK 500                                                                      
REMARK 500 GEOMETRY AND STEREOCHEMISTRY                                         
REMARK 500 SUBTOPIC: PLANAR GROUPS                                              
REMARK 500                                                                      
REMARK 500 PLANAR GROUPS IN THE FOLLOWING RESIDUES HAVE A TOTAL                 
REMARK 500 RMS DISTANCE OF ALL ATOMS FROM THE BEST-FIT PLANE                    
REMARK 500 BY MORE THAN AN EXPECTED VALUE OF 6*RMSD, WITH AN                    
REMARK 500 RMSD 0.02 ANGSTROMS, OR AT LEAST ONE ATOM HAS                        
REMARK 500 AN RMSD GREATER THAN THIS VALUE                                      
REMARK 500 (M=MODEL NUMBER; RES=RESIDUE NAME; C=CHAIN IDENTIFIER;               
REMARK 500 SSEQ=SEQUENCE NUMBER; I=INSERTION CODE).                             
REMARK 500                                                                      
REMARK 500  M RES CSSEQI        RMS     TYPE                                    
REMARK 500  1 ARG P   2         0.25    SIDE_CHAIN                              
REMARK 500  2 ARG P   2         0.23    SIDE_CHAIN                              
REMARK 500  3 ARG P   2         0.32    SIDE_CHAIN                              
REMARK 500  4 ARG P   2         0.25    SIDE_CHAIN                              
REMARK 500  5 ARG P   2         0.29    SIDE_CHAIN                              
REMARK 500  6 ARG P   2         0.24    SIDE_CHAIN                              
REMARK 500  7 ARG P   2         0.23    SIDE_CHAIN                              
REMARK 500  8 ARG P   2         0.26    SIDE_CHAIN                              
REMARK 500  9 ARG P   2         0.32    SIDE_CHAIN                              
REMARK 500 10 ARG P   2         0.31    SIDE_CHAIN                              
REMARK 500                                                                      
REMARK 500 REMARK: NULL                                                         
DBREF  2JP8 P    1     7  UNP    P01019   ANGT_HUMAN      34     40             
SEQRES   1 P    7  ASP ARG VAL TYR ILE HIS PRO                                  
CRYST1    1.000    1.000    1.000  90.00  90.00  90.00 P 1           1          
ORIGX1      1.000000  0.000000  0.000000        0.00000                         
ORIGX2      0.000000  1.000000  0.000000        0.00000                         
ORIGX3      0.000000  0.000000  1.000000        0.00000                         
SCALE1      1.000000  0.000000  0.000000        0.00000                         
SCALE2      0.000000  1.000000  0.000000        0.00000                         
SCALE3      0.000000  0.000000  1.000000        0.00000                         
MODEL        1                                                                  
ATOM      1  N   ASP P   1       7.995   0.232  -2.889  1.00  0.00           N  
ATOM      2  CA  ASP P   1       7.531   0.389  -1.480  1.00  0.00           C  
ATOM      3  C   ASP P   1       6.001   0.413  -1.427  1.00  0.00           C  
ATOM      4  O   ASP P   1       5.332   0.097  -2.392  1.00  0.00           O  
ATOM      5  CB  ASP P   1       8.105   1.730  -1.021  1.00  0.00           C  
ATOM      6  CG  ASP P   1       8.419   1.666   0.475  1.00  0.00           C  
ATOM      7  OD1 ASP P   1       9.108   0.742   0.876  1.00  0.00           O  
ATOM      8  OD2 ASP P   1       7.965   2.541   1.193  1.00  0.00           O  
ATOM      9  H1  ASP P   1       7.515   0.929  -3.492  1.00  0.00           H  
ATOM     10  H2  ASP P   1       7.771  -0.728  -3.222  1.00  0.00           H  
ATOM     11  H3  ASP P   1       9.022   0.385  -2.935  1.00  0.00           H  
ATOM     12  HA  ASP P   1       7.917  -0.408  -0.864  1.00  0.00           H  
ATOM     13  HB2 ASP P   1       9.010   1.941  -1.571  1.00  0.00           H  
ATOM     14  HB3 ASP P   1       7.383   2.512  -1.201  1.00  0.00           H  
ATOM     15  N   ARG P   2       5.444   0.785  -0.305  1.00  0.00           N  
ATOM     16  CA  ARG P   2       3.959   0.830  -0.182  1.00  0.00           C  
ATOM     17  C   ARG P   2       3.356   1.777  -1.231  1.00  0.00           C  
ATOM     18  O   ARG P   2       4.033   2.322  -2.079  1.00  0.00           O  
ATOM     19  CB  ARG P   2       3.690   1.326   1.238  1.00  0.00           C  
ATOM     20  CG  ARG P   2       4.057   0.224   2.245  1.00  0.00           C  
ATOM     21  CD  ARG P   2       3.164  -1.015   2.041  1.00  0.00           C  
ATOM     22  NE  ARG P   2       3.938  -2.142   2.631  1.00  0.00           N  
ATOM     23  CZ  ARG P   2       4.937  -2.663   1.972  1.00  0.00           C  
ATOM     24  NH1 ARG P   2       4.769  -3.063   0.742  1.00  0.00           N  
ATOM     25  NH2 ARG P   2       6.104  -2.781   2.544  1.00  0.00           N  
ATOM     26  HA  ARG P   2       3.535  -0.164  -0.301  1.00  0.00           H  
ATOM     27  HB2 ARG P   2       4.291   2.204   1.429  1.00  0.00           H  
ATOM     28  HB3 ARG P   2       2.646   1.576   1.342  1.00  0.00           H  
ATOM     29  HG2 ARG P   2       5.090  -0.055   2.106  1.00  0.00           H  
ATOM     30  HG3 ARG P   2       3.920   0.599   3.248  1.00  0.00           H  
ATOM     31  HD2 ARG P   2       2.222  -0.892   2.560  1.00  0.00           H  
ATOM     32  HD3 ARG P   2       2.990  -1.197   0.991  1.00  0.00           H  
ATOM     33  HE  ARG P   2       3.696  -2.493   3.514  1.00  0.00           H  
ATOM     34 HH11 ARG P   2       3.875  -2.972   0.304  1.00  0.00           H  
ATOM     35 HH12 ARG P   2       5.534  -3.462   0.237  1.00  0.00           H  
ATOM     36 HH21 ARG P   2       6.232  -2.474   3.488  1.00  0.00           H  
ATOM     37 HH22 ARG P   2       6.869  -3.181   2.039  1.00  0.00           H  
ATOM     38  N   VAL P   3       2.067   1.907  -1.180  1.00  0.00           N  
ATOM     39  CA  VAL P   3       1.278   2.730  -2.148  1.00  0.00           C  
ATOM     40  C   VAL P   3      -0.035   3.096  -1.451  1.00  0.00           C  
ATOM     41  O   VAL P   3      -0.053   3.707  -0.399  1.00  0.00           O  
ATOM     42  CB  VAL P   3       0.997   1.734  -3.285  1.00  0.00           C  
ATOM     43  CG1 VAL P   3       0.379   2.461  -4.477  1.00  0.00           C  
ATOM     44  CG2 VAL P   3       2.281   1.025  -3.736  1.00  0.00           C  
ATOM     45  HA  VAL P   3       1.796   3.587  -2.499  1.00  0.00           H  
ATOM     46  HB  VAL P   3       0.300   0.996  -2.913  1.00  0.00           H  
ATOM     47 HG11 VAL P   3      -0.338   1.811  -4.957  1.00  0.00           H  
ATOM     48 HG12 VAL P   3       1.154   2.725  -5.178  1.00  0.00           H  
ATOM     49 HG13 VAL P   3      -0.120   3.354  -4.132  1.00  0.00           H  
ATOM     50 HG21 VAL P   3       2.095   0.502  -4.661  1.00  0.00           H  
ATOM     51 HG22 VAL P   3       2.581   0.313  -2.979  1.00  0.00           H  
ATOM     52 HG23 VAL P   3       3.064   1.750  -3.881  1.00  0.00           H  
ATOM     53  N   TYR P   4      -1.114   2.616  -1.986  1.00  0.00           N  
ATOM     54  CA  TYR P   4      -2.438   2.772  -1.342  1.00  0.00           C  
ATOM     55  C   TYR P   4      -2.639   1.496  -0.515  1.00  0.00           C  
ATOM     56  O   TYR P   4      -3.542   1.350   0.285  1.00  0.00           O  
ATOM     57  CB  TYR P   4      -3.412   2.863  -2.513  1.00  0.00           C  
ATOM     58  CG  TYR P   4      -4.419   1.741  -2.458  1.00  0.00           C  
ATOM     59  CD1 TYR P   4      -5.548   1.858  -1.643  1.00  0.00           C  
ATOM     60  CD2 TYR P   4      -4.220   0.586  -3.222  1.00  0.00           C  
ATOM     61  CE1 TYR P   4      -6.483   0.819  -1.590  1.00  0.00           C  
ATOM     62  CE2 TYR P   4      -5.155  -0.455  -3.170  1.00  0.00           C  
ATOM     63  CZ  TYR P   4      -6.287  -0.339  -2.354  1.00  0.00           C  
ATOM     64  OH  TYR P   4      -7.208  -1.365  -2.302  1.00  0.00           O  
ATOM     65  HA  TYR P   4      -2.463   3.639  -0.728  1.00  0.00           H  
ATOM     66  HB2 TYR P   4      -3.921   3.807  -2.475  1.00  0.00           H  
ATOM     67  HB3 TYR P   4      -2.852   2.790  -3.435  1.00  0.00           H  
ATOM     68  HD1 TYR P   4      -5.695   2.751  -1.053  1.00  0.00           H  
ATOM     69  HD2 TYR P   4      -3.343   0.499  -3.851  1.00  0.00           H  
ATOM     70  HE1 TYR P   4      -7.356   0.908  -0.959  1.00  0.00           H  
ATOM     71  HE2 TYR P   4      -5.002  -1.346  -3.759  1.00  0.00           H  
ATOM     72  HH  TYR P   4      -7.579  -1.475  -3.182  1.00  0.00           H  
ATOM     73  N   ILE P   5      -1.721   0.606  -0.746  1.00  0.00           N  
ATOM     74  CA  ILE P   5      -1.622  -0.733  -0.072  1.00  0.00           C  
ATOM     75  C   ILE P   5      -2.265  -0.723   1.327  1.00  0.00           C  
ATOM     76  O   ILE P   5      -1.608  -0.516   2.328  1.00  0.00           O  
ATOM     77  CB  ILE P   5      -0.087  -0.984  -0.003  1.00  0.00           C  
ATOM     78  CG1 ILE P   5       0.588  -0.004   0.969  1.00  0.00           C  
ATOM     79  CG2 ILE P   5       0.530  -0.826  -1.406  1.00  0.00           C  
ATOM     80  CD1 ILE P   5      -0.046   1.380   0.901  1.00  0.00           C  
ATOM     81  HA  ILE P   5      -2.082  -1.491  -0.685  1.00  0.00           H  
ATOM     82  HB  ILE P   5       0.118  -1.986   0.340  1.00  0.00           H  
ATOM     83 HG12 ILE P   5       0.501  -0.382   1.972  1.00  0.00           H  
ATOM     84 HG13 ILE P   5       1.628   0.079   0.703  1.00  0.00           H  
ATOM     85 HG21 ILE P   5       1.144   0.056  -1.438  1.00  0.00           H  
ATOM     86 HG22 ILE P   5      -0.258  -0.735  -2.142  1.00  0.00           H  
ATOM     87 HG23 ILE P   5       1.134  -1.690  -1.638  1.00  0.00           H  
ATOM     88 HD11 ILE P   5      -1.020   1.358   1.360  1.00  0.00           H  
ATOM     89 HD12 ILE P   5      -0.142   1.665  -0.126  1.00  0.00           H  
ATOM     90 HD13 ILE P   5       0.583   2.091   1.411  1.00  0.00           H  
ATOM     91  N   HIS P   6      -3.549  -0.953   1.399  1.00  0.00           N  
ATOM     92  CA  HIS P   6      -4.235  -0.960   2.723  1.00  0.00           C  
ATOM     93  C   HIS P   6      -4.462  -2.401   3.194  1.00  0.00           C  
ATOM     94  O   HIS P   6      -4.550  -3.308   2.388  1.00  0.00           O  
ATOM     95  CB  HIS P   6      -5.570  -0.257   2.482  1.00  0.00           C  
ATOM     96  CG  HIS P   6      -5.379   1.232   2.588  1.00  0.00           C  
ATOM     97  ND1 HIS P   6      -4.456   1.798   3.452  1.00  0.00           N  
ATOM     98  CD2 HIS P   6      -5.986   2.282   1.946  1.00  0.00           C  
ATOM     99  CE1 HIS P   6      -4.532   3.134   3.309  1.00  0.00           C  
ATOM    100  NE2 HIS P   6      -5.449   3.483   2.402  1.00  0.00           N  
ATOM    101  HA  HIS P   6      -3.656  -0.412   3.450  1.00  0.00           H  
ATOM    102  HB2 HIS P   6      -5.934  -0.504   1.495  1.00  0.00           H  
ATOM    103  HB3 HIS P   6      -6.287  -0.581   3.221  1.00  0.00           H  
ATOM    104  HD2 HIS P   6      -6.761   2.192   1.200  1.00  0.00           H  
ATOM    105  HE1 HIS P   6      -3.925   3.837   3.858  1.00  0.00           H  
ATOM    106  N   PRO P   7      -4.551  -2.569   4.489  1.00  0.00           N  
ATOM    107  CA  PRO P   7      -4.771  -3.918   5.066  1.00  0.00           C  
ATOM    108  C   PRO P   7      -6.210  -4.378   4.817  1.00  0.00           C  
ATOM    109  O   PRO P   7      -6.420  -5.112   3.865  1.00  0.00           O  
ATOM    110  CB  PRO P   7      -4.515  -3.717   6.558  1.00  0.00           C  
ATOM    111  CG  PRO P   7      -4.779  -2.266   6.804  1.00  0.00           C  
ATOM    112  CD  PRO P   7      -4.457  -1.534   5.528  1.00  0.00           C  
ATOM    113  OXT PRO P   7      -7.077  -3.987   5.582  1.00  0.00           O  
ATOM    114  HA  PRO P   7      -4.067  -4.626   4.661  1.00  0.00           H  
ATOM    115  HB2 PRO P   7      -5.190  -4.330   7.138  1.00  0.00           H  
ATOM    116  HB3 PRO P   7      -3.490  -3.952   6.798  1.00  0.00           H  
ATOM    117  HG2 PRO P   7      -5.819  -2.121   7.063  1.00  0.00           H  
ATOM    118  HG3 PRO P   7      -4.146  -1.905   7.600  1.00  0.00           H  
ATOM    119  HD2 PRO P   7      -5.180  -0.748   5.351  1.00  0.00           H  
ATOM    120  HD3 PRO P   7      -3.456  -1.132   5.562  1.00  0.00           H  
TER     121      PRO P   7                                                      
ENDMDL                                                                          
MODEL        2                                                                  
ATOM      1  N   ASP P   1       8.044  -0.173  -2.774  1.00  0.00           N  
ATOM      2  CA  ASP P   1       7.582   0.647  -1.617  1.00  0.00           C  
ATOM      3  C   ASP P   1       6.055   0.609  -1.516  1.00  0.00           C  
ATOM      4  O   ASP P   1       5.374   0.201  -2.437  1.00  0.00           O  
ATOM      5  CB  ASP P   1       8.065   2.067  -1.919  1.00  0.00           C  
ATOM      6  CG  ASP P   1       9.560   2.174  -1.615  1.00  0.00           C  
ATOM      7  OD1 ASP P   1       9.923   2.023  -0.459  1.00  0.00           O  
ATOM      8  OD2 ASP P   1      10.318   2.407  -2.542  1.00  0.00           O  
ATOM      9  H1  ASP P   1       7.917  -1.181  -2.558  1.00  0.00           H  
ATOM     10  H2  ASP P   1       9.051   0.020  -2.955  1.00  0.00           H  
ATOM     11  H3  ASP P   1       7.487   0.073  -3.617  1.00  0.00           H  
ATOM     12  HA  ASP P   1       8.031   0.293  -0.702  1.00  0.00           H  
ATOM     13  HB2 ASP P   1       7.892   2.291  -2.961  1.00  0.00           H  
ATOM     14  HB3 ASP P   1       7.523   2.770  -1.304  1.00  0.00           H  
ATOM     15  N   ARG P   2       5.514   1.029  -0.404  1.00  0.00           N  
ATOM     16  CA  ARG P   2       4.033   1.019  -0.238  1.00  0.00           C  
ATOM     17  C   ARG P   2       3.356   1.854  -1.334  1.00  0.00           C  
ATOM     18  O   ARG P   2       3.982   2.358  -2.244  1.00  0.00           O  
ATOM     19  CB  ARG P   2       3.784   1.612   1.149  1.00  0.00           C  
ATOM     20  CG  ARG P   2       4.226   0.608   2.225  1.00  0.00           C  
ATOM     21  CD  ARG P   2       3.382  -0.678   2.148  1.00  0.00           C  
ATOM     22  NE  ARG P   2       4.224  -1.724   2.795  1.00  0.00           N  
ATOM     23  CZ  ARG P   2       4.021  -2.044   4.043  1.00  0.00           C  
ATOM     24  NH1 ARG P   2       2.807  -2.254   4.474  1.00  0.00           N  
ATOM     25  NH2 ARG P   2       5.033  -2.155   4.861  1.00  0.00           N  
ATOM     26  HA  ARG P   2       3.651   0.001  -0.266  1.00  0.00           H  
ATOM     27  HB2 ARG P   2       4.350   2.527   1.253  1.00  0.00           H  
ATOM     28  HB3 ARG P   2       2.733   1.826   1.267  1.00  0.00           H  
ATOM     29  HG2 ARG P   2       5.267   0.362   2.075  1.00  0.00           H  
ATOM     30  HG3 ARG P   2       4.104   1.055   3.201  1.00  0.00           H  
ATOM     31  HD2 ARG P   2       2.454  -0.554   2.689  1.00  0.00           H  
ATOM     32  HD3 ARG P   2       3.184  -0.949   1.121  1.00  0.00           H  
ATOM     33  HE  ARG P   2       4.930  -2.170   2.282  1.00  0.00           H  
ATOM     34 HH11 ARG P   2       2.032  -2.169   3.847  1.00  0.00           H  
ATOM     35 HH12 ARG P   2       2.651  -2.500   5.431  1.00  0.00           H  
ATOM     36 HH21 ARG P   2       5.962  -1.994   4.530  1.00  0.00           H  
ATOM     37 HH22 ARG P   2       4.877  -2.401   5.817  1.00  0.00           H  
ATOM     38  N   VAL P   3       2.066   1.936  -1.249  1.00  0.00           N  
ATOM     39  CA  VAL P   3       1.211   2.646  -2.251  1.00  0.00           C  
ATOM     40  C   VAL P   3      -0.093   3.014  -1.539  1.00  0.00           C  
ATOM     41  O   VAL P   3      -0.105   3.704  -0.538  1.00  0.00           O  
ATOM     42  CB  VAL P   3       0.939   1.556  -3.297  1.00  0.00           C  
ATOM     43  CG1 VAL P   3       0.255   2.161  -4.519  1.00  0.00           C  
ATOM     44  CG2 VAL P   3       2.236   0.864  -3.735  1.00  0.00           C  
ATOM     45  HA  VAL P   3       1.682   3.494  -2.684  1.00  0.00           H  
ATOM     46  HB  VAL P   3       0.284   0.822  -2.846  1.00  0.00           H  
ATOM     47 HG11 VAL P   3      -0.384   1.419  -4.975  1.00  0.00           H  
ATOM     48 HG12 VAL P   3       1.002   2.481  -5.229  1.00  0.00           H  
ATOM     49 HG13 VAL P   3      -0.340   3.009  -4.213  1.00  0.00           H  
ATOM     50 HG21 VAL P   3       2.044   0.262  -4.610  1.00  0.00           H  
ATOM     51 HG22 VAL P   3       2.590   0.226  -2.935  1.00  0.00           H  
ATOM     52 HG23 VAL P   3       2.984   1.605  -3.964  1.00  0.00           H  
ATOM     53  N   TYR P   4      -1.168   2.451  -1.998  1.00  0.00           N  
ATOM     54  CA  TYR P   4      -2.476   2.605  -1.322  1.00  0.00           C  
ATOM     55  C   TYR P   4      -2.597   1.392  -0.393  1.00  0.00           C  
ATOM     56  O   TYR P   4      -3.465   1.276   0.449  1.00  0.00           O  
ATOM     57  CB  TYR P   4      -3.490   2.563  -2.462  1.00  0.00           C  
ATOM     58  CG  TYR P   4      -4.440   1.402  -2.285  1.00  0.00           C  
ATOM     59  CD1 TYR P   4      -5.533   1.520  -1.422  1.00  0.00           C  
ATOM     60  CD2 TYR P   4      -4.222   0.210  -2.984  1.00  0.00           C  
ATOM     61  CE1 TYR P   4      -6.413   0.445  -1.257  1.00  0.00           C  
ATOM     62  CE2 TYR P   4      -5.100  -0.867  -2.820  1.00  0.00           C  
ATOM     63  CZ  TYR P   4      -6.196  -0.750  -1.956  1.00  0.00           C  
ATOM     64  OH  TYR P   4      -7.064  -1.811  -1.794  1.00  0.00           O  
ATOM     65  HA  TYR P   4      -2.519   3.516  -0.779  1.00  0.00           H  
ATOM     66  HB2 TYR P   4      -4.043   3.481  -2.474  1.00  0.00           H  
ATOM     67  HB3 TYR P   4      -2.959   2.445  -3.396  1.00  0.00           H  
ATOM     68  HD1 TYR P   4      -5.695   2.443  -0.884  1.00  0.00           H  
ATOM     69  HD2 TYR P   4      -3.372   0.121  -3.650  1.00  0.00           H  
ATOM     70  HE1 TYR P   4      -7.258   0.535  -0.590  1.00  0.00           H  
ATOM     71  HE2 TYR P   4      -4.934  -1.788  -3.359  1.00  0.00           H  
ATOM     72  HH  TYR P   4      -7.626  -1.856  -2.571  1.00  0.00           H  
ATOM     73  N   ILE P   5      -1.651   0.522  -0.587  1.00  0.00           N  
ATOM     74  CA  ILE P   5      -1.474  -0.756   0.185  1.00  0.00           C  
ATOM     75  C   ILE P   5      -2.075  -0.662   1.598  1.00  0.00           C  
ATOM     76  O   ILE P   5      -1.398  -0.356   2.560  1.00  0.00           O  
ATOM     77  CB  ILE P   5       0.073  -0.937   0.223  1.00  0.00           C  
ATOM     78  CG1 ILE P   5       0.733   0.145   1.093  1.00  0.00           C  
ATOM     79  CG2 ILE P   5       0.640  -0.864  -1.207  1.00  0.00           C  
ATOM     80  CD1 ILE P   5       0.037   1.491   0.940  1.00  0.00           C  
ATOM     81  HA  ILE P   5      -1.918  -1.578  -0.353  1.00  0.00           H  
ATOM     82  HB  ILE P   5       0.331  -1.900   0.635  1.00  0.00           H  
ATOM     83 HG12 ILE P   5       0.692  -0.157   2.125  1.00  0.00           H  
ATOM     84 HG13 ILE P   5       1.760   0.248   0.788  1.00  0.00           H  
ATOM     85 HG21 ILE P   5       1.209   0.041  -1.329  1.00  0.00           H  
ATOM     86 HG22 ILE P   5      -0.172  -0.870  -1.922  1.00  0.00           H  
ATOM     87 HG23 ILE P   5       1.280  -1.713  -1.389  1.00  0.00           H  
ATOM     88 HD11 ILE P   5       0.649   2.265   1.372  1.00  0.00           H  
ATOM     89 HD12 ILE P   5      -0.921   1.466   1.431  1.00  0.00           H  
ATOM     90 HD13 ILE P   5      -0.102   1.689  -0.103  1.00  0.00           H  
ATOM     91  N   HIS P   6      -3.348  -0.926   1.726  1.00  0.00           N  
ATOM     92  CA  HIS P   6      -3.998  -0.855   3.067  1.00  0.00           C  
ATOM     93  C   HIS P   6      -4.930  -2.057   3.269  1.00  0.00           C  
ATOM     94  O   HIS P   6      -6.051  -2.053   2.800  1.00  0.00           O  
ATOM     95  CB  HIS P   6      -4.801   0.445   3.048  1.00  0.00           C  
ATOM     96  CG  HIS P   6      -5.127   0.855   4.457  1.00  0.00           C  
ATOM     97  ND1 HIS P   6      -4.458   1.883   5.102  1.00  0.00           N  
ATOM     98  CD2 HIS P   6      -6.047   0.383   5.360  1.00  0.00           C  
ATOM     99  CE1 HIS P   6      -4.981   1.997   6.336  1.00  0.00           C  
ATOM    100  NE2 HIS P   6      -5.954   1.106   6.545  1.00  0.00           N  
ATOM    101  HA  HIS P   6      -3.254  -0.817   3.846  1.00  0.00           H  
ATOM    102  HB2 HIS P   6      -4.219   1.220   2.573  1.00  0.00           H  
ATOM    103  HB3 HIS P   6      -5.717   0.294   2.496  1.00  0.00           H  
ATOM    104  HD2 HIS P   6      -6.740  -0.426   5.178  1.00  0.00           H  
ATOM    105  HE1 HIS P   6      -4.654   2.720   7.068  1.00  0.00           H  
ATOM    106  N   PRO P   7      -4.437  -3.052   3.966  1.00  0.00           N  
ATOM    107  CA  PRO P   7      -5.247  -4.267   4.228  1.00  0.00           C  
ATOM    108  C   PRO P   7      -6.352  -3.965   5.245  1.00  0.00           C  
ATOM    109  O   PRO P   7      -7.504  -3.926   4.845  1.00  0.00           O  
ATOM    110  CB  PRO P   7      -4.237  -5.256   4.801  1.00  0.00           C  
ATOM    111  CG  PRO P   7      -3.152  -4.407   5.383  1.00  0.00           C  
ATOM    112  CD  PRO P   7      -3.100  -3.141   4.569  1.00  0.00           C  
ATOM    113  OXT PRO P   7      -6.025  -3.779   6.406  1.00  0.00           O  
ATOM    114  HA  PRO P   7      -5.665  -4.653   3.312  1.00  0.00           H  
ATOM    115  HB2 PRO P   7      -4.698  -5.861   5.570  1.00  0.00           H  
ATOM    116  HB3 PRO P   7      -3.835  -5.882   4.019  1.00  0.00           H  
ATOM    117  HG2 PRO P   7      -3.379  -4.177   6.415  1.00  0.00           H  
ATOM    118  HG3 PRO P   7      -2.205  -4.920   5.317  1.00  0.00           H  
ATOM    119  HD2 PRO P   7      -2.910  -2.288   5.208  1.00  0.00           H  
ATOM    120  HD3 PRO P   7      -2.349  -3.215   3.797  1.00  0.00           H  
TER     121      PRO P   7                                                      
ENDMDL                                                                          
MODEL        3                                                                  
ATOM      1  N   ASP P   1       7.900  -0.510  -2.489  1.00  0.00           N  
ATOM      2  CA  ASP P   1       7.428   0.348  -1.365  1.00  0.00           C  
ATOM      3  C   ASP P   1       5.898   0.401  -1.346  1.00  0.00           C  
ATOM      4  O   ASP P   1       5.247   0.162  -2.345  1.00  0.00           O  
ATOM      5  CB  ASP P   1       8.009   1.733  -1.653  1.00  0.00           C  
ATOM      6  CG  ASP P   1       9.480   1.766  -1.236  1.00  0.00           C  
ATOM      7  OD1 ASP P   1       9.740   1.993  -0.066  1.00  0.00           O  
ATOM      8  OD2 ASP P   1      10.323   1.564  -2.095  1.00  0.00           O  
ATOM      9  H1  ASP P   1       8.929  -0.410  -2.594  1.00  0.00           H  
ATOM     10  H2  ASP P   1       7.431  -0.215  -3.371  1.00  0.00           H  
ATOM     11  H3  ASP P   1       7.669  -1.503  -2.288  1.00  0.00           H  
ATOM     12  HA  ASP P   1       7.804  -0.021  -0.425  1.00  0.00           H  
ATOM     13  HB2 ASP P   1       7.928   1.944  -2.710  1.00  0.00           H  
ATOM     14  HB3 ASP P   1       7.462   2.477  -1.093  1.00  0.00           H  
ATOM     15  N   ARG P   2       5.319   0.713  -0.217  1.00  0.00           N  
ATOM     16  CA  ARG P   2       3.834   0.781  -0.128  1.00  0.00           C  
ATOM     17  C   ARG P   2       3.275   1.797  -1.136  1.00  0.00           C  
ATOM     18  O   ARG P   2       3.985   2.373  -1.936  1.00  0.00           O  
ATOM     19  CB  ARG P   2       3.538   1.205   1.311  1.00  0.00           C  
ATOM     20  CG  ARG P   2       3.853   0.041   2.264  1.00  0.00           C  
ATOM     21  CD  ARG P   2       2.943  -1.165   1.967  1.00  0.00           C  
ATOM     22  NE  ARG P   2       3.674  -2.342   2.518  1.00  0.00           N  
ATOM     23  CZ  ARG P   2       3.123  -3.525   2.485  1.00  0.00           C  
ATOM     24  NH1 ARG P   2       3.309  -4.304   1.455  1.00  0.00           N  
ATOM     25  NH2 ARG P   2       2.386  -3.929   3.484  1.00  0.00           N  
ATOM     26  HA  ARG P   2       3.393  -0.196  -0.312  1.00  0.00           H  
ATOM     27  HB2 ARG P   2       4.152   2.057   1.566  1.00  0.00           H  
ATOM     28  HB3 ARG P   2       2.497   1.472   1.402  1.00  0.00           H  
ATOM     29  HG2 ARG P   2       4.886  -0.252   2.139  1.00  0.00           H  
ATOM     30  HG3 ARG P   2       3.695   0.363   3.282  1.00  0.00           H  
ATOM     31  HD2 ARG P   2       1.988  -1.050   2.463  1.00  0.00           H  
ATOM     32  HD3 ARG P   2       2.798  -1.288   0.904  1.00  0.00           H  
ATOM     33  HE  ARG P   2       4.568  -2.229   2.903  1.00  0.00           H  
ATOM     34 HH11 ARG P   2       3.874  -3.994   0.690  1.00  0.00           H  
ATOM     35 HH12 ARG P   2       2.887  -5.210   1.429  1.00  0.00           H  
ATOM     36 HH21 ARG P   2       2.244  -3.331   4.273  1.00  0.00           H  
ATOM     37 HH22 ARG P   2       1.964  -4.835   3.459  1.00  0.00           H  
ATOM     38  N   VAL P   3       1.989   1.950  -1.110  1.00  0.00           N  
ATOM     39  CA  VAL P   3       1.241   2.838  -2.052  1.00  0.00           C  
ATOM     40  C   VAL P   3      -0.083   3.191  -1.371  1.00  0.00           C  
ATOM     41  O   VAL P   3      -0.121   3.742  -0.286  1.00  0.00           O  
ATOM     42  CB  VAL P   3       0.975   1.915  -3.250  1.00  0.00           C  
ATOM     43  CG1 VAL P   3       0.403   2.718  -4.415  1.00  0.00           C  
ATOM     44  CG2 VAL P   3       2.256   1.206  -3.705  1.00  0.00           C  
ATOM     45  HA  VAL P   3       1.784   3.704  -2.340  1.00  0.00           H  
ATOM     46  HB  VAL P   3       0.253   1.171  -2.938  1.00  0.00           H  
ATOM     47 HG11 VAL P   3      -0.304   2.106  -4.956  1.00  0.00           H  
ATOM     48 HG12 VAL P   3       1.203   3.014  -5.074  1.00  0.00           H  
ATOM     49 HG13 VAL P   3      -0.098   3.594  -4.033  1.00  0.00           H  
ATOM     50 HG21 VAL P   3       3.056   1.923  -3.792  1.00  0.00           H  
ATOM     51 HG22 VAL P   3       2.085   0.737  -4.662  1.00  0.00           H  
ATOM     52 HG23 VAL P   3       2.524   0.449  -2.981  1.00  0.00           H  
ATOM     53  N   TYR P   4      -1.157   2.763  -1.962  1.00  0.00           N  
ATOM     54  CA  TYR P   4      -2.495   2.909  -1.346  1.00  0.00           C  
ATOM     55  C   TYR P   4      -2.742   1.592  -0.599  1.00  0.00           C  
ATOM     56  O   TYR P   4      -3.669   1.418   0.166  1.00  0.00           O  
ATOM     57  CB  TYR P   4      -3.433   3.086  -2.536  1.00  0.00           C  
ATOM     58  CG  TYR P   4      -4.464   1.986  -2.568  1.00  0.00           C  
ATOM     59  CD1 TYR P   4      -5.578   2.049  -1.729  1.00  0.00           C  
ATOM     60  CD2 TYR P   4      -4.300   0.903  -3.440  1.00  0.00           C  
ATOM     61  CE1 TYR P   4      -6.535   1.027  -1.758  1.00  0.00           C  
ATOM     62  CE2 TYR P   4      -5.256  -0.120  -3.471  1.00  0.00           C  
ATOM     63  CZ  TYR P   4      -6.374  -0.058  -2.630  1.00  0.00           C  
ATOM     64  OH  TYR P   4      -7.318  -1.065  -2.659  1.00  0.00           O  
ATOM     65  HA  TYR P   4      -2.521   3.740  -0.684  1.00  0.00           H  
ATOM     66  HB2 TYR P   4      -3.923   4.037  -2.458  1.00  0.00           H  
ATOM     67  HB3 TYR P   4      -2.849   3.051  -3.444  1.00  0.00           H  
ATOM     68  HD1 TYR P   4      -5.698   2.885  -1.057  1.00  0.00           H  
ATOM     69  HD2 TYR P   4      -3.434   0.856  -4.088  1.00  0.00           H  
ATOM     70  HE1 TYR P   4      -7.398   1.075  -1.109  1.00  0.00           H  
ATOM     71  HE2 TYR P   4      -5.132  -0.956  -4.143  1.00  0.00           H  
ATOM     72  HH  TYR P   4      -8.159  -0.676  -2.906  1.00  0.00           H  
ATOM     73  N   ILE P   5      -1.834   0.698  -0.856  1.00  0.00           N  
ATOM     74  CA  ILE P   5      -1.778  -0.679  -0.258  1.00  0.00           C  
ATOM     75  C   ILE P   5      -2.465  -0.737   1.118  1.00  0.00           C  
ATOM     76  O   ILE P   5      -1.839  -0.594   2.150  1.00  0.00           O  
ATOM     77  CB  ILE P   5      -0.249  -0.961  -0.156  1.00  0.00           C  
ATOM     78  CG1 ILE P   5       0.411  -0.048   0.890  1.00  0.00           C  
ATOM     79  CG2 ILE P   5       0.413  -0.735  -1.527  1.00  0.00           C  
ATOM     80  CD1 ILE P   5      -0.198   1.348   0.882  1.00  0.00           C  
ATOM     81  HA  ILE P   5      -2.230  -1.392  -0.927  1.00  0.00           H  
ATOM     82  HB  ILE P   5      -0.071  -1.984   0.136  1.00  0.00           H  
ATOM     83 HG12 ILE P   5       0.284  -0.480   1.868  1.00  0.00           H  
ATOM     84 HG13 ILE P   5       1.460   0.029   0.663  1.00  0.00           H  
ATOM     85 HG21 ILE P   5      -0.350  -0.593  -2.281  1.00  0.00           H  
ATOM     86 HG22 ILE P   5       1.015  -1.591  -1.788  1.00  0.00           H  
ATOM     87 HG23 ILE P   5       1.040   0.138  -1.491  1.00  0.00           H  
ATOM     88 HD11 ILE P   5      -0.257   1.690  -0.130  1.00  0.00           H  
ATOM     89 HD12 ILE P   5       0.428   2.018   1.447  1.00  0.00           H  
ATOM     90 HD13 ILE P   5      -1.185   1.320   1.309  1.00  0.00           H  
ATOM     91  N   HIS P   6      -3.754  -0.952   1.135  1.00  0.00           N  
ATOM     92  CA  HIS P   6      -4.486  -1.023   2.433  1.00  0.00           C  
ATOM     93  C   HIS P   6      -4.151  -2.332   3.157  1.00  0.00           C  
ATOM     94  O   HIS P   6      -3.592  -3.237   2.570  1.00  0.00           O  
ATOM     95  CB  HIS P   6      -5.967  -0.980   2.058  1.00  0.00           C  
ATOM     96  CG  HIS P   6      -6.489   0.422   2.217  1.00  0.00           C  
ATOM     97  ND1 HIS P   6      -5.671   1.534   2.089  1.00  0.00           N  
ATOM     98  CD2 HIS P   6      -7.742   0.909   2.493  1.00  0.00           C  
ATOM     99  CE1 HIS P   6      -6.435   2.624   2.287  1.00  0.00           C  
ATOM    100  NE2 HIS P   6      -7.706   2.300   2.538  1.00  0.00           N  
ATOM    101  HA  HIS P   6      -4.237  -0.175   3.053  1.00  0.00           H  
ATOM    102  HB2 HIS P   6      -6.087  -1.295   1.031  1.00  0.00           H  
ATOM    103  HB3 HIS P   6      -6.522  -1.645   2.703  1.00  0.00           H  
ATOM    104  HD2 HIS P   6      -8.624   0.304   2.653  1.00  0.00           H  
ATOM    105  HE1 HIS P   6      -6.064   3.638   2.248  1.00  0.00           H  
ATOM    106  N   PRO P   7      -4.507  -2.391   4.417  1.00  0.00           N  
ATOM    107  CA  PRO P   7      -4.237  -3.606   5.224  1.00  0.00           C  
ATOM    108  C   PRO P   7      -5.179  -4.741   4.812  1.00  0.00           C  
ATOM    109  O   PRO P   7      -4.682  -5.790   4.436  1.00  0.00           O  
ATOM    110  CB  PRO P   7      -4.522  -3.156   6.655  1.00  0.00           C  
ATOM    111  CG  PRO P   7      -5.473  -2.011   6.519  1.00  0.00           C  
ATOM    112  CD  PRO P   7      -5.183  -1.347   5.198  1.00  0.00           C  
ATOM    113  OXT PRO P   7      -6.381  -4.542   4.881  1.00  0.00           O  
ATOM    114  HA  PRO P   7      -3.208  -3.908   5.129  1.00  0.00           H  
ATOM    115  HB2 PRO P   7      -4.974  -3.961   7.217  1.00  0.00           H  
ATOM    116  HB3 PRO P   7      -3.612  -2.826   7.133  1.00  0.00           H  
ATOM    117  HG2 PRO P   7      -6.492  -2.375   6.537  1.00  0.00           H  
ATOM    118  HG3 PRO P   7      -5.318  -1.305   7.322  1.00  0.00           H  
ATOM    119  HD2 PRO P   7      -6.106  -1.046   4.717  1.00  0.00           H  
ATOM    120  HD3 PRO P   7      -4.529  -0.500   5.334  1.00  0.00           H  
TER     121      PRO P   7                                                      
ENDMDL                                                                          
MODEL        4                                                                  
ATOM      1  N   ASP P   1       7.955  -0.241  -2.703  1.00  0.00           N  
ATOM      2  CA  ASP P   1       7.489   0.405  -1.441  1.00  0.00           C  
ATOM      3  C   ASP P   1       5.960   0.434  -1.396  1.00  0.00           C  
ATOM      4  O   ASP P   1       5.294   0.134  -2.368  1.00  0.00           O  
ATOM      5  CB  ASP P   1       8.051   1.827  -1.492  1.00  0.00           C  
ATOM      6  CG  ASP P   1       9.361   1.888  -0.706  1.00  0.00           C  
ATOM      7  OD1 ASP P   1       9.370   1.438   0.428  1.00  0.00           O  
ATOM      8  OD2 ASP P   1      10.333   2.383  -1.251  1.00  0.00           O  
ATOM      9  H1  ASP P   1       7.717   0.367  -3.512  1.00  0.00           H  
ATOM     10  H2  ASP P   1       7.487  -1.163  -2.812  1.00  0.00           H  
ATOM     11  H3  ASP P   1       8.984  -0.374  -2.664  1.00  0.00           H  
ATOM     12  HA  ASP P   1       7.882  -0.116  -0.583  1.00  0.00           H  
ATOM     13  HB2 ASP P   1       8.233   2.103  -2.521  1.00  0.00           H  
ATOM     14  HB3 ASP P   1       7.338   2.511  -1.055  1.00  0.00           H  
ATOM     15  N   ARG P   2       5.397   0.794  -0.272  1.00  0.00           N  
ATOM     16  CA  ARG P   2       3.912   0.844  -0.159  1.00  0.00           C  
ATOM     17  C   ARG P   2       3.322   1.808  -1.198  1.00  0.00           C  
ATOM     18  O   ARG P   2       4.009   2.360  -2.035  1.00  0.00           O  
ATOM     19  CB  ARG P   2       3.635   1.322   1.266  1.00  0.00           C  
ATOM     20  CG  ARG P   2       3.983   0.203   2.260  1.00  0.00           C  
ATOM     21  CD  ARG P   2       3.081  -1.024   2.033  1.00  0.00           C  
ATOM     22  NE  ARG P   2       3.834  -2.166   2.621  1.00  0.00           N  
ATOM     23  CZ  ARG P   2       3.507  -3.391   2.313  1.00  0.00           C  
ATOM     24  NH1 ARG P   2       2.277  -3.798   2.473  1.00  0.00           N  
ATOM     25  NH2 ARG P   2       4.409  -4.210   1.844  1.00  0.00           N  
ATOM     26  HA  ARG P   2       3.483  -0.146  -0.295  1.00  0.00           H  
ATOM     27  HB2 ARG P   2       4.241   2.192   1.475  1.00  0.00           H  
ATOM     28  HB3 ARG P   2       2.592   1.579   1.364  1.00  0.00           H  
ATOM     29  HG2 ARG P   2       5.016  -0.084   2.125  1.00  0.00           H  
ATOM     30  HG3 ARG P   2       3.843   0.566   3.267  1.00  0.00           H  
ATOM     31  HD2 ARG P   2       2.133  -0.896   2.542  1.00  0.00           H  
ATOM     32  HD3 ARG P   2       2.918  -1.195   0.979  1.00  0.00           H  
ATOM     33  HE  ARG P   2       4.576  -1.998   3.239  1.00  0.00           H  
ATOM     34 HH11 ARG P   2       1.586  -3.171   2.832  1.00  0.00           H  
ATOM     35 HH12 ARG P   2       2.027  -4.737   2.237  1.00  0.00           H  
ATOM     36 HH21 ARG P   2       5.351  -3.898   1.721  1.00  0.00           H  
ATOM     37 HH22 ARG P   2       4.158  -5.148   1.607  1.00  0.00           H  
ATOM     38  N   VAL P   3       2.035   1.947  -1.155  1.00  0.00           N  
ATOM     39  CA  VAL P   3       1.259   2.787  -2.118  1.00  0.00           C  
ATOM     40  C   VAL P   3      -0.059   3.149  -1.429  1.00  0.00           C  
ATOM     41  O   VAL P   3      -0.085   3.743  -0.367  1.00  0.00           O  
ATOM     42  CB  VAL P   3       0.984   1.811  -3.273  1.00  0.00           C  
ATOM     43  CG1 VAL P   3       0.380   2.559  -4.459  1.00  0.00           C  
ATOM     44  CG2 VAL P   3       2.267   1.101  -3.723  1.00  0.00           C  
ATOM     45  HA  VAL P   3       1.785   3.647  -2.452  1.00  0.00           H  
ATOM     46  HB  VAL P   3       0.279   1.071  -2.918  1.00  0.00           H  
ATOM     47 HG11 VAL P   3       1.165   2.846  -5.139  1.00  0.00           H  
ATOM     48 HG12 VAL P   3      -0.133   3.439  -4.102  1.00  0.00           H  
ATOM     49 HG13 VAL P   3      -0.321   1.913  -4.967  1.00  0.00           H  
ATOM     50 HG21 VAL P   3       2.559   0.378  -2.974  1.00  0.00           H  
ATOM     51 HG22 VAL P   3       3.055   1.824  -3.854  1.00  0.00           H  
ATOM     52 HG23 VAL P   3       2.085   0.591  -4.658  1.00  0.00           H  
ATOM     53  N   TYR P   4      -1.135   2.684  -1.983  1.00  0.00           N  
ATOM     54  CA  TYR P   4      -2.465   2.836  -1.352  1.00  0.00           C  
ATOM     55  C   TYR P   4      -2.683   1.545  -0.552  1.00  0.00           C  
ATOM     56  O   TYR P   4      -3.597   1.387   0.230  1.00  0.00           O  
ATOM     57  CB  TYR P   4      -3.422   2.958  -2.532  1.00  0.00           C  
ATOM     58  CG  TYR P   4      -4.447   1.850  -2.503  1.00  0.00           C  
ATOM     59  CD1 TYR P   4      -4.158   0.617  -3.102  1.00  0.00           C  
ATOM     60  CD2 TYR P   4      -5.678   2.056  -1.880  1.00  0.00           C  
ATOM     61  CE1 TYR P   4      -5.107  -0.410  -3.075  1.00  0.00           C  
ATOM     62  CE2 TYR P   4      -6.629   1.029  -1.852  1.00  0.00           C  
ATOM     63  CZ  TYR P   4      -6.344  -0.205  -2.451  1.00  0.00           C  
ATOM     64  OH  TYR P   4      -7.280  -1.218  -2.424  1.00  0.00           O  
ATOM     65  HA  TYR P   4      -2.491   3.691  -0.721  1.00  0.00           H  
ATOM     66  HB2 TYR P   4      -3.919   3.908  -2.487  1.00  0.00           H  
ATOM     67  HB3 TYR P   4      -2.853   2.888  -3.448  1.00  0.00           H  
ATOM     68  HD1 TYR P   4      -3.200   0.461  -3.583  1.00  0.00           H  
ATOM     69  HD2 TYR P   4      -5.894   3.009  -1.419  1.00  0.00           H  
ATOM     70  HE1 TYR P   4      -4.886  -1.362  -3.536  1.00  0.00           H  
ATOM     71  HE2 TYR P   4      -7.583   1.188  -1.370  1.00  0.00           H  
ATOM     72  HH  TYR P   4      -7.901  -1.066  -3.140  1.00  0.00           H  
ATOM     73  N   ILE P   5      -1.764   0.656  -0.786  1.00  0.00           N  
ATOM     74  CA  ILE P   5      -1.680  -0.697  -0.137  1.00  0.00           C  
ATOM     75  C   ILE P   5      -2.345  -0.711   1.250  1.00  0.00           C  
ATOM     76  O   ILE P   5      -1.707  -0.516   2.266  1.00  0.00           O  
ATOM     77  CB  ILE P   5      -0.145  -0.953  -0.047  1.00  0.00           C  
ATOM     78  CG1 ILE P   5       0.517   0.010   0.951  1.00  0.00           C  
ATOM     79  CG2 ILE P   5       0.494  -0.775  -1.437  1.00  0.00           C  
ATOM     80  CD1 ILE P   5      -0.114   1.395   0.898  1.00  0.00           C  
ATOM     81  HA  ILE P   5      -2.130  -1.442  -0.772  1.00  0.00           H  
ATOM     82  HB  ILE P   5       0.051  -1.961   0.282  1.00  0.00           H  
ATOM     83 HG12 ILE P   5       0.412  -0.384   1.947  1.00  0.00           H  
ATOM     84 HG13 ILE P   5       1.561   0.094   0.704  1.00  0.00           H  
ATOM     85 HG21 ILE P   5      -0.283  -0.671  -2.184  1.00  0.00           H  
ATOM     86 HG22 ILE P   5       1.101  -1.633  -1.672  1.00  0.00           H  
ATOM     87 HG23 ILE P   5       1.110   0.107  -1.444  1.00  0.00           H  
ATOM     88 HD11 ILE P   5      -0.192   1.698  -0.126  1.00  0.00           H  
ATOM     89 HD12 ILE P   5       0.510   2.096   1.429  1.00  0.00           H  
ATOM     90 HD13 ILE P   5      -1.094   1.370   1.340  1.00  0.00           H  
ATOM     91  N   HIS P   6      -3.629  -0.948   1.294  1.00  0.00           N  
ATOM     92  CA  HIS P   6      -4.341  -0.980   2.606  1.00  0.00           C  
ATOM     93  C   HIS P   6      -4.355  -2.408   3.165  1.00  0.00           C  
ATOM     94  O   HIS P   6      -4.246  -3.363   2.422  1.00  0.00           O  
ATOM     95  CB  HIS P   6      -5.765  -0.508   2.296  1.00  0.00           C  
ATOM     96  CG  HIS P   6      -6.133   0.625   3.215  1.00  0.00           C  
ATOM     97  ND1 HIS P   6      -5.219   1.596   3.594  1.00  0.00           N  
ATOM     98  CD2 HIS P   6      -7.310   0.955   3.839  1.00  0.00           C  
ATOM     99  CE1 HIS P   6      -5.856   2.456   4.410  1.00  0.00           C  
ATOM    100  NE2 HIS P   6      -7.133   2.112   4.593  1.00  0.00           N  
ATOM    101  HA  HIS P   6      -3.871  -0.306   3.305  1.00  0.00           H  
ATOM    102  HB2 HIS P   6      -5.817  -0.171   1.272  1.00  0.00           H  
ATOM    103  HB3 HIS P   6      -6.456  -1.325   2.441  1.00  0.00           H  
ATOM    104  HD2 HIS P   6      -8.234   0.401   3.758  1.00  0.00           H  
ATOM    105  HE1 HIS P   6      -5.390   3.320   4.861  1.00  0.00           H  
ATOM    106  N   PRO P   7      -4.491  -2.509   4.463  1.00  0.00           N  
ATOM    107  CA  PRO P   7      -4.518  -3.838   5.121  1.00  0.00           C  
ATOM    108  C   PRO P   7      -5.848  -4.544   4.843  1.00  0.00           C  
ATOM    109  O   PRO P   7      -6.052  -5.618   5.387  1.00  0.00           O  
ATOM    110  CB  PRO P   7      -4.378  -3.507   6.605  1.00  0.00           C  
ATOM    111  CG  PRO P   7      -4.889  -2.108   6.741  1.00  0.00           C  
ATOM    112  CD  PRO P   7      -4.628  -1.411   5.431  1.00  0.00           C  
ATOM    113  OXT PRO P   7      -6.640  -4.001   4.091  1.00  0.00           O  
ATOM    114  HA  PRO P   7      -3.687  -4.443   4.797  1.00  0.00           H  
ATOM    115  HB2 PRO P   7      -4.975  -4.188   7.198  1.00  0.00           H  
ATOM    116  HB3 PRO P   7      -3.343  -3.553   6.905  1.00  0.00           H  
ATOM    117  HG2 PRO P   7      -5.949  -2.122   6.949  1.00  0.00           H  
ATOM    118  HG3 PRO P   7      -4.363  -1.599   7.533  1.00  0.00           H  
ATOM    119  HD2 PRO P   7      -5.463  -0.774   5.170  1.00  0.00           H  
ATOM    120  HD3 PRO P   7      -3.712  -0.842   5.479  1.00  0.00           H  
TER     121      PRO P   7                                                      
ENDMDL                                                                          
MODEL        5                                                                  
ATOM      1  N   ASP P   1       7.952  -0.344  -2.633  1.00  0.00           N  
ATOM      2  CA  ASP P   1       7.496   0.438  -1.447  1.00  0.00           C  
ATOM      3  C   ASP P   1       5.966   0.456  -1.382  1.00  0.00           C  
ATOM      4  O   ASP P   1       5.291   0.078  -2.319  1.00  0.00           O  
ATOM      5  CB  ASP P   1       8.044   1.851  -1.663  1.00  0.00           C  
ATOM      6  CG  ASP P   1       7.514   2.414  -2.985  1.00  0.00           C  
ATOM      7  OD1 ASP P   1       6.328   2.691  -3.054  1.00  0.00           O  
ATOM      8  OD2 ASP P   1       8.305   2.559  -3.903  1.00  0.00           O  
ATOM      9  H1  ASP P   1       8.968  -0.182  -2.785  1.00  0.00           H  
ATOM     10  H2  ASP P   1       7.422  -0.038  -3.474  1.00  0.00           H  
ATOM     11  H3  ASP P   1       7.786  -1.356  -2.467  1.00  0.00           H  
ATOM     12  HA  ASP P   1       7.906   0.019  -0.540  1.00  0.00           H  
ATOM     13  HB2 ASP P   1       7.730   2.486  -0.848  1.00  0.00           H  
ATOM     14  HB3 ASP P   1       9.123   1.816  -1.696  1.00  0.00           H  
ATOM     15  N   ARG P   2       5.415   0.893  -0.280  1.00  0.00           N  
ATOM     16  CA  ARG P   2       3.931   0.937  -0.149  1.00  0.00           C  
ATOM     17  C   ARG P   2       3.313   1.807  -1.255  1.00  0.00           C  
ATOM     18  O   ARG P   2       3.981   2.297  -2.143  1.00  0.00           O  
ATOM     19  CB  ARG P   2       3.669   1.527   1.236  1.00  0.00           C  
ATOM     20  CG  ARG P   2       4.049   0.497   2.312  1.00  0.00           C  
ATOM     21  CD  ARG P   2       3.158  -0.755   2.203  1.00  0.00           C  
ATOM     22  NE  ARG P   2       3.932  -1.832   2.881  1.00  0.00           N  
ATOM     23  CZ  ARG P   2       3.332  -2.646   3.705  1.00  0.00           C  
ATOM     24  NH1 ARG P   2       2.433  -3.480   3.258  1.00  0.00           N  
ATOM     25  NH2 ARG P   2       3.630  -2.628   4.975  1.00  0.00           N  
ATOM     26  HA  ARG P   2       3.512  -0.065  -0.197  1.00  0.00           H  
ATOM     27  HB2 ARG P   2       4.266   2.418   1.363  1.00  0.00           H  
ATOM     28  HB3 ARG P   2       2.624   1.776   1.331  1.00  0.00           H  
ATOM     29  HG2 ARG P   2       5.083   0.211   2.181  1.00  0.00           H  
ATOM     30  HG3 ARG P   2       3.922   0.939   3.289  1.00  0.00           H  
ATOM     31  HD2 ARG P   2       2.215  -0.593   2.710  1.00  0.00           H  
ATOM     32  HD3 ARG P   2       2.987  -1.020   1.170  1.00  0.00           H  
ATOM     33  HE  ARG P   2       4.892  -1.929   2.708  1.00  0.00           H  
ATOM     34 HH11 ARG P   2       2.204  -3.494   2.285  1.00  0.00           H  
ATOM     35 HH12 ARG P   2       1.972  -4.105   3.889  1.00  0.00           H  
ATOM     36 HH21 ARG P   2       4.319  -1.989   5.317  1.00  0.00           H  
ATOM     37 HH22 ARG P   2       3.171  -3.252   5.606  1.00  0.00           H  
ATOM     38  N   VAL P   3       2.025   1.931  -1.203  1.00  0.00           N  
ATOM     39  CA  VAL P   3       1.223   2.681  -2.220  1.00  0.00           C  
ATOM     40  C   VAL P   3      -0.089   3.081  -1.541  1.00  0.00           C  
ATOM     41  O   VAL P   3      -0.109   3.760  -0.532  1.00  0.00           O  
ATOM     42  CB  VAL P   3       0.947   1.610  -3.288  1.00  0.00           C  
ATOM     43  CG1 VAL P   3       0.314   2.251  -4.520  1.00  0.00           C  
ATOM     44  CG2 VAL P   3       2.232   0.884  -3.699  1.00  0.00           C  
ATOM     45  HA  VAL P   3       1.732   3.517  -2.629  1.00  0.00           H  
ATOM     46  HB  VAL P   3       0.256   0.892  -2.863  1.00  0.00           H  
ATOM     47 HG11 VAL P   3      -0.363   1.546  -4.981  1.00  0.00           H  
ATOM     48 HG12 VAL P   3       1.088   2.520  -5.221  1.00  0.00           H  
ATOM     49 HG13 VAL P   3      -0.232   3.134  -4.224  1.00  0.00           H  
ATOM     50 HG21 VAL P   3       2.046   0.301  -4.587  1.00  0.00           H  
ATOM     51 HG22 VAL P   3       2.545   0.227  -2.899  1.00  0.00           H  
ATOM     52 HG23 VAL P   3       3.008   1.604  -3.897  1.00  0.00           H  
ATOM     53  N   TYR P   4      -1.167   2.558  -2.039  1.00  0.00           N  
ATOM     54  CA  TYR P   4      -2.490   2.745  -1.402  1.00  0.00           C  
ATOM     55  C   TYR P   4      -2.678   1.522  -0.495  1.00  0.00           C  
ATOM     56  O   TYR P   4      -3.577   1.418   0.315  1.00  0.00           O  
ATOM     57  CB  TYR P   4      -3.467   2.754  -2.574  1.00  0.00           C  
ATOM     58  CG  TYR P   4      -4.472   1.637  -2.437  1.00  0.00           C  
ATOM     59  CD1 TYR P   4      -5.604   1.813  -1.638  1.00  0.00           C  
ATOM     60  CD2 TYR P   4      -4.266   0.427  -3.108  1.00  0.00           C  
ATOM     61  CE1 TYR P   4      -6.538   0.777  -1.510  1.00  0.00           C  
ATOM     62  CE2 TYR P   4      -5.198  -0.610  -2.982  1.00  0.00           C  
ATOM     63  CZ  TYR P   4      -6.335  -0.434  -2.182  1.00  0.00           C  
ATOM     64  OH  TYR P   4      -7.254  -1.456  -2.056  1.00  0.00           O  
ATOM     65  HA  TYR P   4      -2.519   3.648  -0.844  1.00  0.00           H  
ATOM     66  HB2 TYR P   4      -3.978   3.697  -2.598  1.00  0.00           H  
ATOM     67  HB3 TYR P   4      -2.910   2.618  -3.489  1.00  0.00           H  
ATOM     68  HD1 TYR P   4      -5.757   2.748  -1.121  1.00  0.00           H  
ATOM     69  HD2 TYR P   4      -3.386   0.294  -3.724  1.00  0.00           H  
ATOM     70  HE1 TYR P   4      -7.414   0.913  -0.893  1.00  0.00           H  
ATOM     71  HE2 TYR P   4      -5.041  -1.544  -3.500  1.00  0.00           H  
ATOM     72  HH  TYR P   4      -6.983  -2.010  -1.321  1.00  0.00           H  
ATOM     73  N   ILE P   5      -1.751   0.628  -0.671  1.00  0.00           N  
ATOM     74  CA  ILE P   5      -1.637  -0.666   0.086  1.00  0.00           C  
ATOM     75  C   ILE P   5      -2.282  -0.574   1.481  1.00  0.00           C  
ATOM     76  O   ILE P   5      -1.630  -0.291   2.468  1.00  0.00           O  
ATOM     77  CB  ILE P   5      -0.100  -0.895   0.172  1.00  0.00           C  
ATOM     78  CG1 ILE P   5       0.564   0.155   1.077  1.00  0.00           C  
ATOM     79  CG2 ILE P   5       0.516  -0.822  -1.238  1.00  0.00           C  
ATOM     80  CD1 ILE P   5      -0.084   1.523   0.921  1.00  0.00           C  
ATOM     81  HA  ILE P   5      -2.088  -1.466  -0.478  1.00  0.00           H  
ATOM     82  HB  ILE P   5       0.116  -1.870   0.580  1.00  0.00           H  
ATOM     83 HG12 ILE P   5       0.480  -0.158   2.103  1.00  0.00           H  
ATOM     84 HG13 ILE P   5       1.604   0.230   0.809  1.00  0.00           H  
ATOM     85 HG21 ILE P   5      -0.273  -0.795  -1.978  1.00  0.00           H  
ATOM     86 HG22 ILE P   5       1.136  -1.687  -1.411  1.00  0.00           H  
ATOM     87 HG23 ILE P   5       1.116   0.066  -1.330  1.00  0.00           H  
ATOM     88 HD11 ILE P   5      -0.184   1.740  -0.123  1.00  0.00           H  
ATOM     89 HD12 ILE P   5       0.538   2.273   1.382  1.00  0.00           H  
ATOM     90 HD13 ILE P   5      -1.058   1.523   1.380  1.00  0.00           H  
ATOM     91  N   HIS P   6      -3.561  -0.821   1.566  1.00  0.00           N  
ATOM     92  CA  HIS P   6      -4.252  -0.755   2.888  1.00  0.00           C  
ATOM     93  C   HIS P   6      -4.896  -2.107   3.216  1.00  0.00           C  
ATOM     94  O   HIS P   6      -6.032  -2.353   2.860  1.00  0.00           O  
ATOM     95  CB  HIS P   6      -5.323   0.323   2.721  1.00  0.00           C  
ATOM     96  CG  HIS P   6      -5.941   0.626   4.059  1.00  0.00           C  
ATOM     97  ND1 HIS P   6      -6.820  -0.245   4.682  1.00  0.00           N  
ATOM     98  CD2 HIS P   6      -5.815   1.700   4.905  1.00  0.00           C  
ATOM     99  CE1 HIS P   6      -7.187   0.314   5.849  1.00  0.00           C  
ATOM    100  NE2 HIS P   6      -6.604   1.500   6.036  1.00  0.00           N  
ATOM    101  HA  HIS P   6      -3.557  -0.469   3.662  1.00  0.00           H  
ATOM    102  HB2 HIS P   6      -4.872   1.220   2.321  1.00  0.00           H  
ATOM    103  HB3 HIS P   6      -6.087  -0.029   2.044  1.00  0.00           H  
ATOM    104  HD2 HIS P   6      -5.200   2.568   4.722  1.00  0.00           H  
ATOM    105  HE1 HIS P   6      -7.871  -0.142   6.551  1.00  0.00           H  
ATOM    106  N   PRO P   7      -4.147  -2.944   3.889  1.00  0.00           N  
ATOM    107  CA  PRO P   7      -4.659  -4.285   4.265  1.00  0.00           C  
ATOM    108  C   PRO P   7      -5.693  -4.166   5.388  1.00  0.00           C  
ATOM    109  O   PRO P   7      -5.378  -3.551   6.394  1.00  0.00           O  
ATOM    110  CB  PRO P   7      -3.414  -5.023   4.747  1.00  0.00           C  
ATOM    111  CG  PRO P   7      -2.473  -3.948   5.190  1.00  0.00           C  
ATOM    112  CD  PRO P   7      -2.770  -2.729   4.356  1.00  0.00           C  
ATOM    113  OXT PRO P   7      -6.782  -4.692   5.223  1.00  0.00           O  
ATOM    114  HA  PRO P   7      -5.079  -4.788   3.409  1.00  0.00           H  
ATOM    115  HB2 PRO P   7      -3.662  -5.674   5.576  1.00  0.00           H  
ATOM    116  HB3 PRO P   7      -2.975  -5.589   3.941  1.00  0.00           H  
ATOM    117  HG2 PRO P   7      -2.630  -3.730   6.237  1.00  0.00           H  
ATOM    118  HG3 PRO P   7      -1.453  -4.260   5.027  1.00  0.00           H  
ATOM    119  HD2 PRO P   7      -2.709  -1.834   4.961  1.00  0.00           H  
ATOM    120  HD3 PRO P   7      -2.097  -2.671   3.514  1.00  0.00           H  
TER     121      PRO P   7                                                      
ENDMDL                                                                          
MODEL        6                                                                  
ATOM      1  N   ASP P   1       7.918   0.025  -2.717  1.00  0.00           N  
ATOM      2  CA  ASP P   1       7.439   0.233  -1.320  1.00  0.00           C  
ATOM      3  C   ASP P   1       5.910   0.296  -1.288  1.00  0.00           C  
ATOM      4  O   ASP P   1       5.247  -0.019  -2.257  1.00  0.00           O  
ATOM      5  CB  ASP P   1       8.040   1.571  -0.891  1.00  0.00           C  
ATOM      6  CG  ASP P   1       9.413   1.334  -0.256  1.00  0.00           C  
ATOM      7  OD1 ASP P   1      10.337   1.023  -0.990  1.00  0.00           O  
ATOM      8  OD2 ASP P   1       9.516   1.467   0.952  1.00  0.00           O  
ATOM      9  H1  ASP P   1       7.645  -0.926  -3.039  1.00  0.00           H  
ATOM     10  H2  ASP P   1       8.953   0.118  -2.745  1.00  0.00           H  
ATOM     11  H3  ASP P   1       7.488   0.736  -3.340  1.00  0.00           H  
ATOM     12  HA  ASP P   1       7.797  -0.556  -0.676  1.00  0.00           H  
ATOM     13  HB2 ASP P   1       8.148   2.211  -1.754  1.00  0.00           H  
ATOM     14  HB3 ASP P   1       7.391   2.043  -0.170  1.00  0.00           H  
ATOM     15  N   ARG P   2       5.345   0.701  -0.182  1.00  0.00           N  
ATOM     16  CA  ARG P   2       3.861   0.787  -0.084  1.00  0.00           C  
ATOM     17  C   ARG P   2       3.297   1.716  -1.168  1.00  0.00           C  
ATOM     18  O   ARG P   2       4.001   2.219  -2.020  1.00  0.00           O  
ATOM     19  CB  ARG P   2       3.583   1.332   1.317  1.00  0.00           C  
ATOM     20  CG  ARG P   2       3.902   0.251   2.361  1.00  0.00           C  
ATOM     21  CD  ARG P   2       2.982  -0.971   2.177  1.00  0.00           C  
ATOM     22  NE  ARG P   2       3.714  -2.098   2.818  1.00  0.00           N  
ATOM     23  CZ  ARG P   2       3.071  -2.951   3.567  1.00  0.00           C  
ATOM     24  NH1 ARG P   2       2.289  -2.523   4.521  1.00  0.00           N  
ATOM     25  NH2 ARG P   2       3.211  -4.233   3.364  1.00  0.00           N  
ATOM     26  HA  ARG P   2       3.413  -0.200  -0.180  1.00  0.00           H  
ATOM     27  HB2 ARG P   2       4.204   2.198   1.492  1.00  0.00           H  
ATOM     28  HB3 ARG P   2       2.544   1.611   1.396  1.00  0.00           H  
ATOM     29  HG2 ARG P   2       4.931  -0.059   2.249  1.00  0.00           H  
ATOM     30  HG3 ARG P   2       3.759   0.658   3.351  1.00  0.00           H  
ATOM     31  HD2 ARG P   2       2.033  -0.808   2.673  1.00  0.00           H  
ATOM     32  HD3 ARG P   2       2.825  -1.183   1.130  1.00  0.00           H  
ATOM     33  HE  ARG P   2       4.679  -2.199   2.678  1.00  0.00           H  
ATOM     34 HH11 ARG P   2       2.183  -1.541   4.677  1.00  0.00           H  
ATOM     35 HH12 ARG P   2       1.797  -3.177   5.095  1.00  0.00           H  
ATOM     36 HH21 ARG P   2       3.810  -4.561   2.633  1.00  0.00           H  
ATOM     37 HH22 ARG P   2       2.719  -4.887   3.938  1.00  0.00           H  
ATOM     38  N   VAL P   3       2.012   1.878  -1.142  1.00  0.00           N  
ATOM     39  CA  VAL P   3       1.259   2.689  -2.148  1.00  0.00           C  
ATOM     40  C   VAL P   3      -0.057   3.104  -1.486  1.00  0.00           C  
ATOM     41  O   VAL P   3      -0.081   3.746  -0.452  1.00  0.00           O  
ATOM     42  CB  VAL P   3       0.977   1.670  -3.261  1.00  0.00           C  
ATOM     43  CG1 VAL P   3       0.395   2.375  -4.483  1.00  0.00           C  
ATOM     44  CG2 VAL P   3       2.250   0.920  -3.669  1.00  0.00           C  
ATOM     45  HA  VAL P   3       1.804   3.525  -2.513  1.00  0.00           H  
ATOM     46  HB  VAL P   3       0.256   0.957  -2.880  1.00  0.00           H  
ATOM     47 HG11 VAL P   3       1.190   2.625  -5.166  1.00  0.00           H  
ATOM     48 HG12 VAL P   3      -0.111   3.276  -4.168  1.00  0.00           H  
ATOM     49 HG13 VAL P   3      -0.309   1.717  -4.972  1.00  0.00           H  
ATOM     50 HG21 VAL P   3       3.052   1.623  -3.822  1.00  0.00           H  
ATOM     51 HG22 VAL P   3       2.069   0.375  -4.583  1.00  0.00           H  
ATOM     52 HG23 VAL P   3       2.523   0.223  -2.888  1.00  0.00           H  
ATOM     53  N   TYR P   4      -1.138   2.634  -2.029  1.00  0.00           N  
ATOM     54  CA  TYR P   4      -2.470   2.837  -1.416  1.00  0.00           C  
ATOM     55  C   TYR P   4      -2.718   1.585  -0.564  1.00  0.00           C  
ATOM     56  O   TYR P   4      -3.643   1.477   0.217  1.00  0.00           O  
ATOM     57  CB  TYR P   4      -3.415   2.925  -2.610  1.00  0.00           C  
ATOM     58  CG  TYR P   4      -4.454   1.832  -2.550  1.00  0.00           C  
ATOM     59  CD1 TYR P   4      -4.163   0.564  -3.067  1.00  0.00           C  
ATOM     60  CD2 TYR P   4      -5.703   2.088  -1.980  1.00  0.00           C  
ATOM     61  CE1 TYR P   4      -5.127  -0.450  -3.012  1.00  0.00           C  
ATOM     62  CE2 TYR P   4      -6.668   1.075  -1.925  1.00  0.00           C  
ATOM     63  CZ  TYR P   4      -6.380  -0.194  -2.441  1.00  0.00           C  
ATOM     64  OH  TYR P   4      -7.331  -1.193  -2.388  1.00  0.00           O  
ATOM     65  HA  TYR P   4      -2.486   3.718  -0.822  1.00  0.00           H  
ATOM     66  HB2 TYR P   4      -3.899   3.882  -2.606  1.00  0.00           H  
ATOM     67  HB3 TYR P   4      -2.838   2.813  -3.517  1.00  0.00           H  
ATOM     68  HD1 TYR P   4      -3.193   0.368  -3.506  1.00  0.00           H  
ATOM     69  HD2 TYR P   4      -5.920   3.068  -1.582  1.00  0.00           H  
ATOM     70  HE1 TYR P   4      -4.905  -1.429  -3.410  1.00  0.00           H  
ATOM     71  HE2 TYR P   4      -7.634   1.274  -1.483  1.00  0.00           H  
ATOM     72  HH  TYR P   4      -7.240  -1.644  -1.545  1.00  0.00           H  
ATOM     73  N   ILE P   5      -1.812   0.671  -0.749  1.00  0.00           N  
ATOM     74  CA  ILE P   5      -1.758  -0.653  -0.041  1.00  0.00           C  
ATOM     75  C   ILE P   5      -2.435  -0.594   1.340  1.00  0.00           C  
ATOM     76  O   ILE P   5      -1.806  -0.354   2.351  1.00  0.00           O  
ATOM     77  CB  ILE P   5      -0.230  -0.932   0.074  1.00  0.00           C  
ATOM     78  CG1 ILE P   5       0.442   0.063   1.036  1.00  0.00           C  
ATOM     79  CG2 ILE P   5       0.423  -0.824  -1.317  1.00  0.00           C  
ATOM     80  CD1 ILE P   5      -0.161   1.456   0.914  1.00  0.00           C  
ATOM     81  HA  ILE P   5      -2.217  -1.416  -0.647  1.00  0.00           H  
ATOM     82  HB  ILE P   5      -0.053  -1.927   0.449  1.00  0.00           H  
ATOM     83 HG12 ILE P   5       0.321  -0.285   2.047  1.00  0.00           H  
ATOM     84 HG13 ILE P   5       1.489   0.116   0.795  1.00  0.00           H  
ATOM     85 HG21 ILE P   5      -0.345  -0.744  -2.074  1.00  0.00           H  
ATOM     86 HG22 ILE P   5       1.021  -1.701  -1.508  1.00  0.00           H  
ATOM     87 HG23 ILE P   5       1.052   0.048  -1.358  1.00  0.00           H  
ATOM     88 HD11 ILE P   5      -0.225   1.715  -0.122  1.00  0.00           H  
ATOM     89 HD12 ILE P   5       0.470   2.168   1.420  1.00  0.00           H  
ATOM     90 HD13 ILE P   5      -1.146   1.469   1.348  1.00  0.00           H  
ATOM     91  N   HIS P   6      -3.722  -0.818   1.384  1.00  0.00           N  
ATOM     92  CA  HIS P   6      -4.447  -0.780   2.688  1.00  0.00           C  
ATOM     93  C   HIS P   6      -4.823  -2.201   3.127  1.00  0.00           C  
ATOM     94  O   HIS P   6      -5.840  -2.725   2.714  1.00  0.00           O  
ATOM     95  CB  HIS P   6      -5.703   0.047   2.417  1.00  0.00           C  
ATOM     96  CG  HIS P   6      -6.246   0.577   3.714  1.00  0.00           C  
ATOM     97  ND1 HIS P   6      -6.099  -0.107   4.912  1.00  0.00           N  
ATOM     98  CD2 HIS P   6      -6.940   1.722   4.020  1.00  0.00           C  
ATOM     99  CE1 HIS P   6      -6.690   0.627   5.873  1.00  0.00           C  
ATOM    100  NE2 HIS P   6      -7.218   1.751   5.383  1.00  0.00           N  
ATOM    101  HA  HIS P   6      -3.844  -0.299   3.440  1.00  0.00           H  
ATOM    102  HB2 HIS P   6      -5.456   0.873   1.765  1.00  0.00           H  
ATOM    103  HB3 HIS P   6      -6.448  -0.574   1.942  1.00  0.00           H  
ATOM    104  HD2 HIS P   6      -7.225   2.484   3.310  1.00  0.00           H  
ATOM    105  HE1 HIS P   6      -6.733   0.340   6.913  1.00  0.00           H  
ATOM    106  N   PRO P   7      -3.990  -2.783   3.953  1.00  0.00           N  
ATOM    107  CA  PRO P   7      -4.250  -4.158   4.446  1.00  0.00           C  
ATOM    108  C   PRO P   7      -5.403  -4.156   5.455  1.00  0.00           C  
ATOM    109  O   PRO P   7      -6.233  -3.265   5.373  1.00  0.00           O  
ATOM    110  CB  PRO P   7      -2.939  -4.553   5.122  1.00  0.00           C  
ATOM    111  CG  PRO P   7      -2.298  -3.258   5.506  1.00  0.00           C  
ATOM    112  CD  PRO P   7      -2.744  -2.229   4.500  1.00  0.00           C  
ATOM    113  OXT PRO P   7      -5.436  -5.045   6.290  1.00  0.00           O  
ATOM    114  HA  PRO P   7      -4.459  -4.827   3.627  1.00  0.00           H  
ATOM    115  HB2 PRO P   7      -3.135  -5.153   5.999  1.00  0.00           H  
ATOM    116  HB3 PRO P   7      -2.306  -5.087   4.432  1.00  0.00           H  
ATOM    117  HG2 PRO P   7      -2.616  -2.970   6.499  1.00  0.00           H  
ATOM    118  HG3 PRO P   7      -1.224  -3.353   5.475  1.00  0.00           H  
ATOM    119  HD2 PRO P   7      -2.930  -1.280   4.987  1.00  0.00           H  
ATOM    120  HD3 PRO P   7      -2.010  -2.120   3.717  1.00  0.00           H  
TER     121      PRO P   7                                                      
ENDMDL                                                                          
MODEL        7                                                                  
ATOM      1  N   ASP P   1       8.023   0.336  -3.033  1.00  0.00           N  
ATOM      2  CA  ASP P   1       7.608   0.583  -1.622  1.00  0.00           C  
ATOM      3  C   ASP P   1       6.081   0.553  -1.508  1.00  0.00           C  
ATOM      4  O   ASP P   1       5.390   0.130  -2.414  1.00  0.00           O  
ATOM      5  CB  ASP P   1       8.146   1.974  -1.288  1.00  0.00           C  
ATOM      6  CG  ASP P   1       8.729   1.973   0.127  1.00  0.00           C  
ATOM      7  OD1 ASP P   1       8.181   1.282   0.970  1.00  0.00           O  
ATOM      8  OD2 ASP P   1       9.712   2.663   0.343  1.00  0.00           O  
ATOM      9  H1  ASP P   1       7.762  -0.632  -3.308  1.00  0.00           H  
ATOM     10  H2  ASP P   1       9.054   0.455  -3.116  1.00  0.00           H  
ATOM     11  H3  ASP P   1       7.544   1.014  -3.659  1.00  0.00           H  
ATOM     12  HA  ASP P   1       8.049  -0.151  -0.965  1.00  0.00           H  
ATOM     13  HB2 ASP P   1       8.918   2.241  -1.996  1.00  0.00           H  
ATOM     14  HB3 ASP P   1       7.344   2.695  -1.343  1.00  0.00           H  
ATOM     15  N   ARG P   2       5.552   1.001  -0.400  1.00  0.00           N  
ATOM     16  CA  ARG P   2       4.072   1.001  -0.223  1.00  0.00           C  
ATOM     17  C   ARG P   2       3.390   1.816  -1.331  1.00  0.00           C  
ATOM     18  O   ARG P   2       4.013   2.305  -2.253  1.00  0.00           O  
ATOM     19  CB  ARG P   2       3.834   1.622   1.153  1.00  0.00           C  
ATOM     20  CG  ARG P   2       4.280   0.637   2.245  1.00  0.00           C  
ATOM     21  CD  ARG P   2       3.433  -0.649   2.193  1.00  0.00           C  
ATOM     22  NE  ARG P   2       4.267  -1.684   2.865  1.00  0.00           N  
ATOM     23  CZ  ARG P   2       3.863  -2.924   2.904  1.00  0.00           C  
ATOM     24  NH1 ARG P   2       3.427  -3.503   1.819  1.00  0.00           N  
ATOM     25  NH2 ARG P   2       3.892  -3.585   4.029  1.00  0.00           N  
ATOM     26  HA  ARG P   2       3.685  -0.016  -0.228  1.00  0.00           H  
ATOM     27  HB2 ARG P   2       4.404   2.535   1.236  1.00  0.00           H  
ATOM     28  HB3 ARG P   2       2.785   1.841   1.274  1.00  0.00           H  
ATOM     29  HG2 ARG P   2       5.319   0.384   2.094  1.00  0.00           H  
ATOM     30  HG3 ARG P   2       4.162   1.100   3.213  1.00  0.00           H  
ATOM     31  HD2 ARG P   2       2.502  -0.511   2.730  1.00  0.00           H  
ATOM     32  HD3 ARG P   2       3.235  -0.942   1.173  1.00  0.00           H  
ATOM     33  HE  ARG P   2       5.121  -1.435   3.277  1.00  0.00           H  
ATOM     34 HH11 ARG P   2       3.405  -2.997   0.957  1.00  0.00           H  
ATOM     35 HH12 ARG P   2       3.116  -4.453   1.849  1.00  0.00           H  
ATOM     36 HH21 ARG P   2       4.225  -3.141   4.861  1.00  0.00           H  
ATOM     37 HH22 ARG P   2       3.581  -4.534   4.059  1.00  0.00           H  
ATOM     38  N   VAL P   3       2.100   1.898  -1.242  1.00  0.00           N  
ATOM     39  CA  VAL P   3       1.242   2.589  -2.252  1.00  0.00           C  
ATOM     40  C   VAL P   3      -0.064   2.962  -1.547  1.00  0.00           C  
ATOM     41  O   VAL P   3      -0.080   3.669  -0.557  1.00  0.00           O  
ATOM     42  CB  VAL P   3       0.972   1.481  -3.282  1.00  0.00           C  
ATOM     43  CG1 VAL P   3       0.281   2.064  -4.511  1.00  0.00           C  
ATOM     44  CG2 VAL P   3       2.271   0.789  -3.713  1.00  0.00           C  
ATOM     45  HA  VAL P   3       1.708   3.432  -2.700  1.00  0.00           H  
ATOM     46  HB  VAL P   3       0.321   0.751  -2.817  1.00  0.00           H  
ATOM     47 HG11 VAL P   3      -0.370   1.317  -4.943  1.00  0.00           H  
ATOM     48 HG12 VAL P   3       1.024   2.358  -5.236  1.00  0.00           H  
ATOM     49 HG13 VAL P   3      -0.302   2.925  -4.219  1.00  0.00           H  
ATOM     50 HG21 VAL P   3       3.013   1.531  -3.956  1.00  0.00           H  
ATOM     51 HG22 VAL P   3       2.078   0.172  -4.578  1.00  0.00           H  
ATOM     52 HG23 VAL P   3       2.631   0.166  -2.905  1.00  0.00           H  
ATOM     53  N   TYR P   4      -1.137   2.387  -1.997  1.00  0.00           N  
ATOM     54  CA  TYR P   4      -2.447   2.544  -1.325  1.00  0.00           C  
ATOM     55  C   TYR P   4      -2.563   1.345  -0.376  1.00  0.00           C  
ATOM     56  O   TYR P   4      -3.432   1.235   0.464  1.00  0.00           O  
ATOM     57  CB  TYR P   4      -3.459   2.480  -2.465  1.00  0.00           C  
ATOM     58  CG  TYR P   4      -4.396   1.310  -2.281  1.00  0.00           C  
ATOM     59  CD1 TYR P   4      -5.530   1.446  -1.476  1.00  0.00           C  
ATOM     60  CD2 TYR P   4      -4.126   0.094  -2.917  1.00  0.00           C  
ATOM     61  CE1 TYR P   4      -6.400   0.362  -1.305  1.00  0.00           C  
ATOM     62  CE2 TYR P   4      -4.994  -0.991  -2.747  1.00  0.00           C  
ATOM     63  CZ  TYR P   4      -6.131  -0.857  -1.941  1.00  0.00           C  
ATOM     64  OH  TYR P   4      -6.988  -1.926  -1.773  1.00  0.00           O  
ATOM     65  HA  TYR P   4      -2.495   3.463  -0.794  1.00  0.00           H  
ATOM     66  HB2 TYR P   4      -4.021   3.392  -2.488  1.00  0.00           H  
ATOM     67  HB3 TYR P   4      -2.923   2.360  -3.396  1.00  0.00           H  
ATOM     68  HD1 TYR P   4      -5.733   2.386  -0.987  1.00  0.00           H  
ATOM     69  HD2 TYR P   4      -3.246  -0.008  -3.538  1.00  0.00           H  
ATOM     70  HE1 TYR P   4      -7.277   0.465  -0.683  1.00  0.00           H  
ATOM     71  HE2 TYR P   4      -4.787  -1.931  -3.237  1.00  0.00           H  
ATOM     72  HH  TYR P   4      -7.866  -1.648  -2.044  1.00  0.00           H  
ATOM     73  N   ILE P   5      -1.611   0.478  -0.555  1.00  0.00           N  
ATOM     74  CA  ILE P   5      -1.428  -0.787   0.236  1.00  0.00           C  
ATOM     75  C   ILE P   5      -2.038  -0.674   1.645  1.00  0.00           C  
ATOM     76  O   ILE P   5      -1.374  -0.328   2.601  1.00  0.00           O  
ATOM     77  CB  ILE P   5       0.119  -0.956   0.282  1.00  0.00           C  
ATOM     78  CG1 ILE P   5       0.769   0.142   1.138  1.00  0.00           C  
ATOM     79  CG2 ILE P   5       0.691  -0.901  -1.147  1.00  0.00           C  
ATOM     80  CD1 ILE P   5       0.069   1.482   0.957  1.00  0.00           C  
ATOM     81  HA  ILE P   5      -1.865  -1.619  -0.291  1.00  0.00           H  
ATOM     82  HB  ILE P   5       0.382  -1.912   0.710  1.00  0.00           H  
ATOM     83 HG12 ILE P   5       0.720  -0.141   2.175  1.00  0.00           H  
ATOM     84 HG13 ILE P   5       1.798   0.245   0.840  1.00  0.00           H  
ATOM     85 HG21 ILE P   5       1.247   0.010  -1.282  1.00  0.00           H  
ATOM     86 HG22 ILE P   5      -0.119  -0.929  -1.864  1.00  0.00           H  
ATOM     87 HG23 ILE P   5       1.342  -1.745  -1.313  1.00  0.00           H  
ATOM     88 HD11 ILE P   5      -0.066   1.660  -0.090  1.00  0.00           H  
ATOM     89 HD12 ILE P   5       0.678   2.267   1.375  1.00  0.00           H  
ATOM     90 HD13 ILE P   5      -0.890   1.464   1.445  1.00  0.00           H  
ATOM     91  N   HIS P   6      -3.304  -0.970   1.773  1.00  0.00           N  
ATOM     92  CA  HIS P   6      -3.962  -0.884   3.109  1.00  0.00           C  
ATOM     93  C   HIS P   6      -4.966  -2.032   3.283  1.00  0.00           C  
ATOM     94  O   HIS P   6      -6.071  -1.964   2.783  1.00  0.00           O  
ATOM     95  CB  HIS P   6      -4.687   0.463   3.105  1.00  0.00           C  
ATOM     96  CG  HIS P   6      -5.245   0.737   4.474  1.00  0.00           C  
ATOM     97  ND1 HIS P   6      -4.466   1.246   5.502  1.00  0.00           N  
ATOM     98  CD2 HIS P   6      -6.502   0.578   5.001  1.00  0.00           C  
ATOM     99  CE1 HIS P   6      -5.255   1.373   6.584  1.00  0.00           C  
ATOM    100  NE2 HIS P   6      -6.506   0.980   6.334  1.00  0.00           N  
ATOM    101  HA  HIS P   6      -3.225  -0.901   3.896  1.00  0.00           H  
ATOM    102  HB2 HIS P   6      -3.992   1.244   2.836  1.00  0.00           H  
ATOM    103  HB3 HIS P   6      -5.494   0.435   2.387  1.00  0.00           H  
ATOM    104  HD2 HIS P   6      -7.359   0.198   4.465  1.00  0.00           H  
ATOM    105  HE1 HIS P   6      -4.916   1.747   7.539  1.00  0.00           H  
ATOM    106  N   PRO P   7      -4.549  -3.055   3.989  1.00  0.00           N  
ATOM    107  CA  PRO P   7      -5.435  -4.222   4.224  1.00  0.00           C  
ATOM    108  C   PRO P   7      -6.546  -3.858   5.213  1.00  0.00           C  
ATOM    109  O   PRO P   7      -7.702  -4.041   4.869  1.00  0.00           O  
ATOM    110  CB  PRO P   7      -4.498  -5.270   4.819  1.00  0.00           C  
ATOM    111  CG  PRO P   7      -3.382  -4.487   5.432  1.00  0.00           C  
ATOM    112  CD  PRO P   7      -3.236  -3.222   4.627  1.00  0.00           C  
ATOM    113  OXT PRO P   7      -6.221  -3.405   6.298  1.00  0.00           O  
ATOM    114  HA  PRO P   7      -5.850  -4.580   3.296  1.00  0.00           H  
ATOM    115  HB2 PRO P   7      -5.015  -5.848   5.573  1.00  0.00           H  
ATOM    116  HB3 PRO P   7      -4.114  -5.915   4.044  1.00  0.00           H  
ATOM    117  HG2 PRO P   7      -3.621  -4.248   6.460  1.00  0.00           H  
ATOM    118  HG3 PRO P   7      -2.464  -5.054   5.389  1.00  0.00           H  
ATOM    119  HD2 PRO P   7      -3.015  -2.384   5.276  1.00  0.00           H  
ATOM    120  HD3 PRO P   7      -2.469  -3.336   3.876  1.00  0.00           H  
TER     121      PRO P   7                                                      
ENDMDL                                                                          
MODEL        8                                                                  
ATOM      1  N   ASP P   1       8.053   1.483  -1.953  1.00  0.00           N  
ATOM      2  CA  ASP P   1       7.489   0.107  -1.847  1.00  0.00           C  
ATOM      3  C   ASP P   1       5.965   0.171  -1.706  1.00  0.00           C  
ATOM      4  O   ASP P   1       5.234  -0.171  -2.616  1.00  0.00           O  
ATOM      5  CB  ASP P   1       8.120  -0.483  -0.585  1.00  0.00           C  
ATOM      6  CG  ASP P   1       9.617  -0.696  -0.816  1.00  0.00           C  
ATOM      7  OD1 ASP P   1       9.975  -1.115  -1.904  1.00  0.00           O  
ATOM      8  OD2 ASP P   1      10.380  -0.437   0.101  1.00  0.00           O  
ATOM      9  H1  ASP P   1       9.071   1.426  -2.156  1.00  0.00           H  
ATOM     10  H2  ASP P   1       7.905   1.989  -1.056  1.00  0.00           H  
ATOM     11  H3  ASP P   1       7.577   1.996  -2.722  1.00  0.00           H  
ATOM     12  HA  ASP P   1       7.764  -0.481  -2.707  1.00  0.00           H  
ATOM     13  HB2 ASP P   1       7.974   0.197   0.242  1.00  0.00           H  
ATOM     14  HB3 ASP P   1       7.654  -1.430  -0.359  1.00  0.00           H  
ATOM     15  N   ARG P   2       5.483   0.604  -0.572  1.00  0.00           N  
ATOM     16  CA  ARG P   2       4.009   0.690  -0.367  1.00  0.00           C  
ATOM     17  C   ARG P   2       3.363   1.588  -1.432  1.00  0.00           C  
ATOM     18  O   ARG P   2       4.001   2.066  -2.350  1.00  0.00           O  
ATOM     19  CB  ARG P   2       3.833   1.274   1.034  1.00  0.00           C  
ATOM     20  CG  ARG P   2       4.231   0.222   2.083  1.00  0.00           C  
ATOM     21  CD  ARG P   2       3.305  -1.005   1.999  1.00  0.00           C  
ATOM     22  NE  ARG P   2       4.089  -2.115   2.607  1.00  0.00           N  
ATOM     23  CZ  ARG P   2       3.841  -2.498   3.829  1.00  0.00           C  
ATOM     24  NH1 ARG P   2       3.913  -1.639   4.809  1.00  0.00           N  
ATOM     25  NH2 ARG P   2       3.520  -3.739   4.072  1.00  0.00           N  
ATOM     26  HA  ARG P   2       3.558  -0.300  -0.402  1.00  0.00           H  
ATOM     27  HB2 ARG P   2       4.464   2.145   1.140  1.00  0.00           H  
ATOM     28  HB3 ARG P   2       2.803   1.555   1.183  1.00  0.00           H  
ATOM     29  HG2 ARG P   2       5.251  -0.089   1.905  1.00  0.00           H  
ATOM     30  HG3 ARG P   2       4.158   0.656   3.069  1.00  0.00           H  
ATOM     31  HD2 ARG P   2       2.397  -0.833   2.563  1.00  0.00           H  
ATOM     32  HD3 ARG P   2       3.067  -1.241   0.973  1.00  0.00           H  
ATOM     33  HE  ARG P   2       4.792  -2.560   2.087  1.00  0.00           H  
ATOM     34 HH11 ARG P   2       4.159  -0.688   4.623  1.00  0.00           H  
ATOM     35 HH12 ARG P   2       3.723  -1.932   5.746  1.00  0.00           H  
ATOM     36 HH21 ARG P   2       3.464  -4.397   3.321  1.00  0.00           H  
ATOM     37 HH22 ARG P   2       3.329  -4.033   5.009  1.00  0.00           H  
ATOM     38  N   VAL P   3       2.084   1.751  -1.314  1.00  0.00           N  
ATOM     39  CA  VAL P   3       1.256   2.535  -2.284  1.00  0.00           C  
ATOM     40  C   VAL P   3      -0.007   2.971  -1.537  1.00  0.00           C  
ATOM     41  O   VAL P   3       0.048   3.642  -0.524  1.00  0.00           O  
ATOM     42  CB  VAL P   3       0.890   1.482  -3.342  1.00  0.00           C  
ATOM     43  CG1 VAL P   3       0.220   2.152  -4.538  1.00  0.00           C  
ATOM     44  CG2 VAL P   3       2.129   0.716  -3.822  1.00  0.00           C  
ATOM     45  HA  VAL P   3       1.770   3.358  -2.715  1.00  0.00           H  
ATOM     46  HB  VAL P   3       0.199   0.783  -2.888  1.00  0.00           H  
ATOM     47 HG11 VAL P   3       0.970   2.438  -5.257  1.00  0.00           H  
ATOM     48 HG12 VAL P   3      -0.315   3.028  -4.203  1.00  0.00           H  
ATOM     49 HG13 VAL P   3      -0.472   1.459  -4.993  1.00  0.00           H  
ATOM     50 HG21 VAL P   3       1.879   0.144  -4.702  1.00  0.00           H  
ATOM     51 HG22 VAL P   3       2.460   0.043  -3.042  1.00  0.00           H  
ATOM     52 HG23 VAL P   3       2.918   1.412  -4.056  1.00  0.00           H  
ATOM     53  N   TYR P   4      -1.125   2.489  -1.983  1.00  0.00           N  
ATOM     54  CA  TYR P   4      -2.406   2.713  -1.277  1.00  0.00           C  
ATOM     55  C   TYR P   4      -2.587   1.489  -0.369  1.00  0.00           C  
ATOM     56  O   TYR P   4      -3.448   1.408   0.484  1.00  0.00           O  
ATOM     57  CB  TYR P   4      -3.441   2.762  -2.397  1.00  0.00           C  
ATOM     58  CG  TYR P   4      -4.479   1.682  -2.211  1.00  0.00           C  
ATOM     59  CD1 TYR P   4      -5.613   1.932  -1.436  1.00  0.00           C  
ATOM     60  CD2 TYR P   4      -4.299   0.432  -2.815  1.00  0.00           C  
ATOM     61  CE1 TYR P   4      -6.576   0.931  -1.262  1.00  0.00           C  
ATOM     62  CE2 TYR P   4      -5.261  -0.570  -2.642  1.00  0.00           C  
ATOM     63  CZ  TYR P   4      -6.400  -0.321  -1.866  1.00  0.00           C  
ATOM     64  OH  TYR P   4      -7.349  -1.308  -1.695  1.00  0.00           O  
ATOM     65  HA  TYR P   4      -2.378   3.612  -0.712  1.00  0.00           H  
ATOM     66  HB2 TYR P   4      -3.917   3.723  -2.393  1.00  0.00           H  
ATOM     67  HB3 TYR P   4      -2.938   2.610  -3.340  1.00  0.00           H  
ATOM     68  HD1 TYR P   4      -5.744   2.898  -0.970  1.00  0.00           H  
ATOM     69  HD2 TYR P   4      -3.417   0.243  -3.413  1.00  0.00           H  
ATOM     70  HE1 TYR P   4      -7.453   1.123  -0.662  1.00  0.00           H  
ATOM     71  HE2 TYR P   4      -5.126  -1.535  -3.108  1.00  0.00           H  
ATOM     72  HH  TYR P   4      -6.957  -2.008  -1.167  1.00  0.00           H  
ATOM     73  N   ILE P   5      -1.700   0.567  -0.597  1.00  0.00           N  
ATOM     74  CA  ILE P   5      -1.591  -0.735   0.145  1.00  0.00           C  
ATOM     75  C   ILE P   5      -2.159  -0.633   1.572  1.00  0.00           C  
ATOM     76  O   ILE P   5      -1.451  -0.381   2.525  1.00  0.00           O  
ATOM     77  CB  ILE P   5      -0.059  -1.015   0.150  1.00  0.00           C  
ATOM     78  CG1 ILE P   5       0.685   0.006   1.027  1.00  0.00           C  
ATOM     79  CG2 ILE P   5       0.485  -0.951  -1.290  1.00  0.00           C  
ATOM     80  CD1 ILE P   5       0.074   1.395   0.913  1.00  0.00           C  
ATOM     81  HA  ILE P   5      -2.097  -1.516  -0.400  1.00  0.00           H  
ATOM     82  HB  ILE P   5       0.145  -2.000   0.540  1.00  0.00           H  
ATOM     83 HG12 ILE P   5       0.643  -0.313   2.054  1.00  0.00           H  
ATOM     84 HG13 ILE P   5       1.711   0.050   0.704  1.00  0.00           H  
ATOM     85 HG21 ILE P   5      -0.339  -0.891  -1.988  1.00  0.00           H  
ATOM     86 HG22 ILE P   5       1.067  -1.835  -1.500  1.00  0.00           H  
ATOM     87 HG23 ILE P   5       1.110  -0.082  -1.405  1.00  0.00           H  
ATOM     88 HD11 ILE P   5       0.742   2.121   1.347  1.00  0.00           H  
ATOM     89 HD12 ILE P   5      -0.874   1.422   1.422  1.00  0.00           H  
ATOM     90 HD13 ILE P   5      -0.071   1.623  -0.123  1.00  0.00           H  
ATOM     91  N   HIS P   6      -3.442  -0.834   1.720  1.00  0.00           N  
ATOM     92  CA  HIS P   6      -4.063  -0.752   3.074  1.00  0.00           C  
ATOM     93  C   HIS P   6      -4.957  -1.974   3.320  1.00  0.00           C  
ATOM     94  O   HIS P   6      -6.123  -1.965   2.977  1.00  0.00           O  
ATOM     95  CB  HIS P   6      -4.900   0.527   3.049  1.00  0.00           C  
ATOM     96  CG  HIS P   6      -5.492   0.765   4.411  1.00  0.00           C  
ATOM     97  ND1 HIS P   6      -4.857   1.540   5.368  1.00  0.00           N  
ATOM     98  CD2 HIS P   6      -6.661   0.338   4.990  1.00  0.00           C  
ATOM     99  CE1 HIS P   6      -5.639   1.555   6.463  1.00  0.00           C  
ATOM    100  NE2 HIS P   6      -6.753   0.838   6.286  1.00  0.00           N  
ATOM    101  HA  HIS P   6      -3.302  -0.682   3.834  1.00  0.00           H  
ATOM    102  HB2 HIS P   6      -4.270   1.363   2.779  1.00  0.00           H  
ATOM    103  HB3 HIS P   6      -5.693   0.425   2.324  1.00  0.00           H  
ATOM    104  HD2 HIS P   6      -7.399  -0.291   4.512  1.00  0.00           H  
ATOM    105  HE1 HIS P   6      -5.398   2.084   7.373  1.00  0.00           H  
ATOM    106  N   PRO P   7      -4.381  -2.991   3.911  1.00  0.00           N  
ATOM    107  CA  PRO P   7      -5.143  -4.230   4.203  1.00  0.00           C  
ATOM    108  C   PRO P   7      -6.124  -3.994   5.356  1.00  0.00           C  
ATOM    109  O   PRO P   7      -6.008  -2.967   6.005  1.00  0.00           O  
ATOM    110  CB  PRO P   7      -4.062  -5.231   4.605  1.00  0.00           C  
ATOM    111  CG  PRO P   7      -2.925  -4.395   5.099  1.00  0.00           C  
ATOM    112  CD  PRO P   7      -2.984  -3.086   4.357  1.00  0.00           C  
ATOM    113  OXT PRO P   7      -6.972  -4.844   5.569  1.00  0.00           O  
ATOM    114  HA  PRO P   7      -5.661  -4.577   3.325  1.00  0.00           H  
ATOM    115  HB2 PRO P   7      -4.427  -5.879   5.390  1.00  0.00           H  
ATOM    116  HB3 PRO P   7      -3.750  -5.811   3.751  1.00  0.00           H  
ATOM    117  HG2 PRO P   7      -3.029  -4.225   6.162  1.00  0.00           H  
ATOM    118  HG3 PRO P   7      -1.988  -4.888   4.894  1.00  0.00           H  
ATOM    119  HD2 PRO P   7      -2.737  -2.266   5.018  1.00  0.00           H  
ATOM    120  HD3 PRO P   7      -2.321  -3.103   3.504  1.00  0.00           H  
TER     121      PRO P   7                                                      
ENDMDL                                                                          
MODEL        9                                                                  
ATOM      1  N   ASP P   1       8.020  -0.391  -2.630  1.00  0.00           N  
ATOM      2  CA  ASP P   1       7.552   0.609  -1.625  1.00  0.00           C  
ATOM      3  C   ASP P   1       6.023   0.595  -1.536  1.00  0.00           C  
ATOM      4  O   ASP P   1       5.340   0.251  -2.481  1.00  0.00           O  
ATOM      5  CB  ASP P   1       8.049   1.961  -2.144  1.00  0.00           C  
ATOM      6  CG  ASP P   1       7.495   2.213  -3.549  1.00  0.00           C  
ATOM      7  OD1 ASP P   1       6.385   2.710  -3.645  1.00  0.00           O  
ATOM      8  OD2 ASP P   1       8.189   1.903  -4.503  1.00  0.00           O  
ATOM      9  H1  ASP P   1       7.467  -0.289  -3.504  1.00  0.00           H  
ATOM     10  H2  ASP P   1       7.894  -1.350  -2.247  1.00  0.00           H  
ATOM     11  H3  ASP P   1       9.025  -0.229  -2.838  1.00  0.00           H  
ATOM     12  HA  ASP P   1       7.987   0.403  -0.660  1.00  0.00           H  
ATOM     13  HB2 ASP P   1       7.717   2.745  -1.480  1.00  0.00           H  
ATOM     14  HB3 ASP P   1       9.129   1.956  -2.182  1.00  0.00           H  
ATOM     15  N   ARG P   2       5.483   0.967  -0.407  1.00  0.00           N  
ATOM     16  CA  ARG P   2       4.001   0.977  -0.251  1.00  0.00           C  
ATOM     17  C   ARG P   2       3.350   1.891  -1.300  1.00  0.00           C  
ATOM     18  O   ARG P   2       3.995   2.439  -2.171  1.00  0.00           O  
ATOM     19  CB  ARG P   2       3.751   1.490   1.168  1.00  0.00           C  
ATOM     20  CG  ARG P   2       4.165   0.412   2.183  1.00  0.00           C  
ATOM     21  CD  ARG P   2       3.300  -0.852   2.017  1.00  0.00           C  
ATOM     22  NE  ARG P   2       4.112  -1.949   2.612  1.00  0.00           N  
ATOM     23  CZ  ARG P   2       3.894  -3.186   2.260  1.00  0.00           C  
ATOM     24  NH1 ARG P   2       4.493  -3.680   1.210  1.00  0.00           N  
ATOM     25  NH2 ARG P   2       3.078  -3.930   2.955  1.00  0.00           N  
ATOM     26  HA  ARG P   2       3.599  -0.029  -0.344  1.00  0.00           H  
ATOM     27  HB2 ARG P   2       4.335   2.383   1.333  1.00  0.00           H  
ATOM     28  HB3 ARG P   2       2.704   1.715   1.291  1.00  0.00           H  
ATOM     29  HG2 ARG P   2       5.203   0.157   2.029  1.00  0.00           H  
ATOM     30  HG3 ARG P   2       4.038   0.799   3.183  1.00  0.00           H  
ATOM     31  HD2 ARG P   2       2.364  -0.743   2.550  1.00  0.00           H  
ATOM     32  HD3 ARG P   2       3.113  -1.057   0.972  1.00  0.00           H  
ATOM     33  HE  ARG P   2       4.809  -1.742   3.269  1.00  0.00           H  
ATOM     34 HH11 ARG P   2       5.119  -3.111   0.677  1.00  0.00           H  
ATOM     35 HH12 ARG P   2       4.327  -4.629   0.939  1.00  0.00           H  
ATOM     36 HH21 ARG P   2       2.618  -3.551   3.759  1.00  0.00           H  
ATOM     37 HH22 ARG P   2       2.911  -4.878   2.685  1.00  0.00           H  
ATOM     38  N   VAL P   3       2.062   1.990  -1.221  1.00  0.00           N  
ATOM     39  CA  VAL P   3       1.230   2.776  -2.185  1.00  0.00           C  
ATOM     40  C   VAL P   3      -0.077   3.118  -1.467  1.00  0.00           C  
ATOM     41  O   VAL P   3      -0.092   3.744  -0.424  1.00  0.00           O  
ATOM     42  CB  VAL P   3       0.955   1.758  -3.302  1.00  0.00           C  
ATOM     43  CG1 VAL P   3       0.290   2.450  -4.489  1.00  0.00           C  
ATOM     44  CG2 VAL P   3       2.247   1.078  -3.771  1.00  0.00           C  
ATOM     45  HA  VAL P   3       1.719   3.642  -2.558  1.00  0.00           H  
ATOM     46  HB  VAL P   3       0.287   1.006  -2.904  1.00  0.00           H  
ATOM     47 HG11 VAL P   3      -0.232   3.330  -4.144  1.00  0.00           H  
ATOM     48 HG12 VAL P   3      -0.414   1.771  -4.948  1.00  0.00           H  
ATOM     49 HG13 VAL P   3       1.042   2.732  -5.208  1.00  0.00           H  
ATOM     50 HG21 VAL P   3       2.585   0.386  -3.013  1.00  0.00           H  
ATOM     51 HG22 VAL P   3       3.006   1.823  -3.945  1.00  0.00           H  
ATOM     52 HG23 VAL P   3       2.056   0.538  -4.686  1.00  0.00           H  
ATOM     53  N   TYR P   4      -1.154   2.601  -1.974  1.00  0.00           N  
ATOM     54  CA  TYR P   4      -2.470   2.730  -1.306  1.00  0.00           C  
ATOM     55  C   TYR P   4      -2.620   1.461  -0.459  1.00  0.00           C  
ATOM     56  O   TYR P   4      -3.504   1.301   0.359  1.00  0.00           O  
ATOM     57  CB  TYR P   4      -3.466   2.779  -2.461  1.00  0.00           C  
ATOM     58  CG  TYR P   4      -4.445   1.634  -2.366  1.00  0.00           C  
ATOM     59  CD1 TYR P   4      -4.119   0.390  -2.916  1.00  0.00           C  
ATOM     60  CD2 TYR P   4      -5.674   1.820  -1.729  1.00  0.00           C  
ATOM     61  CE1 TYR P   4      -5.027  -0.672  -2.828  1.00  0.00           C  
ATOM     62  CE2 TYR P   4      -6.584   0.760  -1.640  1.00  0.00           C  
ATOM     63  CZ  TYR P   4      -6.260  -0.488  -2.190  1.00  0.00           C  
ATOM     64  OH  TYR P   4      -7.156  -1.534  -2.102  1.00  0.00           O  
ATOM     65  HA  TYR P   4      -2.507   3.605  -0.704  1.00  0.00           H  
ATOM     66  HB2 TYR P   4      -3.996   3.710  -2.429  1.00  0.00           H  
ATOM     67  HB3 TYR P   4      -2.922   2.702  -3.392  1.00  0.00           H  
ATOM     68  HD1 TYR P   4      -3.164   0.249  -3.408  1.00  0.00           H  
ATOM     69  HD2 TYR P   4      -5.920   2.783  -1.306  1.00  0.00           H  
ATOM     70  HE1 TYR P   4      -4.777  -1.633  -3.253  1.00  0.00           H  
ATOM     71  HE2 TYR P   4      -7.534   0.903  -1.147  1.00  0.00           H  
ATOM     72  HH  TYR P   4      -7.257  -1.761  -1.176  1.00  0.00           H  
ATOM     73  N   ILE P   5      -1.682   0.593  -0.695  1.00  0.00           N  
ATOM     74  CA  ILE P   5      -1.535  -0.735  -0.006  1.00  0.00           C  
ATOM     75  C   ILE P   5      -2.153  -0.723   1.404  1.00  0.00           C  
ATOM     76  O   ILE P   5      -1.489  -0.482   2.391  1.00  0.00           O  
ATOM     77  CB  ILE P   5       0.008  -0.941   0.040  1.00  0.00           C  
ATOM     78  CG1 ILE P   5       0.672   0.073   0.987  1.00  0.00           C  
ATOM     79  CG2 ILE P   5       0.596  -0.786  -1.375  1.00  0.00           C  
ATOM     80  CD1 ILE P   5      -0.003   1.437   0.911  1.00  0.00           C  
ATOM     81  HA  ILE P   5      -1.983  -1.513  -0.601  1.00  0.00           H  
ATOM     82  HB  ILE P   5       0.248  -1.932   0.394  1.00  0.00           H  
ATOM     83 HG12 ILE P   5       0.612  -0.293   1.996  1.00  0.00           H  
ATOM     84 HG13 ILE P   5       1.705   0.180   0.703  1.00  0.00           H  
ATOM     85 HG21 ILE P   5       1.182   0.115  -1.430  1.00  0.00           H  
ATOM     86 HG22 ILE P   5      -0.205  -0.730  -2.099  1.00  0.00           H  
ATOM     87 HG23 ILE P   5       1.224  -1.632  -1.603  1.00  0.00           H  
ATOM     88 HD11 ILE P   5       0.614   2.171   1.402  1.00  0.00           H  
ATOM     89 HD12 ILE P   5      -0.968   1.394   1.385  1.00  0.00           H  
ATOM     90 HD13 ILE P   5      -0.122   1.705  -0.118  1.00  0.00           H  
ATOM     91  N   HIS P   6      -3.429  -0.990   1.498  1.00  0.00           N  
ATOM     92  CA  HIS P   6      -4.097  -1.000   2.833  1.00  0.00           C  
ATOM     93  C   HIS P   6      -4.546  -2.424   3.187  1.00  0.00           C  
ATOM     94  O   HIS P   6      -4.889  -3.196   2.314  1.00  0.00           O  
ATOM     95  CB  HIS P   6      -5.306  -0.077   2.676  1.00  0.00           C  
ATOM     96  CG  HIS P   6      -5.475   0.747   3.924  1.00  0.00           C  
ATOM     97  ND1 HIS P   6      -4.491   1.613   4.376  1.00  0.00           N  
ATOM     98  CD2 HIS P   6      -6.507   0.848   4.824  1.00  0.00           C  
ATOM     99  CE1 HIS P   6      -4.948   2.191   5.502  1.00  0.00           C  
ATOM    100  NE2 HIS P   6      -6.172   1.761   5.819  1.00  0.00           N  
ATOM    101  HA  HIS P   6      -3.431  -0.614   3.588  1.00  0.00           H  
ATOM    102  HB2 HIS P   6      -5.153   0.576   1.831  1.00  0.00           H  
ATOM    103  HB3 HIS P   6      -6.193  -0.672   2.517  1.00  0.00           H  
ATOM    104  HD2 HIS P   6      -7.437   0.303   4.768  1.00  0.00           H  
ATOM    105  HE1 HIS P   6      -4.392   2.916   6.079  1.00  0.00           H  
ATOM    106  N   PRO P   7      -4.531  -2.727   4.461  1.00  0.00           N  
ATOM    107  CA  PRO P   7      -4.945  -4.075   4.922  1.00  0.00           C  
ATOM    108  C   PRO P   7      -6.465  -4.232   4.818  1.00  0.00           C  
ATOM    109  O   PRO P   7      -6.953  -5.308   5.122  1.00  0.00           O  
ATOM    110  CB  PRO P   7      -4.494  -4.111   6.380  1.00  0.00           C  
ATOM    111  CG  PRO P   7      -4.443  -2.679   6.806  1.00  0.00           C  
ATOM    112  CD  PRO P   7      -4.133  -1.861   5.579  1.00  0.00           C  
ATOM    113  OXT PRO P   7      -7.114  -3.273   4.434  1.00  0.00           O  
ATOM    114  HA  PRO P   7      -4.441  -4.843   4.359  1.00  0.00           H  
ATOM    115  HB2 PRO P   7      -5.209  -4.660   6.979  1.00  0.00           H  
ATOM    116  HB3 PRO P   7      -3.514  -4.555   6.460  1.00  0.00           H  
ATOM    117  HG2 PRO P   7      -5.399  -2.384   7.219  1.00  0.00           H  
ATOM    118  HG3 PRO P   7      -3.665  -2.540   7.542  1.00  0.00           H  
ATOM    119  HD2 PRO P   7      -4.713  -0.946   5.581  1.00  0.00           H  
ATOM    120  HD3 PRO P   7      -3.077  -1.644   5.525  1.00  0.00           H  
TER     121      PRO P   7                                                      
ENDMDL                                                                          
MODEL       10                                                                  
ATOM      1  N   ASP P   1       7.952  -0.087  -2.746  1.00  0.00           N  
ATOM      2  CA  ASP P   1       7.495   0.382  -1.405  1.00  0.00           C  
ATOM      3  C   ASP P   1       5.965   0.403  -1.345  1.00  0.00           C  
ATOM      4  O   ASP P   1       5.293   0.002  -2.275  1.00  0.00           O  
ATOM      5  CB  ASP P   1       8.056   1.797  -1.268  1.00  0.00           C  
ATOM      6  CG  ASP P   1       9.427   1.741  -0.592  1.00  0.00           C  
ATOM      7  OD1 ASP P   1      10.153   0.794  -0.846  1.00  0.00           O  
ATOM      8  OD2 ASP P   1       9.728   2.646   0.169  1.00  0.00           O  
ATOM      9  H1  ASP P   1       8.984   0.009  -2.813  1.00  0.00           H  
ATOM     10  H2  ASP P   1       7.500   0.488  -3.485  1.00  0.00           H  
ATOM     11  H3  ASP P   1       7.689  -1.085  -2.872  1.00  0.00           H  
ATOM     12  HA  ASP P   1       7.895  -0.249  -0.628  1.00  0.00           H  
ATOM     13  HB2 ASP P   1       8.156   2.241  -2.249  1.00  0.00           H  
ATOM     14  HB3 ASP P   1       7.386   2.395  -0.670  1.00  0.00           H  
ATOM     15  N   ARG P   2       5.413   0.866  -0.255  1.00  0.00           N  
ATOM     16  CA  ARG P   2       3.929   0.913  -0.128  1.00  0.00           C  
ATOM     17  C   ARG P   2       3.313   1.760  -1.253  1.00  0.00           C  
ATOM     18  O   ARG P   2       3.983   2.232  -2.149  1.00  0.00           O  
ATOM     19  CB  ARG P   2       3.665   1.534   1.243  1.00  0.00           C  
ATOM     20  CG  ARG P   2       4.047   0.530   2.343  1.00  0.00           C  
ATOM     21  CD  ARG P   2       3.155  -0.724   2.265  1.00  0.00           C  
ATOM     22  NE  ARG P   2       3.930  -1.787   2.966  1.00  0.00           N  
ATOM     23  CZ  ARG P   2       3.624  -3.042   2.786  1.00  0.00           C  
ATOM     24  NH1 ARG P   2       2.620  -3.568   3.433  1.00  0.00           N  
ATOM     25  NH2 ARG P   2       4.322  -3.773   1.960  1.00  0.00           N  
ATOM     26  HA  ARG P   2       3.509  -0.089  -0.154  1.00  0.00           H  
ATOM     27  HB2 ARG P   2       4.260   2.430   1.351  1.00  0.00           H  
ATOM     28  HB3 ARG P   2       2.620   1.783   1.333  1.00  0.00           H  
ATOM     29  HG2 ARG P   2       5.080   0.241   2.217  1.00  0.00           H  
ATOM     30  HG3 ARG P   2       3.921   0.995   3.309  1.00  0.00           H  
ATOM     31  HD2 ARG P   2       2.214  -0.551   2.769  1.00  0.00           H  
ATOM     32  HD3 ARG P   2       2.982  -1.012   1.238  1.00  0.00           H  
ATOM     33  HE  ARG P   2       4.668  -1.543   3.561  1.00  0.00           H  
ATOM     34 HH11 ARG P   2       2.085  -3.009   4.066  1.00  0.00           H  
ATOM     35 HH12 ARG P   2       2.386  -4.531   3.296  1.00  0.00           H  
ATOM     36 HH21 ARG P   2       5.092  -3.370   1.464  1.00  0.00           H  
ATOM     37 HH22 ARG P   2       4.088  -4.736   1.823  1.00  0.00           H  
ATOM     38  N   VAL P   3       2.025   1.885  -1.206  1.00  0.00           N  
ATOM     39  CA  VAL P   3       1.224   2.613  -2.240  1.00  0.00           C  
ATOM     40  C   VAL P   3      -0.088   3.031  -1.572  1.00  0.00           C  
ATOM     41  O   VAL P   3      -0.106   3.733  -0.579  1.00  0.00           O  
ATOM     42  CB  VAL P   3       0.947   1.520  -3.284  1.00  0.00           C  
ATOM     43  CG1 VAL P   3       0.315   2.134  -4.530  1.00  0.00           C  
ATOM     44  CG2 VAL P   3       2.233   0.784  -3.678  1.00  0.00           C  
ATOM     45  HA  VAL P   3       1.736   3.439  -2.668  1.00  0.00           H  
ATOM     46  HB  VAL P   3       0.257   0.812  -2.844  1.00  0.00           H  
ATOM     47 HG11 VAL P   3      -0.406   1.443  -4.941  1.00  0.00           H  
ATOM     48 HG12 VAL P   3       1.081   2.334  -5.260  1.00  0.00           H  
ATOM     49 HG13 VAL P   3      -0.182   3.054  -4.263  1.00  0.00           H  
ATOM     50 HG21 VAL P   3       2.047   0.183  -4.555  1.00  0.00           H  
ATOM     51 HG22 VAL P   3       2.544   0.144  -2.865  1.00  0.00           H  
ATOM     52 HG23 VAL P   3       3.010   1.501  -3.891  1.00  0.00           H  
ATOM     53  N   TYR P   4      -1.166   2.497  -2.056  1.00  0.00           N  
ATOM     54  CA  TYR P   4      -2.489   2.700  -1.422  1.00  0.00           C  
ATOM     55  C   TYR P   4      -2.676   1.502  -0.483  1.00  0.00           C  
ATOM     56  O   TYR P   4      -3.573   1.421   0.331  1.00  0.00           O  
ATOM     57  CB  TYR P   4      -3.467   2.679  -2.592  1.00  0.00           C  
ATOM     58  CG  TYR P   4      -4.465   1.556  -2.431  1.00  0.00           C  
ATOM     59  CD1 TYR P   4      -4.160   0.279  -2.913  1.00  0.00           C  
ATOM     60  CD2 TYR P   4      -5.687   1.796  -1.800  1.00  0.00           C  
ATOM     61  CE1 TYR P   4      -5.084  -0.762  -2.763  1.00  0.00           C  
ATOM     62  CE2 TYR P   4      -6.613   0.756  -1.650  1.00  0.00           C  
ATOM     63  CZ  TYR P   4      -6.312  -0.524  -2.132  1.00  0.00           C  
ATOM     64  OH  TYR P   4      -7.223  -1.549  -1.984  1.00  0.00           O  
ATOM     65  HA  TYR P   4      -2.518   3.618  -0.889  1.00  0.00           H  
ATOM     66  HB2 TYR P   4      -3.985   3.616  -2.636  1.00  0.00           H  
ATOM     67  HB3 TYR P   4      -2.912   2.527  -3.507  1.00  0.00           H  
ATOM     68  HD1 TYR P   4      -3.211   0.096  -3.401  1.00  0.00           H  
ATOM     69  HD2 TYR P   4      -5.916   2.784  -1.429  1.00  0.00           H  
ATOM     70  HE1 TYR P   4      -4.851  -1.750  -3.135  1.00  0.00           H  
ATOM     71  HE2 TYR P   4      -7.558   0.941  -1.162  1.00  0.00           H  
ATOM     72  HH  TYR P   4      -7.863  -1.481  -2.695  1.00  0.00           H  
ATOM     73  N   ILE P   5      -1.752   0.601  -0.639  1.00  0.00           N  
ATOM     74  CA  ILE P   5      -1.641  -0.673   0.151  1.00  0.00           C  
ATOM     75  C   ILE P   5      -2.276  -0.543   1.546  1.00  0.00           C  
ATOM     76  O   ILE P   5      -1.617  -0.244   2.522  1.00  0.00           O  
ATOM     77  CB  ILE P   5      -0.102  -0.906   0.233  1.00  0.00           C  
ATOM     78  CG1 ILE P   5       0.569   0.164   1.110  1.00  0.00           C  
ATOM     79  CG2 ILE P   5       0.507  -0.869  -1.181  1.00  0.00           C  
ATOM     80  CD1 ILE P   5      -0.076   1.529   0.924  1.00  0.00           C  
ATOM     81  HA  ILE P   5      -2.096  -1.486  -0.390  1.00  0.00           H  
ATOM     82  HB  ILE P   5       0.111  -1.871   0.663  1.00  0.00           H  
ATOM     83 HG12 ILE P   5       0.488  -0.125   2.144  1.00  0.00           H  
ATOM     84 HG13 ILE P   5       1.608   0.229   0.834  1.00  0.00           H  
ATOM     85 HG21 ILE P   5      -0.285  -0.850  -1.918  1.00  0.00           H  
ATOM     86 HG22 ILE P   5       1.119  -1.742  -1.338  1.00  0.00           H  
ATOM     87 HG23 ILE P   5       1.114   0.012  -1.294  1.00  0.00           H  
ATOM     88 HD11 ILE P   5      -1.048   1.542   1.387  1.00  0.00           H  
ATOM     89 HD12 ILE P   5      -0.178   1.721  -0.125  1.00  0.00           H  
ATOM     90 HD13 ILE P   5       0.550   2.288   1.365  1.00  0.00           H  
ATOM     91  N   HIS P   6      -3.559  -0.772   1.643  1.00  0.00           N  
ATOM     92  CA  HIS P   6      -4.240  -0.667   2.967  1.00  0.00           C  
ATOM     93  C   HIS P   6      -4.954  -1.982   3.301  1.00  0.00           C  
ATOM     94  O   HIS P   6      -6.159  -2.082   3.173  1.00  0.00           O  
ATOM     95  CB  HIS P   6      -5.252   0.468   2.803  1.00  0.00           C  
ATOM     96  CG  HIS P   6      -5.825   0.826   4.146  1.00  0.00           C  
ATOM     97  ND1 HIS P   6      -5.104   0.681   5.321  1.00  0.00           N  
ATOM     98  CD2 HIS P   6      -7.051   1.323   4.519  1.00  0.00           C  
ATOM     99  CE1 HIS P   6      -5.893   1.084   6.334  1.00  0.00           C  
ATOM    100  NE2 HIS P   6      -7.091   1.486   5.900  1.00  0.00           N  
ATOM    101  HA  HIS P   6      -3.528  -0.417   3.737  1.00  0.00           H  
ATOM    102  HB2 HIS P   6      -4.759   1.331   2.380  1.00  0.00           H  
ATOM    103  HB3 HIS P   6      -6.047   0.149   2.146  1.00  0.00           H  
ATOM    104  HD2 HIS P   6      -7.860   1.553   3.841  1.00  0.00           H  
ATOM    105  HE1 HIS P   6      -5.593   1.083   7.372  1.00  0.00           H  
ATOM    106  N   PRO P   7      -4.184  -2.953   3.722  1.00  0.00           N  
ATOM    107  CA  PRO P   7      -4.757  -4.274   4.079  1.00  0.00           C  
ATOM    108  C   PRO P   7      -5.519  -4.187   5.404  1.00  0.00           C  
ATOM    109  O   PRO P   7      -6.536  -4.850   5.525  1.00  0.00           O  
ATOM    110  CB  PRO P   7      -3.531  -5.173   4.214  1.00  0.00           C  
ATOM    111  CG  PRO P   7      -2.403  -4.245   4.539  1.00  0.00           C  
ATOM    112  CD  PRO P   7      -2.726  -2.916   3.906  1.00  0.00           C  
ATOM    113  OXT PRO P   7      -5.070  -3.460   6.275  1.00  0.00           O  
ATOM    114  HA  PRO P   7      -5.397  -4.638   3.291  1.00  0.00           H  
ATOM    115  HB2 PRO P   7      -3.676  -5.886   5.015  1.00  0.00           H  
ATOM    116  HB3 PRO P   7      -3.332  -5.683   3.285  1.00  0.00           H  
ATOM    117  HG2 PRO P   7      -2.316  -4.134   5.611  1.00  0.00           H  
ATOM    118  HG3 PRO P   7      -1.481  -4.627   4.130  1.00  0.00           H  
ATOM    119  HD2 PRO P   7      -2.444  -2.105   4.565  1.00  0.00           H  
ATOM    120  HD3 PRO P   7      -2.234  -2.821   2.950  1.00  0.00           H  
TER     121      PRO P   7                                                      
ENDMDL                                                                          
MASTER      126    0    0    0    0    0    0    6 1200   10    0    1          
END                                                                             
