# Supplementary material for: In silico approaches for predicting the half-life of natural and modified peptides in blood
Source: PLoS One. 2018 Jun 1;13(6):e0196829. doi: 10.1371/journal.pone.0196829 (PMC5983457; doi:10.1371/journal.pone.0196829)
Supplement: S3 File — (ZIP) [file pone.0196829.s009.zip › 3may2018_261_pdb_files/1687.pdb]

HEADER    HORMONE/GROWTH FACTOR                   08-APR-04   1T0C              
TITLE     SOLUTION STRUCTURE OF HUMAN PROINSULIN C-PEPTIDE                      
COMPND    MOL_ID: 1;                                                            
COMPND   2 MOLECULE: INSULIN;                                                   
COMPND   3 CHAIN: A;                                                            
COMPND   4 SYNONYM: C PEPTIDE (SEQUENCE DATABASE RESIDUES 57-87);               
COMPND   5 ENGINEERED: YES                                                      
SOURCE    MOL_ID: 1;                                                            
SOURCE   2 ORGANISM_SCIENTIFIC: HOMO SAPIENS;                                   
SOURCE   3 ORGANISM_COMMON: HUMAN;                                              
SOURCE   4 ORGANISM_TAXID: 9606;                                                
SOURCE   5 GENE: INS;                                                           
SOURCE   6 EXPRESSION_SYSTEM: ESCHERICHIA COLI;                                 
SOURCE   7 EXPRESSION_SYSTEM_TAXID: 562                                         
KEYWDS    TYPE I BETA-TURN, BEND, TYPE III' BETA-TURN, HORMONE/GROWTH           
KEYWDS   2 FACTOR COMPLEX                                                       
EXPDTA    SOLUTION NMR                                                          
NUMMDL    30                                                                    
AUTHOR    C.E.MUNTE,L.VILELA,H.-R.KALBITZER,R.C.GARRATT                         
REVDAT   3   24-FEB-09 1T0C    1       VERSN                                    
REVDAT   2   30-AUG-05 1T0C    1       JRNL                                     
REVDAT   1   16-AUG-05 1T0C    0                                                
JRNL        AUTH   C.E.MUNTE,L.VILELA,H.-R.KALBITZER,R.C.GARRATT                
JRNL        TITL   SOLUTION STRUCTURE OF HUMAN PROINSULIN C-PEPTIDE             
JRNL        REF    FEBS J.                       V. 272  4284 2005              
JRNL        REFN                   ISSN 1742-464X                               
JRNL        PMID   16098208                                                     
JRNL        DOI    10.1111/J.1742-4658.2005.04843.X                             
REMARK   1                                                                      
REMARK   2                                                                      
REMARK   2 RESOLUTION. NOT APPLICABLE.                                          
REMARK   3                                                                      
REMARK   3 REFINEMENT.                                                          
REMARK   3   PROGRAM     : CNS 1.1                                              
REMARK   3   AUTHORS     : BRUNGER                                              
REMARK   3                                                                      
REMARK   3  OTHER REFINEMENT REMARKS: A TOTAL OF 268 NOE DISTANCE               
REMARK   3  RESTRAINTS AND 10 J-COUPLING CONSTANT RESTRAINTS WERE USED IN       
REMARK   3  THE FINAL STRUCTURE CALCULATION.                                    
REMARK   4                                                                      
REMARK   4 1T0C COMPLIES WITH FORMAT V. 3.15, 01-DEC-08                         
REMARK 100                                                                      
REMARK 100 THIS ENTRY HAS BEEN PROCESSED BY RCSB ON 04-NOV-04.                  
REMARK 100 THE RCSB ID CODE IS RCSB022153.                                      
REMARK 210                                                                      
REMARK 210 EXPERIMENTAL DETAILS                                                 
REMARK 210  EXPERIMENT TYPE                : NMR                                
REMARK 210  TEMPERATURE           (KELVIN) : 283                                
REMARK 210  PH                             : 7.0                                
REMARK 210  IONIC STRENGTH                 : 0                                  
REMARK 210  PRESSURE                       : AMBIENT                            
REMARK 210  SAMPLE CONTENTS                : 3MM C-PEPTIDE                      
REMARK 210                                                                      
REMARK 210  NMR EXPERIMENTS CONDUCTED      : 2D TOCSY, 2D NOESY, DQF-COSY       
REMARK 210  SPECTROMETER FIELD STRENGTH    : 600 MHZ                            
REMARK 210  SPECTROMETER MODEL             : DRX                                
REMARK 210  SPECTROMETER MANUFACTURER      : BRUKER                             
REMARK 210                                                                      
REMARK 210  STRUCTURE DETERMINATION.                                            
REMARK 210   SOFTWARE USED                 : XWINNMR 2.6, AURELIA 2.7, CNS      
REMARK 210                                   1.1                                
REMARK 210   METHOD USED                   : SIMULATED ANNEALING, TORSION-      
REMARK 210                                   ANGLE DYNAMICS, POWELL             
REMARK 210                                   MINIMISATION                       
REMARK 210                                                                      
REMARK 210 CONFORMERS, NUMBER CALCULATED   : 800                                
REMARK 210 CONFORMERS, NUMBER SUBMITTED    : 30                                 
REMARK 210 CONFORMERS, SELECTION CRITERIA  : STRUCTURES WITH THE LOWEST         
REMARK 210                                   ENERGY                             
REMARK 210                                                                      
REMARK 210 BEST REPRESENTATIVE CONFORMER IN THIS ENSEMBLE : NULL                
REMARK 210                                                                      
REMARK 210 REMARK: THIS STRUCTURE WAS DETERMINED USING STANDARD 2D              
REMARK 210  HOMONUCLEAR TECHNIQUES.                                             
REMARK 215                                                                      
REMARK 215 NMR STUDY                                                            
REMARK 215 THE COORDINATES IN THIS ENTRY WERE GENERATED FROM SOLUTION           
REMARK 215 NMR DATA.  PROTEIN DATA BANK CONVENTIONS REQUIRE THAT                
REMARK 215 CRYST1 AND SCALE RECORDS BE INCLUDED, BUT THE VALUES ON              
REMARK 215 THESE RECORDS ARE MEANINGLESS.                                       
REMARK 500                                                                      
REMARK 500 GEOMETRY AND STEREOCHEMISTRY                                         
REMARK 500 SUBTOPIC: CLOSE CONTACTS                                             
REMARK 500                                                                      
REMARK 500 THE FOLLOWING ATOMS ARE IN CLOSE CONTACT.                            
REMARK 500                                                                      
REMARK 500  ATM1  RES C  SSEQI   ATM2  RES C  SSEQI           DISTANCE          
REMARK 500   O    GLU A    11     N    GLY A    13              2.15            
REMARK 500                                                                      
REMARK 500 REMARK: NULL                                                         
REMARK 500                                                                      
REMARK 500 GEOMETRY AND STEREOCHEMISTRY                                         
REMARK 500 SUBTOPIC: TORSION ANGLES                                             
REMARK 500                                                                      
REMARK 500 TORSION ANGLES OUTSIDE THE EXPECTED RAMACHANDRAN REGIONS:            
REMARK 500 (M=MODEL NUMBER; RES=RESIDUE NAME; C=CHAIN IDENTIFIER;               
REMARK 500 SSEQ=SEQUENCE NUMBER; I=INSERTION CODE).                             
REMARK 500                                                                      
REMARK 500 STANDARD TABLE:                                                      
REMARK 500 FORMAT:(10X,I3,1X,A3,1X,A1,I4,A1,4X,F7.2,3X,F7.2)                    
REMARK 500                                                                      
REMARK 500 EXPECTED VALUES: GJ KLEYWEGT AND TA JONES (1996). PHI/PSI-           
REMARK 500 CHOLOGY: RAMACHANDRAN REVISITED. STRUCTURE 4, 1395 - 1400            
REMARK 500                                                                      
REMARK 500  M RES CSSEQI        PSI       PHI                                   
REMARK 500  1 GLN A   6      -43.69   -139.41                                   
REMARK 500  1 VAL A   7        0.53     53.23                                   
REMARK 500  1 GLN A   9       33.18   -166.06                                   
REMARK 500  1 VAL A  10      -26.08   -159.94                                   
REMARK 500  1 GLU A  11      -41.78   -158.14                                   
REMARK 500  1 LEU A  12      -71.16     31.39                                   
REMARK 500  1 ALA A  18     -108.61   -111.03                                   
REMARK 500  1 SER A  20     -165.19     72.55                                   
REMARK 500  1 GLU A  27     -138.73   -162.93                                   
REMARK 500  1 LEU A  30       42.09     83.40                                   
REMARK 500  2 ALA A   2       -3.07     82.71                                   
REMARK 500  2 GLN A   6       80.63    156.02                                   
REMARK 500  2 VAL A  10      -42.99   -161.06                                   
REMARK 500  2 GLU A  11      -40.77   -164.10                                   
REMARK 500  2 LEU A  12      -37.13    -33.73                                   
REMARK 500  2 SER A  20      163.39     58.48                                   
REMARK 500  2 GLU A  27     -135.19   -166.14                                   
REMARK 500  2 LEU A  30       43.12     84.60                                   
REMARK 500  3 GLN A   6       79.91    155.86                                   
REMARK 500  3 VAL A  10      -43.87   -160.93                                   
REMARK 500  3 GLU A  11       22.84   -161.75                                   
REMARK 500  3 LEU A  12      -61.73   -178.88                                   
REMARK 500  3 PRO A  16      -78.31    -99.00                                   
REMARK 500  3 SER A  20      128.41     63.62                                   
REMARK 500  3 GLN A  22      -69.20    -93.86                                   
REMARK 500  3 LEU A  24       33.17    -92.36                                   
REMARK 500  3 GLU A  27     -122.31    -77.95                                   
REMARK 500  3 LEU A  30       43.65     86.29                                   
REMARK 500  4 GLN A   6       78.90    159.11                                   
REMARK 500  4 GLU A  11      -38.59   -163.73                                   
REMARK 500  4 LEU A  12      -71.85     34.07                                   
REMARK 500  4 LEU A  21     -157.50    -87.07                                   
REMARK 500  4 GLN A  22      -21.78    119.67                                   
REMARK 500  4 LEU A  24       40.83    -92.82                                   
REMARK 500  4 GLU A  27     -123.74    -78.22                                   
REMARK 500  4 LEU A  30       43.59     86.45                                   
REMARK 500  5 GLN A   6       75.98   -164.59                                   
REMARK 500  5 VAL A  10      -47.12   -161.50                                   
REMARK 500  5 GLU A  11      -40.42   -164.67                                   
REMARK 500  5 LEU A  12      -40.10    -25.84                                   
REMARK 500  5 SER A  20       78.27     61.81                                   
REMARK 500  5 GLN A  22      -70.34    -94.16                                   
REMARK 500  5 LEU A  24       48.62    -92.17                                   
REMARK 500  5 ALA A  25      131.90   -173.98                                   
REMARK 500  5 GLU A  27     -121.47    -78.36                                   
REMARK 500  5 LEU A  30       43.39     85.50                                   
REMARK 500  6 ALA A   2       -4.21     82.84                                   
REMARK 500  6 GLN A   6      -40.78   -140.90                                   
REMARK 500  6 VAL A   7      -27.46     62.37                                   
REMARK 500  6 GLU A  11      -39.13   -161.42                                   
REMARK 500  6 LEU A  12      -71.10     32.99                                   
REMARK 500  6 SER A  20      -80.05   -134.81                                   
REMARK 500  6 LEU A  21      129.84     63.12                                   
REMARK 500  6 GLU A  27     -135.67   -166.10                                   
REMARK 500  6 LEU A  30       43.01     84.36                                   
REMARK 500  7 ALA A   2       -5.18     84.52                                   
REMARK 500  7 GLN A   6      -34.84   -150.91                                   
REMARK 500  7 VAL A   7       -1.79     49.17                                   
REMARK 500  7 GLN A   9       39.84   -169.32                                   
REMARK 500  7 VAL A  10      -29.62   -161.36                                   
REMARK 500  7 GLU A  11      -41.86   -157.35                                   
REMARK 500  7 LEU A  12      -70.70     31.14                                   
REMARK 500  7 PRO A  16      -74.46    -93.19                                   
REMARK 500  7 SER A  20      -79.13   -148.01                                   
REMARK 500  7 LEU A  21      -88.75   -132.05                                   
REMARK 500  7 GLN A  22      -22.62    104.84                                   
REMARK 500  7 LEU A  24      -66.06    -92.43                                   
REMARK 500  7 ALA A  25      124.28     54.98                                   
REMARK 500  7 GLU A  27     -114.44    -77.40                                   
REMARK 500  7 LEU A  30       43.46     86.05                                   
REMARK 500  8 ALA A   2       -5.47     85.00                                   
REMARK 500  8 GLN A   6      -38.23   -152.67                                   
REMARK 500  8 VAL A   7      -42.65     57.16                                   
REMARK 500  8 GLU A  11      -39.21   -160.82                                   
REMARK 500  8 LEU A  12      -70.67     32.67                                   
REMARK 500  8 PRO A  16      -72.51    -91.50                                   
REMARK 500  8 GLU A  27     -132.94   -166.55                                   
REMARK 500  8 LEU A  30       42.89     84.28                                   
REMARK 500  9 ALA A   2       -3.36     83.84                                   
REMARK 500  9 VAL A  10      -43.96   -162.65                                   
REMARK 500  9 GLU A  11      -51.19   -166.36                                   
REMARK 500  9 ALA A  18     -106.94   -110.75                                   
REMARK 500  9 SER A  20      -37.45    174.87                                   
REMARK 500  9 GLN A  22      -68.70   -126.74                                   
REMARK 500  9 LEU A  24      -74.36    -91.92                                   
REMARK 500  9 ALA A  25       24.96     45.93                                   
REMARK 500  9 GLU A  27     -132.58   -167.64                                   
REMARK 500  9 LEU A  30       42.89     83.15                                   
REMARK 500 10 GLN A   6      -45.21   -135.18                                   
REMARK 500 10 VAL A   7      -13.25     55.51                                   
REMARK 500 10 GLN A   9       44.17   -173.36                                   
REMARK 500 10 VAL A  10      -32.40   -161.48                                   
REMARK 500 10 GLU A  11      -40.91   -158.21                                   
REMARK 500 10 LEU A  12      -70.88     31.54                                   
REMARK 500 10 ALA A  18     -100.46    -93.53                                   
REMARK 500 10 GLN A  22      -18.00    103.94                                   
REMARK 500 10 GLU A  27     -135.90   -166.12                                   
REMARK 500 10 LEU A  30       42.89     84.23                                   
REMARK 500 11 GLN A   6       79.66    176.52                                   
REMARK 500 11 GLN A   9        8.11   -174.04                                   
REMARK 500 11 GLU A  11      -41.40   -164.69                                   
REMARK 500 11 LEU A  12      -37.41    -33.88                                   
REMARK 500 11 LEU A  21      -70.40   -133.52                                   
REMARK 500 11 GLN A  22      -26.17    112.10                                   
REMARK 500 11 LEU A  24       32.30    -95.94                                   
REMARK 500 11 GLU A  27     -133.71   -166.24                                   
REMARK 500 11 LEU A  30       43.12     85.04                                   
REMARK 500 12 ALA A   2       -4.76     89.39                                   
REMARK 500 12 GLN A   6      -38.74   -144.84                                   
REMARK 500 12 VAL A   7      -48.54     56.61                                   
REMARK 500 12 VAL A  10      -47.42   -164.64                                   
REMARK 500 12 GLU A  11      -38.27    177.16                                   
REMARK 500 12 LEU A  12      -69.55     27.16                                   
REMARK 500 12 ALA A  18     -107.66   -112.55                                   
REMARK 500 12 GLU A  27     -134.57   -165.18                                   
REMARK 500 12 LEU A  30       42.87     84.67                                   
REMARK 500 13 ALA A   2       -5.14     84.56                                   
REMARK 500 13 GLN A   6       76.57   -168.16                                   
REMARK 500 13 GLN A   9       42.14   -174.37                                   
REMARK 500 13 VAL A  10      -36.95   -160.38                                   
REMARK 500 13 GLU A  11      -38.73   -161.00                                   
REMARK 500 13 LEU A  12      -73.31     33.67                                   
REMARK 500 13 SER A  20      -88.39   -123.37                                   
REMARK 500 13 LEU A  21     -167.32     45.75                                   
REMARK 500 13 GLN A  22      -23.61    110.25                                   
REMARK 500 13 LEU A  24       38.70    -94.61                                   
REMARK 500 13 GLU A  27     -135.57   -166.30                                   
REMARK 500 13 LEU A  30       42.85     84.39                                   
REMARK 500 14 ALA A   2       -1.97     82.71                                   
REMARK 500 14 GLN A   6      -38.66   -139.42                                   
REMARK 500 14 VAL A   7      -44.71     58.69                                   
REMARK 500 14 GLN A   9       54.56     73.71                                   
REMARK 500 14 VAL A  10      -21.46   -159.22                                   
REMARK 500 14 GLU A  11      -42.82   -157.28                                   
REMARK 500 14 LEU A  12      -70.43     30.35                                   
REMARK 500 14 ALA A  18     -109.02   -110.57                                   
REMARK 500 14 SER A  20      159.89    179.73                                   
REMARK 500 14 GLN A  22      -23.69    111.14                                   
REMARK 500 14 LEU A  24       47.73    -91.60                                   
REMARK 500 14 GLU A  27     -135.03   -166.92                                   
REMARK 500 14 LEU A  30       41.37     83.41                                   
REMARK 500 15 ALA A   2       -4.58     89.06                                   
REMARK 500 15 GLN A   6      -37.31   -140.68                                   
REMARK 500 15 VAL A   7      -47.45     58.50                                   
REMARK 500 15 GLN A   9      -60.47     65.72                                   
REMARK 500 15 GLU A  11      -38.07   -142.09                                   
REMARK 500 15 LEU A  12      -74.53     37.50                                   
REMARK 500 15 SER A  20      131.71   -172.81                                   
REMARK 500 15 LEU A  21       30.48     71.24                                   
REMARK 500 15 GLN A  22      -68.68   -160.46                                   
REMARK 500 15 LEU A  24      -79.74   -102.35                                   
REMARK 500 15 ALA A  25      123.90     60.90                                   
REMARK 500 15 GLU A  27     -125.15   -168.60                                   
REMARK 500 15 LEU A  30       43.42     86.22                                   
REMARK 500 16 GLN A   9      -32.07   -173.64                                   
REMARK 500 16 VAL A  10      -50.35   -159.08                                   
REMARK 500 16 GLU A  11      -39.32   -171.04                                   
REMARK 500 16 LEU A  12      -71.97     32.06                                   
REMARK 500 16 SER A  20       44.31   -171.51                                   
REMARK 500 16 GLN A  22       -6.86     86.92                                   
REMARK 500 16 GLU A  27     -129.56   -166.55                                   
REMARK 500 16 LEU A  30       43.49     84.83                                   
REMARK 500 17 ALA A   2      -10.24    178.92                                   
REMARK 500 17 GLN A   6      -41.37   -141.81                                   
REMARK 500 17 VAL A   7      -44.09     59.52                                   
REMARK 500 17 GLN A   9      150.62    175.02                                   
REMARK 500 17 VAL A  10      -17.18     62.68                                   
REMARK 500 17 GLU A  11      -41.37   -152.61                                   
REMARK 500 17 LEU A  12      -71.87     31.97                                   
REMARK 500 17 GLN A  22      -19.13    103.33                                   
REMARK 500 17 GLU A  27     -126.73    -78.44                                   
REMARK 500 17 LEU A  30       42.59     85.96                                   
REMARK 500 18 GLN A   6      -66.32   -170.17                                   
REMARK 500 18 VAL A   7        8.53     56.09                                   
REMARK 500 18 GLN A   9      -11.41    166.80                                   
REMARK 500 18 VAL A  10      -53.19   -154.06                                   
REMARK 500 18 GLU A  11      -40.37   -173.98                                   
REMARK 500 18 LEU A  12      -55.31      6.10                                   
REMARK 500 18 SER A  20      -29.03    170.10                                   
REMARK 500 18 GLN A  22      -75.64   -132.04                                   
REMARK 500 18 GLU A  27     -115.26    -76.98                                   
REMARK 500 18 LEU A  30       43.42     85.74                                   
REMARK 500 19 GLN A   6      -40.87   -140.55                                   
REMARK 500 19 VAL A   7      -20.96     59.48                                   
REMARK 500 19 GLN A   9       52.73   -142.22                                   
REMARK 500 19 VAL A  10      -19.35     63.07                                   
REMARK 500 19 GLU A  11      -37.40   -170.13                                   
REMARK 500 19 LEU A  12      -91.97     54.63                                   
REMARK 500 19 GLN A  22      -70.55   -106.46                                   
REMARK 500 19 LEU A  24      -89.93    -97.28                                   
REMARK 500 19 GLU A  27     -135.78   -167.28                                   
REMARK 500 19 LEU A  30       42.64     84.20                                   
REMARK 500 20 GLN A   6       30.17    -88.22                                   
REMARK 500 20 VAL A   7       26.21   -155.88                                   
REMARK 500 20 GLN A   9       11.86   -171.23                                   
REMARK 500 20 GLU A  11      -40.05   -162.51                                   
REMARK 500 20 LEU A  12      -71.62     32.69                                   
REMARK 500 20 PRO A  16      -78.50    -80.77                                   
REMARK 500 20 SER A  20      160.55     63.85                                   
REMARK 500 20 GLN A  22      -68.91   -132.00                                   
REMARK 500 20 LEU A  24       30.57    -96.49                                   
REMARK 500 20 GLU A  27     -134.24   -166.20                                   
REMARK 500 20 LEU A  30       42.32     83.92                                   
REMARK 500 21 GLN A   6       78.50   -176.52                                   
REMARK 500 21 VAL A  10      -15.68     61.79                                   
REMARK 500 21 GLU A  11      -40.53   -153.01                                   
REMARK 500 21 LEU A  12      -72.10     32.91                                   
REMARK 500 21 SER A  20      -74.75    -89.20                                   
REMARK 500 21 GLN A  22       16.12     59.93                                   
REMARK 500 21 LEU A  24      -75.12    -99.32                                   
REMARK 500 21 GLU A  27     -135.60   -166.71                                   
REMARK 500 21 LEU A  30       42.29     84.39                                   
REMARK 500 22 ALA A   2       -3.23     83.29                                   
REMARK 500 22 GLN A   6       74.62   -163.35                                   
REMARK 500 22 VAL A  10      -52.12   -157.93                                   
REMARK 500 22 GLU A  11      -36.40    178.28                                   
REMARK 500 22 LEU A  12      -46.43    -13.89                                   
REMARK 500 22 LEU A  21       57.49   -177.04                                   
REMARK 500 22 GLN A  22      -66.86   -162.23                                   
REMARK 500 22 GLU A  27     -119.27    -77.59                                   
REMARK 500 22 LEU A  30       46.46     85.62                                   
REMARK 500 23 GLN A   6      -40.21   -152.01                                   
REMARK 500 23 VAL A   7      -36.47     59.15                                   
REMARK 500 23 GLN A   9      -32.68   -138.12                                   
REMARK 500 23 VAL A  10      -45.90   -158.41                                   
REMARK 500 23 GLU A  11      -45.16   -166.52                                   
REMARK 500 23 LEU A  12      -89.56     47.19                                   
REMARK 500 23 PRO A  16      -72.47    -92.19                                   
REMARK 500 23 ALA A  18     -102.54    -98.13                                   
REMARK 500 23 SER A  20      106.20     62.87                                   
REMARK 500 23 GLN A  22      -68.79    -94.38                                   
REMARK 500 23 LEU A  24     -109.17    -88.66                                   
REMARK 500 23 ALA A  25      135.06     60.94                                   
REMARK 500 23 GLU A  27     -115.74    -77.84                                   
REMARK 500 23 LEU A  30       43.17     86.22                                   
REMARK 500 24 ALA A   2      -10.86    169.40                                   
REMARK 500 24 GLN A   6      -36.62   -139.97                                   
REMARK 500 24 VAL A   7      -47.14     56.56                                   
REMARK 500 24 GLN A   9       59.31   -175.48                                   
REMARK 500 24 VAL A  10      -31.38   -160.99                                   
REMARK 500 24 GLU A  11      -46.70   -159.68                                   
REMARK 500 24 LEU A  12      -92.62     50.50                                   
REMARK 500 24 SER A  20       28.41     48.46                                   
REMARK 500 24 GLN A  22      -70.78    -95.25                                   
REMARK 500 24 ALA A  25      -39.32   -169.85                                   
REMARK 500 24 GLU A  27     -125.32   -157.37                                   
REMARK 500 24 LEU A  30       43.09     85.21                                   
REMARK 500 25 ALA A   2       -4.08     87.08                                   
REMARK 500 25 GLN A   6       75.21   -165.33                                   
REMARK 500 25 GLN A   9      -31.46   -160.00                                   
REMARK 500 25 VAL A  10      -49.67   -157.16                                   
REMARK 500 25 GLU A  11      -40.89   -167.49                                   
REMARK 500 25 LEU A  12      -69.97     29.22                                   
REMARK 500 25 ALA A  18     -105.51   -100.41                                   
REMARK 500 25 SER A  20     -151.41   -134.81                                   
REMARK 500 25 LEU A  21     -156.14    -60.32                                   
REMARK 500 25 GLN A  22      -22.38    108.89                                   
REMARK 500 25 LEU A  24       32.19    -91.80                                   
REMARK 500 25 GLU A  27     -122.19   -167.56                                   
REMARK 500 25 LEU A  30       43.53     85.81                                   
REMARK 500 26 ALA A   2       -4.36     88.43                                   
REMARK 500 26 VAL A   7       43.20   -161.56                                   
REMARK 500 26 VAL A  10      -48.58   -157.21                                   
REMARK 500 26 GLU A  11      -43.28   -167.70                                   
REMARK 500 26 PRO A  16      -75.74    -93.67                                   
REMARK 500 26 ALA A  18     -106.97    -98.77                                   
REMARK 500 26 LEU A  21      -98.10    -61.67                                   
REMARK 500 26 GLN A  22      -26.33    109.78                                   
REMARK 500 26 LEU A  24       34.20    -93.42                                   
REMARK 500 26 GLU A  27     -116.81    -77.87                                   
REMARK 500 26 LEU A  30       43.70     86.43                                   
REMARK 500 27 GLN A   6       76.92   -164.31                                   
REMARK 500 27 GLU A  11      -45.00   -164.67                                   
REMARK 500 27 LEU A  12      -89.78     46.42                                   
REMARK 500 27 SER A  20     -163.36   -179.87                                   
REMARK 500 27 LEU A  21      128.04     66.39                                   
REMARK 500 27 GLU A  27     -126.20   -158.12                                   
REMARK 500 27 LEU A  30       42.63     84.99                                   
REMARK 500 28 ALA A   2       -8.54   -176.54                                   
REMARK 500 28 GLN A   6       78.63   -170.44                                   
REMARK 500 28 VAL A  10      -52.00   -161.33                                   
REMARK 500 28 GLU A  11      -37.74    177.04                                   
REMARK 500 28 LEU A  12      -60.64     18.23                                   
REMARK 500 28 ALA A  18     -110.04   -108.76                                   
REMARK 500 28 SER A  20      107.74     62.70                                   
REMARK 500 28 GLN A  22      -71.02   -101.54                                   
REMARK 500 28 LEU A  24       30.92    -91.99                                   
REMARK 500 28 GLU A  27     -121.52    -77.80                                   
REMARK 500 28 LEU A  30       43.08     86.41                                   
REMARK 500 29 ALA A   2       -8.74    104.13                                   
REMARK 500 29 GLN A   6      -39.82   -146.05                                   
REMARK 500 29 VAL A   7      -20.87     56.67                                   
REMARK 500 29 GLN A   9       53.46    -92.89                                   
REMARK 500 29 VAL A  10      -30.04     67.58                                   
REMARK 500 29 GLU A  11      -60.83   -170.90                                   
REMARK 500 29 PRO A  16      -74.63    -92.69                                   
REMARK 500 29 SER A  20     -160.48     77.74                                   
REMARK 500 29 LEU A  21     -168.10     80.34                                   
REMARK 500 29 GLN A  22      -23.63    110.81                                   
REMARK 500 29 LEU A  24       50.45    -91.21                                   
REMARK 500 29 GLU A  27     -134.78   -165.93                                   
REMARK 500 29 LEU A  30       42.68     83.91                                   
REMARK 500 30 LEU A   5       11.11   -141.64                                   
REMARK 500 30 GLN A   6       75.62   -170.31                                   
REMARK 500 30 VAL A   7       -6.19   -157.03                                   
REMARK 500 30 GLN A   9      -27.45    176.34                                   
REMARK 500 30 VAL A  10      -47.19   -158.40                                   
REMARK 500 30 GLU A  11      -40.20   -173.55                                   
REMARK 500 30 LEU A  12      -71.17     29.29                                   
REMARK 500 30 ALA A  18     -105.08    -90.04                                   
REMARK 500 30 GLU A  27     -125.47    -78.23                                   
REMARK 500 30 LEU A  30       43.34     86.41                                   
REMARK 500                                                                      
REMARK 500 REMARK: NULL                                                         
DBREF  1T0C A    1    31  UNP    P01308   INS_HUMAN       57     87             
SEQRES   1 A   31  GLU ALA GLU ASP LEU GLN VAL GLY GLN VAL GLU LEU GLY          
SEQRES   2 A   31  GLY GLY PRO GLY ALA GLY SER LEU GLN PRO LEU ALA LEU          
SEQRES   3 A   31  GLU GLY SER LEU GLN                                          
HELIX    1   1 GLN A   22  LEU A   26  5                                   5    
CRYST1    1.000    1.000    1.000  90.00  90.00  90.00 P 1           1          
ORIGX1      1.000000  0.000000  0.000000        0.00000                         
ORIGX2      0.000000  1.000000  0.000000        0.00000                         
ORIGX3      0.000000  0.000000  1.000000        0.00000                         
SCALE1      1.000000  0.000000  0.000000        0.00000                         
SCALE2      0.000000  1.000000  0.000000        0.00000                         
SCALE3      0.000000  0.000000  1.000000        0.00000                         
MODEL        1                                                                  
ATOM      1  N   GLU A   1     -16.756  -3.625   4.668  1.00  0.00           N  
ATOM      2  CA  GLU A   1     -16.066  -2.901   3.568  1.00  0.00           C  
ATOM      3  C   GLU A   1     -14.836  -3.667   3.091  1.00  0.00           C  
ATOM      4  O   GLU A   1     -14.445  -4.668   3.692  1.00  0.00           O  
ATOM      5  CB  GLU A   1     -15.661  -1.516   4.075  1.00  0.00           C  
ATOM      6  CG  GLU A   1     -16.841  -0.645   4.476  1.00  0.00           C  
ATOM      7  CD  GLU A   1     -17.114   0.464   3.478  1.00  0.00           C  
ATOM      8  OE1 GLU A   1     -16.144   0.981   2.885  1.00  0.00           O  
ATOM      9  OE2 GLU A   1     -18.298   0.815   3.290  1.00  0.00           O  
ATOM     10  H1  GLU A   1     -16.758  -4.637   4.429  1.00  0.00           H  
ATOM     11  H2  GLU A   1     -17.725  -3.251   4.734  1.00  0.00           H  
ATOM     12  H3  GLU A   1     -16.225  -3.449   5.545  1.00  0.00           H  
ATOM     13  HA  GLU A   1     -16.755  -2.792   2.744  1.00  0.00           H  
ATOM     14  HB2 GLU A   1     -15.020  -1.634   4.936  1.00  0.00           H  
ATOM     15  HB3 GLU A   1     -15.113  -1.006   3.296  1.00  0.00           H  
ATOM     16  HG2 GLU A   1     -17.722  -1.266   4.550  1.00  0.00           H  
ATOM     17  HG3 GLU A   1     -16.633  -0.201   5.438  1.00  0.00           H  
ATOM     18  N   ALA A   2     -14.230  -3.191   2.008  1.00  0.00           N  
ATOM     19  CA  ALA A   2     -13.041  -3.832   1.451  1.00  0.00           C  
ATOM     20  C   ALA A   2     -11.803  -2.985   1.640  1.00  0.00           C  
ATOM     21  O   ALA A   2     -10.684  -3.389   1.329  1.00  0.00           O  
ATOM     22  CB  ALA A   2     -13.240  -4.107  -0.012  1.00  0.00           C  
ATOM     23  H   ALA A   2     -14.588  -2.389   1.573  1.00  0.00           H  
ATOM     24  HA  ALA A   2     -12.903  -4.752   1.962  1.00  0.00           H  
ATOM     25  HB1 ALA A   2     -14.152  -4.661  -0.155  1.00  0.00           H  
ATOM     26  HB2 ALA A   2     -12.403  -4.676  -0.384  1.00  0.00           H  
ATOM     27  HB3 ALA A   2     -13.300  -3.165  -0.532  1.00  0.00           H  
ATOM     28  N   GLU A   3     -12.028  -1.816   2.153  1.00  0.00           N  
ATOM     29  CA  GLU A   3     -10.963  -0.864   2.418  1.00  0.00           C  
ATOM     30  C   GLU A   3     -10.224  -1.202   3.676  1.00  0.00           C  
ATOM     31  O   GLU A   3      -9.143  -0.691   3.960  1.00  0.00           O  
ATOM     32  CB  GLU A   3     -11.536   0.502   2.576  1.00  0.00           C  
ATOM     33  CG  GLU A   3     -12.171   1.070   1.317  1.00  0.00           C  
ATOM     34  CD  GLU A   3     -11.656   2.455   0.978  1.00  0.00           C  
ATOM     35  OE1 GLU A   3     -10.578   2.551   0.353  1.00  0.00           O  
ATOM     36  OE2 GLU A   3     -12.330   3.443   1.336  1.00  0.00           O  
ATOM     37  H   GLU A   3     -12.945  -1.587   2.367  1.00  0.00           H  
ATOM     38  HA  GLU A   3     -10.295  -0.898   1.620  1.00  0.00           H  
ATOM     39  HB2 GLU A   3     -12.284   0.432   3.347  1.00  0.00           H  
ATOM     40  HB3 GLU A   3     -10.751   1.157   2.902  1.00  0.00           H  
ATOM     41  HG2 GLU A   3     -11.953   0.410   0.490  1.00  0.00           H  
ATOM     42  HG3 GLU A   3     -13.240   1.124   1.461  1.00  0.00           H  
ATOM     43  N   ASP A   4     -10.817  -2.100   4.378  1.00  0.00           N  
ATOM     44  CA  ASP A   4     -10.275  -2.624   5.605  1.00  0.00           C  
ATOM     45  C   ASP A   4      -9.698  -3.947   5.265  1.00  0.00           C  
ATOM     46  O   ASP A   4      -9.158  -4.680   6.093  1.00  0.00           O  
ATOM     47  CB  ASP A   4     -11.368  -2.778   6.644  1.00  0.00           C  
ATOM     48  CG  ASP A   4     -10.831  -3.160   8.009  1.00  0.00           C  
ATOM     49  OD1 ASP A   4     -10.647  -4.370   8.257  1.00  0.00           O  
ATOM     50  OD2 ASP A   4     -10.596  -2.249   8.831  1.00  0.00           O  
ATOM     51  H   ASP A   4     -11.633  -2.478   4.012  1.00  0.00           H  
ATOM     52  HA  ASP A   4      -9.503  -1.974   5.945  1.00  0.00           H  
ATOM     53  HB2 ASP A   4     -11.907  -1.848   6.730  1.00  0.00           H  
ATOM     54  HB3 ASP A   4     -12.040  -3.552   6.306  1.00  0.00           H  
ATOM     55  N   LEU A   5      -9.842  -4.217   3.997  1.00  0.00           N  
ATOM     56  CA  LEU A   5      -9.368  -5.438   3.426  1.00  0.00           C  
ATOM     57  C   LEU A   5      -7.926  -5.296   2.988  1.00  0.00           C  
ATOM     58  O   LEU A   5      -7.193  -6.278   2.871  1.00  0.00           O  
ATOM     59  CB  LEU A   5     -10.243  -5.899   2.283  1.00  0.00           C  
ATOM     60  CG  LEU A   5     -10.831  -7.300   2.470  1.00  0.00           C  
ATOM     61  CD1 LEU A   5     -10.715  -7.790   3.910  1.00  0.00           C  
ATOM     62  CD2 LEU A   5     -12.277  -7.297   2.059  1.00  0.00           C  
ATOM     63  H   LEU A   5     -10.282  -3.541   3.434  1.00  0.00           H  
ATOM     64  HA  LEU A   5      -9.439  -6.162   4.185  1.00  0.00           H  
ATOM     65  HB2 LEU A   5     -11.056  -5.201   2.177  1.00  0.00           H  
ATOM     66  HB3 LEU A   5      -9.660  -5.894   1.375  1.00  0.00           H  
ATOM     67  HG  LEU A   5     -10.298  -7.987   1.848  1.00  0.00           H  
ATOM     68 HD11 LEU A   5     -11.327  -8.670   4.041  1.00  0.00           H  
ATOM     69 HD12 LEU A   5     -11.056  -7.014   4.582  1.00  0.00           H  
ATOM     70 HD13 LEU A   5      -9.685  -8.031   4.129  1.00  0.00           H  
ATOM     71 HD21 LEU A   5     -12.809  -6.612   2.700  1.00  0.00           H  
ATOM     72 HD22 LEU A   5     -12.684  -8.289   2.168  1.00  0.00           H  
ATOM     73 HD23 LEU A   5     -12.360  -6.975   1.035  1.00  0.00           H  
ATOM     74  N   GLN A   6      -7.529  -4.053   2.741  1.00  0.00           N  
ATOM     75  CA  GLN A   6      -6.180  -3.759   2.307  1.00  0.00           C  
ATOM     76  C   GLN A   6      -5.639  -2.511   2.980  1.00  0.00           C  
ATOM     77  O   GLN A   6      -4.485  -2.482   3.395  1.00  0.00           O  
ATOM     78  CB  GLN A   6      -6.151  -3.580   0.796  1.00  0.00           C  
ATOM     79  CG  GLN A   6      -6.958  -4.619   0.030  1.00  0.00           C  
ATOM     80  CD  GLN A   6      -8.278  -4.078  -0.488  1.00  0.00           C  
ATOM     81  OE1 GLN A   6      -9.289  -4.780  -0.499  1.00  0.00           O  
ATOM     82  NE2 GLN A   6      -8.274  -2.824  -0.923  1.00  0.00           N  
ATOM     83  H   GLN A   6      -8.168  -3.315   2.846  1.00  0.00           H  
ATOM     84  HA  GLN A   6      -5.552  -4.586   2.573  1.00  0.00           H  
ATOM     85  HB2 GLN A   6      -6.537  -2.603   0.558  1.00  0.00           H  
ATOM     86  HB3 GLN A   6      -5.134  -3.639   0.469  1.00  0.00           H  
ATOM     87  HG2 GLN A   6      -6.374  -4.959  -0.812  1.00  0.00           H  
ATOM     88  HG3 GLN A   6      -7.160  -5.454   0.684  1.00  0.00           H  
ATOM     89 HE21 GLN A   6      -7.435  -2.327  -0.885  1.00  0.00           H  
ATOM     90 HE22 GLN A   6      -9.109  -2.449  -1.266  1.00  0.00           H  
ATOM     91  N   VAL A   7      -6.469  -1.474   3.056  1.00  0.00           N  
ATOM     92  CA  VAL A   7      -6.079  -0.199   3.656  1.00  0.00           C  
ATOM     93  C   VAL A   7      -4.788   0.360   3.046  1.00  0.00           C  
ATOM     94  O   VAL A   7      -4.331   1.435   3.433  1.00  0.00           O  
ATOM     95  CB  VAL A   7      -5.936  -0.304   5.192  1.00  0.00           C  
ATOM     96  CG1 VAL A   7      -7.224  -0.812   5.803  1.00  0.00           C  
ATOM     97  CG2 VAL A   7      -4.791  -1.213   5.584  1.00  0.00           C  
ATOM     98  H   VAL A   7      -7.371  -1.563   2.682  1.00  0.00           H  
ATOM     99  HA  VAL A   7      -6.875   0.503   3.451  1.00  0.00           H  
ATOM    100  HB  VAL A   7      -5.740   0.683   5.585  1.00  0.00           H  
ATOM    101 HG11 VAL A   7      -7.985  -0.050   5.727  1.00  0.00           H  
ATOM    102 HG12 VAL A   7      -7.058  -1.056   6.842  1.00  0.00           H  
ATOM    103 HG13 VAL A   7      -7.542  -1.697   5.269  1.00  0.00           H  
ATOM    104 HG21 VAL A   7      -3.962  -1.061   4.911  1.00  0.00           H  
ATOM    105 HG22 VAL A   7      -5.121  -2.240   5.529  1.00  0.00           H  
ATOM    106 HG23 VAL A   7      -4.484  -0.987   6.594  1.00  0.00           H  
ATOM    107  N   GLY A   8      -4.214  -0.356   2.075  1.00  0.00           N  
ATOM    108  CA  GLY A   8      -3.006   0.110   1.423  1.00  0.00           C  
ATOM    109  C   GLY A   8      -1.787   0.120   2.330  1.00  0.00           C  
ATOM    110  O   GLY A   8      -0.924   0.989   2.203  1.00  0.00           O  
ATOM    111  H   GLY A   8      -4.622  -1.202   1.788  1.00  0.00           H  
ATOM    112  HA2 GLY A   8      -2.804  -0.532   0.579  1.00  0.00           H  
ATOM    113  HA3 GLY A   8      -3.177   1.112   1.059  1.00  0.00           H  
ATOM    114  N   GLN A   9      -1.705  -0.847   3.238  1.00  0.00           N  
ATOM    115  CA  GLN A   9      -0.572  -0.938   4.151  1.00  0.00           C  
ATOM    116  C   GLN A   9      -0.542  -2.298   4.843  1.00  0.00           C  
ATOM    117  O   GLN A   9      -0.132  -2.411   5.998  1.00  0.00           O  
ATOM    118  CB  GLN A   9      -0.627   0.185   5.190  1.00  0.00           C  
ATOM    119  CG  GLN A   9      -1.723   0.006   6.228  1.00  0.00           C  
ATOM    120  CD  GLN A   9      -2.572   1.250   6.405  1.00  0.00           C  
ATOM    121  OE1 GLN A   9      -3.792   1.169   6.545  1.00  0.00           O  
ATOM    122  NE2 GLN A   9      -1.928   2.412   6.399  1.00  0.00           N  
ATOM    123  H   GLN A   9      -2.415  -1.516   3.292  1.00  0.00           H  
ATOM    124  HA  GLN A   9       0.326  -0.830   3.566  1.00  0.00           H  
ATOM    125  HB2 GLN A   9       0.321   0.230   5.705  1.00  0.00           H  
ATOM    126  HB3 GLN A   9      -0.794   1.123   4.680  1.00  0.00           H  
ATOM    127  HG2 GLN A   9      -2.362  -0.807   5.918  1.00  0.00           H  
ATOM    128  HG3 GLN A   9      -1.266  -0.239   7.176  1.00  0.00           H  
ATOM    129 HE21 GLN A   9      -0.955   2.402   6.284  1.00  0.00           H  
ATOM    130 HE22 GLN A   9      -2.452   3.232   6.512  1.00  0.00           H  
ATOM    131  N   VAL A  10      -0.984  -3.326   4.125  1.00  0.00           N  
ATOM    132  CA  VAL A  10      -1.012  -4.684   4.669  1.00  0.00           C  
ATOM    133  C   VAL A  10      -1.077  -5.742   3.560  1.00  0.00           C  
ATOM    134  O   VAL A  10      -0.646  -6.877   3.763  1.00  0.00           O  
ATOM    135  CB  VAL A  10      -2.191  -4.888   5.666  1.00  0.00           C  
ATOM    136  CG1 VAL A  10      -3.019  -3.620   5.807  1.00  0.00           C  
ATOM    137  CG2 VAL A  10      -3.080  -6.058   5.257  1.00  0.00           C  
ATOM    138  H   VAL A  10      -1.297  -3.165   3.215  1.00  0.00           H  
ATOM    139  HA  VAL A  10      -0.091  -4.827   5.216  1.00  0.00           H  
ATOM    140  HB  VAL A  10      -1.769  -5.114   6.635  1.00  0.00           H  
ATOM    141 HG11 VAL A  10      -3.991  -3.867   6.209  1.00  0.00           H  
ATOM    142 HG12 VAL A  10      -3.136  -3.160   4.839  1.00  0.00           H  
ATOM    143 HG13 VAL A  10      -2.518  -2.934   6.474  1.00  0.00           H  
ATOM    144 HG21 VAL A  10      -3.476  -5.880   4.268  1.00  0.00           H  
ATOM    145 HG22 VAL A  10      -3.895  -6.153   5.959  1.00  0.00           H  
ATOM    146 HG23 VAL A  10      -2.499  -6.968   5.255  1.00  0.00           H  
ATOM    147  N   GLU A  11      -1.619  -5.381   2.396  1.00  0.00           N  
ATOM    148  CA  GLU A  11      -1.735  -6.298   1.297  1.00  0.00           C  
ATOM    149  C   GLU A  11      -1.863  -5.495   0.020  1.00  0.00           C  
ATOM    150  O   GLU A  11      -1.248  -5.827  -0.988  1.00  0.00           O  
ATOM    151  CB  GLU A  11      -2.946  -7.175   1.484  1.00  0.00           C  
ATOM    152  CG  GLU A  11      -3.975  -6.782   0.501  1.00  0.00           C  
ATOM    153  CD  GLU A  11      -5.208  -7.664   0.508  1.00  0.00           C  
ATOM    154  OE1 GLU A  11      -5.500  -8.269   1.561  1.00  0.00           O  
ATOM    155  OE2 GLU A  11      -5.882  -7.749  -0.540  1.00  0.00           O  
ATOM    156  H   GLU A  11      -1.966  -4.470   2.262  1.00  0.00           H  
ATOM    157  HA  GLU A  11      -0.877  -6.904   1.229  1.00  0.00           H  
ATOM    158  HB2 GLU A  11      -2.675  -8.210   1.326  1.00  0.00           H  
ATOM    159  HB3 GLU A  11      -3.343  -7.044   2.478  1.00  0.00           H  
ATOM    160  HG2 GLU A  11      -4.245  -5.762   0.727  1.00  0.00           H  
ATOM    161  HG3 GLU A  11      -3.497  -6.819  -0.468  1.00  0.00           H  
ATOM    162  N   LEU A  12      -2.664  -4.422   0.098  1.00  0.00           N  
ATOM    163  CA  LEU A  12      -2.897  -3.526  -1.010  1.00  0.00           C  
ATOM    164  C   LEU A  12      -2.830  -4.234  -2.355  1.00  0.00           C  
ATOM    165  O   LEU A  12      -3.840  -4.434  -3.028  1.00  0.00           O  
ATOM    166  CB  LEU A  12      -1.903  -2.394  -0.988  1.00  0.00           C  
ATOM    167  CG  LEU A  12      -1.018  -2.233   0.227  1.00  0.00           C  
ATOM    168  CD1 LEU A  12      -0.068  -3.407   0.421  1.00  0.00           C  
ATOM    169  CD2 LEU A  12      -0.240  -0.990  -0.006  1.00  0.00           C  
ATOM    170  H   LEU A  12      -3.108  -4.222   0.943  1.00  0.00           H  
ATOM    171  HA  LEU A  12      -3.871  -3.098  -0.887  1.00  0.00           H  
ATOM    172  HB2 LEU A  12      -1.266  -2.486  -1.827  1.00  0.00           H  
ATOM    173  HB3 LEU A  12      -2.460  -1.494  -1.091  1.00  0.00           H  
ATOM    174  HG  LEU A  12      -1.620  -2.100   1.108  1.00  0.00           H  
ATOM    175 HD11 LEU A  12      -0.395  -4.002   1.256  1.00  0.00           H  
ATOM    176 HD12 LEU A  12       0.927  -3.036   0.617  1.00  0.00           H  
ATOM    177 HD13 LEU A  12      -0.053  -4.012  -0.471  1.00  0.00           H  
ATOM    178 HD21 LEU A  12       0.349  -1.137  -0.900  1.00  0.00           H  
ATOM    179 HD22 LEU A  12       0.399  -0.791   0.837  1.00  0.00           H  
ATOM    180 HD23 LEU A  12      -0.929  -0.177  -0.159  1.00  0.00           H  
ATOM    181  N   GLY A  13      -1.618  -4.609  -2.722  1.00  0.00           N  
ATOM    182  CA  GLY A  13      -1.390  -5.298  -3.974  1.00  0.00           C  
ATOM    183  C   GLY A  13      -1.635  -4.414  -5.182  1.00  0.00           C  
ATOM    184  O   GLY A  13      -2.379  -4.786  -6.089  1.00  0.00           O  
ATOM    185  H   GLY A  13      -0.864  -4.420  -2.121  1.00  0.00           H  
ATOM    186  HA2 GLY A  13      -0.367  -5.639  -3.993  1.00  0.00           H  
ATOM    187  HA3 GLY A  13      -2.045  -6.153  -4.026  1.00  0.00           H  
ATOM    188  N   GLY A  14      -1.006  -3.244  -5.194  1.00  0.00           N  
ATOM    189  CA  GLY A  14      -1.170  -2.325  -6.306  1.00  0.00           C  
ATOM    190  C   GLY A  14       0.043  -1.438  -6.507  1.00  0.00           C  
ATOM    191  O   GLY A  14       1.168  -1.840  -6.210  1.00  0.00           O  
ATOM    192  H   GLY A  14      -0.424  -3.003  -4.444  1.00  0.00           H  
ATOM    193  HA2 GLY A  14      -1.339  -2.896  -7.208  1.00  0.00           H  
ATOM    194  HA3 GLY A  14      -2.032  -1.703  -6.120  1.00  0.00           H  
ATOM    195  N   GLY A  15      -0.183  -0.230  -7.014  1.00  0.00           N  
ATOM    196  CA  GLY A  15       0.914   0.691  -7.244  1.00  0.00           C  
ATOM    197  C   GLY A  15       0.481   2.145  -7.200  1.00  0.00           C  
ATOM    198  O   GLY A  15       0.720   2.835  -6.209  1.00  0.00           O  
ATOM    199  H   GLY A  15      -1.099   0.037  -7.233  1.00  0.00           H  
ATOM    200  HA2 GLY A  15       1.668   0.530  -6.488  1.00  0.00           H  
ATOM    201  HA3 GLY A  15       1.344   0.485  -8.213  1.00  0.00           H  
ATOM    202  N   PRO A  16      -0.157   2.647  -8.272  1.00  0.00           N  
ATOM    203  CA  PRO A  16      -0.607   4.038  -8.335  1.00  0.00           C  
ATOM    204  C   PRO A  16      -1.771   4.317  -7.424  1.00  0.00           C  
ATOM    205  O   PRO A  16      -1.702   5.120  -6.494  1.00  0.00           O  
ATOM    206  CB  PRO A  16      -1.007   4.236  -9.798  1.00  0.00           C  
ATOM    207  CG  PRO A  16      -1.241   2.871 -10.355  1.00  0.00           C  
ATOM    208  CD  PRO A  16      -0.473   1.896  -9.501  1.00  0.00           C  
ATOM    209  HA  PRO A  16       0.163   4.694  -8.087  1.00  0.00           H  
ATOM    210  HB2 PRO A  16      -1.903   4.837  -9.847  1.00  0.00           H  
ATOM    211  HB3 PRO A  16      -0.212   4.737 -10.318  1.00  0.00           H  
ATOM    212  HG2 PRO A  16      -2.295   2.640 -10.323  1.00  0.00           H  
ATOM    213  HG3 PRO A  16      -0.885   2.831 -11.374  1.00  0.00           H  
ATOM    214  HD2 PRO A  16      -1.084   1.037  -9.276  1.00  0.00           H  
ATOM    215  HD3 PRO A  16       0.431   1.588 -10.004  1.00  0.00           H  
ATOM    216  N   GLY A  17      -2.818   3.620  -7.711  1.00  0.00           N  
ATOM    217  CA  GLY A  17      -4.045   3.720  -6.943  1.00  0.00           C  
ATOM    218  C   GLY A  17      -4.048   2.724  -5.809  1.00  0.00           C  
ATOM    219  O   GLY A  17      -5.068   2.108  -5.501  1.00  0.00           O  
ATOM    220  H   GLY A  17      -2.740   3.009  -8.453  1.00  0.00           H  
ATOM    221  HA2 GLY A  17      -4.132   4.719  -6.541  1.00  0.00           H  
ATOM    222  HA3 GLY A  17      -4.886   3.521  -7.590  1.00  0.00           H  
ATOM    223  N   ALA A  18      -2.878   2.555  -5.208  1.00  0.00           N  
ATOM    224  CA  ALA A  18      -2.679   1.637  -4.138  1.00  0.00           C  
ATOM    225  C   ALA A  18      -2.424   2.363  -2.834  1.00  0.00           C  
ATOM    226  O   ALA A  18      -3.315   2.975  -2.244  1.00  0.00           O  
ATOM    227  CB  ALA A  18      -1.534   0.708  -4.519  1.00  0.00           C  
ATOM    228  H   ALA A  18      -2.116   3.052  -5.509  1.00  0.00           H  
ATOM    229  HA  ALA A  18      -3.531   1.063  -4.030  1.00  0.00           H  
ATOM    230  HB1 ALA A  18      -0.696   1.299  -4.868  1.00  0.00           H  
ATOM    231  HB2 ALA A  18      -1.859   0.051  -5.311  1.00  0.00           H  
ATOM    232  HB3 ALA A  18      -1.237   0.123  -3.662  1.00  0.00           H  
ATOM    233  N   GLY A  19      -1.202   2.277  -2.413  1.00  0.00           N  
ATOM    234  CA  GLY A  19      -0.765   2.907  -1.183  1.00  0.00           C  
ATOM    235  C   GLY A  19       0.242   4.012  -1.428  1.00  0.00           C  
ATOM    236  O   GLY A  19       1.273   4.081  -0.760  1.00  0.00           O  
ATOM    237  H   GLY A  19      -0.587   1.771  -2.957  1.00  0.00           H  
ATOM    238  HA2 GLY A  19      -1.624   3.321  -0.677  1.00  0.00           H  
ATOM    239  HA3 GLY A  19      -0.314   2.157  -0.551  1.00  0.00           H  
ATOM    240  N   SER A  20      -0.059   4.878  -2.392  1.00  0.00           N  
ATOM    241  CA  SER A  20       0.823   5.990  -2.734  1.00  0.00           C  
ATOM    242  C   SER A  20       2.068   5.493  -3.466  1.00  0.00           C  
ATOM    243  O   SER A  20       2.108   4.357  -3.939  1.00  0.00           O  
ATOM    244  CB  SER A  20       1.222   6.769  -1.474  1.00  0.00           C  
ATOM    245  OG  SER A  20       2.417   6.257  -0.910  1.00  0.00           O  
ATOM    246  H   SER A  20      -0.897   4.765  -2.888  1.00  0.00           H  
ATOM    247  HA  SER A  20       0.278   6.650  -3.393  1.00  0.00           H  
ATOM    248  HB2 SER A  20       1.377   7.806  -1.729  1.00  0.00           H  
ATOM    249  HB3 SER A  20       0.431   6.693  -0.742  1.00  0.00           H  
ATOM    250  HG  SER A  20       3.164   6.773  -1.220  1.00  0.00           H  
ATOM    251  N   LEU A  21       3.079   6.352  -3.560  1.00  0.00           N  
ATOM    252  CA  LEU A  21       4.321   6.002  -4.240  1.00  0.00           C  
ATOM    253  C   LEU A  21       5.078   4.911  -3.485  1.00  0.00           C  
ATOM    254  O   LEU A  21       4.952   4.782  -2.270  1.00  0.00           O  
ATOM    255  CB  LEU A  21       5.205   7.242  -4.398  1.00  0.00           C  
ATOM    256  CG  LEU A  21       5.422   7.700  -5.841  1.00  0.00           C  
ATOM    257  CD1 LEU A  21       6.200   6.653  -6.623  1.00  0.00           C  
ATOM    258  CD2 LEU A  21       4.089   7.988  -6.514  1.00  0.00           C  
ATOM    259  H   LEU A  21       2.986   7.244  -3.166  1.00  0.00           H  
ATOM    260  HA  LEU A  21       4.065   5.629  -5.220  1.00  0.00           H  
ATOM    261  HB2 LEU A  21       4.751   8.054  -3.849  1.00  0.00           H  
ATOM    262  HB3 LEU A  21       6.171   7.031  -3.963  1.00  0.00           H  
ATOM    263  HG  LEU A  21       6.001   8.613  -5.839  1.00  0.00           H  
ATOM    264 HD11 LEU A  21       5.661   5.718  -6.608  1.00  0.00           H  
ATOM    265 HD12 LEU A  21       7.172   6.516  -6.172  1.00  0.00           H  
ATOM    266 HD13 LEU A  21       6.321   6.983  -7.644  1.00  0.00           H  
ATOM    267 HD21 LEU A  21       3.589   8.792  -5.994  1.00  0.00           H  
ATOM    268 HD22 LEU A  21       3.472   7.102  -6.485  1.00  0.00           H  
ATOM    269 HD23 LEU A  21       4.258   8.275  -7.542  1.00  0.00           H  
ATOM    270  N   GLN A  22       5.861   4.132  -4.224  1.00  0.00           N  
ATOM    271  CA  GLN A  22       6.653   3.039  -3.645  1.00  0.00           C  
ATOM    272  C   GLN A  22       7.568   3.544  -2.530  1.00  0.00           C  
ATOM    273  O   GLN A  22       7.522   3.039  -1.409  1.00  0.00           O  
ATOM    274  CB  GLN A  22       7.497   2.313  -4.710  1.00  0.00           C  
ATOM    275  CG  GLN A  22       7.509   2.972  -6.083  1.00  0.00           C  
ATOM    276  CD  GLN A  22       6.540   2.318  -7.053  1.00  0.00           C  
ATOM    277  OE1 GLN A  22       6.954   1.619  -7.978  1.00  0.00           O  
ATOM    278  NE2 GLN A  22       5.243   2.538  -6.851  1.00  0.00           N  
ATOM    279  H   GLN A  22       5.906   4.297  -5.185  1.00  0.00           H  
ATOM    280  HA  GLN A  22       5.957   2.332  -3.217  1.00  0.00           H  
ATOM    281  HB2 GLN A  22       8.517   2.259  -4.362  1.00  0.00           H  
ATOM    282  HB3 GLN A  22       7.118   1.307  -4.822  1.00  0.00           H  
ATOM    283  HG2 GLN A  22       7.246   4.014  -5.974  1.00  0.00           H  
ATOM    284  HG3 GLN A  22       8.506   2.898  -6.491  1.00  0.00           H  
ATOM    285 HE21 GLN A  22       4.979   3.105  -6.100  1.00  0.00           H  
ATOM    286 HE22 GLN A  22       4.604   2.119  -7.462  1.00  0.00           H  
ATOM    287  N   PRO A  23       8.406   4.561  -2.810  1.00  0.00           N  
ATOM    288  CA  PRO A  23       9.305   5.125  -1.809  1.00  0.00           C  
ATOM    289  C   PRO A  23       8.528   5.774  -0.715  1.00  0.00           C  
ATOM    290  O   PRO A  23       8.877   5.765   0.465  1.00  0.00           O  
ATOM    291  CB  PRO A  23      10.093   6.171  -2.582  1.00  0.00           C  
ATOM    292  CG  PRO A  23       9.282   6.495  -3.773  1.00  0.00           C  
ATOM    293  CD  PRO A  23       8.523   5.256  -4.100  1.00  0.00           C  
ATOM    294  HA  PRO A  23       9.940   4.400  -1.403  1.00  0.00           H  
ATOM    295  HB2 PRO A  23      10.231   7.036  -1.975  1.00  0.00           H  
ATOM    296  HB3 PRO A  23      11.029   5.764  -2.857  1.00  0.00           H  
ATOM    297  HG2 PRO A  23       8.605   7.304  -3.548  1.00  0.00           H  
ATOM    298  HG3 PRO A  23       9.929   6.765  -4.594  1.00  0.00           H  
ATOM    299  HD2 PRO A  23       7.563   5.521  -4.479  1.00  0.00           H  
ATOM    300  HD3 PRO A  23       9.068   4.665  -4.807  1.00  0.00           H  
ATOM    301  N   LEU A  24       7.462   6.319  -1.176  1.00  0.00           N  
ATOM    302  CA  LEU A  24       6.499   7.014  -0.351  1.00  0.00           C  
ATOM    303  C   LEU A  24       5.430   6.051   0.162  1.00  0.00           C  
ATOM    304  O   LEU A  24       4.354   6.472   0.585  1.00  0.00           O  
ATOM    305  CB  LEU A  24       5.847   8.134  -1.156  1.00  0.00           C  
ATOM    306  CG  LEU A  24       6.799   8.957  -2.025  1.00  0.00           C  
ATOM    307  CD1 LEU A  24       6.070  10.143  -2.638  1.00  0.00           C  
ATOM    308  CD2 LEU A  24       7.995   9.429  -1.211  1.00  0.00           C  
ATOM    309  H   LEU A  24       7.323   6.236  -2.132  1.00  0.00           H  
ATOM    310  HA  LEU A  24       7.026   7.437   0.483  1.00  0.00           H  
ATOM    311  HB2 LEU A  24       5.094   7.698  -1.796  1.00  0.00           H  
ATOM    312  HB3 LEU A  24       5.364   8.798  -0.468  1.00  0.00           H  
ATOM    313  HG  LEU A  24       7.164   8.339  -2.831  1.00  0.00           H  
ATOM    314 HD11 LEU A  24       6.085  10.972  -1.946  1.00  0.00           H  
ATOM    315 HD12 LEU A  24       5.047   9.867  -2.848  1.00  0.00           H  
ATOM    316 HD13 LEU A  24       6.560  10.431  -3.556  1.00  0.00           H  
ATOM    317 HD21 LEU A  24       7.679  10.192  -0.515  1.00  0.00           H  
ATOM    318 HD22 LEU A  24       8.744   9.836  -1.875  1.00  0.00           H  
ATOM    319 HD23 LEU A  24       8.411   8.594  -0.667  1.00  0.00           H  
ATOM    320  N   ALA A  25       5.731   4.755   0.110  1.00  0.00           N  
ATOM    321  CA  ALA A  25       4.798   3.729   0.553  1.00  0.00           C  
ATOM    322  C   ALA A  25       5.259   3.071   1.849  1.00  0.00           C  
ATOM    323  O   ALA A  25       4.534   2.263   2.428  1.00  0.00           O  
ATOM    324  CB  ALA A  25       4.637   2.676  -0.538  1.00  0.00           C  
ATOM    325  H   ALA A  25       6.599   4.480  -0.244  1.00  0.00           H  
ATOM    326  HA  ALA A  25       3.838   4.195   0.715  1.00  0.00           H  
ATOM    327  HB1 ALA A  25       4.847   1.692  -0.132  1.00  0.00           H  
ATOM    328  HB2 ALA A  25       5.328   2.886  -1.343  1.00  0.00           H  
ATOM    329  HB3 ALA A  25       3.627   2.701  -0.917  1.00  0.00           H  
ATOM    330  N   LEU A  26       6.474   3.393   2.295  1.00  0.00           N  
ATOM    331  CA  LEU A  26       7.012   2.791   3.511  1.00  0.00           C  
ATOM    332  C   LEU A  26       6.868   1.275   3.435  1.00  0.00           C  
ATOM    333  O   LEU A  26       6.720   0.596   4.449  1.00  0.00           O  
ATOM    334  CB  LEU A  26       6.282   3.329   4.744  1.00  0.00           C  
ATOM    335  CG  LEU A  26       7.119   3.374   6.023  1.00  0.00           C  
ATOM    336  CD1 LEU A  26       7.815   4.719   6.158  1.00  0.00           C  
ATOM    337  CD2 LEU A  26       6.248   3.098   7.239  1.00  0.00           C  
ATOM    338  H   LEU A  26       7.023   4.027   1.789  1.00  0.00           H  
ATOM    339  HA  LEU A  26       8.060   3.044   3.576  1.00  0.00           H  
ATOM    340  HB2 LEU A  26       5.941   4.331   4.525  1.00  0.00           H  
ATOM    341  HB3 LEU A  26       5.420   2.705   4.926  1.00  0.00           H  
ATOM    342  HG  LEU A  26       7.880   2.608   5.974  1.00  0.00           H  
ATOM    343 HD11 LEU A  26       7.156   5.502   5.812  1.00  0.00           H  
ATOM    344 HD12 LEU A  26       8.717   4.719   5.563  1.00  0.00           H  
ATOM    345 HD13 LEU A  26       8.067   4.893   7.194  1.00  0.00           H  
ATOM    346 HD21 LEU A  26       6.793   3.350   8.137  1.00  0.00           H  
ATOM    347 HD22 LEU A  26       5.982   2.051   7.261  1.00  0.00           H  
ATOM    348 HD23 LEU A  26       5.351   3.696   7.183  1.00  0.00           H  
ATOM    349  N   GLU A  27       6.900   0.768   2.204  1.00  0.00           N  
ATOM    350  CA  GLU A  27       6.757  -0.651   1.930  1.00  0.00           C  
ATOM    351  C   GLU A  27       7.251  -0.959   0.517  1.00  0.00           C  
ATOM    352  O   GLU A  27       8.281  -0.441   0.086  1.00  0.00           O  
ATOM    353  CB  GLU A  27       5.297  -1.074   2.114  1.00  0.00           C  
ATOM    354  CG  GLU A  27       4.867  -1.190   3.562  1.00  0.00           C  
ATOM    355  CD  GLU A  27       4.063   0.005   4.037  1.00  0.00           C  
ATOM    356  OE1 GLU A  27       3.139   0.425   3.310  1.00  0.00           O  
ATOM    357  OE2 GLU A  27       4.355   0.518   5.138  1.00  0.00           O  
ATOM    358  H   GLU A  27       7.013   1.376   1.449  1.00  0.00           H  
ATOM    359  HA  GLU A  27       7.360  -1.198   2.618  1.00  0.00           H  
ATOM    360  HB2 GLU A  27       4.658  -0.356   1.626  1.00  0.00           H  
ATOM    361  HB3 GLU A  27       5.159  -2.035   1.658  1.00  0.00           H  
ATOM    362  HG2 GLU A  27       4.260  -2.076   3.664  1.00  0.00           H  
ATOM    363  HG3 GLU A  27       5.747  -1.287   4.177  1.00  0.00           H  
ATOM    364  N   GLY A  28       6.529  -1.809  -0.188  1.00  0.00           N  
ATOM    365  CA  GLY A  28       6.920  -2.183  -1.533  1.00  0.00           C  
ATOM    366  C   GLY A  28       7.990  -3.254  -1.523  1.00  0.00           C  
ATOM    367  O   GLY A  28       8.804  -3.344  -2.441  1.00  0.00           O  
ATOM    368  H   GLY A  28       5.733  -2.193   0.213  1.00  0.00           H  
ATOM    369  HA2 GLY A  28       6.054  -2.554  -2.062  1.00  0.00           H  
ATOM    370  HA3 GLY A  28       7.300  -1.312  -2.045  1.00  0.00           H  
ATOM    371  N   SER A  29       7.990  -4.059  -0.464  1.00  0.00           N  
ATOM    372  CA  SER A  29       8.966  -5.132  -0.301  1.00  0.00           C  
ATOM    373  C   SER A  29      10.320  -4.580   0.127  1.00  0.00           C  
ATOM    374  O   SER A  29      11.324  -5.291   0.106  1.00  0.00           O  
ATOM    375  CB  SER A  29       9.109  -5.944  -1.592  1.00  0.00           C  
ATOM    376  OG  SER A  29       9.231  -7.328  -1.314  1.00  0.00           O  
ATOM    377  H   SER A  29       7.317  -3.922   0.236  1.00  0.00           H  
ATOM    378  HA  SER A  29       8.605  -5.774   0.480  1.00  0.00           H  
ATOM    379  HB2 SER A  29       8.238  -5.789  -2.210  1.00  0.00           H  
ATOM    380  HB3 SER A  29       9.991  -5.617  -2.124  1.00  0.00           H  
ATOM    381  HG  SER A  29       9.200  -7.824  -2.135  1.00  0.00           H  
ATOM    382  N   LEU A  30      10.334  -3.297   0.477  1.00  0.00           N  
ATOM    383  CA  LEU A  30      11.549  -2.593   0.879  1.00  0.00           C  
ATOM    384  C   LEU A  30      12.241  -2.150  -0.373  1.00  0.00           C  
ATOM    385  O   LEU A  30      13.457  -2.246  -0.538  1.00  0.00           O  
ATOM    386  CB  LEU A  30      12.454  -3.454   1.761  1.00  0.00           C  
ATOM    387  CG  LEU A  30      11.894  -3.696   3.159  1.00  0.00           C  
ATOM    388  CD1 LEU A  30      11.633  -2.366   3.848  1.00  0.00           C  
ATOM    389  CD2 LEU A  30      10.611  -4.506   3.077  1.00  0.00           C  
ATOM    390  H   LEU A  30       9.502  -2.787   0.412  1.00  0.00           H  
ATOM    391  HA  LEU A  30      11.248  -1.713   1.429  1.00  0.00           H  
ATOM    392  HB2 LEU A  30      12.610  -4.406   1.280  1.00  0.00           H  
ATOM    393  HB3 LEU A  30      13.407  -2.958   1.861  1.00  0.00           H  
ATOM    394  HG  LEU A  30      12.612  -4.249   3.746  1.00  0.00           H  
ATOM    395 HD11 LEU A  30      10.934  -1.789   3.257  1.00  0.00           H  
ATOM    396 HD12 LEU A  30      12.560  -1.821   3.942  1.00  0.00           H  
ATOM    397 HD13 LEU A  30      11.216  -2.543   4.828  1.00  0.00           H  
ATOM    398 HD21 LEU A  30      10.772  -5.373   2.453  1.00  0.00           H  
ATOM    399 HD22 LEU A  30       9.828  -3.895   2.648  1.00  0.00           H  
ATOM    400 HD23 LEU A  30      10.320  -4.823   4.068  1.00  0.00           H  
ATOM    401  N   GLN A  31      11.390  -1.675  -1.256  1.00  0.00           N  
ATOM    402  CA  GLN A  31      11.769  -1.194  -2.554  1.00  0.00           C  
ATOM    403  C   GLN A  31      12.630  -2.212  -3.298  1.00  0.00           C  
ATOM    404  O   GLN A  31      13.865  -2.184  -3.119  1.00  0.00           O  
ATOM    405  CB  GLN A  31      12.496   0.148  -2.448  1.00  0.00           C  
ATOM    406  CG  GLN A  31      11.605   1.288  -1.983  1.00  0.00           C  
ATOM    407  CD  GLN A  31      11.105   2.141  -3.132  1.00  0.00           C  
ATOM    408  OE1 GLN A  31      11.060   3.367  -3.036  1.00  0.00           O  
ATOM    409  NE2 GLN A  31      10.726   1.495  -4.228  1.00  0.00           N  
ATOM    410  OXT GLN A  31      12.060  -3.029  -4.052  1.00  0.00           O  
ATOM    411  H   GLN A  31      10.439  -1.657  -1.012  1.00  0.00           H  
ATOM    412  HA  GLN A  31      10.847  -1.058  -3.086  1.00  0.00           H  
ATOM    413  HB2 GLN A  31      13.312   0.048  -1.748  1.00  0.00           H  
ATOM    414  HB3 GLN A  31      12.896   0.405  -3.418  1.00  0.00           H  
ATOM    415  HG2 GLN A  31      10.753   0.874  -1.465  1.00  0.00           H  
ATOM    416  HG3 GLN A  31      12.168   1.914  -1.306  1.00  0.00           H  
ATOM    417 HE21 GLN A  31      10.790   0.517  -4.234  1.00  0.00           H  
ATOM    418 HE22 GLN A  31      10.397   2.021  -4.985  1.00  0.00           H  
TER     419      GLN A  31                                                      
ENDMDL                                                                          
MODEL        2                                                                  
ATOM      1  N   GLU A   1      -9.158 -11.134  -1.594  1.00  0.00           N  
ATOM      2  CA  GLU A   1      -8.311 -11.921  -2.527  1.00  0.00           C  
ATOM      3  C   GLU A   1      -7.107 -11.110  -2.996  1.00  0.00           C  
ATOM      4  O   GLU A   1      -6.802 -11.069  -4.188  1.00  0.00           O  
ATOM      5  CB  GLU A   1      -9.167 -12.340  -3.725  1.00  0.00           C  
ATOM      6  CG  GLU A   1     -10.232 -13.369  -3.382  1.00  0.00           C  
ATOM      7  CD  GLU A   1     -11.589 -13.021  -3.963  1.00  0.00           C  
ATOM      8  OE1 GLU A   1     -11.917 -11.817  -4.024  1.00  0.00           O  
ATOM      9  OE2 GLU A   1     -12.322 -13.951  -4.359  1.00  0.00           O  
ATOM     10  H1  GLU A   1      -9.275 -10.183  -1.997  1.00  0.00           H  
ATOM     11  H2  GLU A   1      -8.666 -11.096  -0.676  1.00  0.00           H  
ATOM     12  H3  GLU A   1     -10.073 -11.620  -1.509  1.00  0.00           H  
ATOM     13  HA  GLU A   1      -7.962 -12.803  -2.013  1.00  0.00           H  
ATOM     14  HB2 GLU A   1      -9.657 -11.465  -4.125  1.00  0.00           H  
ATOM     15  HB3 GLU A   1      -8.523 -12.760  -4.483  1.00  0.00           H  
ATOM     16  HG2 GLU A   1      -9.926 -14.328  -3.772  1.00  0.00           H  
ATOM     17  HG3 GLU A   1     -10.322 -13.430  -2.307  1.00  0.00           H  
ATOM     18  N   ALA A   2      -6.433 -10.460  -2.044  1.00  0.00           N  
ATOM     19  CA  ALA A   2      -5.246  -9.630  -2.347  1.00  0.00           C  
ATOM     20  C   ALA A   2      -5.628  -8.243  -2.812  1.00  0.00           C  
ATOM     21  O   ALA A   2      -4.783  -7.385  -3.062  1.00  0.00           O  
ATOM     22  CB  ALA A   2      -4.401 -10.280  -3.406  1.00  0.00           C  
ATOM     23  H   ALA A   2      -6.746 -10.538  -1.113  1.00  0.00           H  
ATOM     24  HA  ALA A   2      -4.664  -9.533  -1.458  1.00  0.00           H  
ATOM     25  HB1 ALA A   2      -3.403  -9.877  -3.364  1.00  0.00           H  
ATOM     26  HB2 ALA A   2      -4.841 -10.068  -4.367  1.00  0.00           H  
ATOM     27  HB3 ALA A   2      -4.375 -11.344  -3.244  1.00  0.00           H  
ATOM     28  N   GLU A   3      -6.902  -8.047  -2.923  1.00  0.00           N  
ATOM     29  CA  GLU A   3      -7.455  -6.774  -3.350  1.00  0.00           C  
ATOM     30  C   GLU A   3      -7.480  -5.780  -2.228  1.00  0.00           C  
ATOM     31  O   GLU A   3      -7.680  -4.580  -2.410  1.00  0.00           O  
ATOM     32  CB  GLU A   3      -8.854  -6.967  -3.822  1.00  0.00           C  
ATOM     33  CG  GLU A   3      -8.984  -7.808  -5.081  1.00  0.00           C  
ATOM     34  CD  GLU A   3     -10.052  -7.286  -6.022  1.00  0.00           C  
ATOM     35  OE1 GLU A   3     -10.281  -6.058  -6.037  1.00  0.00           O  
ATOM     36  OE2 GLU A   3     -10.660  -8.106  -6.742  1.00  0.00           O  
ATOM     37  H   GLU A   3      -7.491  -8.780  -2.707  1.00  0.00           H  
ATOM     38  HA  GLU A   3      -6.850  -6.403  -4.113  1.00  0.00           H  
ATOM     39  HB2 GLU A   3      -9.381  -7.449  -3.018  1.00  0.00           H  
ATOM     40  HB3 GLU A   3      -9.281  -5.999  -3.997  1.00  0.00           H  
ATOM     41  HG2 GLU A   3      -8.037  -7.806  -5.600  1.00  0.00           H  
ATOM     42  HG3 GLU A   3      -9.237  -8.820  -4.797  1.00  0.00           H  
ATOM     43  N   ASP A   4      -7.233  -6.308  -1.087  1.00  0.00           N  
ATOM     44  CA  ASP A   4      -7.161  -5.537   0.125  1.00  0.00           C  
ATOM     45  C   ASP A   4      -5.716  -5.389   0.433  1.00  0.00           C  
ATOM     46  O   ASP A   4      -5.294  -4.779   1.416  1.00  0.00           O  
ATOM     47  CB  ASP A   4      -7.874  -6.250   1.256  1.00  0.00           C  
ATOM     48  CG  ASP A   4      -9.381  -6.105   1.184  1.00  0.00           C  
ATOM     49  OD1 ASP A   4      -9.902  -5.078   1.665  1.00  0.00           O  
ATOM     50  OD2 ASP A   4     -10.040  -7.019   0.645  1.00  0.00           O  
ATOM     51  H   ASP A   4      -7.027  -7.259  -1.071  1.00  0.00           H  
ATOM     52  HA  ASP A   4      -7.588  -4.577  -0.063  1.00  0.00           H  
ATOM     53  HB2 ASP A   4      -7.623  -7.297   1.199  1.00  0.00           H  
ATOM     54  HB3 ASP A   4      -7.530  -5.851   2.196  1.00  0.00           H  
ATOM     55  N   LEU A   5      -4.976  -5.985  -0.461  1.00  0.00           N  
ATOM     56  CA  LEU A   5      -3.544  -5.989  -0.382  1.00  0.00           C  
ATOM     57  C   LEU A   5      -2.988  -4.696  -0.935  1.00  0.00           C  
ATOM     58  O   LEU A   5      -2.035  -4.130  -0.399  1.00  0.00           O  
ATOM     59  CB  LEU A   5      -2.945  -7.185  -1.086  1.00  0.00           C  
ATOM     60  CG  LEU A   5      -1.993  -8.008  -0.216  1.00  0.00           C  
ATOM     61  CD1 LEU A   5      -2.176  -7.719   1.271  1.00  0.00           C  
ATOM     62  CD2 LEU A   5      -2.221  -9.470  -0.468  1.00  0.00           C  
ATOM     63  H   LEU A   5      -5.439  -6.436  -1.204  1.00  0.00           H  
ATOM     64  HA  LEU A   5      -3.298  -6.072   0.639  1.00  0.00           H  
ATOM     65  HB2 LEU A   5      -3.749  -7.825  -1.407  1.00  0.00           H  
ATOM     66  HB3 LEU A   5      -2.402  -6.842  -1.954  1.00  0.00           H  
ATOM     67  HG  LEU A   5      -0.984  -7.767  -0.477  1.00  0.00           H  
ATOM     68 HD11 LEU A   5      -1.678  -8.482   1.850  1.00  0.00           H  
ATOM     69 HD12 LEU A   5      -3.231  -7.719   1.510  1.00  0.00           H  
ATOM     70 HD13 LEU A   5      -1.751  -6.753   1.507  1.00  0.00           H  
ATOM     71 HD21 LEU A   5      -2.143  -9.669  -1.525  1.00  0.00           H  
ATOM     72 HD22 LEU A   5      -3.211  -9.722  -0.124  1.00  0.00           H  
ATOM     73 HD23 LEU A   5      -1.490 -10.048   0.071  1.00  0.00           H  
ATOM     74  N   GLN A   6      -3.619  -4.233  -2.011  1.00  0.00           N  
ATOM     75  CA  GLN A   6      -3.241  -2.995  -2.679  1.00  0.00           C  
ATOM     76  C   GLN A   6      -3.706  -3.044  -4.128  1.00  0.00           C  
ATOM     77  O   GLN A   6      -2.949  -3.358  -5.044  1.00  0.00           O  
ATOM     78  CB  GLN A   6      -1.727  -2.742  -2.556  1.00  0.00           C  
ATOM     79  CG  GLN A   6      -1.086  -2.046  -3.747  1.00  0.00           C  
ATOM     80  CD  GLN A   6      -0.276  -3.004  -4.599  1.00  0.00           C  
ATOM     81  OE1 GLN A   6       0.725  -2.622  -5.207  1.00  0.00           O  
ATOM     82  NE2 GLN A   6      -0.708  -4.263  -4.650  1.00  0.00           N  
ATOM     83  H   GLN A   6      -4.381  -4.745  -2.366  1.00  0.00           H  
ATOM     84  HA  GLN A   6      -3.771  -2.194  -2.192  1.00  0.00           H  
ATOM     85  HB2 GLN A   6      -1.554  -2.133  -1.684  1.00  0.00           H  
ATOM     86  HB3 GLN A   6      -1.231  -3.692  -2.416  1.00  0.00           H  
ATOM     87  HG2 GLN A   6      -1.856  -1.601  -4.356  1.00  0.00           H  
ATOM     88  HG3 GLN A   6      -0.432  -1.273  -3.378  1.00  0.00           H  
ATOM     89 HE21 GLN A   6      -1.515  -4.497  -4.146  1.00  0.00           H  
ATOM     90 HE22 GLN A   6      -0.206  -4.904  -5.183  1.00  0.00           H  
ATOM     91  N   VAL A   7      -4.981  -2.755  -4.310  1.00  0.00           N  
ATOM     92  CA  VAL A   7      -5.590  -2.780  -5.609  1.00  0.00           C  
ATOM     93  C   VAL A   7      -5.075  -1.650  -6.492  1.00  0.00           C  
ATOM     94  O   VAL A   7      -5.058  -1.769  -7.717  1.00  0.00           O  
ATOM     95  CB  VAL A   7      -7.122  -2.720  -5.493  1.00  0.00           C  
ATOM     96  CG1 VAL A   7      -7.641  -4.080  -5.077  1.00  0.00           C  
ATOM     97  CG2 VAL A   7      -7.555  -1.664  -4.485  1.00  0.00           C  
ATOM     98  H   VAL A   7      -5.530  -2.551  -3.546  1.00  0.00           H  
ATOM     99  HA  VAL A   7      -5.329  -3.715  -6.048  1.00  0.00           H  
ATOM    100  HB  VAL A   7      -7.536  -2.470  -6.459  1.00  0.00           H  
ATOM    101 HG11 VAL A   7      -6.916  -4.543  -4.421  1.00  0.00           H  
ATOM    102 HG12 VAL A   7      -7.785  -4.696  -5.952  1.00  0.00           H  
ATOM    103 HG13 VAL A   7      -8.578  -3.965  -4.554  1.00  0.00           H  
ATOM    104 HG21 VAL A   7      -8.576  -1.378  -4.683  1.00  0.00           H  
ATOM    105 HG22 VAL A   7      -6.913  -0.798  -4.570  1.00  0.00           H  
ATOM    106 HG23 VAL A   7      -7.482  -2.072  -3.483  1.00  0.00           H  
ATOM    107  N   GLY A   8      -4.633  -0.562  -5.868  1.00  0.00           N  
ATOM    108  CA  GLY A   8      -4.102   0.554  -6.624  1.00  0.00           C  
ATOM    109  C   GLY A   8      -3.036   1.306  -5.856  1.00  0.00           C  
ATOM    110  O   GLY A   8      -1.844   1.043  -6.011  1.00  0.00           O  
ATOM    111  H   GLY A   8      -4.656  -0.519  -4.886  1.00  0.00           H  
ATOM    112  HA2 GLY A   8      -3.670   0.176  -7.541  1.00  0.00           H  
ATOM    113  HA3 GLY A   8      -4.905   1.232  -6.866  1.00  0.00           H  
ATOM    114  N   GLN A   9      -3.469   2.236  -5.016  1.00  0.00           N  
ATOM    115  CA  GLN A   9      -2.557   3.025  -4.208  1.00  0.00           C  
ATOM    116  C   GLN A   9      -2.743   2.704  -2.728  1.00  0.00           C  
ATOM    117  O   GLN A   9      -1.807   2.810  -1.936  1.00  0.00           O  
ATOM    118  CB  GLN A   9      -2.772   4.520  -4.453  1.00  0.00           C  
ATOM    119  CG  GLN A   9      -3.016   4.874  -5.911  1.00  0.00           C  
ATOM    120  CD  GLN A   9      -3.066   6.370  -6.148  1.00  0.00           C  
ATOM    121  OE1 GLN A   9      -4.021   6.887  -6.729  1.00  0.00           O  
ATOM    122  NE2 GLN A   9      -2.035   7.075  -5.699  1.00  0.00           N  
ATOM    123  H   GLN A   9      -4.423   2.390  -4.934  1.00  0.00           H  
ATOM    124  HA  GLN A   9      -1.560   2.760  -4.498  1.00  0.00           H  
ATOM    125  HB2 GLN A   9      -3.625   4.850  -3.878  1.00  0.00           H  
ATOM    126  HB3 GLN A   9      -1.896   5.056  -4.118  1.00  0.00           H  
ATOM    127  HG2 GLN A   9      -2.219   4.457  -6.508  1.00  0.00           H  
ATOM    128  HG3 GLN A   9      -3.958   4.443  -6.220  1.00  0.00           H  
ATOM    129 HE21 GLN A   9      -1.310   6.597  -5.244  1.00  0.00           H  
ATOM    130 HE22 GLN A   9      -2.041   8.045  -5.837  1.00  0.00           H  
ATOM    131  N   VAL A  10      -3.960   2.308  -2.365  1.00  0.00           N  
ATOM    132  CA  VAL A  10      -4.275   1.966  -0.984  1.00  0.00           C  
ATOM    133  C   VAL A  10      -5.548   1.120  -0.908  1.00  0.00           C  
ATOM    134  O   VAL A  10      -5.611   0.150  -0.153  1.00  0.00           O  
ATOM    135  CB  VAL A  10      -4.431   3.235  -0.107  1.00  0.00           C  
ATOM    136  CG1 VAL A  10      -5.053   4.375  -0.899  1.00  0.00           C  
ATOM    137  CG2 VAL A  10      -5.254   2.942   1.142  1.00  0.00           C  
ATOM    138  H   VAL A  10      -4.662   2.241  -3.043  1.00  0.00           H  
ATOM    139  HA  VAL A  10      -3.451   1.386  -0.594  1.00  0.00           H  
ATOM    140  HB  VAL A  10      -3.446   3.546   0.208  1.00  0.00           H  
ATOM    141 HG11 VAL A  10      -6.042   4.093  -1.222  1.00  0.00           H  
ATOM    142 HG12 VAL A  10      -4.439   4.590  -1.762  1.00  0.00           H  
ATOM    143 HG13 VAL A  10      -5.114   5.254  -0.275  1.00  0.00           H  
ATOM    144 HG21 VAL A  10      -6.271   2.716   0.855  1.00  0.00           H  
ATOM    145 HG22 VAL A  10      -5.246   3.806   1.789  1.00  0.00           H  
ATOM    146 HG23 VAL A  10      -4.831   2.097   1.662  1.00  0.00           H  
ATOM    147  N   GLU A  11      -6.563   1.501  -1.679  1.00  0.00           N  
ATOM    148  CA  GLU A  11      -7.829   0.791  -1.686  1.00  0.00           C  
ATOM    149  C   GLU A  11      -8.621   1.201  -2.914  1.00  0.00           C  
ATOM    150  O   GLU A  11      -9.241   0.377  -3.585  1.00  0.00           O  
ATOM    151  CB  GLU A  11      -8.606   1.125  -0.438  1.00  0.00           C  
ATOM    152  CG  GLU A  11      -9.562   2.211  -0.745  1.00  0.00           C  
ATOM    153  CD  GLU A  11     -10.492   2.561   0.401  1.00  0.00           C  
ATOM    154  OE1 GLU A  11      -9.994   3.020   1.451  1.00  0.00           O  
ATOM    155  OE2 GLU A  11     -11.718   2.377   0.248  1.00  0.00           O  
ATOM    156  H   GLU A  11      -6.467   2.298  -2.260  1.00  0.00           H  
ATOM    157  HA  GLU A  11      -7.661  -0.245  -1.721  1.00  0.00           H  
ATOM    158  HB2 GLU A  11      -9.151   0.252  -0.103  1.00  0.00           H  
ATOM    159  HB3 GLU A  11      -7.933   1.459   0.335  1.00  0.00           H  
ATOM    160  HG2 GLU A  11      -8.980   3.072  -1.028  1.00  0.00           H  
ATOM    161  HG3 GLU A  11     -10.133   1.879  -1.595  1.00  0.00           H  
ATOM    162  N   LEU A  12      -8.556   2.500  -3.196  1.00  0.00           N  
ATOM    163  CA  LEU A  12      -9.199   3.113  -4.331  1.00  0.00           C  
ATOM    164  C   LEU A  12      -9.222   2.175  -5.510  1.00  0.00           C  
ATOM    165  O   LEU A  12     -10.176   2.101  -6.285  1.00  0.00           O  
ATOM    166  CB  LEU A  12      -8.395   4.326  -4.654  1.00  0.00           C  
ATOM    167  CG  LEU A  12      -6.912   4.098  -4.852  1.00  0.00           C  
ATOM    168  CD1 LEU A  12      -6.499   4.676  -6.180  1.00  0.00           C  
ATOM    169  CD2 LEU A  12      -6.129   4.718  -3.707  1.00  0.00           C  
ATOM    170  H   LEU A  12      -8.023   3.077  -2.621  1.00  0.00           H  
ATOM    171  HA  LEU A  12     -10.181   3.413  -4.077  1.00  0.00           H  
ATOM    172  HB2 LEU A  12      -8.783   4.748  -5.532  1.00  0.00           H  
ATOM    173  HB3 LEU A  12      -8.514   5.009  -3.855  1.00  0.00           H  
ATOM    174  HG  LEU A  12      -6.714   3.043  -4.865  1.00  0.00           H  
ATOM    175 HD11 LEU A  12      -7.394   4.915  -6.740  1.00  0.00           H  
ATOM    176 HD12 LEU A  12      -5.912   3.952  -6.722  1.00  0.00           H  
ATOM    177 HD13 LEU A  12      -5.923   5.573  -6.022  1.00  0.00           H  
ATOM    178 HD21 LEU A  12      -5.705   5.657  -4.028  1.00  0.00           H  
ATOM    179 HD22 LEU A  12      -5.340   4.046  -3.408  1.00  0.00           H  
ATOM    180 HD23 LEU A  12      -6.795   4.888  -2.874  1.00  0.00           H  
ATOM    181  N   GLY A  13      -8.134   1.464  -5.594  1.00  0.00           N  
ATOM    182  CA  GLY A  13      -7.925   0.479  -6.639  1.00  0.00           C  
ATOM    183  C   GLY A  13      -8.332   0.962  -8.021  1.00  0.00           C  
ATOM    184  O   GLY A  13      -8.630   0.155  -8.901  1.00  0.00           O  
ATOM    185  H   GLY A  13      -7.454   1.614  -4.901  1.00  0.00           H  
ATOM    186  HA2 GLY A  13      -6.878   0.222  -6.658  1.00  0.00           H  
ATOM    187  HA3 GLY A  13      -8.494  -0.406  -6.399  1.00  0.00           H  
ATOM    188  N   GLY A  14      -8.343   2.275  -8.215  1.00  0.00           N  
ATOM    189  CA  GLY A  14      -8.716   2.830  -9.504  1.00  0.00           C  
ATOM    190  C   GLY A  14      -7.708   2.498 -10.587  1.00  0.00           C  
ATOM    191  O   GLY A  14      -6.634   3.093 -10.641  1.00  0.00           O  
ATOM    192  H   GLY A  14      -8.095   2.872  -7.481  1.00  0.00           H  
ATOM    193  HA2 GLY A  14      -9.680   2.434  -9.790  1.00  0.00           H  
ATOM    194  HA3 GLY A  14      -8.792   3.903  -9.414  1.00  0.00           H  
ATOM    195  N   GLY A  15      -8.057   1.543 -11.446  1.00  0.00           N  
ATOM    196  CA  GLY A  15      -7.172   1.129 -12.528  1.00  0.00           C  
ATOM    197  C   GLY A  15      -6.416   2.278 -13.183  1.00  0.00           C  
ATOM    198  O   GLY A  15      -5.214   2.164 -13.429  1.00  0.00           O  
ATOM    199  H   GLY A  15      -8.928   1.109 -11.343  1.00  0.00           H  
ATOM    200  HA2 GLY A  15      -6.454   0.427 -12.134  1.00  0.00           H  
ATOM    201  HA3 GLY A  15      -7.763   0.630 -13.282  1.00  0.00           H  
ATOM    202  N   PRO A  16      -7.089   3.399 -13.491  1.00  0.00           N  
ATOM    203  CA  PRO A  16      -6.445   4.551 -14.132  1.00  0.00           C  
ATOM    204  C   PRO A  16      -5.396   5.183 -13.260  1.00  0.00           C  
ATOM    205  O   PRO A  16      -4.240   5.368 -13.638  1.00  0.00           O  
ATOM    206  CB  PRO A  16      -7.592   5.539 -14.370  1.00  0.00           C  
ATOM    207  CG  PRO A  16      -8.846   4.749 -14.202  1.00  0.00           C  
ATOM    208  CD  PRO A  16      -8.521   3.633 -13.254  1.00  0.00           C  
ATOM    209  HA  PRO A  16      -6.005   4.285 -15.038  1.00  0.00           H  
ATOM    210  HB2 PRO A  16      -7.535   6.342 -13.652  1.00  0.00           H  
ATOM    211  HB3 PRO A  16      -7.513   5.941 -15.363  1.00  0.00           H  
ATOM    212  HG2 PRO A  16      -9.615   5.378 -13.783  1.00  0.00           H  
ATOM    213  HG3 PRO A  16      -9.161   4.353 -15.155  1.00  0.00           H  
ATOM    214  HD2 PRO A  16      -8.700   3.943 -12.235  1.00  0.00           H  
ATOM    215  HD3 PRO A  16      -9.101   2.753 -13.492  1.00  0.00           H  
ATOM    216  N   GLY A  17      -5.844   5.489 -12.090  1.00  0.00           N  
ATOM    217  CA  GLY A  17      -5.005   6.101 -11.075  1.00  0.00           C  
ATOM    218  C   GLY A  17      -4.481   5.067 -10.105  1.00  0.00           C  
ATOM    219  O   GLY A  17      -4.269   5.348  -8.926  1.00  0.00           O  
ATOM    220  H   GLY A  17      -6.774   5.277 -11.915  1.00  0.00           H  
ATOM    221  HA2 GLY A  17      -4.170   6.591 -11.555  1.00  0.00           H  
ATOM    222  HA3 GLY A  17      -5.582   6.833 -10.532  1.00  0.00           H  
ATOM    223  N   ALA A  18      -4.302   3.856 -10.614  1.00  0.00           N  
ATOM    224  CA  ALA A  18      -3.838   2.739  -9.832  1.00  0.00           C  
ATOM    225  C   ALA A  18      -2.333   2.650  -9.793  1.00  0.00           C  
ATOM    226  O   ALA A  18      -1.741   1.778  -9.157  1.00  0.00           O  
ATOM    227  CB  ALA A  18      -4.426   1.486 -10.406  1.00  0.00           C  
ATOM    228  H   ALA A  18      -4.512   3.704 -11.544  1.00  0.00           H  
ATOM    229  HA  ALA A  18      -4.191   2.885  -8.867  1.00  0.00           H  
ATOM    230  HB1 ALA A  18      -5.436   1.361 -10.049  1.00  0.00           H  
ATOM    231  HB2 ALA A  18      -3.824   0.639 -10.119  1.00  0.00           H  
ATOM    232  HB3 ALA A  18      -4.433   1.584 -11.481  1.00  0.00           H  
ATOM    233  N   GLY A  19      -1.755   3.573 -10.481  1.00  0.00           N  
ATOM    234  CA  GLY A  19      -0.309   3.676 -10.578  1.00  0.00           C  
ATOM    235  C   GLY A  19       0.359   3.749  -9.219  1.00  0.00           C  
ATOM    236  O   GLY A  19       1.322   3.028  -8.953  1.00  0.00           O  
ATOM    237  H   GLY A  19      -2.335   4.200 -10.933  1.00  0.00           H  
ATOM    238  HA2 GLY A  19       0.067   2.812 -11.107  1.00  0.00           H  
ATOM    239  HA3 GLY A  19      -0.059   4.564 -11.139  1.00  0.00           H  
ATOM    240  N   SER A  20      -0.157   4.618  -8.356  1.00  0.00           N  
ATOM    241  CA  SER A  20       0.390   4.782  -7.013  1.00  0.00           C  
ATOM    242  C   SER A  20       1.861   5.180  -7.063  1.00  0.00           C  
ATOM    243  O   SER A  20       2.522   5.031  -8.091  1.00  0.00           O  
ATOM    244  CB  SER A  20       0.230   3.488  -6.214  1.00  0.00           C  
ATOM    245  OG  SER A  20       0.443   3.712  -4.831  1.00  0.00           O  
ATOM    246  H   SER A  20      -0.927   5.161  -8.627  1.00  0.00           H  
ATOM    247  HA  SER A  20      -0.166   5.566  -6.523  1.00  0.00           H  
ATOM    248  HB2 SER A  20      -0.769   3.102  -6.353  1.00  0.00           H  
ATOM    249  HB3 SER A  20       0.947   2.760  -6.563  1.00  0.00           H  
ATOM    250  HG  SER A  20       1.275   3.313  -4.567  1.00  0.00           H  
ATOM    251  N   LEU A  21       2.368   5.684  -5.943  1.00  0.00           N  
ATOM    252  CA  LEU A  21       3.761   6.102  -5.850  1.00  0.00           C  
ATOM    253  C   LEU A  21       4.542   5.175  -4.932  1.00  0.00           C  
ATOM    254  O   LEU A  21       4.216   5.016  -3.756  1.00  0.00           O  
ATOM    255  CB  LEU A  21       3.853   7.544  -5.346  1.00  0.00           C  
ATOM    256  CG  LEU A  21       3.324   8.603  -6.315  1.00  0.00           C  
ATOM    257  CD1 LEU A  21       4.048   8.515  -7.648  1.00  0.00           C  
ATOM    258  CD2 LEU A  21       1.824   8.444  -6.508  1.00  0.00           C  
ATOM    259  H   LEU A  21       1.790   5.774  -5.157  1.00  0.00           H  
ATOM    260  HA  LEU A  21       4.197   6.044  -6.839  1.00  0.00           H  
ATOM    261  HB2 LEU A  21       3.295   7.616  -4.424  1.00  0.00           H  
ATOM    262  HB3 LEU A  21       4.889   7.765  -5.137  1.00  0.00           H  
ATOM    263  HG  LEU A  21       3.507   9.584  -5.899  1.00  0.00           H  
ATOM    264 HD11 LEU A  21       5.098   8.332  -7.478  1.00  0.00           H  
ATOM    265 HD12 LEU A  21       3.927   9.445  -8.186  1.00  0.00           H  
ATOM    266 HD13 LEU A  21       3.632   7.707  -8.231  1.00  0.00           H  
ATOM    267 HD21 LEU A  21       1.637   7.766  -7.327  1.00  0.00           H  
ATOM    268 HD22 LEU A  21       1.385   9.406  -6.729  1.00  0.00           H  
ATOM    269 HD23 LEU A  21       1.385   8.048  -5.604  1.00  0.00           H  
ATOM    270  N   GLN A  22       5.569   4.559  -5.496  1.00  0.00           N  
ATOM    271  CA  GLN A  22       6.410   3.630  -4.764  1.00  0.00           C  
ATOM    272  C   GLN A  22       7.651   4.294  -4.142  1.00  0.00           C  
ATOM    273  O   GLN A  22       8.265   3.710  -3.248  1.00  0.00           O  
ATOM    274  CB  GLN A  22       6.853   2.516  -5.703  1.00  0.00           C  
ATOM    275  CG  GLN A  22       7.877   2.988  -6.715  1.00  0.00           C  
ATOM    276  CD  GLN A  22       9.069   2.057  -6.811  1.00  0.00           C  
ATOM    277  OE1 GLN A  22       9.072   1.112  -7.598  1.00  0.00           O  
ATOM    278  NE2 GLN A  22      10.090   2.323  -6.005  1.00  0.00           N  
ATOM    279  H   GLN A  22       5.758   4.725  -6.442  1.00  0.00           H  
ATOM    280  HA  GLN A  22       5.814   3.197  -3.976  1.00  0.00           H  
ATOM    281  HB2 GLN A  22       7.282   1.714  -5.121  1.00  0.00           H  
ATOM    282  HB3 GLN A  22       5.992   2.145  -6.238  1.00  0.00           H  
ATOM    283  HG2 GLN A  22       7.404   3.059  -7.682  1.00  0.00           H  
ATOM    284  HG3 GLN A  22       8.225   3.966  -6.413  1.00  0.00           H  
ATOM    285 HE21 GLN A  22      10.018   3.097  -5.405  1.00  0.00           H  
ATOM    286 HE22 GLN A  22      10.869   1.733  -6.034  1.00  0.00           H  
ATOM    287  N   PRO A  23       8.062   5.513  -4.575  1.00  0.00           N  
ATOM    288  CA  PRO A  23       9.234   6.164  -3.993  1.00  0.00           C  
ATOM    289  C   PRO A  23       8.948   6.645  -2.607  1.00  0.00           C  
ATOM    290  O   PRO A  23       9.777   6.629  -1.697  1.00  0.00           O  
ATOM    291  CB  PRO A  23       9.481   7.342  -4.918  1.00  0.00           C  
ATOM    292  CG  PRO A  23       8.177   7.654  -5.534  1.00  0.00           C  
ATOM    293  CD  PRO A  23       7.438   6.360  -5.618  1.00  0.00           C  
ATOM    294  HA  PRO A  23      10.062   5.525  -3.974  1.00  0.00           H  
ATOM    295  HB2 PRO A  23       9.839   8.171  -4.355  1.00  0.00           H  
ATOM    296  HB3 PRO A  23      10.191   7.063  -5.650  1.00  0.00           H  
ATOM    297  HG2 PRO A  23       7.637   8.357  -4.919  1.00  0.00           H  
ATOM    298  HG3 PRO A  23       8.328   8.062  -6.522  1.00  0.00           H  
ATOM    299  HD2 PRO A  23       6.407   6.535  -5.401  1.00  0.00           H  
ATOM    300  HD3 PRO A  23       7.560   5.936  -6.594  1.00  0.00           H  
ATOM    301  N   LEU A  24       7.736   7.045  -2.503  1.00  0.00           N  
ATOM    302  CA  LEU A  24       7.156   7.546  -1.273  1.00  0.00           C  
ATOM    303  C   LEU A  24       6.214   6.509  -0.675  1.00  0.00           C  
ATOM    304  O   LEU A  24       5.259   6.848   0.026  1.00  0.00           O  
ATOM    305  CB  LEU A  24       6.409   8.866  -1.505  1.00  0.00           C  
ATOM    306  CG  LEU A  24       5.841   9.081  -2.913  1.00  0.00           C  
ATOM    307  CD1 LEU A  24       4.362   9.434  -2.846  1.00  0.00           C  
ATOM    308  CD2 LEU A  24       6.614  10.174  -3.639  1.00  0.00           C  
ATOM    309  H   LEU A  24       7.206   6.971  -3.305  1.00  0.00           H  
ATOM    310  HA  LEU A  24       7.963   7.717  -0.586  1.00  0.00           H  
ATOM    311  HB2 LEU A  24       5.590   8.909  -0.805  1.00  0.00           H  
ATOM    312  HB3 LEU A  24       7.086   9.678  -1.286  1.00  0.00           H  
ATOM    313  HG  LEU A  24       5.936   8.168  -3.481  1.00  0.00           H  
ATOM    314 HD11 LEU A  24       3.828   8.651  -2.330  1.00  0.00           H  
ATOM    315 HD12 LEU A  24       3.971   9.538  -3.848  1.00  0.00           H  
ATOM    316 HD13 LEU A  24       4.239  10.365  -2.313  1.00  0.00           H  
ATOM    317 HD21 LEU A  24       6.266  10.244  -4.659  1.00  0.00           H  
ATOM    318 HD22 LEU A  24       7.667   9.934  -3.633  1.00  0.00           H  
ATOM    319 HD23 LEU A  24       6.457  11.118  -3.138  1.00  0.00           H  
ATOM    320  N   ALA A  25       6.483   5.243  -0.973  1.00  0.00           N  
ATOM    321  CA  ALA A  25       5.662   4.147  -0.486  1.00  0.00           C  
ATOM    322  C   ALA A  25       6.124   3.661   0.882  1.00  0.00           C  
ATOM    323  O   ALA A  25       5.353   3.048   1.620  1.00  0.00           O  
ATOM    324  CB  ALA A  25       5.687   3.000  -1.487  1.00  0.00           C  
ATOM    325  H   ALA A  25       7.253   5.041  -1.544  1.00  0.00           H  
ATOM    326  HA  ALA A  25       4.645   4.500  -0.407  1.00  0.00           H  
ATOM    327  HB1 ALA A  25       6.518   3.135  -2.164  1.00  0.00           H  
ATOM    328  HB2 ALA A  25       4.764   2.992  -2.049  1.00  0.00           H  
ATOM    329  HB3 ALA A  25       5.798   2.058  -0.962  1.00  0.00           H  
ATOM    330  N   LEU A  26       7.391   3.914   1.213  1.00  0.00           N  
ATOM    331  CA  LEU A  26       7.939   3.468   2.491  1.00  0.00           C  
ATOM    332  C   LEU A  26       7.601   1.996   2.705  1.00  0.00           C  
ATOM    333  O   LEU A  26       7.397   1.542   3.830  1.00  0.00           O  
ATOM    334  CB  LEU A  26       7.379   4.315   3.638  1.00  0.00           C  
ATOM    335  CG  LEU A  26       8.421   5.116   4.420  1.00  0.00           C  
ATOM    336  CD1 LEU A  26       9.415   4.182   5.093  1.00  0.00           C  
ATOM    337  CD2 LEU A  26       9.141   6.092   3.502  1.00  0.00           C  
ATOM    338  H   LEU A  26       7.969   4.391   0.582  1.00  0.00           H  
ATOM    339  HA  LEU A  26       9.013   3.582   2.454  1.00  0.00           H  
ATOM    340  HB2 LEU A  26       6.658   5.008   3.226  1.00  0.00           H  
ATOM    341  HB3 LEU A  26       6.869   3.661   4.329  1.00  0.00           H  
ATOM    342  HG  LEU A  26       7.923   5.686   5.192  1.00  0.00           H  
ATOM    343 HD11 LEU A  26       8.947   3.713   5.947  1.00  0.00           H  
ATOM    344 HD12 LEU A  26      10.275   4.748   5.421  1.00  0.00           H  
ATOM    345 HD13 LEU A  26       9.729   3.424   4.392  1.00  0.00           H  
ATOM    346 HD21 LEU A  26       8.482   6.914   3.262  1.00  0.00           H  
ATOM    347 HD22 LEU A  26       9.430   5.585   2.594  1.00  0.00           H  
ATOM    348 HD23 LEU A  26      10.021   6.471   3.999  1.00  0.00           H  
ATOM    349  N   GLU A  27       7.524   1.269   1.594  1.00  0.00           N  
ATOM    350  CA  GLU A  27       7.187  -0.141   1.609  1.00  0.00           C  
ATOM    351  C   GLU A  27       7.506  -0.777   0.259  1.00  0.00           C  
ATOM    352  O   GLU A  27       8.575  -0.549  -0.306  1.00  0.00           O  
ATOM    353  CB  GLU A  27       5.716  -0.309   1.986  1.00  0.00           C  
ATOM    354  CG  GLU A  27       5.384  -1.673   2.573  1.00  0.00           C  
ATOM    355  CD  GLU A  27       4.088  -2.241   2.028  1.00  0.00           C  
ATOM    356  OE1 GLU A  27       3.180  -1.445   1.704  1.00  0.00           O  
ATOM    357  OE2 GLU A  27       3.980  -3.481   1.923  1.00  0.00           O  
ATOM    358  H   GLU A  27       7.684   1.703   0.733  1.00  0.00           H  
ATOM    359  HA  GLU A  27       7.779  -0.623   2.351  1.00  0.00           H  
ATOM    360  HB2 GLU A  27       5.470   0.439   2.719  1.00  0.00           H  
ATOM    361  HB3 GLU A  27       5.110  -0.157   1.107  1.00  0.00           H  
ATOM    362  HG2 GLU A  27       6.185  -2.357   2.338  1.00  0.00           H  
ATOM    363  HG3 GLU A  27       5.295  -1.576   3.644  1.00  0.00           H  
ATOM    364  N   GLY A  28       6.589  -1.581  -0.244  1.00  0.00           N  
ATOM    365  CA  GLY A  28       6.801  -2.250  -1.513  1.00  0.00           C  
ATOM    366  C   GLY A  28       7.795  -3.383  -1.381  1.00  0.00           C  
ATOM    367  O   GLY A  28       8.528  -3.694  -2.319  1.00  0.00           O  
ATOM    368  H   GLY A  28       5.772  -1.731   0.256  1.00  0.00           H  
ATOM    369  HA2 GLY A  28       5.859  -2.645  -1.864  1.00  0.00           H  
ATOM    370  HA3 GLY A  28       7.174  -1.535  -2.230  1.00  0.00           H  
ATOM    371  N   SER A  29       7.823  -3.991  -0.197  1.00  0.00           N  
ATOM    372  CA  SER A  29       8.736  -5.091   0.094  1.00  0.00           C  
ATOM    373  C   SER A  29      10.147  -4.576   0.351  1.00  0.00           C  
ATOM    374  O   SER A  29      11.108  -5.344   0.336  1.00  0.00           O  
ATOM    375  CB  SER A  29       8.745  -6.111  -1.050  1.00  0.00           C  
ATOM    376  OG  SER A  29       8.766  -7.438  -0.551  1.00  0.00           O  
ATOM    377  H   SER A  29       7.215  -3.681   0.508  1.00  0.00           H  
ATOM    378  HA  SER A  29       8.384  -5.571   0.989  1.00  0.00           H  
ATOM    379  HB2 SER A  29       7.858  -5.981  -1.652  1.00  0.00           H  
ATOM    380  HB3 SER A  29       9.620  -5.955  -1.662  1.00  0.00           H  
ATOM    381  HG  SER A  29       7.868  -7.770  -0.485  1.00  0.00           H  
ATOM    382  N   LEU A  30      10.255  -3.263   0.547  1.00  0.00           N  
ATOM    383  CA  LEU A  30      11.533  -2.591   0.771  1.00  0.00           C  
ATOM    384  C   LEU A  30      12.129  -2.306  -0.572  1.00  0.00           C  
ATOM    385  O   LEU A  30      13.317  -2.496  -0.834  1.00  0.00           O  
ATOM    386  CB  LEU A  30      12.474  -3.409   1.656  1.00  0.00           C  
ATOM    387  CG  LEU A  30      12.045  -3.461   3.118  1.00  0.00           C  
ATOM    388  CD1 LEU A  30      11.959  -2.053   3.682  1.00  0.00           C  
ATOM    389  CD2 LEU A  30      10.702  -4.162   3.247  1.00  0.00           C  
ATOM    390  H   LEU A  30       9.448  -2.713   0.486  1.00  0.00           H  
ATOM    391  HA  LEU A  30      11.322  -1.648   1.255  1.00  0.00           H  
ATOM    392  HB2 LEU A  30      12.529  -4.416   1.274  1.00  0.00           H  
ATOM    393  HB3 LEU A  30      13.458  -2.968   1.609  1.00  0.00           H  
ATOM    394  HG  LEU A  30      12.775  -4.015   3.690  1.00  0.00           H  
ATOM    395 HD11 LEU A  30      11.267  -1.472   3.086  1.00  0.00           H  
ATOM    396 HD12 LEU A  30      12.935  -1.593   3.651  1.00  0.00           H  
ATOM    397 HD13 LEU A  30      11.610  -2.093   4.703  1.00  0.00           H  
ATOM    398 HD21 LEU A  30      10.733  -5.102   2.716  1.00  0.00           H  
ATOM    399 HD22 LEU A  30       9.928  -3.535   2.823  1.00  0.00           H  
ATOM    400 HD23 LEU A  30      10.487  -4.343   4.290  1.00  0.00           H  
ATOM    401  N   GLN A  31      11.230  -1.850  -1.416  1.00  0.00           N  
ATOM    402  CA  GLN A  31      11.513  -1.508  -2.782  1.00  0.00           C  
ATOM    403  C   GLN A  31      12.239  -2.641  -3.504  1.00  0.00           C  
ATOM    404  O   GLN A  31      12.193  -3.785  -3.003  1.00  0.00           O  
ATOM    405  CB  GLN A  31      12.325  -0.214  -2.865  1.00  0.00           C  
ATOM    406  CG  GLN A  31      11.817   0.883  -1.944  1.00  0.00           C  
ATOM    407  CD  GLN A  31      10.646   1.645  -2.536  1.00  0.00           C  
ATOM    408  OE1 GLN A  31       9.933   1.134  -3.400  1.00  0.00           O  
ATOM    409  NE2 GLN A  31      10.444   2.873  -2.073  1.00  0.00           N  
ATOM    410  OXT GLN A  31      12.844  -2.375  -4.563  1.00  0.00           O  
ATOM    411  H   GLN A  31      10.309  -1.748  -1.093  1.00  0.00           H  
ATOM    412  HA  GLN A  31      10.555  -1.356  -3.243  1.00  0.00           H  
ATOM    413  HB2 GLN A  31      13.350  -0.430  -2.601  1.00  0.00           H  
ATOM    414  HB3 GLN A  31      12.294   0.154  -3.880  1.00  0.00           H  
ATOM    415  HG2 GLN A  31      11.502   0.439  -1.012  1.00  0.00           H  
ATOM    416  HG3 GLN A  31      12.621   1.580  -1.757  1.00  0.00           H  
ATOM    417 HE21 GLN A  31      11.054   3.214  -1.386  1.00  0.00           H  
ATOM    418 HE22 GLN A  31       9.695   3.388  -2.438  1.00  0.00           H  
TER     419      GLN A  31                                                      
ENDMDL                                                                          
MODEL        3                                                                  
ATOM      1  N   GLU A   1     -14.602  -3.477  15.369  1.00  0.00           N  
ATOM      2  CA  GLU A   1     -14.403  -2.040  15.042  1.00  0.00           C  
ATOM      3  C   GLU A   1     -13.678  -1.873  13.711  1.00  0.00           C  
ATOM      4  O   GLU A   1     -13.218  -2.848  13.117  1.00  0.00           O  
ATOM      5  CB  GLU A   1     -13.599  -1.390  16.171  1.00  0.00           C  
ATOM      6  CG  GLU A   1     -14.218  -0.105  16.698  1.00  0.00           C  
ATOM      7  CD  GLU A   1     -14.846  -0.279  18.067  1.00  0.00           C  
ATOM      8  OE1 GLU A   1     -14.358  -1.132  18.840  1.00  0.00           O  
ATOM      9  OE2 GLU A   1     -15.823   0.438  18.367  1.00  0.00           O  
ATOM     10  H1  GLU A   1     -15.364  -3.837  14.762  1.00  0.00           H  
ATOM     11  H2  GLU A   1     -14.860  -3.539  16.375  1.00  0.00           H  
ATOM     12  H3  GLU A   1     -13.708  -3.972  15.179  1.00  0.00           H  
ATOM     13  HA  GLU A   1     -15.371  -1.566  14.977  1.00  0.00           H  
ATOM     14  HB2 GLU A   1     -13.521  -2.090  16.990  1.00  0.00           H  
ATOM     15  HB3 GLU A   1     -12.606  -1.164  15.808  1.00  0.00           H  
ATOM     16  HG2 GLU A   1     -13.447   0.648  16.765  1.00  0.00           H  
ATOM     17  HG3 GLU A   1     -14.980   0.220  16.007  1.00  0.00           H  
ATOM     18  N   ALA A   2     -13.578  -0.631  13.247  1.00  0.00           N  
ATOM     19  CA  ALA A   2     -12.908  -0.338  11.983  1.00  0.00           C  
ATOM     20  C   ALA A   2     -11.623   0.431  12.189  1.00  0.00           C  
ATOM     21  O   ALA A   2     -10.857   0.678  11.259  1.00  0.00           O  
ATOM     22  CB  ALA A   2     -13.822   0.447  11.085  1.00  0.00           C  
ATOM     23  H   ALA A   2     -13.966   0.105  13.765  1.00  0.00           H  
ATOM     24  HA  ALA A   2     -12.678  -1.263  11.519  1.00  0.00           H  
ATOM     25  HB1 ALA A   2     -14.763  -0.068  10.987  1.00  0.00           H  
ATOM     26  HB2 ALA A   2     -13.360   0.558  10.117  1.00  0.00           H  
ATOM     27  HB3 ALA A   2     -13.983   1.419  11.525  1.00  0.00           H  
ATOM     28  N   GLU A   3     -11.407   0.796  13.412  1.00  0.00           N  
ATOM     29  CA  GLU A   3     -10.220   1.535  13.802  1.00  0.00           C  
ATOM     30  C   GLU A   3      -9.037   0.631  13.964  1.00  0.00           C  
ATOM     31  O   GLU A   3      -7.886   1.055  14.058  1.00  0.00           O  
ATOM     32  CB  GLU A   3     -10.457   2.216  15.103  1.00  0.00           C  
ATOM     33  CG  GLU A   3     -11.521   3.301  15.063  1.00  0.00           C  
ATOM     34  CD  GLU A   3     -12.799   2.892  15.768  1.00  0.00           C  
ATOM     35  OE1 GLU A   3     -13.626   2.196  15.143  1.00  0.00           O  
ATOM     36  OE2 GLU A   3     -12.972   3.268  16.947  1.00  0.00           O  
ATOM     37  H   GLU A   3     -12.067   0.556  14.078  1.00  0.00           H  
ATOM     38  HA  GLU A   3     -10.013   2.226  13.049  1.00  0.00           H  
ATOM     39  HB2 GLU A   3     -10.761   1.450  15.795  1.00  0.00           H  
ATOM     40  HB3 GLU A   3      -9.530   2.643  15.430  1.00  0.00           H  
ATOM     41  HG2 GLU A   3     -11.131   4.187  15.543  1.00  0.00           H  
ATOM     42  HG3 GLU A   3     -11.751   3.523  14.031  1.00  0.00           H  
ATOM     43  N   ASP A   4      -9.355  -0.611  13.952  1.00  0.00           N  
ATOM     44  CA  ASP A   4      -8.377  -1.660  14.048  1.00  0.00           C  
ATOM     45  C   ASP A   4      -8.212  -2.196  12.672  1.00  0.00           C  
ATOM     46  O   ASP A   4      -7.446  -3.117  12.393  1.00  0.00           O  
ATOM     47  CB  ASP A   4      -8.851  -2.749  14.989  1.00  0.00           C  
ATOM     48  CG  ASP A   4      -8.671  -2.381  16.449  1.00  0.00           C  
ATOM     49  OD1 ASP A   4      -9.590  -1.760  17.023  1.00  0.00           O  
ATOM     50  OD2 ASP A   4      -7.609  -2.714  17.018  1.00  0.00           O  
ATOM     51  H   ASP A   4     -10.292  -0.829  13.807  1.00  0.00           H  
ATOM     52  HA  ASP A   4      -7.457  -1.231  14.377  1.00  0.00           H  
ATOM     53  HB2 ASP A   4      -9.900  -2.918  14.801  1.00  0.00           H  
ATOM     54  HB3 ASP A   4      -8.302  -3.654  14.787  1.00  0.00           H  
ATOM     55  N   LEU A   5      -8.982  -1.570  11.824  1.00  0.00           N  
ATOM     56  CA  LEU A   5      -9.009  -1.910  10.431  1.00  0.00           C  
ATOM     57  C   LEU A   5      -7.851  -1.258   9.711  1.00  0.00           C  
ATOM     58  O   LEU A   5      -7.227  -1.856   8.835  1.00  0.00           O  
ATOM     59  CB  LEU A   5     -10.325  -1.541   9.788  1.00  0.00           C  
ATOM     60  CG  LEU A   5     -10.998  -2.696   9.043  1.00  0.00           C  
ATOM     61  CD1 LEU A   5     -10.449  -4.054   9.467  1.00  0.00           C  
ATOM     62  CD2 LEU A   5     -12.478  -2.659   9.292  1.00  0.00           C  
ATOM     63  H   LEU A   5      -9.549  -0.846  12.177  1.00  0.00           H  
ATOM     64  HA  LEU A   5      -8.917  -2.957  10.373  1.00  0.00           H  
ATOM     65  HB2 LEU A   5     -10.995  -1.202  10.561  1.00  0.00           H  
ATOM     66  HB3 LEU A   5     -10.160  -0.735   9.090  1.00  0.00           H  
ATOM     67  HG  LEU A   5     -10.822  -2.584   7.993  1.00  0.00           H  
ATOM     68 HD11 LEU A   5      -9.469  -4.199   9.038  1.00  0.00           H  
ATOM     69 HD12 LEU A   5     -11.112  -4.834   9.122  1.00  0.00           H  
ATOM     70 HD13 LEU A   5     -10.380  -4.092  10.547  1.00  0.00           H  
ATOM     71 HD21 LEU A   5     -12.962  -3.426   8.711  1.00  0.00           H  
ATOM     72 HD22 LEU A   5     -12.866  -1.690   9.019  1.00  0.00           H  
ATOM     73 HD23 LEU A   5     -12.648  -2.837  10.341  1.00  0.00           H  
ATOM     74  N   GLN A   6      -7.568  -0.021  10.114  1.00  0.00           N  
ATOM     75  CA  GLN A   6      -6.478   0.762   9.549  1.00  0.00           C  
ATOM     76  C   GLN A   6      -6.767   2.243   9.747  1.00  0.00           C  
ATOM     77  O   GLN A   6      -7.247   2.938   8.853  1.00  0.00           O  
ATOM     78  CB  GLN A   6      -6.252   0.401   8.068  1.00  0.00           C  
ATOM     79  CG  GLN A   6      -5.788   1.547   7.182  1.00  0.00           C  
ATOM     80  CD  GLN A   6      -6.901   2.063   6.288  1.00  0.00           C  
ATOM     81  OE1 GLN A   6      -6.654   2.528   5.175  1.00  0.00           O  
ATOM     82  NE2 GLN A   6      -8.137   1.984   6.777  1.00  0.00           N  
ATOM     83  H   GLN A   6      -8.112   0.376  10.830  1.00  0.00           H  
ATOM     84  HA  GLN A   6      -5.588   0.523  10.107  1.00  0.00           H  
ATOM     85  HB2 GLN A   6      -5.509  -0.378   8.018  1.00  0.00           H  
ATOM     86  HB3 GLN A   6      -7.178   0.020   7.664  1.00  0.00           H  
ATOM     87  HG2 GLN A   6      -5.433   2.356   7.802  1.00  0.00           H  
ATOM     88  HG3 GLN A   6      -4.981   1.193   6.563  1.00  0.00           H  
ATOM     89 HE21 GLN A   6      -8.259   1.608   7.673  1.00  0.00           H  
ATOM     90 HE22 GLN A   6      -8.874   2.299   6.224  1.00  0.00           H  
ATOM     91  N   VAL A   7      -6.494   2.706  10.952  1.00  0.00           N  
ATOM     92  CA  VAL A   7      -6.731   4.072  11.316  1.00  0.00           C  
ATOM     93  C   VAL A   7      -5.770   5.013  10.598  1.00  0.00           C  
ATOM     94  O   VAL A   7      -6.109   6.163  10.320  1.00  0.00           O  
ATOM     95  CB  VAL A   7      -6.631   4.258  12.837  1.00  0.00           C  
ATOM     96  CG1 VAL A   7      -7.883   3.708  13.488  1.00  0.00           C  
ATOM     97  CG2 VAL A   7      -5.400   3.557  13.394  1.00  0.00           C  
ATOM     98  H   VAL A   7      -6.152   2.104  11.622  1.00  0.00           H  
ATOM     99  HA  VAL A   7      -7.729   4.296  11.020  1.00  0.00           H  
ATOM    100  HB  VAL A   7      -6.561   5.312  13.058  1.00  0.00           H  
ATOM    101 HG11 VAL A   7      -8.221   2.849  12.925  1.00  0.00           H  
ATOM    102 HG12 VAL A   7      -8.652   4.466  13.490  1.00  0.00           H  
ATOM    103 HG13 VAL A   7      -7.663   3.411  14.502  1.00  0.00           H  
ATOM    104 HG21 VAL A   7      -5.108   4.027  14.320  1.00  0.00           H  
ATOM    105 HG22 VAL A   7      -4.591   3.626  12.681  1.00  0.00           H  
ATOM    106 HG23 VAL A   7      -5.632   2.513  13.577  1.00  0.00           H  
ATOM    107  N   GLY A   8      -4.579   4.515  10.281  1.00  0.00           N  
ATOM    108  CA  GLY A   8      -3.609   5.327   9.577  1.00  0.00           C  
ATOM    109  C   GLY A   8      -2.625   4.488   8.789  1.00  0.00           C  
ATOM    110  O   GLY A   8      -2.806   4.271   7.591  1.00  0.00           O  
ATOM    111  H   GLY A   8      -4.361   3.587  10.516  1.00  0.00           H  
ATOM    112  HA2 GLY A   8      -4.135   5.979   8.895  1.00  0.00           H  
ATOM    113  HA3 GLY A   8      -3.068   5.926  10.289  1.00  0.00           H  
ATOM    114  N   GLN A   9      -1.585   4.008   9.462  1.00  0.00           N  
ATOM    115  CA  GLN A   9      -0.580   3.185   8.814  1.00  0.00           C  
ATOM    116  C   GLN A   9      -0.443   1.840   9.519  1.00  0.00           C  
ATOM    117  O   GLN A   9       0.045   0.870   8.939  1.00  0.00           O  
ATOM    118  CB  GLN A   9       0.770   3.907   8.775  1.00  0.00           C  
ATOM    119  CG  GLN A   9       1.370   4.165  10.147  1.00  0.00           C  
ATOM    120  CD  GLN A   9       2.706   3.473  10.345  1.00  0.00           C  
ATOM    121  OE1 GLN A   9       3.629   4.039  10.931  1.00  0.00           O  
ATOM    122  NE2 GLN A   9       2.817   2.243   9.854  1.00  0.00           N  
ATOM    123  H   GLN A   9      -1.496   4.209  10.414  1.00  0.00           H  
ATOM    124  HA  GLN A   9      -0.911   3.012   7.809  1.00  0.00           H  
ATOM    125  HB2 GLN A   9       1.468   3.310   8.207  1.00  0.00           H  
ATOM    126  HB3 GLN A   9       0.640   4.858   8.279  1.00  0.00           H  
ATOM    127  HG2 GLN A   9       1.514   5.228  10.268  1.00  0.00           H  
ATOM    128  HG3 GLN A   9       0.681   3.809  10.899  1.00  0.00           H  
ATOM    129 HE21 GLN A   9       2.042   1.854   9.400  1.00  0.00           H  
ATOM    130 HE22 GLN A   9       3.671   1.775   9.969  1.00  0.00           H  
ATOM    131  N   VAL A  10      -0.882   1.788  10.772  1.00  0.00           N  
ATOM    132  CA  VAL A  10      -0.816   0.566  11.557  1.00  0.00           C  
ATOM    133  C   VAL A  10      -1.778   0.632  12.741  1.00  0.00           C  
ATOM    134  O   VAL A  10      -2.468  -0.340  13.047  1.00  0.00           O  
ATOM    135  CB  VAL A  10       0.620   0.294  12.072  1.00  0.00           C  
ATOM    136  CG1 VAL A  10       1.306   1.583  12.509  1.00  0.00           C  
ATOM    137  CG2 VAL A  10       0.602  -0.709  13.213  1.00  0.00           C  
ATOM    138  H   VAL A  10      -1.262   2.591  11.179  1.00  0.00           H  
ATOM    139  HA  VAL A  10      -1.107  -0.253  10.917  1.00  0.00           H  
ATOM    140  HB  VAL A  10       1.193  -0.130  11.261  1.00  0.00           H  
ATOM    141 HG11 VAL A  10       2.277   1.649  12.043  1.00  0.00           H  
ATOM    142 HG12 VAL A  10       1.423   1.583  13.582  1.00  0.00           H  
ATOM    143 HG13 VAL A  10       0.708   2.431  12.214  1.00  0.00           H  
ATOM    144 HG21 VAL A  10       0.134  -1.625  12.882  1.00  0.00           H  
ATOM    145 HG22 VAL A  10       0.040  -0.296  14.039  1.00  0.00           H  
ATOM    146 HG23 VAL A  10       1.613  -0.914  13.531  1.00  0.00           H  
ATOM    147  N   GLU A  11      -1.798   1.775  13.418  1.00  0.00           N  
ATOM    148  CA  GLU A  11      -2.643   1.966  14.580  1.00  0.00           C  
ATOM    149  C   GLU A  11      -2.790   3.445  14.849  1.00  0.00           C  
ATOM    150  O   GLU A  11      -3.032   3.864  15.981  1.00  0.00           O  
ATOM    151  CB  GLU A  11      -1.977   1.329  15.768  1.00  0.00           C  
ATOM    152  CG  GLU A  11      -0.555   1.776  15.808  1.00  0.00           C  
ATOM    153  CD  GLU A  11      -0.069   2.142  17.198  1.00  0.00           C  
ATOM    154  OE1 GLU A  11      -0.858   2.008  18.159  1.00  0.00           O  
ATOM    155  OE2 GLU A  11       1.100   2.562  17.327  1.00  0.00           O  
ATOM    156  H   GLU A  11      -1.208   2.515  13.147  1.00  0.00           H  
ATOM    157  HA  GLU A  11      -3.573   1.522  14.410  1.00  0.00           H  
ATOM    158  HB2 GLU A  11      -2.478   1.634  16.675  1.00  0.00           H  
ATOM    159  HB3 GLU A  11      -2.004   0.254  15.672  1.00  0.00           H  
ATOM    160  HG2 GLU A  11       0.057   0.989  15.411  1.00  0.00           H  
ATOM    161  HG3 GLU A  11      -0.492   2.649  15.157  1.00  0.00           H  
ATOM    162  N   LEU A  12      -2.577   4.239  13.810  1.00  0.00           N  
ATOM    163  CA  LEU A  12      -2.617   5.661  13.941  1.00  0.00           C  
ATOM    164  C   LEU A  12      -2.371   6.344  12.618  1.00  0.00           C  
ATOM    165  O   LEU A  12      -3.214   7.081  12.107  1.00  0.00           O  
ATOM    166  CB  LEU A  12      -1.549   6.085  14.902  1.00  0.00           C  
ATOM    167  CG  LEU A  12      -0.164   5.526  14.658  1.00  0.00           C  
ATOM    168  CD1 LEU A  12       0.775   6.658  14.314  1.00  0.00           C  
ATOM    169  CD2 LEU A  12       0.305   4.771  15.880  1.00  0.00           C  
ATOM    170  H   LEU A  12      -2.349   3.854  12.946  1.00  0.00           H  
ATOM    171  HA  LEU A  12      -3.555   5.954  14.334  1.00  0.00           H  
ATOM    172  HB2 LEU A  12      -1.483   7.129  14.844  1.00  0.00           H  
ATOM    173  HB3 LEU A  12      -1.854   5.810  15.884  1.00  0.00           H  
ATOM    174  HG  LEU A  12      -0.191   4.850  13.822  1.00  0.00           H  
ATOM    175 HD11 LEU A  12       0.186   7.521  14.039  1.00  0.00           H  
ATOM    176 HD12 LEU A  12       1.400   6.367  13.484  1.00  0.00           H  
ATOM    177 HD13 LEU A  12       1.387   6.894  15.168  1.00  0.00           H  
ATOM    178 HD21 LEU A  12      -0.563   4.406  16.413  1.00  0.00           H  
ATOM    179 HD22 LEU A  12       0.870   5.432  16.517  1.00  0.00           H  
ATOM    180 HD23 LEU A  12       0.920   3.940  15.576  1.00  0.00           H  
ATOM    181  N   GLY A  13      -1.184   6.091  12.088  1.00  0.00           N  
ATOM    182  CA  GLY A  13      -0.766   6.679  10.827  1.00  0.00           C  
ATOM    183  C   GLY A  13      -1.239   8.112  10.642  1.00  0.00           C  
ATOM    184  O   GLY A  13      -1.482   8.545   9.518  1.00  0.00           O  
ATOM    185  H   GLY A  13      -0.572   5.491  12.577  1.00  0.00           H  
ATOM    186  HA2 GLY A  13       0.311   6.663  10.785  1.00  0.00           H  
ATOM    187  HA3 GLY A  13      -1.151   6.080  10.019  1.00  0.00           H  
ATOM    188  N   GLY A  14      -1.373   8.844  11.745  1.00  0.00           N  
ATOM    189  CA  GLY A  14      -1.822  10.222  11.674  1.00  0.00           C  
ATOM    190  C   GLY A  14      -0.705  11.211  11.942  1.00  0.00           C  
ATOM    191  O   GLY A  14       0.068  11.044  12.886  1.00  0.00           O  
ATOM    192  H   GLY A  14      -1.170   8.445  12.614  1.00  0.00           H  
ATOM    193  HA2 GLY A  14      -2.225  10.408  10.690  1.00  0.00           H  
ATOM    194  HA3 GLY A  14      -2.603  10.372  12.405  1.00  0.00           H  
ATOM    195  N   GLY A  15      -0.623  12.247  11.112  1.00  0.00           N  
ATOM    196  CA  GLY A  15       0.402  13.255  11.273  1.00  0.00           C  
ATOM    197  C   GLY A  15       1.360  13.316  10.094  1.00  0.00           C  
ATOM    198  O   GLY A  15       1.435  14.333   9.406  1.00  0.00           O  
ATOM    199  H   GLY A  15      -1.267  12.328  10.387  1.00  0.00           H  
ATOM    200  HA2 GLY A  15      -0.073  14.218  11.385  1.00  0.00           H  
ATOM    201  HA3 GLY A  15       0.966  13.039  12.169  1.00  0.00           H  
ATOM    202  N   PRO A  16       2.138  12.246   9.859  1.00  0.00           N  
ATOM    203  CA  PRO A  16       3.124  12.184   8.795  1.00  0.00           C  
ATOM    204  C   PRO A  16       2.659  11.455   7.547  1.00  0.00           C  
ATOM    205  O   PRO A  16       2.289  12.068   6.545  1.00  0.00           O  
ATOM    206  CB  PRO A  16       4.276  11.451   9.494  1.00  0.00           C  
ATOM    207  CG  PRO A  16       3.630  10.617  10.574  1.00  0.00           C  
ATOM    208  CD  PRO A  16       2.169  11.014  10.641  1.00  0.00           C  
ATOM    209  HA  PRO A  16       3.438  13.132   8.513  1.00  0.00           H  
ATOM    210  HB2 PRO A  16       4.805  10.837   8.779  1.00  0.00           H  
ATOM    211  HB3 PRO A  16       4.956  12.175   9.917  1.00  0.00           H  
ATOM    212  HG2 PRO A  16       3.717   9.570  10.325  1.00  0.00           H  
ATOM    213  HG3 PRO A  16       4.112  10.814  11.520  1.00  0.00           H  
ATOM    214  HD2 PRO A  16       1.547  10.255  10.191  1.00  0.00           H  
ATOM    215  HD3 PRO A  16       1.865  11.197  11.660  1.00  0.00           H  
ATOM    216  N   GLY A  17       2.682  10.158   7.631  1.00  0.00           N  
ATOM    217  CA  GLY A  17       2.264   9.310   6.527  1.00  0.00           C  
ATOM    218  C   GLY A  17       0.779   9.058   6.578  1.00  0.00           C  
ATOM    219  O   GLY A  17       0.302   7.961   6.288  1.00  0.00           O  
ATOM    220  H   GLY A  17       2.975   9.774   8.463  1.00  0.00           H  
ATOM    221  HA2 GLY A  17       2.511   9.795   5.593  1.00  0.00           H  
ATOM    222  HA3 GLY A  17       2.784   8.365   6.586  1.00  0.00           H  
ATOM    223  N   ALA A  18       0.061  10.088   6.990  1.00  0.00           N  
ATOM    224  CA  ALA A  18      -1.364  10.039   7.144  1.00  0.00           C  
ATOM    225  C   ALA A  18      -2.098  10.488   5.905  1.00  0.00           C  
ATOM    226  O   ALA A  18      -3.328  10.536   5.849  1.00  0.00           O  
ATOM    227  CB  ALA A  18      -1.709  10.903   8.313  1.00  0.00           C  
ATOM    228  H   ALA A  18       0.511  10.905   7.226  1.00  0.00           H  
ATOM    229  HA  ALA A  18      -1.612   9.053   7.348  1.00  0.00           H  
ATOM    230  HB1 ALA A  18      -1.604  11.933   8.009  1.00  0.00           H  
ATOM    231  HB2 ALA A  18      -1.015  10.691   9.117  1.00  0.00           H  
ATOM    232  HB3 ALA A  18      -2.720  10.710   8.631  1.00  0.00           H  
ATOM    233  N   GLY A  19      -1.310  10.805   4.937  1.00  0.00           N  
ATOM    234  CA  GLY A  19      -1.808  11.261   3.653  1.00  0.00           C  
ATOM    235  C   GLY A  19      -1.724  10.189   2.583  1.00  0.00           C  
ATOM    236  O   GLY A  19      -1.647  10.496   1.393  1.00  0.00           O  
ATOM    237  H   GLY A  19      -0.363  10.722   5.110  1.00  0.00           H  
ATOM    238  HA2 GLY A  19      -2.839  11.562   3.765  1.00  0.00           H  
ATOM    239  HA3 GLY A  19      -1.227  12.115   3.337  1.00  0.00           H  
ATOM    240  N   SER A  20      -1.738   8.927   3.006  1.00  0.00           N  
ATOM    241  CA  SER A  20      -1.661   7.805   2.076  1.00  0.00           C  
ATOM    242  C   SER A  20      -0.329   7.808   1.331  1.00  0.00           C  
ATOM    243  O   SER A  20       0.070   8.822   0.757  1.00  0.00           O  
ATOM    244  CB  SER A  20      -2.819   7.863   1.077  1.00  0.00           C  
ATOM    245  OG  SER A  20      -3.346   6.570   0.831  1.00  0.00           O  
ATOM    246  H   SER A  20      -1.801   8.746   3.967  1.00  0.00           H  
ATOM    247  HA  SER A  20      -1.737   6.894   2.649  1.00  0.00           H  
ATOM    248  HB2 SER A  20      -3.604   8.487   1.474  1.00  0.00           H  
ATOM    249  HB3 SER A  20      -2.466   8.278   0.143  1.00  0.00           H  
ATOM    250  HG  SER A  20      -3.455   6.106   1.664  1.00  0.00           H  
ATOM    251  N   LEU A  21       0.359   6.669   1.346  1.00  0.00           N  
ATOM    252  CA  LEU A  21       1.647   6.548   0.673  1.00  0.00           C  
ATOM    253  C   LEU A  21       1.783   5.198  -0.028  1.00  0.00           C  
ATOM    254  O   LEU A  21       2.315   4.246   0.540  1.00  0.00           O  
ATOM    255  CB  LEU A  21       2.787   6.730   1.676  1.00  0.00           C  
ATOM    256  CG  LEU A  21       2.753   8.039   2.464  1.00  0.00           C  
ATOM    257  CD1 LEU A  21       3.818   8.037   3.548  1.00  0.00           C  
ATOM    258  CD2 LEU A  21       2.940   9.226   1.530  1.00  0.00           C  
ATOM    259  H   LEU A  21      -0.008   5.894   1.822  1.00  0.00           H  
ATOM    260  HA  LEU A  21       1.706   7.331  -0.069  1.00  0.00           H  
ATOM    261  HB2 LEU A  21       2.755   5.909   2.378  1.00  0.00           H  
ATOM    262  HB3 LEU A  21       3.722   6.684   1.138  1.00  0.00           H  
ATOM    263  HG  LEU A  21       1.789   8.138   2.942  1.00  0.00           H  
ATOM    264 HD11 LEU A  21       4.727   7.604   3.158  1.00  0.00           H  
ATOM    265 HD12 LEU A  21       3.474   7.453   4.389  1.00  0.00           H  
ATOM    266 HD13 LEU A  21       4.010   9.051   3.868  1.00  0.00           H  
ATOM    267 HD21 LEU A  21       2.300   9.109   0.666  1.00  0.00           H  
ATOM    268 HD22 LEU A  21       3.971   9.272   1.209  1.00  0.00           H  
ATOM    269 HD23 LEU A  21       2.683  10.137   2.048  1.00  0.00           H  
ATOM    270  N   GLN A  22       1.300   5.127  -1.265  1.00  0.00           N  
ATOM    271  CA  GLN A  22       1.374   3.889  -2.045  1.00  0.00           C  
ATOM    272  C   GLN A  22       2.621   3.859  -2.933  1.00  0.00           C  
ATOM    273  O   GLN A  22       3.540   3.081  -2.675  1.00  0.00           O  
ATOM    274  CB  GLN A  22       0.107   3.668  -2.889  1.00  0.00           C  
ATOM    275  CG  GLN A  22      -0.978   4.712  -2.678  1.00  0.00           C  
ATOM    276  CD  GLN A  22      -1.510   4.707  -1.260  1.00  0.00           C  
ATOM    277  OE1 GLN A  22      -2.113   3.732  -0.814  1.00  0.00           O  
ATOM    278  NE2 GLN A  22      -1.289   5.800  -0.542  1.00  0.00           N  
ATOM    279  H   GLN A  22       0.887   5.919  -1.655  1.00  0.00           H  
ATOM    280  HA  GLN A  22       1.458   3.082  -1.340  1.00  0.00           H  
ATOM    281  HB2 GLN A  22       0.377   3.665  -3.934  1.00  0.00           H  
ATOM    282  HB3 GLN A  22      -0.306   2.702  -2.638  1.00  0.00           H  
ATOM    283  HG2 GLN A  22      -0.568   5.688  -2.893  1.00  0.00           H  
ATOM    284  HG3 GLN A  22      -1.795   4.508  -3.355  1.00  0.00           H  
ATOM    285 HE21 GLN A  22      -0.806   6.542  -0.962  1.00  0.00           H  
ATOM    286 HE22 GLN A  22      -1.608   5.817   0.384  1.00  0.00           H  
ATOM    287  N   PRO A  23       2.695   4.703  -3.982  1.00  0.00           N  
ATOM    288  CA  PRO A  23       3.860   4.740  -4.864  1.00  0.00           C  
ATOM    289  C   PRO A  23       5.011   5.457  -4.229  1.00  0.00           C  
ATOM    290  O   PRO A  23       6.188   5.191  -4.471  1.00  0.00           O  
ATOM    291  CB  PRO A  23       3.353   5.523  -6.054  1.00  0.00           C  
ATOM    292  CG  PRO A  23       2.326   6.435  -5.515  1.00  0.00           C  
ATOM    293  CD  PRO A  23       1.679   5.698  -4.390  1.00  0.00           C  
ATOM    294  HA  PRO A  23       4.162   3.780  -5.147  1.00  0.00           H  
ATOM    295  HB2 PRO A  23       4.153   6.072  -6.492  1.00  0.00           H  
ATOM    296  HB3 PRO A  23       2.937   4.853  -6.756  1.00  0.00           H  
ATOM    297  HG2 PRO A  23       2.790   7.339  -5.155  1.00  0.00           H  
ATOM    298  HG3 PRO A  23       1.599   6.664  -6.280  1.00  0.00           H  
ATOM    299  HD2 PRO A  23       1.472   6.382  -3.598  1.00  0.00           H  
ATOM    300  HD3 PRO A  23       0.781   5.220  -4.731  1.00  0.00           H  
ATOM    301  N   LEU A  24       4.606   6.361  -3.415  1.00  0.00           N  
ATOM    302  CA  LEU A  24       5.488   7.213  -2.650  1.00  0.00           C  
ATOM    303  C   LEU A  24       5.770   6.602  -1.283  1.00  0.00           C  
ATOM    304  O   LEU A  24       5.929   7.313  -0.291  1.00  0.00           O  
ATOM    305  CB  LEU A  24       4.855   8.590  -2.485  1.00  0.00           C  
ATOM    306  CG  LEU A  24       4.502   9.305  -3.790  1.00  0.00           C  
ATOM    307  CD1 LEU A  24       3.960  10.697  -3.504  1.00  0.00           C  
ATOM    308  CD2 LEU A  24       5.715   9.381  -4.704  1.00  0.00           C  
ATOM    309  H   LEU A  24       3.652   6.451  -3.327  1.00  0.00           H  
ATOM    310  HA  LEU A  24       6.409   7.309  -3.195  1.00  0.00           H  
ATOM    311  HB2 LEU A  24       3.950   8.478  -1.905  1.00  0.00           H  
ATOM    312  HB3 LEU A  24       5.536   9.208  -1.936  1.00  0.00           H  
ATOM    313  HG  LEU A  24       3.730   8.746  -4.300  1.00  0.00           H  
ATOM    314 HD11 LEU A  24       4.783  11.382  -3.365  1.00  0.00           H  
ATOM    315 HD12 LEU A  24       3.357  10.671  -2.608  1.00  0.00           H  
ATOM    316 HD13 LEU A  24       3.355  11.025  -4.336  1.00  0.00           H  
ATOM    317 HD21 LEU A  24       6.005   8.384  -5.001  1.00  0.00           H  
ATOM    318 HD22 LEU A  24       6.533   9.852  -4.178  1.00  0.00           H  
ATOM    319 HD23 LEU A  24       5.469   9.961  -5.581  1.00  0.00           H  
ATOM    320  N   ALA A  25       5.812   5.276  -1.240  1.00  0.00           N  
ATOM    321  CA  ALA A  25       6.054   4.555  -0.003  1.00  0.00           C  
ATOM    322  C   ALA A  25       7.393   3.834  -0.038  1.00  0.00           C  
ATOM    323  O   ALA A  25       7.795   3.306  -1.074  1.00  0.00           O  
ATOM    324  CB  ALA A  25       4.925   3.559   0.232  1.00  0.00           C  
ATOM    325  H   ALA A  25       5.666   4.768  -2.063  1.00  0.00           H  
ATOM    326  HA  ALA A  25       6.053   5.266   0.810  1.00  0.00           H  
ATOM    327  HB1 ALA A  25       4.492   3.726   1.207  1.00  0.00           H  
ATOM    328  HB2 ALA A  25       5.311   2.546   0.176  1.00  0.00           H  
ATOM    329  HB3 ALA A  25       4.166   3.697  -0.527  1.00  0.00           H  
ATOM    330  N   LEU A  26       8.071   3.787   1.106  1.00  0.00           N  
ATOM    331  CA  LEU A  26       9.349   3.094   1.192  1.00  0.00           C  
ATOM    332  C   LEU A  26       9.126   1.601   1.396  1.00  0.00           C  
ATOM    333  O   LEU A  26      10.063   0.833   1.613  1.00  0.00           O  
ATOM    334  CB  LEU A  26      10.209   3.672   2.319  1.00  0.00           C  
ATOM    335  CG  LEU A  26      11.343   4.591   1.862  1.00  0.00           C  
ATOM    336  CD1 LEU A  26      10.858   6.028   1.758  1.00  0.00           C  
ATOM    337  CD2 LEU A  26      12.525   4.491   2.815  1.00  0.00           C  
ATOM    338  H   LEU A  26       7.694   4.206   1.907  1.00  0.00           H  
ATOM    339  HA  LEU A  26       9.848   3.229   0.255  1.00  0.00           H  
ATOM    340  HB2 LEU A  26       9.565   4.231   2.982  1.00  0.00           H  
ATOM    341  HB3 LEU A  26      10.642   2.851   2.873  1.00  0.00           H  
ATOM    342  HG  LEU A  26      11.677   4.279   0.882  1.00  0.00           H  
ATOM    343 HD11 LEU A  26      11.671   6.700   1.990  1.00  0.00           H  
ATOM    344 HD12 LEU A  26      10.049   6.186   2.457  1.00  0.00           H  
ATOM    345 HD13 LEU A  26      10.508   6.218   0.755  1.00  0.00           H  
ATOM    346 HD21 LEU A  26      12.638   3.468   3.143  1.00  0.00           H  
ATOM    347 HD22 LEU A  26      12.351   5.127   3.671  1.00  0.00           H  
ATOM    348 HD23 LEU A  26      13.424   4.809   2.309  1.00  0.00           H  
ATOM    349  N   GLU A  27       7.866   1.216   1.306  1.00  0.00           N  
ATOM    350  CA  GLU A  27       7.447  -0.162   1.452  1.00  0.00           C  
ATOM    351  C   GLU A  27       7.732  -0.946   0.178  1.00  0.00           C  
ATOM    352  O   GLU A  27       8.874  -1.031  -0.271  1.00  0.00           O  
ATOM    353  CB  GLU A  27       5.967  -0.206   1.840  1.00  0.00           C  
ATOM    354  CG  GLU A  27       5.508  -1.561   2.358  1.00  0.00           C  
ATOM    355  CD  GLU A  27       4.155  -1.968   1.808  1.00  0.00           C  
ATOM    356  OE1 GLU A  27       3.157  -1.285   2.123  1.00  0.00           O  
ATOM    357  OE2 GLU A  27       4.093  -2.967   1.064  1.00  0.00           O  
ATOM    358  H   GLU A  27       7.194   1.888   1.118  1.00  0.00           H  
ATOM    359  HA  GLU A  27       8.006  -0.602   2.235  1.00  0.00           H  
ATOM    360  HB2 GLU A  27       5.799   0.523   2.615  1.00  0.00           H  
ATOM    361  HB3 GLU A  27       5.369   0.053   0.979  1.00  0.00           H  
ATOM    362  HG2 GLU A  27       6.234  -2.307   2.072  1.00  0.00           H  
ATOM    363  HG3 GLU A  27       5.445  -1.516   3.436  1.00  0.00           H  
ATOM    364  N   GLY A  28       6.694  -1.523  -0.384  1.00  0.00           N  
ATOM    365  CA  GLY A  28       6.838  -2.308  -1.595  1.00  0.00           C  
ATOM    366  C   GLY A  28       7.798  -3.459  -1.395  1.00  0.00           C  
ATOM    367  O   GLY A  28       8.545  -3.827  -2.303  1.00  0.00           O  
ATOM    368  H   GLY A  28       5.829  -1.419   0.034  1.00  0.00           H  
ATOM    369  HA2 GLY A  28       5.872  -2.700  -1.879  1.00  0.00           H  
ATOM    370  HA3 GLY A  28       7.209  -1.674  -2.386  1.00  0.00           H  
ATOM    371  N   SER A  29       7.786  -4.015  -0.188  1.00  0.00           N  
ATOM    372  CA  SER A  29       8.669  -5.120   0.166  1.00  0.00           C  
ATOM    373  C   SER A  29      10.088  -4.616   0.409  1.00  0.00           C  
ATOM    374  O   SER A  29      11.042  -5.390   0.376  1.00  0.00           O  
ATOM    375  CB  SER A  29       8.670  -6.193  -0.927  1.00  0.00           C  
ATOM    376  OG  SER A  29       8.692  -7.494  -0.366  1.00  0.00           O  
ATOM    377  H   SER A  29       7.176  -3.660   0.492  1.00  0.00           H  
ATOM    378  HA  SER A  29       8.300  -5.550   1.083  1.00  0.00           H  
ATOM    379  HB2 SER A  29       7.779  -6.090  -1.529  1.00  0.00           H  
ATOM    380  HB3 SER A  29       9.542  -6.068  -1.551  1.00  0.00           H  
ATOM    381  HG  SER A  29       8.237  -8.104  -0.953  1.00  0.00           H  
ATOM    382  N   LEU A  30      10.207  -3.301   0.610  1.00  0.00           N  
ATOM    383  CA  LEU A  30      11.492  -2.636   0.819  1.00  0.00           C  
ATOM    384  C   LEU A  30      12.052  -2.310  -0.531  1.00  0.00           C  
ATOM    385  O   LEU A  30      13.230  -2.503  -0.834  1.00  0.00           O  
ATOM    386  CB  LEU A  30      12.460  -3.480   1.650  1.00  0.00           C  
ATOM    387  CG  LEU A  30      12.087  -3.562   3.126  1.00  0.00           C  
ATOM    388  CD1 LEU A  30      12.050  -2.167   3.728  1.00  0.00           C  
ATOM    389  CD2 LEU A  30      10.738  -4.243   3.289  1.00  0.00           C  
ATOM    390  H   LEU A  30       9.400  -2.744   0.563  1.00  0.00           H  
ATOM    391  HA  LEU A  30      11.295  -1.708   1.336  1.00  0.00           H  
ATOM    392  HB2 LEU A  30      12.494  -4.478   1.243  1.00  0.00           H  
ATOM    393  HB3 LEU A  30      13.444  -3.043   1.575  1.00  0.00           H  
ATOM    394  HG  LEU A  30      12.829  -4.142   3.655  1.00  0.00           H  
ATOM    395 HD11 LEU A  30      11.383  -1.545   3.145  1.00  0.00           H  
ATOM    396 HD12 LEU A  30      13.042  -1.741   3.713  1.00  0.00           H  
ATOM    397 HD13 LEU A  30      11.694  -2.222   4.745  1.00  0.00           H  
ATOM    398 HD21 LEU A  30       9.963  -3.602   2.890  1.00  0.00           H  
ATOM    399 HD22 LEU A  30      10.550  -4.426   4.337  1.00  0.00           H  
ATOM    400 HD23 LEU A  30      10.740  -5.180   2.754  1.00  0.00           H  
ATOM    401  N   GLN A  31      11.134  -1.817  -1.335  1.00  0.00           N  
ATOM    402  CA  GLN A  31      11.384  -1.430  -2.696  1.00  0.00           C  
ATOM    403  C   GLN A  31      12.095  -2.537  -3.470  1.00  0.00           C  
ATOM    404  O   GLN A  31      13.344  -2.550  -3.470  1.00  0.00           O  
ATOM    405  CB  GLN A  31      12.191  -0.132  -2.754  1.00  0.00           C  
ATOM    406  CG  GLN A  31      11.665   0.955  -1.830  1.00  0.00           C  
ATOM    407  CD  GLN A  31      10.471   1.688  -2.411  1.00  0.00           C  
ATOM    408  OE1 GLN A  31       9.707   1.129  -3.198  1.00  0.00           O  
ATOM    409  NE2 GLN A  31      10.308   2.949  -2.026  1.00  0.00           N  
ATOM    410  OXT GLN A  31      11.396  -3.381  -4.069  1.00  0.00           O  
ATOM    411  H   GLN A  31      10.224  -1.715  -0.980  1.00  0.00           H  
ATOM    412  HA  GLN A  31      10.415  -1.265  -3.130  1.00  0.00           H  
ATOM    413  HB2 GLN A  31      13.213  -0.344  -2.480  1.00  0.00           H  
ATOM    414  HB3 GLN A  31      12.170   0.246  -3.766  1.00  0.00           H  
ATOM    415  HG2 GLN A  31      11.368   0.500  -0.896  1.00  0.00           H  
ATOM    416  HG3 GLN A  31      12.454   1.667  -1.647  1.00  0.00           H  
ATOM    417 HE21 GLN A  31      10.957   3.329  -1.398  1.00  0.00           H  
ATOM    418 HE22 GLN A  31       9.545   3.447  -2.386  1.00  0.00           H  
TER     419      GLN A  31                                                      
ENDMDL                                                                          
MODEL        4                                                                  
ATOM      1  N   GLU A   1      -8.209  14.652 -10.596  1.00  0.00           N  
ATOM      2  CA  GLU A   1      -6.996  15.201 -11.260  1.00  0.00           C  
ATOM      3  C   GLU A   1      -6.833  14.633 -12.666  1.00  0.00           C  
ATOM      4  O   GLU A   1      -7.570  13.735 -13.073  1.00  0.00           O  
ATOM      5  CB  GLU A   1      -5.775  14.857 -10.405  1.00  0.00           C  
ATOM      6  CG  GLU A   1      -5.508  15.859  -9.294  1.00  0.00           C  
ATOM      7  CD  GLU A   1      -6.592  15.858  -8.235  1.00  0.00           C  
ATOM      8  OE1 GLU A   1      -6.987  14.759  -7.792  1.00  0.00           O  
ATOM      9  OE2 GLU A   1      -7.047  16.955  -7.850  1.00  0.00           O  
ATOM     10  H1  GLU A   1      -7.980  13.695 -10.261  1.00  0.00           H  
ATOM     11  H2  GLU A   1      -8.972  14.631 -11.302  1.00  0.00           H  
ATOM     12  H3  GLU A   1      -8.446  15.279  -9.803  1.00  0.00           H  
ATOM     13  HA  GLU A   1      -7.096  16.275 -11.322  1.00  0.00           H  
ATOM     14  HB2 GLU A   1      -5.926  13.886  -9.957  1.00  0.00           H  
ATOM     15  HB3 GLU A   1      -4.904  14.817 -11.043  1.00  0.00           H  
ATOM     16  HG2 GLU A   1      -4.567  15.614  -8.824  1.00  0.00           H  
ATOM     17  HG3 GLU A   1      -5.447  16.848  -9.726  1.00  0.00           H  
ATOM     18  N   ALA A   2      -5.864  15.165 -13.404  1.00  0.00           N  
ATOM     19  CA  ALA A   2      -5.604  14.714 -14.770  1.00  0.00           C  
ATOM     20  C   ALA A   2      -4.261  14.030 -14.894  1.00  0.00           C  
ATOM     21  O   ALA A   2      -3.897  13.508 -15.939  1.00  0.00           O  
ATOM     22  CB  ALA A   2      -5.666  15.881 -15.717  1.00  0.00           C  
ATOM     23  H   ALA A   2      -5.311  15.881 -13.024  1.00  0.00           H  
ATOM     24  HA  ALA A   2      -6.360  14.015 -15.027  1.00  0.00           H  
ATOM     25  HB1 ALA A   2      -4.983  16.641 -15.371  1.00  0.00           H  
ATOM     26  HB2 ALA A   2      -6.669  16.274 -15.741  1.00  0.00           H  
ATOM     27  HB3 ALA A   2      -5.375  15.556 -16.702  1.00  0.00           H  
ATOM     28  N   GLU A   3      -3.544  14.054 -13.814  1.00  0.00           N  
ATOM     29  CA  GLU A   3      -2.224  13.447 -13.733  1.00  0.00           C  
ATOM     30  C   GLU A   3      -2.291  11.970 -13.480  1.00  0.00           C  
ATOM     31  O   GLU A   3      -1.289  11.257 -13.449  1.00  0.00           O  
ATOM     32  CB  GLU A   3      -1.478  14.046 -12.604  1.00  0.00           C  
ATOM     33  CG  GLU A   3      -1.142  15.518 -12.775  1.00  0.00           C  
ATOM     34  CD  GLU A   3      -0.153  16.014 -11.739  1.00  0.00           C  
ATOM     35  OE1 GLU A   3       0.947  15.430 -11.640  1.00  0.00           O  
ATOM     36  OE2 GLU A   3      -0.477  16.987 -11.025  1.00  0.00           O  
ATOM     37  H   GLU A   3      -3.918  14.496 -13.039  1.00  0.00           H  
ATOM     38  HA  GLU A   3      -1.733  13.613 -14.640  1.00  0.00           H  
ATOM     39  HB2 GLU A   3      -2.104  13.920 -11.740  1.00  0.00           H  
ATOM     40  HB3 GLU A   3      -0.574  13.487 -12.473  1.00  0.00           H  
ATOM     41  HG2 GLU A   3      -0.717  15.666 -13.756  1.00  0.00           H  
ATOM     42  HG3 GLU A   3      -2.052  16.093 -12.687  1.00  0.00           H  
ATOM     43  N   ASP A   4      -3.485  11.542 -13.337  1.00  0.00           N  
ATOM     44  CA  ASP A   4      -3.790  10.152 -13.120  1.00  0.00           C  
ATOM     45  C   ASP A   4      -4.196   9.604 -14.438  1.00  0.00           C  
ATOM     46  O   ASP A   4      -4.580   8.445 -14.600  1.00  0.00           O  
ATOM     47  CB  ASP A   4      -4.919  10.009 -12.121  1.00  0.00           C  
ATOM     48  CG  ASP A   4      -4.461  10.186 -10.687  1.00  0.00           C  
ATOM     49  OD1 ASP A   4      -3.608  11.064 -10.440  1.00  0.00           O  
ATOM     50  OD2 ASP A   4      -4.954   9.445  -9.810  1.00  0.00           O  
ATOM     51  H   ASP A   4      -4.196  12.189 -13.442  1.00  0.00           H  
ATOM     52  HA  ASP A   4      -2.905   9.659 -12.781  1.00  0.00           H  
ATOM     53  HB2 ASP A   4      -5.656  10.764 -12.345  1.00  0.00           H  
ATOM     54  HB3 ASP A   4      -5.364   9.033 -12.229  1.00  0.00           H  
ATOM     55  N   LEU A   5      -4.115  10.510 -15.369  1.00  0.00           N  
ATOM     56  CA  LEU A   5      -4.476  10.245 -16.727  1.00  0.00           C  
ATOM     57  C   LEU A   5      -3.353   9.563 -17.469  1.00  0.00           C  
ATOM     58  O   LEU A   5      -3.569   8.623 -18.234  1.00  0.00           O  
ATOM     59  CB  LEU A   5      -4.882  11.505 -17.406  1.00  0.00           C  
ATOM     60  CG  LEU A   5      -6.161  12.064 -16.823  1.00  0.00           C  
ATOM     61  CD1 LEU A   5      -6.669  13.129 -17.718  1.00  0.00           C  
ATOM     62  CD2 LEU A   5      -7.219  10.980 -16.651  1.00  0.00           C  
ATOM     63  H   LEU A   5      -3.804  11.409 -15.102  1.00  0.00           H  
ATOM     64  HA  LEU A   5      -5.335   9.634 -16.698  1.00  0.00           H  
ATOM     65  HB2 LEU A   5      -4.090  12.229 -17.306  1.00  0.00           H  
ATOM     66  HB3 LEU A   5      -5.044  11.302 -18.453  1.00  0.00           H  
ATOM     67  HG  LEU A   5      -5.951  12.482 -15.859  1.00  0.00           H  
ATOM     68 HD11 LEU A   5      -6.676  12.741 -18.720  1.00  0.00           H  
ATOM     69 HD12 LEU A   5      -6.016  13.981 -17.654  1.00  0.00           H  
ATOM     70 HD13 LEU A   5      -7.665  13.399 -17.421  1.00  0.00           H  
ATOM     71 HD21 LEU A   5      -7.045  10.450 -15.726  1.00  0.00           H  
ATOM     72 HD22 LEU A   5      -7.163  10.286 -17.478  1.00  0.00           H  
ATOM     73 HD23 LEU A   5      -8.198  11.433 -16.628  1.00  0.00           H  
ATOM     74  N   GLN A   6      -2.144  10.055 -17.217  1.00  0.00           N  
ATOM     75  CA  GLN A   6      -0.936   9.524 -17.835  1.00  0.00           C  
ATOM     76  C   GLN A   6       0.170  10.571 -17.773  1.00  0.00           C  
ATOM     77  O   GLN A   6       0.448  11.284 -18.735  1.00  0.00           O  
ATOM     78  CB  GLN A   6      -1.229   9.059 -19.273  1.00  0.00           C  
ATOM     79  CG  GLN A   6      -0.096   9.248 -20.269  1.00  0.00           C  
ATOM     80  CD  GLN A   6      -0.366  10.392 -21.230  1.00  0.00           C  
ATOM     81  OE1 GLN A   6       0.059  10.361 -22.385  1.00  0.00           O  
ATOM     82  NE2 GLN A   6      -1.075  11.414 -20.753  1.00  0.00           N  
ATOM     83  H   GLN A   6      -2.062  10.805 -16.586  1.00  0.00           H  
ATOM     84  HA  GLN A   6      -0.622   8.676 -17.250  1.00  0.00           H  
ATOM     85  HB2 GLN A   6      -1.474   8.009 -19.243  1.00  0.00           H  
ATOM     86  HB3 GLN A   6      -2.091   9.600 -19.638  1.00  0.00           H  
ATOM     87  HG2 GLN A   6       0.820   9.446 -19.734  1.00  0.00           H  
ATOM     88  HG3 GLN A   6       0.013   8.338 -20.836  1.00  0.00           H  
ATOM     89 HE21 GLN A   6      -1.375  11.377 -19.822  1.00  0.00           H  
ATOM     90 HE22 GLN A   6      -1.277  12.158 -21.353  1.00  0.00           H  
ATOM     91  N   VAL A   7       0.772  10.668 -16.599  1.00  0.00           N  
ATOM     92  CA  VAL A   7       1.820  11.617 -16.345  1.00  0.00           C  
ATOM     93  C   VAL A   7       3.125  11.234 -17.038  1.00  0.00           C  
ATOM     94  O   VAL A   7       3.966  12.092 -17.309  1.00  0.00           O  
ATOM     95  CB  VAL A   7       2.051  11.776 -14.834  1.00  0.00           C  
ATOM     96  CG1 VAL A   7       0.922  12.588 -14.234  1.00  0.00           C  
ATOM     97  CG2 VAL A   7       2.145  10.418 -14.152  1.00  0.00           C  
ATOM     98  H   VAL A   7       0.480  10.104 -15.875  1.00  0.00           H  
ATOM     99  HA  VAL A   7       1.480  12.552 -16.725  1.00  0.00           H  
ATOM    100  HB  VAL A   7       2.980  12.307 -14.679  1.00  0.00           H  
ATOM    101 HG11 VAL A   7       0.012  12.389 -14.786  1.00  0.00           H  
ATOM    102 HG12 VAL A   7       1.161  13.640 -14.296  1.00  0.00           H  
ATOM    103 HG13 VAL A   7       0.785  12.306 -13.202  1.00  0.00           H  
ATOM    104 HG21 VAL A   7       2.517   9.687 -14.855  1.00  0.00           H  
ATOM    105 HG22 VAL A   7       1.161  10.120 -13.808  1.00  0.00           H  
ATOM    106 HG23 VAL A   7       2.816  10.484 -13.309  1.00  0.00           H  
ATOM    107  N   GLY A   8       3.287   9.948 -17.335  1.00  0.00           N  
ATOM    108  CA  GLY A   8       4.494   9.495 -18.007  1.00  0.00           C  
ATOM    109  C   GLY A   8       5.032   8.189 -17.452  1.00  0.00           C  
ATOM    110  O   GLY A   8       6.246   8.007 -17.348  1.00  0.00           O  
ATOM    111  H   GLY A   8       2.584   9.306 -17.104  1.00  0.00           H  
ATOM    112  HA2 GLY A   8       4.277   9.363 -19.056  1.00  0.00           H  
ATOM    113  HA3 GLY A   8       5.254  10.256 -17.903  1.00  0.00           H  
ATOM    114  N   GLN A   9       4.133   7.276 -17.097  1.00  0.00           N  
ATOM    115  CA  GLN A   9       4.529   5.979 -16.551  1.00  0.00           C  
ATOM    116  C   GLN A   9       5.151   6.136 -15.167  1.00  0.00           C  
ATOM    117  O   GLN A   9       5.756   5.202 -14.638  1.00  0.00           O  
ATOM    118  CB  GLN A   9       5.516   5.282 -17.490  1.00  0.00           C  
ATOM    119  CG  GLN A   9       5.081   5.293 -18.947  1.00  0.00           C  
ATOM    120  CD  GLN A   9       4.565   3.947 -19.411  1.00  0.00           C  
ATOM    121  OE1 GLN A   9       3.459   3.842 -19.944  1.00  0.00           O  
ATOM    122  NE2 GLN A   9       5.363   2.906 -19.210  1.00  0.00           N  
ATOM    123  H   GLN A   9       3.181   7.478 -17.200  1.00  0.00           H  
ATOM    124  HA  GLN A   9       3.643   5.375 -16.465  1.00  0.00           H  
ATOM    125  HB2 GLN A   9       6.473   5.777 -17.419  1.00  0.00           H  
ATOM    126  HB3 GLN A   9       5.627   4.254 -17.178  1.00  0.00           H  
ATOM    127  HG2 GLN A   9       4.297   6.025 -19.070  1.00  0.00           H  
ATOM    128  HG3 GLN A   9       5.929   5.569 -19.559  1.00  0.00           H  
ATOM    129 HE21 GLN A   9       6.230   3.063 -18.779  1.00  0.00           H  
ATOM    130 HE22 GLN A   9       5.055   2.022 -19.501  1.00  0.00           H  
ATOM    131  N   VAL A  10       4.995   7.319 -14.586  1.00  0.00           N  
ATOM    132  CA  VAL A  10       5.539   7.600 -13.262  1.00  0.00           C  
ATOM    133  C   VAL A  10       4.549   7.214 -12.165  1.00  0.00           C  
ATOM    134  O   VAL A  10       4.936   7.047 -11.008  1.00  0.00           O  
ATOM    135  CB  VAL A  10       5.951   9.093 -13.100  1.00  0.00           C  
ATOM    136  CG1 VAL A  10       5.554   9.916 -14.316  1.00  0.00           C  
ATOM    137  CG2 VAL A  10       5.357   9.703 -11.836  1.00  0.00           C  
ATOM    138  H   VAL A  10       4.500   8.017 -15.056  1.00  0.00           H  
ATOM    139  HA  VAL A  10       6.428   6.996 -13.145  1.00  0.00           H  
ATOM    140  HB  VAL A  10       7.028   9.134 -13.013  1.00  0.00           H  
ATOM    141 HG11 VAL A  10       4.491   9.821 -14.478  1.00  0.00           H  
ATOM    142 HG12 VAL A  10       6.085   9.557 -15.184  1.00  0.00           H  
ATOM    143 HG13 VAL A  10       5.800  10.954 -14.145  1.00  0.00           H  
ATOM    144 HG21 VAL A  10       5.663  10.736 -11.754  1.00  0.00           H  
ATOM    145 HG22 VAL A  10       5.705   9.156 -10.973  1.00  0.00           H  
ATOM    146 HG23 VAL A  10       4.278   9.650 -11.886  1.00  0.00           H  
ATOM    147  N   GLU A  11       3.270   7.094 -12.517  1.00  0.00           N  
ATOM    148  CA  GLU A  11       2.254   6.757 -11.553  1.00  0.00           C  
ATOM    149  C   GLU A  11       1.011   6.304 -12.283  1.00  0.00           C  
ATOM    150  O   GLU A  11       0.341   5.368 -11.853  1.00  0.00           O  
ATOM    151  CB  GLU A  11       1.942   7.958 -10.696  1.00  0.00           C  
ATOM    152  CG  GLU A  11       0.654   8.536 -11.129  1.00  0.00           C  
ATOM    153  CD  GLU A  11       0.228   9.760 -10.342  1.00  0.00           C  
ATOM    154  OE1 GLU A  11       0.710  10.867 -10.659  1.00  0.00           O  
ATOM    155  OE2 GLU A  11      -0.587   9.610  -9.407  1.00  0.00           O  
ATOM    156  H   GLU A  11       2.988   7.250 -13.454  1.00  0.00           H  
ATOM    157  HA  GLU A  11       2.586   5.973 -10.935  1.00  0.00           H  
ATOM    158  HB2 GLU A  11       1.869   7.657  -9.660  1.00  0.00           H  
ATOM    159  HB3 GLU A  11       2.716   8.701 -10.811  1.00  0.00           H  
ATOM    160  HG2 GLU A  11       0.764   8.787 -12.174  1.00  0.00           H  
ATOM    161  HG3 GLU A  11      -0.085   7.755 -11.027  1.00  0.00           H  
ATOM    162  N   LEU A  12       0.729   6.982 -13.402  1.00  0.00           N  
ATOM    163  CA  LEU A  12      -0.407   6.686 -14.238  1.00  0.00           C  
ATOM    164  C   LEU A  12      -1.612   6.210 -13.438  1.00  0.00           C  
ATOM    165  O   LEU A  12      -2.603   6.923 -13.284  1.00  0.00           O  
ATOM    166  CB  LEU A  12      -0.046   5.651 -15.267  1.00  0.00           C  
ATOM    167  CG  LEU A  12       1.405   5.261 -15.425  1.00  0.00           C  
ATOM    168  CD1 LEU A  12       1.973   4.578 -14.189  1.00  0.00           C  
ATOM    169  CD2 LEU A  12       1.441   4.326 -16.579  1.00  0.00           C  
ATOM    170  H   LEU A  12       1.317   7.706 -13.680  1.00  0.00           H  
ATOM    171  HA  LEU A  12      -0.667   7.583 -14.765  1.00  0.00           H  
ATOM    172  HB2 LEU A  12      -0.581   4.766 -15.059  1.00  0.00           H  
ATOM    173  HB3 LEU A  12      -0.371   6.026 -16.208  1.00  0.00           H  
ATOM    174  HG  LEU A  12       1.994   6.126 -15.663  1.00  0.00           H  
ATOM    175 HD11 LEU A  12       1.168   4.267 -13.544  1.00  0.00           H  
ATOM    176 HD12 LEU A  12       2.618   5.262 -13.662  1.00  0.00           H  
ATOM    177 HD13 LEU A  12       2.545   3.711 -14.488  1.00  0.00           H  
ATOM    178 HD21 LEU A  12       1.135   4.858 -17.464  1.00  0.00           H  
ATOM    179 HD22 LEU A  12       0.738   3.530 -16.370  1.00  0.00           H  
ATOM    180 HD23 LEU A  12       2.431   3.925 -16.702  1.00  0.00           H  
ATOM    181  N   GLY A  13      -1.499   4.993 -12.933  1.00  0.00           N  
ATOM    182  CA  GLY A  13      -2.555   4.403 -12.148  1.00  0.00           C  
ATOM    183  C   GLY A  13      -3.497   3.551 -12.977  1.00  0.00           C  
ATOM    184  O   GLY A  13      -4.092   2.599 -12.470  1.00  0.00           O  
ATOM    185  H   GLY A  13      -0.672   4.492 -13.091  1.00  0.00           H  
ATOM    186  HA2 GLY A  13      -2.104   3.785 -11.390  1.00  0.00           H  
ATOM    187  HA3 GLY A  13      -3.119   5.190 -11.672  1.00  0.00           H  
ATOM    188  N   GLY A  14      -3.634   3.891 -14.255  1.00  0.00           N  
ATOM    189  CA  GLY A  14      -4.512   3.137 -15.132  1.00  0.00           C  
ATOM    190  C   GLY A  14      -5.978   3.426 -14.875  1.00  0.00           C  
ATOM    191  O   GLY A  14      -6.672   3.961 -15.739  1.00  0.00           O  
ATOM    192  H   GLY A  14      -3.136   4.658 -14.605  1.00  0.00           H  
ATOM    193  HA2 GLY A  14      -4.280   3.390 -16.156  1.00  0.00           H  
ATOM    194  HA3 GLY A  14      -4.332   2.083 -14.984  1.00  0.00           H  
ATOM    195  N   GLY A  15      -6.450   3.070 -13.684  1.00  0.00           N  
ATOM    196  CA  GLY A  15      -7.840   3.303 -13.339  1.00  0.00           C  
ATOM    197  C   GLY A  15      -8.243   2.615 -12.048  1.00  0.00           C  
ATOM    198  O   GLY A  15      -8.716   3.268 -11.118  1.00  0.00           O  
ATOM    199  H   GLY A  15      -5.850   2.648 -13.035  1.00  0.00           H  
ATOM    200  HA2 GLY A  15      -8.001   4.365 -13.234  1.00  0.00           H  
ATOM    201  HA3 GLY A  15      -8.464   2.933 -14.141  1.00  0.00           H  
ATOM    202  N   PRO A  16      -8.067   1.285 -11.958  1.00  0.00           N  
ATOM    203  CA  PRO A  16      -8.421   0.519 -10.761  1.00  0.00           C  
ATOM    204  C   PRO A  16      -7.556   0.872  -9.582  1.00  0.00           C  
ATOM    205  O   PRO A  16      -8.024   1.257  -8.511  1.00  0.00           O  
ATOM    206  CB  PRO A  16      -8.194  -0.943 -11.170  1.00  0.00           C  
ATOM    207  CG  PRO A  16      -8.052  -0.929 -12.656  1.00  0.00           C  
ATOM    208  CD  PRO A  16      -7.514   0.425 -13.014  1.00  0.00           C  
ATOM    209  HA  PRO A  16      -9.418   0.668 -10.496  1.00  0.00           H  
ATOM    210  HB2 PRO A  16      -7.302  -1.321 -10.693  1.00  0.00           H  
ATOM    211  HB3 PRO A  16      -9.038  -1.533 -10.864  1.00  0.00           H  
ATOM    212  HG2 PRO A  16      -7.359  -1.698 -12.963  1.00  0.00           H  
ATOM    213  HG3 PRO A  16      -9.015  -1.084 -13.118  1.00  0.00           H  
ATOM    214  HD2 PRO A  16      -6.434   0.424 -12.987  1.00  0.00           H  
ATOM    215  HD3 PRO A  16      -7.871   0.730 -13.987  1.00  0.00           H  
ATOM    216  N   GLY A  17      -6.297   0.744  -9.831  1.00  0.00           N  
ATOM    217  CA  GLY A  17      -5.281   1.051  -8.841  1.00  0.00           C  
ATOM    218  C   GLY A  17      -4.806   2.483  -8.964  1.00  0.00           C  
ATOM    219  O   GLY A  17      -3.774   2.860  -8.409  1.00  0.00           O  
ATOM    220  H   GLY A  17      -6.058   0.449 -10.721  1.00  0.00           H  
ATOM    221  HA2 GLY A  17      -5.693   0.898  -7.855  1.00  0.00           H  
ATOM    222  HA3 GLY A  17      -4.440   0.388  -8.981  1.00  0.00           H  
ATOM    223  N   ALA A  18      -5.567   3.274  -9.714  1.00  0.00           N  
ATOM    224  CA  ALA A  18      -5.255   4.664  -9.952  1.00  0.00           C  
ATOM    225  C   ALA A  18      -5.611   5.545  -8.779  1.00  0.00           C  
ATOM    226  O   ALA A  18      -5.325   6.741  -8.745  1.00  0.00           O  
ATOM    227  CB  ALA A  18      -5.980   5.115 -11.190  1.00  0.00           C  
ATOM    228  H   ALA A  18      -6.356   2.908 -10.133  1.00  0.00           H  
ATOM    229  HA  ALA A  18      -4.231   4.716 -10.108  1.00  0.00           H  
ATOM    230  HB1 ALA A  18      -6.908   4.562 -11.258  1.00  0.00           H  
ATOM    231  HB2 ALA A  18      -5.373   4.918 -12.059  1.00  0.00           H  
ATOM    232  HB3 ALA A  18      -6.193   6.168 -11.119  1.00  0.00           H  
ATOM    233  N   GLY A  19      -6.235   4.916  -7.842  1.00  0.00           N  
ATOM    234  CA  GLY A  19      -6.670   5.579  -6.626  1.00  0.00           C  
ATOM    235  C   GLY A  19      -5.833   5.193  -5.422  1.00  0.00           C  
ATOM    236  O   GLY A  19      -5.721   5.959  -4.465  1.00  0.00           O  
ATOM    237  H   GLY A  19      -6.402   3.977  -7.988  1.00  0.00           H  
ATOM    238  HA2 GLY A  19      -6.603   6.647  -6.769  1.00  0.00           H  
ATOM    239  HA3 GLY A  19      -7.700   5.315  -6.435  1.00  0.00           H  
ATOM    240  N   SER A  20      -5.248   4.000  -5.468  1.00  0.00           N  
ATOM    241  CA  SER A  20      -4.419   3.513  -4.371  1.00  0.00           C  
ATOM    242  C   SER A  20      -3.006   4.083  -4.458  1.00  0.00           C  
ATOM    243  O   SER A  20      -2.394   4.091  -5.525  1.00  0.00           O  
ATOM    244  CB  SER A  20      -4.366   1.984  -4.384  1.00  0.00           C  
ATOM    245  OG  SER A  20      -4.096   1.495  -5.686  1.00  0.00           O  
ATOM    246  H   SER A  20      -5.376   3.434  -6.257  1.00  0.00           H  
ATOM    247  HA  SER A  20      -4.870   3.840  -3.446  1.00  0.00           H  
ATOM    248  HB2 SER A  20      -3.586   1.647  -3.719  1.00  0.00           H  
ATOM    249  HB3 SER A  20      -5.317   1.591  -4.054  1.00  0.00           H  
ATOM    250  HG  SER A  20      -3.500   0.745  -5.629  1.00  0.00           H  
ATOM    251  N   LEU A  21      -2.495   4.555  -3.325  1.00  0.00           N  
ATOM    252  CA  LEU A  21      -1.153   5.125  -3.272  1.00  0.00           C  
ATOM    253  C   LEU A  21      -0.115   4.037  -3.029  1.00  0.00           C  
ATOM    254  O   LEU A  21      -0.372   2.872  -3.320  1.00  0.00           O  
ATOM    255  CB  LEU A  21      -1.078   6.196  -2.180  1.00  0.00           C  
ATOM    256  CG  LEU A  21      -2.300   7.111  -2.084  1.00  0.00           C  
ATOM    257  CD1 LEU A  21      -3.288   6.575  -1.058  1.00  0.00           C  
ATOM    258  CD2 LEU A  21      -1.879   8.530  -1.730  1.00  0.00           C  
ATOM    259  H   LEU A  21      -3.031   4.519  -2.507  1.00  0.00           H  
ATOM    260  HA  LEU A  21      -0.948   5.579  -4.228  1.00  0.00           H  
ATOM    261  HB2 LEU A  21      -0.947   5.702  -1.229  1.00  0.00           H  
ATOM    262  HB3 LEU A  21      -0.210   6.811  -2.369  1.00  0.00           H  
ATOM    263  HG  LEU A  21      -2.797   7.138  -3.042  1.00  0.00           H  
ATOM    264 HD11 LEU A  21      -2.760   5.978  -0.329  1.00  0.00           H  
ATOM    265 HD12 LEU A  21      -4.027   5.965  -1.555  1.00  0.00           H  
ATOM    266 HD13 LEU A  21      -3.775   7.401  -0.563  1.00  0.00           H  
ATOM    267 HD21 LEU A  21      -1.274   8.514  -0.835  1.00  0.00           H  
ATOM    268 HD22 LEU A  21      -2.758   9.134  -1.559  1.00  0.00           H  
ATOM    269 HD23 LEU A  21      -1.306   8.949  -2.543  1.00  0.00           H  
ATOM    270  N   GLN A  22       1.055   4.436  -2.503  1.00  0.00           N  
ATOM    271  CA  GLN A  22       2.172   3.525  -2.211  1.00  0.00           C  
ATOM    272  C   GLN A  22       3.448   3.884  -2.990  1.00  0.00           C  
ATOM    273  O   GLN A  22       4.541   3.503  -2.573  1.00  0.00           O  
ATOM    274  CB  GLN A  22       1.823   2.060  -2.491  1.00  0.00           C  
ATOM    275  CG  GLN A  22       1.914   1.693  -3.965  1.00  0.00           C  
ATOM    276  CD  GLN A  22       2.880   0.553  -4.220  1.00  0.00           C  
ATOM    277  OE1 GLN A  22       4.044   0.775  -4.552  1.00  0.00           O  
ATOM    278  NE2 GLN A  22       2.404  -0.676  -4.065  1.00  0.00           N  
ATOM    279  H   GLN A  22       1.173   5.387  -2.302  1.00  0.00           H  
ATOM    280  HA  GLN A  22       2.387   3.623  -1.158  1.00  0.00           H  
ATOM    281  HB2 GLN A  22       2.511   1.433  -1.943  1.00  0.00           H  
ATOM    282  HB3 GLN A  22       0.820   1.861  -2.147  1.00  0.00           H  
ATOM    283  HG2 GLN A  22       0.934   1.407  -4.315  1.00  0.00           H  
ATOM    284  HG3 GLN A  22       2.253   2.563  -4.513  1.00  0.00           H  
ATOM    285 HE21 GLN A  22       1.465  -0.782  -3.804  1.00  0.00           H  
ATOM    286 HE22 GLN A  22       3.014  -1.428  -4.209  1.00  0.00           H  
ATOM    287  N   PRO A  23       3.361   4.622  -4.126  1.00  0.00           N  
ATOM    288  CA  PRO A  23       4.555   4.991  -4.890  1.00  0.00           C  
ATOM    289  C   PRO A  23       5.503   5.747  -4.026  1.00  0.00           C  
ATOM    290  O   PRO A  23       6.727   5.620  -4.075  1.00  0.00           O  
ATOM    291  CB  PRO A  23       4.012   5.907  -5.978  1.00  0.00           C  
ATOM    292  CG  PRO A  23       2.590   5.545  -6.112  1.00  0.00           C  
ATOM    293  CD  PRO A  23       2.142   5.177  -4.742  1.00  0.00           C  
ATOM    294  HA  PRO A  23       5.034   4.158  -5.301  1.00  0.00           H  
ATOM    295  HB2 PRO A  23       4.131   6.938  -5.683  1.00  0.00           H  
ATOM    296  HB3 PRO A  23       4.537   5.727  -6.873  1.00  0.00           H  
ATOM    297  HG2 PRO A  23       2.025   6.386  -6.483  1.00  0.00           H  
ATOM    298  HG3 PRO A  23       2.493   4.703  -6.769  1.00  0.00           H  
ATOM    299  HD2 PRO A  23       1.804   6.056  -4.217  1.00  0.00           H  
ATOM    300  HD3 PRO A  23       1.374   4.451  -4.803  1.00  0.00           H  
ATOM    301  N   LEU A  24       4.857   6.516  -3.232  1.00  0.00           N  
ATOM    302  CA  LEU A  24       5.489   7.374  -2.249  1.00  0.00           C  
ATOM    303  C   LEU A  24       5.586   6.655  -0.907  1.00  0.00           C  
ATOM    304  O   LEU A  24       5.353   7.245   0.147  1.00  0.00           O  
ATOM    305  CB  LEU A  24       4.708   8.681  -2.090  1.00  0.00           C  
ATOM    306  CG  LEU A  24       3.195   8.575  -2.301  1.00  0.00           C  
ATOM    307  CD1 LEU A  24       2.464   9.595  -1.442  1.00  0.00           C  
ATOM    308  CD2 LEU A  24       2.849   8.764  -3.770  1.00  0.00           C  
ATOM    309  H   LEU A  24       3.890   6.483  -3.318  1.00  0.00           H  
ATOM    310  HA  LEU A  24       6.478   7.594  -2.602  1.00  0.00           H  
ATOM    311  HB2 LEU A  24       4.882   9.056  -1.095  1.00  0.00           H  
ATOM    312  HB3 LEU A  24       5.097   9.397  -2.799  1.00  0.00           H  
ATOM    313  HG  LEU A  24       2.866   7.590  -2.003  1.00  0.00           H  
ATOM    314 HD11 LEU A  24       2.318  10.503  -2.007  1.00  0.00           H  
ATOM    315 HD12 LEU A  24       3.050   9.809  -0.561  1.00  0.00           H  
ATOM    316 HD13 LEU A  24       1.505   9.196  -1.148  1.00  0.00           H  
ATOM    317 HD21 LEU A  24       3.710   8.527  -4.377  1.00  0.00           H  
ATOM    318 HD22 LEU A  24       2.559   9.790  -3.942  1.00  0.00           H  
ATOM    319 HD23 LEU A  24       2.031   8.111  -4.035  1.00  0.00           H  
ATOM    320  N   ALA A  25       5.924   5.370  -0.961  1.00  0.00           N  
ATOM    321  CA  ALA A  25       6.041   4.554   0.239  1.00  0.00           C  
ATOM    322  C   ALA A  25       7.388   3.847   0.296  1.00  0.00           C  
ATOM    323  O   ALA A  25       7.909   3.408  -0.729  1.00  0.00           O  
ATOM    324  CB  ALA A  25       4.916   3.527   0.279  1.00  0.00           C  
ATOM    325  H   ALA A  25       6.088   4.956  -1.832  1.00  0.00           H  
ATOM    326  HA  ALA A  25       5.943   5.200   1.099  1.00  0.00           H  
ATOM    327  HB1 ALA A  25       5.304   2.547   0.016  1.00  0.00           H  
ATOM    328  HB2 ALA A  25       4.150   3.809  -0.429  1.00  0.00           H  
ATOM    329  HB3 ALA A  25       4.493   3.492   1.271  1.00  0.00           H  
ATOM    330  N   LEU A  26       7.933   3.707   1.500  1.00  0.00           N  
ATOM    331  CA  LEU A  26       9.202   3.010   1.671  1.00  0.00           C  
ATOM    332  C   LEU A  26       8.964   1.508   1.750  1.00  0.00           C  
ATOM    333  O   LEU A  26       9.877   0.722   1.998  1.00  0.00           O  
ATOM    334  CB  LEU A  26       9.936   3.505   2.919  1.00  0.00           C  
ATOM    335  CG  LEU A  26      10.879   4.690   2.688  1.00  0.00           C  
ATOM    336  CD1 LEU A  26      10.374   5.927   3.413  1.00  0.00           C  
ATOM    337  CD2 LEU A  26      12.291   4.346   3.138  1.00  0.00           C  
ATOM    338  H   LEU A  26       7.463   4.053   2.288  1.00  0.00           H  
ATOM    339  HA  LEU A  26       9.793   3.209   0.802  1.00  0.00           H  
ATOM    340  HB2 LEU A  26       9.197   3.794   3.653  1.00  0.00           H  
ATOM    341  HB3 LEU A  26      10.513   2.686   3.319  1.00  0.00           H  
ATOM    342  HG  LEU A  26      10.910   4.915   1.631  1.00  0.00           H  
ATOM    343 HD11 LEU A  26       9.331   6.083   3.178  1.00  0.00           H  
ATOM    344 HD12 LEU A  26      10.946   6.789   3.099  1.00  0.00           H  
ATOM    345 HD13 LEU A  26      10.485   5.791   4.479  1.00  0.00           H  
ATOM    346 HD21 LEU A  26      13.001   4.958   2.601  1.00  0.00           H  
ATOM    347 HD22 LEU A  26      12.490   3.304   2.936  1.00  0.00           H  
ATOM    348 HD23 LEU A  26      12.386   4.532   4.198  1.00  0.00           H  
ATOM    349  N   GLU A  27       7.718   1.137   1.514  1.00  0.00           N  
ATOM    350  CA  GLU A  27       7.287  -0.245   1.523  1.00  0.00           C  
ATOM    351  C   GLU A  27       7.686  -0.939   0.228  1.00  0.00           C  
ATOM    352  O   GLU A  27       8.862  -0.977  -0.134  1.00  0.00           O  
ATOM    353  CB  GLU A  27       5.777  -0.305   1.770  1.00  0.00           C  
ATOM    354  CG  GLU A  27       5.279  -1.680   2.191  1.00  0.00           C  
ATOM    355  CD  GLU A  27       4.987  -1.764   3.677  1.00  0.00           C  
ATOM    356  OE1 GLU A  27       5.678  -1.076   4.457  1.00  0.00           O  
ATOM    357  OE2 GLU A  27       4.069  -2.519   4.060  1.00  0.00           O  
ATOM    358  H   GLU A  27       7.066   1.825   1.312  1.00  0.00           H  
ATOM    359  HA  GLU A  27       7.772  -0.742   2.322  1.00  0.00           H  
ATOM    360  HB2 GLU A  27       5.537   0.392   2.556  1.00  0.00           H  
ATOM    361  HB3 GLU A  27       5.261  -0.013   0.869  1.00  0.00           H  
ATOM    362  HG2 GLU A  27       4.371  -1.901   1.649  1.00  0.00           H  
ATOM    363  HG3 GLU A  27       6.032  -2.413   1.943  1.00  0.00           H  
ATOM    364  N   GLY A  28       6.707  -1.494  -0.452  1.00  0.00           N  
ATOM    365  CA  GLY A  28       6.963  -2.196  -1.695  1.00  0.00           C  
ATOM    366  C   GLY A  28       7.930  -3.340  -1.494  1.00  0.00           C  
ATOM    367  O   GLY A  28       8.761  -3.627  -2.357  1.00  0.00           O  
ATOM    368  H   GLY A  28       5.809  -1.432  -0.100  1.00  0.00           H  
ATOM    369  HA2 GLY A  28       6.031  -2.585  -2.079  1.00  0.00           H  
ATOM    370  HA3 GLY A  28       7.379  -1.505  -2.413  1.00  0.00           H  
ATOM    371  N   SER A  29       7.831  -3.981  -0.334  1.00  0.00           N  
ATOM    372  CA  SER A  29       8.708  -5.090   0.016  1.00  0.00           C  
ATOM    373  C   SER A  29      10.097  -4.578   0.378  1.00  0.00           C  
ATOM    374  O   SER A  29      11.068  -5.333   0.363  1.00  0.00           O  
ATOM    375  CB  SER A  29       8.799  -6.098  -1.133  1.00  0.00           C  
ATOM    376  OG  SER A  29       8.838  -7.428  -0.644  1.00  0.00           O  
ATOM    377  H   SER A  29       7.156  -3.686   0.313  1.00  0.00           H  
ATOM    378  HA  SER A  29       8.288  -5.577   0.881  1.00  0.00           H  
ATOM    379  HB2 SER A  29       7.936  -5.989  -1.774  1.00  0.00           H  
ATOM    380  HB3 SER A  29       9.697  -5.911  -1.703  1.00  0.00           H  
ATOM    381  HG  SER A  29       8.230  -7.973  -1.150  1.00  0.00           H  
ATOM    382  N   LEU A  30      10.177  -3.275   0.660  1.00  0.00           N  
ATOM    383  CA  LEU A  30      11.432  -2.602   0.989  1.00  0.00           C  
ATOM    384  C   LEU A  30      12.069  -2.186  -0.302  1.00  0.00           C  
ATOM    385  O   LEU A  30      13.267  -2.340  -0.539  1.00  0.00           O  
ATOM    386  CB  LEU A  30      12.363  -3.477   1.830  1.00  0.00           C  
ATOM    387  CG  LEU A  30      11.901  -3.651   3.272  1.00  0.00           C  
ATOM    388  CD1 LEU A  30      11.798  -2.294   3.948  1.00  0.00           C  
ATOM    389  CD2 LEU A  30      10.558  -4.362   3.311  1.00  0.00           C  
ATOM    390  H   LEU A  30       9.363  -2.729   0.592  1.00  0.00           H  
ATOM    391  HA  LEU A  30      11.183  -1.709   1.546  1.00  0.00           H  
ATOM    392  HB2 LEU A  30      12.442  -4.448   1.370  1.00  0.00           H  
ATOM    393  HB3 LEU A  30      13.342  -3.020   1.842  1.00  0.00           H  
ATOM    394  HG  LEU A  30      12.621  -4.248   3.813  1.00  0.00           H  
ATOM    395 HD11 LEU A  30      11.384  -2.415   4.938  1.00  0.00           H  
ATOM    396 HD12 LEU A  30      11.154  -1.651   3.363  1.00  0.00           H  
ATOM    397 HD13 LEU A  30      12.780  -1.851   4.019  1.00  0.00           H  
ATOM    398 HD21 LEU A  30       9.797  -3.712   2.899  1.00  0.00           H  
ATOM    399 HD22 LEU A  30      10.309  -4.607   4.333  1.00  0.00           H  
ATOM    400 HD23 LEU A  30      10.614  -5.267   2.725  1.00  0.00           H  
ATOM    401  N   GLN A  31      11.192  -1.663  -1.132  1.00  0.00           N  
ATOM    402  CA  GLN A  31      11.519  -1.191  -2.450  1.00  0.00           C  
ATOM    403  C   GLN A  31      12.306  -2.235  -3.238  1.00  0.00           C  
ATOM    404  O   GLN A  31      12.890  -1.872  -4.281  1.00  0.00           O  
ATOM    405  CB  GLN A  31      12.294   0.125  -2.381  1.00  0.00           C  
ATOM    406  CG  GLN A  31      11.488   1.276  -1.797  1.00  0.00           C  
ATOM    407  CD  GLN A  31      10.333   1.689  -2.688  1.00  0.00           C  
ATOM    408  OE1 GLN A  31       9.181   1.726  -2.253  1.00  0.00           O  
ATOM    409  NE2 GLN A  31      10.634   2.001  -3.943  1.00  0.00           N  
ATOM    410  OXT GLN A  31      12.333  -3.406  -2.804  1.00  0.00           O  
ATOM    411  H   GLN A  31      10.260  -1.599  -0.832  1.00  0.00           H  
ATOM    412  HA  GLN A  31      10.576  -1.023  -2.937  1.00  0.00           H  
ATOM    413  HB2 GLN A  31      13.171  -0.018  -1.768  1.00  0.00           H  
ATOM    414  HB3 GLN A  31      12.603   0.401  -3.378  1.00  0.00           H  
ATOM    415  HG2 GLN A  31      11.094   0.972  -0.840  1.00  0.00           H  
ATOM    416  HG3 GLN A  31      12.142   2.125  -1.664  1.00  0.00           H  
ATOM    417 HE21 GLN A  31      11.573   1.949  -4.220  1.00  0.00           H  
ATOM    418 HE22 GLN A  31       9.907   2.272  -4.540  1.00  0.00           H  
TER     419      GLN A  31                                                      
ENDMDL                                                                          
MODEL        5                                                                  
ATOM      1  N   GLU A   1       0.064 -21.162 -14.573  1.00  0.00           N  
ATOM      2  CA  GLU A   1      -0.563 -20.391 -13.467  1.00  0.00           C  
ATOM      3  C   GLU A   1       0.227 -19.122 -13.163  1.00  0.00           C  
ATOM      4  O   GLU A   1       0.920 -19.036 -12.149  1.00  0.00           O  
ATOM      5  CB  GLU A   1      -0.630 -21.285 -12.227  1.00  0.00           C  
ATOM      6  CG  GLU A   1      -1.982 -21.951 -12.031  1.00  0.00           C  
ATOM      7  CD  GLU A   1      -2.783 -21.326 -10.906  1.00  0.00           C  
ATOM      8  OE1 GLU A   1      -3.455 -20.304 -11.152  1.00  0.00           O  
ATOM      9  OE2 GLU A   1      -2.738 -21.860  -9.777  1.00  0.00           O  
ATOM     10  H1  GLU A   1      -0.457 -22.056 -14.670  1.00  0.00           H  
ATOM     11  H2  GLU A   1       1.058 -21.331 -14.316  1.00  0.00           H  
ATOM     12  H3  GLU A   1      -0.008 -20.591 -15.439  1.00  0.00           H  
ATOM     13  HA  GLU A   1      -1.564 -20.118 -13.763  1.00  0.00           H  
ATOM     14  HB2 GLU A   1       0.119 -22.057 -12.314  1.00  0.00           H  
ATOM     15  HB3 GLU A   1      -0.418 -20.686 -11.353  1.00  0.00           H  
ATOM     16  HG2 GLU A   1      -2.548 -21.865 -12.945  1.00  0.00           H  
ATOM     17  HG3 GLU A   1      -1.823 -22.996 -11.803  1.00  0.00           H  
ATOM     18  N   ALA A   2       0.117 -18.137 -14.051  1.00  0.00           N  
ATOM     19  CA  ALA A   2       0.816 -16.872 -13.886  1.00  0.00           C  
ATOM     20  C   ALA A   2       0.173 -15.999 -12.832  1.00  0.00           C  
ATOM     21  O   ALA A   2       0.692 -14.950 -12.450  1.00  0.00           O  
ATOM     22  CB  ALA A   2       0.840 -16.147 -15.197  1.00  0.00           C  
ATOM     23  H   ALA A   2      -0.447 -18.264 -14.842  1.00  0.00           H  
ATOM     24  HA  ALA A   2       1.809 -17.089 -13.589  1.00  0.00           H  
ATOM     25  HB1 ALA A   2       0.965 -15.092 -15.016  1.00  0.00           H  
ATOM     26  HB2 ALA A   2      -0.099 -16.322 -15.698  1.00  0.00           H  
ATOM     27  HB3 ALA A   2       1.652 -16.516 -15.799  1.00  0.00           H  
ATOM     28  N   GLU A   3      -0.953 -16.450 -12.375  1.00  0.00           N  
ATOM     29  CA  GLU A   3      -1.713 -15.753 -11.352  1.00  0.00           C  
ATOM     30  C   GLU A   3      -1.139 -15.985  -9.987  1.00  0.00           C  
ATOM     31  O   GLU A   3      -1.458 -15.303  -9.015  1.00  0.00           O  
ATOM     32  CB  GLU A   3      -3.119 -16.245 -11.347  1.00  0.00           C  
ATOM     33  CG  GLU A   3      -3.906 -15.916 -12.604  1.00  0.00           C  
ATOM     34  CD  GLU A   3      -3.863 -17.032 -13.629  1.00  0.00           C  
ATOM     35  OE1 GLU A   3      -4.684 -17.967 -13.523  1.00  0.00           O  
ATOM     36  OE2 GLU A   3      -3.008 -16.971 -14.538  1.00  0.00           O  
ATOM     37  H   GLU A   3      -1.283 -17.285 -12.735  1.00  0.00           H  
ATOM     38  HA  GLU A   3      -1.677 -14.734 -11.563  1.00  0.00           H  
ATOM     39  HB2 GLU A   3      -3.067 -17.314 -11.234  1.00  0.00           H  
ATOM     40  HB3 GLU A   3      -3.617 -15.821 -10.498  1.00  0.00           H  
ATOM     41  HG2 GLU A   3      -4.936 -15.737 -12.333  1.00  0.00           H  
ATOM     42  HG3 GLU A   3      -3.492 -15.022 -13.049  1.00  0.00           H  
ATOM     43  N   ASP A   4      -0.268 -16.928  -9.965  1.00  0.00           N  
ATOM     44  CA  ASP A   4       0.451 -17.305  -8.775  1.00  0.00           C  
ATOM     45  C   ASP A   4       1.811 -16.728  -8.913  1.00  0.00           C  
ATOM     46  O   ASP A   4       2.696 -16.880  -8.070  1.00  0.00           O  
ATOM     47  CB  ASP A   4       0.530 -18.814  -8.662  1.00  0.00           C  
ATOM     48  CG  ASP A   4      -0.760 -19.433  -8.159  1.00  0.00           C  
ATOM     49  OD1 ASP A   4      -1.835 -18.850  -8.410  1.00  0.00           O  
ATOM     50  OD2 ASP A   4      -0.695 -20.501  -7.515  1.00  0.00           O  
ATOM     51  H   ASP A   4      -0.053 -17.351 -10.813  1.00  0.00           H  
ATOM     52  HA  ASP A   4      -0.037 -16.876  -7.931  1.00  0.00           H  
ATOM     53  HB2 ASP A   4       0.745 -19.208  -9.642  1.00  0.00           H  
ATOM     54  HB3 ASP A   4       1.329 -19.076  -7.987  1.00  0.00           H  
ATOM     55  N   LEU A   5       1.935 -16.057 -10.022  1.00  0.00           N  
ATOM     56  CA  LEU A   5       3.158 -15.408 -10.381  1.00  0.00           C  
ATOM     57  C   LEU A   5       3.226 -14.042  -9.741  1.00  0.00           C  
ATOM     58  O   LEU A   5       4.289 -13.570  -9.338  1.00  0.00           O  
ATOM     59  CB  LEU A   5       3.328 -15.319 -11.881  1.00  0.00           C  
ATOM     60  CG  LEU A   5       4.638 -15.922 -12.395  1.00  0.00           C  
ATOM     61  CD1 LEU A   5       5.296 -16.836 -11.366  1.00  0.00           C  
ATOM     62  CD2 LEU A   5       4.374 -16.697 -13.653  1.00  0.00           C  
ATOM     63  H   LEU A   5       1.148 -16.000 -10.610  1.00  0.00           H  
ATOM     64  HA  LEU A   5       3.932 -16.013 -10.013  1.00  0.00           H  
ATOM     65  HB2 LEU A   5       2.510 -15.843 -12.345  1.00  0.00           H  
ATOM     66  HB3 LEU A   5       3.292 -14.283 -12.176  1.00  0.00           H  
ATOM     67  HG  LEU A   5       5.323 -15.130 -12.615  1.00  0.00           H  
ATOM     68 HD11 LEU A   5       4.552 -17.500 -10.949  1.00  0.00           H  
ATOM     69 HD12 LEU A   5       5.732 -16.239 -10.578  1.00  0.00           H  
ATOM     70 HD13 LEU A   5       6.070 -17.418 -11.845  1.00  0.00           H  
ATOM     71 HD21 LEU A   5       3.738 -17.532 -13.407  1.00  0.00           H  
ATOM     72 HD22 LEU A   5       5.306 -17.056 -14.058  1.00  0.00           H  
ATOM     73 HD23 LEU A   5       3.880 -16.063 -14.370  1.00  0.00           H  
ATOM     74  N   GLN A   6       2.060 -13.420  -9.646  1.00  0.00           N  
ATOM     75  CA  GLN A   6       1.931 -12.109  -9.053  1.00  0.00           C  
ATOM     76  C   GLN A   6       0.483 -11.838  -8.749  1.00  0.00           C  
ATOM     77  O   GLN A   6      -0.212 -11.113  -9.461  1.00  0.00           O  
ATOM     78  CB  GLN A   6       2.484 -11.031  -9.942  1.00  0.00           C  
ATOM     79  CG  GLN A   6       2.854 -11.516 -11.304  1.00  0.00           C  
ATOM     80  CD  GLN A   6       1.803 -11.182 -12.333  1.00  0.00           C  
ATOM     81  OE1 GLN A   6       2.091 -10.611 -13.385  1.00  0.00           O  
ATOM     82  NE2 GLN A   6       0.568 -11.547 -12.019  1.00  0.00           N  
ATOM     83  H   GLN A   6       1.253 -13.866  -9.984  1.00  0.00           H  
ATOM     84  HA  GLN A   6       2.485 -12.114  -8.136  1.00  0.00           H  
ATOM     85  HB2 GLN A   6       1.755 -10.243 -10.044  1.00  0.00           H  
ATOM     86  HB3 GLN A   6       3.369 -10.635  -9.478  1.00  0.00           H  
ATOM     87  HG2 GLN A   6       3.764 -11.061 -11.552  1.00  0.00           H  
ATOM     88  HG3 GLN A   6       2.987 -12.581 -11.285  1.00  0.00           H  
ATOM     89 HE21 GLN A   6       0.426 -11.997 -11.161  1.00  0.00           H  
ATOM     90 HE22 GLN A   6      -0.146 -11.359 -12.649  1.00  0.00           H  
ATOM     91  N   VAL A   7       0.051 -12.467  -7.699  1.00  0.00           N  
ATOM     92  CA  VAL A   7      -1.313 -12.378  -7.247  1.00  0.00           C  
ATOM     93  C   VAL A   7      -1.716 -10.936  -6.954  1.00  0.00           C  
ATOM     94  O   VAL A   7      -2.903 -10.618  -6.887  1.00  0.00           O  
ATOM     95  CB  VAL A   7      -1.535 -13.248  -5.996  1.00  0.00           C  
ATOM     96  CG1 VAL A   7      -1.599 -14.713  -6.385  1.00  0.00           C  
ATOM     97  CG2 VAL A   7      -0.429 -13.021  -4.980  1.00  0.00           C  
ATOM     98  H   VAL A   7       0.669 -13.037  -7.237  1.00  0.00           H  
ATOM     99  HA  VAL A   7      -1.925 -12.766  -8.033  1.00  0.00           H  
ATOM    100  HB  VAL A   7      -2.478 -12.971  -5.545  1.00  0.00           H  
ATOM    101 HG11 VAL A   7      -2.464 -14.884  -7.009  1.00  0.00           H  
ATOM    102 HG12 VAL A   7      -1.669 -15.320  -5.494  1.00  0.00           H  
ATOM    103 HG13 VAL A   7      -0.702 -14.975  -6.931  1.00  0.00           H  
ATOM    104 HG21 VAL A   7       0.482 -13.481  -5.336  1.00  0.00           H  
ATOM    105 HG22 VAL A   7      -0.711 -13.467  -4.038  1.00  0.00           H  
ATOM    106 HG23 VAL A   7      -0.272 -11.962  -4.847  1.00  0.00           H  
ATOM    107  N   GLY A   8      -0.725 -10.059  -6.807  1.00  0.00           N  
ATOM    108  CA  GLY A   8      -1.010  -8.662  -6.556  1.00  0.00           C  
ATOM    109  C   GLY A   8       0.002  -7.750  -7.221  1.00  0.00           C  
ATOM    110  O   GLY A   8      -0.218  -7.277  -8.335  1.00  0.00           O  
ATOM    111  H   GLY A   8       0.206 -10.359  -6.885  1.00  0.00           H  
ATOM    112  HA2 GLY A   8      -1.991  -8.435  -6.946  1.00  0.00           H  
ATOM    113  HA3 GLY A   8      -1.000  -8.484  -5.493  1.00  0.00           H  
ATOM    114  N   GLN A   9       1.117  -7.514  -6.542  1.00  0.00           N  
ATOM    115  CA  GLN A   9       2.170  -6.668  -7.078  1.00  0.00           C  
ATOM    116  C   GLN A   9       3.358  -7.518  -7.515  1.00  0.00           C  
ATOM    117  O   GLN A   9       4.079  -7.164  -8.448  1.00  0.00           O  
ATOM    118  CB  GLN A   9       2.616  -5.628  -6.044  1.00  0.00           C  
ATOM    119  CG  GLN A   9       1.499  -5.155  -5.127  1.00  0.00           C  
ATOM    120  CD  GLN A   9       0.388  -4.448  -5.879  1.00  0.00           C  
ATOM    121  OE1 GLN A   9      -0.480  -5.089  -6.473  1.00  0.00           O  
ATOM    122  NE2 GLN A   9       0.410  -3.121  -5.858  1.00  0.00           N  
ATOM    123  H   GLN A   9       1.240  -7.923  -5.670  1.00  0.00           H  
ATOM    124  HA  GLN A   9       1.770  -6.162  -7.934  1.00  0.00           H  
ATOM    125  HB2 GLN A   9       3.397  -6.055  -5.434  1.00  0.00           H  
ATOM    126  HB3 GLN A   9       3.011  -4.770  -6.566  1.00  0.00           H  
ATOM    127  HG2 GLN A   9       1.081  -6.010  -4.618  1.00  0.00           H  
ATOM    128  HG3 GLN A   9       1.913  -4.471  -4.400  1.00  0.00           H  
ATOM    129 HE21 GLN A   9       1.131  -2.678  -5.365  1.00  0.00           H  
ATOM    130 HE22 GLN A   9      -0.296  -2.639  -6.336  1.00  0.00           H  
ATOM    131  N   VAL A  10       3.546  -8.647  -6.837  1.00  0.00           N  
ATOM    132  CA  VAL A  10       4.636  -9.560  -7.154  1.00  0.00           C  
ATOM    133  C   VAL A  10       4.371 -10.949  -6.568  1.00  0.00           C  
ATOM    134  O   VAL A  10       4.533 -11.959  -7.253  1.00  0.00           O  
ATOM    135  CB  VAL A  10       6.001  -9.022  -6.655  1.00  0.00           C  
ATOM    136  CG1 VAL A  10       5.861  -8.330  -5.308  1.00  0.00           C  
ATOM    137  CG2 VAL A  10       7.038 -10.136  -6.580  1.00  0.00           C  
ATOM    138  H   VAL A  10       2.932  -8.876  -6.110  1.00  0.00           H  
ATOM    139  HA  VAL A  10       4.684  -9.647  -8.231  1.00  0.00           H  
ATOM    140  HB  VAL A  10       6.351  -8.289  -7.368  1.00  0.00           H  
ATOM    141 HG11 VAL A  10       5.033  -7.639  -5.343  1.00  0.00           H  
ATOM    142 HG12 VAL A  10       6.770  -7.791  -5.085  1.00  0.00           H  
ATOM    143 HG13 VAL A  10       5.683  -9.067  -4.539  1.00  0.00           H  
ATOM    144 HG21 VAL A  10       8.002  -9.717  -6.335  1.00  0.00           H  
ATOM    145 HG22 VAL A  10       7.097 -10.638  -7.535  1.00  0.00           H  
ATOM    146 HG23 VAL A  10       6.748 -10.845  -5.818  1.00  0.00           H  
ATOM    147  N   GLU A  11       3.974 -10.996  -5.298  1.00  0.00           N  
ATOM    148  CA  GLU A  11       3.703 -12.254  -4.627  1.00  0.00           C  
ATOM    149  C   GLU A  11       2.923 -11.987  -3.352  1.00  0.00           C  
ATOM    150  O   GLU A  11       1.992 -12.714  -3.006  1.00  0.00           O  
ATOM    151  CB  GLU A  11       5.001 -12.937  -4.291  1.00  0.00           C  
ATOM    152  CG  GLU A  11       5.318 -12.671  -2.873  1.00  0.00           C  
ATOM    153  CD  GLU A  11       6.516 -13.436  -2.347  1.00  0.00           C  
ATOM    154  OE1 GLU A  11       6.526 -14.679  -2.466  1.00  0.00           O  
ATOM    155  OE2 GLU A  11       7.445 -12.792  -1.814  1.00  0.00           O  
ATOM    156  H   GLU A  11       3.870 -10.158  -4.781  1.00  0.00           H  
ATOM    157  HA  GLU A  11       3.133 -12.882  -5.249  1.00  0.00           H  
ATOM    158  HB2 GLU A  11       4.906 -14.004  -4.445  1.00  0.00           H  
ATOM    159  HB3 GLU A  11       5.795 -12.544  -4.907  1.00  0.00           H  
ATOM    160  HG2 GLU A  11       5.481 -11.610  -2.780  1.00  0.00           H  
ATOM    161  HG3 GLU A  11       4.433 -12.938  -2.315  1.00  0.00           H  
ATOM    162  N   LEU A  12       3.336 -10.915  -2.675  1.00  0.00           N  
ATOM    163  CA  LEU A  12       2.747 -10.442  -1.443  1.00  0.00           C  
ATOM    164  C   LEU A  12       1.304 -10.853  -1.314  1.00  0.00           C  
ATOM    165  O   LEU A  12       0.816 -11.233  -0.249  1.00  0.00           O  
ATOM    166  CB  LEU A  12       2.854  -8.955  -1.486  1.00  0.00           C  
ATOM    167  CG  LEU A  12       2.288  -8.304  -2.728  1.00  0.00           C  
ATOM    168  CD1 LEU A  12       1.221  -7.314  -2.333  1.00  0.00           C  
ATOM    169  CD2 LEU A  12       3.398  -7.642  -3.516  1.00  0.00           C  
ATOM    170  H   LEU A  12       4.075 -10.397  -3.038  1.00  0.00           H  
ATOM    171  HA  LEU A  12       3.305 -10.796  -0.618  1.00  0.00           H  
ATOM    172  HB2 LEU A  12       2.361  -8.563  -0.644  1.00  0.00           H  
ATOM    173  HB3 LEU A  12       3.882  -8.708  -1.430  1.00  0.00           H  
ATOM    174  HG  LEU A  12       1.841  -9.058  -3.347  1.00  0.00           H  
ATOM    175 HD11 LEU A  12       1.561  -6.313  -2.540  1.00  0.00           H  
ATOM    176 HD12 LEU A  12       1.029  -7.421  -1.275  1.00  0.00           H  
ATOM    177 HD13 LEU A  12       0.319  -7.517  -2.888  1.00  0.00           H  
ATOM    178 HD21 LEU A  12       4.339  -8.108  -3.259  1.00  0.00           H  
ATOM    179 HD22 LEU A  12       3.435  -6.590  -3.274  1.00  0.00           H  
ATOM    180 HD23 LEU A  12       3.210  -7.766  -4.570  1.00  0.00           H  
ATOM    181  N   GLY A  13       0.654 -10.763  -2.439  1.00  0.00           N  
ATOM    182  CA  GLY A  13      -0.751 -11.113  -2.557  1.00  0.00           C  
ATOM    183  C   GLY A  13      -1.601 -10.640  -1.386  1.00  0.00           C  
ATOM    184  O   GLY A  13      -2.659 -11.207  -1.116  1.00  0.00           O  
ATOM    185  H   GLY A  13       1.162 -10.457  -3.222  1.00  0.00           H  
ATOM    186  HA2 GLY A  13      -1.136 -10.672  -3.463  1.00  0.00           H  
ATOM    187  HA3 GLY A  13      -0.832 -12.185  -2.633  1.00  0.00           H  
ATOM    188  N   GLY A  14      -1.141  -9.604  -0.691  1.00  0.00           N  
ATOM    189  CA  GLY A  14      -1.884  -9.084   0.442  1.00  0.00           C  
ATOM    190  C   GLY A  14      -0.979  -8.593   1.557  1.00  0.00           C  
ATOM    191  O   GLY A  14      -1.018  -9.118   2.670  1.00  0.00           O  
ATOM    192  H   GLY A  14      -0.295  -9.191  -0.948  1.00  0.00           H  
ATOM    193  HA2 GLY A  14      -2.500  -8.263   0.107  1.00  0.00           H  
ATOM    194  HA3 GLY A  14      -2.522  -9.864   0.829  1.00  0.00           H  
ATOM    195  N   GLY A  15      -0.166  -7.585   1.260  1.00  0.00           N  
ATOM    196  CA  GLY A  15       0.736  -7.041   2.259  1.00  0.00           C  
ATOM    197  C   GLY A  15       1.075  -5.581   2.010  1.00  0.00           C  
ATOM    198  O   GLY A  15       0.397  -4.690   2.521  1.00  0.00           O  
ATOM    199  H   GLY A  15      -0.180  -7.205   0.356  1.00  0.00           H  
ATOM    200  HA2 GLY A  15       0.272  -7.130   3.230  1.00  0.00           H  
ATOM    201  HA3 GLY A  15       1.648  -7.618   2.255  1.00  0.00           H  
ATOM    202  N   PRO A  16       2.130  -5.303   1.223  1.00  0.00           N  
ATOM    203  CA  PRO A  16       2.550  -3.930   0.915  1.00  0.00           C  
ATOM    204  C   PRO A  16       1.530  -3.186   0.101  1.00  0.00           C  
ATOM    205  O   PRO A  16       1.082  -2.090   0.439  1.00  0.00           O  
ATOM    206  CB  PRO A  16       3.836  -4.107   0.099  1.00  0.00           C  
ATOM    207  CG  PRO A  16       4.253  -5.524   0.305  1.00  0.00           C  
ATOM    208  CD  PRO A  16       2.997  -6.297   0.575  1.00  0.00           C  
ATOM    209  HA  PRO A  16       2.747  -3.388   1.783  1.00  0.00           H  
ATOM    210  HB2 PRO A  16       3.635  -3.907  -0.944  1.00  0.00           H  
ATOM    211  HB3 PRO A  16       4.582  -3.424   0.456  1.00  0.00           H  
ATOM    212  HG2 PRO A  16       4.733  -5.895  -0.587  1.00  0.00           H  
ATOM    213  HG3 PRO A  16       4.923  -5.590   1.150  1.00  0.00           H  
ATOM    214  HD2 PRO A  16       2.562  -6.643  -0.350  1.00  0.00           H  
ATOM    215  HD3 PRO A  16       3.198  -7.125   1.236  1.00  0.00           H  
ATOM    216  N   GLY A  17       1.187  -3.824  -0.966  1.00  0.00           N  
ATOM    217  CA  GLY A  17       0.211  -3.297  -1.902  1.00  0.00           C  
ATOM    218  C   GLY A  17      -1.198  -3.739  -1.563  1.00  0.00           C  
ATOM    219  O   GLY A  17      -2.113  -3.613  -2.376  1.00  0.00           O  
ATOM    220  H   GLY A  17       1.610  -4.684  -1.110  1.00  0.00           H  
ATOM    221  HA2 GLY A  17       0.253  -2.218  -1.884  1.00  0.00           H  
ATOM    222  HA3 GLY A  17       0.456  -3.642  -2.896  1.00  0.00           H  
ATOM    223  N   ALA A  18      -1.360  -4.271  -0.358  1.00  0.00           N  
ATOM    224  CA  ALA A  18      -2.639  -4.752   0.112  1.00  0.00           C  
ATOM    225  C   ALA A  18      -3.622  -3.633   0.360  1.00  0.00           C  
ATOM    226  O   ALA A  18      -4.821  -3.841   0.545  1.00  0.00           O  
ATOM    227  CB  ALA A  18      -2.424  -5.565   1.364  1.00  0.00           C  
ATOM    228  H   ALA A  18      -0.595  -4.353   0.229  1.00  0.00           H  
ATOM    229  HA  ALA A  18      -3.018  -5.365  -0.636  1.00  0.00           H  
ATOM    230  HB1 ALA A  18      -2.884  -5.060   2.199  1.00  0.00           H  
ATOM    231  HB2 ALA A  18      -1.361  -5.656   1.540  1.00  0.00           H  
ATOM    232  HB3 ALA A  18      -2.858  -6.545   1.244  1.00  0.00           H  
ATOM    233  N   GLY A  19      -3.078  -2.461   0.359  1.00  0.00           N  
ATOM    234  CA  GLY A  19      -3.845  -1.254   0.578  1.00  0.00           C  
ATOM    235  C   GLY A  19      -3.593  -0.198  -0.484  1.00  0.00           C  
ATOM    236  O   GLY A  19      -4.008   0.951  -0.333  1.00  0.00           O  
ATOM    237  H   GLY A  19      -2.130  -2.421   0.204  1.00  0.00           H  
ATOM    238  HA2 GLY A  19      -4.895  -1.503   0.580  1.00  0.00           H  
ATOM    239  HA3 GLY A  19      -3.577  -0.849   1.540  1.00  0.00           H  
ATOM    240  N   SER A  20      -2.909  -0.584  -1.558  1.00  0.00           N  
ATOM    241  CA  SER A  20      -2.604   0.342  -2.643  1.00  0.00           C  
ATOM    242  C   SER A  20      -1.736   1.495  -2.148  1.00  0.00           C  
ATOM    243  O   SER A  20      -2.228   2.599  -1.917  1.00  0.00           O  
ATOM    244  CB  SER A  20      -3.895   0.886  -3.256  1.00  0.00           C  
ATOM    245  OG  SER A  20      -3.747   1.101  -4.649  1.00  0.00           O  
ATOM    246  H   SER A  20      -2.603  -1.511  -1.624  1.00  0.00           H  
ATOM    247  HA  SER A  20      -2.059  -0.204  -3.399  1.00  0.00           H  
ATOM    248  HB2 SER A  20      -4.693   0.177  -3.098  1.00  0.00           H  
ATOM    249  HB3 SER A  20      -4.148   1.824  -2.784  1.00  0.00           H  
ATOM    250  HG  SER A  20      -3.435   0.296  -5.067  1.00  0.00           H  
ATOM    251  N   LEU A  21      -0.443   1.231  -1.988  1.00  0.00           N  
ATOM    252  CA  LEU A  21       0.493   2.248  -1.519  1.00  0.00           C  
ATOM    253  C   LEU A  21       1.868   2.059  -2.155  1.00  0.00           C  
ATOM    254  O   LEU A  21       2.728   1.373  -1.605  1.00  0.00           O  
ATOM    255  CB  LEU A  21       0.613   2.199   0.005  1.00  0.00           C  
ATOM    256  CG  LEU A  21      -0.708   2.327   0.765  1.00  0.00           C  
ATOM    257  CD1 LEU A  21      -1.293   0.954   1.053  1.00  0.00           C  
ATOM    258  CD2 LEU A  21      -0.507   3.105   2.057  1.00  0.00           C  
ATOM    259  H   LEU A  21      -0.110   0.331  -2.189  1.00  0.00           H  
ATOM    260  HA  LEU A  21       0.106   3.213  -1.809  1.00  0.00           H  
ATOM    261  HB2 LEU A  21       1.073   1.259   0.278  1.00  0.00           H  
ATOM    262  HB3 LEU A  21       1.262   3.002   0.319  1.00  0.00           H  
ATOM    263  HG  LEU A  21      -1.415   2.869   0.154  1.00  0.00           H  
ATOM    264 HD11 LEU A  21      -0.776   0.511   1.892  1.00  0.00           H  
ATOM    265 HD12 LEU A  21      -1.176   0.323   0.184  1.00  0.00           H  
ATOM    266 HD13 LEU A  21      -2.343   1.051   1.289  1.00  0.00           H  
ATOM    267 HD21 LEU A  21       0.374   3.724   1.971  1.00  0.00           H  
ATOM    268 HD22 LEU A  21      -0.383   2.414   2.877  1.00  0.00           H  
ATOM    269 HD23 LEU A  21      -1.369   3.729   2.239  1.00  0.00           H  
ATOM    270  N   GLN A  22       2.064   2.668  -3.320  1.00  0.00           N  
ATOM    271  CA  GLN A  22       3.339   2.559  -4.032  1.00  0.00           C  
ATOM    272  C   GLN A  22       4.274   3.724  -3.703  1.00  0.00           C  
ATOM    273  O   GLN A  22       5.277   3.531  -3.015  1.00  0.00           O  
ATOM    274  CB  GLN A  22       3.137   2.439  -5.553  1.00  0.00           C  
ATOM    275  CG  GLN A  22       1.682   2.465  -6.002  1.00  0.00           C  
ATOM    276  CD  GLN A  22       0.888   1.290  -5.464  1.00  0.00           C  
ATOM    277  OE1 GLN A  22       1.192   0.134  -5.756  1.00  0.00           O  
ATOM    278  NE2 GLN A  22      -0.136   1.583  -4.671  1.00  0.00           N  
ATOM    279  H   GLN A  22       1.338   3.191  -3.708  1.00  0.00           H  
ATOM    280  HA  GLN A  22       3.810   1.660  -3.680  1.00  0.00           H  
ATOM    281  HB2 GLN A  22       3.653   3.251  -6.038  1.00  0.00           H  
ATOM    282  HB3 GLN A  22       3.572   1.506  -5.882  1.00  0.00           H  
ATOM    283  HG2 GLN A  22       1.225   3.378  -5.655  1.00  0.00           H  
ATOM    284  HG3 GLN A  22       1.652   2.435  -7.081  1.00  0.00           H  
ATOM    285 HE21 GLN A  22      -0.322   2.527  -4.483  1.00  0.00           H  
ATOM    286 HE22 GLN A  22      -0.662   0.844  -4.303  1.00  0.00           H  
ATOM    287  N   PRO A  23       3.974   4.951  -4.168  1.00  0.00           N  
ATOM    288  CA  PRO A  23       4.817   6.111  -3.885  1.00  0.00           C  
ATOM    289  C   PRO A  23       4.641   6.596  -2.480  1.00  0.00           C  
ATOM    290  O   PRO A  23       5.541   7.133  -1.835  1.00  0.00           O  
ATOM    291  CB  PRO A  23       4.300   7.148  -4.861  1.00  0.00           C  
ATOM    292  CG  PRO A  23       2.881   6.808  -5.084  1.00  0.00           C  
ATOM    293  CD  PRO A  23       2.798   5.322  -4.985  1.00  0.00           C  
ATOM    294  HA  PRO A  23       5.827   5.906  -4.058  1.00  0.00           H  
ATOM    295  HB2 PRO A  23       4.394   8.119  -4.437  1.00  0.00           H  
ATOM    296  HB3 PRO A  23       4.853   7.083  -5.758  1.00  0.00           H  
ATOM    297  HG2 PRO A  23       2.269   7.271  -4.325  1.00  0.00           H  
ATOM    298  HG3 PRO A  23       2.575   7.136  -6.066  1.00  0.00           H  
ATOM    299  HD2 PRO A  23       1.891   5.054  -4.493  1.00  0.00           H  
ATOM    300  HD3 PRO A  23       2.852   4.883  -5.964  1.00  0.00           H  
ATOM    301  N   LEU A  24       3.451   6.380  -2.055  1.00  0.00           N  
ATOM    302  CA  LEU A  24       2.992   6.744  -0.731  1.00  0.00           C  
ATOM    303  C   LEU A  24       3.180   5.585   0.238  1.00  0.00           C  
ATOM    304  O   LEU A  24       2.263   5.218   0.971  1.00  0.00           O  
ATOM    305  CB  LEU A  24       1.521   7.156  -0.779  1.00  0.00           C  
ATOM    306  CG  LEU A  24       0.620   6.269  -1.644  1.00  0.00           C  
ATOM    307  CD1 LEU A  24      -0.622   5.853  -0.871  1.00  0.00           C  
ATOM    308  CD2 LEU A  24       0.234   6.988  -2.930  1.00  0.00           C  
ATOM    309  H   LEU A  24       2.856   5.949  -2.677  1.00  0.00           H  
ATOM    310  HA  LEU A  24       3.582   7.579  -0.401  1.00  0.00           H  
ATOM    311  HB2 LEU A  24       1.141   7.143   0.228  1.00  0.00           H  
ATOM    312  HB3 LEU A  24       1.462   8.167  -1.154  1.00  0.00           H  
ATOM    313  HG  LEU A  24       1.160   5.372  -1.910  1.00  0.00           H  
ATOM    314 HD11 LEU A  24      -0.330   5.336   0.030  1.00  0.00           H  
ATOM    315 HD12 LEU A  24      -1.223   5.195  -1.483  1.00  0.00           H  
ATOM    316 HD13 LEU A  24      -1.198   6.730  -0.613  1.00  0.00           H  
ATOM    317 HD21 LEU A  24      -0.801   7.290  -2.877  1.00  0.00           H  
ATOM    318 HD22 LEU A  24       0.373   6.323  -3.769  1.00  0.00           H  
ATOM    319 HD23 LEU A  24       0.857   7.862  -3.056  1.00  0.00           H  
ATOM    320  N   ALA A  25       4.375   5.005   0.228  1.00  0.00           N  
ATOM    321  CA  ALA A  25       4.676   3.879   1.098  1.00  0.00           C  
ATOM    322  C   ALA A  25       6.144   3.488   1.009  1.00  0.00           C  
ATOM    323  O   ALA A  25       6.684   3.317  -0.083  1.00  0.00           O  
ATOM    324  CB  ALA A  25       3.796   2.690   0.726  1.00  0.00           C  
ATOM    325  H   ALA A  25       5.064   5.336  -0.383  1.00  0.00           H  
ATOM    326  HA  ALA A  25       4.445   4.165   2.113  1.00  0.00           H  
ATOM    327  HB1 ALA A  25       3.208   2.942  -0.147  1.00  0.00           H  
ATOM    328  HB2 ALA A  25       3.137   2.458   1.548  1.00  0.00           H  
ATOM    329  HB3 ALA A  25       4.417   1.828   0.505  1.00  0.00           H  
ATOM    330  N   LEU A  26       6.783   3.315   2.164  1.00  0.00           N  
ATOM    331  CA  LEU A  26       8.182   2.907   2.195  1.00  0.00           C  
ATOM    332  C   LEU A  26       8.286   1.391   2.091  1.00  0.00           C  
ATOM    333  O   LEU A  26       9.355   0.804   2.260  1.00  0.00           O  
ATOM    334  CB  LEU A  26       8.870   3.405   3.467  1.00  0.00           C  
ATOM    335  CG  LEU A  26       9.355   4.855   3.417  1.00  0.00           C  
ATOM    336  CD1 LEU A  26       8.248   5.803   3.853  1.00  0.00           C  
ATOM    337  CD2 LEU A  26      10.588   5.034   4.290  1.00  0.00           C  
ATOM    338  H   LEU A  26       6.299   3.442   3.007  1.00  0.00           H  
ATOM    339  HA  LEU A  26       8.659   3.335   1.337  1.00  0.00           H  
ATOM    340  HB2 LEU A  26       8.175   3.308   4.288  1.00  0.00           H  
ATOM    341  HB3 LEU A  26       9.722   2.772   3.663  1.00  0.00           H  
ATOM    342  HG  LEU A  26       9.625   5.103   2.400  1.00  0.00           H  
ATOM    343 HD11 LEU A  26       8.371   6.753   3.354  1.00  0.00           H  
ATOM    344 HD12 LEU A  26       8.300   5.948   4.921  1.00  0.00           H  
ATOM    345 HD13 LEU A  26       7.289   5.380   3.591  1.00  0.00           H  
ATOM    346 HD21 LEU A  26      11.474   4.837   3.705  1.00  0.00           H  
ATOM    347 HD22 LEU A  26      10.543   4.346   5.120  1.00  0.00           H  
ATOM    348 HD23 LEU A  26      10.620   6.048   4.662  1.00  0.00           H  
ATOM    349  N   GLU A  27       7.152   0.779   1.793  1.00  0.00           N  
ATOM    350  CA  GLU A  27       7.044  -0.656   1.633  1.00  0.00           C  
ATOM    351  C   GLU A  27       7.567  -1.095   0.279  1.00  0.00           C  
ATOM    352  O   GLU A  27       8.728  -0.872  -0.065  1.00  0.00           O  
ATOM    353  CB  GLU A  27       5.589  -1.091   1.810  1.00  0.00           C  
ATOM    354  CG  GLU A  27       5.040  -0.853   3.199  1.00  0.00           C  
ATOM    355  CD  GLU A  27       4.913   0.618   3.541  1.00  0.00           C  
ATOM    356  OE1 GLU A  27       5.898   1.199   4.043  1.00  0.00           O  
ATOM    357  OE2 GLU A  27       3.828   1.191   3.302  1.00  0.00           O  
ATOM    358  H   GLU A  27       6.359   1.320   1.663  1.00  0.00           H  
ATOM    359  HA  GLU A  27       7.628  -1.132   2.380  1.00  0.00           H  
ATOM    360  HB2 GLU A  27       4.974  -0.552   1.106  1.00  0.00           H  
ATOM    361  HB3 GLU A  27       5.521  -2.147   1.603  1.00  0.00           H  
ATOM    362  HG2 GLU A  27       4.065  -1.308   3.258  1.00  0.00           H  
ATOM    363  HG3 GLU A  27       5.699  -1.321   3.912  1.00  0.00           H  
ATOM    364  N   GLY A  28       6.695  -1.731  -0.466  1.00  0.00           N  
ATOM    365  CA  GLY A  28       7.050  -2.228  -1.781  1.00  0.00           C  
ATOM    366  C   GLY A  28       8.076  -3.335  -1.690  1.00  0.00           C  
ATOM    367  O   GLY A  28       8.921  -3.491  -2.570  1.00  0.00           O  
ATOM    368  H   GLY A  28       5.801  -1.876  -0.105  1.00  0.00           H  
ATOM    369  HA2 GLY A  28       6.163  -2.607  -2.267  1.00  0.00           H  
ATOM    370  HA3 GLY A  28       7.458  -1.419  -2.367  1.00  0.00           H  
ATOM    371  N   SER A  29       8.007  -4.095  -0.600  1.00  0.00           N  
ATOM    372  CA  SER A  29       8.937  -5.189  -0.355  1.00  0.00           C  
ATOM    373  C   SER A  29      10.286  -4.654   0.109  1.00  0.00           C  
ATOM    374  O   SER A  29      11.291  -5.362   0.067  1.00  0.00           O  
ATOM    375  CB  SER A  29       9.112  -6.050  -1.609  1.00  0.00           C  
ATOM    376  OG  SER A  29       9.159  -7.428  -1.282  1.00  0.00           O  
ATOM    377  H   SER A  29       7.315  -3.902   0.069  1.00  0.00           H  
ATOM    378  HA  SER A  29       8.524  -5.795   0.433  1.00  0.00           H  
ATOM    379  HB2 SER A  29       8.280  -5.881  -2.278  1.00  0.00           H  
ATOM    380  HB3 SER A  29      10.032  -5.778  -2.106  1.00  0.00           H  
ATOM    381  HG  SER A  29      10.072  -7.691  -1.138  1.00  0.00           H  
ATOM    382  N   LEU A  30      10.295  -3.382   0.512  1.00  0.00           N  
ATOM    383  CA  LEU A  30      11.504  -2.691   0.953  1.00  0.00           C  
ATOM    384  C   LEU A  30      12.181  -2.150  -0.269  1.00  0.00           C  
ATOM    385  O   LEU A  30      13.394  -2.235  -0.458  1.00  0.00           O  
ATOM    386  CB  LEU A  30      12.430  -3.595   1.768  1.00  0.00           C  
ATOM    387  CG  LEU A  30      11.903  -3.910   3.164  1.00  0.00           C  
ATOM    388  CD1 LEU A  30      11.701  -2.621   3.942  1.00  0.00           C  
ATOM    389  CD2 LEU A  30      10.595  -4.680   3.070  1.00  0.00           C  
ATOM    390  H   LEU A  30       9.461  -2.868   0.460  1.00  0.00           H  
ATOM    391  HA  LEU A  30      11.194  -1.856   1.565  1.00  0.00           H  
ATOM    392  HB2 LEU A  30      12.576  -4.521   1.234  1.00  0.00           H  
ATOM    393  HB3 LEU A  30      13.384  -3.103   1.871  1.00  0.00           H  
ATOM    394  HG  LEU A  30      12.622  -4.519   3.693  1.00  0.00           H  
ATOM    395 HD11 LEU A  30      11.250  -2.843   4.898  1.00  0.00           H  
ATOM    396 HD12 LEU A  30      11.050  -1.963   3.380  1.00  0.00           H  
ATOM    397 HD13 LEU A  30      12.655  -2.139   4.095  1.00  0.00           H  
ATOM    398 HD21 LEU A  30      10.719  -5.522   2.408  1.00  0.00           H  
ATOM    399 HD22 LEU A  30       9.823  -4.027   2.684  1.00  0.00           H  
ATOM    400 HD23 LEU A  30      10.312  -5.030   4.052  1.00  0.00           H  
ATOM    401  N   GLN A  31      11.321  -1.600  -1.099  1.00  0.00           N  
ATOM    402  CA  GLN A  31      11.686  -1.015  -2.359  1.00  0.00           C  
ATOM    403  C   GLN A  31      12.541  -1.968  -3.191  1.00  0.00           C  
ATOM    404  O   GLN A  31      13.756  -2.060  -2.922  1.00  0.00           O  
ATOM    405  CB  GLN A  31      12.412   0.315  -2.155  1.00  0.00           C  
ATOM    406  CG  GLN A  31      11.476   1.490  -1.928  1.00  0.00           C  
ATOM    407  CD  GLN A  31      10.774   1.929  -3.198  1.00  0.00           C  
ATOM    408  OE1 GLN A  31      11.296   2.740  -3.962  1.00  0.00           O  
ATOM    409  NE2 GLN A  31       9.581   1.394  -3.430  1.00  0.00           N  
ATOM    410  OXT GLN A  31      11.985  -2.616  -4.104  1.00  0.00           O  
ATOM    411  H   GLN A  31      10.373  -1.598  -0.841  1.00  0.00           H  
ATOM    412  HA  GLN A  31      10.759  -0.839  -2.873  1.00  0.00           H  
ATOM    413  HB2 GLN A  31      13.061   0.229  -1.295  1.00  0.00           H  
ATOM    414  HB3 GLN A  31      13.011   0.523  -3.027  1.00  0.00           H  
ATOM    415  HG2 GLN A  31      10.728   1.205  -1.202  1.00  0.00           H  
ATOM    416  HG3 GLN A  31      12.049   2.322  -1.545  1.00  0.00           H  
ATOM    417 HE21 GLN A  31       9.225   0.754  -2.777  1.00  0.00           H  
ATOM    418 HE22 GLN A  31       9.103   1.659  -4.244  1.00  0.00           H  
TER     419      GLN A  31                                                      
ENDMDL                                                                          
MODEL        6                                                                  
ATOM      1  N   GLU A   1       1.819  -6.502  -5.026  1.00  0.00           N  
ATOM      2  CA  GLU A   1       1.178  -7.306  -6.099  1.00  0.00           C  
ATOM      3  C   GLU A   1      -0.327  -7.067  -6.141  1.00  0.00           C  
ATOM      4  O   GLU A   1      -1.112  -8.010  -6.253  1.00  0.00           O  
ATOM      5  CB  GLU A   1       1.474  -8.786  -5.842  1.00  0.00           C  
ATOM      6  CG  GLU A   1       1.775  -9.574  -7.106  1.00  0.00           C  
ATOM      7  CD  GLU A   1       3.190 -10.119  -7.133  1.00  0.00           C  
ATOM      8  OE1 GLU A   1       3.743 -10.387  -6.045  1.00  0.00           O  
ATOM      9  OE2 GLU A   1       3.745 -10.278  -8.240  1.00  0.00           O  
ATOM     10  H1  GLU A   1       1.856  -5.514  -5.347  1.00  0.00           H  
ATOM     11  H2  GLU A   1       2.775  -6.885  -4.872  1.00  0.00           H  
ATOM     12  H3  GLU A   1       1.236  -6.595  -4.169  1.00  0.00           H  
ATOM     13  HA  GLU A   1       1.606  -7.016  -7.046  1.00  0.00           H  
ATOM     14  HB2 GLU A   1       2.326  -8.861  -5.184  1.00  0.00           H  
ATOM     15  HB3 GLU A   1       0.617  -9.233  -5.360  1.00  0.00           H  
ATOM     16  HG2 GLU A   1       1.087 -10.402  -7.172  1.00  0.00           H  
ATOM     17  HG3 GLU A   1       1.639  -8.926  -7.961  1.00  0.00           H  
ATOM     18  N   ALA A   2      -0.722  -5.796  -6.042  1.00  0.00           N  
ATOM     19  CA  ALA A   2      -2.151  -5.413  -6.060  1.00  0.00           C  
ATOM     20  C   ALA A   2      -2.792  -5.558  -4.701  1.00  0.00           C  
ATOM     21  O   ALA A   2      -3.948  -5.212  -4.493  1.00  0.00           O  
ATOM     22  CB  ALA A   2      -2.911  -6.244  -7.063  1.00  0.00           C  
ATOM     23  H   ALA A   2      -0.032  -5.098  -5.945  1.00  0.00           H  
ATOM     24  HA  ALA A   2      -2.222  -4.385  -6.341  1.00  0.00           H  
ATOM     25  HB1 ALA A   2      -3.138  -7.197  -6.612  1.00  0.00           H  
ATOM     26  HB2 ALA A   2      -2.302  -6.392  -7.940  1.00  0.00           H  
ATOM     27  HB3 ALA A   2      -3.825  -5.741  -7.331  1.00  0.00           H  
ATOM     28  N   GLU A   3      -2.020  -6.065  -3.792  1.00  0.00           N  
ATOM     29  CA  GLU A   3      -2.456  -6.265  -2.420  1.00  0.00           C  
ATOM     30  C   GLU A   3      -2.338  -5.009  -1.611  1.00  0.00           C  
ATOM     31  O   GLU A   3      -2.737  -4.933  -0.451  1.00  0.00           O  
ATOM     32  CB  GLU A   3      -1.607  -7.289  -1.768  1.00  0.00           C  
ATOM     33  CG  GLU A   3      -1.708  -8.679  -2.376  1.00  0.00           C  
ATOM     34  CD  GLU A   3      -1.888  -9.761  -1.330  1.00  0.00           C  
ATOM     35  OE1 GLU A   3      -2.607  -9.516  -0.340  1.00  0.00           O  
ATOM     36  OE2 GLU A   3      -1.308 -10.854  -1.502  1.00  0.00           O  
ATOM     37  H   GLU A   3      -1.121  -6.303  -4.050  1.00  0.00           H  
ATOM     38  HA  GLU A   3      -3.456  -6.561  -2.439  1.00  0.00           H  
ATOM     39  HB2 GLU A   3      -0.596  -6.935  -1.856  1.00  0.00           H  
ATOM     40  HB3 GLU A   3      -1.879  -7.333  -0.732  1.00  0.00           H  
ATOM     41  HG2 GLU A   3      -2.555  -8.703  -3.046  1.00  0.00           H  
ATOM     42  HG3 GLU A   3      -0.804  -8.881  -2.932  1.00  0.00           H  
ATOM     43  N   ASP A   4      -1.820  -4.040  -2.270  1.00  0.00           N  
ATOM     44  CA  ASP A   4      -1.639  -2.720  -1.720  1.00  0.00           C  
ATOM     45  C   ASP A   4      -2.816  -1.929  -2.146  1.00  0.00           C  
ATOM     46  O   ASP A   4      -2.950  -0.731  -1.896  1.00  0.00           O  
ATOM     47  CB  ASP A   4      -0.370  -2.097  -2.258  1.00  0.00           C  
ATOM     48  CG  ASP A   4      -0.006  -0.804  -1.558  1.00  0.00           C  
ATOM     49  OD1 ASP A   4       0.311  -0.851  -0.350  1.00  0.00           O  
ATOM     50  OD2 ASP A   4      -0.037   0.257  -2.215  1.00  0.00           O  
ATOM     51  H   ASP A   4      -1.608  -4.210  -3.199  1.00  0.00           H  
ATOM     52  HA  ASP A   4      -1.619  -2.790  -0.656  1.00  0.00           H  
ATOM     53  HB2 ASP A   4       0.442  -2.796  -2.143  1.00  0.00           H  
ATOM     54  HB3 ASP A   4      -0.523  -1.894  -3.306  1.00  0.00           H  
ATOM     55  N   LEU A   5      -3.661  -2.659  -2.815  1.00  0.00           N  
ATOM     56  CA  LEU A   5      -4.868  -2.121  -3.343  1.00  0.00           C  
ATOM     57  C   LEU A   5      -5.936  -2.094  -2.278  1.00  0.00           C  
ATOM     58  O   LEU A   5      -6.822  -1.239  -2.268  1.00  0.00           O  
ATOM     59  CB  LEU A   5      -5.301  -2.905  -4.530  1.00  0.00           C  
ATOM     60  CG  LEU A   5      -4.329  -2.753  -5.678  1.00  0.00           C  
ATOM     61  CD1 LEU A   5      -4.930  -3.343  -6.894  1.00  0.00           C  
ATOM     62  CD2 LEU A   5      -3.980  -1.290  -5.924  1.00  0.00           C  
ATOM     63  H   LEU A   5      -3.443  -3.610  -2.949  1.00  0.00           H  
ATOM     64  HA  LEU A   5      -4.639  -1.153  -3.688  1.00  0.00           H  
ATOM     65  HB2 LEU A   5      -5.380  -3.945  -4.257  1.00  0.00           H  
ATOM     66  HB3 LEU A   5      -6.267  -2.549  -4.852  1.00  0.00           H  
ATOM     67  HG  LEU A   5      -3.423  -3.279  -5.443  1.00  0.00           H  
ATOM     68 HD11 LEU A   5      -5.091  -4.391  -6.730  1.00  0.00           H  
ATOM     69 HD12 LEU A   5      -4.269  -3.191  -7.727  1.00  0.00           H  
ATOM     70 HD13 LEU A   5      -5.868  -2.851  -7.068  1.00  0.00           H  
ATOM     71 HD21 LEU A   5      -3.208  -0.982  -5.235  1.00  0.00           H  
ATOM     72 HD22 LEU A   5      -4.860  -0.680  -5.776  1.00  0.00           H  
ATOM     73 HD23 LEU A   5      -3.626  -1.170  -6.938  1.00  0.00           H  
ATOM     74  N   GLN A   6      -5.828  -3.061  -1.377  1.00  0.00           N  
ATOM     75  CA  GLN A   6      -6.757  -3.205  -0.279  1.00  0.00           C  
ATOM     76  C   GLN A   6      -6.044  -3.612   0.998  1.00  0.00           C  
ATOM     77  O   GLN A   6      -6.391  -3.136   2.074  1.00  0.00           O  
ATOM     78  CB  GLN A   6      -7.807  -4.252  -0.619  1.00  0.00           C  
ATOM     79  CG  GLN A   6      -8.521  -4.023  -1.940  1.00  0.00           C  
ATOM     80  CD  GLN A   6      -8.728  -5.313  -2.705  1.00  0.00           C  
ATOM     81  OE1 GLN A   6      -9.807  -5.569  -3.238  1.00  0.00           O  
ATOM     82  NE2 GLN A   6      -7.686  -6.133  -2.761  1.00  0.00           N  
ATOM     83  H   GLN A   6      -5.094  -3.704  -1.463  1.00  0.00           H  
ATOM     84  HA  GLN A   6      -7.240  -2.261  -0.114  1.00  0.00           H  
ATOM     85  HB2 GLN A   6      -7.329  -5.219  -0.654  1.00  0.00           H  
ATOM     86  HB3 GLN A   6      -8.535  -4.259   0.159  1.00  0.00           H  
ATOM     87  HG2 GLN A   6      -9.485  -3.580  -1.743  1.00  0.00           H  
ATOM     88  HG3 GLN A   6      -7.933  -3.352  -2.547  1.00  0.00           H  
ATOM     89 HE21 GLN A   6      -6.858  -5.859  -2.315  1.00  0.00           H  
ATOM     90 HE22 GLN A   6      -7.789  -6.979  -3.233  1.00  0.00           H  
ATOM     91  N   VAL A   7      -5.075  -4.523   0.865  1.00  0.00           N  
ATOM     92  CA  VAL A   7      -4.307  -5.051   1.995  1.00  0.00           C  
ATOM     93  C   VAL A   7      -5.198  -5.796   2.992  1.00  0.00           C  
ATOM     94  O   VAL A   7      -4.739  -6.719   3.664  1.00  0.00           O  
ATOM     95  CB  VAL A   7      -3.457  -3.974   2.713  1.00  0.00           C  
ATOM     96  CG1 VAL A   7      -2.462  -3.366   1.745  1.00  0.00           C  
ATOM     97  CG2 VAL A   7      -4.309  -2.880   3.319  1.00  0.00           C  
ATOM     98  H   VAL A   7      -4.883  -4.875  -0.026  1.00  0.00           H  
ATOM     99  HA  VAL A   7      -3.617  -5.775   1.579  1.00  0.00           H  
ATOM    100  HB  VAL A   7      -2.903  -4.452   3.508  1.00  0.00           H  
ATOM    101 HG11 VAL A   7      -3.000  -2.925   0.917  1.00  0.00           H  
ATOM    102 HG12 VAL A   7      -1.799  -4.136   1.378  1.00  0.00           H  
ATOM    103 HG13 VAL A   7      -1.887  -2.605   2.249  1.00  0.00           H  
ATOM    104 HG21 VAL A   7      -4.517  -2.137   2.562  1.00  0.00           H  
ATOM    105 HG22 VAL A   7      -3.774  -2.421   4.136  1.00  0.00           H  
ATOM    106 HG23 VAL A   7      -5.233  -3.299   3.682  1.00  0.00           H  
ATOM    107  N   GLY A   8      -6.477  -5.425   3.065  1.00  0.00           N  
ATOM    108  CA  GLY A   8      -7.389  -6.110   3.960  1.00  0.00           C  
ATOM    109  C   GLY A   8      -8.193  -5.169   4.835  1.00  0.00           C  
ATOM    110  O   GLY A   8      -8.424  -5.452   6.011  1.00  0.00           O  
ATOM    111  H   GLY A   8      -6.807  -4.695   2.496  1.00  0.00           H  
ATOM    112  HA2 GLY A   8      -8.075  -6.698   3.365  1.00  0.00           H  
ATOM    113  HA3 GLY A   8      -6.822  -6.777   4.593  1.00  0.00           H  
ATOM    114  N   GLN A   9      -8.616  -4.046   4.266  1.00  0.00           N  
ATOM    115  CA  GLN A   9      -9.397  -3.058   5.005  1.00  0.00           C  
ATOM    116  C   GLN A   9      -8.562  -2.410   6.105  1.00  0.00           C  
ATOM    117  O   GLN A   9      -9.090  -1.707   6.968  1.00  0.00           O  
ATOM    118  CB  GLN A   9     -10.643  -3.708   5.613  1.00  0.00           C  
ATOM    119  CG  GLN A   9     -11.454  -4.517   4.615  1.00  0.00           C  
ATOM    120  CD  GLN A   9     -12.745  -3.830   4.217  1.00  0.00           C  
ATOM    121  OE1 GLN A   9     -12.749  -2.653   3.855  1.00  0.00           O  
ATOM    122  NE2 GLN A   9     -13.851  -4.562   4.283  1.00  0.00           N  
ATOM    123  H   GLN A   9      -8.395  -3.875   3.328  1.00  0.00           H  
ATOM    124  HA  GLN A   9      -9.704  -2.296   4.312  1.00  0.00           H  
ATOM    125  HB2 GLN A   9     -10.339  -4.364   6.415  1.00  0.00           H  
ATOM    126  HB3 GLN A   9     -11.278  -2.932   6.016  1.00  0.00           H  
ATOM    127  HG2 GLN A   9     -10.859  -4.672   3.728  1.00  0.00           H  
ATOM    128  HG3 GLN A   9     -11.694  -5.473   5.057  1.00  0.00           H  
ATOM    129 HE21 GLN A   9     -13.773  -5.492   4.581  1.00  0.00           H  
ATOM    130 HE22 GLN A   9     -14.701  -4.142   4.032  1.00  0.00           H  
ATOM    131  N   VAL A  10      -7.255  -2.648   6.067  1.00  0.00           N  
ATOM    132  CA  VAL A  10      -6.346  -2.087   7.058  1.00  0.00           C  
ATOM    133  C   VAL A  10      -5.830  -0.718   6.621  1.00  0.00           C  
ATOM    134  O   VAL A  10      -5.342   0.054   7.446  1.00  0.00           O  
ATOM    135  CB  VAL A  10      -5.144  -3.031   7.359  1.00  0.00           C  
ATOM    136  CG1 VAL A  10      -5.150  -4.245   6.443  1.00  0.00           C  
ATOM    137  CG2 VAL A  10      -3.813  -2.296   7.246  1.00  0.00           C  
ATOM    138  H   VAL A  10      -6.894  -3.209   5.353  1.00  0.00           H  
ATOM    139  HA  VAL A  10      -6.906  -1.961   7.974  1.00  0.00           H  
ATOM    140  HB  VAL A  10      -5.244  -3.384   8.376  1.00  0.00           H  
ATOM    141 HG11 VAL A  10      -4.289  -4.861   6.655  1.00  0.00           H  
ATOM    142 HG12 VAL A  10      -5.114  -3.916   5.417  1.00  0.00           H  
ATOM    143 HG13 VAL A  10      -6.052  -4.816   6.607  1.00  0.00           H  
ATOM    144 HG21 VAL A  10      -3.790  -1.482   7.955  1.00  0.00           H  
ATOM    145 HG22 VAL A  10      -3.703  -1.905   6.245  1.00  0.00           H  
ATOM    146 HG23 VAL A  10      -3.004  -2.980   7.457  1.00  0.00           H  
ATOM    147  N   GLU A  11      -5.916  -0.422   5.325  1.00  0.00           N  
ATOM    148  CA  GLU A  11      -5.434   0.839   4.816  1.00  0.00           C  
ATOM    149  C   GLU A  11      -6.052   1.096   3.462  1.00  0.00           C  
ATOM    150  O   GLU A  11      -6.422   2.225   3.151  1.00  0.00           O  
ATOM    151  CB  GLU A  11      -3.931   0.802   4.701  1.00  0.00           C  
ATOM    152  CG  GLU A  11      -3.560   0.670   3.278  1.00  0.00           C  
ATOM    153  CD  GLU A  11      -2.066   0.649   3.026  1.00  0.00           C  
ATOM    154  OE1 GLU A  11      -1.341  -0.003   3.807  1.00  0.00           O  
ATOM    155  OE2 GLU A  11      -1.619   1.284   2.048  1.00  0.00           O  
ATOM    156  H   GLU A  11      -6.301  -1.072   4.678  1.00  0.00           H  
ATOM    157  HA  GLU A  11      -5.708   1.620   5.464  1.00  0.00           H  
ATOM    158  HB2 GLU A  11      -3.514   1.718   5.097  1.00  0.00           H  
ATOM    159  HB3 GLU A  11      -3.543  -0.045   5.244  1.00  0.00           H  
ATOM    160  HG2 GLU A  11      -4.010  -0.246   2.926  1.00  0.00           H  
ATOM    161  HG3 GLU A  11      -4.011   1.508   2.765  1.00  0.00           H  
ATOM    162  N   LEU A  12      -6.166   0.022   2.674  1.00  0.00           N  
ATOM    163  CA  LEU A  12      -6.742   0.068   1.355  1.00  0.00           C  
ATOM    164  C   LEU A  12      -6.477   1.386   0.642  1.00  0.00           C  
ATOM    165  O   LEU A  12      -5.703   1.456  -0.313  1.00  0.00           O  
ATOM    166  CB  LEU A  12      -8.225  -0.167   1.425  1.00  0.00           C  
ATOM    167  CG  LEU A  12      -8.830  -0.611   2.737  1.00  0.00           C  
ATOM    168  CD1 LEU A  12      -8.697   0.435   3.835  1.00  0.00           C  
ATOM    169  CD2 LEU A  12     -10.266  -0.858   2.445  1.00  0.00           C  
ATOM    170  H   LEU A  12      -5.856  -0.841   3.003  1.00  0.00           H  
ATOM    171  HA  LEU A  12      -6.319  -0.733   0.784  1.00  0.00           H  
ATOM    172  HB2 LEU A  12      -8.720   0.720   1.144  1.00  0.00           H  
ATOM    173  HB3 LEU A  12      -8.451  -0.918   0.708  1.00  0.00           H  
ATOM    174  HG  LEU A  12      -8.380  -1.530   3.056  1.00  0.00           H  
ATOM    175 HD11 LEU A  12      -9.639   0.529   4.357  1.00  0.00           H  
ATOM    176 HD12 LEU A  12      -8.435   1.385   3.401  1.00  0.00           H  
ATOM    177 HD13 LEU A  12      -7.934   0.130   4.532  1.00  0.00           H  
ATOM    178 HD21 LEU A  12     -10.662   0.036   1.984  1.00  0.00           H  
ATOM    179 HD22 LEU A  12     -10.796  -1.075   3.356  1.00  0.00           H  
ATOM    180 HD23 LEU A  12     -10.344  -1.682   1.757  1.00  0.00           H  
ATOM    181  N   GLY A  13      -7.141   2.422   1.124  1.00  0.00           N  
ATOM    182  CA  GLY A  13      -7.003   3.738   0.550  1.00  0.00           C  
ATOM    183  C   GLY A  13      -8.002   3.987  -0.561  1.00  0.00           C  
ATOM    184  O   GLY A  13      -8.802   4.920  -0.490  1.00  0.00           O  
ATOM    185  H   GLY A  13      -7.737   2.284   1.890  1.00  0.00           H  
ATOM    186  HA2 GLY A  13      -7.158   4.463   1.332  1.00  0.00           H  
ATOM    187  HA3 GLY A  13      -6.004   3.849   0.160  1.00  0.00           H  
ATOM    188  N   GLY A  14      -7.958   3.149  -1.590  1.00  0.00           N  
ATOM    189  CA  GLY A  14      -8.872   3.295  -2.708  1.00  0.00           C  
ATOM    190  C   GLY A  14      -8.384   4.309  -3.720  1.00  0.00           C  
ATOM    191  O   GLY A  14      -8.345   5.506  -3.438  1.00  0.00           O  
ATOM    192  H   GLY A  14      -7.299   2.424  -1.591  1.00  0.00           H  
ATOM    193  HA2 GLY A  14      -8.984   2.339  -3.196  1.00  0.00           H  
ATOM    194  HA3 GLY A  14      -9.834   3.611  -2.332  1.00  0.00           H  
ATOM    195  N   GLY A  15      -8.008   3.830  -4.901  1.00  0.00           N  
ATOM    196  CA  GLY A  15      -7.522   4.713  -5.932  1.00  0.00           C  
ATOM    197  C   GLY A  15      -6.048   4.497  -6.221  1.00  0.00           C  
ATOM    198  O   GLY A  15      -5.196   4.837  -5.405  1.00  0.00           O  
ATOM    199  H   GLY A  15      -8.056   2.872  -5.075  1.00  0.00           H  
ATOM    200  HA2 GLY A  15      -8.090   4.540  -6.831  1.00  0.00           H  
ATOM    201  HA3 GLY A  15      -7.672   5.734  -5.618  1.00  0.00           H  
ATOM    202  N   PRO A  16      -5.705   3.936  -7.385  1.00  0.00           N  
ATOM    203  CA  PRO A  16      -4.313   3.699  -7.770  1.00  0.00           C  
ATOM    204  C   PRO A  16      -3.463   4.904  -7.514  1.00  0.00           C  
ATOM    205  O   PRO A  16      -2.339   4.849  -7.012  1.00  0.00           O  
ATOM    206  CB  PRO A  16      -4.399   3.439  -9.281  1.00  0.00           C  
ATOM    207  CG  PRO A  16      -5.816   3.732  -9.665  1.00  0.00           C  
ATOM    208  CD  PRO A  16      -6.624   3.497  -8.427  1.00  0.00           C  
ATOM    209  HA  PRO A  16      -3.907   2.878  -7.273  1.00  0.00           H  
ATOM    210  HB2 PRO A  16      -3.710   4.087  -9.801  1.00  0.00           H  
ATOM    211  HB3 PRO A  16      -4.149   2.424  -9.474  1.00  0.00           H  
ATOM    212  HG2 PRO A  16      -5.907   4.761  -9.982  1.00  0.00           H  
ATOM    213  HG3 PRO A  16      -6.131   3.064 -10.452  1.00  0.00           H  
ATOM    214  HD2 PRO A  16      -7.526   4.088  -8.427  1.00  0.00           H  
ATOM    215  HD3 PRO A  16      -6.852   2.453  -8.320  1.00  0.00           H  
ATOM    216  N   GLY A  17      -4.069   5.975  -7.872  1.00  0.00           N  
ATOM    217  CA  GLY A  17      -3.483   7.296  -7.722  1.00  0.00           C  
ATOM    218  C   GLY A  17      -4.022   8.002  -6.497  1.00  0.00           C  
ATOM    219  O   GLY A  17      -4.115   9.229  -6.458  1.00  0.00           O  
ATOM    220  H   GLY A  17      -4.960   5.851  -8.239  1.00  0.00           H  
ATOM    221  HA2 GLY A  17      -2.412   7.199  -7.633  1.00  0.00           H  
ATOM    222  HA3 GLY A  17      -3.713   7.885  -8.597  1.00  0.00           H  
ATOM    223  N   ALA A  18      -4.393   7.206  -5.501  1.00  0.00           N  
ATOM    224  CA  ALA A  18      -4.950   7.707  -4.265  1.00  0.00           C  
ATOM    225  C   ALA A  18      -3.896   8.247  -3.329  1.00  0.00           C  
ATOM    226  O   ALA A  18      -4.180   8.789  -2.261  1.00  0.00           O  
ATOM    227  CB  ALA A  18      -5.728   6.604  -3.599  1.00  0.00           C  
ATOM    228  H   ALA A  18      -4.308   6.249  -5.609  1.00  0.00           H  
ATOM    229  HA  ALA A  18      -5.591   8.481  -4.522  1.00  0.00           H  
ATOM    230  HB1 ALA A  18      -6.418   6.177  -4.311  1.00  0.00           H  
ATOM    231  HB2 ALA A  18      -6.267   6.994  -2.751  1.00  0.00           H  
ATOM    232  HB3 ALA A  18      -5.033   5.845  -3.277  1.00  0.00           H  
ATOM    233  N   GLY A  19      -2.694   8.085  -3.765  1.00  0.00           N  
ATOM    234  CA  GLY A  19      -1.534   8.536  -3.020  1.00  0.00           C  
ATOM    235  C   GLY A  19      -0.728   7.387  -2.446  1.00  0.00           C  
ATOM    236  O   GLY A  19      -0.947   6.974  -1.308  1.00  0.00           O  
ATOM    237  H   GLY A  19      -2.600   7.647  -4.619  1.00  0.00           H  
ATOM    238  HA2 GLY A  19      -0.900   9.112  -3.677  1.00  0.00           H  
ATOM    239  HA3 GLY A  19      -1.865   9.169  -2.209  1.00  0.00           H  
ATOM    240  N   SER A  20       0.207   6.872  -3.236  1.00  0.00           N  
ATOM    241  CA  SER A  20       1.050   5.764  -2.799  1.00  0.00           C  
ATOM    242  C   SER A  20       2.512   6.021  -3.154  1.00  0.00           C  
ATOM    243  O   SER A  20       3.301   6.435  -2.306  1.00  0.00           O  
ATOM    244  CB  SER A  20       0.576   4.454  -3.433  1.00  0.00           C  
ATOM    245  OG  SER A  20      -0.671   4.049  -2.896  1.00  0.00           O  
ATOM    246  H   SER A  20       0.335   7.245  -4.133  1.00  0.00           H  
ATOM    247  HA  SER A  20       0.962   5.687  -1.726  1.00  0.00           H  
ATOM    248  HB2 SER A  20       0.467   4.591  -4.498  1.00  0.00           H  
ATOM    249  HB3 SER A  20       1.306   3.681  -3.242  1.00  0.00           H  
ATOM    250  HG  SER A  20      -1.260   4.806  -2.846  1.00  0.00           H  
ATOM    251  N   LEU A  21       2.867   5.772  -4.411  1.00  0.00           N  
ATOM    252  CA  LEU A  21       4.234   5.977  -4.877  1.00  0.00           C  
ATOM    253  C   LEU A  21       5.204   5.054  -4.143  1.00  0.00           C  
ATOM    254  O   LEU A  21       5.195   4.975  -2.918  1.00  0.00           O  
ATOM    255  CB  LEU A  21       4.646   7.439  -4.693  1.00  0.00           C  
ATOM    256  CG  LEU A  21       4.682   8.268  -5.980  1.00  0.00           C  
ATOM    257  CD1 LEU A  21       4.036   9.628  -5.763  1.00  0.00           C  
ATOM    258  CD2 LEU A  21       6.113   8.429  -6.472  1.00  0.00           C  
ATOM    259  H   LEU A  21       2.192   5.444  -5.043  1.00  0.00           H  
ATOM    260  HA  LEU A  21       4.260   5.737  -5.930  1.00  0.00           H  
ATOM    261  HB2 LEU A  21       3.949   7.902  -4.008  1.00  0.00           H  
ATOM    262  HB3 LEU A  21       5.630   7.462  -4.249  1.00  0.00           H  
ATOM    263  HG  LEU A  21       4.121   7.752  -6.747  1.00  0.00           H  
ATOM    264 HD11 LEU A  21       3.402   9.591  -4.889  1.00  0.00           H  
ATOM    265 HD12 LEU A  21       3.442   9.887  -6.627  1.00  0.00           H  
ATOM    266 HD13 LEU A  21       4.805  10.373  -5.619  1.00  0.00           H  
ATOM    267 HD21 LEU A  21       6.492   9.394  -6.167  1.00  0.00           H  
ATOM    268 HD22 LEU A  21       6.133   8.358  -7.550  1.00  0.00           H  
ATOM    269 HD23 LEU A  21       6.729   7.650  -6.050  1.00  0.00           H  
ATOM    270  N   GLN A  22       6.030   4.355  -4.913  1.00  0.00           N  
ATOM    271  CA  GLN A  22       7.016   3.414  -4.364  1.00  0.00           C  
ATOM    272  C   GLN A  22       7.940   4.086  -3.349  1.00  0.00           C  
ATOM    273  O   GLN A  22       8.067   3.618  -2.217  1.00  0.00           O  
ATOM    274  CB  GLN A  22       7.864   2.768  -5.476  1.00  0.00           C  
ATOM    275  CG  GLN A  22       7.676   3.374  -6.859  1.00  0.00           C  
ATOM    276  CD  GLN A  22       6.741   2.556  -7.733  1.00  0.00           C  
ATOM    277  OE1 GLN A  22       7.181   1.887  -8.669  1.00  0.00           O  
ATOM    278  NE2 GLN A  22       5.444   2.601  -7.436  1.00  0.00           N  
ATOM    279  H   GLN A  22       5.970   4.471  -5.879  1.00  0.00           H  
ATOM    280  HA  GLN A  22       6.467   2.635  -3.856  1.00  0.00           H  
ATOM    281  HB2 GLN A  22       8.907   2.861  -5.212  1.00  0.00           H  
ATOM    282  HB3 GLN A  22       7.617   1.717  -5.531  1.00  0.00           H  
ATOM    283  HG2 GLN A  22       7.274   4.371  -6.752  1.00  0.00           H  
ATOM    284  HG3 GLN A  22       8.639   3.429  -7.343  1.00  0.00           H  
ATOM    285 HE21 GLN A  22       5.158   3.153  -6.683  1.00  0.00           H  
ATOM    286 HE22 GLN A  22       4.828   2.073  -7.983  1.00  0.00           H  
ATOM    287  N   PRO A  23       8.598   5.195  -3.727  1.00  0.00           N  
ATOM    288  CA  PRO A  23       9.494   5.910  -2.828  1.00  0.00           C  
ATOM    289  C   PRO A  23       8.743   6.486  -1.678  1.00  0.00           C  
ATOM    290  O   PRO A  23       9.192   6.541  -0.534  1.00  0.00           O  
ATOM    291  CB  PRO A  23      10.057   7.029  -3.693  1.00  0.00           C  
ATOM    292  CG  PRO A  23       9.118   7.190  -4.821  1.00  0.00           C  
ATOM    293  CD  PRO A  23       8.507   5.849  -5.041  1.00  0.00           C  
ATOM    294  HA  PRO A  23      10.260   5.294  -2.471  1.00  0.00           H  
ATOM    295  HB2 PRO A  23      10.115   7.928  -3.123  1.00  0.00           H  
ATOM    296  HB3 PRO A  23      11.018   6.752  -4.035  1.00  0.00           H  
ATOM    297  HG2 PRO A  23       8.358   7.913  -4.569  1.00  0.00           H  
ATOM    298  HG3 PRO A  23       9.655   7.503  -5.703  1.00  0.00           H  
ATOM    299  HD2 PRO A  23       7.490   5.965  -5.338  1.00  0.00           H  
ATOM    300  HD3 PRO A  23       9.065   5.308  -5.775  1.00  0.00           H  
ATOM    301  N   LEU A  24       7.588   6.901  -2.047  1.00  0.00           N  
ATOM    302  CA  LEU A  24       6.634   7.502  -1.144  1.00  0.00           C  
ATOM    303  C   LEU A  24       5.667   6.458  -0.595  1.00  0.00           C  
ATOM    304  O   LEU A  24       4.543   6.780  -0.211  1.00  0.00           O  
ATOM    305  CB  LEU A  24       5.861   8.605  -1.861  1.00  0.00           C  
ATOM    306  CG  LEU A  24       6.671   9.437  -2.858  1.00  0.00           C  
ATOM    307  CD1 LEU A  24       5.847  10.610  -3.365  1.00  0.00           C  
ATOM    308  CD2 LEU A  24       7.962   9.929  -2.220  1.00  0.00           C  
ATOM    309  H   LEU A  24       7.375   6.785  -2.986  1.00  0.00           H  
ATOM    310  HA  LEU A  24       7.185   7.933  -0.330  1.00  0.00           H  
ATOM    311  HB2 LEU A  24       5.034   8.153  -2.386  1.00  0.00           H  
ATOM    312  HB3 LEU A  24       5.467   9.267  -1.118  1.00  0.00           H  
ATOM    313  HG  LEU A  24       6.928   8.820  -3.706  1.00  0.00           H  
ATOM    314 HD11 LEU A  24       6.238  10.941  -4.317  1.00  0.00           H  
ATOM    315 HD12 LEU A  24       5.899  11.421  -2.654  1.00  0.00           H  
ATOM    316 HD13 LEU A  24       4.819  10.303  -3.486  1.00  0.00           H  
ATOM    317 HD21 LEU A  24       7.735  10.691  -1.489  1.00  0.00           H  
ATOM    318 HD22 LEU A  24       8.606  10.341  -2.983  1.00  0.00           H  
ATOM    319 HD23 LEU A  24       8.461   9.102  -1.736  1.00  0.00           H  
ATOM    320  N   ALA A  25       6.108   5.204  -0.571  1.00  0.00           N  
ATOM    321  CA  ALA A  25       5.281   4.111  -0.083  1.00  0.00           C  
ATOM    322  C   ALA A  25       5.783   3.581   1.255  1.00  0.00           C  
ATOM    323  O   ALA A  25       5.053   2.891   1.966  1.00  0.00           O  
ATOM    324  CB  ALA A  25       5.246   2.989  -1.114  1.00  0.00           C  
ATOM    325  H   ALA A  25       7.010   5.008  -0.896  1.00  0.00           H  
ATOM    326  HA  ALA A  25       4.276   4.483   0.042  1.00  0.00           H  
ATOM    327  HB1 ALA A  25       5.949   3.208  -1.906  1.00  0.00           H  
ATOM    328  HB2 ALA A  25       4.252   2.912  -1.529  1.00  0.00           H  
ATOM    329  HB3 ALA A  25       5.513   2.050  -0.644  1.00  0.00           H  
ATOM    330  N   LEU A  26       7.038   3.885   1.591  1.00  0.00           N  
ATOM    331  CA  LEU A  26       7.621   3.406   2.840  1.00  0.00           C  
ATOM    332  C   LEU A  26       7.365   1.909   2.981  1.00  0.00           C  
ATOM    333  O   LEU A  26       7.190   1.389   4.083  1.00  0.00           O  
ATOM    334  CB  LEU A  26       7.028   4.161   4.033  1.00  0.00           C  
ATOM    335  CG  LEU A  26       8.050   4.674   5.048  1.00  0.00           C  
ATOM    336  CD1 LEU A  26       8.955   5.717   4.412  1.00  0.00           C  
ATOM    337  CD2 LEU A  26       7.347   5.249   6.268  1.00  0.00           C  
ATOM    338  H   LEU A  26       7.583   4.424   0.982  1.00  0.00           H  
ATOM    339  HA  LEU A  26       8.687   3.579   2.801  1.00  0.00           H  
ATOM    340  HB2 LEU A  26       6.471   5.006   3.655  1.00  0.00           H  
ATOM    341  HB3 LEU A  26       6.343   3.503   4.547  1.00  0.00           H  
ATOM    342  HG  LEU A  26       8.669   3.851   5.374  1.00  0.00           H  
ATOM    343 HD11 LEU A  26       9.955   5.616   4.808  1.00  0.00           H  
ATOM    344 HD12 LEU A  26       8.579   6.705   4.634  1.00  0.00           H  
ATOM    345 HD13 LEU A  26       8.976   5.573   3.342  1.00  0.00           H  
ATOM    346 HD21 LEU A  26       7.919   6.079   6.656  1.00  0.00           H  
ATOM    347 HD22 LEU A  26       7.260   4.485   7.027  1.00  0.00           H  
ATOM    348 HD23 LEU A  26       6.361   5.591   5.987  1.00  0.00           H  
ATOM    349  N   GLU A  27       7.325   1.235   1.836  1.00  0.00           N  
ATOM    350  CA  GLU A  27       7.066  -0.190   1.782  1.00  0.00           C  
ATOM    351  C   GLU A  27       7.416  -0.742   0.403  1.00  0.00           C  
ATOM    352  O   GLU A  27       8.467  -0.422  -0.153  1.00  0.00           O  
ATOM    353  CB  GLU A  27       5.607  -0.458   2.148  1.00  0.00           C  
ATOM    354  CG  GLU A  27       5.354  -1.860   2.679  1.00  0.00           C  
ATOM    355  CD  GLU A  27       4.087  -2.475   2.119  1.00  0.00           C  
ATOM    356  OE1 GLU A  27       3.193  -1.711   1.696  1.00  0.00           O  
ATOM    357  OE2 GLU A  27       3.988  -3.719   2.102  1.00  0.00           O  
ATOM    358  H   GLU A  27       7.458   1.719   0.997  1.00  0.00           H  
ATOM    359  HA  GLU A  27       7.686  -0.674   2.500  1.00  0.00           H  
ATOM    360  HB2 GLU A  27       5.319   0.245   2.911  1.00  0.00           H  
ATOM    361  HB3 GLU A  27       4.994  -0.304   1.276  1.00  0.00           H  
ATOM    362  HG2 GLU A  27       6.190  -2.489   2.411  1.00  0.00           H  
ATOM    363  HG3 GLU A  27       5.270  -1.813   3.755  1.00  0.00           H  
ATOM    364  N   GLY A  28       6.548  -1.578  -0.135  1.00  0.00           N  
ATOM    365  CA  GLY A  28       6.794  -2.173  -1.433  1.00  0.00           C  
ATOM    366  C   GLY A  28       7.803  -3.297  -1.344  1.00  0.00           C  
ATOM    367  O   GLY A  28       8.540  -3.563  -2.293  1.00  0.00           O  
ATOM    368  H   GLY A  28       5.746  -1.801   0.360  1.00  0.00           H  
ATOM    369  HA2 GLY A  28       5.864  -2.561  -1.825  1.00  0.00           H  
ATOM    370  HA3 GLY A  28       7.171  -1.415  -2.103  1.00  0.00           H  
ATOM    371  N   SER A  29       7.838  -3.948  -0.184  1.00  0.00           N  
ATOM    372  CA  SER A  29       8.765  -5.048   0.065  1.00  0.00           C  
ATOM    373  C   SER A  29      10.170  -4.527   0.346  1.00  0.00           C  
ATOM    374  O   SER A  29      11.137  -5.286   0.325  1.00  0.00           O  
ATOM    375  CB  SER A  29       8.789  -6.024  -1.116  1.00  0.00           C  
ATOM    376  OG  SER A  29       7.490  -6.207  -1.652  1.00  0.00           O  
ATOM    377  H   SER A  29       7.227  -3.675   0.532  1.00  0.00           H  
ATOM    378  HA  SER A  29       8.419  -5.565   0.941  1.00  0.00           H  
ATOM    379  HB2 SER A  29       9.431  -5.632  -1.891  1.00  0.00           H  
ATOM    380  HB3 SER A  29       9.166  -6.979  -0.784  1.00  0.00           H  
ATOM    381  HG  SER A  29       6.986  -6.791  -1.079  1.00  0.00           H  
ATOM    382  N   LEU A  30      10.264  -3.217   0.570  1.00  0.00           N  
ATOM    383  CA  LEU A  30      11.535  -2.540   0.820  1.00  0.00           C  
ATOM    384  C   LEU A  30      12.144  -2.228  -0.512  1.00  0.00           C  
ATOM    385  O   LEU A  30      13.335  -2.407  -0.764  1.00  0.00           O  
ATOM    386  CB  LEU A  30      12.472  -3.368   1.702  1.00  0.00           C  
ATOM    387  CG  LEU A  30      12.023  -3.452   3.157  1.00  0.00           C  
ATOM    388  CD1 LEU A  30      11.908  -2.055   3.745  1.00  0.00           C  
ATOM    389  CD2 LEU A  30      10.688  -4.174   3.254  1.00  0.00           C  
ATOM    390  H   LEU A  30       9.453  -2.673   0.513  1.00  0.00           H  
ATOM    391  HA  LEU A  30      11.311  -1.607   1.317  1.00  0.00           H  
ATOM    392  HB2 LEU A  30      12.540  -4.366   1.301  1.00  0.00           H  
ATOM    393  HB3 LEU A  30      13.451  -2.916   1.677  1.00  0.00           H  
ATOM    394  HG  LEU A  30      12.753  -4.004   3.729  1.00  0.00           H  
ATOM    395 HD11 LEU A  30      11.563  -2.120   4.765  1.00  0.00           H  
ATOM    396 HD12 LEU A  30      11.202  -1.479   3.160  1.00  0.00           H  
ATOM    397 HD13 LEU A  30      12.874  -1.573   3.719  1.00  0.00           H  
ATOM    398 HD21 LEU A  30      10.741  -5.102   2.705  1.00  0.00           H  
ATOM    399 HD22 LEU A  30       9.912  -3.549   2.831  1.00  0.00           H  
ATOM    400 HD23 LEU A  30      10.463  -4.378   4.290  1.00  0.00           H  
ATOM    401  N   GLN A  31      11.249  -1.766  -1.358  1.00  0.00           N  
ATOM    402  CA  GLN A  31      11.546  -1.397  -2.714  1.00  0.00           C  
ATOM    403  C   GLN A  31      12.268  -2.522  -3.451  1.00  0.00           C  
ATOM    404  O   GLN A  31      13.489  -2.681  -3.237  1.00  0.00           O  
ATOM    405  CB  GLN A  31      12.368  -0.108  -2.766  1.00  0.00           C  
ATOM    406  CG  GLN A  31      11.908   0.950  -1.775  1.00  0.00           C  
ATOM    407  CD  GLN A  31      11.519   2.250  -2.450  1.00  0.00           C  
ATOM    408  OE1 GLN A  31      12.173   3.278  -2.267  1.00  0.00           O  
ATOM    409  NE2 GLN A  31      10.450   2.213  -3.236  1.00  0.00           N  
ATOM    410  OXT GLN A  31      11.606  -3.236  -4.235  1.00  0.00           O  
ATOM    411  H   GLN A  31      10.324  -1.673  -1.041  1.00  0.00           H  
ATOM    412  HA  GLN A  31      10.592  -1.230  -3.178  1.00  0.00           H  
ATOM    413  HB2 GLN A  31      13.400  -0.346  -2.552  1.00  0.00           H  
ATOM    414  HB3 GLN A  31      12.303   0.306  -3.760  1.00  0.00           H  
ATOM    415  HG2 GLN A  31      11.052   0.573  -1.237  1.00  0.00           H  
ATOM    416  HG3 GLN A  31      12.711   1.147  -1.080  1.00  0.00           H  
ATOM    417 HE21 GLN A  31       9.978   1.359  -3.335  1.00  0.00           H  
ATOM    418 HE22 GLN A  31      10.176   3.039  -3.684  1.00  0.00           H  
TER     419      GLN A  31                                                      
ENDMDL                                                                          
MODEL        7                                                                  
ATOM      1  N   GLU A   1      14.555   2.907  22.196  1.00  0.00           N  
ATOM      2  CA  GLU A   1      13.701   1.690  22.173  1.00  0.00           C  
ATOM      3  C   GLU A   1      13.321   1.313  20.745  1.00  0.00           C  
ATOM      4  O   GLU A   1      12.161   1.017  20.458  1.00  0.00           O  
ATOM      5  CB  GLU A   1      12.447   1.961  23.010  1.00  0.00           C  
ATOM      6  CG  GLU A   1      12.229   0.948  24.123  1.00  0.00           C  
ATOM      7  CD  GLU A   1      12.899   1.356  25.421  1.00  0.00           C  
ATOM      8  OE1 GLU A   1      14.084   1.011  25.612  1.00  0.00           O  
ATOM      9  OE2 GLU A   1      12.238   2.020  26.247  1.00  0.00           O  
ATOM     10  H1  GLU A   1      14.596   3.247  23.178  1.00  0.00           H  
ATOM     11  H2  GLU A   1      14.114   3.613  21.572  1.00  0.00           H  
ATOM     12  H3  GLU A   1      15.499   2.639  21.853  1.00  0.00           H  
ATOM     13  HA  GLU A   1      14.255   0.876  22.616  1.00  0.00           H  
ATOM     14  HB2 GLU A   1      12.532   2.940  23.456  1.00  0.00           H  
ATOM     15  HB3 GLU A   1      11.583   1.945  22.364  1.00  0.00           H  
ATOM     16  HG2 GLU A   1      11.170   0.849  24.299  1.00  0.00           H  
ATOM     17  HG3 GLU A   1      12.633  -0.004  23.810  1.00  0.00           H  
ATOM     18  N   ALA A   2      14.314   1.333  19.852  1.00  0.00           N  
ATOM     19  CA  ALA A   2      14.102   0.997  18.426  1.00  0.00           C  
ATOM     20  C   ALA A   2      13.617   2.188  17.632  1.00  0.00           C  
ATOM     21  O   ALA A   2      13.474   2.142  16.411  1.00  0.00           O  
ATOM     22  CB  ALA A   2      13.109  -0.123  18.285  1.00  0.00           C  
ATOM     23  H   ALA A   2      15.214   1.590  20.160  1.00  0.00           H  
ATOM     24  HA  ALA A   2      15.033   0.682  18.013  1.00  0.00           H  
ATOM     25  HB1 ALA A   2      12.117   0.289  18.369  1.00  0.00           H  
ATOM     26  HB2 ALA A   2      13.270  -0.848  19.064  1.00  0.00           H  
ATOM     27  HB3 ALA A   2      13.227  -0.587  17.320  1.00  0.00           H  
ATOM     28  N   GLU A   3      13.373   3.245  18.340  1.00  0.00           N  
ATOM     29  CA  GLU A   3      12.912   4.486  17.748  1.00  0.00           C  
ATOM     30  C   GLU A   3      14.046   5.264  17.159  1.00  0.00           C  
ATOM     31  O   GLU A   3      13.868   6.210  16.394  1.00  0.00           O  
ATOM     32  CB  GLU A   3      12.261   5.332  18.787  1.00  0.00           C  
ATOM     33  CG  GLU A   3      10.986   4.745  19.369  1.00  0.00           C  
ATOM     34  CD  GLU A   3      10.161   5.771  20.120  1.00  0.00           C  
ATOM     35  OE1 GLU A   3       9.965   6.883  19.585  1.00  0.00           O  
ATOM     36  OE2 GLU A   3       9.711   5.464  21.244  1.00  0.00           O  
ATOM     37  H   GLU A   3      13.517   3.189  19.294  1.00  0.00           H  
ATOM     38  HA  GLU A   3      12.243   4.249  16.985  1.00  0.00           H  
ATOM     39  HB2 GLU A   3      12.982   5.456  19.575  1.00  0.00           H  
ATOM     40  HB3 GLU A   3      12.042   6.288  18.352  1.00  0.00           H  
ATOM     41  HG2 GLU A   3      10.387   4.346  18.563  1.00  0.00           H  
ATOM     42  HG3 GLU A   3      11.249   3.947  20.049  1.00  0.00           H  
ATOM     43  N   ASP A   4      15.196   4.803  17.498  1.00  0.00           N  
ATOM     44  CA  ASP A   4      16.435   5.353  17.013  1.00  0.00           C  
ATOM     45  C   ASP A   4      16.878   4.449  15.923  1.00  0.00           C  
ATOM     46  O   ASP A   4      17.908   4.628  15.275  1.00  0.00           O  
ATOM     47  CB  ASP A   4      17.471   5.397  18.119  1.00  0.00           C  
ATOM     48  CG  ASP A   4      18.739   6.118  17.707  1.00  0.00           C  
ATOM     49  OD1 ASP A   4      18.730   7.367  17.680  1.00  0.00           O  
ATOM     50  OD2 ASP A   4      19.741   5.435  17.413  1.00  0.00           O  
ATOM     51  H   ASP A   4      15.206   4.003  18.049  1.00  0.00           H  
ATOM     52  HA  ASP A   4      16.246   6.324  16.616  1.00  0.00           H  
ATOM     53  HB2 ASP A   4      17.050   5.896  18.977  1.00  0.00           H  
ATOM     54  HB3 ASP A   4      17.720   4.380  18.383  1.00  0.00           H  
ATOM     55  N   LEU A   5      16.039   3.464  15.754  1.00  0.00           N  
ATOM     56  CA  LEU A   5      16.243   2.459  14.761  1.00  0.00           C  
ATOM     57  C   LEU A   5      15.678   2.912  13.429  1.00  0.00           C  
ATOM     58  O   LEU A   5      16.034   2.388  12.374  1.00  0.00           O  
ATOM     59  CB  LEU A   5      15.656   1.131  15.179  1.00  0.00           C  
ATOM     60  CG  LEU A   5      16.662  -0.024  15.176  1.00  0.00           C  
ATOM     61  CD1 LEU A   5      18.105   0.470  15.165  1.00  0.00           C  
ATOM     62  CD2 LEU A   5      16.440  -0.885  16.386  1.00  0.00           C  
ATOM     63  H   LEU A   5      15.242   3.440  16.329  1.00  0.00           H  
ATOM     64  HA  LEU A   5      17.284   2.330  14.684  1.00  0.00           H  
ATOM     65  HB2 LEU A   5      15.263   1.234  16.176  1.00  0.00           H  
ATOM     66  HB3 LEU A   5      14.848   0.880  14.510  1.00  0.00           H  
ATOM     67  HG  LEU A   5      16.510  -0.617  14.299  1.00  0.00           H  
ATOM     68 HD11 LEU A   5      18.220   1.261  15.893  1.00  0.00           H  
ATOM     69 HD12 LEU A   5      18.353   0.842  14.182  1.00  0.00           H  
ATOM     70 HD13 LEU A   5      18.765  -0.347  15.416  1.00  0.00           H  
ATOM     71 HD21 LEU A   5      17.125  -1.714  16.369  1.00  0.00           H  
ATOM     72 HD22 LEU A   5      15.424  -1.245  16.390  1.00  0.00           H  
ATOM     73 HD23 LEU A   5      16.618  -0.285  17.264  1.00  0.00           H  
ATOM     74  N   GLN A   6      14.779   3.890  13.493  1.00  0.00           N  
ATOM     75  CA  GLN A   6      14.147   4.413  12.298  1.00  0.00           C  
ATOM     76  C   GLN A   6      13.745   5.878  12.443  1.00  0.00           C  
ATOM     77  O   GLN A   6      13.807   6.630  11.473  1.00  0.00           O  
ATOM     78  CB  GLN A   6      12.967   3.519  11.925  1.00  0.00           C  
ATOM     79  CG  GLN A   6      11.597   4.057  12.292  1.00  0.00           C  
ATOM     80  CD  GLN A   6      10.698   2.984  12.867  1.00  0.00           C  
ATOM     81  OE1 GLN A   6       9.534   2.856  12.485  1.00  0.00           O  
ATOM     82  NE2 GLN A   6      11.242   2.202  13.795  1.00  0.00           N  
ATOM     83  H   GLN A   6      14.529   4.255  14.370  1.00  0.00           H  
ATOM     84  HA  GLN A   6      14.861   4.361  11.507  1.00  0.00           H  
ATOM     85  HB2 GLN A   6      12.988   3.360  10.865  1.00  0.00           H  
ATOM     86  HB3 GLN A   6      13.094   2.565  12.414  1.00  0.00           H  
ATOM     87  HG2 GLN A   6      11.705   4.839  13.024  1.00  0.00           H  
ATOM     88  HG3 GLN A   6      11.144   4.458  11.404  1.00  0.00           H  
ATOM     89 HE21 GLN A   6      12.174   2.366  14.048  1.00  0.00           H  
ATOM     90 HE22 GLN A   6      10.694   1.495  14.185  1.00  0.00           H  
ATOM     91  N   VAL A   7      13.332   6.283  13.643  1.00  0.00           N  
ATOM     92  CA  VAL A   7      12.919   7.662  13.904  1.00  0.00           C  
ATOM     93  C   VAL A   7      11.916   8.198  12.869  1.00  0.00           C  
ATOM     94  O   VAL A   7      11.449   9.330  12.994  1.00  0.00           O  
ATOM     95  CB  VAL A   7      14.135   8.613  13.984  1.00  0.00           C  
ATOM     96  CG1 VAL A   7      15.080   8.168  15.084  1.00  0.00           C  
ATOM     97  CG2 VAL A   7      14.874   8.673  12.663  1.00  0.00           C  
ATOM     98  H   VAL A   7      13.303   5.641  14.380  1.00  0.00           H  
ATOM     99  HA  VAL A   7      12.437   7.671  14.871  1.00  0.00           H  
ATOM    100  HB  VAL A   7      13.779   9.604  14.222  1.00  0.00           H  
ATOM    101 HG11 VAL A   7      14.591   8.266  16.041  1.00  0.00           H  
ATOM    102 HG12 VAL A   7      15.968   8.783  15.065  1.00  0.00           H  
ATOM    103 HG13 VAL A   7      15.352   7.135  14.921  1.00  0.00           H  
ATOM    104 HG21 VAL A   7      15.489   9.558  12.635  1.00  0.00           H  
ATOM    105 HG22 VAL A   7      14.162   8.700  11.854  1.00  0.00           H  
ATOM    106 HG23 VAL A   7      15.501   7.797  12.567  1.00  0.00           H  
ATOM    107  N   GLY A   8      11.570   7.393  11.859  1.00  0.00           N  
ATOM    108  CA  GLY A   8      10.614   7.837  10.860  1.00  0.00           C  
ATOM    109  C   GLY A   8      11.255   8.581   9.702  1.00  0.00           C  
ATOM    110  O   GLY A   8      10.706   9.568   9.213  1.00  0.00           O  
ATOM    111  H   GLY A   8      11.957   6.491  11.794  1.00  0.00           H  
ATOM    112  HA2 GLY A   8      10.094   6.974  10.471  1.00  0.00           H  
ATOM    113  HA3 GLY A   8       9.895   8.488  11.336  1.00  0.00           H  
ATOM    114  N   GLN A   9      12.410   8.103   9.255  1.00  0.00           N  
ATOM    115  CA  GLN A   9      13.114   8.723   8.138  1.00  0.00           C  
ATOM    116  C   GLN A   9      14.259   7.833   7.666  1.00  0.00           C  
ATOM    117  O   GLN A   9      15.342   8.315   7.336  1.00  0.00           O  
ATOM    118  CB  GLN A   9      13.644  10.105   8.527  1.00  0.00           C  
ATOM    119  CG  GLN A   9      14.276  10.153   9.907  1.00  0.00           C  
ATOM    120  CD  GLN A   9      15.089  11.413  10.129  1.00  0.00           C  
ATOM    121  OE1 GLN A   9      16.173  11.373  10.711  1.00  0.00           O  
ATOM    122  NE2 GLN A   9      14.567  12.543   9.665  1.00  0.00           N  
ATOM    123  H   GLN A   9      12.794   7.309   9.677  1.00  0.00           H  
ATOM    124  HA  GLN A   9      12.410   8.833   7.329  1.00  0.00           H  
ATOM    125  HB2 GLN A   9      14.388  10.407   7.805  1.00  0.00           H  
ATOM    126  HB3 GLN A   9      12.826  10.809   8.505  1.00  0.00           H  
ATOM    127  HG2 GLN A   9      13.492  10.114  10.649  1.00  0.00           H  
ATOM    128  HG3 GLN A   9      14.925   9.297  10.023  1.00  0.00           H  
ATOM    129 HE21 GLN A   9      13.698  12.500   9.212  1.00  0.00           H  
ATOM    130 HE22 GLN A   9      15.071  13.373   9.794  1.00  0.00           H  
ATOM    131  N   VAL A  10      14.002   6.530   7.641  1.00  0.00           N  
ATOM    132  CA  VAL A  10      15.003   5.557   7.211  1.00  0.00           C  
ATOM    133  C   VAL A  10      14.359   4.220   6.833  1.00  0.00           C  
ATOM    134  O   VAL A  10      14.883   3.494   5.988  1.00  0.00           O  
ATOM    135  CB  VAL A  10      16.092   5.334   8.296  1.00  0.00           C  
ATOM    136  CG1 VAL A  10      15.610   5.808   9.656  1.00  0.00           C  
ATOM    137  CG2 VAL A  10      16.521   3.874   8.364  1.00  0.00           C  
ATOM    138  H   VAL A  10      13.118   6.218   7.916  1.00  0.00           H  
ATOM    139  HA  VAL A  10      15.488   5.960   6.332  1.00  0.00           H  
ATOM    140  HB  VAL A  10      16.956   5.924   8.027  1.00  0.00           H  
ATOM    141 HG11 VAL A  10      16.296   5.472  10.419  1.00  0.00           H  
ATOM    142 HG12 VAL A  10      14.629   5.400   9.850  1.00  0.00           H  
ATOM    143 HG13 VAL A  10      15.561   6.887   9.665  1.00  0.00           H  
ATOM    144 HG21 VAL A  10      15.688   3.270   8.693  1.00  0.00           H  
ATOM    145 HG22 VAL A  10      17.339   3.770   9.064  1.00  0.00           H  
ATOM    146 HG23 VAL A  10      16.840   3.545   7.387  1.00  0.00           H  
ATOM    147  N   GLU A  11      13.231   3.887   7.462  1.00  0.00           N  
ATOM    148  CA  GLU A  11      12.545   2.654   7.194  1.00  0.00           C  
ATOM    149  C   GLU A  11      11.097   2.819   7.602  1.00  0.00           C  
ATOM    150  O   GLU A  11      10.195   2.391   6.888  1.00  0.00           O  
ATOM    151  CB  GLU A  11      13.181   1.531   7.972  1.00  0.00           C  
ATOM    152  CG  GLU A  11      12.262   1.118   9.050  1.00  0.00           C  
ATOM    153  CD  GLU A  11      12.735  -0.085   9.842  1.00  0.00           C  
ATOM    154  OE1 GLU A  11      13.463   0.110  10.838  1.00  0.00           O  
ATOM    155  OE2 GLU A  11      12.377  -1.220   9.465  1.00  0.00           O  
ATOM    156  H   GLU A  11      12.840   4.484   8.142  1.00  0.00           H  
ATOM    157  HA  GLU A  11      12.582   2.426   6.165  1.00  0.00           H  
ATOM    158  HB2 GLU A  11      13.365   0.692   7.317  1.00  0.00           H  
ATOM    159  HB3 GLU A  11      14.108   1.868   8.410  1.00  0.00           H  
ATOM    160  HG2 GLU A  11      12.147   1.971   9.702  1.00  0.00           H  
ATOM    161  HG3 GLU A  11      11.316   0.902   8.575  1.00  0.00           H  
ATOM    162  N   LEU A  12      10.900   3.469   8.759  1.00  0.00           N  
ATOM    163  CA  LEU A  12       9.589   3.740   9.303  1.00  0.00           C  
ATOM    164  C   LEU A  12       8.571   2.672   8.940  1.00  0.00           C  
ATOM    165  O   LEU A  12       8.132   1.887   9.780  1.00  0.00           O  
ATOM    166  CB  LEU A  12       9.092   5.082   8.830  1.00  0.00           C  
ATOM    167  CG  LEU A  12      10.052   5.992   8.098  1.00  0.00           C  
ATOM    168  CD1 LEU A  12      10.515   5.410   6.769  1.00  0.00           C  
ATOM    169  CD2 LEU A  12       9.304   7.253   7.861  1.00  0.00           C  
ATOM    170  H   LEU A  12      11.672   3.789   9.261  1.00  0.00           H  
ATOM    171  HA  LEU A  12       9.680   3.791  10.368  1.00  0.00           H  
ATOM    172  HB2 LEU A  12       8.264   4.930   8.194  1.00  0.00           H  
ATOM    173  HB3 LEU A  12       8.759   5.607   9.691  1.00  0.00           H  
ATOM    174  HG  LEU A  12      10.902   6.208   8.719  1.00  0.00           H  
ATOM    175 HD11 LEU A  12       9.893   4.569   6.506  1.00  0.00           H  
ATOM    176 HD12 LEU A  12      11.538   5.091   6.852  1.00  0.00           H  
ATOM    177 HD13 LEU A  12      10.438   6.164   6.000  1.00  0.00           H  
ATOM    178 HD21 LEU A  12       9.933   7.968   7.362  1.00  0.00           H  
ATOM    179 HD22 LEU A  12       8.974   7.637   8.812  1.00  0.00           H  
ATOM    180 HD23 LEU A  12       8.449   7.014   7.246  1.00  0.00           H  
ATOM    181  N   GLY A  13       8.210   2.662   7.670  1.00  0.00           N  
ATOM    182  CA  GLY A  13       7.255   1.710   7.165  1.00  0.00           C  
ATOM    183  C   GLY A  13       5.872   2.307   6.994  1.00  0.00           C  
ATOM    184  O   GLY A  13       4.867   1.647   7.250  1.00  0.00           O  
ATOM    185  H   GLY A  13       8.614   3.315   7.061  1.00  0.00           H  
ATOM    186  HA2 GLY A  13       7.604   1.364   6.207  1.00  0.00           H  
ATOM    187  HA3 GLY A  13       7.197   0.874   7.843  1.00  0.00           H  
ATOM    188  N   GLY A  14       5.826   3.564   6.560  1.00  0.00           N  
ATOM    189  CA  GLY A  14       4.560   4.241   6.358  1.00  0.00           C  
ATOM    190  C   GLY A  14       3.749   3.636   5.228  1.00  0.00           C  
ATOM    191  O   GLY A  14       3.551   4.269   4.191  1.00  0.00           O  
ATOM    192  H   GLY A  14       6.660   4.037   6.378  1.00  0.00           H  
ATOM    193  HA2 GLY A  14       3.989   4.188   7.269  1.00  0.00           H  
ATOM    194  HA3 GLY A  14       4.754   5.279   6.130  1.00  0.00           H  
ATOM    195  N   GLY A  15       3.283   2.404   5.420  1.00  0.00           N  
ATOM    196  CA  GLY A  15       2.506   1.739   4.394  1.00  0.00           C  
ATOM    197  C   GLY A  15       1.025   2.078   4.449  1.00  0.00           C  
ATOM    198  O   GLY A  15       0.624   3.161   4.025  1.00  0.00           O  
ATOM    199  H   GLY A  15       3.476   1.941   6.260  1.00  0.00           H  
ATOM    200  HA2 GLY A  15       2.891   2.029   3.428  1.00  0.00           H  
ATOM    201  HA3 GLY A  15       2.626   0.673   4.506  1.00  0.00           H  
ATOM    202  N   PRO A  16       0.176   1.157   4.945  1.00  0.00           N  
ATOM    203  CA  PRO A  16      -1.263   1.359   5.020  1.00  0.00           C  
ATOM    204  C   PRO A  16      -1.743   1.922   6.342  1.00  0.00           C  
ATOM    205  O   PRO A  16      -2.094   3.096   6.456  1.00  0.00           O  
ATOM    206  CB  PRO A  16      -1.807  -0.055   4.782  1.00  0.00           C  
ATOM    207  CG  PRO A  16      -0.700  -0.998   5.172  1.00  0.00           C  
ATOM    208  CD  PRO A  16       0.538  -0.172   5.446  1.00  0.00           C  
ATOM    209  HA  PRO A  16      -1.600   1.988   4.262  1.00  0.00           H  
ATOM    210  HB2 PRO A  16      -2.687  -0.209   5.388  1.00  0.00           H  
ATOM    211  HB3 PRO A  16      -2.064  -0.167   3.740  1.00  0.00           H  
ATOM    212  HG2 PRO A  16      -0.983  -1.539   6.062  1.00  0.00           H  
ATOM    213  HG3 PRO A  16      -0.512  -1.690   4.363  1.00  0.00           H  
ATOM    214  HD2 PRO A  16       0.746  -0.140   6.505  1.00  0.00           H  
ATOM    215  HD3 PRO A  16       1.384  -0.570   4.908  1.00  0.00           H  
ATOM    216  N   GLY A  17      -1.742   1.068   7.321  1.00  0.00           N  
ATOM    217  CA  GLY A  17      -2.163   1.436   8.661  1.00  0.00           C  
ATOM    218  C   GLY A  17      -1.001   1.952   9.475  1.00  0.00           C  
ATOM    219  O   GLY A  17      -0.947   1.785  10.694  1.00  0.00           O  
ATOM    220  H   GLY A  17      -1.435   0.176   7.126  1.00  0.00           H  
ATOM    221  HA2 GLY A  17      -2.920   2.204   8.596  1.00  0.00           H  
ATOM    222  HA3 GLY A  17      -2.580   0.569   9.153  1.00  0.00           H  
ATOM    223  N   ALA A  18      -0.059   2.561   8.773  1.00  0.00           N  
ATOM    224  CA  ALA A  18       1.138   3.096   9.364  1.00  0.00           C  
ATOM    225  C   ALA A  18       0.911   4.434  10.028  1.00  0.00           C  
ATOM    226  O   ALA A  18       1.782   4.992  10.695  1.00  0.00           O  
ATOM    227  CB  ALA A  18       2.176   3.200   8.286  1.00  0.00           C  
ATOM    228  H   ALA A  18      -0.162   2.634   7.817  1.00  0.00           H  
ATOM    229  HA  ALA A  18       1.447   2.415  10.083  1.00  0.00           H  
ATOM    230  HB1 ALA A  18       3.146   2.936   8.676  1.00  0.00           H  
ATOM    231  HB2 ALA A  18       2.190   4.214   7.916  1.00  0.00           H  
ATOM    232  HB3 ALA A  18       1.906   2.527   7.479  1.00  0.00           H  
ATOM    233  N   GLY A  19      -0.270   4.912   9.823  1.00  0.00           N  
ATOM    234  CA  GLY A  19      -0.697   6.187  10.374  1.00  0.00           C  
ATOM    235  C   GLY A  19       0.283   7.309  10.087  1.00  0.00           C  
ATOM    236  O   GLY A  19       0.755   7.977  11.006  1.00  0.00           O  
ATOM    237  H   GLY A  19      -0.865   4.377   9.284  1.00  0.00           H  
ATOM    238  HA2 GLY A  19      -1.656   6.446   9.949  1.00  0.00           H  
ATOM    239  HA3 GLY A  19      -0.807   6.085  11.443  1.00  0.00           H  
ATOM    240  N   SER A  20       0.589   7.515   8.811  1.00  0.00           N  
ATOM    241  CA  SER A  20       1.520   8.564   8.412  1.00  0.00           C  
ATOM    242  C   SER A  20       1.154   9.136   7.045  1.00  0.00           C  
ATOM    243  O   SER A  20       0.557  10.208   6.950  1.00  0.00           O  
ATOM    244  CB  SER A  20       2.951   8.021   8.386  1.00  0.00           C  
ATOM    245  OG  SER A  20       3.590   8.205   9.638  1.00  0.00           O  
ATOM    246  H   SER A  20       0.181   6.949   8.122  1.00  0.00           H  
ATOM    247  HA  SER A  20       1.461   9.354   9.145  1.00  0.00           H  
ATOM    248  HB2 SER A  20       2.930   6.965   8.159  1.00  0.00           H  
ATOM    249  HB3 SER A  20       3.517   8.541   7.626  1.00  0.00           H  
ATOM    250  HG  SER A  20       4.494   7.886   9.585  1.00  0.00           H  
ATOM    251  N   LEU A  21       1.518   8.416   5.988  1.00  0.00           N  
ATOM    252  CA  LEU A  21       1.231   8.854   4.627  1.00  0.00           C  
ATOM    253  C   LEU A  21       0.622   7.720   3.810  1.00  0.00           C  
ATOM    254  O   LEU A  21      -0.596   7.587   3.785  1.00  0.00           O  
ATOM    255  CB  LEU A  21       2.506   9.407   3.977  1.00  0.00           C  
ATOM    256  CG  LEU A  21       2.454  10.893   3.617  1.00  0.00           C  
ATOM    257  CD1 LEU A  21       1.250  11.191   2.734  1.00  0.00           C  
ATOM    258  CD2 LEU A  21       2.420  11.744   4.878  1.00  0.00           C  
ATOM    259  H   LEU A  21       1.995   7.571   6.127  1.00  0.00           H  
ATOM    260  HA  LEU A  21       0.497   9.643   4.683  1.00  0.00           H  
ATOM    261  HB2 LEU A  21       3.326   9.255   4.664  1.00  0.00           H  
ATOM    262  HB3 LEU A  21       2.708   8.850   3.080  1.00  0.00           H  
ATOM    263  HG  LEU A  21       3.345  11.153   3.062  1.00  0.00           H  
ATOM    264 HD11 LEU A  21       0.588  10.337   2.728  1.00  0.00           H  
ATOM    265 HD12 LEU A  21       1.584  11.396   1.729  1.00  0.00           H  
ATOM    266 HD13 LEU A  21       0.724  12.052   3.121  1.00  0.00           H  
ATOM    267 HD21 LEU A  21       1.426  11.723   5.299  1.00  0.00           H  
ATOM    268 HD22 LEU A  21       2.687  12.762   4.634  1.00  0.00           H  
ATOM    269 HD23 LEU A  21       3.124  11.350   5.597  1.00  0.00           H  
ATOM    270  N   GLN A  22       1.469   6.904   3.160  1.00  0.00           N  
ATOM    271  CA  GLN A  22       1.017   5.758   2.350  1.00  0.00           C  
ATOM    272  C   GLN A  22       1.098   5.992   0.828  1.00  0.00           C  
ATOM    273  O   GLN A  22       1.159   5.021   0.074  1.00  0.00           O  
ATOM    274  CB  GLN A  22      -0.415   5.341   2.711  1.00  0.00           C  
ATOM    275  CG  GLN A  22      -1.477   6.119   1.950  1.00  0.00           C  
ATOM    276  CD  GLN A  22      -2.298   5.235   1.032  1.00  0.00           C  
ATOM    277  OE1 GLN A  22      -3.388   4.788   1.390  1.00  0.00           O  
ATOM    278  NE2 GLN A  22      -1.774   4.976  -0.163  1.00  0.00           N  
ATOM    279  H   GLN A  22       2.429   7.065   3.239  1.00  0.00           H  
ATOM    280  HA  GLN A  22       1.671   4.934   2.589  1.00  0.00           H  
ATOM    281  HB2 GLN A  22      -0.537   4.291   2.489  1.00  0.00           H  
ATOM    282  HB3 GLN A  22      -0.569   5.494   3.768  1.00  0.00           H  
ATOM    283  HG2 GLN A  22      -2.136   6.597   2.661  1.00  0.00           H  
ATOM    284  HG3 GLN A  22      -0.983   6.878   1.355  1.00  0.00           H  
ATOM    285 HE21 GLN A  22      -0.904   5.369  -0.383  1.00  0.00           H  
ATOM    286 HE22 GLN A  22      -2.274   4.397  -0.772  1.00  0.00           H  
ATOM    287  N   PRO A  23       1.103   7.250   0.326  1.00  0.00           N  
ATOM    288  CA  PRO A  23       1.180   7.491  -1.114  1.00  0.00           C  
ATOM    289  C   PRO A  23       2.540   7.168  -1.637  1.00  0.00           C  
ATOM    290  O   PRO A  23       2.739   6.643  -2.733  1.00  0.00           O  
ATOM    291  CB  PRO A  23       0.897   8.977  -1.241  1.00  0.00           C  
ATOM    292  CG  PRO A  23       1.269   9.575   0.055  1.00  0.00           C  
ATOM    293  CD  PRO A  23       1.062   8.514   1.084  1.00  0.00           C  
ATOM    294  HA  PRO A  23       0.466   6.931  -1.636  1.00  0.00           H  
ATOM    295  HB2 PRO A  23       1.486   9.387  -2.028  1.00  0.00           H  
ATOM    296  HB3 PRO A  23      -0.131   9.117  -1.443  1.00  0.00           H  
ATOM    297  HG2 PRO A  23       2.303   9.880   0.034  1.00  0.00           H  
ATOM    298  HG3 PRO A  23       0.634  10.425   0.261  1.00  0.00           H  
ATOM    299  HD2 PRO A  23       1.858   8.555   1.787  1.00  0.00           H  
ATOM    300  HD3 PRO A  23       0.119   8.649   1.570  1.00  0.00           H  
ATOM    301  N   LEU A  24       3.442   7.473  -0.783  1.00  0.00           N  
ATOM    302  CA  LEU A  24       4.854   7.240  -0.994  1.00  0.00           C  
ATOM    303  C   LEU A  24       5.225   5.884  -0.415  1.00  0.00           C  
ATOM    304  O   LEU A  24       5.555   4.952  -1.148  1.00  0.00           O  
ATOM    305  CB  LEU A  24       5.707   8.343  -0.355  1.00  0.00           C  
ATOM    306  CG  LEU A  24       5.132   8.986   0.913  1.00  0.00           C  
ATOM    307  CD1 LEU A  24       6.174   9.009   2.021  1.00  0.00           C  
ATOM    308  CD2 LEU A  24       4.639  10.395   0.620  1.00  0.00           C  
ATOM    309  H   LEU A  24       3.120   7.851   0.044  1.00  0.00           H  
ATOM    310  HA  LEU A  24       5.025   7.227  -2.055  1.00  0.00           H  
ATOM    311  HB2 LEU A  24       6.666   7.918  -0.109  1.00  0.00           H  
ATOM    312  HB3 LEU A  24       5.856   9.121  -1.089  1.00  0.00           H  
ATOM    313  HG  LEU A  24       4.293   8.403   1.260  1.00  0.00           H  
ATOM    314 HD11 LEU A  24       5.681   9.107   2.978  1.00  0.00           H  
ATOM    315 HD12 LEU A  24       6.840   9.846   1.872  1.00  0.00           H  
ATOM    316 HD13 LEU A  24       6.740   8.090   2.002  1.00  0.00           H  
ATOM    317 HD21 LEU A  24       4.411  10.486  -0.432  1.00  0.00           H  
ATOM    318 HD22 LEU A  24       5.406  11.108   0.884  1.00  0.00           H  
ATOM    319 HD23 LEU A  24       3.749  10.593   1.199  1.00  0.00           H  
ATOM    320  N   ALA A  25       5.125   5.779   0.906  1.00  0.00           N  
ATOM    321  CA  ALA A  25       5.408   4.535   1.607  1.00  0.00           C  
ATOM    322  C   ALA A  25       6.798   3.996   1.288  1.00  0.00           C  
ATOM    323  O   ALA A  25       7.132   3.753   0.129  1.00  0.00           O  
ATOM    324  CB  ALA A  25       4.346   3.500   1.257  1.00  0.00           C  
ATOM    325  H   ALA A  25       4.828   6.556   1.423  1.00  0.00           H  
ATOM    326  HA  ALA A  25       5.346   4.730   2.667  1.00  0.00           H  
ATOM    327  HB1 ALA A  25       3.650   3.926   0.546  1.00  0.00           H  
ATOM    328  HB2 ALA A  25       3.814   3.215   2.152  1.00  0.00           H  
ATOM    329  HB3 ALA A  25       4.816   2.624   0.823  1.00  0.00           H  
ATOM    330  N   LEU A  26       7.596   3.776   2.329  1.00  0.00           N  
ATOM    331  CA  LEU A  26       8.934   3.226   2.149  1.00  0.00           C  
ATOM    332  C   LEU A  26       8.874   1.703   2.122  1.00  0.00           C  
ATOM    333  O   LEU A  26       9.893   1.018   2.209  1.00  0.00           O  
ATOM    334  CB  LEU A  26       9.876   3.708   3.256  1.00  0.00           C  
ATOM    335  CG  LEU A  26      10.773   4.887   2.875  1.00  0.00           C  
ATOM    336  CD1 LEU A  26      11.766   4.476   1.800  1.00  0.00           C  
ATOM    337  CD2 LEU A  26       9.934   6.066   2.407  1.00  0.00           C  
ATOM    338  H   LEU A  26       7.270   3.962   3.234  1.00  0.00           H  
ATOM    339  HA  LEU A  26       9.295   3.566   1.197  1.00  0.00           H  
ATOM    340  HB2 LEU A  26       9.276   3.998   4.107  1.00  0.00           H  
ATOM    341  HB3 LEU A  26      10.508   2.883   3.547  1.00  0.00           H  
ATOM    342  HG  LEU A  26      11.334   5.198   3.745  1.00  0.00           H  
ATOM    343 HD11 LEU A  26      12.677   5.044   1.914  1.00  0.00           H  
ATOM    344 HD12 LEU A  26      11.342   4.668   0.826  1.00  0.00           H  
ATOM    345 HD13 LEU A  26      11.985   3.423   1.895  1.00  0.00           H  
ATOM    346 HD21 LEU A  26       9.134   5.709   1.775  1.00  0.00           H  
ATOM    347 HD22 LEU A  26      10.555   6.751   1.849  1.00  0.00           H  
ATOM    348 HD23 LEU A  26       9.516   6.573   3.264  1.00  0.00           H  
ATOM    349  N   GLU A  27       7.658   1.196   1.989  1.00  0.00           N  
ATOM    350  CA  GLU A  27       7.399  -0.227   1.931  1.00  0.00           C  
ATOM    351  C   GLU A  27       7.742  -0.788   0.561  1.00  0.00           C  
ATOM    352  O   GLU A  27       8.905  -0.814   0.158  1.00  0.00           O  
ATOM    353  CB  GLU A  27       5.939  -0.499   2.316  1.00  0.00           C  
ATOM    354  CG  GLU A  27       5.615  -1.975   2.490  1.00  0.00           C  
ATOM    355  CD  GLU A  27       4.298  -2.363   1.845  1.00  0.00           C  
ATOM    356  OE1 GLU A  27       3.966  -1.793   0.784  1.00  0.00           O  
ATOM    357  OE2 GLU A  27       3.601  -3.237   2.401  1.00  0.00           O  
ATOM    358  H   GLU A  27       6.908   1.808   1.916  1.00  0.00           H  
ATOM    359  HA  GLU A  27       8.018  -0.711   2.638  1.00  0.00           H  
ATOM    360  HB2 GLU A  27       5.735   0.002   3.249  1.00  0.00           H  
ATOM    361  HB3 GLU A  27       5.293  -0.093   1.552  1.00  0.00           H  
ATOM    362  HG2 GLU A  27       6.404  -2.559   2.041  1.00  0.00           H  
ATOM    363  HG3 GLU A  27       5.561  -2.196   3.546  1.00  0.00           H  
ATOM    364  N   GLY A  28       6.731  -1.247  -0.135  1.00  0.00           N  
ATOM    365  CA  GLY A  28       6.924  -1.825  -1.450  1.00  0.00           C  
ATOM    366  C   GLY A  28       7.848  -3.021  -1.393  1.00  0.00           C  
ATOM    367  O   GLY A  28       8.607  -3.281  -2.327  1.00  0.00           O  
ATOM    368  H   GLY A  28       5.849  -1.203   0.259  1.00  0.00           H  
ATOM    369  HA2 GLY A  28       5.967  -2.134  -1.844  1.00  0.00           H  
ATOM    370  HA3 GLY A  28       7.353  -1.080  -2.104  1.00  0.00           H  
ATOM    371  N   SER A  29       7.790  -3.738  -0.274  1.00  0.00           N  
ATOM    372  CA  SER A  29       8.632  -4.908  -0.055  1.00  0.00           C  
ATOM    373  C   SER A  29      10.047  -4.483   0.316  1.00  0.00           C  
ATOM    374  O   SER A  29      10.988  -5.269   0.206  1.00  0.00           O  
ATOM    375  CB  SER A  29       8.656  -5.807  -1.295  1.00  0.00           C  
ATOM    376  OG  SER A  29       8.603  -7.177  -0.935  1.00  0.00           O  
ATOM    377  H   SER A  29       7.171  -3.461   0.434  1.00  0.00           H  
ATOM    378  HA  SER A  29       8.213  -5.459   0.771  1.00  0.00           H  
ATOM    379  HB2 SER A  29       7.805  -5.579  -1.919  1.00  0.00           H  
ATOM    380  HB3 SER A  29       9.567  -5.629  -1.849  1.00  0.00           H  
ATOM    381  HG  SER A  29       7.760  -7.364  -0.513  1.00  0.00           H  
ATOM    382  N   LEU A  30      10.183  -3.217   0.718  1.00  0.00           N  
ATOM    383  CA  LEU A  30      11.471  -2.625   1.076  1.00  0.00           C  
ATOM    384  C   LEU A  30      12.097  -2.120  -0.188  1.00  0.00           C  
ATOM    385  O   LEU A  30      13.284  -2.296  -0.467  1.00  0.00           O  
ATOM    386  CB  LEU A  30      12.384  -3.608   1.812  1.00  0.00           C  
ATOM    387  CG  LEU A  30      11.942  -3.898   3.242  1.00  0.00           C  
ATOM    388  CD1 LEU A  30      11.898  -2.607   4.041  1.00  0.00           C  
ATOM    389  CD2 LEU A  30      10.577  -4.566   3.243  1.00  0.00           C  
ATOM    390  H   LEU A  30       9.391  -2.638   0.722  1.00  0.00           H  
ATOM    391  HA  LEU A  30      11.271  -1.778   1.715  1.00  0.00           H  
ATOM    392  HB2 LEU A  30      12.418  -4.535   1.262  1.00  0.00           H  
ATOM    393  HB3 LEU A  30      13.379  -3.190   1.845  1.00  0.00           H  
ATOM    394  HG  LEU A  30      12.650  -4.566   3.710  1.00  0.00           H  
ATOM    395 HD11 LEU A  30      11.501  -2.805   5.026  1.00  0.00           H  
ATOM    396 HD12 LEU A  30      11.263  -1.894   3.533  1.00  0.00           H  
ATOM    397 HD13 LEU A  30      12.894  -2.203   4.128  1.00  0.00           H  
ATOM    398 HD21 LEU A  30      10.589  -5.412   2.571  1.00  0.00           H  
ATOM    399 HD22 LEU A  30       9.830  -3.855   2.912  1.00  0.00           H  
ATOM    400 HD23 LEU A  30      10.338  -4.901   4.241  1.00  0.00           H  
ATOM    401  N   GLN A  31      11.224  -1.494  -0.948  1.00  0.00           N  
ATOM    402  CA  GLN A  31      11.543  -0.919  -2.227  1.00  0.00           C  
ATOM    403  C   GLN A  31      12.268  -1.921  -3.123  1.00  0.00           C  
ATOM    404  O   GLN A  31      11.591  -2.593  -3.928  1.00  0.00           O  
ATOM    405  CB  GLN A  31      12.371   0.357  -2.061  1.00  0.00           C  
ATOM    406  CG  GLN A  31      11.596   1.628  -2.369  1.00  0.00           C  
ATOM    407  CD  GLN A  31      11.301   1.787  -3.846  1.00  0.00           C  
ATOM    408  OE1 GLN A  31      12.075   2.397  -4.584  1.00  0.00           O  
ATOM    409  NE2 GLN A  31      10.176   1.236  -4.287  1.00  0.00           N  
ATOM    410  OXT GLN A  31      13.509  -2.022  -3.012  1.00  0.00           O  
ATOM    411  H   GLN A  31      10.302  -1.422  -0.622  1.00  0.00           H  
ATOM    412  HA  GLN A  31      10.597  -0.673  -2.673  1.00  0.00           H  
ATOM    413  HB2 GLN A  31      12.724   0.413  -1.041  1.00  0.00           H  
ATOM    414  HB3 GLN A  31      13.222   0.311  -2.725  1.00  0.00           H  
ATOM    415  HG2 GLN A  31      10.661   1.603  -1.830  1.00  0.00           H  
ATOM    416  HG3 GLN A  31      12.178   2.476  -2.039  1.00  0.00           H  
ATOM    417 HE21 GLN A  31       9.607   0.765  -3.643  1.00  0.00           H  
ATOM    418 HE22 GLN A  31       9.960   1.323  -5.239  1.00  0.00           H  
TER     419      GLN A  31                                                      
ENDMDL                                                                          
MODEL        8                                                                  
ATOM      1  N   GLU A   1       2.047  11.579  14.148  1.00  0.00           N  
ATOM      2  CA  GLU A   1       3.018  12.671  14.425  1.00  0.00           C  
ATOM      3  C   GLU A   1       2.575  13.979  13.776  1.00  0.00           C  
ATOM      4  O   GLU A   1       2.142  14.904  14.463  1.00  0.00           O  
ATOM      5  CB  GLU A   1       4.388  12.252  13.889  1.00  0.00           C  
ATOM      6  CG  GLU A   1       5.008  11.090  14.646  1.00  0.00           C  
ATOM      7  CD  GLU A   1       5.851  10.197  13.756  1.00  0.00           C  
ATOM      8  OE1 GLU A   1       6.986  10.594  13.420  1.00  0.00           O  
ATOM      9  OE2 GLU A   1       5.375   9.100  13.395  1.00  0.00           O  
ATOM     10  H1  GLU A   1       2.265  10.791  14.790  1.00  0.00           H  
ATOM     11  H2  GLU A   1       2.165  11.297  13.153  1.00  0.00           H  
ATOM     12  H3  GLU A   1       1.093  11.951  14.323  1.00  0.00           H  
ATOM     13  HA  GLU A   1       3.081  12.810  15.493  1.00  0.00           H  
ATOM     14  HB2 GLU A   1       4.284  11.965  12.853  1.00  0.00           H  
ATOM     15  HB3 GLU A   1       5.060  13.095  13.953  1.00  0.00           H  
ATOM     16  HG2 GLU A   1       5.636  11.483  15.431  1.00  0.00           H  
ATOM     17  HG3 GLU A   1       4.218  10.497  15.081  1.00  0.00           H  
ATOM     18  N   ALA A   2       2.696  14.045  12.448  1.00  0.00           N  
ATOM     19  CA  ALA A   2       2.312  15.250  11.679  1.00  0.00           C  
ATOM     20  C   ALA A   2       3.424  16.269  11.631  1.00  0.00           C  
ATOM     21  O   ALA A   2       3.336  17.285  10.953  1.00  0.00           O  
ATOM     22  CB  ALA A   2       1.076  15.886  12.264  1.00  0.00           C  
ATOM     23  H   ALA A   2       3.060  13.261  11.973  1.00  0.00           H  
ATOM     24  HA  ALA A   2       2.104  14.956  10.676  1.00  0.00           H  
ATOM     25  HB1 ALA A   2       0.392  15.117  12.584  1.00  0.00           H  
ATOM     26  HB2 ALA A   2       0.607  16.508  11.520  1.00  0.00           H  
ATOM     27  HB3 ALA A   2       1.369  16.486  13.110  1.00  0.00           H  
ATOM     28  N   GLU A   3       4.460  15.976  12.347  1.00  0.00           N  
ATOM     29  CA  GLU A   3       5.635  16.830  12.405  1.00  0.00           C  
ATOM     30  C   GLU A   3       6.567  16.559  11.268  1.00  0.00           C  
ATOM     31  O   GLU A   3       7.576  17.232  11.071  1.00  0.00           O  
ATOM     32  CB  GLU A   3       6.381  16.577  13.662  1.00  0.00           C  
ATOM     33  CG  GLU A   3       5.622  16.924  14.932  1.00  0.00           C  
ATOM     34  CD  GLU A   3       5.735  15.846  15.991  1.00  0.00           C  
ATOM     35  OE1 GLU A   3       5.768  14.652  15.623  1.00  0.00           O  
ATOM     36  OE2 GLU A   3       5.791  16.193  17.190  1.00  0.00           O  
ATOM     37  H   GLU A   3       4.442  15.150  12.844  1.00  0.00           H  
ATOM     38  HA  GLU A   3       5.318  17.822  12.346  1.00  0.00           H  
ATOM     39  HB2 GLU A   3       6.614  15.527  13.663  1.00  0.00           H  
ATOM     40  HB3 GLU A   3       7.292  17.143  13.626  1.00  0.00           H  
ATOM     41  HG2 GLU A   3       6.021  17.844  15.335  1.00  0.00           H  
ATOM     42  HG3 GLU A   3       4.579  17.061  14.687  1.00  0.00           H  
ATOM     43  N   ASP A   4       6.170  15.601  10.519  1.00  0.00           N  
ATOM     44  CA  ASP A   4       6.878  15.190   9.334  1.00  0.00           C  
ATOM     45  C   ASP A   4       6.258  15.933   8.211  1.00  0.00           C  
ATOM     46  O   ASP A   4       6.598  15.793   7.037  1.00  0.00           O  
ATOM     47  CB  ASP A   4       6.733  13.697   9.121  1.00  0.00           C  
ATOM     48  CG  ASP A   4       7.660  12.885  10.003  1.00  0.00           C  
ATOM     49  OD1 ASP A   4       7.300  12.635  11.172  1.00  0.00           O  
ATOM     50  OD2 ASP A   4       8.747  12.499   9.524  1.00  0.00           O  
ATOM     51  H   ASP A   4       5.320  15.199  10.740  1.00  0.00           H  
ATOM     52  HA  ASP A   4       7.902  15.473   9.430  1.00  0.00           H  
ATOM     53  HB2 ASP A   4       5.713  13.429   9.349  1.00  0.00           H  
ATOM     54  HB3 ASP A   4       6.941  13.466   8.089  1.00  0.00           H  
ATOM     55  N   LEU A   5       5.316  16.728   8.636  1.00  0.00           N  
ATOM     56  CA  LEU A   5       4.557  17.544   7.752  1.00  0.00           C  
ATOM     57  C   LEU A   5       5.321  18.797   7.394  1.00  0.00           C  
ATOM     58  O   LEU A   5       5.089  19.415   6.354  1.00  0.00           O  
ATOM     59  CB  LEU A   5       3.240  17.870   8.360  1.00  0.00           C  
ATOM     60  CG  LEU A   5       2.365  16.642   8.485  1.00  0.00           C  
ATOM     61  CD1 LEU A   5       1.003  17.066   8.876  1.00  0.00           C  
ATOM     62  CD2 LEU A   5       2.314  15.858   7.179  1.00  0.00           C  
ATOM     63  H   LEU A   5       5.134  16.750   9.603  1.00  0.00           H  
ATOM     64  HA  LEU A   5       4.358  16.960   6.901  1.00  0.00           H  
ATOM     65  HB2 LEU A   5       3.399  18.303   9.335  1.00  0.00           H  
ATOM     66  HB3 LEU A   5       2.734  18.588   7.734  1.00  0.00           H  
ATOM     67  HG  LEU A   5       2.764  15.999   9.248  1.00  0.00           H  
ATOM     68 HD11 LEU A   5       1.032  17.455   9.875  1.00  0.00           H  
ATOM     69 HD12 LEU A   5       0.339  16.223   8.821  1.00  0.00           H  
ATOM     70 HD13 LEU A   5       0.690  17.833   8.193  1.00  0.00           H  
ATOM     71 HD21 LEU A   5       1.383  15.313   7.121  1.00  0.00           H  
ATOM     72 HD22 LEU A   5       3.140  15.162   7.144  1.00  0.00           H  
ATOM     73 HD23 LEU A   5       2.384  16.541   6.346  1.00  0.00           H  
ATOM     74  N   GLN A   6       6.233  19.172   8.284  1.00  0.00           N  
ATOM     75  CA  GLN A   6       7.038  20.359   8.089  1.00  0.00           C  
ATOM     76  C   GLN A   6       8.381  20.260   8.790  1.00  0.00           C  
ATOM     77  O   GLN A   6       9.380  20.721   8.247  1.00  0.00           O  
ATOM     78  CB  GLN A   6       6.231  21.580   8.533  1.00  0.00           C  
ATOM     79  CG  GLN A   6       6.738  22.289   9.780  1.00  0.00           C  
ATOM     80  CD  GLN A   6       5.632  22.540  10.783  1.00  0.00           C  
ATOM     81  OE1 GLN A   6       5.546  23.614  11.379  1.00  0.00           O  
ATOM     82  NE2 GLN A   6       4.779  21.540  10.972  1.00  0.00           N  
ATOM     83  H   GLN A   6       6.354  18.637   9.102  1.00  0.00           H  
ATOM     84  HA  GLN A   6       7.238  20.455   7.042  1.00  0.00           H  
ATOM     85  HB2 GLN A   6       6.224  22.285   7.728  1.00  0.00           H  
ATOM     86  HB3 GLN A   6       5.215  21.265   8.715  1.00  0.00           H  
ATOM     87  HG2 GLN A   6       7.495  21.686  10.251  1.00  0.00           H  
ATOM     88  HG3 GLN A   6       7.163  23.232   9.484  1.00  0.00           H  
ATOM     89 HE21 GLN A   6       4.913  20.716  10.463  1.00  0.00           H  
ATOM     90 HE22 GLN A   6       4.049  21.667  11.609  1.00  0.00           H  
ATOM     91  N   VAL A   7       8.398  19.668   9.985  1.00  0.00           N  
ATOM     92  CA  VAL A   7       9.622  19.509  10.776  1.00  0.00           C  
ATOM     93  C   VAL A   7      10.306  20.853  11.059  1.00  0.00           C  
ATOM     94  O   VAL A   7      10.744  21.098  12.183  1.00  0.00           O  
ATOM     95  CB  VAL A   7      10.620  18.515  10.132  1.00  0.00           C  
ATOM     96  CG1 VAL A   7       9.988  17.141  10.006  1.00  0.00           C  
ATOM     97  CG2 VAL A   7      11.098  18.988   8.773  1.00  0.00           C  
ATOM     98  H   VAL A   7       7.557  19.331  10.357  1.00  0.00           H  
ATOM     99  HA  VAL A   7       9.322  19.091  11.728  1.00  0.00           H  
ATOM    100  HB  VAL A   7      11.480  18.432  10.782  1.00  0.00           H  
ATOM    101 HG11 VAL A   7       9.752  16.761  10.988  1.00  0.00           H  
ATOM    102 HG12 VAL A   7      10.679  16.471   9.516  1.00  0.00           H  
ATOM    103 HG13 VAL A   7       9.083  17.217   9.420  1.00  0.00           H  
ATOM    104 HG21 VAL A   7      10.329  18.796   8.039  1.00  0.00           H  
ATOM    105 HG22 VAL A   7      11.995  18.452   8.503  1.00  0.00           H  
ATOM    106 HG23 VAL A   7      11.309  20.046   8.809  1.00  0.00           H  
ATOM    107  N   GLY A   8      10.382  21.732  10.058  1.00  0.00           N  
ATOM    108  CA  GLY A   8      10.997  23.032  10.266  1.00  0.00           C  
ATOM    109  C   GLY A   8      12.193  23.284   9.368  1.00  0.00           C  
ATOM    110  O   GLY A   8      13.249  23.705   9.839  1.00  0.00           O  
ATOM    111  H   GLY A   8      10.008  21.503   9.178  1.00  0.00           H  
ATOM    112  HA2 GLY A   8      10.257  23.797  10.080  1.00  0.00           H  
ATOM    113  HA3 GLY A   8      11.315  23.103  11.297  1.00  0.00           H  
ATOM    114  N   GLN A   9      12.031  23.028   8.073  1.00  0.00           N  
ATOM    115  CA  GLN A   9      13.110  23.233   7.109  1.00  0.00           C  
ATOM    116  C   GLN A   9      14.253  22.251   7.346  1.00  0.00           C  
ATOM    117  O   GLN A   9      15.338  22.400   6.785  1.00  0.00           O  
ATOM    118  CB  GLN A   9      13.634  24.669   7.190  1.00  0.00           C  
ATOM    119  CG  GLN A   9      12.539  25.721   7.088  1.00  0.00           C  
ATOM    120  CD  GLN A   9      12.517  26.657   8.280  1.00  0.00           C  
ATOM    121  OE1 GLN A   9      13.554  27.164   8.706  1.00  0.00           O  
ATOM    122  NE2 GLN A   9      11.329  26.891   8.825  1.00  0.00           N  
ATOM    123  H   GLN A   9      11.167  22.690   7.757  1.00  0.00           H  
ATOM    124  HA  GLN A   9      12.709  23.065   6.126  1.00  0.00           H  
ATOM    125  HB2 GLN A   9      14.147  24.803   8.130  1.00  0.00           H  
ATOM    126  HB3 GLN A   9      14.332  24.830   6.383  1.00  0.00           H  
ATOM    127  HG2 GLN A   9      12.700  26.305   6.195  1.00  0.00           H  
ATOM    128  HG3 GLN A   9      11.584  25.221   7.023  1.00  0.00           H  
ATOM    129 HE21 GLN A   9      10.545  26.452   8.434  1.00  0.00           H  
ATOM    130 HE22 GLN A   9      11.285  27.493   9.598  1.00  0.00           H  
ATOM    131  N   VAL A  10      13.999  21.248   8.178  1.00  0.00           N  
ATOM    132  CA  VAL A  10      15.003  20.238   8.490  1.00  0.00           C  
ATOM    133  C   VAL A  10      14.932  19.065   7.516  1.00  0.00           C  
ATOM    134  O   VAL A  10      15.883  18.292   7.404  1.00  0.00           O  
ATOM    135  CB  VAL A  10      14.879  19.718   9.952  1.00  0.00           C  
ATOM    136  CG1 VAL A  10      13.665  20.311  10.648  1.00  0.00           C  
ATOM    137  CG2 VAL A  10      14.820  18.195  10.000  1.00  0.00           C  
ATOM    138  H   VAL A  10      13.115  21.181   8.586  1.00  0.00           H  
ATOM    139  HA  VAL A  10      15.972  20.707   8.387  1.00  0.00           H  
ATOM    140  HB  VAL A  10      15.758  20.034  10.494  1.00  0.00           H  
ATOM    141 HG11 VAL A  10      13.784  21.381  10.729  1.00  0.00           H  
ATOM    142 HG12 VAL A  10      13.568  19.881  11.633  1.00  0.00           H  
ATOM    143 HG13 VAL A  10      12.781  20.090  10.069  1.00  0.00           H  
ATOM    144 HG21 VAL A  10      15.725  17.785   9.576  1.00  0.00           H  
ATOM    145 HG22 VAL A  10      13.968  17.851   9.432  1.00  0.00           H  
ATOM    146 HG23 VAL A  10      14.723  17.870  11.026  1.00  0.00           H  
ATOM    147  N   GLU A  11      13.801  18.916   6.826  1.00  0.00           N  
ATOM    148  CA  GLU A  11      13.634  17.822   5.901  1.00  0.00           C  
ATOM    149  C   GLU A  11      12.511  18.148   4.942  1.00  0.00           C  
ATOM    150  O   GLU A  11      12.604  17.861   3.753  1.00  0.00           O  
ATOM    151  CB  GLU A  11      13.320  16.556   6.656  1.00  0.00           C  
ATOM    152  CG  GLU A  11      11.885  16.241   6.495  1.00  0.00           C  
ATOM    153  CD  GLU A  11      11.448  14.969   7.194  1.00  0.00           C  
ATOM    154  OE1 GLU A  11      11.965  14.690   8.296  1.00  0.00           O  
ATOM    155  OE2 GLU A  11      10.590  14.252   6.638  1.00  0.00           O  
ATOM    156  H   GLU A  11      13.044  19.547   6.949  1.00  0.00           H  
ATOM    157  HA  GLU A  11      14.517  17.678   5.346  1.00  0.00           H  
ATOM    158  HB2 GLU A  11      13.911  15.741   6.264  1.00  0.00           H  
ATOM    159  HB3 GLU A  11      13.531  16.695   7.705  1.00  0.00           H  
ATOM    160  HG2 GLU A  11      11.337  17.086   6.885  1.00  0.00           H  
ATOM    161  HG3 GLU A  11      11.707  16.160   5.433  1.00  0.00           H  
ATOM    162  N   LEU A  12      11.459  18.768   5.487  1.00  0.00           N  
ATOM    163  CA  LEU A  12      10.302  19.171   4.733  1.00  0.00           C  
ATOM    164  C   LEU A  12       9.994  18.226   3.580  1.00  0.00           C  
ATOM    165  O   LEU A  12       9.018  17.477   3.605  1.00  0.00           O  
ATOM    166  CB  LEU A  12      10.491  20.564   4.198  1.00  0.00           C  
ATOM    167  CG  LEU A  12      11.669  21.374   4.684  1.00  0.00           C  
ATOM    168  CD1 LEU A  12      13.009  20.773   4.283  1.00  0.00           C  
ATOM    169  CD2 LEU A  12      11.510  22.713   4.056  1.00  0.00           C  
ATOM    170  H   LEU A  12      11.470  18.970   6.438  1.00  0.00           H  
ATOM    171  HA  LEU A  12       9.465  19.197   5.401  1.00  0.00           H  
ATOM    172  HB2 LEU A  12      10.564  20.514   3.148  1.00  0.00           H  
ATOM    173  HB3 LEU A  12       9.613  21.110   4.448  1.00  0.00           H  
ATOM    174  HG  LEU A  12      11.625  21.486   5.751  1.00  0.00           H  
ATOM    175 HD11 LEU A  12      13.469  20.314   5.142  1.00  0.00           H  
ATOM    176 HD12 LEU A  12      13.655  21.553   3.907  1.00  0.00           H  
ATOM    177 HD13 LEU A  12      12.857  20.034   3.513  1.00  0.00           H  
ATOM    178 HD21 LEU A  12      12.368  23.325   4.266  1.00  0.00           H  
ATOM    179 HD22 LEU A  12      10.614  23.171   4.444  1.00  0.00           H  
ATOM    180 HD23 LEU A  12      11.413  22.560   2.991  1.00  0.00           H  
ATOM    181  N   GLY A  13      10.855  18.277   2.579  1.00  0.00           N  
ATOM    182  CA  GLY A  13      10.712  17.441   1.419  1.00  0.00           C  
ATOM    183  C   GLY A  13      10.678  18.234   0.126  1.00  0.00           C  
ATOM    184  O   GLY A  13      11.292  17.841  -0.865  1.00  0.00           O  
ATOM    185  H   GLY A  13      11.613  18.886   2.641  1.00  0.00           H  
ATOM    186  HA2 GLY A  13      11.553  16.775   1.392  1.00  0.00           H  
ATOM    187  HA3 GLY A  13       9.806  16.868   1.507  1.00  0.00           H  
ATOM    188  N   GLY A  14       9.966  19.357   0.134  1.00  0.00           N  
ATOM    189  CA  GLY A  14       9.881  20.185  -1.054  1.00  0.00           C  
ATOM    190  C   GLY A  14       8.554  20.911  -1.172  1.00  0.00           C  
ATOM    191  O   GLY A  14       8.058  21.472  -0.195  1.00  0.00           O  
ATOM    192  H   GLY A  14       9.500  19.626   0.954  1.00  0.00           H  
ATOM    193  HA2 GLY A  14      10.675  20.917  -1.022  1.00  0.00           H  
ATOM    194  HA3 GLY A  14      10.018  19.563  -1.924  1.00  0.00           H  
ATOM    195  N   GLY A  15       7.986  20.912  -2.375  1.00  0.00           N  
ATOM    196  CA  GLY A  15       6.726  21.593  -2.597  1.00  0.00           C  
ATOM    197  C   GLY A  15       5.508  20.705  -2.379  1.00  0.00           C  
ATOM    198  O   GLY A  15       5.114  20.467  -1.237  1.00  0.00           O  
ATOM    199  H   GLY A  15       8.434  20.461  -3.120  1.00  0.00           H  
ATOM    200  HA2 GLY A  15       6.665  22.432  -1.919  1.00  0.00           H  
ATOM    201  HA3 GLY A  15       6.710  21.967  -3.608  1.00  0.00           H  
ATOM    202  N   PRO A  16       4.867  20.223  -3.462  1.00  0.00           N  
ATOM    203  CA  PRO A  16       3.674  19.391  -3.374  1.00  0.00           C  
ATOM    204  C   PRO A  16       3.947  17.902  -3.337  1.00  0.00           C  
ATOM    205  O   PRO A  16       3.801  17.241  -2.309  1.00  0.00           O  
ATOM    206  CB  PRO A  16       2.902  19.778  -4.641  1.00  0.00           C  
ATOM    207  CG  PRO A  16       3.917  20.339  -5.599  1.00  0.00           C  
ATOM    208  CD  PRO A  16       5.229  20.473  -4.861  1.00  0.00           C  
ATOM    209  HA  PRO A  16       3.101  19.635  -2.538  1.00  0.00           H  
ATOM    210  HB2 PRO A  16       2.422  18.901  -5.049  1.00  0.00           H  
ATOM    211  HB3 PRO A  16       2.153  20.515  -4.392  1.00  0.00           H  
ATOM    212  HG2 PRO A  16       4.033  19.667  -6.435  1.00  0.00           H  
ATOM    213  HG3 PRO A  16       3.587  21.307  -5.946  1.00  0.00           H  
ATOM    214  HD2 PRO A  16       5.936  19.736  -5.212  1.00  0.00           H  
ATOM    215  HD3 PRO A  16       5.629  21.468  -4.985  1.00  0.00           H  
ATOM    216  N   GLY A  17       4.336  17.403  -4.470  1.00  0.00           N  
ATOM    217  CA  GLY A  17       4.641  15.989  -4.624  1.00  0.00           C  
ATOM    218  C   GLY A  17       5.907  15.608  -3.893  1.00  0.00           C  
ATOM    219  O   GLY A  17       6.235  14.431  -3.753  1.00  0.00           O  
ATOM    220  H   GLY A  17       4.424  18.012  -5.210  1.00  0.00           H  
ATOM    221  HA2 GLY A  17       3.820  15.408  -4.232  1.00  0.00           H  
ATOM    222  HA3 GLY A  17       4.762  15.766  -5.674  1.00  0.00           H  
ATOM    223  N   ALA A  18       6.617  16.627  -3.433  1.00  0.00           N  
ATOM    224  CA  ALA A  18       7.858  16.462  -2.715  1.00  0.00           C  
ATOM    225  C   ALA A  18       7.692  15.669  -1.437  1.00  0.00           C  
ATOM    226  O   ALA A  18       8.656  15.210  -0.824  1.00  0.00           O  
ATOM    227  CB  ALA A  18       8.420  17.830  -2.429  1.00  0.00           C  
ATOM    228  H   ALA A  18       6.299  17.530  -3.593  1.00  0.00           H  
ATOM    229  HA  ALA A  18       8.505  15.947  -3.343  1.00  0.00           H  
ATOM    230  HB1 ALA A  18       9.320  17.982  -3.003  1.00  0.00           H  
ATOM    231  HB2 ALA A  18       8.637  17.916  -1.375  1.00  0.00           H  
ATOM    232  HB3 ALA A  18       7.679  18.570  -2.709  1.00  0.00           H  
ATOM    233  N   GLY A  19       6.461  15.528  -1.066  1.00  0.00           N  
ATOM    234  CA  GLY A  19       6.100  14.798   0.136  1.00  0.00           C  
ATOM    235  C   GLY A  19       5.481  13.447  -0.169  1.00  0.00           C  
ATOM    236  O   GLY A  19       6.133  12.413  -0.030  1.00  0.00           O  
ATOM    237  H   GLY A  19       5.787  15.931  -1.626  1.00  0.00           H  
ATOM    238  HA2 GLY A  19       6.988  14.648   0.733  1.00  0.00           H  
ATOM    239  HA3 GLY A  19       5.393  15.386   0.701  1.00  0.00           H  
ATOM    240  N   SER A  20       4.218  13.459  -0.584  1.00  0.00           N  
ATOM    241  CA  SER A  20       3.508  12.226  -0.909  1.00  0.00           C  
ATOM    242  C   SER A  20       4.228  11.457  -2.013  1.00  0.00           C  
ATOM    243  O   SER A  20       4.619  12.032  -3.029  1.00  0.00           O  
ATOM    244  CB  SER A  20       2.074  12.538  -1.341  1.00  0.00           C  
ATOM    245  OG  SER A  20       1.174  11.548  -0.877  1.00  0.00           O  
ATOM    246  H   SER A  20       3.753  14.315  -0.673  1.00  0.00           H  
ATOM    247  HA  SER A  20       3.482  11.614  -0.020  1.00  0.00           H  
ATOM    248  HB2 SER A  20       1.778  13.495  -0.934  1.00  0.00           H  
ATOM    249  HB3 SER A  20       2.025  12.576  -2.419  1.00  0.00           H  
ATOM    250  HG  SER A  20       1.377  11.332   0.037  1.00  0.00           H  
ATOM    251  N   LEU A  21       4.401  10.155  -1.806  1.00  0.00           N  
ATOM    252  CA  LEU A  21       5.075   9.308  -2.784  1.00  0.00           C  
ATOM    253  C   LEU A  21       4.683   7.849  -2.607  1.00  0.00           C  
ATOM    254  O   LEU A  21       4.781   7.288  -1.516  1.00  0.00           O  
ATOM    255  CB  LEU A  21       6.593   9.465  -2.666  1.00  0.00           C  
ATOM    256  CG  LEU A  21       7.224  10.432  -3.670  1.00  0.00           C  
ATOM    257  CD1 LEU A  21       8.621  10.830  -3.220  1.00  0.00           C  
ATOM    258  CD2 LEU A  21       7.264   9.808  -5.057  1.00  0.00           C  
ATOM    259  H   LEU A  21       4.068   9.755  -0.976  1.00  0.00           H  
ATOM    260  HA  LEU A  21       4.765   9.625  -3.771  1.00  0.00           H  
ATOM    261  HB2 LEU A  21       6.821   9.814  -1.670  1.00  0.00           H  
ATOM    262  HB3 LEU A  21       7.045   8.496  -2.803  1.00  0.00           H  
ATOM    263  HG  LEU A  21       6.622  11.328  -3.723  1.00  0.00           H  
ATOM    264 HD11 LEU A  21       9.026  10.060  -2.581  1.00  0.00           H  
ATOM    265 HD12 LEU A  21       8.572  11.762  -2.676  1.00  0.00           H  
ATOM    266 HD13 LEU A  21       9.257  10.951  -4.085  1.00  0.00           H  
ATOM    267 HD21 LEU A  21       6.348   9.261  -5.232  1.00  0.00           H  
ATOM    268 HD22 LEU A  21       8.104   9.132  -5.123  1.00  0.00           H  
ATOM    269 HD23 LEU A  21       7.368  10.585  -5.798  1.00  0.00           H  
ATOM    270  N   GLN A  22       4.227   7.251  -3.698  1.00  0.00           N  
ATOM    271  CA  GLN A  22       3.795   5.863  -3.701  1.00  0.00           C  
ATOM    272  C   GLN A  22       4.866   4.882  -4.221  1.00  0.00           C  
ATOM    273  O   GLN A  22       4.716   3.675  -4.033  1.00  0.00           O  
ATOM    274  CB  GLN A  22       2.556   5.738  -4.574  1.00  0.00           C  
ATOM    275  CG  GLN A  22       2.881   5.885  -6.046  1.00  0.00           C  
ATOM    276  CD  GLN A  22       2.444   4.683  -6.862  1.00  0.00           C  
ATOM    277  OE1 GLN A  22       1.345   4.658  -7.414  1.00  0.00           O  
ATOM    278  NE2 GLN A  22       3.310   3.678  -6.938  1.00  0.00           N  
ATOM    279  H   GLN A  22       4.163   7.768  -4.529  1.00  0.00           H  
ATOM    280  HA  GLN A  22       3.535   5.593  -2.691  1.00  0.00           H  
ATOM    281  HB2 GLN A  22       2.105   4.770  -4.412  1.00  0.00           H  
ATOM    282  HB3 GLN A  22       1.852   6.510  -4.301  1.00  0.00           H  
ATOM    283  HG2 GLN A  22       2.389   6.768  -6.426  1.00  0.00           H  
ATOM    284  HG3 GLN A  22       3.955   6.000  -6.144  1.00  0.00           H  
ATOM    285 HE21 GLN A  22       4.169   3.769  -6.474  1.00  0.00           H  
ATOM    286 HE22 GLN A  22       3.052   2.884  -7.450  1.00  0.00           H  
ATOM    287  N   PRO A  23       5.963   5.344  -4.877  1.00  0.00           N  
ATOM    288  CA  PRO A  23       6.989   4.426  -5.375  1.00  0.00           C  
ATOM    289  C   PRO A  23       7.736   3.801  -4.245  1.00  0.00           C  
ATOM    290  O   PRO A  23       8.173   2.652  -4.271  1.00  0.00           O  
ATOM    291  CB  PRO A  23       7.910   5.323  -6.181  1.00  0.00           C  
ATOM    292  CG  PRO A  23       7.733   6.678  -5.627  1.00  0.00           C  
ATOM    293  CD  PRO A  23       6.317   6.751  -5.167  1.00  0.00           C  
ATOM    294  HA  PRO A  23       6.577   3.674  -5.976  1.00  0.00           H  
ATOM    295  HB2 PRO A  23       8.917   4.998  -6.069  1.00  0.00           H  
ATOM    296  HB3 PRO A  23       7.623   5.286  -7.197  1.00  0.00           H  
ATOM    297  HG2 PRO A  23       8.406   6.824  -4.797  1.00  0.00           H  
ATOM    298  HG3 PRO A  23       7.916   7.416  -6.395  1.00  0.00           H  
ATOM    299  HD2 PRO A  23       6.273   7.347  -4.283  1.00  0.00           H  
ATOM    300  HD3 PRO A  23       5.698   7.160  -5.944  1.00  0.00           H  
ATOM    301  N   LEU A  24       7.824   4.611  -3.257  1.00  0.00           N  
ATOM    302  CA  LEU A  24       8.468   4.274  -2.004  1.00  0.00           C  
ATOM    303  C   LEU A  24       7.431   3.724  -1.041  1.00  0.00           C  
ATOM    304  O   LEU A  24       7.531   2.586  -0.581  1.00  0.00           O  
ATOM    305  CB  LEU A  24       9.177   5.488  -1.386  1.00  0.00           C  
ATOM    306  CG  LEU A  24       8.580   6.859  -1.724  1.00  0.00           C  
ATOM    307  CD1 LEU A  24       8.395   7.687  -0.462  1.00  0.00           C  
ATOM    308  CD2 LEU A  24       9.469   7.594  -2.717  1.00  0.00           C  
ATOM    309  H   LEU A  24       7.403   5.471  -3.389  1.00  0.00           H  
ATOM    310  HA  LEU A  24       9.194   3.510  -2.210  1.00  0.00           H  
ATOM    311  HB2 LEU A  24       9.158   5.371  -0.315  1.00  0.00           H  
ATOM    312  HB3 LEU A  24      10.206   5.478  -1.712  1.00  0.00           H  
ATOM    313  HG  LEU A  24       7.610   6.724  -2.177  1.00  0.00           H  
ATOM    314 HD11 LEU A  24       8.284   7.029   0.387  1.00  0.00           H  
ATOM    315 HD12 LEU A  24       7.512   8.301  -0.560  1.00  0.00           H  
ATOM    316 HD13 LEU A  24       9.259   8.320  -0.317  1.00  0.00           H  
ATOM    317 HD21 LEU A  24       8.857   8.163  -3.400  1.00  0.00           H  
ATOM    318 HD22 LEU A  24      10.058   6.878  -3.272  1.00  0.00           H  
ATOM    319 HD23 LEU A  24      10.129   8.263  -2.183  1.00  0.00           H  
ATOM    320  N   ALA A  25       6.415   4.534  -0.766  1.00  0.00           N  
ATOM    321  CA  ALA A  25       5.326   4.129   0.112  1.00  0.00           C  
ATOM    322  C   ALA A  25       5.836   3.557   1.430  1.00  0.00           C  
ATOM    323  O   ALA A  25       5.135   2.780   2.080  1.00  0.00           O  
ATOM    324  CB  ALA A  25       4.467   3.100  -0.606  1.00  0.00           C  
ATOM    325  H   ALA A  25       6.385   5.420  -1.185  1.00  0.00           H  
ATOM    326  HA  ALA A  25       4.716   4.995   0.315  1.00  0.00           H  
ATOM    327  HB1 ALA A  25       4.756   2.104  -0.294  1.00  0.00           H  
ATOM    328  HB2 ALA A  25       4.611   3.200  -1.675  1.00  0.00           H  
ATOM    329  HB3 ALA A  25       3.427   3.267  -0.366  1.00  0.00           H  
ATOM    330  N   LEU A  26       7.058   3.924   1.820  1.00  0.00           N  
ATOM    331  CA  LEU A  26       7.643   3.413   3.061  1.00  0.00           C  
ATOM    332  C   LEU A  26       7.399   1.911   3.165  1.00  0.00           C  
ATOM    333  O   LEU A  26       7.216   1.367   4.253  1.00  0.00           O  
ATOM    334  CB  LEU A  26       7.040   4.130   4.271  1.00  0.00           C  
ATOM    335  CG  LEU A  26       8.022   4.424   5.406  1.00  0.00           C  
ATOM    336  CD1 LEU A  26       7.343   5.229   6.503  1.00  0.00           C  
ATOM    337  CD2 LEU A  26       8.590   3.129   5.967  1.00  0.00           C  
ATOM    338  H   LEU A  26       7.579   4.537   1.261  1.00  0.00           H  
ATOM    339  HA  LEU A  26       8.707   3.597   3.030  1.00  0.00           H  
ATOM    340  HB2 LEU A  26       6.620   5.067   3.934  1.00  0.00           H  
ATOM    341  HB3 LEU A  26       6.242   3.518   4.665  1.00  0.00           H  
ATOM    342  HG  LEU A  26       8.842   5.012   5.021  1.00  0.00           H  
ATOM    343 HD11 LEU A  26       8.039   5.949   6.906  1.00  0.00           H  
ATOM    344 HD12 LEU A  26       7.018   4.565   7.290  1.00  0.00           H  
ATOM    345 HD13 LEU A  26       6.487   5.746   6.094  1.00  0.00           H  
ATOM    346 HD21 LEU A  26       9.126   3.337   6.881  1.00  0.00           H  
ATOM    347 HD22 LEU A  26       9.264   2.690   5.246  1.00  0.00           H  
ATOM    348 HD23 LEU A  26       7.783   2.440   6.171  1.00  0.00           H  
ATOM    349  N   GLU A  27       7.371   1.261   2.005  1.00  0.00           N  
ATOM    350  CA  GLU A  27       7.120  -0.164   1.918  1.00  0.00           C  
ATOM    351  C   GLU A  27       7.473  -0.682   0.526  1.00  0.00           C  
ATOM    352  O   GLU A  27       8.545  -0.385  -0.001  1.00  0.00           O  
ATOM    353  CB  GLU A  27       5.663  -0.445   2.280  1.00  0.00           C  
ATOM    354  CG  GLU A  27       5.408  -1.871   2.743  1.00  0.00           C  
ATOM    355  CD  GLU A  27       4.140  -2.459   2.153  1.00  0.00           C  
ATOM    356  OE1 GLU A  27       3.916  -2.285   0.937  1.00  0.00           O  
ATOM    357  OE2 GLU A  27       3.372  -3.091   2.908  1.00  0.00           O  
ATOM    358  H   GLU A  27       7.507   1.764   1.178  1.00  0.00           H  
ATOM    359  HA  GLU A  27       7.741  -0.662   2.624  1.00  0.00           H  
ATOM    360  HB2 GLU A  27       5.381   0.220   3.079  1.00  0.00           H  
ATOM    361  HB3 GLU A  27       5.043  -0.248   1.421  1.00  0.00           H  
ATOM    362  HG2 GLU A  27       6.243  -2.488   2.446  1.00  0.00           H  
ATOM    363  HG3 GLU A  27       5.322  -1.877   3.820  1.00  0.00           H  
ATOM    364  N   GLY A  28       6.584  -1.464  -0.051  1.00  0.00           N  
ATOM    365  CA  GLY A  28       6.827  -2.026  -1.365  1.00  0.00           C  
ATOM    366  C   GLY A  28       7.804  -3.179  -1.301  1.00  0.00           C  
ATOM    367  O   GLY A  28       8.539  -3.441  -2.253  1.00  0.00           O  
ATOM    368  H   GLY A  28       5.764  -1.671   0.425  1.00  0.00           H  
ATOM    369  HA2 GLY A  28       5.891  -2.377  -1.777  1.00  0.00           H  
ATOM    370  HA3 GLY A  28       7.231  -1.257  -2.007  1.00  0.00           H  
ATOM    371  N   SER A  29       7.815  -3.862  -0.159  1.00  0.00           N  
ATOM    372  CA  SER A  29       8.709  -4.994   0.066  1.00  0.00           C  
ATOM    373  C   SER A  29      10.123  -4.520   0.381  1.00  0.00           C  
ATOM    374  O   SER A  29      11.070  -5.303   0.342  1.00  0.00           O  
ATOM    375  CB  SER A  29       8.723  -5.932  -1.144  1.00  0.00           C  
ATOM    376  OG  SER A  29       7.427  -6.063  -1.703  1.00  0.00           O  
ATOM    377  H   SER A  29       7.208  -3.590   0.562  1.00  0.00           H  
ATOM    378  HA  SER A  29       8.338  -5.529   0.921  1.00  0.00           H  
ATOM    379  HB2 SER A  29       9.387  -5.534  -1.898  1.00  0.00           H  
ATOM    380  HB3 SER A  29       9.070  -6.908  -0.837  1.00  0.00           H  
ATOM    381  HG  SER A  29       7.491  -6.477  -2.567  1.00  0.00           H  
ATOM    382  N   LEU A  30      10.250  -3.222   0.651  1.00  0.00           N  
ATOM    383  CA  LEU A  30      11.534  -2.589   0.938  1.00  0.00           C  
ATOM    384  C   LEU A  30      12.168  -2.250  -0.376  1.00  0.00           C  
ATOM    385  O   LEU A  30      13.357  -2.453  -0.621  1.00  0.00           O  
ATOM    386  CB  LEU A  30      12.439  -3.470   1.800  1.00  0.00           C  
ATOM    387  CG  LEU A  30      11.973  -3.593   3.247  1.00  0.00           C  
ATOM    388  CD1 LEU A  30      11.892  -2.214   3.881  1.00  0.00           C  
ATOM    389  CD2 LEU A  30      10.618  -4.280   3.306  1.00  0.00           C  
ATOM    390  H   LEU A  30       9.454  -2.655   0.604  1.00  0.00           H  
ATOM    391  HA  LEU A  30      11.332  -1.667   1.463  1.00  0.00           H  
ATOM    392  HB2 LEU A  30      12.486  -4.457   1.365  1.00  0.00           H  
ATOM    393  HB3 LEU A  30      13.431  -3.046   1.800  1.00  0.00           H  
ATOM    394  HG  LEU A  30      12.682  -4.185   3.806  1.00  0.00           H  
ATOM    395 HD11 LEU A  30      11.523  -2.303   4.891  1.00  0.00           H  
ATOM    396 HD12 LEU A  30      11.220  -1.595   3.302  1.00  0.00           H  
ATOM    397 HD13 LEU A  30      12.875  -1.766   3.893  1.00  0.00           H  
ATOM    398 HD21 LEU A  30      10.376  -4.513   4.332  1.00  0.00           H  
ATOM    399 HD22 LEU A  30      10.650  -5.189   2.725  1.00  0.00           H  
ATOM    400 HD23 LEU A  30       9.864  -3.618   2.899  1.00  0.00           H  
ATOM    401  N   GLN A  31      11.296  -1.739  -1.217  1.00  0.00           N  
ATOM    402  CA  GLN A  31      11.618  -1.336  -2.558  1.00  0.00           C  
ATOM    403  C   GLN A  31      12.322  -2.456  -3.321  1.00  0.00           C  
ATOM    404  O   GLN A  31      12.395  -3.582  -2.786  1.00  0.00           O  
ATOM    405  CB  GLN A  31      12.473  -0.068  -2.556  1.00  0.00           C  
ATOM    406  CG  GLN A  31      11.743   1.159  -2.035  1.00  0.00           C  
ATOM    407  CD  GLN A  31      10.504   1.488  -2.843  1.00  0.00           C  
ATOM    408  OE1 GLN A  31       9.383   1.181  -2.434  1.00  0.00           O  
ATOM    409  NE2 GLN A  31      10.698   2.114  -3.998  1.00  0.00           N  
ATOM    410  OXT GLN A  31      12.792  -2.197  -4.449  1.00  0.00           O  
ATOM    411  H   GLN A  31      10.371  -1.633  -0.909  1.00  0.00           H  
ATOM    412  HA  GLN A  31      10.675  -1.130  -3.027  1.00  0.00           H  
ATOM    413  HB2 GLN A  31      13.342  -0.235  -1.936  1.00  0.00           H  
ATOM    414  HB3 GLN A  31      12.797   0.134  -3.566  1.00  0.00           H  
ATOM    415  HG2 GLN A  31      11.450   0.979  -1.012  1.00  0.00           H  
ATOM    416  HG3 GLN A  31      12.415   2.004  -2.074  1.00  0.00           H  
ATOM    417 HE21 GLN A  31      11.618   2.326  -4.260  1.00  0.00           H  
ATOM    418 HE22 GLN A  31       9.913   2.339  -4.540  1.00  0.00           H  
TER     419      GLN A  31                                                      
ENDMDL                                                                          
MODEL        9                                                                  
ATOM      1  N   GLU A   1      11.045  25.292  16.498  1.00  0.00           N  
ATOM      2  CA  GLU A   1       9.581  25.028  16.504  1.00  0.00           C  
ATOM      3  C   GLU A   1       9.241  23.787  15.686  1.00  0.00           C  
ATOM      4  O   GLU A   1       8.768  22.788  16.229  1.00  0.00           O  
ATOM      5  CB  GLU A   1       8.864  26.252  15.930  1.00  0.00           C  
ATOM      6  CG  GLU A   1       7.512  26.520  16.571  1.00  0.00           C  
ATOM      7  CD  GLU A   1       7.547  27.686  17.541  1.00  0.00           C  
ATOM      8  OE1 GLU A   1       8.164  27.544  18.617  1.00  0.00           O  
ATOM      9  OE2 GLU A   1       6.957  28.740  17.222  1.00  0.00           O  
ATOM     10  H1  GLU A   1      11.313  25.561  15.531  1.00  0.00           H  
ATOM     11  H2  GLU A   1      11.524  24.417  16.792  1.00  0.00           H  
ATOM     12  H3  GLU A   1      11.231  26.065  17.167  1.00  0.00           H  
ATOM     13  HA  GLU A   1       9.264  24.876  17.525  1.00  0.00           H  
ATOM     14  HB2 GLU A   1       9.487  27.121  16.077  1.00  0.00           H  
ATOM     15  HB3 GLU A   1       8.714  26.102  14.871  1.00  0.00           H  
ATOM     16  HG2 GLU A   1       6.796  26.741  15.793  1.00  0.00           H  
ATOM     17  HG3 GLU A   1       7.199  25.636  17.106  1.00  0.00           H  
ATOM     18  N   ALA A   2       9.480  23.866  14.375  1.00  0.00           N  
ATOM     19  CA  ALA A   2       9.196  22.745  13.452  1.00  0.00           C  
ATOM     20  C   ALA A   2       7.751  22.726  13.008  1.00  0.00           C  
ATOM     21  O   ALA A   2       7.333  21.908  12.191  1.00  0.00           O  
ATOM     22  CB  ALA A   2       9.521  21.428  14.101  1.00  0.00           C  
ATOM     23  H   ALA A   2       9.853  24.706  14.018  1.00  0.00           H  
ATOM     24  HA  ALA A   2       9.810  22.858  12.586  1.00  0.00           H  
ATOM     25  HB1 ALA A   2      10.421  21.525  14.683  1.00  0.00           H  
ATOM     26  HB2 ALA A   2       9.653  20.677  13.340  1.00  0.00           H  
ATOM     27  HB3 ALA A   2       8.699  21.157  14.743  1.00  0.00           H  
ATOM     28  N   GLU A   3       7.009  23.635  13.556  1.00  0.00           N  
ATOM     29  CA  GLU A   3       5.596  23.779  13.247  1.00  0.00           C  
ATOM     30  C   GLU A   3       5.385  24.473  11.935  1.00  0.00           C  
ATOM     31  O   GLU A   3       4.298  24.474  11.356  1.00  0.00           O  
ATOM     32  CB  GLU A   3       4.931  24.589  14.307  1.00  0.00           C  
ATOM     33  CG  GLU A   3       4.903  23.931  15.677  1.00  0.00           C  
ATOM     34  CD  GLU A   3       3.950  24.620  16.635  1.00  0.00           C  
ATOM     35  OE1 GLU A   3       4.241  25.765  17.039  1.00  0.00           O  
ATOM     36  OE2 GLU A   3       2.915  24.013  16.981  1.00  0.00           O  
ATOM     37  H   GLU A   3       7.427  24.234  14.187  1.00  0.00           H  
ATOM     38  HA  GLU A   3       5.180  22.825  13.192  1.00  0.00           H  
ATOM     39  HB2 GLU A   3       5.477  25.514  14.371  1.00  0.00           H  
ATOM     40  HB3 GLU A   3       3.925  24.790  13.992  1.00  0.00           H  
ATOM     41  HG2 GLU A   3       4.592  22.903  15.562  1.00  0.00           H  
ATOM     42  HG3 GLU A   3       5.898  23.960  16.097  1.00  0.00           H  
ATOM     43  N   ASP A   4       6.458  25.010  11.474  1.00  0.00           N  
ATOM     44  CA  ASP A   4       6.508  25.686  10.205  1.00  0.00           C  
ATOM     45  C   ASP A   4       7.102  24.717   9.250  1.00  0.00           C  
ATOM     46  O   ASP A   4       7.282  24.966   8.058  1.00  0.00           O  
ATOM     47  CB  ASP A   4       7.366  26.936  10.296  1.00  0.00           C  
ATOM     48  CG  ASP A   4       6.653  28.089  10.976  1.00  0.00           C  
ATOM     49  OD1 ASP A   4       5.944  27.843  11.974  1.00  0.00           O  
ATOM     50  OD2 ASP A   4       6.801  29.236  10.508  1.00  0.00           O  
ATOM     51  H   ASP A   4       7.273  24.881  11.987  1.00  0.00           H  
ATOM     52  HA  ASP A   4       5.516  25.920   9.906  1.00  0.00           H  
ATOM     53  HB2 ASP A   4       8.251  26.694  10.865  1.00  0.00           H  
ATOM     54  HB3 ASP A   4       7.652  27.242   9.302  1.00  0.00           H  
ATOM     55  N   LEU A   5       7.421  23.600   9.845  1.00  0.00           N  
ATOM     56  CA  LEU A   5       8.034  22.512   9.138  1.00  0.00           C  
ATOM     57  C   LEU A   5       7.003  21.595   8.497  1.00  0.00           C  
ATOM     58  O   LEU A   5       7.284  20.922   7.505  1.00  0.00           O  
ATOM     59  CB  LEU A   5       8.975  21.732  10.029  1.00  0.00           C  
ATOM     60  CG  LEU A   5      10.416  21.666   9.513  1.00  0.00           C  
ATOM     61  CD1 LEU A   5      10.692  22.703   8.428  1.00  0.00           C  
ATOM     62  CD2 LEU A   5      11.368  21.875  10.657  1.00  0.00           C  
ATOM     63  H   LEU A   5       7.236  23.531  10.809  1.00  0.00           H  
ATOM     64  HA  LEU A   5       8.618  22.957   8.385  1.00  0.00           H  
ATOM     65  HB2 LEU A   5       8.984  22.199  11.001  1.00  0.00           H  
ATOM     66  HB3 LEU A   5       8.603  20.724  10.130  1.00  0.00           H  
ATOM     67  HG  LEU A   5      10.590  20.698   9.093  1.00  0.00           H  
ATOM     68 HD11 LEU A   5      11.757  22.781   8.269  1.00  0.00           H  
ATOM     69 HD12 LEU A   5      10.305  23.663   8.742  1.00  0.00           H  
ATOM     70 HD13 LEU A   5      10.210  22.403   7.510  1.00  0.00           H  
ATOM     71 HD21 LEU A   5      12.381  21.809  10.299  1.00  0.00           H  
ATOM     72 HD22 LEU A   5      11.193  21.126  11.411  1.00  0.00           H  
ATOM     73 HD23 LEU A   5      11.192  22.856  11.067  1.00  0.00           H  
ATOM     74  N   GLN A   6       5.804  21.573   9.070  1.00  0.00           N  
ATOM     75  CA  GLN A   6       4.726  20.741   8.555  1.00  0.00           C  
ATOM     76  C   GLN A   6       3.930  21.453   7.480  1.00  0.00           C  
ATOM     77  O   GLN A   6       2.845  21.026   7.086  1.00  0.00           O  
ATOM     78  CB  GLN A   6       3.856  20.268   9.706  1.00  0.00           C  
ATOM     79  CG  GLN A   6       2.448  20.784   9.669  1.00  0.00           C  
ATOM     80  CD  GLN A   6       2.364  22.284   9.877  1.00  0.00           C  
ATOM     81  OE1 GLN A   6       2.517  22.779  10.994  1.00  0.00           O  
ATOM     82  NE2 GLN A   6       2.120  23.016   8.794  1.00  0.00           N  
ATOM     83  H   GLN A   6       5.640  22.133   9.861  1.00  0.00           H  
ATOM     84  HA  GLN A   6       5.154  19.904   8.103  1.00  0.00           H  
ATOM     85  HB2 GLN A   6       3.817  19.189   9.689  1.00  0.00           H  
ATOM     86  HB3 GLN A   6       4.308  20.586  10.634  1.00  0.00           H  
ATOM     87  HG2 GLN A   6       2.009  20.540   8.718  1.00  0.00           H  
ATOM     88  HG3 GLN A   6       1.915  20.293  10.437  1.00  0.00           H  
ATOM     89 HE21 GLN A   6       2.001  22.553   7.940  1.00  0.00           H  
ATOM     90 HE22 GLN A   6       2.088  23.987   8.887  1.00  0.00           H  
ATOM     91  N   VAL A   7       4.486  22.534   7.003  1.00  0.00           N  
ATOM     92  CA  VAL A   7       3.879  23.332   5.990  1.00  0.00           C  
ATOM     93  C   VAL A   7       3.908  22.632   4.636  1.00  0.00           C  
ATOM     94  O   VAL A   7       4.393  23.187   3.650  1.00  0.00           O  
ATOM     95  CB  VAL A   7       4.624  24.666   5.922  1.00  0.00           C  
ATOM     96  CG1 VAL A   7       4.666  25.268   7.316  1.00  0.00           C  
ATOM     97  CG2 VAL A   7       6.036  24.444   5.401  1.00  0.00           C  
ATOM     98  H   VAL A   7       5.335  22.818   7.349  1.00  0.00           H  
ATOM     99  HA  VAL A   7       2.875  23.519   6.287  1.00  0.00           H  
ATOM    100  HB  VAL A   7       4.100  25.337   5.258  1.00  0.00           H  
ATOM    101 HG11 VAL A   7       3.717  25.729   7.539  1.00  0.00           H  
ATOM    102 HG12 VAL A   7       5.451  26.007   7.367  1.00  0.00           H  
ATOM    103 HG13 VAL A   7       4.862  24.476   8.036  1.00  0.00           H  
ATOM    104 HG21 VAL A   7       6.697  25.184   5.823  1.00  0.00           H  
ATOM    105 HG22 VAL A   7       6.041  24.524   4.324  1.00  0.00           H  
ATOM    106 HG23 VAL A   7       6.369  23.453   5.693  1.00  0.00           H  
ATOM    107  N   GLY A   8       3.390  21.406   4.590  1.00  0.00           N  
ATOM    108  CA  GLY A   8       3.383  20.671   3.346  1.00  0.00           C  
ATOM    109  C   GLY A   8       2.210  21.042   2.470  1.00  0.00           C  
ATOM    110  O   GLY A   8       2.351  21.808   1.517  1.00  0.00           O  
ATOM    111  H   GLY A   8       3.009  20.997   5.407  1.00  0.00           H  
ATOM    112  HA2 GLY A   8       4.298  20.881   2.814  1.00  0.00           H  
ATOM    113  HA3 GLY A   8       3.338  19.618   3.564  1.00  0.00           H  
ATOM    114  N   GLN A   9       1.044  20.510   2.806  1.00  0.00           N  
ATOM    115  CA  GLN A   9      -0.167  20.793   2.067  1.00  0.00           C  
ATOM    116  C   GLN A   9      -1.163  21.511   2.966  1.00  0.00           C  
ATOM    117  O   GLN A   9      -1.953  22.336   2.509  1.00  0.00           O  
ATOM    118  CB  GLN A   9      -0.780  19.502   1.522  1.00  0.00           C  
ATOM    119  CG  GLN A   9       0.232  18.583   0.856  1.00  0.00           C  
ATOM    120  CD  GLN A   9       1.014  19.275  -0.244  1.00  0.00           C  
ATOM    121  OE1 GLN A   9       0.687  20.390  -0.647  1.00  0.00           O  
ATOM    122  NE2 GLN A   9       2.054  18.612  -0.737  1.00  0.00           N  
ATOM    123  H   GLN A   9       0.995  19.923   3.580  1.00  0.00           H  
ATOM    124  HA  GLN A   9       0.094  21.436   1.250  1.00  0.00           H  
ATOM    125  HB2 GLN A   9      -1.243  18.964   2.336  1.00  0.00           H  
ATOM    126  HB3 GLN A   9      -1.536  19.756   0.793  1.00  0.00           H  
ATOM    127  HG2 GLN A   9       0.928  18.233   1.604  1.00  0.00           H  
ATOM    128  HG3 GLN A   9      -0.292  17.740   0.430  1.00  0.00           H  
ATOM    129 HE21 GLN A   9       2.256  17.726  -0.367  1.00  0.00           H  
ATOM    130 HE22 GLN A   9       2.578  19.036  -1.448  1.00  0.00           H  
ATOM    131  N   VAL A  10      -1.112  21.188   4.254  1.00  0.00           N  
ATOM    132  CA  VAL A  10      -1.996  21.793   5.233  1.00  0.00           C  
ATOM    133  C   VAL A  10      -1.453  21.579   6.656  1.00  0.00           C  
ATOM    134  O   VAL A  10      -1.443  22.506   7.465  1.00  0.00           O  
ATOM    135  CB  VAL A  10      -3.441  21.246   5.083  1.00  0.00           C  
ATOM    136  CG1 VAL A  10      -3.433  19.816   4.563  1.00  0.00           C  
ATOM    137  CG2 VAL A  10      -4.219  21.335   6.385  1.00  0.00           C  
ATOM    138  H   VAL A  10      -0.457  20.524   4.554  1.00  0.00           H  
ATOM    139  HA  VAL A  10      -2.019  22.856   5.034  1.00  0.00           H  
ATOM    140  HB  VAL A  10      -3.950  21.857   4.351  1.00  0.00           H  
ATOM    141 HG11 VAL A  10      -2.478  19.359   4.776  1.00  0.00           H  
ATOM    142 HG12 VAL A  10      -3.599  19.820   3.496  1.00  0.00           H  
ATOM    143 HG13 VAL A  10      -4.217  19.252   5.047  1.00  0.00           H  
ATOM    144 HG21 VAL A  10      -4.214  20.370   6.865  1.00  0.00           H  
ATOM    145 HG22 VAL A  10      -5.237  21.629   6.177  1.00  0.00           H  
ATOM    146 HG23 VAL A  10      -3.759  22.064   7.033  1.00  0.00           H  
ATOM    147  N   GLU A  11      -0.992  20.361   6.950  1.00  0.00           N  
ATOM    148  CA  GLU A  11      -0.437  20.031   8.265  1.00  0.00           C  
ATOM    149  C   GLU A  11       0.268  18.719   8.112  1.00  0.00           C  
ATOM    150  O   GLU A  11       1.445  18.545   8.426  1.00  0.00           O  
ATOM    151  CB  GLU A  11      -1.528  19.894   9.299  1.00  0.00           C  
ATOM    152  CG  GLU A  11      -2.849  19.868   8.633  1.00  0.00           C  
ATOM    153  CD  GLU A  11      -3.931  19.185   9.444  1.00  0.00           C  
ATOM    154  OE1 GLU A  11      -3.687  18.061   9.931  1.00  0.00           O  
ATOM    155  OE2 GLU A  11      -5.022  19.775   9.594  1.00  0.00           O  
ATOM    156  H   GLU A  11      -1.016  19.642   6.259  1.00  0.00           H  
ATOM    157  HA  GLU A  11       0.222  20.801   8.545  1.00  0.00           H  
ATOM    158  HB2 GLU A  11      -1.392  18.974   9.853  1.00  0.00           H  
ATOM    159  HB3 GLU A  11      -1.495  20.735   9.974  1.00  0.00           H  
ATOM    160  HG2 GLU A  11      -3.123  20.887   8.443  1.00  0.00           H  
ATOM    161  HG3 GLU A  11      -2.714  19.349   7.689  1.00  0.00           H  
ATOM    162  N   LEU A  12      -0.505  17.817   7.546  1.00  0.00           N  
ATOM    163  CA  LEU A  12      -0.071  16.500   7.218  1.00  0.00           C  
ATOM    164  C   LEU A  12       1.106  16.578   6.294  1.00  0.00           C  
ATOM    165  O   LEU A  12       2.085  15.840   6.407  1.00  0.00           O  
ATOM    166  CB  LEU A  12      -1.194  15.807   6.525  1.00  0.00           C  
ATOM    167  CG  LEU A  12      -1.757  16.476   5.288  1.00  0.00           C  
ATOM    168  CD1 LEU A  12      -1.862  15.446   4.194  1.00  0.00           C  
ATOM    169  CD2 LEU A  12      -3.104  17.087   5.608  1.00  0.00           C  
ATOM    170  H   LEU A  12      -1.412  18.077   7.295  1.00  0.00           H  
ATOM    171  HA  LEU A  12       0.172  15.965   8.094  1.00  0.00           H  
ATOM    172  HB2 LEU A  12      -0.840  14.865   6.242  1.00  0.00           H  
ATOM    173  HB3 LEU A  12      -1.985  15.692   7.225  1.00  0.00           H  
ATOM    174  HG  LEU A  12      -1.096  17.254   4.951  1.00  0.00           H  
ATOM    175 HD11 LEU A  12      -1.545  15.877   3.259  1.00  0.00           H  
ATOM    176 HD12 LEU A  12      -2.882  15.107   4.115  1.00  0.00           H  
ATOM    177 HD13 LEU A  12      -1.219  14.614   4.447  1.00  0.00           H  
ATOM    178 HD21 LEU A  12      -3.686  16.382   6.182  1.00  0.00           H  
ATOM    179 HD22 LEU A  12      -3.622  17.327   4.691  1.00  0.00           H  
ATOM    180 HD23 LEU A  12      -2.957  17.984   6.189  1.00  0.00           H  
ATOM    181  N   GLY A  13       0.968  17.503   5.373  1.00  0.00           N  
ATOM    182  CA  GLY A  13       1.991  17.744   4.376  1.00  0.00           C  
ATOM    183  C   GLY A  13       2.593  16.468   3.815  1.00  0.00           C  
ATOM    184  O   GLY A  13       3.754  16.452   3.407  1.00  0.00           O  
ATOM    185  H   GLY A  13       0.132  18.042   5.381  1.00  0.00           H  
ATOM    186  HA2 GLY A  13       1.553  18.302   3.567  1.00  0.00           H  
ATOM    187  HA3 GLY A  13       2.776  18.332   4.824  1.00  0.00           H  
ATOM    188  N   GLY A  14       1.804  15.397   3.791  1.00  0.00           N  
ATOM    189  CA  GLY A  14       2.293  14.133   3.272  1.00  0.00           C  
ATOM    190  C   GLY A  14       1.227  13.054   3.247  1.00  0.00           C  
ATOM    191  O   GLY A  14       1.413  11.981   3.821  1.00  0.00           O  
ATOM    192  H   GLY A  14       0.888  15.467   4.129  1.00  0.00           H  
ATOM    193  HA2 GLY A  14       2.657  14.287   2.268  1.00  0.00           H  
ATOM    194  HA3 GLY A  14       3.112  13.798   3.890  1.00  0.00           H  
ATOM    195  N   GLY A  15       0.107  13.334   2.584  1.00  0.00           N  
ATOM    196  CA  GLY A  15      -0.965  12.360   2.511  1.00  0.00           C  
ATOM    197  C   GLY A  15      -1.585  12.255   1.126  1.00  0.00           C  
ATOM    198  O   GLY A  15      -1.154  11.440   0.311  1.00  0.00           O  
ATOM    199  H   GLY A  15       0.008  14.204   2.147  1.00  0.00           H  
ATOM    200  HA2 GLY A  15      -0.574  11.392   2.789  1.00  0.00           H  
ATOM    201  HA3 GLY A  15      -1.735  12.639   3.215  1.00  0.00           H  
ATOM    202  N   PRO A  16      -2.622  13.062   0.839  1.00  0.00           N  
ATOM    203  CA  PRO A  16      -3.313  13.037  -0.449  1.00  0.00           C  
ATOM    204  C   PRO A  16      -2.652  13.868  -1.517  1.00  0.00           C  
ATOM    205  O   PRO A  16      -2.258  13.383  -2.577  1.00  0.00           O  
ATOM    206  CB  PRO A  16      -4.692  13.602  -0.114  1.00  0.00           C  
ATOM    207  CG  PRO A  16      -4.511  14.449   1.106  1.00  0.00           C  
ATOM    208  CD  PRO A  16      -3.213  14.044   1.763  1.00  0.00           C  
ATOM    209  HA  PRO A  16      -3.411  12.063  -0.807  1.00  0.00           H  
ATOM    210  HB2 PRO A  16      -5.051  14.188  -0.946  1.00  0.00           H  
ATOM    211  HB3 PRO A  16      -5.371  12.793   0.073  1.00  0.00           H  
ATOM    212  HG2 PRO A  16      -4.471  15.489   0.823  1.00  0.00           H  
ATOM    213  HG3 PRO A  16      -5.335  14.283   1.785  1.00  0.00           H  
ATOM    214  HD2 PRO A  16      -2.565  14.900   1.873  1.00  0.00           H  
ATOM    215  HD3 PRO A  16      -3.404  13.595   2.726  1.00  0.00           H  
ATOM    216  N   GLY A  17      -2.547  15.113  -1.202  1.00  0.00           N  
ATOM    217  CA  GLY A  17      -1.937  16.088  -2.089  1.00  0.00           C  
ATOM    218  C   GLY A  17      -0.451  16.181  -1.857  1.00  0.00           C  
ATOM    219  O   GLY A  17       0.134  17.264  -1.886  1.00  0.00           O  
ATOM    220  H   GLY A  17      -2.885  15.369  -0.338  1.00  0.00           H  
ATOM    221  HA2 GLY A  17      -2.120  15.796  -3.113  1.00  0.00           H  
ATOM    222  HA3 GLY A  17      -2.384  17.056  -1.912  1.00  0.00           H  
ATOM    223  N   ALA A  18       0.148  15.031  -1.603  1.00  0.00           N  
ATOM    224  CA  ALA A  18       1.543  14.926  -1.333  1.00  0.00           C  
ATOM    225  C   ALA A  18       2.269  14.230  -2.464  1.00  0.00           C  
ATOM    226  O   ALA A  18       2.469  14.783  -3.544  1.00  0.00           O  
ATOM    227  CB  ALA A  18       1.712  14.211  -0.002  1.00  0.00           C  
ATOM    228  H   ALA A  18      -0.370  14.224  -1.577  1.00  0.00           H  
ATOM    229  HA  ALA A  18       1.931  15.878  -1.233  1.00  0.00           H  
ATOM    230  HB1 ALA A  18       2.736  13.886   0.111  1.00  0.00           H  
ATOM    231  HB2 ALA A  18       1.050  13.356   0.029  1.00  0.00           H  
ATOM    232  HB3 ALA A  18       1.456  14.889   0.798  1.00  0.00           H  
ATOM    233  N   GLY A  19       2.649  13.022  -2.188  1.00  0.00           N  
ATOM    234  CA  GLY A  19       3.358  12.204  -3.152  1.00  0.00           C  
ATOM    235  C   GLY A  19       2.438  11.256  -3.893  1.00  0.00           C  
ATOM    236  O   GLY A  19       1.956  11.571  -4.981  1.00  0.00           O  
ATOM    237  H   GLY A  19       2.439  12.686  -1.308  1.00  0.00           H  
ATOM    238  HA2 GLY A  19       3.845  12.850  -3.868  1.00  0.00           H  
ATOM    239  HA3 GLY A  19       4.110  11.627  -2.634  1.00  0.00           H  
ATOM    240  N   SER A  20       2.193  10.090  -3.302  1.00  0.00           N  
ATOM    241  CA  SER A  20       1.322   9.086  -3.907  1.00  0.00           C  
ATOM    242  C   SER A  20       1.319   7.803  -3.080  1.00  0.00           C  
ATOM    243  O   SER A  20       0.286   7.151  -2.934  1.00  0.00           O  
ATOM    244  CB  SER A  20       1.771   8.784  -5.340  1.00  0.00           C  
ATOM    245  OG  SER A  20       1.123   9.637  -6.268  1.00  0.00           O  
ATOM    246  H   SER A  20       2.607   9.900  -2.434  1.00  0.00           H  
ATOM    247  HA  SER A  20       0.320   9.487  -3.931  1.00  0.00           H  
ATOM    248  HB2 SER A  20       2.837   8.930  -5.420  1.00  0.00           H  
ATOM    249  HB3 SER A  20       1.529   7.762  -5.581  1.00  0.00           H  
ATOM    250  HG  SER A  20       1.775  10.019  -6.861  1.00  0.00           H  
ATOM    251  N   LEU A  21       2.483   7.456  -2.537  1.00  0.00           N  
ATOM    252  CA  LEU A  21       2.637   6.258  -1.710  1.00  0.00           C  
ATOM    253  C   LEU A  21       2.502   4.980  -2.535  1.00  0.00           C  
ATOM    254  O   LEU A  21       1.701   4.101  -2.213  1.00  0.00           O  
ATOM    255  CB  LEU A  21       1.620   6.256  -0.564  1.00  0.00           C  
ATOM    256  CG  LEU A  21       1.894   7.270   0.549  1.00  0.00           C  
ATOM    257  CD1 LEU A  21       3.169   6.913   1.295  1.00  0.00           C  
ATOM    258  CD2 LEU A  21       1.985   8.677  -0.024  1.00  0.00           C  
ATOM    259  H   LEU A  21       3.265   8.027  -2.691  1.00  0.00           H  
ATOM    260  HA  LEU A  21       3.629   6.285  -1.290  1.00  0.00           H  
ATOM    261  HB2 LEU A  21       0.642   6.457  -0.973  1.00  0.00           H  
ATOM    262  HB3 LEU A  21       1.610   5.270  -0.123  1.00  0.00           H  
ATOM    263  HG  LEU A  21       1.077   7.249   1.255  1.00  0.00           H  
ATOM    264 HD11 LEU A  21       3.299   7.586   2.129  1.00  0.00           H  
ATOM    265 HD12 LEU A  21       4.013   7.000   0.627  1.00  0.00           H  
ATOM    266 HD13 LEU A  21       3.101   5.898   1.658  1.00  0.00           H  
ATOM    267 HD21 LEU A  21       1.165   8.842  -0.706  1.00  0.00           H  
ATOM    268 HD22 LEU A  21       2.920   8.790  -0.552  1.00  0.00           H  
ATOM    269 HD23 LEU A  21       1.936   9.396   0.780  1.00  0.00           H  
ATOM    270  N   GLN A  22       3.301   4.879  -3.592  1.00  0.00           N  
ATOM    271  CA  GLN A  22       3.286   3.701  -4.458  1.00  0.00           C  
ATOM    272  C   GLN A  22       4.693   3.126  -4.610  1.00  0.00           C  
ATOM    273  O   GLN A  22       4.978   2.052  -4.078  1.00  0.00           O  
ATOM    274  CB  GLN A  22       2.668   4.011  -5.830  1.00  0.00           C  
ATOM    275  CG  GLN A  22       2.153   5.436  -5.970  1.00  0.00           C  
ATOM    276  CD  GLN A  22       0.636   5.506  -5.973  1.00  0.00           C  
ATOM    277  OE1 GLN A  22       0.013   5.633  -7.027  1.00  0.00           O  
ATOM    278  NE2 GLN A  22       0.033   5.426  -4.793  1.00  0.00           N  
ATOM    279  H   GLN A  22       3.919   5.609  -3.787  1.00  0.00           H  
ATOM    280  HA  GLN A  22       2.679   2.957  -3.968  1.00  0.00           H  
ATOM    281  HB2 GLN A  22       3.411   3.841  -6.594  1.00  0.00           H  
ATOM    282  HB3 GLN A  22       1.841   3.336  -5.995  1.00  0.00           H  
ATOM    283  HG2 GLN A  22       2.531   6.026  -5.145  1.00  0.00           H  
ATOM    284  HG3 GLN A  22       2.516   5.848  -6.900  1.00  0.00           H  
ATOM    285 HE21 GLN A  22       0.590   5.328  -3.994  1.00  0.00           H  
ATOM    286 HE22 GLN A  22      -0.946   5.467  -4.770  1.00  0.00           H  
ATOM    287  N   PRO A  23       5.619   3.830  -5.297  1.00  0.00           N  
ATOM    288  CA  PRO A  23       6.990   3.353  -5.437  1.00  0.00           C  
ATOM    289  C   PRO A  23       7.625   3.229  -4.093  1.00  0.00           C  
ATOM    290  O   PRO A  23       8.359   2.295  -3.769  1.00  0.00           O  
ATOM    291  CB  PRO A  23       7.685   4.459  -6.222  1.00  0.00           C  
ATOM    292  CG  PRO A  23       6.606   5.236  -6.860  1.00  0.00           C  
ATOM    293  CD  PRO A  23       5.440   5.143  -5.939  1.00  0.00           C  
ATOM    294  HA  PRO A  23       7.042   2.441  -5.940  1.00  0.00           H  
ATOM    295  HB2 PRO A  23       8.264   5.075  -5.554  1.00  0.00           H  
ATOM    296  HB3 PRO A  23       8.316   4.024  -6.947  1.00  0.00           H  
ATOM    297  HG2 PRO A  23       6.910   6.266  -6.979  1.00  0.00           H  
ATOM    298  HG3 PRO A  23       6.361   4.805  -7.813  1.00  0.00           H  
ATOM    299  HD2 PRO A  23       5.471   5.941  -5.219  1.00  0.00           H  
ATOM    300  HD3 PRO A  23       4.548   5.173  -6.507  1.00  0.00           H  
ATOM    301  N   LEU A  24       7.291   4.219  -3.342  1.00  0.00           N  
ATOM    302  CA  LEU A  24       7.743   4.380  -1.980  1.00  0.00           C  
ATOM    303  C   LEU A  24       6.748   3.745  -1.016  1.00  0.00           C  
ATOM    304  O   LEU A  24       6.996   2.668  -0.474  1.00  0.00           O  
ATOM    305  CB  LEU A  24       7.925   5.864  -1.659  1.00  0.00           C  
ATOM    306  CG  LEU A  24       8.356   6.743  -2.837  1.00  0.00           C  
ATOM    307  CD1 LEU A  24       8.172   8.215  -2.501  1.00  0.00           C  
ATOM    308  CD2 LEU A  24       9.802   6.456  -3.211  1.00  0.00           C  
ATOM    309  H   LEU A  24       6.699   4.874  -3.742  1.00  0.00           H  
ATOM    310  HA  LEU A  24       8.688   3.881  -1.889  1.00  0.00           H  
ATOM    311  HB2 LEU A  24       6.995   6.249  -1.273  1.00  0.00           H  
ATOM    312  HB3 LEU A  24       8.670   5.947  -0.894  1.00  0.00           H  
ATOM    313  HG  LEU A  24       7.737   6.517  -3.693  1.00  0.00           H  
ATOM    314 HD11 LEU A  24       8.227   8.349  -1.431  1.00  0.00           H  
ATOM    315 HD12 LEU A  24       7.208   8.546  -2.855  1.00  0.00           H  
ATOM    316 HD13 LEU A  24       8.949   8.793  -2.977  1.00  0.00           H  
ATOM    317 HD21 LEU A  24      10.225   7.320  -3.704  1.00  0.00           H  
ATOM    318 HD22 LEU A  24       9.841   5.608  -3.879  1.00  0.00           H  
ATOM    319 HD23 LEU A  24      10.369   6.238  -2.318  1.00  0.00           H  
ATOM    320  N   ALA A  25       5.611   4.410  -0.822  1.00  0.00           N  
ATOM    321  CA  ALA A  25       4.566   3.904   0.059  1.00  0.00           C  
ATOM    322  C   ALA A  25       5.129   3.408   1.387  1.00  0.00           C  
ATOM    323  O   ALA A  25       4.531   2.547   2.032  1.00  0.00           O  
ATOM    324  CB  ALA A  25       3.817   2.777  -0.639  1.00  0.00           C  
ATOM    325  H   ALA A  25       5.466   5.255  -1.295  1.00  0.00           H  
ATOM    326  HA  ALA A  25       3.867   4.705   0.249  1.00  0.00           H  
ATOM    327  HB1 ALA A  25       3.965   2.860  -1.707  1.00  0.00           H  
ATOM    328  HB2 ALA A  25       2.764   2.850  -0.413  1.00  0.00           H  
ATOM    329  HB3 ALA A  25       4.198   1.822  -0.295  1.00  0.00           H  
ATOM    330  N   LEU A  26       6.291   3.932   1.787  1.00  0.00           N  
ATOM    331  CA  LEU A  26       6.926   3.506   3.033  1.00  0.00           C  
ATOM    332  C   LEU A  26       6.882   1.983   3.141  1.00  0.00           C  
ATOM    333  O   LEU A  26       6.778   1.421   4.231  1.00  0.00           O  
ATOM    334  CB  LEU A  26       6.227   4.145   4.237  1.00  0.00           C  
ATOM    335  CG  LEU A  26       7.044   5.212   4.968  1.00  0.00           C  
ATOM    336  CD1 LEU A  26       6.288   5.720   6.187  1.00  0.00           C  
ATOM    337  CD2 LEU A  26       8.402   4.657   5.373  1.00  0.00           C  
ATOM    338  H   LEU A  26       6.732   4.606   1.230  1.00  0.00           H  
ATOM    339  HA  LEU A  26       7.958   3.826   3.008  1.00  0.00           H  
ATOM    340  HB2 LEU A  26       5.309   4.599   3.893  1.00  0.00           H  
ATOM    341  HB3 LEU A  26       5.980   3.367   4.943  1.00  0.00           H  
ATOM    342  HG  LEU A  26       7.208   6.049   4.305  1.00  0.00           H  
ATOM    343 HD11 LEU A  26       6.394   5.013   6.995  1.00  0.00           H  
ATOM    344 HD12 LEU A  26       5.244   5.834   5.941  1.00  0.00           H  
ATOM    345 HD13 LEU A  26       6.694   6.675   6.488  1.00  0.00           H  
ATOM    346 HD21 LEU A  26       8.721   5.123   6.293  1.00  0.00           H  
ATOM    347 HD22 LEU A  26       9.122   4.865   4.596  1.00  0.00           H  
ATOM    348 HD23 LEU A  26       8.326   3.590   5.517  1.00  0.00           H  
ATOM    349  N   GLU A  27       6.936   1.333   1.982  1.00  0.00           N  
ATOM    350  CA  GLU A  27       6.875  -0.114   1.900  1.00  0.00           C  
ATOM    351  C   GLU A  27       7.262  -0.584   0.501  1.00  0.00           C  
ATOM    352  O   GLU A  27       8.277  -0.156  -0.050  1.00  0.00           O  
ATOM    353  CB  GLU A  27       5.477  -0.585   2.295  1.00  0.00           C  
ATOM    354  CG  GLU A  27       5.425  -2.032   2.760  1.00  0.00           C  
ATOM    355  CD  GLU A  27       4.233  -2.783   2.201  1.00  0.00           C  
ATOM    356  OE1 GLU A  27       3.087  -2.377   2.491  1.00  0.00           O  
ATOM    357  OE2 GLU A  27       4.444  -3.777   1.474  1.00  0.00           O  
ATOM    358  H   GLU A  27       7.002   1.847   1.153  1.00  0.00           H  
ATOM    359  HA  GLU A  27       7.572  -0.524   2.591  1.00  0.00           H  
ATOM    360  HB2 GLU A  27       5.127   0.037   3.101  1.00  0.00           H  
ATOM    361  HB3 GLU A  27       4.815  -0.473   1.451  1.00  0.00           H  
ATOM    362  HG2 GLU A  27       6.327  -2.532   2.440  1.00  0.00           H  
ATOM    363  HG3 GLU A  27       5.369  -2.049   3.839  1.00  0.00           H  
ATOM    364  N   GLY A  28       6.467  -1.474  -0.058  1.00  0.00           N  
ATOM    365  CA  GLY A  28       6.750  -2.006  -1.376  1.00  0.00           C  
ATOM    366  C   GLY A  28       7.725  -3.161  -1.309  1.00  0.00           C  
ATOM    367  O   GLY A  28       8.432  -3.449  -2.275  1.00  0.00           O  
ATOM    368  H   GLY A  28       5.693  -1.782   0.435  1.00  0.00           H  
ATOM    369  HA2 GLY A  28       5.828  -2.346  -1.824  1.00  0.00           H  
ATOM    370  HA3 GLY A  28       7.172  -1.223  -1.989  1.00  0.00           H  
ATOM    371  N   SER A  29       7.768  -3.814  -0.150  1.00  0.00           N  
ATOM    372  CA  SER A  29       8.665  -4.941   0.079  1.00  0.00           C  
ATOM    373  C   SER A  29      10.087  -4.463   0.343  1.00  0.00           C  
ATOM    374  O   SER A  29      11.025  -5.258   0.360  1.00  0.00           O  
ATOM    375  CB  SER A  29       8.642  -5.912  -1.105  1.00  0.00           C  
ATOM    376  OG  SER A  29       8.782  -7.252  -0.669  1.00  0.00           O  
ATOM    377  H   SER A  29       7.183  -3.520   0.581  1.00  0.00           H  
ATOM    378  HA  SER A  29       8.317  -5.450   0.957  1.00  0.00           H  
ATOM    379  HB2 SER A  29       7.704  -5.814  -1.630  1.00  0.00           H  
ATOM    380  HB3 SER A  29       9.456  -5.677  -1.776  1.00  0.00           H  
ATOM    381  HG  SER A  29       9.060  -7.802  -1.406  1.00  0.00           H  
ATOM    382  N   LEU A  30      10.230  -3.151   0.510  1.00  0.00           N  
ATOM    383  CA  LEU A  30      11.525  -2.515   0.736  1.00  0.00           C  
ATOM    384  C   LEU A  30      12.160  -2.314  -0.604  1.00  0.00           C  
ATOM    385  O   LEU A  30      13.346  -2.556  -0.831  1.00  0.00           O  
ATOM    386  CB  LEU A  30      12.416  -3.328   1.678  1.00  0.00           C  
ATOM    387  CG  LEU A  30      11.934  -3.327   3.125  1.00  0.00           C  
ATOM    388  CD1 LEU A  30      11.835  -1.899   3.636  1.00  0.00           C  
ATOM    389  CD2 LEU A  30      10.585  -4.018   3.231  1.00  0.00           C  
ATOM    390  H   LEU A  30       9.439  -2.581   0.425  1.00  0.00           H  
ATOM    391  HA  LEU A  30      11.338  -1.544   1.172  1.00  0.00           H  
ATOM    392  HB2 LEU A  30      12.459  -4.346   1.326  1.00  0.00           H  
ATOM    393  HB3 LEU A  30      13.410  -2.910   1.653  1.00  0.00           H  
ATOM    394  HG  LEU A  30      12.642  -3.861   3.741  1.00  0.00           H  
ATOM    395 HD11 LEU A  30      12.805  -1.429   3.585  1.00  0.00           H  
ATOM    396 HD12 LEU A  30      11.489  -1.905   4.659  1.00  0.00           H  
ATOM    397 HD13 LEU A  30      11.135  -1.348   3.022  1.00  0.00           H  
ATOM    398 HD21 LEU A  30      10.628  -4.971   2.724  1.00  0.00           H  
ATOM    399 HD22 LEU A  30       9.828  -3.399   2.767  1.00  0.00           H  
ATOM    400 HD23 LEU A  30      10.338  -4.172   4.271  1.00  0.00           H  
ATOM    401  N   GLN A  31      11.294  -1.871  -1.489  1.00  0.00           N  
ATOM    402  CA  GLN A  31      11.617  -1.606  -2.861  1.00  0.00           C  
ATOM    403  C   GLN A  31      12.251  -2.823  -3.529  1.00  0.00           C  
ATOM    404  O   GLN A  31      13.470  -3.030  -3.345  1.00  0.00           O  
ATOM    405  CB  GLN A  31      12.538  -0.390  -2.982  1.00  0.00           C  
ATOM    406  CG  GLN A  31      12.118   0.782  -2.110  1.00  0.00           C  
ATOM    407  CD  GLN A  31      11.646   1.973  -2.921  1.00  0.00           C  
ATOM    408  OE1 GLN A  31      12.236   2.312  -3.947  1.00  0.00           O  
ATOM    409  NE2 GLN A  31      10.575   2.614  -2.467  1.00  0.00           N  
ATOM    410  OXT GLN A  31      11.524  -3.559  -4.228  1.00  0.00           O  
ATOM    411  H   GLN A  31      10.370  -1.723  -1.191  1.00  0.00           H  
ATOM    412  HA  GLN A  31      10.679  -1.392  -3.338  1.00  0.00           H  
ATOM    413  HB2 GLN A  31      13.539  -0.681  -2.698  1.00  0.00           H  
ATOM    414  HB3 GLN A  31      12.547  -0.061  -4.011  1.00  0.00           H  
ATOM    415  HG2 GLN A  31      11.314   0.463  -1.464  1.00  0.00           H  
ATOM    416  HG3 GLN A  31      12.961   1.087  -1.508  1.00  0.00           H  
ATOM    417 HE21 GLN A  31      10.155   2.290  -1.644  1.00  0.00           H  
ATOM    418 HE22 GLN A  31      10.249   3.385  -2.975  1.00  0.00           H  
TER     419      GLN A  31                                                      
ENDMDL                                                                          
MODEL       10                                                                  
ATOM      1  N   GLU A   1      -2.999   2.388 -22.803  1.00  0.00           N  
ATOM      2  CA  GLU A   1      -2.690   1.699 -21.522  1.00  0.00           C  
ATOM      3  C   GLU A   1      -1.239   1.228 -21.485  1.00  0.00           C  
ATOM      4  O   GLU A   1      -0.957   0.038 -21.613  1.00  0.00           O  
ATOM      5  CB  GLU A   1      -3.636   0.507 -21.369  1.00  0.00           C  
ATOM      6  CG  GLU A   1      -5.102   0.900 -21.292  1.00  0.00           C  
ATOM      7  CD  GLU A   1      -5.979   0.067 -22.207  1.00  0.00           C  
ATOM      8  OE1 GLU A   1      -5.658  -1.123 -22.415  1.00  0.00           O  
ATOM      9  OE2 GLU A   1      -6.987   0.602 -22.714  1.00  0.00           O  
ATOM     10  H1  GLU A   1      -2.189   2.995 -23.039  1.00  0.00           H  
ATOM     11  H2  GLU A   1      -3.861   2.952 -22.658  1.00  0.00           H  
ATOM     12  H3  GLU A   1      -3.144   1.658 -23.529  1.00  0.00           H  
ATOM     13  HA  GLU A   1      -2.854   2.392 -20.710  1.00  0.00           H  
ATOM     14  HB2 GLU A   1      -3.505  -0.153 -22.214  1.00  0.00           H  
ATOM     15  HB3 GLU A   1      -3.382  -0.026 -20.465  1.00  0.00           H  
ATOM     16  HG2 GLU A   1      -5.444   0.771 -20.276  1.00  0.00           H  
ATOM     17  HG3 GLU A   1      -5.198   1.939 -21.574  1.00  0.00           H  
ATOM     18  N   ALA A   2      -0.322   2.175 -21.312  1.00  0.00           N  
ATOM     19  CA  ALA A   2       1.100   1.868 -21.260  1.00  0.00           C  
ATOM     20  C   ALA A   2       1.505   1.264 -19.936  1.00  0.00           C  
ATOM     21  O   ALA A   2       2.633   0.834 -19.742  1.00  0.00           O  
ATOM     22  CB  ALA A   2       1.883   3.123 -21.510  1.00  0.00           C  
ATOM     23  H   ALA A   2      -0.606   3.109 -21.220  1.00  0.00           H  
ATOM     24  HA  ALA A   2       1.308   1.167 -22.025  1.00  0.00           H  
ATOM     25  HB1 ALA A   2       2.871   3.016 -21.094  1.00  0.00           H  
ATOM     26  HB2 ALA A   2       1.372   3.944 -21.029  1.00  0.00           H  
ATOM     27  HB3 ALA A   2       1.947   3.304 -22.571  1.00  0.00           H  
ATOM     28  N   GLU A   3       0.565   1.243 -19.043  1.00  0.00           N  
ATOM     29  CA  GLU A   3       0.763   0.689 -17.713  1.00  0.00           C  
ATOM     30  C   GLU A   3       0.598  -0.798 -17.699  1.00  0.00           C  
ATOM     31  O   GLU A   3       0.836  -1.480 -16.705  1.00  0.00           O  
ATOM     32  CB  GLU A   3      -0.242   1.266 -16.793  1.00  0.00           C  
ATOM     33  CG  GLU A   3       0.150   1.233 -15.325  1.00  0.00           C  
ATOM     34  CD  GLU A   3      -0.708   2.147 -14.473  1.00  0.00           C  
ATOM     35  OE1 GLU A   3      -0.350   3.336 -14.331  1.00  0.00           O  
ATOM     36  OE2 GLU A   3      -1.738   1.676 -13.948  1.00  0.00           O  
ATOM     37  H   GLU A   3      -0.296   1.607 -19.289  1.00  0.00           H  
ATOM     38  HA  GLU A   3       1.726   0.925 -17.409  1.00  0.00           H  
ATOM     39  HB2 GLU A   3      -0.420   2.277 -17.090  1.00  0.00           H  
ATOM     40  HB3 GLU A   3      -1.133   0.685 -16.931  1.00  0.00           H  
ATOM     41  HG2 GLU A   3       0.045   0.222 -14.959  1.00  0.00           H  
ATOM     42  HG3 GLU A   3       1.181   1.543 -15.234  1.00  0.00           H  
ATOM     43  N   ASP A   4       0.229  -1.261 -18.835  1.00  0.00           N  
ATOM     44  CA  ASP A   4       0.042  -2.663 -19.093  1.00  0.00           C  
ATOM     45  C   ASP A   4       1.300  -3.136 -19.715  1.00  0.00           C  
ATOM     46  O   ASP A   4       1.449  -4.278 -20.150  1.00  0.00           O  
ATOM     47  CB  ASP A   4      -1.115  -2.869 -20.043  1.00  0.00           C  
ATOM     48  CG  ASP A   4      -2.464  -2.785 -19.355  1.00  0.00           C  
ATOM     49  OD1 ASP A   4      -2.704  -1.791 -18.638  1.00  0.00           O  
ATOM     50  OD2 ASP A   4      -3.280  -3.713 -19.535  1.00  0.00           O  
ATOM     51  H   ASP A   4       0.142  -0.622 -19.556  1.00  0.00           H  
ATOM     52  HA  ASP A   4      -0.116  -3.168 -18.168  1.00  0.00           H  
ATOM     53  HB2 ASP A   4      -1.059  -2.099 -20.797  1.00  0.00           H  
ATOM     54  HB3 ASP A   4      -1.019  -3.835 -20.511  1.00  0.00           H  
ATOM     55  N   LEU A   5       2.195  -2.189 -19.761  1.00  0.00           N  
ATOM     56  CA  LEU A   5       3.479  -2.399 -20.339  1.00  0.00           C  
ATOM     57  C   LEU A   5       4.410  -3.047 -19.350  1.00  0.00           C  
ATOM     58  O   LEU A   5       5.287  -3.831 -19.711  1.00  0.00           O  
ATOM     59  CB  LEU A   5       4.037  -1.117 -20.846  1.00  0.00           C  
ATOM     60  CG  LEU A   5       3.256  -0.601 -22.035  1.00  0.00           C  
ATOM     61  CD1 LEU A   5       3.983   0.548 -22.622  1.00  0.00           C  
ATOM     62  CD2 LEU A   5       3.059  -1.686 -23.086  1.00  0.00           C  
ATOM     63  H   LEU A   5       1.957  -1.308 -19.385  1.00  0.00           H  
ATOM     64  HA  LEU A   5       3.330  -3.015 -21.182  1.00  0.00           H  
ATOM     65  HB2 LEU A   5       4.017  -0.385 -20.053  1.00  0.00           H  
ATOM     66  HB3 LEU A   5       5.058  -1.277 -21.152  1.00  0.00           H  
ATOM     67  HG  LEU A   5       2.288  -0.272 -21.705  1.00  0.00           H  
ATOM     68 HD11 LEU A   5       3.642   0.707 -23.626  1.00  0.00           H  
ATOM     69 HD12 LEU A   5       5.030   0.310 -22.619  1.00  0.00           H  
ATOM     70 HD13 LEU A   5       3.799   1.422 -22.023  1.00  0.00           H  
ATOM     71 HD21 LEU A   5       2.152  -2.233 -22.872  1.00  0.00           H  
ATOM     72 HD22 LEU A   5       3.900  -2.363 -23.067  1.00  0.00           H  
ATOM     73 HD23 LEU A   5       2.983  -1.232 -24.063  1.00  0.00           H  
ATOM     74  N   GLN A   6       4.210  -2.698 -18.084  1.00  0.00           N  
ATOM     75  CA  GLN A   6       5.034  -3.234 -17.020  1.00  0.00           C  
ATOM     76  C   GLN A   6       4.197  -3.670 -15.826  1.00  0.00           C  
ATOM     77  O   GLN A   6       4.423  -4.740 -15.271  1.00  0.00           O  
ATOM     78  CB  GLN A   6       6.069  -2.203 -16.584  1.00  0.00           C  
ATOM     79  CG  GLN A   6       6.587  -1.307 -17.707  1.00  0.00           C  
ATOM     80  CD  GLN A   6       6.307   0.171 -17.482  1.00  0.00           C  
ATOM     81  OE1 GLN A   6       7.016   1.030 -18.006  1.00  0.00           O  
ATOM     82  NE2 GLN A   6       5.275   0.478 -16.704  1.00  0.00           N  
ATOM     83  H   GLN A   6       3.493  -2.056 -17.866  1.00  0.00           H  
ATOM     84  HA  GLN A   6       5.548  -4.098 -17.406  1.00  0.00           H  
ATOM     85  HB2 GLN A   6       5.644  -1.581 -15.815  1.00  0.00           H  
ATOM     86  HB3 GLN A   6       6.898  -2.730 -16.178  1.00  0.00           H  
ATOM     87  HG2 GLN A   6       7.655  -1.440 -17.785  1.00  0.00           H  
ATOM     88  HG3 GLN A   6       6.126  -1.605 -18.633  1.00  0.00           H  
ATOM     89 HE21 GLN A   6       4.753  -0.251 -16.316  1.00  0.00           H  
ATOM     90 HE22 GLN A   6       5.076   1.423 -16.558  1.00  0.00           H  
ATOM     91  N   VAL A   7       3.246  -2.830 -15.427  1.00  0.00           N  
ATOM     92  CA  VAL A   7       2.368  -3.109 -14.284  1.00  0.00           C  
ATOM     93  C   VAL A   7       3.138  -3.400 -12.987  1.00  0.00           C  
ATOM     94  O   VAL A   7       2.549  -3.395 -11.905  1.00  0.00           O  
ATOM     95  CB  VAL A   7       1.381  -4.266 -14.571  1.00  0.00           C  
ATOM     96  CG1 VAL A   7       0.573  -3.974 -15.821  1.00  0.00           C  
ATOM     97  CG2 VAL A   7       2.100  -5.595 -14.714  1.00  0.00           C  
ATOM     98  H   VAL A   7       3.131  -1.985 -15.911  1.00  0.00           H  
ATOM     99  HA  VAL A   7       1.777  -2.217 -14.121  1.00  0.00           H  
ATOM    100  HB  VAL A   7       0.695  -4.339 -13.739  1.00  0.00           H  
ATOM    101 HG11 VAL A   7       1.242  -3.683 -16.618  1.00  0.00           H  
ATOM    102 HG12 VAL A   7      -0.123  -3.172 -15.621  1.00  0.00           H  
ATOM    103 HG13 VAL A   7       0.028  -4.860 -16.113  1.00  0.00           H  
ATOM    104 HG21 VAL A   7       1.413  -6.399 -14.495  1.00  0.00           H  
ATOM    105 HG22 VAL A   7       2.930  -5.632 -14.026  1.00  0.00           H  
ATOM    106 HG23 VAL A   7       2.461  -5.697 -15.727  1.00  0.00           H  
ATOM    107  N   GLY A   8       4.448  -3.637 -13.082  1.00  0.00           N  
ATOM    108  CA  GLY A   8       5.237  -3.901 -11.892  1.00  0.00           C  
ATOM    109  C   GLY A   8       5.376  -5.380 -11.572  1.00  0.00           C  
ATOM    110  O   GLY A   8       5.466  -5.756 -10.403  1.00  0.00           O  
ATOM    111  H   GLY A   8       4.884  -3.621 -13.957  1.00  0.00           H  
ATOM    112  HA2 GLY A   8       6.222  -3.484 -12.034  1.00  0.00           H  
ATOM    113  HA3 GLY A   8       4.770  -3.407 -11.052  1.00  0.00           H  
ATOM    114  N   GLN A   9       5.405  -6.222 -12.602  1.00  0.00           N  
ATOM    115  CA  GLN A   9       5.549  -7.662 -12.399  1.00  0.00           C  
ATOM    116  C   GLN A   9       5.719  -8.396 -13.727  1.00  0.00           C  
ATOM    117  O   GLN A   9       5.112  -9.444 -13.952  1.00  0.00           O  
ATOM    118  CB  GLN A   9       4.342  -8.219 -11.638  1.00  0.00           C  
ATOM    119  CG  GLN A   9       3.003  -7.769 -12.197  1.00  0.00           C  
ATOM    120  CD  GLN A   9       2.573  -8.583 -13.402  1.00  0.00           C  
ATOM    121  OE1 GLN A   9       2.852  -8.219 -14.544  1.00  0.00           O  
ATOM    122  NE2 GLN A   9       1.888  -9.693 -13.152  1.00  0.00           N  
ATOM    123  H   GLN A   9       5.338  -5.871 -13.513  1.00  0.00           H  
ATOM    124  HA  GLN A   9       6.435  -7.819 -11.805  1.00  0.00           H  
ATOM    125  HB2 GLN A   9       4.377  -9.298 -11.674  1.00  0.00           H  
ATOM    126  HB3 GLN A   9       4.403  -7.901 -10.608  1.00  0.00           H  
ATOM    127  HG2 GLN A   9       2.254  -7.873 -11.426  1.00  0.00           H  
ATOM    128  HG3 GLN A   9       3.080  -6.733 -12.487  1.00  0.00           H  
ATOM    129 HE21 GLN A   9       1.702  -9.921 -12.218  1.00  0.00           H  
ATOM    130 HE22 GLN A   9       1.598 -10.238 -13.913  1.00  0.00           H  
ATOM    131  N   VAL A  10       6.555  -7.844 -14.600  1.00  0.00           N  
ATOM    132  CA  VAL A  10       6.813  -8.451 -15.905  1.00  0.00           C  
ATOM    133  C   VAL A  10       8.106  -7.914 -16.525  1.00  0.00           C  
ATOM    134  O   VAL A  10       8.794  -8.630 -17.251  1.00  0.00           O  
ATOM    135  CB  VAL A  10       5.633  -8.238 -16.891  1.00  0.00           C  
ATOM    136  CG1 VAL A  10       4.812  -7.018 -16.510  1.00  0.00           C  
ATOM    137  CG2 VAL A  10       6.129  -8.111 -18.325  1.00  0.00           C  
ATOM    138  H   VAL A  10       7.013  -7.013 -14.359  1.00  0.00           H  
ATOM    139  HA  VAL A  10       6.927  -9.515 -15.748  1.00  0.00           H  
ATOM    140  HB  VAL A  10       4.988  -9.103 -16.834  1.00  0.00           H  
ATOM    141 HG11 VAL A  10       3.916  -6.984 -17.114  1.00  0.00           H  
ATOM    142 HG12 VAL A  10       5.395  -6.125 -16.682  1.00  0.00           H  
ATOM    143 HG13 VAL A  10       4.540  -7.075 -15.467  1.00  0.00           H  
ATOM    144 HG21 VAL A  10       6.713  -7.206 -18.421  1.00  0.00           H  
ATOM    145 HG22 VAL A  10       5.285  -8.069 -18.997  1.00  0.00           H  
ATOM    146 HG23 VAL A  10       6.744  -8.965 -18.570  1.00  0.00           H  
ATOM    147  N   GLU A  11       8.425  -6.654 -16.248  1.00  0.00           N  
ATOM    148  CA  GLU A  11       9.605  -6.028 -16.778  1.00  0.00           C  
ATOM    149  C   GLU A  11       9.961  -4.856 -15.890  1.00  0.00           C  
ATOM    150  O   GLU A  11      11.130  -4.638 -15.586  1.00  0.00           O  
ATOM    151  CB  GLU A  11       9.348  -5.554 -18.186  1.00  0.00           C  
ATOM    152  CG  GLU A  11       9.263  -4.080 -18.185  1.00  0.00           C  
ATOM    153  CD  GLU A  11       9.095  -3.469 -19.562  1.00  0.00           C  
ATOM    154  OE1 GLU A  11       8.043  -3.708 -20.193  1.00  0.00           O  
ATOM    155  OE2 GLU A  11      10.013  -2.750 -20.009  1.00  0.00           O  
ATOM    156  H   GLU A  11       7.843  -6.108 -15.672  1.00  0.00           H  
ATOM    157  HA  GLU A  11      10.412  -6.705 -16.783  1.00  0.00           H  
ATOM    158  HB2 GLU A  11      10.158  -5.867 -18.830  1.00  0.00           H  
ATOM    159  HB3 GLU A  11       8.415  -5.960 -18.543  1.00  0.00           H  
ATOM    160  HG2 GLU A  11       8.425  -3.819 -17.557  1.00  0.00           H  
ATOM    161  HG3 GLU A  11      10.176  -3.723 -17.730  1.00  0.00           H  
ATOM    162  N   LEU A  12       8.921  -4.122 -15.466  1.00  0.00           N  
ATOM    163  CA  LEU A  12       9.059  -2.978 -14.597  1.00  0.00           C  
ATOM    164  C   LEU A  12      10.371  -2.239 -14.812  1.00  0.00           C  
ATOM    165  O   LEU A  12      10.406  -1.132 -15.348  1.00  0.00           O  
ATOM    166  CB  LEU A  12       8.953  -3.401 -13.154  1.00  0.00           C  
ATOM    167  CG  LEU A  12       8.521  -4.817 -12.845  1.00  0.00           C  
ATOM    168  CD1 LEU A  12       9.513  -5.859 -13.345  1.00  0.00           C  
ATOM    169  CD2 LEU A  12       8.421  -4.892 -11.366  1.00  0.00           C  
ATOM    170  H   LEU A  12       8.020  -4.370 -15.744  1.00  0.00           H  
ATOM    171  HA  LEU A  12       8.243  -2.313 -14.795  1.00  0.00           H  
ATOM    172  HB2 LEU A  12       9.890  -3.253 -12.688  1.00  0.00           H  
ATOM    173  HB3 LEU A  12       8.246  -2.752 -12.695  1.00  0.00           H  
ATOM    174  HG  LEU A  12       7.550  -5.006 -13.264  1.00  0.00           H  
ATOM    175 HD11 LEU A  12      10.441  -5.378 -13.607  1.00  0.00           H  
ATOM    176 HD12 LEU A  12       9.106  -6.358 -14.207  1.00  0.00           H  
ATOM    177 HD13 LEU A  12       9.695  -6.585 -12.567  1.00  0.00           H  
ATOM    178 HD21 LEU A  12       7.772  -4.103 -11.027  1.00  0.00           H  
ATOM    179 HD22 LEU A  12       9.413  -4.746 -10.964  1.00  0.00           H  
ATOM    180 HD23 LEU A  12       8.034  -5.851 -11.069  1.00  0.00           H  
ATOM    181  N   GLY A  13      11.444  -2.883 -14.387  1.00  0.00           N  
ATOM    182  CA  GLY A  13      12.764  -2.319 -14.526  1.00  0.00           C  
ATOM    183  C   GLY A  13      13.214  -1.562 -13.292  1.00  0.00           C  
ATOM    184  O   GLY A  13      14.251  -1.877 -12.708  1.00  0.00           O  
ATOM    185  H   GLY A  13      11.332  -3.769 -13.982  1.00  0.00           H  
ATOM    186  HA2 GLY A  13      13.454  -3.126 -14.709  1.00  0.00           H  
ATOM    187  HA3 GLY A  13      12.773  -1.650 -15.372  1.00  0.00           H  
ATOM    188  N   GLY A  14      12.436  -0.561 -12.892  1.00  0.00           N  
ATOM    189  CA  GLY A  14      12.787   0.224 -11.723  1.00  0.00           C  
ATOM    190  C   GLY A  14      11.598   0.950 -11.125  1.00  0.00           C  
ATOM    191  O   GLY A  14      11.186   1.993 -11.627  1.00  0.00           O  
ATOM    192  H   GLY A  14      11.622  -0.352 -13.396  1.00  0.00           H  
ATOM    193  HA2 GLY A  14      13.204  -0.434 -10.976  1.00  0.00           H  
ATOM    194  HA3 GLY A  14      13.535   0.951 -12.003  1.00  0.00           H  
ATOM    195  N   GLY A  15      11.055   0.398 -10.043  1.00  0.00           N  
ATOM    196  CA  GLY A  15       9.913   1.004  -9.375  1.00  0.00           C  
ATOM    197  C   GLY A  15      10.039   2.511  -9.199  1.00  0.00           C  
ATOM    198  O   GLY A  15       9.068   3.239  -9.403  1.00  0.00           O  
ATOM    199  H   GLY A  15      11.435  -0.430  -9.691  1.00  0.00           H  
ATOM    200  HA2 GLY A  15       9.025   0.798  -9.954  1.00  0.00           H  
ATOM    201  HA3 GLY A  15       9.803   0.550  -8.401  1.00  0.00           H  
ATOM    202  N   PRO A  16      11.223   3.020  -8.814  1.00  0.00           N  
ATOM    203  CA  PRO A  16      11.425   4.457  -8.622  1.00  0.00           C  
ATOM    204  C   PRO A  16      11.227   5.225  -9.896  1.00  0.00           C  
ATOM    205  O   PRO A  16      10.451   6.177  -9.986  1.00  0.00           O  
ATOM    206  CB  PRO A  16      12.879   4.576  -8.156  1.00  0.00           C  
ATOM    207  CG  PRO A  16      13.278   3.203  -7.733  1.00  0.00           C  
ATOM    208  CD  PRO A  16      12.444   2.249  -8.535  1.00  0.00           C  
ATOM    209  HA  PRO A  16      10.780   4.839  -7.899  1.00  0.00           H  
ATOM    210  HB2 PRO A  16      13.493   4.929  -8.971  1.00  0.00           H  
ATOM    211  HB3 PRO A  16      12.935   5.269  -7.338  1.00  0.00           H  
ATOM    212  HG2 PRO A  16      14.324   3.049  -7.947  1.00  0.00           H  
ATOM    213  HG3 PRO A  16      13.087   3.074  -6.678  1.00  0.00           H  
ATOM    214  HD2 PRO A  16      12.953   1.984  -9.449  1.00  0.00           H  
ATOM    215  HD3 PRO A  16      12.218   1.366  -7.957  1.00  0.00           H  
ATOM    216  N   GLY A  17      11.938   4.760 -10.866  1.00  0.00           N  
ATOM    217  CA  GLY A  17      11.893   5.331 -12.200  1.00  0.00           C  
ATOM    218  C   GLY A  17      10.894   4.605 -13.075  1.00  0.00           C  
ATOM    219  O   GLY A  17      11.016   4.586 -14.301  1.00  0.00           O  
ATOM    220  H   GLY A  17      12.495   3.992 -10.664  1.00  0.00           H  
ATOM    221  HA2 GLY A  17      11.612   6.372 -12.130  1.00  0.00           H  
ATOM    222  HA3 GLY A  17      12.872   5.257 -12.649  1.00  0.00           H  
ATOM    223  N   ALA A  18       9.909   3.992 -12.428  1.00  0.00           N  
ATOM    224  CA  ALA A  18       8.886   3.243 -13.094  1.00  0.00           C  
ATOM    225  C   ALA A  18       7.668   4.097 -13.372  1.00  0.00           C  
ATOM    226  O   ALA A  18       7.630   4.882 -14.319  1.00  0.00           O  
ATOM    227  CB  ALA A  18       8.549   2.016 -12.253  1.00  0.00           C  
ATOM    228  H   ALA A  18       9.878   4.035 -11.468  1.00  0.00           H  
ATOM    229  HA  ALA A  18       9.263   2.911 -13.997  1.00  0.00           H  
ATOM    230  HB1 ALA A  18       9.277   1.240 -12.443  1.00  0.00           H  
ATOM    231  HB2 ALA A  18       7.564   1.659 -12.507  1.00  0.00           H  
ATOM    232  HB3 ALA A  18       8.581   2.284 -11.205  1.00  0.00           H  
ATOM    233  N   GLY A  19       6.692   3.927 -12.532  1.00  0.00           N  
ATOM    234  CA  GLY A  19       5.446   4.663 -12.645  1.00  0.00           C  
ATOM    235  C   GLY A  19       5.482   5.998 -11.920  1.00  0.00           C  
ATOM    236  O   GLY A  19       4.437   6.585 -11.641  1.00  0.00           O  
ATOM    237  H   GLY A  19       6.827   3.282 -11.824  1.00  0.00           H  
ATOM    238  HA2 GLY A  19       5.240   4.840 -13.690  1.00  0.00           H  
ATOM    239  HA3 GLY A  19       4.649   4.064 -12.229  1.00  0.00           H  
ATOM    240  N   SER A  20       6.686   6.481 -11.619  1.00  0.00           N  
ATOM    241  CA  SER A  20       6.853   7.756 -10.928  1.00  0.00           C  
ATOM    242  C   SER A  20       6.278   7.708  -9.512  1.00  0.00           C  
ATOM    243  O   SER A  20       6.081   8.746  -8.883  1.00  0.00           O  
ATOM    244  CB  SER A  20       6.189   8.883 -11.724  1.00  0.00           C  
ATOM    245  OG  SER A  20       4.818   9.012 -11.387  1.00  0.00           O  
ATOM    246  H   SER A  20       7.483   5.971 -11.869  1.00  0.00           H  
ATOM    247  HA  SER A  20       7.912   7.956 -10.862  1.00  0.00           H  
ATOM    248  HB2 SER A  20       6.688   9.816 -11.507  1.00  0.00           H  
ATOM    249  HB3 SER A  20       6.269   8.669 -12.780  1.00  0.00           H  
ATOM    250  HG  SER A  20       4.652   9.897 -11.054  1.00  0.00           H  
ATOM    251  N   LEU A  21       6.016   6.502  -9.013  1.00  0.00           N  
ATOM    252  CA  LEU A  21       5.469   6.338  -7.669  1.00  0.00           C  
ATOM    253  C   LEU A  21       5.958   5.052  -7.040  1.00  0.00           C  
ATOM    254  O   LEU A  21       6.514   4.200  -7.728  1.00  0.00           O  
ATOM    255  CB  LEU A  21       3.937   6.370  -7.703  1.00  0.00           C  
ATOM    256  CG  LEU A  21       3.285   7.501  -6.904  1.00  0.00           C  
ATOM    257  CD1 LEU A  21       3.421   7.249  -5.411  1.00  0.00           C  
ATOM    258  CD2 LEU A  21       3.896   8.844  -7.276  1.00  0.00           C  
ATOM    259  H   LEU A  21       6.197   5.707  -9.555  1.00  0.00           H  
ATOM    260  HA  LEU A  21       5.830   7.149  -7.068  1.00  0.00           H  
ATOM    261  HB2 LEU A  21       3.625   6.463  -8.734  1.00  0.00           H  
ATOM    262  HB3 LEU A  21       3.568   5.431  -7.319  1.00  0.00           H  
ATOM    263  HG  LEU A  21       2.231   7.537  -7.140  1.00  0.00           H  
ATOM    264 HD11 LEU A  21       3.287   6.196  -5.210  1.00  0.00           H  
ATOM    265 HD12 LEU A  21       2.668   7.815  -4.881  1.00  0.00           H  
ATOM    266 HD13 LEU A  21       4.401   7.557  -5.081  1.00  0.00           H  
ATOM    267 HD21 LEU A  21       3.306   9.640  -6.848  1.00  0.00           H  
ATOM    268 HD22 LEU A  21       3.913   8.946  -8.352  1.00  0.00           H  
ATOM    269 HD23 LEU A  21       4.905   8.899  -6.894  1.00  0.00           H  
ATOM    270  N   GLN A  22       5.748   4.938  -5.718  1.00  0.00           N  
ATOM    271  CA  GLN A  22       6.162   3.773  -4.932  1.00  0.00           C  
ATOM    272  C   GLN A  22       7.422   4.031  -4.079  1.00  0.00           C  
ATOM    273  O   GLN A  22       7.674   3.276  -3.141  1.00  0.00           O  
ATOM    274  CB  GLN A  22       6.422   2.561  -5.819  1.00  0.00           C  
ATOM    275  CG  GLN A  22       7.800   2.603  -6.449  1.00  0.00           C  
ATOM    276  CD  GLN A  22       8.785   1.671  -5.769  1.00  0.00           C  
ATOM    277  OE1 GLN A  22       9.455   2.054  -4.810  1.00  0.00           O  
ATOM    278  NE2 GLN A  22       8.879   0.442  -6.261  1.00  0.00           N  
ATOM    279  H   GLN A  22       5.292   5.672  -5.255  1.00  0.00           H  
ATOM    280  HA  GLN A  22       5.347   3.535  -4.266  1.00  0.00           H  
ATOM    281  HB2 GLN A  22       6.340   1.666  -5.219  1.00  0.00           H  
ATOM    282  HB3 GLN A  22       5.684   2.530  -6.607  1.00  0.00           H  
ATOM    283  HG2 GLN A  22       7.719   2.334  -7.490  1.00  0.00           H  
ATOM    284  HG3 GLN A  22       8.168   3.622  -6.365  1.00  0.00           H  
ATOM    285 HE21 GLN A  22       8.316   0.205  -7.028  1.00  0.00           H  
ATOM    286 HE22 GLN A  22       9.506  -0.179  -5.835  1.00  0.00           H  
ATOM    287  N   PRO A  23       8.247   5.079  -4.353  1.00  0.00           N  
ATOM    288  CA  PRO A  23       9.439   5.327  -3.541  1.00  0.00           C  
ATOM    289  C   PRO A  23       9.071   5.905  -2.216  1.00  0.00           C  
ATOM    290  O   PRO A  23       9.716   5.709  -1.186  1.00  0.00           O  
ATOM    291  CB  PRO A  23      10.209   6.341  -4.361  1.00  0.00           C  
ATOM    292  CG  PRO A  23       9.190   7.087  -5.121  1.00  0.00           C  
ATOM    293  CD  PRO A  23       8.105   6.105  -5.417  1.00  0.00           C  
ATOM    294  HA  PRO A  23      10.000   4.454  -3.399  1.00  0.00           H  
ATOM    295  HB2 PRO A  23      10.749   6.992  -3.714  1.00  0.00           H  
ATOM    296  HB3 PRO A  23      10.872   5.831  -5.008  1.00  0.00           H  
ATOM    297  HG2 PRO A  23       8.808   7.901  -4.524  1.00  0.00           H  
ATOM    298  HG3 PRO A  23       9.616   7.460  -6.040  1.00  0.00           H  
ATOM    299  HD2 PRO A  23       7.164   6.603  -5.349  1.00  0.00           H  
ATOM    300  HD3 PRO A  23       8.249   5.685  -6.392  1.00  0.00           H  
ATOM    301  N   LEU A  24       8.000   6.600  -2.305  1.00  0.00           N  
ATOM    302  CA  LEU A  24       7.383   7.271  -1.180  1.00  0.00           C  
ATOM    303  C   LEU A  24       6.337   6.369  -0.529  1.00  0.00           C  
ATOM    304  O   LEU A  24       5.614   6.789   0.374  1.00  0.00           O  
ATOM    305  CB  LEU A  24       6.737   8.578  -1.635  1.00  0.00           C  
ATOM    306  CG  LEU A  24       5.955   8.500  -2.952  1.00  0.00           C  
ATOM    307  CD1 LEU A  24       4.580   9.131  -2.797  1.00  0.00           C  
ATOM    308  CD2 LEU A  24       6.730   9.175  -4.077  1.00  0.00           C  
ATOM    309  H   LEU A  24       7.602   6.645  -3.185  1.00  0.00           H  
ATOM    310  HA  LEU A  24       8.155   7.488  -0.467  1.00  0.00           H  
ATOM    311  HB2 LEU A  24       6.062   8.901  -0.863  1.00  0.00           H  
ATOM    312  HB3 LEU A  24       7.513   9.321  -1.746  1.00  0.00           H  
ATOM    313  HG  LEU A  24       5.816   7.462  -3.217  1.00  0.00           H  
ATOM    314 HD11 LEU A  24       4.310   9.158  -1.751  1.00  0.00           H  
ATOM    315 HD12 LEU A  24       3.852   8.548  -3.341  1.00  0.00           H  
ATOM    316 HD13 LEU A  24       4.600  10.138  -3.188  1.00  0.00           H  
ATOM    317 HD21 LEU A  24       6.765   8.519  -4.934  1.00  0.00           H  
ATOM    318 HD22 LEU A  24       7.736   9.387  -3.745  1.00  0.00           H  
ATOM    319 HD23 LEU A  24       6.240  10.098  -4.349  1.00  0.00           H  
ATOM    320  N   ALA A  25       6.263   5.128  -1.003  1.00  0.00           N  
ATOM    321  CA  ALA A  25       5.310   4.158  -0.484  1.00  0.00           C  
ATOM    322  C   ALA A  25       5.727   3.635   0.886  1.00  0.00           C  
ATOM    323  O   ALA A  25       4.953   2.946   1.550  1.00  0.00           O  
ATOM    324  CB  ALA A  25       5.169   3.002  -1.467  1.00  0.00           C  
ATOM    325  H   ALA A  25       6.864   4.856  -1.726  1.00  0.00           H  
ATOM    326  HA  ALA A  25       4.350   4.645  -0.398  1.00  0.00           H  
ATOM    327  HB1 ALA A  25       5.690   3.247  -2.383  1.00  0.00           H  
ATOM    328  HB2 ALA A  25       4.125   2.836  -1.681  1.00  0.00           H  
ATOM    329  HB3 ALA A  25       5.596   2.102  -1.039  1.00  0.00           H  
ATOM    330  N   LEU A  26       6.956   3.944   1.305  1.00  0.00           N  
ATOM    331  CA  LEU A  26       7.456   3.471   2.593  1.00  0.00           C  
ATOM    332  C   LEU A  26       7.190   1.975   2.723  1.00  0.00           C  
ATOM    333  O   LEU A  26       6.941   1.461   3.813  1.00  0.00           O  
ATOM    334  CB  LEU A  26       6.786   4.233   3.740  1.00  0.00           C  
ATOM    335  CG  LEU A  26       7.629   5.352   4.353  1.00  0.00           C  
ATOM    336  CD1 LEU A  26       8.865   4.780   5.031  1.00  0.00           C  
ATOM    337  CD2 LEU A  26       8.023   6.365   3.290  1.00  0.00           C  
ATOM    338  H   LEU A  26       7.541   4.484   0.732  1.00  0.00           H  
ATOM    339  HA  LEU A  26       8.522   3.643   2.622  1.00  0.00           H  
ATOM    340  HB2 LEU A  26       5.868   4.664   3.369  1.00  0.00           H  
ATOM    341  HB3 LEU A  26       6.543   3.528   4.521  1.00  0.00           H  
ATOM    342  HG  LEU A  26       7.044   5.863   5.104  1.00  0.00           H  
ATOM    343 HD11 LEU A  26       9.493   4.304   4.293  1.00  0.00           H  
ATOM    344 HD12 LEU A  26       8.566   4.052   5.771  1.00  0.00           H  
ATOM    345 HD13 LEU A  26       9.414   5.577   5.510  1.00  0.00           H  
ATOM    346 HD21 LEU A  26       7.304   7.172   3.277  1.00  0.00           H  
ATOM    347 HD22 LEU A  26       8.041   5.885   2.323  1.00  0.00           H  
ATOM    348 HD23 LEU A  26       9.003   6.760   3.514  1.00  0.00           H  
ATOM    349  N   GLU A  27       7.224   1.294   1.582  1.00  0.00           N  
ATOM    350  CA  GLU A  27       6.967  -0.131   1.520  1.00  0.00           C  
ATOM    351  C   GLU A  27       7.405  -0.694   0.170  1.00  0.00           C  
ATOM    352  O   GLU A  27       8.489  -0.378  -0.320  1.00  0.00           O  
ATOM    353  CB  GLU A  27       5.487  -0.391   1.793  1.00  0.00           C  
ATOM    354  CG  GLU A  27       5.200  -1.776   2.354  1.00  0.00           C  
ATOM    355  CD  GLU A  27       4.937  -1.756   3.847  1.00  0.00           C  
ATOM    356  OE1 GLU A  27       3.866  -1.257   4.255  1.00  0.00           O  
ATOM    357  OE2 GLU A  27       5.801  -2.240   4.609  1.00  0.00           O  
ATOM    358  H   GLU A  27       7.413   1.774   0.751  1.00  0.00           H  
ATOM    359  HA  GLU A  27       7.536  -0.611   2.281  1.00  0.00           H  
ATOM    360  HB2 GLU A  27       5.146   0.337   2.508  1.00  0.00           H  
ATOM    361  HB3 GLU A  27       4.935  -0.271   0.875  1.00  0.00           H  
ATOM    362  HG2 GLU A  27       4.331  -2.178   1.856  1.00  0.00           H  
ATOM    363  HG3 GLU A  27       6.051  -2.412   2.162  1.00  0.00           H  
ATOM    364  N   GLY A  28       6.574  -1.536  -0.414  1.00  0.00           N  
ATOM    365  CA  GLY A  28       6.903  -2.142  -1.688  1.00  0.00           C  
ATOM    366  C   GLY A  28       7.894  -3.275  -1.523  1.00  0.00           C  
ATOM    367  O   GLY A  28       8.691  -3.555  -2.417  1.00  0.00           O  
ATOM    368  H   GLY A  28       5.741  -1.756   0.031  1.00  0.00           H  
ATOM    369  HA2 GLY A  28       6.000  -2.526  -2.139  1.00  0.00           H  
ATOM    370  HA3 GLY A  28       7.331  -1.393  -2.337  1.00  0.00           H  
ATOM    371  N   SER A  29       7.847  -3.915  -0.357  1.00  0.00           N  
ATOM    372  CA  SER A  29       8.745  -5.019  -0.035  1.00  0.00           C  
ATOM    373  C   SER A  29      10.137  -4.506   0.318  1.00  0.00           C  
ATOM    374  O   SER A  29      11.096  -5.274   0.368  1.00  0.00           O  
ATOM    375  CB  SER A  29       8.823  -6.019  -1.195  1.00  0.00           C  
ATOM    376  OG  SER A  29       9.879  -5.697  -2.085  1.00  0.00           O  
ATOM    377  H   SER A  29       7.192  -3.629   0.315  1.00  0.00           H  
ATOM    378  HA  SER A  29       8.344  -5.516   0.829  1.00  0.00           H  
ATOM    379  HB2 SER A  29       8.993  -7.010  -0.801  1.00  0.00           H  
ATOM    380  HB3 SER A  29       7.892  -6.005  -1.741  1.00  0.00           H  
ATOM    381  HG  SER A  29      10.171  -6.491  -2.537  1.00  0.00           H  
ATOM    382  N   LEU A  30      10.233  -3.193   0.521  1.00  0.00           N  
ATOM    383  CA  LEU A  30      11.494  -2.524   0.831  1.00  0.00           C  
ATOM    384  C   LEU A  30      12.183  -2.249  -0.469  1.00  0.00           C  
ATOM    385  O   LEU A  30      13.386  -2.442  -0.646  1.00  0.00           O  
ATOM    386  CB  LEU A  30      12.366  -3.340   1.786  1.00  0.00           C  
ATOM    387  CG  LEU A  30      11.829  -3.390   3.212  1.00  0.00           C  
ATOM    388  CD1 LEU A  30      11.688  -1.979   3.759  1.00  0.00           C  
ATOM    389  CD2 LEU A  30      10.487  -4.102   3.243  1.00  0.00           C  
ATOM    390  H   LEU A  30       9.432  -2.643   0.405  1.00  0.00           H  
ATOM    391  HA  LEU A  30      11.253  -1.576   1.293  1.00  0.00           H  
ATOM    392  HB2 LEU A  30      12.449  -4.347   1.409  1.00  0.00           H  
ATOM    393  HB3 LEU A  30      13.351  -2.899   1.810  1.00  0.00           H  
ATOM    394  HG  LEU A  30      12.520  -3.933   3.840  1.00  0.00           H  
ATOM    395 HD11 LEU A  30      11.014  -1.416   3.127  1.00  0.00           H  
ATOM    396 HD12 LEU A  30      12.655  -1.499   3.771  1.00  0.00           H  
ATOM    397 HD13 LEU A  30      11.292  -2.019   4.763  1.00  0.00           H  
ATOM    398 HD21 LEU A  30       9.741  -3.483   2.762  1.00  0.00           H  
ATOM    399 HD22 LEU A  30      10.199  -4.284   4.268  1.00  0.00           H  
ATOM    400 HD23 LEU A  30      10.566  -5.043   2.718  1.00  0.00           H  
ATOM    401  N   GLN A  31      11.345  -1.800  -1.377  1.00  0.00           N  
ATOM    402  CA  GLN A  31      11.723  -1.468  -2.723  1.00  0.00           C  
ATOM    403  C   GLN A  31      12.465  -2.622  -3.393  1.00  0.00           C  
ATOM    404  O   GLN A  31      13.710  -2.661  -3.294  1.00  0.00           O  
ATOM    405  CB  GLN A  31      12.572  -0.196  -2.755  1.00  0.00           C  
ATOM    406  CG  GLN A  31      12.041   0.916  -1.863  1.00  0.00           C  
ATOM    407  CD  GLN A  31      11.008   1.779  -2.560  1.00  0.00           C  
ATOM    408  OE1 GLN A  31      11.349   2.670  -3.337  1.00  0.00           O  
ATOM    409  NE2 GLN A  31       9.736   1.517  -2.284  1.00  0.00           N  
ATOM    410  OXT GLN A  31      11.795  -3.476  -4.010  1.00  0.00           O  
ATOM    411  H   GLN A  31      10.404  -1.694  -1.119  1.00  0.00           H  
ATOM    412  HA  GLN A  31      10.801  -1.294  -3.244  1.00  0.00           H  
ATOM    413  HB2 GLN A  31      13.574  -0.437  -2.433  1.00  0.00           H  
ATOM    414  HB3 GLN A  31      12.608   0.173  -3.769  1.00  0.00           H  
ATOM    415  HG2 GLN A  31      11.588   0.475  -0.989  1.00  0.00           H  
ATOM    416  HG3 GLN A  31      12.868   1.544  -1.562  1.00  0.00           H  
ATOM    417 HE21 GLN A  31       9.538   0.792  -1.655  1.00  0.00           H  
ATOM    418 HE22 GLN A  31       9.046   2.060  -2.721  1.00  0.00           H  
TER     419      GLN A  31                                                      
ENDMDL                                                                          
MODEL       11                                                                  
ATOM      1  N   GLU A   1      11.654  14.943 -14.670  1.00  0.00           N  
ATOM      2  CA  GLU A   1      10.626  15.743 -13.954  1.00  0.00           C  
ATOM      3  C   GLU A   1       9.692  14.846 -13.149  1.00  0.00           C  
ATOM      4  O   GLU A   1       8.540  14.631 -13.527  1.00  0.00           O  
ATOM      5  CB  GLU A   1       9.830  16.547 -14.985  1.00  0.00           C  
ATOM      6  CG  GLU A   1      10.701  17.394 -15.899  1.00  0.00           C  
ATOM      7  CD  GLU A   1      11.369  16.577 -16.987  1.00  0.00           C  
ATOM      8  OE1 GLU A   1      10.807  15.531 -17.374  1.00  0.00           O  
ATOM      9  OE2 GLU A   1      12.455  16.982 -17.452  1.00  0.00           O  
ATOM     10  H1  GLU A   1      11.201  14.515 -15.503  1.00  0.00           H  
ATOM     11  H2  GLU A   1      12.001  14.213 -14.014  1.00  0.00           H  
ATOM     12  H3  GLU A   1      12.419  15.589 -14.951  1.00  0.00           H  
ATOM     13  HA  GLU A   1      11.126  16.422 -13.281  1.00  0.00           H  
ATOM     14  HB2 GLU A   1       9.261  15.863 -15.597  1.00  0.00           H  
ATOM     15  HB3 GLU A   1       9.149  17.203 -14.464  1.00  0.00           H  
ATOM     16  HG2 GLU A   1      10.086  18.148 -16.364  1.00  0.00           H  
ATOM     17  HG3 GLU A   1      11.467  17.870 -15.304  1.00  0.00           H  
ATOM     18  N   ALA A   2      10.200  14.322 -12.039  1.00  0.00           N  
ATOM     19  CA  ALA A   2       9.424  13.445 -11.175  1.00  0.00           C  
ATOM     20  C   ALA A   2       8.474  14.212 -10.289  1.00  0.00           C  
ATOM     21  O   ALA A   2       7.674  13.643  -9.561  1.00  0.00           O  
ATOM     22  CB  ALA A   2      10.361  12.630 -10.335  1.00  0.00           C  
ATOM     23  H   ALA A   2      11.127  14.524 -11.792  1.00  0.00           H  
ATOM     24  HA  ALA A   2       8.853  12.799 -11.792  1.00  0.00           H  
ATOM     25  HB1 ALA A   2      11.188  13.258 -10.046  1.00  0.00           H  
ATOM     26  HB2 ALA A   2      10.720  11.789 -10.905  1.00  0.00           H  
ATOM     27  HB3 ALA A   2       9.843  12.287  -9.455  1.00  0.00           H  
ATOM     28  N   GLU A   3       8.579  15.499 -10.370  1.00  0.00           N  
ATOM     29  CA  GLU A   3       7.732  16.392  -9.601  1.00  0.00           C  
ATOM     30  C   GLU A   3       6.404  16.601 -10.262  1.00  0.00           C  
ATOM     31  O   GLU A   3       5.493  17.220  -9.724  1.00  0.00           O  
ATOM     32  CB  GLU A   3       8.380  17.722  -9.475  1.00  0.00           C  
ATOM     33  CG  GLU A   3       9.694  17.718  -8.711  1.00  0.00           C  
ATOM     34  CD  GLU A   3      10.345  19.086  -8.664  1.00  0.00           C  
ATOM     35  OE1 GLU A   3       9.622  20.078  -8.433  1.00  0.00           O  
ATOM     36  OE2 GLU A   3      11.576  19.165  -8.857  1.00  0.00           O  
ATOM     37  H   GLU A   3       9.240  15.860 -10.976  1.00  0.00           H  
ATOM     38  HA  GLU A   3       7.573  15.959  -8.664  1.00  0.00           H  
ATOM     39  HB2 GLU A   3       8.554  18.065 -10.479  1.00  0.00           H  
ATOM     40  HB3 GLU A   3       7.689  18.383  -8.988  1.00  0.00           H  
ATOM     41  HG2 GLU A   3       9.507  17.390  -7.700  1.00  0.00           H  
ATOM     42  HG3 GLU A   3      10.373  17.029  -9.193  1.00  0.00           H  
ATOM     43  N   ASP A   4       6.319  16.027 -11.405  1.00  0.00           N  
ATOM     44  CA  ASP A   4       5.119  16.052 -12.209  1.00  0.00           C  
ATOM     45  C   ASP A   4       4.376  14.812 -11.876  1.00  0.00           C  
ATOM     46  O   ASP A   4       3.333  14.476 -12.438  1.00  0.00           O  
ATOM     47  CB  ASP A   4       5.475  16.067 -13.680  1.00  0.00           C  
ATOM     48  CG  ASP A   4       5.797  17.458 -14.192  1.00  0.00           C  
ATOM     49  OD1 ASP A   4       4.851  18.201 -14.529  1.00  0.00           O  
ATOM     50  OD2 ASP A   4       6.996  17.803 -14.257  1.00  0.00           O  
ATOM     51  H   ASP A   4       7.082  15.505 -11.687  1.00  0.00           H  
ATOM     52  HA  ASP A   4       4.539  16.906 -11.937  1.00  0.00           H  
ATOM     53  HB2 ASP A   4       6.337  15.436 -13.817  1.00  0.00           H  
ATOM     54  HB3 ASP A   4       4.647  15.670 -14.245  1.00  0.00           H  
ATOM     55  N   LEU A   5       4.979  14.139 -10.940  1.00  0.00           N  
ATOM     56  CA  LEU A   5       4.479  12.896 -10.448  1.00  0.00           C  
ATOM     57  C   LEU A   5       3.397  13.127  -9.426  1.00  0.00           C  
ATOM     58  O   LEU A   5       2.459  12.342  -9.288  1.00  0.00           O  
ATOM     59  CB  LEU A   5       5.587  12.078  -9.887  1.00  0.00           C  
ATOM     60  CG  LEU A   5       6.536  11.606 -10.968  1.00  0.00           C  
ATOM     61  CD1 LEU A   5       7.481  10.629 -10.382  1.00  0.00           C  
ATOM     62  CD2 LEU A   5       5.784  10.975 -12.133  1.00  0.00           C  
ATOM     63  H   LEU A   5       5.811  14.516 -10.576  1.00  0.00           H  
ATOM     64  HA  LEU A   5       4.112  12.371 -11.280  1.00  0.00           H  
ATOM     65  HB2 LEU A   5       6.127  12.666  -9.161  1.00  0.00           H  
ATOM     66  HB3 LEU A   5       5.170  11.212  -9.399  1.00  0.00           H  
ATOM     67  HG  LEU A   5       7.091  12.447 -11.342  1.00  0.00           H  
ATOM     68 HD11 LEU A   5       8.252  11.158  -9.857  1.00  0.00           H  
ATOM     69 HD12 LEU A   5       7.904  10.032 -11.169  1.00  0.00           H  
ATOM     70 HD13 LEU A   5       6.930  10.007  -9.700  1.00  0.00           H  
ATOM     71 HD21 LEU A   5       4.930  10.431 -11.758  1.00  0.00           H  
ATOM     72 HD22 LEU A   5       6.438  10.298 -12.660  1.00  0.00           H  
ATOM     73 HD23 LEU A   5       5.448  11.750 -12.808  1.00  0.00           H  
ATOM     74  N   GLN A   6       3.545  14.233  -8.711  1.00  0.00           N  
ATOM     75  CA  GLN A   6       2.604  14.620  -7.687  1.00  0.00           C  
ATOM     76  C   GLN A   6       3.099  15.887  -6.993  1.00  0.00           C  
ATOM     77  O   GLN A   6       3.697  15.852  -5.918  1.00  0.00           O  
ATOM     78  CB  GLN A   6       2.377  13.447  -6.726  1.00  0.00           C  
ATOM     79  CG  GLN A   6       2.304  13.810  -5.257  1.00  0.00           C  
ATOM     80  CD  GLN A   6       3.599  13.491  -4.532  1.00  0.00           C  
ATOM     81  OE1 GLN A   6       3.598  13.168  -3.344  1.00  0.00           O  
ATOM     82  NE2 GLN A   6       4.718  13.583  -5.253  1.00  0.00           N  
ATOM     83  H   GLN A   6       4.323  14.810  -8.880  1.00  0.00           H  
ATOM     84  HA  GLN A   6       1.671  14.851  -8.171  1.00  0.00           H  
ATOM     85  HB2 GLN A   6       1.453  12.965  -6.996  1.00  0.00           H  
ATOM     86  HB3 GLN A   6       3.183  12.739  -6.857  1.00  0.00           H  
ATOM     87  HG2 GLN A   6       2.092  14.862  -5.157  1.00  0.00           H  
ATOM     88  HG3 GLN A   6       1.507  13.246  -4.814  1.00  0.00           H  
ATOM     89 HE21 GLN A   6       4.643  13.854  -6.192  1.00  0.00           H  
ATOM     90 HE22 GLN A   6       5.566  13.366  -4.824  1.00  0.00           H  
ATOM     91  N   VAL A   7       2.866  17.006  -7.658  1.00  0.00           N  
ATOM     92  CA  VAL A   7       3.283  18.296  -7.170  1.00  0.00           C  
ATOM     93  C   VAL A   7       2.589  18.645  -5.856  1.00  0.00           C  
ATOM     94  O   VAL A   7       3.172  19.306  -4.996  1.00  0.00           O  
ATOM     95  CB  VAL A   7       2.986  19.402  -8.201  1.00  0.00           C  
ATOM     96  CG1 VAL A   7       3.945  19.306  -9.371  1.00  0.00           C  
ATOM     97  CG2 VAL A   7       1.551  19.309  -8.692  1.00  0.00           C  
ATOM     98  H   VAL A   7       2.433  16.956  -8.519  1.00  0.00           H  
ATOM     99  HA  VAL A   7       4.338  18.249  -7.020  1.00  0.00           H  
ATOM    100  HB  VAL A   7       3.123  20.362  -7.725  1.00  0.00           H  
ATOM    101 HG11 VAL A   7       4.957  19.242  -9.003  1.00  0.00           H  
ATOM    102 HG12 VAL A   7       3.842  20.183  -9.994  1.00  0.00           H  
ATOM    103 HG13 VAL A   7       3.713  18.422  -9.948  1.00  0.00           H  
ATOM    104 HG21 VAL A   7       1.208  20.289  -8.989  1.00  0.00           H  
ATOM    105 HG22 VAL A   7       0.923  18.932  -7.900  1.00  0.00           H  
ATOM    106 HG23 VAL A   7       1.507  18.639  -9.539  1.00  0.00           H  
ATOM    107  N   GLY A   8       1.344  18.197  -5.701  1.00  0.00           N  
ATOM    108  CA  GLY A   8       0.608  18.480  -4.480  1.00  0.00           C  
ATOM    109  C   GLY A   8      -0.673  19.250  -4.738  1.00  0.00           C  
ATOM    110  O   GLY A   8      -1.242  19.849  -3.826  1.00  0.00           O  
ATOM    111  H   GLY A   8       0.922  17.672  -6.420  1.00  0.00           H  
ATOM    112  HA2 GLY A   8       0.361  17.546  -3.998  1.00  0.00           H  
ATOM    113  HA3 GLY A   8       1.235  19.058  -3.819  1.00  0.00           H  
ATOM    114  N   GLN A   9      -1.121  19.229  -5.985  1.00  0.00           N  
ATOM    115  CA  GLN A   9      -2.340  19.924  -6.378  1.00  0.00           C  
ATOM    116  C   GLN A   9      -2.705  19.617  -7.830  1.00  0.00           C  
ATOM    117  O   GLN A   9      -3.619  20.225  -8.387  1.00  0.00           O  
ATOM    118  CB  GLN A   9      -2.173  21.433  -6.190  1.00  0.00           C  
ATOM    119  CG  GLN A   9      -1.117  22.046  -7.097  1.00  0.00           C  
ATOM    120  CD  GLN A   9      -0.073  22.834  -6.330  1.00  0.00           C  
ATOM    121  OE1 GLN A   9      -0.276  24.006  -6.009  1.00  0.00           O  
ATOM    122  NE2 GLN A   9       1.053  22.195  -6.034  1.00  0.00           N  
ATOM    123  H   GLN A   9      -0.622  18.734  -6.660  1.00  0.00           H  
ATOM    124  HA  GLN A   9      -3.137  19.578  -5.738  1.00  0.00           H  
ATOM    125  HB2 GLN A   9      -3.117  21.916  -6.395  1.00  0.00           H  
ATOM    126  HB3 GLN A   9      -1.894  21.629  -5.165  1.00  0.00           H  
ATOM    127  HG2 GLN A   9      -0.621  21.253  -7.637  1.00  0.00           H  
ATOM    128  HG3 GLN A   9      -1.603  22.707  -7.799  1.00  0.00           H  
ATOM    129 HE21 GLN A   9       1.145  21.263  -6.322  1.00  0.00           H  
ATOM    130 HE22 GLN A   9       1.744  22.681  -5.539  1.00  0.00           H  
ATOM    131  N   VAL A  10      -1.992  18.671  -8.442  1.00  0.00           N  
ATOM    132  CA  VAL A  10      -2.259  18.297  -9.821  1.00  0.00           C  
ATOM    133  C   VAL A  10      -3.414  17.304  -9.897  1.00  0.00           C  
ATOM    134  O   VAL A  10      -4.332  17.484 -10.696  1.00  0.00           O  
ATOM    135  CB  VAL A  10      -1.006  17.718 -10.538  1.00  0.00           C  
ATOM    136  CG1 VAL A  10      -0.188  16.817  -9.622  1.00  0.00           C  
ATOM    137  CG2 VAL A  10      -1.403  16.968 -11.801  1.00  0.00           C  
ATOM    138  H   VAL A  10      -1.283  18.215  -7.955  1.00  0.00           H  
ATOM    139  HA  VAL A  10      -2.553  19.197 -10.344  1.00  0.00           H  
ATOM    140  HB  VAL A  10      -0.379  18.547 -10.830  1.00  0.00           H  
ATOM    141 HG11 VAL A  10      -0.749  15.925  -9.394  1.00  0.00           H  
ATOM    142 HG12 VAL A  10       0.045  17.341  -8.709  1.00  0.00           H  
ATOM    143 HG13 VAL A  10       0.731  16.543 -10.119  1.00  0.00           H  
ATOM    144 HG21 VAL A  10      -1.999  17.611 -12.430  1.00  0.00           H  
ATOM    145 HG22 VAL A  10      -1.978  16.093 -11.532  1.00  0.00           H  
ATOM    146 HG23 VAL A  10      -0.514  16.664 -12.334  1.00  0.00           H  
ATOM    147  N   GLU A  11      -3.373  16.253  -9.078  1.00  0.00           N  
ATOM    148  CA  GLU A  11      -4.435  15.260  -9.100  1.00  0.00           C  
ATOM    149  C   GLU A  11      -4.361  14.400  -7.858  1.00  0.00           C  
ATOM    150  O   GLU A  11      -5.374  14.077  -7.235  1.00  0.00           O  
ATOM    151  CB  GLU A  11      -4.299  14.400 -10.330  1.00  0.00           C  
ATOM    152  CG  GLU A  11      -3.541  13.178  -9.982  1.00  0.00           C  
ATOM    153  CD  GLU A  11      -3.436  12.169 -11.108  1.00  0.00           C  
ATOM    154  OE1 GLU A  11      -3.510  12.583 -12.285  1.00  0.00           O  
ATOM    155  OE2 GLU A  11      -3.281  10.966 -10.815  1.00  0.00           O  
ATOM    156  H   GLU A  11      -2.605  16.130  -8.446  1.00  0.00           H  
ATOM    157  HA  GLU A  11      -5.369  15.738  -9.122  1.00  0.00           H  
ATOM    158  HB2 GLU A  11      -5.279  14.122 -10.692  1.00  0.00           H  
ATOM    159  HB3 GLU A  11      -3.761  14.938 -11.096  1.00  0.00           H  
ATOM    160  HG2 GLU A  11      -2.558  13.494  -9.673  1.00  0.00           H  
ATOM    161  HG3 GLU A  11      -4.048  12.739  -9.139  1.00  0.00           H  
ATOM    162  N   LEU A  12      -3.128  14.054  -7.510  1.00  0.00           N  
ATOM    163  CA  LEU A  12      -2.814  13.257  -6.352  1.00  0.00           C  
ATOM    164  C   LEU A  12      -3.766  13.538  -5.224  1.00  0.00           C  
ATOM    165  O   LEU A  12      -4.172  12.661  -4.462  1.00  0.00           O  
ATOM    166  CB  LEU A  12      -1.436  13.644  -5.948  1.00  0.00           C  
ATOM    167  CG  LEU A  12      -1.221  15.119  -5.709  1.00  0.00           C  
ATOM    168  CD1 LEU A  12      -0.718  15.326  -4.303  1.00  0.00           C  
ATOM    169  CD2 LEU A  12      -0.257  15.667  -6.739  1.00  0.00           C  
ATOM    170  H   LEU A  12      -2.383  14.373  -8.052  1.00  0.00           H  
ATOM    171  HA  LEU A  12      -2.822  12.230  -6.602  1.00  0.00           H  
ATOM    172  HB2 LEU A  12      -1.199  13.130  -5.067  1.00  0.00           H  
ATOM    173  HB3 LEU A  12      -0.778  13.338  -6.718  1.00  0.00           H  
ATOM    174  HG  LEU A  12      -2.154  15.636  -5.812  1.00  0.00           H  
ATOM    175 HD11 LEU A  12       0.347  15.490  -4.320  1.00  0.00           H  
ATOM    176 HD12 LEU A  12      -0.939  14.437  -3.726  1.00  0.00           H  
ATOM    177 HD13 LEU A  12      -1.214  16.176  -3.863  1.00  0.00           H  
ATOM    178 HD21 LEU A  12      -0.257  15.018  -7.604  1.00  0.00           H  
ATOM    179 HD22 LEU A  12       0.735  15.710  -6.318  1.00  0.00           H  
ATOM    180 HD23 LEU A  12      -0.571  16.656  -7.031  1.00  0.00           H  
ATOM    181  N   GLY A  13      -4.094  14.795  -5.156  1.00  0.00           N  
ATOM    182  CA  GLY A  13      -4.997  15.302  -4.149  1.00  0.00           C  
ATOM    183  C   GLY A  13      -4.340  15.456  -2.787  1.00  0.00           C  
ATOM    184  O   GLY A  13      -4.747  16.304  -1.992  1.00  0.00           O  
ATOM    185  H   GLY A  13      -3.703  15.395  -5.827  1.00  0.00           H  
ATOM    186  HA2 GLY A  13      -5.357  16.264  -4.472  1.00  0.00           H  
ATOM    187  HA3 GLY A  13      -5.834  14.627  -4.060  1.00  0.00           H  
ATOM    188  N   GLY A  14      -3.326  14.637  -2.512  1.00  0.00           N  
ATOM    189  CA  GLY A  14      -2.640  14.709  -1.236  1.00  0.00           C  
ATOM    190  C   GLY A  14      -2.567  13.361  -0.546  1.00  0.00           C  
ATOM    191  O   GLY A  14      -3.571  12.864  -0.035  1.00  0.00           O  
ATOM    192  H   GLY A  14      -3.042  13.978  -3.179  1.00  0.00           H  
ATOM    193  HA2 GLY A  14      -1.636  15.074  -1.399  1.00  0.00           H  
ATOM    194  HA3 GLY A  14      -3.164  15.402  -0.595  1.00  0.00           H  
ATOM    195  N   GLY A  15      -1.379  12.765  -0.535  1.00  0.00           N  
ATOM    196  CA  GLY A  15      -1.203  11.479   0.091  1.00  0.00           C  
ATOM    197  C   GLY A  15      -0.089  10.674  -0.559  1.00  0.00           C  
ATOM    198  O   GLY A  15      -0.293  10.046  -1.594  1.00  0.00           O  
ATOM    199  H   GLY A  15      -0.616  13.202  -0.957  1.00  0.00           H  
ATOM    200  HA2 GLY A  15      -0.970  11.628   1.133  1.00  0.00           H  
ATOM    201  HA3 GLY A  15      -2.125  10.925   0.017  1.00  0.00           H  
ATOM    202  N   PRO A  16       1.113  10.668   0.029  1.00  0.00           N  
ATOM    203  CA  PRO A  16       2.254   9.919  -0.502  1.00  0.00           C  
ATOM    204  C   PRO A  16       1.875   8.511  -0.842  1.00  0.00           C  
ATOM    205  O   PRO A  16       2.218   7.950  -1.884  1.00  0.00           O  
ATOM    206  CB  PRO A  16       3.255   9.916   0.660  1.00  0.00           C  
ATOM    207  CG  PRO A  16       2.516  10.475   1.835  1.00  0.00           C  
ATOM    208  CD  PRO A  16       1.467  11.372   1.259  1.00  0.00           C  
ATOM    209  HA  PRO A  16       2.661  10.379  -1.343  1.00  0.00           H  
ATOM    210  HB2 PRO A  16       3.589   8.906   0.851  1.00  0.00           H  
ATOM    211  HB3 PRO A  16       4.090  10.525   0.403  1.00  0.00           H  
ATOM    212  HG2 PRO A  16       2.060   9.674   2.398  1.00  0.00           H  
ATOM    213  HG3 PRO A  16       3.192  11.039   2.460  1.00  0.00           H  
ATOM    214  HD2 PRO A  16       0.619  11.456   1.919  1.00  0.00           H  
ATOM    215  HD3 PRO A  16       1.877  12.340   1.039  1.00  0.00           H  
ATOM    216  N   GLY A  17       1.149   7.994   0.078  1.00  0.00           N  
ATOM    217  CA  GLY A  17       0.631   6.641  -0.002  1.00  0.00           C  
ATOM    218  C   GLY A  17      -0.789   6.619  -0.524  1.00  0.00           C  
ATOM    219  O   GLY A  17      -1.562   5.709  -0.226  1.00  0.00           O  
ATOM    220  H   GLY A  17       0.954   8.573   0.836  1.00  0.00           H  
ATOM    221  HA2 GLY A  17       1.259   6.061  -0.662  1.00  0.00           H  
ATOM    222  HA3 GLY A  17       0.649   6.198   0.982  1.00  0.00           H  
ATOM    223  N   ALA A  18      -1.129   7.645  -1.297  1.00  0.00           N  
ATOM    224  CA  ALA A  18      -2.450   7.787  -1.864  1.00  0.00           C  
ATOM    225  C   ALA A  18      -2.652   6.926  -3.089  1.00  0.00           C  
ATOM    226  O   ALA A  18      -3.734   6.856  -3.673  1.00  0.00           O  
ATOM    227  CB  ALA A  18      -2.683   9.235  -2.196  1.00  0.00           C  
ATOM    228  H   ALA A  18      -0.477   8.333  -1.479  1.00  0.00           H  
ATOM    229  HA  ALA A  18      -3.120   7.485  -1.133  1.00  0.00           H  
ATOM    230  HB1 ALA A  18      -2.091   9.484  -3.064  1.00  0.00           H  
ATOM    231  HB2 ALA A  18      -2.368   9.846  -1.362  1.00  0.00           H  
ATOM    232  HB3 ALA A  18      -3.727   9.403  -2.404  1.00  0.00           H  
ATOM    233  N   GLY A  19      -1.590   6.287  -3.442  1.00  0.00           N  
ATOM    234  CA  GLY A  19      -1.566   5.400  -4.590  1.00  0.00           C  
ATOM    235  C   GLY A  19      -1.307   6.139  -5.890  1.00  0.00           C  
ATOM    236  O   GLY A  19      -2.147   6.137  -6.789  1.00  0.00           O  
ATOM    237  H   GLY A  19      -0.804   6.426  -2.900  1.00  0.00           H  
ATOM    238  HA2 GLY A  19      -0.789   4.665  -4.447  1.00  0.00           H  
ATOM    239  HA3 GLY A  19      -2.517   4.894  -4.660  1.00  0.00           H  
ATOM    240  N   SER A  20      -0.143   6.771  -5.987  1.00  0.00           N  
ATOM    241  CA  SER A  20       0.222   7.518  -7.186  1.00  0.00           C  
ATOM    242  C   SER A  20       1.428   6.890  -7.880  1.00  0.00           C  
ATOM    243  O   SER A  20       1.568   6.980  -9.100  1.00  0.00           O  
ATOM    244  CB  SER A  20       0.527   8.974  -6.831  1.00  0.00           C  
ATOM    245  OG  SER A  20       1.491   9.057  -5.795  1.00  0.00           O  
ATOM    246  H   SER A  20       0.485   6.737  -5.235  1.00  0.00           H  
ATOM    247  HA  SER A  20      -0.619   7.492  -7.862  1.00  0.00           H  
ATOM    248  HB2 SER A  20       0.910   9.483  -7.703  1.00  0.00           H  
ATOM    249  HB3 SER A  20      -0.379   9.460  -6.501  1.00  0.00           H  
ATOM    250  HG  SER A  20       1.297   9.812  -5.236  1.00  0.00           H  
ATOM    251  N   LEU A  21       2.298   6.259  -7.098  1.00  0.00           N  
ATOM    252  CA  LEU A  21       3.491   5.622  -7.643  1.00  0.00           C  
ATOM    253  C   LEU A  21       3.674   4.221  -7.071  1.00  0.00           C  
ATOM    254  O   LEU A  21       3.473   3.251  -7.793  1.00  0.00           O  
ATOM    255  CB  LEU A  21       4.718   6.499  -7.381  1.00  0.00           C  
ATOM    256  CG  LEU A  21       5.829   6.388  -8.429  1.00  0.00           C  
ATOM    257  CD1 LEU A  21       5.334   6.873  -9.785  1.00  0.00           C  
ATOM    258  CD2 LEU A  21       7.057   7.175  -7.993  1.00  0.00           C  
ATOM    259  H   LEU A  21       2.136   6.223  -6.133  1.00  0.00           H  
ATOM    260  HA  LEU A  21       3.356   5.522  -8.707  1.00  0.00           H  
ATOM    261  HB2 LEU A  21       4.392   7.529  -7.344  1.00  0.00           H  
ATOM    262  HB3 LEU A  21       5.128   6.238  -6.420  1.00  0.00           H  
ATOM    263  HG  LEU A  21       6.115   5.351  -8.532  1.00  0.00           H  
ATOM    264 HD11 LEU A  21       5.735   7.856  -9.983  1.00  0.00           H  
ATOM    265 HD12 LEU A  21       4.256   6.919  -9.780  1.00  0.00           H  
ATOM    266 HD13 LEU A  21       5.662   6.189 -10.553  1.00  0.00           H  
ATOM    267 HD21 LEU A  21       7.933   6.547  -8.068  1.00  0.00           H  
ATOM    268 HD22 LEU A  21       6.934   7.500  -6.971  1.00  0.00           H  
ATOM    269 HD23 LEU A  21       7.178   8.038  -8.631  1.00  0.00           H  
ATOM    270  N   GLN A  22       4.027   4.126  -5.778  1.00  0.00           N  
ATOM    271  CA  GLN A  22       4.213   2.833  -5.083  1.00  0.00           C  
ATOM    272  C   GLN A  22       5.674   2.539  -4.686  1.00  0.00           C  
ATOM    273  O   GLN A  22       5.903   1.796  -3.732  1.00  0.00           O  
ATOM    274  CB  GLN A  22       3.665   1.651  -5.899  1.00  0.00           C  
ATOM    275  CG  GLN A  22       4.633   1.128  -6.952  1.00  0.00           C  
ATOM    276  CD  GLN A  22       4.770  -0.381  -6.917  1.00  0.00           C  
ATOM    277  OE1 GLN A  22       4.016  -1.100  -7.574  1.00  0.00           O  
ATOM    278  NE2 GLN A  22       5.735  -0.869  -6.145  1.00  0.00           N  
ATOM    279  H   GLN A  22       4.148   4.951  -5.266  1.00  0.00           H  
ATOM    280  HA  GLN A  22       3.639   2.894  -4.170  1.00  0.00           H  
ATOM    281  HB2 GLN A  22       3.436   0.841  -5.221  1.00  0.00           H  
ATOM    282  HB3 GLN A  22       2.756   1.957  -6.393  1.00  0.00           H  
ATOM    283  HG2 GLN A  22       4.278   1.425  -7.929  1.00  0.00           H  
ATOM    284  HG3 GLN A  22       5.605   1.566  -6.776  1.00  0.00           H  
ATOM    285 HE21 GLN A  22       6.297  -0.236  -5.651  1.00  0.00           H  
ATOM    286 HE22 GLN A  22       5.843  -1.840  -6.098  1.00  0.00           H  
ATOM    287  N   PRO A  23       6.690   3.092  -5.385  1.00  0.00           N  
ATOM    288  CA  PRO A  23       8.085   2.833  -5.035  1.00  0.00           C  
ATOM    289  C   PRO A  23       8.499   3.596  -3.816  1.00  0.00           C  
ATOM    290  O   PRO A  23       9.284   3.155  -2.976  1.00  0.00           O  
ATOM    291  CB  PRO A  23       8.842   3.328  -6.253  1.00  0.00           C  
ATOM    292  CG  PRO A  23       7.996   4.377  -6.854  1.00  0.00           C  
ATOM    293  CD  PRO A  23       6.583   4.009  -6.536  1.00  0.00           C  
ATOM    294  HA  PRO A  23       8.261   1.814  -4.879  1.00  0.00           H  
ATOM    295  HB2 PRO A  23       9.782   3.727  -5.953  1.00  0.00           H  
ATOM    296  HB3 PRO A  23       8.982   2.522  -6.922  1.00  0.00           H
[truncated: 658,126 more chars]
