# Supplementary material for: In silico approaches for predicting the half-life of natural and modified peptides in blood
Source: PLoS One. 2018 Jun 1;13(6):e0196829. doi: 10.1371/journal.pone.0196829 (PMC5983457; doi:10.1371/journal.pone.0196829)
Supplement: S3 File — (ZIP) [file pone.0196829.s009.zip › 3may2018_261_pdb_files/1688.pdb]

PFRMAT TS
TARGET 1688
AUTHOR Raghava-GPS-serv
METHOD PEPSTR
MODEL  1  REFINED
PARENT N/A
ATOM      1  N   SER     1      12.908 -13.635   1.131  1.00  0.00
ATOM      2  CA  SER     1      13.559 -12.664   0.281  1.00  0.00
ATOM      3  CB  SER     1      12.594 -11.492   0.157  1.00  0.00
ATOM      4  OG  SER     1      13.028 -10.689  -0.930  1.00  0.00
ATOM      5  C   SER     1      14.928 -12.268   0.784  1.00  0.00
ATOM      6  O   SER     1      15.071 -12.261   2.006  1.00  0.00
ATOM      7  N   SER     2      15.825 -11.836  -0.107  1.00  0.00
ATOM      8  CA  SER     2      16.922 -10.876   0.261  1.00  0.00
ATOM      9  CB  SER     2      17.956 -11.678   1.001  1.00  0.00
ATOM     10  OG  SER     2      18.908 -10.912   1.615  1.00  0.00
ATOM     11  C   SER     2      17.402 -10.133  -0.969  1.00  0.00
ATOM     12  O   SER     2      16.873 -10.373  -2.056  1.00  0.00
ATOM     13  N   LEU     3      18.336  -9.160  -0.709  1.00  0.00
ATOM     14  CA  LEU     3      19.195  -8.517  -1.683  1.00  0.00
ATOM     15  CB  LEU     3      20.445  -9.334  -2.175  1.00  0.00
ATOM     16  CG  LEU     3      21.064 -10.266  -1.072  1.00  0.00
ATOM     17  CD1 LEU     3      22.289 -10.883  -1.769  1.00  0.00
ATOM     18  CD2 LEU     3      21.597  -9.497   0.180  1.00  0.00
ATOM     19  C   LEU     3      18.402  -7.833  -2.839  1.00  0.00
ATOM     20  O   LEU     3      17.474  -7.075  -2.580  1.00  0.00
ATOM     21  N   LYS     4      18.717  -8.150  -4.114  1.00  0.00
ATOM     22  CA  LYS     4      18.079  -7.544  -5.286  1.00  0.00
ATOM     23  CB  LYS     4      18.996  -7.522  -6.538  1.00  0.00
ATOM     24  CG  LYS     4      18.403  -6.922  -7.827  1.00  0.00
ATOM     25  CD  LYS     4      18.084  -5.442  -7.755  1.00  0.00
ATOM     26  CE  LYS     4      16.971  -5.019  -8.767  1.00  0.00
ATOM     27  NZ  LYS     4      15.607  -5.221  -8.136  1.00  0.00
ATOM     28  C   LYS     4      16.669  -8.025  -5.533  1.00  0.00
ATOM     29  O   LYS     4      15.883  -7.266  -6.164  1.00  0.00
ATOM     30  N   GLN     5      16.283  -9.185  -4.952  1.00  0.00
ATOM     31  CA  GLN     5      14.873  -9.652  -4.879  1.00  0.00
ATOM     32  CB  GLN     5      14.882 -11.216  -4.703  1.00  0.00
ATOM     33  CG  GLN     5      13.676 -11.925  -5.408  1.00  0.00
ATOM     34  CD  GLN     5      12.364 -11.608  -4.737  1.00  0.00
ATOM     35  OE1 GLN     5      12.172 -11.259  -3.561  1.00  0.00
ATOM     36  NE2 GLN     5      11.239 -11.558  -5.411  1.00  0.00
ATOM     37  C   GLN     5      14.115  -8.775  -3.887  1.00  0.00
ATOM     38  O   GLN     5      12.932  -8.508  -4.115  1.00  0.00
ATOM     39  N   TYR     6      14.778  -8.396  -2.797  1.00  0.00
ATOM     40  CA  TYR     6      14.131  -7.635  -1.747  1.00  0.00
ATOM     41  CB  TYR     6      14.985  -7.589  -0.487  1.00  0.00
ATOM     42  CG  TYR     6      14.363  -6.908   0.718  1.00  0.00
ATOM     43  CD1 TYR     6      13.539  -7.726   1.543  1.00  0.00
ATOM     44  CE1 TYR     6      12.884  -7.118   2.617  1.00  0.00
ATOM     45  CZ  TYR     6      12.956  -5.714   2.794  1.00  0.00
ATOM     46  CE2 TYR     6      13.929  -4.984   2.084  1.00  0.00
ATOM     47  CD2 TYR     6      14.576  -5.538   0.954  1.00  0.00
ATOM     48  C   TYR     6      13.890  -6.190  -2.265  1.00  0.00
ATOM     49  O   TYR     6      12.767  -5.657  -2.136  1.00  0.00
ATOM     50  N   TRP     7      14.861  -5.660  -3.011  1.00  0.00
ATOM     51  CA  TRP     7      14.735  -4.377  -3.709  1.00  0.00
ATOM     52  CB  TRP     7      16.104  -3.777  -3.861  1.00  0.00
ATOM     53  CG  TRP     7      16.960  -3.618  -2.662  1.00  0.00
ATOM     54  CD1 TRP     7      16.592  -3.237  -1.453  1.00  0.00
ATOM     55  NE1 TRP     7      17.710  -3.097  -0.667  1.00  0.00
ATOM     56  CE2 TRP     7      18.784  -3.595  -1.268  1.00  0.00
ATOM     57  CZ2 TRP     7      20.045  -3.901  -0.799  1.00  0.00
ATOM     58  CZ3 TRP     7      20.619  -4.802  -3.039  1.00  0.00
ATOM     59  CE3 TRP     7      19.267  -4.554  -3.419  1.00  0.00
ATOM     60  CD2 TRP     7      18.377  -3.919  -2.576  1.00  0.00
ATOM     61  C   TRP     7      13.813  -4.434  -4.949  1.00  0.00
ATOM     62  O   TRP     7      14.146  -3.811  -6.005  1.00  0.00
ATOM     63  N   SER     8      12.843  -5.359  -4.968  1.00  0.00
ATOM     64  CA  SER     8      11.774  -5.550  -5.904  1.00  0.00
ATOM     65  CB  SER     8      12.210  -6.610  -6.856  1.00  0.00
ATOM     66  OG  SER     8      12.704  -6.002  -7.985  1.00  0.00
ATOM     67  C   SER     8      10.503  -5.836  -5.066  1.00  0.00
ATOM     68  O   SER     8       9.489  -5.043  -5.171  1.00  0.00
ATOM     69  N   SER     9      10.480  -6.852  -4.226  1.00  0.00
ATOM     70  CA  SER     9       9.311  -7.240  -3.329  1.00  0.00
ATOM     71  CB  SER     9       9.573  -8.575  -2.596  1.00  0.00
ATOM     72  OG  SER     9       9.796  -9.683  -3.471  1.00  0.00
ATOM     73  C   SER     9       8.863  -6.148  -2.376  1.00  0.00
ATOM     74  O   SER     9       7.707  -6.234  -1.839  1.00  0.00
ATOM     75  N   LEU    10       9.694  -5.119  -2.141  1.00  0.00
ATOM     76  CA  LEU    10       9.393  -3.981  -1.218  1.00  0.00
ATOM     77  CB  LEU    10      10.733  -3.525  -0.644  1.00  0.00
ATOM     78  CG  LEU    10      10.870  -2.367   0.327  1.00  0.00
ATOM     79  CD1 LEU    10      10.211  -2.708   1.651  1.00  0.00
ATOM     80  CD2 LEU    10      12.266  -2.007   0.604  1.00  0.00
ATOM     81  C   LEU    10       8.506  -2.904  -1.804  1.00  0.00
ATOM     82  O   LEU    10       7.801  -2.177  -1.048  1.00  0.00
ATOM     83  N   LYS    11       8.457  -2.801  -3.138  1.00  0.00
ATOM     84  CA  LYS    11       7.743  -1.731  -3.935  1.00  0.00
ATOM     85  CB  LYS    11       8.727  -0.624  -4.349  1.00  0.00
ATOM     86  CG  LYS    11       9.266   0.196  -3.176  1.00  0.00
ATOM     87  CD  LYS    11       8.230   1.235  -2.672  1.00  0.00
ATOM     88  CE  LYS    11       7.871   1.292  -1.229  1.00  0.00
ATOM     89  NZ  LYS    11       6.713   0.429  -0.970  1.00  0.00
ATOM     90  C   LYS    11       6.835  -2.220  -5.063  1.00  0.00
ATOM     91  O   LYS    11       5.940  -1.537  -5.489  1.00  0.00
ATOM     92  N   GLN    12       7.029  -3.494  -5.481  1.00  0.00
ATOM     93  CA  GLN    12       6.302  -4.172  -6.568  1.00  0.00
ATOM     94  CB  GLN    12       7.237  -5.114  -7.286  1.00  0.00
ATOM     95  CG  GLN    12       8.333  -4.240  -8.052  1.00  0.00
ATOM     96  CD  GLN    12       9.152  -5.119  -9.012  1.00  0.00
ATOM     97  OE1 GLN    12      10.371  -5.310  -8.865  1.00  0.00
ATOM     98  NE2 GLN    12       8.509  -5.779  -9.915  1.00  0.00
ATOM     99  C   GLN    12       5.024  -4.858  -5.926  1.00  0.00
ATOM    100  O   GLN    12       4.583  -5.929  -6.285  1.00  0.00
ATOM    101  N   SER    13       4.586  -4.336  -4.740  1.00  0.00
ATOM    102  CA  SER    13       3.606  -4.919  -3.773  1.00  0.00
ATOM    103  CB  SER    13       4.269  -5.699  -2.676  1.00  0.00
ATOM    104  OG  SER    13       5.198  -4.852  -1.957  1.00  0.00
ATOM    105  C   SER    13       2.739  -3.720  -3.226  1.00  0.00
ATOM    106  O   SER    13       1.478  -3.853  -3.266  1.00  0.00
ATOM    107  N   PHE    14       3.300  -2.549  -2.875  1.00  0.00
ATOM    108  CA  PHE    14       2.594  -1.348  -2.460  1.00  0.00
ATOM    109  CB  PHE    14       2.358  -1.351  -0.939  1.00  0.00
ATOM    110  CG  PHE    14       3.541  -1.212   0.010  1.00  0.00
ATOM    111  CD1 PHE    14       3.883   0.022   0.611  1.00  0.00
ATOM    112  CE1 PHE    14       4.868   0.128   1.592  1.00  0.00
ATOM    113  CZ  PHE    14       5.603  -0.999   2.031  1.00  0.00
ATOM    114  CE2 PHE    14       5.432  -2.224   1.326  1.00  0.00
ATOM    115  CD2 PHE    14       4.360  -2.314   0.407  1.00  0.00
ATOM    116  C   PHE    14       3.315  -0.034  -2.817  1.00  0.00
ATOM    117  O   PHE    14       4.560   0.059  -2.741  1.00  0.00
ATOM    118  N   SER    15       2.606   1.063  -3.179  1.00  0.00
ATOM    119  CA  SER    15       3.203   2.363  -3.395  1.00  0.00
ATOM    120  CB  SER    15       2.230   3.316  -4.134  1.00  0.00
ATOM    121  OG  SER    15       0.910   3.400  -3.451  1.00  0.00
ATOM    122  C   SER    15       3.744   2.950  -2.106  1.00  0.00
ATOM    123  O   SER    15       4.987   2.874  -1.884  1.00  0.00
ATOM    124  OXT SER    15       3.002   3.559  -1.338  1.00  0.00
TER
END
