# Supplementary material for: In silico approaches for predicting the half-life of natural and modified peptides in blood
Source: PLoS One. 2018 Jun 1;13(6):e0196829. doi: 10.1371/journal.pone.0196829 (PMC5983457; doi:10.1371/journal.pone.0196829)
Supplement: S3 File — (ZIP) [file pone.0196829.s009.zip › 3may2018_261_pdb_files/1693.pdb]

ATOM  37742  N  AGLY J 492      80.826  95.981  92.100  0.46108.52           N  
ANISOU37742  N  AGLY J 492    14426  17719   9088  -3202   2779   1872       N  
ATOM  37743  CA AGLY J 492      80.706  94.570  92.417  0.46107.01           C  
ANISOU37743  CA AGLY J 492    14402  17606   8650  -3183   2523   1689       C  
ATOM  37744  C  AGLY J 492      79.260  94.153  92.591  0.46104.88           C  
ANISOU37744  C  AGLY J 492    14353  17358   8136  -3350   2048   1452       C  
ATOM  37745  O  AGLY J 492      78.362  94.718  91.966  0.46105.82           O  
ANISOU37745  O  AGLY J 492    14669  17499   8037  -3321   1891   1428       O  
ATOM  37746  HA2AGLY J 492      81.096  94.042  91.703  0.46128.41           H  
ATOM  37747  HA3AGLY J 492      81.184  94.380  93.240  0.46128.41           H  
ATOM  37748  N  BGLY J 492      79.986  98.439  93.093  0.54 97.71           N  
ANISOU37748  N  BGLY J 492    12407  16243   8474  -3646   2754   1894       N  
ATOM  37749  CA BGLY J 492      80.275  97.514  92.013  0.54103.57           C  
ANISOU37749  CA BGLY J 492    13669  16981   8702  -3299   2879   2005       C  
ATOM  37750  C  BGLY J 492      79.499  96.217  92.147  0.54105.26           C  
ANISOU37750  C  BGLY J 492    14159  17345   8491  -3325   2380   1775       C  
ATOM  37751  O  BGLY J 492      78.583  95.950  91.369  0.54107.73           O  
ANISOU37751  O  BGLY J 492    14895  17698   8339  -3162   2161   1705       O  
ATOM  37752  HA2BGLY J 492      80.045  97.924  91.165  0.54124.29           H  
ATOM  37753  HA3BGLY J 492      81.222  97.307  92.010  0.54124.29           H  
ATOM  37754  N  AARG J 493      79.033  93.159  93.443  0.46100.44           N  
ANISOU37754  N  AARG J 493    13762  16802   7598  -3483   1872   1261       N  
ATOM  37755  CA AARG J 493      77.681  92.698  93.736  0.46 99.60           C  
ANISOU37755  CA AARG J 493    13815  16650   7379  -3702   1504    952       C  
ATOM  37756  C  AARG J 493      77.006  93.634  94.734  0.46 96.58           C  
ANISOU37756  C  AARG J 493    13040  16343   7314  -4014   1206    917       C  
ATOM  37757  O  AARG J 493      76.559  93.204  95.796  0.46 94.59           O  
ANISOU37757  O  AARG J 493    12648  16054   7239  -4202   1030    768       O  
ATOM  37758  CB AARG J 493      77.701  91.265  94.282  0.46 94.82           C  
ANISOU37758  CB AARG J 493    13378  15885   6764  -3688   1585    785       C  
ATOM  37759  CG AARG J 493      78.292  91.106  95.688  0.46 85.36           C  
ANISOU37759  CG AARG J 493    11831  14743   5861  -3682   1652    920       C  
ATOM  37760  CD AARG J 493      79.725  90.604  95.683  0.46 87.99           C  
ANISOU37760  CD AARG J 493    12124  15162   6147  -3326   2020   1142       C  
ATOM  37761  NE AARG J 493      79.892  89.373  94.916  0.46 95.43           N  
ANISOU37761  NE AARG J 493    13568  15879   6812  -3119   2286   1097       N  
ATOM  37762  CZ AARG J 493      80.954  88.579  94.998  0.46102.65           C  
ANISOU37762  CZ AARG J 493    14562  16803   7636  -2774   2625   1258       C  
ATOM  37763  NH1AARG J 493      81.951  88.874  95.821  0.46105.60           N  
ANISOU37763  NH1AARG J 493    14508  17475   8139  -2556   2702   1429       N  
ATOM  37764  NH2AARG J 493      81.018  87.481  94.260  0.46107.55           N  
ANISOU37764  NH2AARG J 493    15657  17175   8033  -2622   2891   1193       N  
ATOM  37765  H  AARG J 493      79.648  92.733  93.867  0.46120.53           H  
ATOM  37766  HA AARG J 493      77.154  92.702  92.909  0.46119.52           H  
ATOM  37767  HB2AARG J 493      76.790  90.934  94.310  0.46113.78           H  
ATOM  37768  HB3AARG J 493      78.227  90.715  93.681  0.46113.78           H  
ATOM  37769  HG2AARG J 493      78.279  91.967  96.134  0.46102.44           H  
ATOM  37770  HG3AARG J 493      77.755  90.469  96.185  0.46102.44           H  
ATOM  37771  HD2AARG J 493      80.296  91.282  95.288  0.46105.59           H  
ATOM  37772  HD3AARG J 493      80.002  90.429  96.596  0.46105.59           H  
ATOM  37773  HE AARG J 493      79.261  89.147  94.377  0.46114.51           H  
ATOM  37774 HH11AARG J 493      81.915  89.586  96.302  0.46126.72           H  
ATOM  37775 HH12AARG J 493      82.636  88.356  95.871  0.46126.72           H  
ATOM  37776 HH21AARG J 493      80.374  87.284  93.726  0.46129.06           H  
ATOM  37777 HH22AARG J 493      81.704  86.965  94.315  0.46129.06           H  
ATOM  37778  N  BARG J 493      79.866  95.409  93.137  0.54101.02           N  
ANISOU37778  N  BARG J 493    13367  16897   8117  -3482   2248   1614       N  
ATOM  37779  CA BARG J 493      79.178  94.148  93.393  0.54100.68           C  
ANISOU37779  CA BARG J 493    13586  16870   7796  -3522   1931   1388       C  
ATOM  37780  C  BARG J 493      77.941  94.351  94.267  0.54 97.88           C  
ANISOU37780  C  BARG J 493    13088  16562   7542  -3858   1497   1181       C  
ATOM  37781  O  BARG J 493      77.433  93.396  94.855  0.54 97.32           O  
ANISOU37781  O  BARG J 493    13106  16432   7438  -3953   1315    967       O  
ATOM  37782  CB BARG J 493      80.112  93.160  94.096  0.54 98.87           C  
ANISOU37782  CB BARG J 493    13227  16683   7656  -3422   2084   1379       C  
ATOM  37783  CG BARG J 493      81.366  92.785  93.329  0.54 99.98           C  
ANISOU37783  CG BARG J 493    13495  16796   7696  -3094   2495   1541       C  
ATOM  37784  CD BARG J 493      82.128  91.700  94.079  0.54 99.46           C  
ANISOU37784  CD BARG J 493    13346  16824   7622  -2922   2609   1521       C  
ATOM  37785  NE BARG J 493      81.969  90.384  93.468  0.54103.15           N  
ANISOU37785  NE BARG J 493    14356  17080   7757  -2725   2697   1474       N  
ATOM  37786  CZ BARG J 493      82.225  89.234  94.085  0.54107.56           C  
ANISOU37786  CZ BARG J 493    15029  17595   8242  -2551   2816   1458       C  
ATOM  37787  NH1BARG J 493      82.645  89.225  95.343  0.54107.70           N  
ANISOU37787  NH1BARG J 493    14666  17847   8410  -2463   2807   1506       N  
ATOM  37788  NH2BARG J 493      82.052  88.086  93.446  0.54110.59           N  
ANISOU37788  NH2BARG J 493    15914  17730   8377  -2423   2991   1381       N  
ATOM  37789  H  BARG J 493      80.515  95.570  93.678  0.54121.22           H  
ATOM  37790  HA BARG J 493      78.894  93.754  92.542  0.54120.81           H  
ATOM  37791  HB2BARG J 493      80.392  93.549  94.939  0.54118.64           H  
ATOM  37792  HB3BARG J 493      79.619  92.341  94.266  0.54118.64           H  
ATOM  37793  HG2BARG J 493      81.123  92.443  92.454  0.54119.97           H  
ATOM  37794  HG3BARG J 493      81.939  93.562  93.243  0.54119.97           H  
ATOM  37795  HD2BARG J 493      83.073  91.920  94.080  0.54119.36           H  
ATOM  37796  HD3BARG J 493      81.796  91.652  94.989  0.54119.36           H  
ATOM  37797  HE BARG J 493      81.692  90.350  92.654  0.54123.78           H  
ATOM  37798 HH11BARG J 493      82.759  89.967  95.764  0.54129.25           H  
ATOM  37799 HH12BARG J 493      82.807  88.478  95.737  0.54129.25           H  
ATOM  37800 HH21BARG J 493      81.778  88.085  92.631  0.54132.71           H  
ATOM  37801 HH22BARG J 493      82.215  87.343  93.846  0.54132.71           H  
ATOM  37802  N  AGLY J 494      76.927  94.914  94.381  0.46 85.13           N  
ANISOU37802  N  AGLY J 494    11445  14966   5935  -4036   1210   1073       N  
ATOM  37803  CA AGLY J 494      76.386  95.920  95.274  0.46 82.00           C  
ANISOU37803  CA AGLY J 494    10651  14630   5875  -4331    985   1058       C  
ATOM  37804  C  AGLY J 494      75.251  96.709  94.653  0.46 82.69           C  
ANISOU37804  C  AGLY J 494    10911  14745   5761  -4344    761   1014       C  
ATOM  37805  O  AGLY J 494      74.206  96.154  94.315  0.46 82.22           O  
ANISOU37805  O  AGLY J 494    11122  14728   5390  -4343    450    720       O  
ATOM  37806  H  AGLY J 494      77.184  95.223  93.621  0.46102.16           H  
ATOM  37807  HA2AGLY J 494      76.056  95.491  96.079  0.46 98.40           H  
ATOM  37808  HA3AGLY J 494      77.089  96.540  95.523  0.46 98.40           H  
ATOM  37809  N  BGLY J 494      77.456  95.587  94.355  0.54 85.15           N  
ANISOU37809  N  BGLY J 494    11267  14990   6096  -4012   1392   1243       N  
ATOM  37810  CA BGLY J 494      76.364  95.901  95.257  0.54 81.95           C  
ANISOU37810  CA BGLY J 494    10657  14623   5859  -4329    980   1053       C  
ATOM  37811  C  BGLY J 494      75.250  96.705  94.620  0.54 82.69           C  
ANISOU37811  C  BGLY J 494    10922  14745   5750  -4336    764   1015       C  
ATOM  37812  O  BGLY J 494      74.215  96.157  94.238  0.54 82.24           O  
ANISOU37812  O  BGLY J 494    11144  14733   5369  -4322    460    726       O  
ATOM  37813  H  BGLY J 494      77.745  96.258  93.901  0.54102.18           H  
ATOM  37814  HA2BGLY J 494      75.985  95.075  95.595  0.54 98.34           H  
ATOM  37815  HA3BGLY J 494      76.710  96.406  96.009  0.54 98.34           H  
ATOM  37816  N   ASP J 495      75.463  98.011  94.502  1.00 90.92           N  
ANISOU37816  N   ASP J 495    11778  15773   6994  -4327    969   1265       N  
ATOM  37817  CA  ASP J 495      74.418  98.912  94.034  1.00 97.73           C  
ANISOU37817  CA  ASP J 495    12784  16683   7664  -4256    805   1295       C  
ATOM  37818  C   ASP J 495      74.282  98.964  92.514  1.00103.17           C  
ANISOU37818  C   ASP J 495    13993  17441   7764  -3728    979   1434       C  
ATOM  37819  O   ASP J 495      73.395  99.641  91.992  1.00104.58           O  
ANISOU37819  O   ASP J 495    14350  17738   7649  -3489    844   1458       O  
ATOM  37820  CB  ASP J 495      74.677 100.317  94.573  1.00 94.25           C  
ANISOU37820  CB  ASP J 495    11952  16130   7728  -4432   1059   1517       C  
ATOM  37821  CG  ASP J 495      73.410 101.011  95.007  1.00 84.90           C  
ANISOU37821  CG  ASP J 495    10677  15022   6560  -4620    672   1412       C  
ATOM  37822  OD1 ASP J 495      72.544 100.337  95.602  1.00 70.45           O  
ANISOU37822  OD1 ASP J 495     8806  13311   4651  -4844    151   1078       O  
ATOM  37823  OD2 ASP J 495      73.279 102.225  94.753  1.00 74.72           O  
ANISOU37823  OD2 ASP J 495     9371  13622   5399  -4516    940   1654       O  
ATOM  37824  H   ASP J 495      76.210  98.401  94.676  1.00109.10           H  
ATOM  37825  HA  ASP J 495      73.560  98.609  94.398  1.00117.27           H  
ATOM  37826  HB2 ASP J 495      75.267 100.259  95.341  1.00113.10           H  
ATOM  37827  HB3 ASP J 495      75.090 100.852  93.877  1.00113.10           H  
ATOM  37828  N   SER J 496      75.152  98.251  91.805  1.00113.78           N  
ANISOU37828  N   SER J 496    15575  18735   8923  -3458   1268   1514       N  
ATOM  37829  CA  SER J 496      75.101  98.226  90.348  1.00121.50           C  
ANISOU37829  CA  SER J 496    17036  19789   9339  -2858   1437   1627       C  
ATOM  37830  C   SER J 496      74.418  96.954  89.858  1.00125.34           C  
ANISOU37830  C   SER J 496    17766  20472   9384  -2725   1027   1144       C  
ATOM  37831  O   SER J 496      75.080  95.991  89.474  1.00128.40           O  
ANISOU37831  O   SER J 496    18315  20816   9656  -2631   1184   1082       O  
ATOM  37832  CB  SER J 496      76.510  98.326  89.759  1.00120.13           C  
ANISOU37832  CB  SER J 496    16970  19402   9270  -2602   2082   2004       C  
ATOM  37833  OG  SER J 496      77.110  99.571  90.072  1.00114.87           O  
ANISOU37833  OG  SER J 496    16053  18484   9109  -2691   2576   2346       O  
ATOM  37834  HA  SER J 496      74.582  98.994  90.031  1.00145.80           H  
ATOM  37835  HB2 SER J 496      77.056  97.613  90.126  1.00144.15           H  
ATOM  37836  HB3 SER J 496      76.455  98.236  88.795  1.00144.15           H  
ATOM  37837  HG  SER J 496      77.863  99.608  89.750  1.00137.84           H  
ATOM  37838  H   SER J 496      75.782  97.774  92.144  1.00136.54           H  
END
