# Supplementary material for: In silico approaches for predicting the half-life of natural and modified peptides in blood
Source: PLoS One. 2018 Jun 1;13(6):e0196829. doi: 10.1371/journal.pone.0196829 (PMC5983457; doi:10.1371/journal.pone.0196829)
Supplement: S3 File — (ZIP) [file pone.0196829.s009.zip › 3may2018_261_pdb_files/1709.pdb]

PFRMAT TS
TARGET pl1709
AUTHOR Raghava-GPS-serv
METHOD PEPSTR
MODEL  1  REFINED
PARENT N/A
ATOM      1  C   ACE     1       3.559 -38.956   8.190  1.00  0.00
ATOM      2  O   ACE     1       3.774 -39.487   7.105  1.00  0.00
ATOM      3  N   ARG     2       3.318 -37.631   8.284  1.00  0.00
ATOM      4  CA  ARG     2       3.336 -36.676   7.176  1.00  0.00
ATOM      5  CB  ARG     2       1.930 -36.712   6.546  1.00  0.00
ATOM      6  CG  ARG     2       2.048 -36.448   5.069  1.00  0.00
ATOM      7  CD  ARG     2       0.704 -36.321   4.417  1.00  0.00
ATOM      8  NE  ARG     2       0.306 -34.942   4.612  1.00  0.00
ATOM      9  CZ  ARG     2      -0.210 -34.183   3.606  1.00  0.00
ATOM     10  C   ARG     2       3.451 -35.261   7.809  1.00  0.00
ATOM     11  O   ARG     2       2.916 -34.866   8.861  1.00  0.00
ATOM     12  N   LEU     3       4.040 -34.386   7.003  1.00  0.00
ATOM     13  CA  LEU     3       3.941 -32.916   7.196  1.00  0.00
ATOM     14  CB  LEU     3       5.212 -32.280   6.712  1.00  0.00
ATOM     15  CG  LEU     3       5.782 -30.915   7.277  1.00  0.00
ATOM     16  CD1 LEU     3       6.240 -30.908   8.710  1.00  0.00
ATOM     17  CD2 LEU     3       6.834 -30.455   6.261  1.00  0.00
ATOM     18  C   LEU     3       2.665 -32.299   6.599  1.00  0.00
ATOM     19  O   LEU     3       1.783 -33.019   6.110  1.00  0.00
ATOM     20  N   ILE     4       2.539 -30.998   6.656  1.00  0.00
ATOM     21  CA  ILE     4       1.239 -30.304   6.149  1.00  0.00
ATOM     22  CB  ILE     4       0.856 -29.134   7.087  1.00  0.00
ATOM     23  CG2 ILE     4       1.979 -28.015   7.062  1.00  0.00
ATOM     24  CG1 ILE     4      -0.518 -28.427   6.800  1.00  0.00
ATOM     25  CD1 ILE     4      -1.898 -29.166   6.670  1.00  0.00
ATOM     26  C   ILE     4       1.193 -30.043   4.584  1.00  0.00
ATOM     27  O   ILE     4       1.760 -30.874   3.969  1.00  0.00
ATOM     28  N   GLU     5       0.594 -29.030   4.011  1.00  0.00
ATOM     29  CA  GLU     5       0.324 -28.733   2.617  1.00  0.00
ATOM     30  CB  GLU     5      -0.955 -29.454   2.126  1.00  0.00
ATOM     31  CG  GLU     5      -0.815 -29.979   0.743  1.00  0.00
ATOM     32  CD  GLU     5      -0.005 -31.302   0.729  1.00  0.00
ATOM     33  OE1 GLU     5      -0.498 -32.454   0.932  1.00  0.00
ATOM     34  OE2 GLU     5       1.234 -31.172   0.584  1.00  0.00
ATOM     35  C   GLU     5       0.479 -27.202   2.342  1.00  0.00
ATOM     36  O   GLU     5      -0.161 -26.285   2.861  1.00  0.00
ATOM     37  N   ASP     6       1.247 -26.948   1.272  1.00  0.00
ATOM     38  CA  ASP     6       1.535 -25.662   0.721  1.00  0.00
ATOM     39  CB  ASP     6       2.565 -25.082   1.744  1.00  0.00
ATOM     40  CG  ASP     6       3.173 -23.704   1.427  1.00  0.00
ATOM     41  OD1 ASP     6       2.609 -22.918   0.661  1.00  0.00
ATOM     42  OD2 ASP     6       4.352 -23.528   1.794  1.00  0.00
ATOM     43  C   ASP     6       2.176 -25.820  -0.650  1.00  0.00
ATOM     44  O   ASP     6       2.549 -26.952  -1.037  1.00  0.00
ATOM     45  N   ILE     7       2.482 -24.664  -1.326  1.00  0.00
ATOM     46  CA  ILE     7       3.202 -24.557  -2.600  1.00  0.00
ATOM     47  CB  ILE     7       2.274 -24.137  -3.734  1.00  0.00
ATOM     48  CG2 ILE     7       1.769 -22.712  -3.463  1.00  0.00
ATOM     49  CG1 ILE     7       2.913 -24.366  -5.169  1.00  0.00
ATOM     50  CD1 ILE     7       1.860 -24.403  -6.320  1.00  0.00
ATOM     51  C   ILE     7       4.575 -23.880  -2.471  1.00  0.00
ATOM     52  O   ILE     7       5.206 -23.533  -3.468  1.00  0.00
ATOM     53  N   CYS     8       5.032 -23.610  -1.257  1.00  0.00
ATOM     54  CA  CYS     8       6.288 -22.778  -0.998  1.00  0.00
ATOM     55  CB  CYS     8       5.851 -21.506  -0.282  1.00  0.00
ATOM     56  SG  CYS     8       4.530 -20.651  -1.221  1.00  0.00
ATOM     57  C   CYS     8       7.257 -23.640  -0.240  1.00  0.00
ATOM     58  O   CYS     8       8.423 -23.589  -0.535  1.00  0.00
ATOM     59  N   LEU     9       6.834 -24.350   0.832  1.00  0.00
ATOM     60  CA  LEU     9       7.760 -25.102   1.711  1.00  0.00
ATOM     61  CB  LEU     9       8.634 -24.255   2.615  1.00  0.00
ATOM     62  CG  LEU     9       9.897 -24.953   3.195  1.00  0.00
ATOM     63  CD1 LEU     9      10.999 -25.090   2.083  1.00  0.00
ATOM     64  CD2 LEU     9      10.356 -24.041   4.303  1.00  0.00
ATOM     65  C   LEU     9       7.210 -26.375   2.442  1.00  0.00
ATOM     66  O   LEU     9       7.654 -27.485   2.188  1.00  0.00
ATOM     67  N   PRO    10       6.301 -26.226   3.474  1.00  0.00
ATOM     68  CD  PRO    10       5.671 -25.054   4.005  1.00  0.00
ATOM     69  CG  PRO    10       5.796 -25.181   5.532  1.00  0.00
ATOM     70  CB  PRO    10       5.677 -26.695   5.766  1.00  0.00
ATOM     71  CA  PRO    10       6.000 -27.320   4.387  1.00  0.00
ATOM     72  C   PRO    10       4.980 -28.336   3.840  1.00  0.00
ATOM     73  O   PRO    10       3.975 -28.518   4.493  1.00  0.00
ATOM     74  N   ARG    11       5.176 -29.044   2.753  1.00  0.00
ATOM     75  CA  ARG    11       4.205 -29.898   2.068  1.00  0.00
ATOM     76  CB  ARG    11       4.221 -29.420   0.612  1.00  0.00
ATOM     77  CG  ARG    11       5.459 -29.852  -0.246  1.00  0.00
ATOM     78  CD  ARG    11       5.228 -29.635  -1.707  1.00  0.00
ATOM     79  NE  ARG    11       4.240 -30.543  -2.270  1.00  0.00
ATOM     80  CZ  ARG    11       3.124 -30.122  -2.856  1.00  0.00
ATOM     81  C   ARG    11       4.519 -31.405   2.185  1.00  0.00
ATOM     82  O   ARG    11       5.377 -31.725   2.993  1.00  0.00
ATOM     83  N   TRP    12       3.767 -32.221   1.495  1.00  0.00
ATOM     84  CA  TRP    12       4.022 -33.675   1.318  1.00  0.00
ATOM     85  CB  TRP    12       3.818 -34.338   2.665  1.00  0.00
ATOM     86  CG  TRP    12       4.449 -35.745   2.934  1.00  0.00
ATOM     87  CD1 TRP    12       4.332 -36.811   2.154  1.00  0.00
ATOM     88  NE1 TRP    12       4.966 -37.880   2.759  1.00  0.00
ATOM     89  CE2 TRP    12       5.641 -37.504   3.882  1.00  0.00
ATOM     90  CZ2 TRP    12       6.398 -38.282   4.842  1.00  0.00
ATOM     91  CZ3 TRP    12       6.794 -36.193   6.075  1.00  0.00
ATOM     92  CE3 TRP    12       6.048 -35.505   5.025  1.00  0.00
ATOM     93  CD2 TRP    12       5.415 -36.130   3.944  1.00  0.00
ATOM     94  C   TRP    12       3.090 -34.347   0.214  1.00  0.00
ATOM     95  O   TRP    12       3.532 -35.262  -0.474  1.00  0.00
ATOM     96  N   GLY    13       1.851 -33.938  -0.009  1.00  0.00
ATOM     97  CA  GLY    13       1.066 -34.735  -0.915  1.00  0.00
ATOM     98  C   GLY    13       0.509 -36.078  -0.358  1.00  0.00
ATOM     99  O   GLY    13       0.647 -36.481   0.848  1.00  0.00
ATOM    100  N   CYS    14      -0.037 -36.937  -1.246  1.00  0.00
ATOM    101  CA  CYS    14      -0.600 -38.170  -0.804  1.00  0.00
ATOM    102  CB  CYS    14      -1.285 -38.765  -2.021  1.00  0.00
ATOM    103  SG  CYS    14      -2.531 -37.675  -2.762  1.00  0.00
ATOM    104  C   CYS    14       0.414 -39.256  -0.317  1.00  0.00
ATOM    105  O   CYS    14       0.189 -39.980   0.665  1.00  0.00
ATOM    106  N   LEU    15       1.558 -39.398  -1.031  1.00  0.00
ATOM    107  CA  LEU    15       2.628 -40.352  -0.762  1.00  0.00
ATOM    108  CB  LEU    15       2.607 -41.437  -1.849  1.00  0.00
ATOM    109  CG  LEU    15       1.535 -42.525  -1.732  1.00  0.00
ATOM    110  CD1 LEU    15       1.654 -43.641  -2.836  1.00  0.00
ATOM    111  CD2 LEU    15       1.908 -43.276  -0.442  1.00  0.00
ATOM    112  C   LEU    15       3.994 -39.672  -0.680  1.00  0.00
ATOM    113  O   LEU    15       4.484 -39.602   0.458  1.00  0.00
ATOM    114  N   TRP    16       4.539 -39.212  -1.800  1.00  0.00
ATOM    115  CA  TRP    16       5.133 -37.844  -1.931  1.00  0.00
ATOM    116  CB  TRP    16       6.669 -37.778  -1.579  1.00  0.00
ATOM    117  CG  TRP    16       7.231 -36.387  -1.554  1.00  0.00
ATOM    118  CD1 TRP    16       7.673 -35.718  -2.658  1.00  0.00
ATOM    119  NE1 TRP    16       8.130 -34.458  -2.319  1.00  0.00
ATOM    120  CE2 TRP    16       7.935 -34.206  -0.979  1.00  0.00
ATOM    121  CZ2 TRP    16       8.048 -32.978  -0.174  1.00  0.00
ATOM    122  CZ3 TRP    16       7.672 -34.361   1.806  1.00  0.00
ATOM    123  CE3 TRP    16       7.441 -35.509   0.972  1.00  0.00
ATOM    124  CD2 TRP    16       7.494 -35.448  -0.440  1.00  0.00
ATOM    125  C   TRP    16       4.927 -37.276  -3.319  1.00  0.00
ATOM    126  O   TRP    16       5.274 -37.932  -4.309  1.00  0.00
ATOM    127  N   GLU    17       4.322 -36.084  -3.373  1.00  0.00
ATOM    128  CA  GLU    17       4.099 -35.362  -4.591  1.00  0.00
ATOM    129  CB  GLU    17       2.735 -35.551  -5.268  1.00  0.00
ATOM    130  CG  GLU    17       2.315 -37.059  -5.371  1.00  0.00
ATOM    131  CD  GLU    17       1.405 -37.446  -4.185  1.00  0.00
ATOM    132  OE1 GLU    17       1.736 -38.374  -3.461  1.00  0.00
ATOM    133  OE2 GLU    17       0.353 -36.754  -4.011  1.00  0.00
ATOM    134  C   GLU    17       4.411 -33.894  -4.429  1.00  0.00
ATOM    135  O   GLU    17       4.052 -33.239  -3.453  1.00  0.00
ATOM    136  N   ASP    18       4.961 -33.269  -5.475  1.00  0.00
ATOM    137  CA  ASP    18       5.529 -31.869  -5.401  1.00  0.00
ATOM    138  CB  ASP    18       6.940 -31.968  -6.124  1.00  0.00
ATOM    139  CG  ASP    18       7.954 -32.706  -5.220  1.00  0.00
ATOM    140  OD1 ASP    18       8.058 -32.414  -4.007  1.00  0.00
ATOM    141  OD2 ASP    18       8.496 -33.709  -5.713  1.00  0.00
ATOM    142  C   ASP    18       4.692 -30.638  -5.940  1.00  0.00
ATOM    143  O   ASP    18       4.985 -29.507  -5.685  1.00  0.00
ATOM    144  N   ASP    19       3.546 -30.972  -6.555  1.00  0.00
ATOM    145  CA  ASP    19       2.881 -29.896  -7.344  1.00  0.00
ATOM    146  CB  ASP    19       2.268 -30.728  -8.524  1.00  0.00
ATOM    147  CG  ASP    19       1.613 -29.788  -9.554  1.00  0.00
ATOM    148  OD1 ASP    19       2.114 -28.670  -9.911  1.00  0.00
ATOM    149  OD2 ASP    19       0.512 -30.240 -10.008  1.00  0.00
ATOM    150  C   ASP    19       1.862 -29.001  -6.632  1.00  0.00
ATOM    151  O   ASP    19       1.500 -29.191  -5.479  1.00  0.00
ATOM    152  N   NHE    20       1.290 -27.911  -7.244  1.00  0.00
TER
END
