# Supplementary material for: In silico approaches for predicting the half-life of natural and modified peptides in blood
Source: PLoS One. 2018 Jun 1;13(6):e0196829. doi: 10.1371/journal.pone.0196829 (PMC5983457; doi:10.1371/journal.pone.0196829)
Supplement: S3 File — (ZIP) [file pone.0196829.s009.zip › 3may2018_261_pdb_files/1715.pdb]

PFRMAT TS
TARGET 1715
AUTHOR Raghava-GPS-serv
METHOD PEPSTR
MODEL  1  REFINED
PARENT N/A
ATOM      1  N   TYR     1      -1.098  -4.273   2.963  1.00  0.00
ATOM      2  CA  TYR     1      -0.975  -5.666   2.822  1.00  0.00
ATOM      3  CB  TYR     1      -2.333  -6.349   2.941  1.00  0.00
ATOM      4  CG  TYR     1      -2.280  -7.748   3.603  1.00  0.00
ATOM      5  CD1 TYR     1      -2.543  -8.876   2.829  1.00  0.00
ATOM      6  CE1 TYR     1      -2.520 -10.120   3.376  1.00  0.00
ATOM      7  CZ  TYR     1      -2.187 -10.289   4.721  1.00  0.00
ATOM      8  CE2 TYR     1      -1.867  -9.177   5.540  1.00  0.00
ATOM      9  CD2 TYR     1      -1.906  -7.885   4.969  1.00  0.00
ATOM     10  C   TYR     1      -0.174  -6.090   1.591  1.00  0.00
ATOM     11  O   TYR     1      -0.233  -7.293   1.246  1.00  0.00
ATOM     12  N   ILE     2       0.498  -5.168   0.952  1.00  0.00
ATOM     13  CA  ILE     2       1.406  -5.283  -0.203  1.00  0.00
ATOM     14  CB  ILE     2       0.620  -4.814  -1.512  1.00  0.00
ATOM     15  CG2 ILE     2       0.382  -3.258  -1.550  1.00  0.00
ATOM     16  CG1 ILE     2       1.476  -5.422  -2.695  1.00  0.00
ATOM     17  CD1 ILE     2       0.873  -5.044  -4.037  1.00  0.00
ATOM     18  C   ILE     2       2.735  -4.631   0.097  1.00  0.00
ATOM     19  O   ILE     2       2.874  -4.048   1.152  1.00  0.00
ATOM     20  N   GLY     3       3.793  -4.919  -0.662  1.00  0.00
ATOM     21  CA  GLY     3       5.154  -4.634  -0.425  1.00  0.00
ATOM     22  C   GLY     3       5.966  -5.517   0.564  1.00  0.00
ATOM     23  O   GLY     3       5.406  -6.497   1.014  1.00  0.00
ATOM     24  N   SER     4       7.166  -5.142   0.994  1.00  0.00
ATOM     25  CA  SER     4       8.080  -5.938   1.858  1.00  0.00
ATOM     26  CB  SER     4       9.442  -5.316   1.784  1.00  0.00
ATOM     27  OG  SER     4       9.545  -3.948   2.199  1.00  0.00
ATOM     28  C   SER     4       7.740  -6.102   3.347  1.00  0.00
ATOM     29  O   SER     4       8.669  -6.458   4.070  1.00  0.00
ATOM     30  N   ARG     5       6.527  -5.879   3.793  1.00  0.00
ATOM     31  CA  ARG     5       6.123  -6.095   5.168  1.00  0.00
ATOM     32  CB  ARG     5       4.739  -5.455   5.488  1.00  0.00
ATOM     33  CG  ARG     5       3.408  -6.199   5.093  1.00  0.00
ATOM     34  CD  ARG     5       3.381  -6.409   3.614  1.00  0.00
ATOM     35  NE  ARG     5       2.218  -7.229   3.215  1.00  0.00
ATOM     36  CZ  ARG     5       2.081  -8.486   3.348  1.00  0.00
ATOM     37  C   ARG     5       6.147  -7.594   5.566  1.00  0.00
ATOM     38  O   ARG     5       5.415  -8.414   5.038  1.00  0.00
ATOM     39  OXT ARG     5       6.978  -8.013   6.369  1.00  0.00
TER
END
