# Supplementary material for: In silico approaches for predicting the half-life of natural and modified peptides in blood
Source: PLoS One. 2018 Jun 1;13(6):e0196829. doi: 10.1371/journal.pone.0196829 (PMC5983457; doi:10.1371/journal.pone.0196829)
Supplement: S3 File — (ZIP) [file pone.0196829.s009.zip › 3may2018_261_pdb_files/1748.pdb]

HEADER    HORMONE                                 16-OCT-07   2RMF              
TITLE     HUMAN UROCORTIN 1                                                     
COMPND    MOL_ID: 1;                                                            
COMPND   2 MOLECULE: UROCORTIN;                                                 
COMPND   3 CHAIN: A;                                                            
COMPND   4 SYNONYM: HUCN1;                                                      
COMPND   5 ENGINEERED: YES                                                      
SOURCE    MOL_ID: 1;                                                            
SOURCE   2 SYNTHETIC: YES;                                                      
SOURCE   3 OTHER_DETAILS: SOLID-PHASE APPROACH                                  
KEYWDS    NMR, CRF LIGAND, SAUVAGINE, ASTRESSIN2B, UROCORTINS,                  
KEYWDS   2 UROTENSINS, CRF RECEPTORS, AMIDATION, CLEAVAGE ON PAIR OF            
KEYWDS   3 BASIC RESIDUES, HORMONE, SECRETED, NEUROPEPTIDE                      
EXPDTA    SOLUTION NMR                                                          
NUMMDL    20                                                                    
AUTHOR    C.R.R.GRACE,M.H.PERRIN,J.P.CANTLE,W.W.VALE,J.E.RIVIER,R.RIEK          
REVDAT   2   24-FEB-09 2RMF    1       VERSN                                    
REVDAT   1   01-JAN-08 2RMF    0                                                
JRNL        AUTH   C.R.R.GRACE,M.H.PERRIN,J.P.CANTLE,W.W.VALE,                  
JRNL        AUTH 2 J.E.RIVIER,R.RIEK                                            
JRNL        TITL   COMMON AND DIVERGENT STRUCTURAL FEATURES OF A                
JRNL        TITL 2 SERIES OF CORTICOTROPIN RELEASING FACTOR-RELATED             
JRNL        TITL 3 PEPTIDES                                                     
JRNL        REF    J.AM.CHEM.SOC.                V. 129 16102 2007              
JRNL        REFN                   ISSN 0002-7863                               
JRNL        PMID   18052377                                                     
JRNL        DOI    10.1021/JA0760933                                            
REMARK   1                                                                      
REMARK   2                                                                      
REMARK   2 RESOLUTION. NOT APPLICABLE.                                          
REMARK   3                                                                      
REMARK   3 REFINEMENT.                                                          
REMARK   3   PROGRAM     : CYANA 1.0.6                                          
REMARK   3   AUTHORS     : GUNTERT, MUMENTHALER AND WUTHRICH                    
REMARK   3                                                                      
REMARK   3  OTHER REFINEMENT REMARKS: NULL                                      
REMARK   4                                                                      
REMARK   4 2RMF COMPLIES WITH FORMAT V. 3.15, 01-DEC-08                         
REMARK 100                                                                      
REMARK 100 THIS ENTRY HAS BEEN PROCESSED BY PDBJ ON 02-NOV-07.                  
REMARK 100 THE RCSB ID CODE IS RCSB150031.                                      
REMARK 210                                                                      
REMARK 210 EXPERIMENTAL DETAILS                                                 
REMARK 210  EXPERIMENT TYPE                : NMR                                
REMARK 210  TEMPERATURE           (KELVIN) : 298                                
REMARK 210  PH                             : NULL                               
REMARK 210  IONIC STRENGTH                 : NULL                               
REMARK 210  PRESSURE                       : AMBIENT                            
REMARK 210  SAMPLE CONTENTS                : 1.5MM HUMAN UCN1, DMSO             
REMARK 210                                                                      
REMARK 210  NMR EXPERIMENTS CONDUCTED      : 2D 1H-1H TOCSY, 2D DQF-COSY,       
REMARK 210                                   2D 1H-1H NOESY                     
REMARK 210  SPECTROMETER FIELD STRENGTH    : 700 MHZ                            
REMARK 210  SPECTROMETER MODEL             : INOVA                              
REMARK 210  SPECTROMETER MANUFACTURER      : BRUKER                             
REMARK 210                                                                      
REMARK 210  STRUCTURE DETERMINATION.                                            
REMARK 210   SOFTWARE USED                 : CYANA 1.0.6                        
REMARK 210   METHOD USED                   : TORSION ANGLE DYNAMICS             
REMARK 210                                                                      
REMARK 210 CONFORMERS, NUMBER CALCULATED   : 100                                
REMARK 210 CONFORMERS, NUMBER SUBMITTED    : 20                                 
REMARK 210 CONFORMERS, SELECTION CRITERIA  : TARGET FUNCTION                    
REMARK 210                                                                      
REMARK 210 BEST REPRESENTATIVE CONFORMER IN THIS ENSEMBLE : 1                   
REMARK 210                                                                      
REMARK 210 REMARK: NULL                                                         
REMARK 215                                                                      
REMARK 215 NMR STUDY                                                            
REMARK 215 THE COORDINATES IN THIS ENTRY WERE GENERATED FROM SOLUTION           
REMARK 215 NMR DATA.  PROTEIN DATA BANK CONVENTIONS REQUIRE THAT                
REMARK 215 CRYST1 AND SCALE RECORDS BE INCLUDED, BUT THE VALUES ON              
REMARK 215 THESE RECORDS ARE MEANINGLESS.                                       
REMARK 500                                                                      
REMARK 500 GEOMETRY AND STEREOCHEMISTRY                                         
REMARK 500 SUBTOPIC: TORSION ANGLES                                             
REMARK 500                                                                      
REMARK 500 TORSION ANGLES OUTSIDE THE EXPECTED RAMACHANDRAN REGIONS:            
REMARK 500 (M=MODEL NUMBER; RES=RESIDUE NAME; C=CHAIN IDENTIFIER;               
REMARK 500 SSEQ=SEQUENCE NUMBER; I=INSERTION CODE).                             
REMARK 500                                                                      
REMARK 500 STANDARD TABLE:                                                      
REMARK 500 FORMAT:(10X,I3,1X,A3,1X,A1,I4,A1,4X,F7.2,3X,F7.2)                    
REMARK 500                                                                      
REMARK 500 EXPECTED VALUES: GJ KLEYWEGT AND TA JONES (1996). PHI/PSI-           
REMARK 500 CHOLOGY: RAMACHANDRAN REVISITED. STRUCTURE 4, 1395 - 1400            
REMARK 500                                                                      
REMARK 500  M RES CSSEQI        PSI       PHI                                   
REMARK 500  1 SER A  40       55.48   -151.75                                   
REMARK 500  2 SER A  40       53.13   -144.74                                   
REMARK 500  6 SER A  40       63.73   -164.10                                   
REMARK 500  7 PRO A   4       57.96    -69.04                                   
REMARK 500  8 SER A  40       57.72     72.04                                   
REMARK 500  9 ASN A   3      -63.45   -166.26                                   
REMARK 500 10 PRO A   4       40.59    -80.72                                   
REMARK 500 10 SER A  40       62.04   -159.77                                   
REMARK 500 11 ASN A   3      103.03     61.46                                   
REMARK 500 12 SER A  40       63.59   -166.43                                   
REMARK 500 13 PRO A   4       49.40    -72.69                                   
REMARK 500 13 SER A   5       26.25   -162.13                                   
REMARK 500 14 ASN A   3      129.15   -173.98                                   
REMARK 500 14 SER A  40       62.51     74.30                                   
REMARK 500 15 ASN A   3       95.56     58.33                                   
REMARK 500 15 PRO A   4        0.38    -69.71                                   
REMARK 500 16 SER A   5       15.47     58.32                                   
REMARK 500 16 SER A  40       63.94   -167.85                                   
REMARK 500 17 ASN A   3      -63.07   -150.29                                   
REMARK 500 17 SER A  40       59.26     73.13                                   
REMARK 500 18 SER A  40       53.48   -144.77                                   
REMARK 500 19 SER A   5       16.51   -142.98                                   
REMARK 500 20 SER A  40       62.87     74.95                                   
REMARK 500                                                                      
REMARK 500 REMARK: NULL                                                         
REMARK 900                                                                      
REMARK 900 RELATED ENTRIES                                                      
REMARK 900 RELATED ID: 2RM9   RELATED DB: PDB                                   
REMARK 900 ASTRESSIN-2B                                                         
REMARK 900 RELATED ID: 2RMD   RELATED DB: PDB                                   
REMARK 900 ASTRESSIN-B                                                          
REMARK 900 RELATED ID: 2RME   RELATED DB: PDB                                   
REMARK 900 STRESSIN                                                             
REMARK 900 RELATED ID: 2RMG   RELATED DB: PDB                                   
REMARK 900 HUCN2                                                                
REMARK 900 RELATED ID: 2RMH   RELATED DB: PDB                                   
REMARK 900 HUCN3                                                                
REMARK 900 RELATED ID: 2RMI   RELATED DB: PDB                                   
REMARK 900 3D NMR STRUCTURE OF ASTRESSIN                                        
DBREF  2RMF A    2    41  UNP    P55089   UCN1_HUMAN      83    122             
SEQRES   1 A   40  ASP ASN PRO SER LEU SER ILE ASP LEU THR PHE HIS LEU          
SEQRES   2 A   40  LEU ARG THR LEU LEU GLU LEU ALA ARG THR GLN SER GLN          
SEQRES   3 A   40  ARG GLU ARG ALA GLU GLN ASN ARG ILE ILE PHE ASP SER          
SEQRES   4 A   40  VAL                                                          
HELIX    1   1 SER A    5  ASP A   39  1                                  35    
CRYST1    1.000    1.000    1.000  90.00  90.00  90.00 P 1           1          
ORIGX1      1.000000  0.000000  0.000000        0.00000                         
ORIGX2      0.000000  1.000000  0.000000        0.00000                         
ORIGX3      0.000000  0.000000  1.000000        0.00000                         
SCALE1      1.000000  0.000000  0.000000        0.00000                         
SCALE2      0.000000  1.000000  0.000000        0.00000                         
SCALE3      0.000000  0.000000  1.000000        0.00000                         
MODEL        1                                                                  
ATOM      1  N   ASP A   2      -2.557  35.642 -11.119  1.00  0.00           N  
ATOM      2  CA  ASP A   2      -3.470  34.525 -10.738  1.00  0.00           C  
ATOM      3  C   ASP A   2      -2.980  33.819  -9.470  1.00  0.00           C  
ATOM      4  O   ASP A   2      -1.986  34.234  -8.870  1.00  0.00           O  
ATOM      5  CB  ASP A   2      -3.546  33.537 -11.911  1.00  0.00           C  
ATOM      6  CG  ASP A   2      -4.010  34.195 -13.193  1.00  0.00           C  
ATOM      7  OD1 ASP A   2      -3.420  35.232 -13.566  1.00  0.00           O  
ATOM      8  OD2 ASP A   2      -4.962  33.685 -13.812  1.00  0.00           O  
ATOM      9  H1  ASP A   2      -2.810  36.471 -10.545  1.00  0.00           H  
ATOM     10  H2  ASP A   2      -2.694  35.833 -12.139  1.00  0.00           H  
ATOM     11  H3  ASP A   2      -1.582  35.336 -10.923  1.00  0.00           H  
ATOM     12  HA  ASP A   2      -4.453  34.933 -10.553  1.00  0.00           H  
ATOM     13  HB2 ASP A   2      -2.570  33.112 -12.084  1.00  0.00           H  
ATOM     14  HB3 ASP A   2      -4.240  32.746 -11.665  1.00  0.00           H  
ATOM     15  N   ASN A   3      -3.678  32.757  -9.067  1.00  0.00           N  
ATOM     16  CA  ASN A   3      -3.303  32.005  -7.869  1.00  0.00           C  
ATOM     17  C   ASN A   3      -2.050  31.157  -8.119  1.00  0.00           C  
ATOM     18  O   ASN A   3      -2.037  30.307  -9.011  1.00  0.00           O  
ATOM     19  CB  ASN A   3      -4.465  31.105  -7.412  1.00  0.00           C  
ATOM     20  CG  ASN A   3      -3.990  29.854  -6.689  1.00  0.00           C  
ATOM     21  OD1 ASN A   3      -3.401  29.933  -5.613  1.00  0.00           O  
ATOM     22  ND2 ASN A   3      -4.230  28.694  -7.284  1.00  0.00           N  
ATOM     23  H   ASN A   3      -4.460  32.473  -9.584  1.00  0.00           H  
ATOM     24  HA  ASN A   3      -3.086  32.719  -7.088  1.00  0.00           H  
ATOM     25  HB2 ASN A   3      -5.101  31.663  -6.741  1.00  0.00           H  
ATOM     26  HB3 ASN A   3      -5.039  30.804  -8.275  1.00  0.00           H  
ATOM     27 HD21 ASN A   3      -4.697  28.701  -8.144  1.00  0.00           H  
ATOM     28 HD22 ASN A   3      -3.914  27.871  -6.842  1.00  0.00           H  
ATOM     29  N   PRO A   4      -0.985  31.362  -7.317  1.00  0.00           N  
ATOM     30  CA  PRO A   4       0.258  30.592  -7.450  1.00  0.00           C  
ATOM     31  C   PRO A   4       0.109  29.153  -6.953  1.00  0.00           C  
ATOM     32  O   PRO A   4       0.918  28.284  -7.279  1.00  0.00           O  
ATOM     33  CB  PRO A   4       1.245  31.370  -6.580  1.00  0.00           C  
ATOM     34  CG  PRO A   4       0.397  32.025  -5.543  1.00  0.00           C  
ATOM     35  CD  PRO A   4      -0.916  32.340  -6.212  1.00  0.00           C  
ATOM     36  HA  PRO A   4       0.600  30.576  -8.466  1.00  0.00           H  
ATOM     37  HB2 PRO A   4       1.958  30.688  -6.139  1.00  0.00           H  
ATOM     38  HB3 PRO A   4       1.763  32.101  -7.184  1.00  0.00           H  
ATOM     39  HG2 PRO A   4       0.243  31.348  -4.715  1.00  0.00           H  
ATOM     40  HG3 PRO A   4       0.870  32.933  -5.202  1.00  0.00           H  
ATOM     41  HD2 PRO A   4      -1.734  32.198  -5.520  1.00  0.00           H  
ATOM     42  HD3 PRO A   4      -0.912  33.351  -6.591  1.00  0.00           H  
ATOM     43  N   SER A   5      -0.941  28.915  -6.170  1.00  0.00           N  
ATOM     44  CA  SER A   5      -1.239  27.591  -5.616  1.00  0.00           C  
ATOM     45  C   SER A   5      -0.073  27.023  -4.798  1.00  0.00           C  
ATOM     46  O   SER A   5       0.080  25.805  -4.692  1.00  0.00           O  
ATOM     47  CB  SER A   5      -1.621  26.625  -6.741  1.00  0.00           C  
ATOM     48  OG  SER A   5      -3.029  26.438  -6.790  1.00  0.00           O  
ATOM     49  H   SER A   5      -1.544  29.655  -5.963  1.00  0.00           H  
ATOM     50  HA  SER A   5      -2.089  27.700  -4.959  1.00  0.00           H  
ATOM     51  HB2 SER A   5      -1.290  27.029  -7.688  1.00  0.00           H  
ATOM     52  HB3 SER A   5      -1.146  25.668  -6.573  1.00  0.00           H  
ATOM     53  HG  SER A   5      -3.228  25.499  -6.868  1.00  0.00           H  
ATOM     54  N   LEU A   6       0.739  27.908  -4.208  1.00  0.00           N  
ATOM     55  CA  LEU A   6       1.883  27.482  -3.393  1.00  0.00           C  
ATOM     56  C   LEU A   6       1.456  26.492  -2.308  1.00  0.00           C  
ATOM     57  O   LEU A   6       2.044  25.419  -2.166  1.00  0.00           O  
ATOM     58  CB  LEU A   6       2.586  28.694  -2.764  1.00  0.00           C  
ATOM     59  CG  LEU A   6       1.661  29.731  -2.121  1.00  0.00           C  
ATOM     60  CD1 LEU A   6       1.718  29.632  -0.605  1.00  0.00           C  
ATOM     61  CD2 LEU A   6       2.034  31.132  -2.574  1.00  0.00           C  
ATOM     62  H   LEU A   6       0.563  28.864  -4.320  1.00  0.00           H  
ATOM     63  HA  LEU A   6       2.574  26.984  -4.046  1.00  0.00           H  
ATOM     64  HB2 LEU A   6       3.268  28.334  -2.007  1.00  0.00           H  
ATOM     65  HB3 LEU A   6       3.161  29.188  -3.533  1.00  0.00           H  
ATOM     66  HG  LEU A   6       0.645  29.537  -2.430  1.00  0.00           H  
ATOM     67 HD11 LEU A   6       0.924  30.226  -0.176  1.00  0.00           H  
ATOM     68 HD12 LEU A   6       2.671  30.001  -0.258  1.00  0.00           H  
ATOM     69 HD13 LEU A   6       1.599  28.601  -0.306  1.00  0.00           H  
ATOM     70 HD21 LEU A   6       1.260  31.824  -2.278  1.00  0.00           H  
ATOM     71 HD22 LEU A   6       2.140  31.147  -3.649  1.00  0.00           H  
ATOM     72 HD23 LEU A   6       2.969  31.421  -2.116  1.00  0.00           H  
ATOM     73  N   SER A   7       0.419  26.853  -1.557  1.00  0.00           N  
ATOM     74  CA  SER A   7      -0.105  25.992  -0.494  1.00  0.00           C  
ATOM     75  C   SER A   7      -0.924  24.838  -1.078  1.00  0.00           C  
ATOM     76  O   SER A   7      -1.091  23.797  -0.438  1.00  0.00           O  
ATOM     77  CB  SER A   7      -0.965  26.802   0.481  1.00  0.00           C  
ATOM     78  OG  SER A   7      -1.805  27.716  -0.210  1.00  0.00           O  
ATOM     79  H   SER A   7      -0.012  27.713  -1.729  1.00  0.00           H  
ATOM     80  HA  SER A   7       0.736  25.579   0.039  1.00  0.00           H  
ATOM     81  HB2 SER A   7      -1.582  26.128   1.058  1.00  0.00           H  
ATOM     82  HB3 SER A   7      -0.320  27.358   1.147  1.00  0.00           H  
ATOM     83  HG  SER A   7      -2.658  27.768   0.232  1.00  0.00           H  
ATOM     84  N   ILE A   8      -1.430  25.029  -2.295  1.00  0.00           N  
ATOM     85  CA  ILE A   8      -2.227  24.010  -2.972  1.00  0.00           C  
ATOM     86  C   ILE A   8      -1.363  22.901  -3.523  1.00  0.00           C  
ATOM     87  O   ILE A   8      -1.678  21.731  -3.348  1.00  0.00           O  
ATOM     88  CB  ILE A   8      -3.077  24.622  -4.103  1.00  0.00           C  
ATOM     89  CG1 ILE A   8      -4.001  25.702  -3.534  1.00  0.00           C  
ATOM     90  CG2 ILE A   8      -3.880  23.545  -4.824  1.00  0.00           C  
ATOM     91  CD1 ILE A   8      -5.309  25.167  -2.987  1.00  0.00           C  
ATOM     92  H   ILE A   8      -1.264  25.878  -2.752  1.00  0.00           H  
ATOM     93  HA  ILE A   8      -2.879  23.573  -2.260  1.00  0.00           H  
ATOM     94  HB  ILE A   8      -2.408  25.074  -4.818  1.00  0.00           H  
ATOM     95 HG12 ILE A   8      -3.494  26.212  -2.729  1.00  0.00           H  
ATOM     96 HG13 ILE A   8      -4.229  26.408  -4.311  1.00  0.00           H  
ATOM     97 HG21 ILE A   8      -3.223  22.963  -5.452  1.00  0.00           H  
ATOM     98 HG22 ILE A   8      -4.641  24.012  -5.432  1.00  0.00           H  
ATOM     99 HG23 ILE A   8      -4.350  22.899  -4.097  1.00  0.00           H  
ATOM    100 HD11 ILE A   8      -5.803  25.939  -2.416  1.00  0.00           H  
ATOM    101 HD12 ILE A   8      -5.113  24.317  -2.351  1.00  0.00           H  
ATOM    102 HD13 ILE A   8      -5.944  24.864  -3.807  1.00  0.00           H  
ATOM    103  N   ASP A   9      -0.274  23.269  -4.164  1.00  0.00           N  
ATOM    104  CA  ASP A   9       0.645  22.284  -4.729  1.00  0.00           C  
ATOM    105  C   ASP A   9       0.980  21.222  -3.692  1.00  0.00           C  
ATOM    106  O   ASP A   9       0.648  20.051  -3.864  1.00  0.00           O  
ATOM    107  CB  ASP A   9       1.929  22.952  -5.250  1.00  0.00           C  
ATOM    108  CG  ASP A   9       2.859  21.982  -5.974  1.00  0.00           C  
ATOM    109  OD1 ASP A   9       2.489  20.794  -6.144  1.00  0.00           O  
ATOM    110  OD2 ASP A   9       3.962  22.408  -6.367  1.00  0.00           O  
ATOM    111  H   ASP A   9      -0.083  24.224  -4.245  1.00  0.00           H  
ATOM    112  HA  ASP A   9       0.145  21.806  -5.551  1.00  0.00           H  
ATOM    113  HB2 ASP A   9       1.664  23.739  -5.937  1.00  0.00           H  
ATOM    114  HB3 ASP A   9       2.467  23.377  -4.416  1.00  0.00           H  
ATOM    115  N   LEU A  10       1.611  21.647  -2.607  1.00  0.00           N  
ATOM    116  CA  LEU A  10       1.977  20.733  -1.523  1.00  0.00           C  
ATOM    117  C   LEU A  10       0.760  19.944  -1.034  1.00  0.00           C  
ATOM    118  O   LEU A  10       0.803  18.715  -0.943  1.00  0.00           O  
ATOM    119  CB  LEU A  10       2.626  21.500  -0.359  1.00  0.00           C  
ATOM    120  CG  LEU A  10       1.805  22.660   0.211  1.00  0.00           C  
ATOM    121  CD1 LEU A  10       1.105  22.242   1.494  1.00  0.00           C  
ATOM    122  CD2 LEU A  10       2.697  23.865   0.467  1.00  0.00           C  
ATOM    123  H   LEU A  10       1.821  22.600  -2.531  1.00  0.00           H  
ATOM    124  HA  LEU A  10       2.698  20.033  -1.920  1.00  0.00           H  
ATOM    125  HB2 LEU A  10       2.820  20.798   0.440  1.00  0.00           H  
ATOM    126  HB3 LEU A  10       3.571  21.894  -0.702  1.00  0.00           H  
ATOM    127  HG  LEU A  10       1.048  22.949  -0.505  1.00  0.00           H  
ATOM    128 HD11 LEU A  10       0.824  21.201   1.428  1.00  0.00           H  
ATOM    129 HD12 LEU A  10       0.220  22.844   1.633  1.00  0.00           H  
ATOM    130 HD13 LEU A  10       1.772  22.383   2.331  1.00  0.00           H  
ATOM    131 HD21 LEU A  10       2.998  24.296  -0.476  1.00  0.00           H  
ATOM    132 HD22 LEU A  10       3.573  23.554   1.017  1.00  0.00           H  
ATOM    133 HD23 LEU A  10       2.154  24.599   1.042  1.00  0.00           H  
ATOM    134  N   THR A  11      -0.330  20.653  -0.736  1.00  0.00           N  
ATOM    135  CA  THR A  11      -1.561  20.012  -0.266  1.00  0.00           C  
ATOM    136  C   THR A  11      -2.107  19.049  -1.314  1.00  0.00           C  
ATOM    137  O   THR A  11      -2.307  17.867  -1.030  1.00  0.00           O  
ATOM    138  CB  THR A  11      -2.619  21.061   0.094  1.00  0.00           C  
ATOM    139  OG1 THR A  11      -2.068  22.071   0.922  1.00  0.00           O  
ATOM    140  CG2 THR A  11      -3.810  20.485   0.827  1.00  0.00           C  
ATOM    141  H   THR A  11      -0.309  21.628  -0.841  1.00  0.00           H  
ATOM    142  HA  THR A  11      -1.317  19.442   0.615  1.00  0.00           H  
ATOM    143  HB  THR A  11      -2.979  21.521  -0.813  1.00  0.00           H  
ATOM    144  HG1 THR A  11      -1.706  22.789   0.369  1.00  0.00           H  
ATOM    145 HG21 THR A  11      -4.328  19.789   0.184  1.00  0.00           H  
ATOM    146 HG22 THR A  11      -4.480  21.284   1.107  1.00  0.00           H  
ATOM    147 HG23 THR A  11      -3.472  19.972   1.715  1.00  0.00           H  
ATOM    148  N   PHE A  12      -2.325  19.547  -2.529  1.00  0.00           N  
ATOM    149  CA  PHE A  12      -2.820  18.716  -3.616  1.00  0.00           C  
ATOM    150  C   PHE A  12      -1.879  17.533  -3.875  1.00  0.00           C  
ATOM    151  O   PHE A  12      -2.322  16.447  -4.254  1.00  0.00           O  
ATOM    152  CB  PHE A  12      -2.974  19.565  -4.877  1.00  0.00           C  
ATOM    153  CG  PHE A  12      -4.396  19.736  -5.319  1.00  0.00           C  
ATOM    154  CD1 PHE A  12      -5.310  20.382  -4.503  1.00  0.00           C  
ATOM    155  CD2 PHE A  12      -4.820  19.256  -6.546  1.00  0.00           C  
ATOM    156  CE1 PHE A  12      -6.621  20.545  -4.902  1.00  0.00           C  
ATOM    157  CE2 PHE A  12      -6.131  19.415  -6.951  1.00  0.00           C  
ATOM    158  CZ  PHE A  12      -7.033  20.061  -6.128  1.00  0.00           C  
ATOM    159  H   PHE A  12      -2.131  20.507  -2.712  1.00  0.00           H  
ATOM    160  HA  PHE A  12      -3.785  18.333  -3.329  1.00  0.00           H  
ATOM    161  HB2 PHE A  12      -2.569  20.546  -4.694  1.00  0.00           H  
ATOM    162  HB3 PHE A  12      -2.424  19.107  -5.674  1.00  0.00           H  
ATOM    163  HD1 PHE A  12      -4.987  20.761  -3.544  1.00  0.00           H  
ATOM    164  HD2 PHE A  12      -4.115  18.751  -7.189  1.00  0.00           H  
ATOM    165  HE1 PHE A  12      -7.324  21.049  -4.256  1.00  0.00           H  
ATOM    166  HE2 PHE A  12      -6.450  19.037  -7.911  1.00  0.00           H  
ATOM    167  HZ  PHE A  12      -8.059  20.187  -6.442  1.00  0.00           H  
ATOM    168  N   HIS A  13      -0.581  17.752  -3.652  1.00  0.00           N  
ATOM    169  CA  HIS A  13       0.423  16.713  -3.847  1.00  0.00           C  
ATOM    170  C   HIS A  13       0.392  15.710  -2.691  1.00  0.00           C  
ATOM    171  O   HIS A  13       0.327  14.500  -2.915  1.00  0.00           O  
ATOM    172  CB  HIS A  13       1.813  17.345  -3.972  1.00  0.00           C  
ATOM    173  CG  HIS A  13       2.483  17.090  -5.286  1.00  0.00           C  
ATOM    174  ND1 HIS A  13       2.822  18.099  -6.169  1.00  0.00           N  
ATOM    175  CD2 HIS A  13       2.882  15.935  -5.870  1.00  0.00           C  
ATOM    176  CE1 HIS A  13       3.398  17.573  -7.236  1.00  0.00           C  
ATOM    177  NE2 HIS A  13       3.447  16.261  -7.080  1.00  0.00           N  
ATOM    178  H   HIS A  13      -0.288  18.637  -3.340  1.00  0.00           H  
ATOM    179  HA  HIS A  13       0.188  16.193  -4.764  1.00  0.00           H  
ATOM    180  HB2 HIS A  13       1.729  18.411  -3.851  1.00  0.00           H  
ATOM    181  HB3 HIS A  13       2.444  16.958  -3.193  1.00  0.00           H  
ATOM    182  HD1 HIS A  13       2.660  19.071  -6.033  1.00  0.00           H  
ATOM    183  HD2 HIS A  13       2.774  14.941  -5.459  1.00  0.00           H  
ATOM    184  HE1 HIS A  13       3.768  18.122  -8.090  1.00  0.00           H  
ATOM    185  HE2 HIS A  13       3.924  15.640  -7.671  1.00  0.00           H  
ATOM    186  N   LEU A  14       0.431  16.216  -1.453  1.00  0.00           N  
ATOM    187  CA  LEU A  14       0.399  15.347  -0.274  1.00  0.00           C  
ATOM    188  C   LEU A  14      -0.934  14.600  -0.179  1.00  0.00           C  
ATOM    189  O   LEU A  14      -0.955  13.391   0.072  1.00  0.00           O  
ATOM    190  CB  LEU A  14       0.677  16.140   1.012  1.00  0.00           C  
ATOM    191  CG  LEU A  14      -0.394  17.152   1.416  1.00  0.00           C  
ATOM    192  CD1 LEU A  14      -1.481  16.487   2.245  1.00  0.00           C  
ATOM    193  CD2 LEU A  14       0.229  18.303   2.187  1.00  0.00           C  
ATOM    194  H   LEU A  14       0.476  17.195  -1.331  1.00  0.00           H  
ATOM    195  HA  LEU A  14       1.179  14.618  -0.399  1.00  0.00           H  
ATOM    196  HB2 LEU A  14       0.799  15.438   1.823  1.00  0.00           H  
ATOM    197  HB3 LEU A  14       1.607  16.674   0.881  1.00  0.00           H  
ATOM    198  HG  LEU A  14      -0.846  17.550   0.523  1.00  0.00           H  
ATOM    199 HD11 LEU A  14      -1.483  16.908   3.239  1.00  0.00           H  
ATOM    200 HD12 LEU A  14      -1.293  15.425   2.305  1.00  0.00           H  
ATOM    201 HD13 LEU A  14      -2.441  16.658   1.779  1.00  0.00           H  
ATOM    202 HD21 LEU A  14      -0.552  18.936   2.582  1.00  0.00           H  
ATOM    203 HD22 LEU A  14       0.860  18.880   1.527  1.00  0.00           H  
ATOM    204 HD23 LEU A  14       0.822  17.913   3.000  1.00  0.00           H  
ATOM    205  N   LEU A  15      -2.048  15.311  -0.399  1.00  0.00           N  
ATOM    206  CA  LEU A  15      -3.368  14.678  -0.349  1.00  0.00           C  
ATOM    207  C   LEU A  15      -3.473  13.581  -1.406  1.00  0.00           C  
ATOM    208  O   LEU A  15      -4.066  12.528  -1.167  1.00  0.00           O  
ATOM    209  CB  LEU A  15      -4.485  15.725  -0.514  1.00  0.00           C  
ATOM    210  CG  LEU A  15      -4.975  15.973  -1.945  1.00  0.00           C  
ATOM    211  CD1 LEU A  15      -6.005  14.929  -2.350  1.00  0.00           C  
ATOM    212  CD2 LEU A  15      -5.563  17.369  -2.067  1.00  0.00           C  
ATOM    213  H   LEU A  15      -1.977  16.274  -0.610  1.00  0.00           H  
ATOM    214  HA  LEU A  15      -3.463  14.214   0.618  1.00  0.00           H  
ATOM    215  HB2 LEU A  15      -5.330  15.412   0.080  1.00  0.00           H  
ATOM    216  HB3 LEU A  15      -4.123  16.664  -0.118  1.00  0.00           H  
ATOM    217  HG  LEU A  15      -4.139  15.899  -2.626  1.00  0.00           H  
ATOM    218 HD11 LEU A  15      -5.939  14.079  -1.687  1.00  0.00           H  
ATOM    219 HD12 LEU A  15      -5.815  14.611  -3.363  1.00  0.00           H  
ATOM    220 HD13 LEU A  15      -6.994  15.358  -2.287  1.00  0.00           H  
ATOM    221 HD21 LEU A  15      -4.872  18.088  -1.653  1.00  0.00           H  
ATOM    222 HD22 LEU A  15      -6.497  17.413  -1.527  1.00  0.00           H  
ATOM    223 HD23 LEU A  15      -5.738  17.595  -3.109  1.00  0.00           H  
ATOM    224  N   ARG A  16      -2.858  13.820  -2.564  1.00  0.00           N  
ATOM    225  CA  ARG A  16      -2.846  12.837  -3.641  1.00  0.00           C  
ATOM    226  C   ARG A  16      -2.225  11.536  -3.129  1.00  0.00           C  
ATOM    227  O   ARG A  16      -2.799  10.458  -3.277  1.00  0.00           O  
ATOM    228  CB  ARG A  16      -2.061  13.385  -4.845  1.00  0.00           C  
ATOM    229  CG  ARG A  16      -1.187  12.352  -5.544  1.00  0.00           C  
ATOM    230  CD  ARG A  16      -0.581  12.895  -6.832  1.00  0.00           C  
ATOM    231  NE  ARG A  16      -1.588  13.508  -7.707  1.00  0.00           N  
ATOM    232  CZ  ARG A  16      -2.427  12.823  -8.477  1.00  0.00           C  
ATOM    233  NH1 ARG A  16      -2.387  11.506  -8.504  1.00  0.00           N  
ATOM    234  NH2 ARG A  16      -3.307  13.462  -9.224  1.00  0.00           N  
ATOM    235  H   ARG A  16      -2.380  14.666  -2.681  1.00  0.00           H  
ATOM    236  HA  ARG A  16      -3.868  12.646  -3.934  1.00  0.00           H  
ATOM    237  HB2 ARG A  16      -2.762  13.776  -5.566  1.00  0.00           H  
ATOM    238  HB3 ARG A  16      -1.425  14.190  -4.507  1.00  0.00           H  
ATOM    239  HG2 ARG A  16      -0.386  12.064  -4.879  1.00  0.00           H  
ATOM    240  HG3 ARG A  16      -1.788  11.486  -5.775  1.00  0.00           H  
ATOM    241  HD2 ARG A  16       0.161  13.639  -6.576  1.00  0.00           H  
ATOM    242  HD3 ARG A  16      -0.102  12.081  -7.359  1.00  0.00           H  
ATOM    243  HE  ARG A  16      -1.641  14.485  -7.715  1.00  0.00           H  
ATOM    244 HH11 ARG A  16      -1.714  11.010  -7.938  1.00  0.00           H  
ATOM    245 HH12 ARG A  16      -3.024  10.995  -9.074  1.00  0.00           H  
ATOM    246 HH21 ARG A  16      -3.342  14.460  -9.212  1.00  0.00           H  
ATOM    247 HH22 ARG A  16      -3.938  12.948  -9.798  1.00  0.00           H  
ATOM    248  N   THR A  17      -1.056  11.660  -2.504  1.00  0.00           N  
ATOM    249  CA  THR A  17      -0.349  10.510  -1.942  1.00  0.00           C  
ATOM    250  C   THR A  17      -1.233   9.745  -0.954  1.00  0.00           C  
ATOM    251  O   THR A  17      -1.310   8.515  -1.010  1.00  0.00           O  
ATOM    252  CB  THR A  17       0.936  10.967  -1.246  1.00  0.00           C  
ATOM    253  OG1 THR A  17       1.817  11.563  -2.179  1.00  0.00           O  
ATOM    254  CG2 THR A  17       1.692   9.845  -0.568  1.00  0.00           C  
ATOM    255  H   THR A  17      -0.662  12.555  -2.411  1.00  0.00           H  
ATOM    256  HA  THR A  17      -0.090   9.851  -2.756  1.00  0.00           H  
ATOM    257  HB  THR A  17       0.685  11.702  -0.493  1.00  0.00           H  
ATOM    258  HG1 THR A  17       2.481  12.078  -1.713  1.00  0.00           H  
ATOM    259 HG21 THR A  17       2.530  10.254  -0.023  1.00  0.00           H  
ATOM    260 HG22 THR A  17       2.053   9.155  -1.316  1.00  0.00           H  
ATOM    261 HG23 THR A  17       1.036   9.327   0.114  1.00  0.00           H  
ATOM    262  N   LEU A  18      -1.904  10.475  -0.053  1.00  0.00           N  
ATOM    263  CA  LEU A  18      -2.780   9.850   0.944  1.00  0.00           C  
ATOM    264  C   LEU A  18      -3.800   8.916   0.282  1.00  0.00           C  
ATOM    265  O   LEU A  18      -4.075   7.826   0.792  1.00  0.00           O  
ATOM    266  CB  LEU A  18      -3.481  10.925   1.797  1.00  0.00           C  
ATOM    267  CG  LEU A  18      -4.920  11.274   1.398  1.00  0.00           C  
ATOM    268  CD1 LEU A  18      -5.895  10.247   1.948  1.00  0.00           C  
ATOM    269  CD2 LEU A  18      -5.286  12.664   1.893  1.00  0.00           C  
ATOM    270  H   LEU A  18      -1.807  11.456  -0.058  1.00  0.00           H  
ATOM    271  HA  LEU A  18      -2.154   9.255   1.590  1.00  0.00           H  
ATOM    272  HB2 LEU A  18      -3.490  10.587   2.821  1.00  0.00           H  
ATOM    273  HB3 LEU A  18      -2.891  11.830   1.745  1.00  0.00           H  
ATOM    274  HG  LEU A  18      -5.002  11.271   0.322  1.00  0.00           H  
ATOM    275 HD11 LEU A  18      -5.494   9.817   2.854  1.00  0.00           H  
ATOM    276 HD12 LEU A  18      -6.048   9.467   1.217  1.00  0.00           H  
ATOM    277 HD13 LEU A  18      -6.839  10.726   2.166  1.00  0.00           H  
ATOM    278 HD21 LEU A  18      -5.902  12.582   2.777  1.00  0.00           H  
ATOM    279 HD22 LEU A  18      -5.832  13.187   1.122  1.00  0.00           H  
ATOM    280 HD23 LEU A  18      -4.387  13.212   2.132  1.00  0.00           H  
ATOM    281  N   LEU A  19      -4.347   9.338  -0.859  1.00  0.00           N  
ATOM    282  CA  LEU A  19      -5.322   8.521  -1.585  1.00  0.00           C  
ATOM    283  C   LEU A  19      -4.628   7.557  -2.545  1.00  0.00           C  
ATOM    284  O   LEU A  19      -5.030   6.396  -2.671  1.00  0.00           O  
ATOM    285  CB  LEU A  19      -6.342   9.399  -2.332  1.00  0.00           C  
ATOM    286  CG  LEU A  19      -5.757  10.501  -3.223  1.00  0.00           C  
ATOM    287  CD1 LEU A  19      -5.551   9.996  -4.641  1.00  0.00           C  
ATOM    288  CD2 LEU A  19      -6.664  11.720  -3.223  1.00  0.00           C  
ATOM    289  H   LEU A  19      -4.080  10.209  -1.223  1.00  0.00           H  
ATOM    290  HA  LEU A  19      -5.846   7.933  -0.855  1.00  0.00           H  
ATOM    291  HB2 LEU A  19      -6.950   8.755  -2.951  1.00  0.00           H  
ATOM    292  HB3 LEU A  19      -6.982   9.867  -1.599  1.00  0.00           H  
ATOM    293  HG  LEU A  19      -4.797  10.801  -2.833  1.00  0.00           H  
ATOM    294 HD11 LEU A  19      -5.506   8.917  -4.638  1.00  0.00           H  
ATOM    295 HD12 LEU A  19      -4.626  10.392  -5.033  1.00  0.00           H  
ATOM    296 HD13 LEU A  19      -6.372  10.321  -5.262  1.00  0.00           H  
ATOM    297 HD21 LEU A  19      -7.682  11.410  -3.405  1.00  0.00           H  
ATOM    298 HD22 LEU A  19      -6.351  12.401  -4.000  1.00  0.00           H  
ATOM    299 HD23 LEU A  19      -6.603  12.213  -2.265  1.00  0.00           H  
ATOM    300  N   GLU A  20      -3.578   8.037  -3.206  1.00  0.00           N  
ATOM    301  CA  GLU A  20      -2.810   7.215  -4.146  1.00  0.00           C  
ATOM    302  C   GLU A  20      -2.262   5.975  -3.462  1.00  0.00           C  
ATOM    303  O   GLU A  20      -2.341   4.860  -3.986  1.00  0.00           O  
ATOM    304  CB  GLU A  20      -1.670   8.031  -4.768  1.00  0.00           C  
ATOM    305  CG  GLU A  20      -1.379   7.673  -6.220  1.00  0.00           C  
ATOM    306  CD  GLU A  20      -1.684   8.807  -7.177  1.00  0.00           C  
ATOM    307  OE1 GLU A  20      -0.918   9.795  -7.199  1.00  0.00           O  
ATOM    308  OE2 GLU A  20      -2.694   8.717  -7.906  1.00  0.00           O  
ATOM    309  H   GLU A  20      -3.306   8.968  -3.050  1.00  0.00           H  
ATOM    310  HA  GLU A  20      -3.471   6.901  -4.906  1.00  0.00           H  
ATOM    311  HB2 GLU A  20      -1.929   9.079  -4.725  1.00  0.00           H  
ATOM    312  HB3 GLU A  20      -0.770   7.869  -4.193  1.00  0.00           H  
ATOM    313  HG2 GLU A  20      -0.334   7.422  -6.312  1.00  0.00           H  
ATOM    314  HG3 GLU A  20      -1.979   6.820  -6.496  1.00  0.00           H  
ATOM    315  N   LEU A  21      -1.733   6.189  -2.282  1.00  0.00           N  
ATOM    316  CA  LEU A  21      -1.175   5.111  -1.469  1.00  0.00           C  
ATOM    317  C   LEU A  21      -2.283   4.166  -1.000  1.00  0.00           C  
ATOM    318  O   LEU A  21      -2.114   2.945  -1.014  1.00  0.00           O  
ATOM    319  CB  LEU A  21      -0.389   5.680  -0.273  1.00  0.00           C  
ATOM    320  CG  LEU A  21      -1.210   6.017   0.977  1.00  0.00           C  
ATOM    321  CD1 LEU A  21      -1.350   4.796   1.873  1.00  0.00           C  
ATOM    322  CD2 LEU A  21      -0.564   7.159   1.743  1.00  0.00           C  
ATOM    323  H   LEU A  21      -1.738   7.105  -1.944  1.00  0.00           H  
ATOM    324  HA  LEU A  21      -0.496   4.551  -2.095  1.00  0.00           H  
ATOM    325  HB2 LEU A  21       0.366   4.960   0.005  1.00  0.00           H  
ATOM    326  HB3 LEU A  21       0.108   6.582  -0.599  1.00  0.00           H  
ATOM    327  HG  LEU A  21      -2.200   6.331   0.681  1.00  0.00           H  
ATOM    328 HD11 LEU A  21      -0.550   4.789   2.598  1.00  0.00           H  
ATOM    329 HD12 LEU A  21      -1.301   3.899   1.274  1.00  0.00           H  
ATOM    330 HD13 LEU A  21      -2.300   4.834   2.386  1.00  0.00           H  
ATOM    331 HD21 LEU A  21      -1.155   7.385   2.617  1.00  0.00           H  
ATOM    332 HD22 LEU A  21      -0.509   8.031   1.109  1.00  0.00           H  
ATOM    333 HD23 LEU A  21       0.432   6.870   2.046  1.00  0.00           H  
ATOM    334  N   ALA A  22      -3.426   4.737  -0.611  1.00  0.00           N  
ATOM    335  CA  ALA A  22      -4.569   3.944  -0.164  1.00  0.00           C  
ATOM    336  C   ALA A  22      -5.127   3.118  -1.317  1.00  0.00           C  
ATOM    337  O   ALA A  22      -5.367   1.915  -1.178  1.00  0.00           O  
ATOM    338  CB  ALA A  22      -5.643   4.849   0.425  1.00  0.00           C  
ATOM    339  H   ALA A  22      -3.507   5.714  -0.641  1.00  0.00           H  
ATOM    340  HA  ALA A  22      -4.228   3.276   0.606  1.00  0.00           H  
ATOM    341  HB1 ALA A  22      -6.331   4.258   1.011  1.00  0.00           H  
ATOM    342  HB2 ALA A  22      -6.181   5.339  -0.375  1.00  0.00           H  
ATOM    343  HB3 ALA A  22      -5.181   5.594   1.056  1.00  0.00           H  
ATOM    344  N   ARG A  23      -5.313   3.772  -2.459  1.00  0.00           N  
ATOM    345  CA  ARG A  23      -5.825   3.106  -3.654  1.00  0.00           C  
ATOM    346  C   ARG A  23      -4.910   1.946  -4.048  1.00  0.00           C  
ATOM    347  O   ARG A  23      -5.370   0.813  -4.218  1.00  0.00           O  
ATOM    348  CB  ARG A  23      -5.959   4.106  -4.808  1.00  0.00           C  
ATOM    349  CG  ARG A  23      -7.105   5.092  -4.627  1.00  0.00           C  
ATOM    350  CD  ARG A  23      -8.458   4.419  -4.799  1.00  0.00           C  
ATOM    351  NE  ARG A  23      -9.159   4.266  -3.520  1.00  0.00           N  
ATOM    352  CZ  ARG A  23      -9.864   5.224  -2.927  1.00  0.00           C  
ATOM    353  NH1 ARG A  23      -9.956   6.423  -3.468  1.00  0.00           N  
ATOM    354  NH2 ARG A  23     -10.469   4.981  -1.782  1.00  0.00           N  
ATOM    355  H   ARG A  23      -5.086   4.729  -2.500  1.00  0.00           H  
ATOM    356  HA  ARG A  23      -6.800   2.707  -3.416  1.00  0.00           H  
ATOM    357  HB2 ARG A  23      -5.039   4.667  -4.891  1.00  0.00           H  
ATOM    358  HB3 ARG A  23      -6.120   3.561  -5.726  1.00  0.00           H  
ATOM    359  HG2 ARG A  23      -7.049   5.517  -3.636  1.00  0.00           H  
ATOM    360  HG3 ARG A  23      -7.008   5.879  -5.362  1.00  0.00           H  
ATOM    361  HD2 ARG A  23      -9.062   5.017  -5.466  1.00  0.00           H  
ATOM    362  HD3 ARG A  23      -8.305   3.442  -5.236  1.00  0.00           H  
ATOM    363  HE  ARG A  23      -9.101   3.394  -3.081  1.00  0.00           H  
ATOM    364 HH11 ARG A  23      -9.492   6.620  -4.329  1.00  0.00           H  
ATOM    365 HH12 ARG A  23     -10.495   7.133  -3.021  1.00  0.00           H  
ATOM    366 HH21 ARG A  23     -10.398   4.079  -1.360  1.00  0.00           H  
ATOM    367 HH22 ARG A  23     -10.994   5.700  -1.333  1.00  0.00           H  
ATOM    368  N   THR A  24      -3.609   2.229  -4.162  1.00  0.00           N  
ATOM    369  CA  THR A  24      -2.631   1.194  -4.505  1.00  0.00           C  
ATOM    370  C   THR A  24      -2.674   0.072  -3.472  1.00  0.00           C  
ATOM    371  O   THR A  24      -2.731  -1.105  -3.829  1.00  0.00           O  
ATOM    372  CB  THR A  24      -1.224   1.791  -4.602  1.00  0.00           C  
ATOM    373  OG1 THR A  24      -0.975   2.247  -5.917  1.00  0.00           O  
ATOM    374  CG2 THR A  24      -0.115   0.823  -4.250  1.00  0.00           C  
ATOM    375  H   THR A  24      -3.301   3.148  -3.994  1.00  0.00           H  
ATOM    376  HA  THR A  24      -2.905   0.786  -5.467  1.00  0.00           H  
ATOM    377  HB  THR A  24      -1.157   2.632  -3.930  1.00  0.00           H  
ATOM    378  HG1 THR A  24      -0.384   3.005  -5.890  1.00  0.00           H  
ATOM    379 HG21 THR A  24       0.811   1.163  -4.688  1.00  0.00           H  
ATOM    380 HG22 THR A  24      -0.357  -0.156  -4.634  1.00  0.00           H  
ATOM    381 HG23 THR A  24      -0.008   0.773  -3.176  1.00  0.00           H  
ATOM    382  N   GLN A  25      -2.682   0.444  -2.185  1.00  0.00           N  
ATOM    383  CA  GLN A  25      -2.763  -0.544  -1.111  1.00  0.00           C  
ATOM    384  C   GLN A  25      -4.020  -1.387  -1.300  1.00  0.00           C  
ATOM    385  O   GLN A  25      -3.966  -2.615  -1.293  1.00  0.00           O  
ATOM    386  CB  GLN A  25      -2.773   0.138   0.262  1.00  0.00           C  
ATOM    387  CG  GLN A  25      -2.045  -0.651   1.341  1.00  0.00           C  
ATOM    388  CD  GLN A  25      -0.565  -0.822   1.052  1.00  0.00           C  
ATOM    389  OE1 GLN A  25      -0.145  -1.823   0.470  1.00  0.00           O  
ATOM    390  NE2 GLN A  25       0.235   0.154   1.453  1.00  0.00           N  
ATOM    391  H   GLN A  25      -2.659   1.400  -1.957  1.00  0.00           H  
ATOM    392  HA  GLN A  25      -1.902  -1.187  -1.186  1.00  0.00           H  
ATOM    393  HB2 GLN A  25      -2.302   1.106   0.174  1.00  0.00           H  
ATOM    394  HB3 GLN A  25      -3.799   0.275   0.575  1.00  0.00           H  
ATOM    395  HG2 GLN A  25      -2.153  -0.133   2.283  1.00  0.00           H  
ATOM    396  HG3 GLN A  25      -2.496  -1.630   1.419  1.00  0.00           H  
ATOM    397 HE21 GLN A  25      -0.164   0.924   1.908  1.00  0.00           H  
ATOM    398 HE22 GLN A  25       1.193   0.063   1.279  1.00  0.00           H  
ATOM    399  N   SER A  26      -5.143  -0.706  -1.523  1.00  0.00           N  
ATOM    400  CA  SER A  26      -6.420  -1.374  -1.772  1.00  0.00           C  
ATOM    401  C   SER A  26      -6.274  -2.343  -2.939  1.00  0.00           C  
ATOM    402  O   SER A  26      -6.723  -3.490  -2.872  1.00  0.00           O  
ATOM    403  CB  SER A  26      -7.496  -0.347  -2.098  1.00  0.00           C  
ATOM    404  OG  SER A  26      -8.759  -0.970  -2.313  1.00  0.00           O  
ATOM    405  H   SER A  26      -5.104   0.278  -1.551  1.00  0.00           H  
ATOM    406  HA  SER A  26      -6.701  -1.920  -0.888  1.00  0.00           H  
ATOM    407  HB2 SER A  26      -7.578   0.351  -1.285  1.00  0.00           H  
ATOM    408  HB3 SER A  26      -7.214   0.182  -2.993  1.00  0.00           H  
ATOM    409  HG  SER A  26      -9.129  -1.252  -1.466  1.00  0.00           H  
ATOM    410  N   GLN A  27      -5.631  -1.858  -4.004  1.00  0.00           N  
ATOM    411  CA  GLN A  27      -5.390  -2.658  -5.205  1.00  0.00           C  
ATOM    412  C   GLN A  27      -4.851  -4.041  -4.845  1.00  0.00           C  
ATOM    413  O   GLN A  27      -5.338  -5.051  -5.353  1.00  0.00           O  
ATOM    414  CB  GLN A  27      -4.432  -1.932  -6.153  1.00  0.00           C  
ATOM    415  CG  GLN A  27      -4.528  -2.419  -7.593  1.00  0.00           C  
ATOM    416  CD  GLN A  27      -5.884  -2.134  -8.214  1.00  0.00           C  
ATOM    417  OE1 GLN A  27      -6.818  -2.926  -8.096  1.00  0.00           O  
ATOM    418  NE2 GLN A  27      -6.004  -0.993  -8.872  1.00  0.00           N  
ATOM    419  H   GLN A  27      -5.306  -0.928  -3.975  1.00  0.00           H  
ATOM    420  HA  GLN A  27      -6.336  -2.788  -5.699  1.00  0.00           H  
ATOM    421  HB2 GLN A  27      -4.661  -0.876  -6.137  1.00  0.00           H  
ATOM    422  HB3 GLN A  27      -3.417  -2.075  -5.809  1.00  0.00           H  
ATOM    423  HG2 GLN A  27      -3.770  -1.925  -8.180  1.00  0.00           H  
ATOM    424  HG3 GLN A  27      -4.358  -3.486  -7.612  1.00  0.00           H  
ATOM    425 HE21 GLN A  27      -5.225  -0.402  -8.926  1.00  0.00           H  
ATOM    426 HE22 GLN A  27      -6.870  -0.784  -9.274  1.00  0.00           H  
ATOM    427  N   ARG A  28      -3.875  -4.090  -3.936  1.00  0.00           N  
ATOM    428  CA  ARG A  28      -3.330  -5.372  -3.486  1.00  0.00           C  
ATOM    429  C   ARG A  28      -4.231  -5.949  -2.395  1.00  0.00           C  
ATOM    430  O   ARG A  28      -4.482  -7.152  -2.356  1.00  0.00           O  
ATOM    431  CB  ARG A  28      -1.881  -5.255  -2.996  1.00  0.00           C  
ATOM    432  CG  ARG A  28      -1.680  -4.261  -1.873  1.00  0.00           C  
ATOM    433  CD  ARG A  28      -0.410  -4.558  -1.083  1.00  0.00           C  
ATOM    434  NE  ARG A  28       0.791  -4.527  -1.929  1.00  0.00           N  
ATOM    435  CZ  ARG A  28       1.690  -3.543  -1.941  1.00  0.00           C  
ATOM    436  NH1 ARG A  28       1.551  -2.476  -1.172  1.00  0.00           N  
ATOM    437  NH2 ARG A  28       2.740  -3.628  -2.734  1.00  0.00           N  
ATOM    438  H   ARG A  28      -3.548  -3.255  -3.541  1.00  0.00           H  
ATOM    439  HA  ARG A  28      -3.352  -6.037  -4.326  1.00  0.00           H  
ATOM    440  HB2 ARG A  28      -1.554  -6.225  -2.649  1.00  0.00           H  
ATOM    441  HB3 ARG A  28      -1.259  -4.955  -3.828  1.00  0.00           H  
ATOM    442  HG2 ARG A  28      -1.613  -3.277  -2.301  1.00  0.00           H  
ATOM    443  HG3 ARG A  28      -2.528  -4.308  -1.205  1.00  0.00           H  
ATOM    444  HD2 ARG A  28      -0.313  -3.828  -0.295  1.00  0.00           H  
ATOM    445  HD3 ARG A  28      -0.503  -5.543  -0.643  1.00  0.00           H  
ATOM    446  HE  ARG A  28       0.933  -5.295  -2.523  1.00  0.00           H  
ATOM    447 HH11 ARG A  28       0.753  -2.389  -0.558  1.00  0.00           H  
ATOM    448 HH12 ARG A  28       2.239  -1.755  -1.194  1.00  0.00           H  
ATOM    449 HH21 ARG A  28       2.862  -4.427  -3.320  1.00  0.00           H  
ATOM    450 HH22 ARG A  28       3.414  -2.892  -2.750  1.00  0.00           H  
ATOM    451  N   GLU A  29      -4.741  -5.065  -1.530  1.00  0.00           N  
ATOM    452  CA  GLU A  29      -5.644  -5.438  -0.449  1.00  0.00           C  
ATOM    453  C   GLU A  29      -6.732  -6.392  -0.943  1.00  0.00           C  
ATOM    454  O   GLU A  29      -6.874  -7.507  -0.440  1.00  0.00           O  
ATOM    455  CB  GLU A  29      -6.277  -4.167   0.124  1.00  0.00           C  
ATOM    456  CG  GLU A  29      -6.604  -4.263   1.596  1.00  0.00           C  
ATOM    457  CD  GLU A  29      -8.032  -3.857   1.903  1.00  0.00           C  
ATOM    458  OE1 GLU A  29      -8.917  -4.736   1.878  1.00  0.00           O  
ATOM    459  OE2 GLU A  29      -8.265  -2.656   2.162  1.00  0.00           O  
ATOM    460  H   GLU A  29      -4.513  -4.116  -1.633  1.00  0.00           H  
ATOM    461  HA  GLU A  29      -5.073  -5.926   0.317  1.00  0.00           H  
ATOM    462  HB2 GLU A  29      -5.593  -3.344  -0.015  1.00  0.00           H  
ATOM    463  HB3 GLU A  29      -7.190  -3.958  -0.414  1.00  0.00           H  
ATOM    464  HG2 GLU A  29      -6.456  -5.281   1.907  1.00  0.00           H  
ATOM    465  HG3 GLU A  29      -5.935  -3.617   2.145  1.00  0.00           H  
ATOM    466  N   ARG A  30      -7.487  -5.940  -1.941  1.00  0.00           N  
ATOM    467  CA  ARG A  30      -8.567  -6.739  -2.532  1.00  0.00           C  
ATOM    468  C   ARG A  30      -8.079  -8.129  -2.957  1.00  0.00           C  
ATOM    469  O   ARG A  30      -8.794  -9.124  -2.798  1.00  0.00           O  
ATOM    470  CB  ARG A  30      -9.174  -6.000  -3.723  1.00  0.00           C  
ATOM    471  CG  ARG A  30      -8.156  -5.661  -4.791  1.00  0.00           C  
ATOM    472  CD  ARG A  30      -8.610  -4.503  -5.665  1.00  0.00           C  
ATOM    473  NE  ARG A  30      -8.736  -3.257  -4.897  1.00  0.00           N  
ATOM    474  CZ  ARG A  30      -8.923  -2.058  -5.437  1.00  0.00           C  
ATOM    475  NH1 ARG A  30      -8.926  -1.906  -6.747  1.00  0.00           N  
ATOM    476  NH2 ARG A  30      -9.076  -1.003  -4.665  1.00  0.00           N  
ATOM    477  H   ARG A  30      -7.307  -5.043  -2.295  1.00  0.00           H  
ATOM    478  HA  ARG A  30      -9.322  -6.862  -1.789  1.00  0.00           H  
ATOM    479  HB2 ARG A  30      -9.941  -6.619  -4.166  1.00  0.00           H  
ATOM    480  HB3 ARG A  30      -9.622  -5.081  -3.374  1.00  0.00           H  
ATOM    481  HG2 ARG A  30      -7.225  -5.393  -4.314  1.00  0.00           H  
ATOM    482  HG3 ARG A  30      -8.009  -6.534  -5.400  1.00  0.00           H  
ATOM    483  HD2 ARG A  30      -7.881  -4.361  -6.452  1.00  0.00           H  
ATOM    484  HD3 ARG A  30      -9.568  -4.750  -6.101  1.00  0.00           H  
ATOM    485  HE  ARG A  30      -8.689  -3.325  -3.919  1.00  0.00           H  
ATOM    486 HH11 ARG A  30      -8.781  -2.694  -7.343  1.00  0.00           H  
ATOM    487 HH12 ARG A  30      -9.069  -1.003  -7.142  1.00  0.00           H  
ATOM    488 HH21 ARG A  30      -9.051  -1.105  -3.652  1.00  0.00           H  
ATOM    489 HH22 ARG A  30      -9.214  -0.104  -5.069  1.00  0.00           H  
ATOM    490  N   ALA A  31      -6.854  -8.193  -3.478  1.00  0.00           N  
ATOM    491  CA  ALA A  31      -6.262  -9.459  -3.906  1.00  0.00           C  
ATOM    492  C   ALA A  31      -5.740 -10.246  -2.703  1.00  0.00           C  
ATOM    493  O   ALA A  31      -5.921 -11.463  -2.612  1.00  0.00           O  
ATOM    494  CB  ALA A  31      -5.147  -9.207  -4.913  1.00  0.00           C  
ATOM    495  H   ALA A  31      -6.332  -7.369  -3.563  1.00  0.00           H  
ATOM    496  HA  ALA A  31      -7.031 -10.039  -4.391  1.00  0.00           H  
ATOM    497  HB1 ALA A  31      -5.150  -9.989  -5.657  1.00  0.00           H  
ATOM    498  HB2 ALA A  31      -4.195  -9.200  -4.402  1.00  0.00           H  
ATOM    499  HB3 ALA A  31      -5.303  -8.253  -5.393  1.00  0.00           H  
ATOM    500  N   GLU A  32      -5.111  -9.531  -1.772  1.00  0.00           N  
ATOM    501  CA  GLU A  32      -4.575 -10.137  -0.557  1.00  0.00           C  
ATOM    502  C   GLU A  32      -5.710 -10.667   0.297  1.00  0.00           C  
ATOM    503  O   GLU A  32      -5.720 -11.838   0.674  1.00  0.00           O  
ATOM    504  CB  GLU A  32      -3.756  -9.110   0.236  1.00  0.00           C  
ATOM    505  CG  GLU A  32      -2.286  -9.474   0.377  1.00  0.00           C  
ATOM    506  CD  GLU A  32      -1.566  -9.528  -0.953  1.00  0.00           C  
ATOM    507  OE1 GLU A  32      -1.590 -10.601  -1.591  1.00  0.00           O  
ATOM    508  OE2 GLU A  32      -0.978  -8.501  -1.356  1.00  0.00           O  
ATOM    509  H   GLU A  32      -5.020  -8.561  -1.900  1.00  0.00           H  
ATOM    510  HA  GLU A  32      -3.943 -10.963  -0.843  1.00  0.00           H  
ATOM    511  HB2 GLU A  32      -3.822  -8.154  -0.261  1.00  0.00           H  
ATOM    512  HB3 GLU A  32      -4.179  -9.018   1.227  1.00  0.00           H  
ATOM    513  HG2 GLU A  32      -1.802  -8.736   0.998  1.00  0.00           H  
ATOM    514  HG3 GLU A  32      -2.211 -10.444   0.848  1.00  0.00           H  
ATOM    515  N   GLN A  33      -6.685  -9.810   0.572  1.00  0.00           N  
ATOM    516  CA  GLN A  33      -7.842 -10.209   1.354  1.00  0.00           C  
ATOM    517  C   GLN A  33      -8.490 -11.434   0.719  1.00  0.00           C  
ATOM    518  O   GLN A  33      -8.975 -12.326   1.416  1.00  0.00           O  
ATOM    519  CB  GLN A  33      -8.839  -9.048   1.451  1.00  0.00           C  
ATOM    520  CG  GLN A  33      -8.738  -8.246   2.746  1.00  0.00           C  
ATOM    521  CD  GLN A  33      -7.324  -8.169   3.299  1.00  0.00           C  
ATOM    522  OE1 GLN A  33      -6.377  -7.866   2.579  1.00  0.00           O  
ATOM    523  NE2 GLN A  33      -7.173  -8.445   4.585  1.00  0.00           N  
ATOM    524  H   GLN A  33      -6.635  -8.888   0.219  1.00  0.00           H  
ATOM    525  HA  GLN A  33      -7.499 -10.475   2.342  1.00  0.00           H  
ATOM    526  HB2 GLN A  33      -8.665  -8.374   0.625  1.00  0.00           H  
ATOM    527  HB3 GLN A  33      -9.837  -9.442   1.372  1.00  0.00           H  
ATOM    528  HG2 GLN A  33      -9.083  -7.240   2.557  1.00  0.00           H  
ATOM    529  HG3 GLN A  33      -9.373  -8.706   3.489  1.00  0.00           H  
ATOM    530 HE21 GLN A  33      -7.967  -8.679   5.108  1.00  0.00           H  
ATOM    531 HE22 GLN A  33      -6.270  -8.404   4.959  1.00  0.00           H  
ATOM    532  N   ASN A  34      -8.450 -11.491  -0.614  1.00  0.00           N  
ATOM    533  CA  ASN A  34      -8.987 -12.615  -1.351  1.00  0.00           C  
ATOM    534  C   ASN A  34      -8.298 -13.903  -0.908  1.00  0.00           C  
ATOM    535  O   ASN A  34      -8.962 -14.870  -0.538  1.00  0.00           O  
ATOM    536  CB  ASN A  34      -8.793 -12.389  -2.850  1.00  0.00           C  
ATOM    537  CG  ASN A  34     -10.104 -12.244  -3.590  1.00  0.00           C  
ATOM    538  OD1 ASN A  34     -10.680 -13.222  -4.057  1.00  0.00           O  
ATOM    539  ND2 ASN A  34     -10.584 -11.016  -3.699  1.00  0.00           N  
ATOM    540  H   ASN A  34      -8.021 -10.767  -1.112  1.00  0.00           H  
ATOM    541  HA  ASN A  34     -10.042 -12.689  -1.133  1.00  0.00           H  
ATOM    542  HB2 ASN A  34      -8.221 -11.486  -2.999  1.00  0.00           H  
ATOM    543  HB3 ASN A  34      -8.252 -13.218  -3.265  1.00  0.00           H  
ATOM    544 HD21 ASN A  34     -10.070 -10.277  -3.299  1.00  0.00           H  
ATOM    545 HD22 ASN A  34     -11.430 -10.893  -4.175  1.00  0.00           H  
ATOM    546  N   ARG A  35      -6.958 -13.900  -0.916  1.00  0.00           N  
ATOM    547  CA  ARG A  35      -6.201 -15.074  -0.482  1.00  0.00           C  
ATOM    548  C   ARG A  35      -6.281 -15.238   1.034  1.00  0.00           C  
ATOM    549  O   ARG A  35      -6.359 -16.361   1.539  1.00  0.00           O  
ATOM    550  CB  ARG A  35      -4.740 -15.013  -0.951  1.00  0.00           C  
ATOM    551  CG  ARG A  35      -4.055 -13.679  -0.707  1.00  0.00           C  
ATOM    552  CD  ARG A  35      -2.556 -13.759  -0.962  1.00  0.00           C  
ATOM    553  NE  ARG A  35      -2.253 -14.373  -2.263  1.00  0.00           N  
ATOM    554  CZ  ARG A  35      -1.838 -13.711  -3.342  1.00  0.00           C  
ATOM    555  NH1 ARG A  35      -1.621 -12.410  -3.312  1.00  0.00           N  
ATOM    556  NH2 ARG A  35      -1.626 -14.365  -4.466  1.00  0.00           N  
ATOM    557  H   ARG A  35      -6.474 -13.087  -1.198  1.00  0.00           H  
ATOM    558  HA  ARG A  35      -6.666 -15.928  -0.927  1.00  0.00           H  
ATOM    559  HB2 ARG A  35      -4.179 -15.778  -0.434  1.00  0.00           H  
ATOM    560  HB3 ARG A  35      -4.710 -15.217  -2.012  1.00  0.00           H  
ATOM    561  HG2 ARG A  35      -4.484 -12.941  -1.368  1.00  0.00           H  
ATOM    562  HG3 ARG A  35      -4.223 -13.387   0.318  1.00  0.00           H  
ATOM    563  HD2 ARG A  35      -2.143 -12.762  -0.931  1.00  0.00           H  
ATOM    564  HD3 ARG A  35      -2.106 -14.354  -0.180  1.00  0.00           H  
ATOM    565  HE  ARG A  35      -2.380 -15.341  -2.335  1.00  0.00           H  
ATOM    566 HH11 ARG A  35      -1.765 -11.880  -2.459  1.00  0.00           H  
ATOM    567 HH12 ARG A  35      -1.310 -11.939  -4.132  1.00  0.00           H  
ATOM    568 HH21 ARG A  35      -1.778 -15.350  -4.507  1.00  0.00           H  
ATOM    569 HH22 ARG A  35      -1.317 -13.873  -5.277  1.00  0.00           H  
ATOM    570  N   ILE A  36      -6.300 -14.116   1.754  1.00  0.00           N  
ATOM    571  CA  ILE A  36      -6.408 -14.143   3.214  1.00  0.00           C  
ATOM    572  C   ILE A  36      -7.707 -14.827   3.626  1.00  0.00           C  
ATOM    573  O   ILE A  36      -7.720 -15.693   4.503  1.00  0.00           O  
ATOM    574  CB  ILE A  36      -6.355 -12.721   3.822  1.00  0.00           C  
ATOM    575  CG1 ILE A  36      -4.977 -12.089   3.596  1.00  0.00           C  
ATOM    576  CG2 ILE A  36      -6.684 -12.756   5.310  1.00  0.00           C  
ATOM    577  CD1 ILE A  36      -3.856 -12.782   4.342  1.00  0.00           C  
ATOM    578  H   ILE A  36      -6.263 -13.248   1.287  1.00  0.00           H  
ATOM    579  HA  ILE A  36      -5.582 -14.712   3.599  1.00  0.00           H  
ATOM    580  HB  ILE A  36      -7.103 -12.117   3.330  1.00  0.00           H  
ATOM    581 HG12 ILE A  36      -4.741 -12.123   2.544  1.00  0.00           H  
ATOM    582 HG13 ILE A  36      -5.005 -11.059   3.920  1.00  0.00           H  
ATOM    583 HG21 ILE A  36      -7.702 -13.089   5.448  1.00  0.00           H  
ATOM    584 HG22 ILE A  36      -6.569 -11.766   5.727  1.00  0.00           H  
ATOM    585 HG23 ILE A  36      -6.011 -13.436   5.811  1.00  0.00           H  
ATOM    586 HD11 ILE A  36      -2.975 -12.158   4.327  1.00  0.00           H  
ATOM    587 HD12 ILE A  36      -3.638 -13.727   3.868  1.00  0.00           H  
ATOM    588 HD13 ILE A  36      -4.159 -12.954   5.364  1.00  0.00           H  
ATOM    589  N   ILE A  37      -8.794 -14.441   2.964  1.00  0.00           N  
ATOM    590  CA  ILE A  37     -10.106 -15.021   3.227  1.00  0.00           C  
ATOM    591  C   ILE A  37     -10.177 -16.442   2.670  1.00  0.00           C  
ATOM    592  O   ILE A  37     -10.644 -17.354   3.350  1.00  0.00           O  
ATOM    593  CB  ILE A  37     -11.239 -14.166   2.610  1.00  0.00           C  
ATOM    594  CG1 ILE A  37     -11.272 -12.774   3.251  1.00  0.00           C  
ATOM    595  CG2 ILE A  37     -12.585 -14.859   2.775  1.00  0.00           C  
ATOM    596  CD1 ILE A  37     -11.620 -12.788   4.724  1.00  0.00           C  
ATOM    597  H   ILE A  37      -8.703 -13.755   2.267  1.00  0.00           H  
ATOM    598  HA  ILE A  37     -10.249 -15.057   4.297  1.00  0.00           H  
ATOM    599  HB  ILE A  37     -11.044 -14.061   1.552  1.00  0.00           H  
ATOM    600 HG12 ILE A  37     -10.303 -12.314   3.147  1.00  0.00           H  
ATOM    601 HG13 ILE A  37     -12.008 -12.170   2.742  1.00  0.00           H  
ATOM    602 HG21 ILE A  37     -12.660 -15.267   3.772  1.00  0.00           H  
ATOM    603 HG22 ILE A  37     -12.671 -15.657   2.052  1.00  0.00           H  
ATOM    604 HG23 ILE A  37     -13.379 -14.144   2.619  1.00  0.00           H  
ATOM    605 HD11 ILE A  37     -11.614 -11.776   5.104  1.00  0.00           H  
ATOM    606 HD12 ILE A  37     -10.895 -13.379   5.261  1.00  0.00           H  
ATOM    607 HD13 ILE A  37     -12.603 -13.215   4.857  1.00  0.00           H  
ATOM    608  N   PHE A  38      -9.695 -16.629   1.437  1.00  0.00           N  
ATOM    609  CA  PHE A  38      -9.692 -17.946   0.798  1.00  0.00           C  
ATOM    610  C   PHE A  38      -9.068 -19.001   1.711  1.00  0.00           C  
ATOM    611  O   PHE A  38      -9.620 -20.088   1.883  1.00  0.00           O  
ATOM    612  CB  PHE A  38      -8.929 -17.885  -0.528  1.00  0.00           C  
ATOM    613  CG  PHE A  38      -9.780 -18.178  -1.730  1.00  0.00           C  
ATOM    614  CD1 PHE A  38     -10.114 -19.481  -2.058  1.00  0.00           C  
ATOM    615  CD2 PHE A  38     -10.245 -17.148  -2.533  1.00  0.00           C  
ATOM    616  CE1 PHE A  38     -10.896 -19.753  -3.164  1.00  0.00           C  
ATOM    617  CE2 PHE A  38     -11.027 -17.414  -3.641  1.00  0.00           C  
ATOM    618  CZ  PHE A  38     -11.353 -18.718  -3.956  1.00  0.00           C  
ATOM    619  H   PHE A  38      -9.323 -15.864   0.947  1.00  0.00           H  
ATOM    620  HA  PHE A  38     -10.713 -18.220   0.604  1.00  0.00           H  
ATOM    621  HB2 PHE A  38      -8.512 -16.898  -0.650  1.00  0.00           H  
ATOM    622  HB3 PHE A  38      -8.126 -18.604  -0.503  1.00  0.00           H  
ATOM    623  HD1 PHE A  38      -9.757 -20.291  -1.438  1.00  0.00           H  
ATOM    624  HD2 PHE A  38      -9.989 -16.128  -2.286  1.00  0.00           H  
ATOM    625  HE1 PHE A  38     -11.150 -20.774  -3.408  1.00  0.00           H  
ATOM    626  HE2 PHE A  38     -11.384 -16.602  -4.258  1.00  0.00           H  
ATOM    627  HZ  PHE A  38     -11.965 -18.929  -4.822  1.00  0.00           H  
ATOM    628  N   ASP A  39      -7.918 -18.667   2.291  1.00  0.00           N  
ATOM    629  CA  ASP A  39      -7.208 -19.574   3.186  1.00  0.00           C  
ATOM    630  C   ASP A  39      -7.795 -19.577   4.610  1.00  0.00           C  
ATOM    631  O   ASP A  39      -7.256 -20.226   5.507  1.00  0.00           O  
ATOM    632  CB  ASP A  39      -5.726 -19.199   3.231  1.00  0.00           C  
ATOM    633  CG  ASP A  39      -4.893 -19.986   2.241  1.00  0.00           C  
ATOM    634  OD1 ASP A  39      -4.949 -19.670   1.033  1.00  0.00           O  
ATOM    635  OD2 ASP A  39      -4.182 -20.917   2.674  1.00  0.00           O  
ATOM    636  H   ASP A  39      -7.533 -17.789   2.108  1.00  0.00           H  
ATOM    637  HA  ASP A  39      -7.304 -20.561   2.779  1.00  0.00           H  
ATOM    638  HB2 ASP A  39      -5.619 -18.149   3.002  1.00  0.00           H  
ATOM    639  HB3 ASP A  39      -5.346 -19.386   4.223  1.00  0.00           H  
ATOM    640  N   SER A  40      -8.896 -18.855   4.812  1.00  0.00           N  
ATOM    641  CA  SER A  40      -9.542 -18.782   6.126  1.00  0.00           C  
ATOM    642  C   SER A  40     -11.047 -18.527   5.991  1.00  0.00           C  
ATOM    643  O   SER A  40     -11.581 -17.567   6.559  1.00  0.00           O  
ATOM    644  CB  SER A  40      -8.886 -17.684   6.969  1.00  0.00           C  
ATOM    645  OG  SER A  40      -9.602 -17.457   8.175  1.00  0.00           O  
ATOM    646  H   SER A  40      -9.285 -18.360   4.065  1.00  0.00           H  
ATOM    647  HA  SER A  40      -9.398 -19.732   6.618  1.00  0.00           H  
ATOM    648  HB2 SER A  40      -7.878 -17.981   7.215  1.00  0.00           H  
ATOM    649  HB3 SER A  40      -8.859 -16.764   6.401  1.00  0.00           H  
ATOM    650  HG  SER A  40     -10.519 -17.230   7.967  1.00  0.00           H  
ATOM    651  N   VAL A  41     -11.723 -19.393   5.239  1.00  0.00           N  
ATOM    652  CA  VAL A  41     -13.167 -19.270   5.024  1.00  0.00           C  
ATOM    653  C   VAL A  41     -13.969 -19.958   6.131  1.00  0.00           C  
ATOM    654  O   VAL A  41     -13.508 -21.001   6.648  1.00  0.00           O  
ATOM    655  CB  VAL A  41     -13.591 -19.848   3.653  1.00  0.00           C  
ATOM    656  CG1 VAL A  41     -13.063 -18.983   2.519  1.00  0.00           C  
ATOM    657  CG2 VAL A  41     -13.116 -21.286   3.492  1.00  0.00           C  
ATOM    658  OXT VAL A  41     -15.057 -19.448   6.474  1.00  0.00           O  
ATOM    659  H   VAL A  41     -11.239 -20.133   4.820  1.00  0.00           H  
ATOM    660  HA  VAL A  41     -13.410 -18.217   5.032  1.00  0.00           H  
ATOM    661  HB  VAL A  41     -14.672 -19.842   3.605  1.00  0.00           H  
ATOM    662 HG11 VAL A  41     -13.200 -17.941   2.767  1.00  0.00           H  
ATOM    663 HG12 VAL A  41     -13.601 -19.211   1.611  1.00  0.00           H  
ATOM    664 HG13 VAL A  41     -12.012 -19.183   2.375  1.00  0.00           H  
ATOM    665 HG21 VAL A  41     -12.118 -21.291   3.082  1.00  0.00           H  
ATOM    666 HG22 VAL A  41     -13.782 -21.813   2.825  1.00  0.00           H  
ATOM    667 HG23 VAL A  41     -13.112 -21.775   4.456  1.00  0.00           H  
TER     668      VAL A  41                                                      
ENDMDL                                                                          
MODEL        2                                                                  
ATOM      1  N   ASP A   2       0.081  37.295 -10.285  1.00  0.00           N  
ATOM      2  CA  ASP A   2       1.245  36.362 -10.291  1.00  0.00           C  
ATOM      3  C   ASP A   2       0.795  34.921 -10.560  1.00  0.00           C  
ATOM      4  O   ASP A   2      -0.358  34.686 -10.927  1.00  0.00           O  
ATOM      5  CB  ASP A   2       1.946  36.463  -8.931  1.00  0.00           C  
ATOM      6  CG  ASP A   2       1.049  36.028  -7.795  1.00  0.00           C  
ATOM      7  OD1 ASP A   2      -0.039  36.622  -7.646  1.00  0.00           O  
ATOM      8  OD2 ASP A   2       1.423  35.084  -7.074  1.00  0.00           O  
ATOM      9  H1  ASP A   2       0.440  38.253 -10.465  1.00  0.00           H  
ATOM     10  H2  ASP A   2      -0.367  37.234  -9.341  1.00  0.00           H  
ATOM     11  H3  ASP A   2      -0.576  36.993 -11.032  1.00  0.00           H  
ATOM     12  HA  ASP A   2       1.929  36.668 -11.070  1.00  0.00           H  
ATOM     13  HB2 ASP A   2       2.823  35.835  -8.932  1.00  0.00           H  
ATOM     14  HB3 ASP A   2       2.241  37.487  -8.757  1.00  0.00           H  
ATOM     15  N   ASN A   3       1.706  33.965 -10.372  1.00  0.00           N  
ATOM     16  CA  ASN A   3       1.396  32.552 -10.588  1.00  0.00           C  
ATOM     17  C   ASN A   3       1.764  31.719  -9.355  1.00  0.00           C  
ATOM     18  O   ASN A   3       2.805  31.058  -9.325  1.00  0.00           O  
ATOM     19  CB  ASN A   3       2.133  32.030 -11.828  1.00  0.00           C  
ATOM     20  CG  ASN A   3       1.608  30.684 -12.296  1.00  0.00           C  
ATOM     21  OD1 ASN A   3       0.832  30.030 -11.602  1.00  0.00           O  
ATOM     22  ND2 ASN A   3       2.030  30.260 -13.477  1.00  0.00           N  
ATOM     23  H   ASN A   3       2.606  34.214 -10.076  1.00  0.00           H  
ATOM     24  HA  ASN A   3       0.331  32.470 -10.753  1.00  0.00           H  
ATOM     25  HB2 ASN A   3       2.017  32.739 -12.633  1.00  0.00           H  
ATOM     26  HB3 ASN A   3       3.182  31.923 -11.595  1.00  0.00           H  
ATOM     27 HD21 ASN A   3       2.650  30.827 -13.980  1.00  0.00           H  
ATOM     28 HD22 ASN A   3       1.705  29.394 -13.796  1.00  0.00           H  
ATOM     29  N   PRO A   4       0.910  31.747  -8.311  1.00  0.00           N  
ATOM     30  CA  PRO A   4       1.148  31.003  -7.068  1.00  0.00           C  
ATOM     31  C   PRO A   4       0.719  29.528  -7.138  1.00  0.00           C  
ATOM     32  O   PRO A   4       0.599  28.867  -6.102  1.00  0.00           O  
ATOM     33  CB  PRO A   4       0.284  31.767  -6.066  1.00  0.00           C  
ATOM     34  CG  PRO A   4      -0.878  32.245  -6.869  1.00  0.00           C  
ATOM     35  CD  PRO A   4      -0.349  32.520  -8.255  1.00  0.00           C  
ATOM     36  HA  PRO A   4       2.182  31.059  -6.767  1.00  0.00           H  
ATOM     37  HB2 PRO A   4      -0.026  31.103  -5.272  1.00  0.00           H  
ATOM     38  HB3 PRO A   4       0.846  32.594  -5.656  1.00  0.00           H  
ATOM     39  HG2 PRO A   4      -1.639  31.480  -6.905  1.00  0.00           H  
ATOM     40  HG3 PRO A   4      -1.275  33.150  -6.435  1.00  0.00           H  
ATOM     41  HD2 PRO A   4      -1.049  32.172  -9.001  1.00  0.00           H  
ATOM     42  HD3 PRO A   4      -0.158  33.577  -8.381  1.00  0.00           H  
ATOM     43  N   SER A   5       0.500  29.007  -8.352  1.00  0.00           N  
ATOM     44  CA  SER A   5       0.090  27.606  -8.528  1.00  0.00           C  
ATOM     45  C   SER A   5       1.081  26.631  -7.902  1.00  0.00           C  
ATOM     46  O   SER A   5       0.740  25.482  -7.613  1.00  0.00           O  
ATOM     47  CB  SER A   5      -0.112  27.277 -10.011  1.00  0.00           C  
ATOM     48  OG  SER A   5      -1.489  27.312 -10.357  1.00  0.00           O  
ATOM     49  H   SER A   5       0.614  29.572  -9.145  1.00  0.00           H  
ATOM     50  HA  SER A   5      -0.835  27.487  -8.017  1.00  0.00           H  
ATOM     51  HB2 SER A   5       0.417  27.999 -10.614  1.00  0.00           H  
ATOM     52  HB3 SER A   5       0.273  26.287 -10.213  1.00  0.00           H  
ATOM     53  HG  SER A   5      -1.632  26.809 -11.165  1.00  0.00           H  
ATOM     54  N   LEU A   6       2.294  27.104  -7.675  1.00  0.00           N  
ATOM     55  CA  LEU A   6       3.345  26.293  -7.058  1.00  0.00           C  
ATOM     56  C   LEU A   6       2.883  25.733  -5.711  1.00  0.00           C  
ATOM     57  O   LEU A   6       3.185  24.590  -5.368  1.00  0.00           O  
ATOM     58  CB  LEU A   6       4.629  27.114  -6.884  1.00  0.00           C  
ATOM     59  CG  LEU A   6       4.449  28.466  -6.192  1.00  0.00           C  
ATOM     60  CD1 LEU A   6       5.181  28.486  -4.860  1.00  0.00           C  
ATOM     61  CD2 LEU A   6       4.938  29.595  -7.085  1.00  0.00           C  
ATOM     62  H   LEU A   6       2.478  28.027  -7.915  1.00  0.00           H  
ATOM     63  HA  LEU A   6       3.546  25.467  -7.716  1.00  0.00           H  
ATOM     64  HB2 LEU A   6       5.331  26.528  -6.307  1.00  0.00           H  
ATOM     65  HB3 LEU A   6       5.053  27.289  -7.861  1.00  0.00           H  
ATOM     66  HG  LEU A   6       3.399  28.622  -5.998  1.00  0.00           H  
ATOM     67 HD11 LEU A   6       4.729  27.771  -4.190  1.00  0.00           H  
ATOM     68 HD12 LEU A   6       5.118  29.475  -4.431  1.00  0.00           H  
ATOM     69 HD13 LEU A   6       6.218  28.227  -5.016  1.00  0.00           H  
ATOM     70 HD21 LEU A   6       4.273  29.702  -7.929  1.00  0.00           H  
ATOM     71 HD22 LEU A   6       5.934  29.370  -7.437  1.00  0.00           H  
ATOM     72 HD23 LEU A   6       4.956  30.516  -6.523  1.00  0.00           H  
ATOM     73  N   SER A   7       2.126  26.540  -4.963  1.00  0.00           N  
ATOM     74  CA  SER A   7       1.600  26.115  -3.663  1.00  0.00           C  
ATOM     75  C   SER A   7       0.613  24.965  -3.833  1.00  0.00           C  
ATOM     76  O   SER A   7       0.577  24.034  -3.024  1.00  0.00           O  
ATOM     77  CB  SER A   7       0.925  27.287  -2.942  1.00  0.00           C  
ATOM     78  OG  SER A   7       0.287  26.853  -1.749  1.00  0.00           O  
ATOM     79  H   SER A   7       1.904  27.433  -5.301  1.00  0.00           H  
ATOM     80  HA  SER A   7       2.428  25.768  -3.072  1.00  0.00           H  
ATOM     81  HB2 SER A   7       1.669  28.029  -2.690  1.00  0.00           H  
ATOM     82  HB3 SER A   7       0.183  27.728  -3.594  1.00  0.00           H  
ATOM     83  HG  SER A   7       0.170  27.599  -1.153  1.00  0.00           H  
ATOM     84  N   ILE A   8      -0.175  25.033  -4.901  1.00  0.00           N  
ATOM     85  CA  ILE A   8      -1.160  23.997  -5.207  1.00  0.00           C  
ATOM     86  C   ILE A   8      -0.485  22.751  -5.745  1.00  0.00           C  
ATOM     87  O   ILE A   8      -0.759  21.638  -5.295  1.00  0.00           O  
ATOM     88  CB  ILE A   8      -2.211  24.494  -6.229  1.00  0.00           C  
ATOM     89  CG1 ILE A   8      -2.656  25.924  -5.904  1.00  0.00           C  
ATOM     90  CG2 ILE A   8      -3.414  23.562  -6.256  1.00  0.00           C  
ATOM     91  CD1 ILE A   8      -3.129  26.700  -7.115  1.00  0.00           C  
ATOM     92  H   ILE A   8      -0.083  25.796  -5.509  1.00  0.00           H  
ATOM     93  HA  ILE A   8      -1.657  23.735  -4.305  1.00  0.00           H  
ATOM     94  HB  ILE A   8      -1.758  24.481  -7.211  1.00  0.00           H  
ATOM     95 HG12 ILE A   8      -3.466  25.888  -5.195  1.00  0.00           H  
ATOM     96 HG13 ILE A   8      -1.830  26.463  -5.466  1.00  0.00           H  
ATOM     97 HG21 ILE A   8      -4.178  23.980  -6.895  1.00  0.00           H  
ATOM     98 HG22 ILE A   8      -3.804  23.449  -5.256  1.00  0.00           H  
ATOM     99 HG23 ILE A   8      -3.114  22.598  -6.636  1.00  0.00           H  
ATOM    100 HD11 ILE A   8      -2.837  27.736  -7.015  1.00  0.00           H  
ATOM    101 HD12 ILE A   8      -4.204  26.636  -7.186  1.00  0.00           H  
ATOM    102 HD13 ILE A   8      -2.684  26.285  -8.007  1.00  0.00           H  
ATOM    103  N   ASP A   9       0.403  22.962  -6.696  1.00  0.00           N  
ATOM    104  CA  ASP A   9       1.159  21.879  -7.328  1.00  0.00           C  
ATOM    105  C   ASP A   9       1.715  20.909  -6.287  1.00  0.00           C  
ATOM    106  O   ASP A   9       1.487  19.701  -6.363  1.00  0.00           O  
ATOM    107  CB  ASP A   9       2.297  22.458  -8.179  1.00  0.00           C  
ATOM    108  CG  ASP A   9       2.718  21.532  -9.304  1.00  0.00           C  
ATOM    109  OD1 ASP A   9       3.227  20.431  -9.009  1.00  0.00           O  
ATOM    110  OD2 ASP A   9       2.541  21.912 -10.480  1.00  0.00           O  
ATOM    111  H   ASP A   9       0.559  23.886  -6.975  1.00  0.00           H  
ATOM    112  HA  ASP A   9       0.485  21.340  -7.966  1.00  0.00           H  
ATOM    113  HB2 ASP A   9       1.973  23.391  -8.616  1.00  0.00           H  
ATOM    114  HB3 ASP A   9       3.154  22.639  -7.549  1.00  0.00           H  
ATOM    115  N   LEU A  10       2.440  21.448  -5.315  1.00  0.00           N  
ATOM    116  CA  LEU A  10       3.029  20.632  -4.253  1.00  0.00           C  
ATOM    117  C   LEU A  10       1.966  20.108  -3.282  1.00  0.00           C  
ATOM    118  O   LEU A  10       1.927  18.913  -2.985  1.00  0.00           O  
ATOM    119  CB  LEU A  10       4.106  21.425  -3.495  1.00  0.00           C  
ATOM    120  CG  LEU A  10       3.625  22.702  -2.797  1.00  0.00           C  
ATOM    121  CD1 LEU A  10       3.318  22.432  -1.333  1.00  0.00           C  
ATOM    122  CD2 LEU A  10       4.671  23.798  -2.919  1.00  0.00           C  
ATOM    123  H   LEU A  10       2.576  22.418  -5.314  1.00  0.00           H  
ATOM    124  HA  LEU A  10       3.499  19.781  -4.727  1.00  0.00           H  
ATOM    125  HB2 LEU A  10       4.540  20.775  -2.749  1.00  0.00           H  
ATOM    126  HB3 LEU A  10       4.879  21.697  -4.198  1.00  0.00           H  
ATOM    127  HG  LEU A  10       2.717  23.049  -3.272  1.00  0.00           H  
ATOM    128 HD11 LEU A  10       2.963  21.419  -1.220  1.00  0.00           H  
ATOM    129 HD12 LEU A  10       2.558  23.119  -0.992  1.00  0.00           H  
ATOM    130 HD13 LEU A  10       4.215  22.566  -0.747  1.00  0.00           H  
ATOM    131 HD21 LEU A  10       5.568  23.499  -2.397  1.00  0.00           H  
ATOM    132 HD22 LEU A  10       4.288  24.710  -2.486  1.00  0.00           H  
ATOM    133 HD23 LEU A  10       4.899  23.962  -3.962  1.00  0.00           H  
ATOM    134  N   THR A  11       1.107  21.003  -2.789  1.00  0.00           N  
ATOM    135  CA  THR A  11       0.051  20.622  -1.844  1.00  0.00           C  
ATOM    136  C   THR A  11      -0.860  19.551  -2.427  1.00  0.00           C  
ATOM    137  O   THR A  11      -1.048  18.497  -1.818  1.00  0.00           O  
ATOM    138  CB  THR A  11      -0.771  21.845  -1.426  1.00  0.00           C  
ATOM    139  OG1 THR A  11       0.075  22.885  -0.970  1.00  0.00           O  
ATOM    140  CG2 THR A  11      -1.761  21.559  -0.319  1.00  0.00           C  
ATOM    141  H   THR A  11       1.186  21.940  -3.061  1.00  0.00           H  
ATOM    142  HA  THR A  11       0.530  20.211  -0.972  1.00  0.00           H  
ATOM    143  HB  THR A  11      -1.324  22.205  -2.281  1.00  0.00           H  
ATOM    144  HG1 THR A  11       0.295  23.472  -1.716  1.00  0.00           H  
ATOM    145 HG21 THR A  11      -2.645  22.160  -0.464  1.00  0.00           H  
ATOM    146 HG22 THR A  11      -1.313  21.803   0.634  1.00  0.00           H  
ATOM    147 HG23 THR A  11      -2.028  20.513  -0.333  1.00  0.00           H  
ATOM    148  N   PHE A  12      -1.417  19.812  -3.610  1.00  0.00           N  
ATOM    149  CA  PHE A  12      -2.296  18.854  -4.260  1.00  0.00           C  
ATOM    150  C   PHE A  12      -1.578  17.525  -4.515  1.00  0.00           C  
ATOM    151  O   PHE A  12      -2.201  16.462  -4.499  1.00  0.00           O  
ATOM    152  CB  PHE A  12      -2.819  19.443  -5.567  1.00  0.00           C  
ATOM    153  CG  PHE A  12      -4.294  19.710  -5.551  1.00  0.00           C  
ATOM    154  CD1 PHE A  12      -4.796  20.815  -4.885  1.00  0.00           C  
ATOM    155  CD2 PHE A  12      -5.178  18.860  -6.194  1.00  0.00           C  
ATOM    156  CE1 PHE A  12      -6.154  21.069  -4.860  1.00  0.00           C  
ATOM    157  CE2 PHE A  12      -6.538  19.108  -6.173  1.00  0.00           C  
ATOM    158  CZ  PHE A  12      -7.027  20.213  -5.505  1.00  0.00           C  
ATOM    159  H   PHE A  12      -1.225  20.669  -4.067  1.00  0.00           H  
ATOM    160  HA  PHE A  12      -3.130  18.671  -3.601  1.00  0.00           H  
ATOM    161  HB2 PHE A  12      -2.318  20.378  -5.757  1.00  0.00           H  
ATOM    162  HB3 PHE A  12      -2.605  18.764  -6.367  1.00  0.00           H  
ATOM    163  HD1 PHE A  12      -4.111  21.484  -4.380  1.00  0.00           H  
ATOM    164  HD2 PHE A  12      -4.796  17.995  -6.715  1.00  0.00           H  
ATOM    165  HE1 PHE A  12      -6.533  21.935  -4.336  1.00  0.00           H  
ATOM    166  HE2 PHE A  12      -7.218  18.438  -6.679  1.00  0.00           H  
ATOM    167  HZ  PHE A  12      -8.089  20.409  -5.487  1.00  0.00           H  
ATOM    168  N   HIS A  13      -0.264  17.591  -4.735  1.00  0.00           N  
ATOM    169  CA  HIS A  13       0.535  16.389  -4.981  1.00  0.00           C  
ATOM    170  C   HIS A  13       0.898  15.688  -3.676  1.00  0.00           C  
ATOM    171  O   HIS A  13       0.857  14.463  -3.602  1.00  0.00           O  
ATOM    172  CB  HIS A  13       1.810  16.739  -5.750  1.00  0.00           C  
ATOM    173  CG  HIS A  13       2.377  15.589  -6.523  1.00  0.00           C  
ATOM    174  ND1 HIS A  13       2.452  14.309  -6.019  1.00  0.00           N  
ATOM    175  CD2 HIS A  13       2.905  15.533  -7.768  1.00  0.00           C  
ATOM    176  CE1 HIS A  13       3.002  13.514  -6.919  1.00  0.00           C  
ATOM    177  NE2 HIS A  13       3.288  14.232  -7.992  1.00  0.00           N  
ATOM    178  H   HIS A  13       0.180  18.468  -4.724  1.00  0.00           H  
ATOM    179  HA  HIS A  13      -0.066  15.708  -5.575  1.00  0.00           H  
ATOM    180  HB2 HIS A  13       1.596  17.536  -6.442  1.00  0.00           H  
ATOM    181  HB3 HIS A  13       2.563  17.073  -5.051  1.00  0.00           H  
ATOM    182  HD1 HIS A  13       2.148  14.026  -5.127  1.00  0.00           H  
ATOM    183  HD2 HIS A  13       3.006  16.360  -8.458  1.00  0.00           H  
ATOM    184  HE1 HIS A  13       3.191  12.456  -6.798  1.00  0.00           H  
ATOM    185  HE2 HIS A  13       3.850  13.928  -8.736  1.00  0.00           H  
ATOM    186  N   LEU A  14       1.260  16.456  -2.652  1.00  0.00           N  
ATOM    187  CA  LEU A  14       1.619  15.863  -1.365  1.00  0.00           C  
ATOM    188  C   LEU A  14       0.376  15.311  -0.663  1.00  0.00           C  
ATOM    189  O   LEU A  14       0.399  14.185  -0.155  1.00  0.00           O  
ATOM    190  CB  LEU A  14       2.361  16.868  -0.471  1.00  0.00           C  
ATOM    191  CG  LEU A  14       1.566  18.104  -0.059  1.00  0.00           C  
ATOM    192  CD1 LEU A  14       0.797  17.849   1.227  1.00  0.00           C  
ATOM    193  CD2 LEU A  14       2.493  19.297   0.105  1.00  0.00           C  
ATOM    194  H   LEU A  14       1.290  17.437  -2.765  1.00  0.00           H  
ATOM    195  HA  LEU A  14       2.276  15.034  -1.570  1.00  0.00           H  
ATOM    196  HB2 LEU A  14       2.675  16.355   0.426  1.00  0.00           H  
ATOM    197  HB3 LEU A  14       3.243  17.199  -0.999  1.00  0.00           H  
ATOM    198  HG  LEU A  14       0.855  18.333  -0.836  1.00  0.00           H  
ATOM    199 HD11 LEU A  14       1.169  18.500   2.004  1.00  0.00           H  
ATOM    200 HD12 LEU A  14       0.925  16.820   1.527  1.00  0.00           H  
ATOM    201 HD13 LEU A  14      -0.253  18.047   1.063  1.00  0.00           H  
ATOM    202 HD21 LEU A  14       1.928  20.144   0.465  1.00  0.00           H  
ATOM    203 HD22 LEU A  14       2.938  19.540  -0.848  1.00  0.00           H  
ATOM    204 HD23 LEU A  14       3.269  19.055   0.814  1.00  0.00           H  
ATOM    205  N   LEU A  15      -0.713  16.091  -0.654  1.00  0.00           N  
ATOM    206  CA  LEU A  15      -1.967  15.657  -0.027  1.00  0.00           C  
ATOM    207  C   LEU A  15      -2.548  14.430  -0.732  1.00  0.00           C  
ATOM    208  O   LEU A  15      -3.174  13.581  -0.095  1.00  0.00           O  
ATOM    209  CB  LEU A  15      -2.993  16.801  -0.007  1.00  0.00           C  
ATOM    210  CG  LEU A  15      -3.618  17.161  -1.362  1.00  0.00           C  
ATOM    211  CD1 LEU A  15      -4.726  16.185  -1.728  1.00  0.00           C  
ATOM    212  CD2 LEU A  15      -4.155  18.583  -1.335  1.00  0.00           C  
ATOM    213  H   LEU A  15      -0.676  16.977  -1.092  1.00  0.00           H  
ATOM    214  HA  LEU A  15      -1.739  15.376   0.987  1.00  0.00           H  
ATOM    215  HB2 LEU A  15      -3.792  16.527   0.668  1.00  0.00           H  
ATOM    216  HB3 LEU A  15      -2.506  17.683   0.382  1.00  0.00           H  
ATOM    217  HG  LEU A  15      -2.858  17.105  -2.128  1.00  0.00           H  
ATOM    218 HD11 LEU A  15      -4.933  15.541  -0.885  1.00  0.00           H  
ATOM    219 HD12 LEU A  15      -4.414  15.587  -2.570  1.00  0.00           H  
ATOM    220 HD13 LEU A  15      -5.618  16.736  -1.988  1.00  0.00           H  
ATOM    221 HD21 LEU A  15      -4.720  18.771  -2.236  1.00  0.00           H  
ATOM    222 HD22 LEU A  15      -3.332  19.277  -1.275  1.00  0.00           H  
ATOM    223 HD23 LEU A  15      -4.797  18.707  -0.476  1.00  0.00           H  
ATOM    224  N   ARG A  16      -2.321  14.329  -2.042  1.00  0.00           N  
ATOM    225  CA  ARG A  16      -2.799  13.200  -2.822  1.00  0.00           C  
ATOM    226  C   ARG A  16      -2.458  11.881  -2.125  1.00  0.00           C  
ATOM    227  O   ARG A  16      -3.247  10.937  -2.123  1.00  0.00           O  
ATOM    228  CB  ARG A  16      -2.172  13.261  -4.214  1.00  0.00           C  
ATOM    229  CG  ARG A  16      -0.947  12.386  -4.368  1.00  0.00           C  
ATOM    230  CD  ARG A  16      -0.421  12.437  -5.786  1.00  0.00           C  
ATOM    231  NE  ARG A  16      -1.289  11.674  -6.674  1.00  0.00           N  
ATOM    232  CZ  ARG A  16      -1.094  11.529  -7.978  1.00  0.00           C  
ATOM    233  NH1 ARG A  16      -0.124  12.185  -8.584  1.00  0.00           N  
ATOM    234  NH2 ARG A  16      -1.884  10.739  -8.679  1.00  0.00           N  
ATOM    235  H   ARG A  16      -1.802  15.021  -2.495  1.00  0.00           H  
ATOM    236  HA  ARG A  16      -3.864  13.279  -2.914  1.00  0.00           H  
ATOM    237  HB2 ARG A  16      -2.898  12.957  -4.944  1.00  0.00           H  
ATOM    238  HB3 ARG A  16      -1.881  14.280  -4.419  1.00  0.00           H  
ATOM    239  HG2 ARG A  16      -0.191  12.730  -3.689  1.00  0.00           H  
ATOM    240  HG3 ARG A  16      -1.213  11.365  -4.130  1.00  0.00           H  
ATOM    241  HD2 ARG A  16      -0.387  13.468  -6.111  1.00  0.00           H  
ATOM    242  HD3 ARG A  16       0.573  12.013  -5.808  1.00  0.00           H  
ATOM    243  HE  ARG A  16      -2.068  11.220  -6.252  1.00  0.00           H  
ATOM    244 HH11 ARG A  16       0.468  12.794  -8.060  1.00  0.00           H  
ATOM    245 HH12 ARG A  16       0.017  12.075  -9.563  1.00  0.00           H  
ATOM    246 HH21 ARG A  16      -2.636  10.238  -8.218  1.00  0.00           H  
ATOM    247 HH22 ARG A  16      -1.743  10.630  -9.658  1.00  0.00           H  
ATOM    248  N   THR A  17      -1.270  11.841  -1.528  1.00  0.00           N  
ATOM    249  CA  THR A  17      -0.782  10.666  -0.817  1.00  0.00           C  
ATOM    250  C   THR A  17      -1.738  10.214   0.293  1.00  0.00           C  
ATOM    251  O   THR A  17      -2.026   9.022   0.418  1.00  0.00           O  
ATOM    252  CB  THR A  17       0.591  10.976  -0.221  1.00  0.00           C  
ATOM    253  OG1 THR A  17       1.281  11.937  -1.005  1.00  0.00           O  
ATOM    254  CG2 THR A  17       1.485   9.766  -0.097  1.00  0.00           C  
ATOM    255  H   THR A  17      -0.694  12.635  -1.566  1.00  0.00           H  
ATOM    256  HA  THR A  17      -0.681   9.865  -1.531  1.00  0.00           H  
ATOM    257  HB  THR A  17       0.451  11.392   0.764  1.00  0.00           H  
ATOM    258  HG1 THR A  17       1.142  12.821  -0.629  1.00  0.00           H  
ATOM    259 HG21 THR A  17       0.949   8.970   0.395  1.00  0.00           H  
ATOM    260 HG22 THR A  17       2.360  10.022   0.481  1.00  0.00           H  
ATOM    261 HG23 THR A  17       1.789   9.442  -1.082  1.00  0.00           H  
ATOM    262  N   LEU A  18      -2.220  11.162   1.102  1.00  0.00           N  
ATOM    263  CA  LEU A  18      -3.128  10.841   2.208  1.00  0.00           C  
ATOM    264  C   LEU A  18      -4.429  10.184   1.725  1.00  0.00           C  
ATOM    265  O   LEU A  18      -5.049   9.411   2.462  1.00  0.00           O  
ATOM    266  CB  LEU A  18      -3.443  12.102   3.028  1.00  0.00           C  
ATOM    267  CG  LEU A  18      -4.525  13.019   2.449  1.00  0.00           C  
ATOM    268  CD1 LEU A  18      -5.879  12.707   3.063  1.00  0.00           C  
ATOM    269  CD2 LEU A  18      -4.163  14.476   2.682  1.00  0.00           C  
ATOM    270  H   LEU A  18      -1.951  12.098   0.957  1.00  0.00           H  
ATOM    271  HA  LEU A  18      -2.618  10.137   2.848  1.00  0.00           H  
ATOM    272  HB2 LEU A  18      -3.756  11.792   4.014  1.00  0.00           H  
ATOM    273  HB3 LEU A  18      -2.533  12.674   3.123  1.00  0.00           H  
ATOM    274  HG  LEU A  18      -4.597  12.858   1.383  1.00  0.00           H  
ATOM    275 HD11 LEU A  18      -5.811  12.781   4.138  1.00  0.00           H  
ATOM    276 HD12 LEU A  18      -6.176  11.704   2.788  1.00  0.00           H  
ATOM    277 HD13 LEU A  18      -6.610  13.412   2.698  1.00  0.00           H  
ATOM    278 HD21 LEU A  18      -3.798  14.600   3.691  1.00  0.00           H  
ATOM    279 HD22 LEU A  18      -5.039  15.091   2.539  1.00  0.00           H  
ATOM    280 HD23 LEU A  18      -3.398  14.772   1.982  1.00  0.00           H  
ATOM    281  N   LEU A  19      -4.849  10.497   0.496  1.00  0.00           N  
ATOM    282  CA  LEU A  19      -6.087   9.933  -0.050  1.00  0.00           C  
ATOM    283  C   LEU A  19      -5.839   8.779  -1.028  1.00  0.00           C  
ATOM    284  O   LEU A  19      -6.612   7.819  -1.067  1.00  0.00           O  
ATOM    285  CB  LEU A  19      -6.923  11.030  -0.721  1.00  0.00           C  
ATOM    286  CG  LEU A  19      -6.369  11.567  -2.044  1.00  0.00           C  
ATOM    287  CD1 LEU A  19      -6.926  10.780  -3.220  1.00  0.00           C  
ATOM    288  CD2 LEU A  19      -6.694  13.044  -2.193  1.00  0.00           C  
ATOM    289  H   LEU A  19      -4.325  11.126  -0.047  1.00  0.00           H  
ATOM    290  HA  LEU A  19      -6.646   9.541   0.777  1.00  0.00           H  
ATOM    291  HB2 LEU A  19      -7.912  10.636  -0.904  1.00  0.00           H  
ATOM    292  HB3 LEU A  19      -7.007  11.857  -0.032  1.00  0.00           H  
ATOM    293  HG  LEU A  19      -5.296  11.460  -2.050  1.00  0.00           H  
ATOM    294 HD11 LEU A  19      -6.114  10.303  -3.750  1.00  0.00           H  
ATOM    295 HD12 LEU A  19      -7.445  11.451  -3.889  1.00  0.00           H  
ATOM    296 HD13 LEU A  19      -7.612  10.028  -2.860  1.00  0.00           H  
ATOM    297 HD21 LEU A  19      -7.761  13.188  -2.104  1.00  0.00           H  
ATOM    298 HD22 LEU A  19      -6.365  13.389  -3.161  1.00  0.00           H  
ATOM    299 HD23 LEU A  19      -6.188  13.604  -1.420  1.00  0.00           H  
ATOM    300  N   GLU A  20      -4.775   8.874  -1.821  1.00  0.00           N  
ATOM    301  CA  GLU A  20      -4.463   7.831  -2.800  1.00  0.00           C  
ATOM    302  C   GLU A  20      -4.036   6.525  -2.141  1.00  0.00           C  
ATOM    303  O   GLU A  20      -4.186   5.445  -2.716  1.00  0.00           O  
ATOM    304  CB  GLU A  20      -3.395   8.317  -3.783  1.00  0.00           C  
ATOM    305  CG  GLU A  20      -3.788   8.138  -5.248  1.00  0.00           C  
ATOM    306  CD  GLU A  20      -3.463   9.345  -6.115  1.00  0.00           C  
ATOM    307  OE1 GLU A  20      -3.264  10.451  -5.568  1.00  0.00           O  
ATOM    308  OE2 GLU A  20      -3.397   9.187  -7.353  1.00  0.00           O  
ATOM    309  H   GLU A  20      -4.191   9.664  -1.753  1.00  0.00           H  
ATOM    310  HA  GLU A  20      -5.357   7.635  -3.334  1.00  0.00           H  
ATOM    311  HB2 GLU A  20      -3.213   9.366  -3.606  1.00  0.00           H  
ATOM    312  HB3 GLU A  20      -2.483   7.770  -3.605  1.00  0.00           H  
ATOM    313  HG2 GLU A  20      -3.260   7.285  -5.645  1.00  0.00           H  
ATOM    314  HG3 GLU A  20      -4.850   7.954  -5.301  1.00  0.00           H  
ATOM    315  N   LEU A  21      -3.535   6.633  -0.927  1.00  0.00           N  
ATOM    316  CA  LEU A  21      -3.104   5.463  -0.161  1.00  0.00           C  
ATOM    317  C   LEU A  21      -4.261   4.477   0.010  1.00  0.00           C  
ATOM    318  O   LEU A  21      -4.060   3.261  -0.019  1.00  0.00           O  
ATOM    319  CB  LEU A  21      -2.539   5.879   1.207  1.00  0.00           C  
ATOM    320  CG  LEU A  21      -3.530   6.553   2.161  1.00  0.00           C  
ATOM    321  CD1 LEU A  21      -4.299   5.515   2.962  1.00  0.00           C  
ATOM    322  CD2 LEU A  21      -2.799   7.501   3.096  1.00  0.00           C  
ATOM    323  H   LEU A  21      -3.473   7.522  -0.533  1.00  0.00           H  
ATOM    324  HA  LEU A  21      -2.323   4.973  -0.726  1.00  0.00           H  
ATOM    325  HB2 LEU A  21      -2.151   4.996   1.694  1.00  0.00           H  
ATOM    326  HB3 LEU A  21      -1.719   6.562   1.037  1.00  0.00           H  
ATOM    327  HG  LEU A  21      -4.242   7.130   1.589  1.00  0.00           H  
ATOM    328 HD11 LEU A  21      -3.902   5.469   3.965  1.00  0.00           H  
ATOM    329 HD12 LEU A  21      -4.200   4.549   2.490  1.00  0.00           H  
ATOM    330 HD13 LEU A  21      -5.342   5.792   3.001  1.00  0.00           H  
ATOM    331 HD21 LEU A  21      -3.518   8.094   3.641  1.00  0.00           H  
ATOM    332 HD22 LEU A  21      -2.159   8.152   2.519  1.00  0.00           H  
ATOM    333 HD23 LEU A  21      -2.202   6.932   3.791  1.00  0.00           H  
ATOM    334  N   ALA A  22      -5.480   5.010   0.160  1.00  0.00           N  
ATOM    335  CA  ALA A  22      -6.671   4.177   0.306  1.00  0.00           C  
ATOM    336  C   ALA A  22      -6.792   3.207  -0.867  1.00  0.00           C  
ATOM    337  O   ALA A  22      -7.119   2.033  -0.688  1.00  0.00           O  
ATOM    338  CB  ALA A  22      -7.917   5.047   0.420  1.00  0.00           C  
ATOM    339  H   ALA A  22      -5.576   5.986   0.155  1.00  0.00           H  
ATOM    340  HA  ALA A  22      -6.570   3.609   1.213  1.00  0.00           H  
ATOM    341  HB1 ALA A  22      -8.793   4.416   0.473  1.00  0.00           H  
ATOM    342  HB2 ALA A  22      -7.988   5.691  -0.444  1.00  0.00           H  
ATOM    343  HB3 ALA A  22      -7.854   5.650   1.314  1.00  0.00           H  
ATOM    344  N   ARG A  23      -6.487   3.701  -2.065  1.00  0.00           N  
ATOM    345  CA  ARG A  23      -6.525   2.877  -3.272  1.00  0.00           C  
ATOM    346  C   ARG A  23      -5.411   1.831  -3.217  1.00  0.00           C  
ATOM    347  O   ARG A  23      -5.660   0.632  -3.375  1.00  0.00           O  
ATOM    348  CB  ARG A  23      -6.379   3.749  -4.529  1.00  0.00           C  
ATOM    349  CG  ARG A  23      -7.236   5.011  -4.516  1.00  0.00           C  
ATOM    350  CD  ARG A  23      -8.714   4.688  -4.677  1.00  0.00           C  
ATOM    351  NE  ARG A  23      -9.540   5.357  -3.664  1.00  0.00           N  
ATOM    352  CZ  ARG A  23     -10.844   5.139  -3.502  1.00  0.00           C  
ATOM    353  NH1 ARG A  23     -11.490   4.314  -4.304  1.00  0.00           N  
ATOM    354  NH2 ARG A  23     -11.504   5.761  -2.545  1.00  0.00           N  
ATOM    355  H   ARG A  23      -6.204   4.635  -2.132  1.00  0.00           H  
ATOM    356  HA  ARG A  23      -7.478   2.368  -3.299  1.00  0.00           H  
ATOM    357  HB2 ARG A  23      -5.345   4.047  -4.626  1.00  0.00           H  
ATOM    358  HB3 ARG A  23      -6.656   3.161  -5.394  1.00  0.00           H  
ATOM    359  HG2 ARG A  23      -7.091   5.526  -3.579  1.00  0.00           H  
ATOM    360  HG3 ARG A  23      -6.926   5.652  -5.329  1.00  0.00           H  
ATOM    361  HD2 ARG A  23      -9.032   5.010  -5.659  1.00  0.00           H  
ATOM    362  HD3 ARG A  23      -8.845   3.619  -4.590  1.00  0.00           H  
ATOM    363  HE  ARG A  23      -9.093   5.996  -3.067  1.00  0.00           H  
ATOM    364 HH11 ARG A  23     -11.003   3.847  -5.038  1.00  0.00           H  
ATOM    365 HH12 ARG A  23     -12.468   4.158  -4.178  1.00  0.00           H  
ATOM    366 HH21 ARG A  23     -11.026   6.396  -1.940  1.00  0.00           H  
ATOM    367 HH22 ARG A  23     -12.482   5.600  -2.424  1.00  0.00           H  
ATOM    368  N   THR A  24      -4.184   2.296  -2.959  1.00  0.00           N  
ATOM    369  CA  THR A  24      -3.023   1.408  -2.847  1.00  0.00           C  
ATOM    370  C   THR A  24      -3.263   0.364  -1.762  1.00  0.00           C  
ATOM    371  O   THR A  24      -3.073  -0.833  -1.988  1.00  0.00           O  
ATOM    372  CB  THR A  24      -1.754   2.205  -2.524  1.00  0.00           C  
ATOM    373  OG1 THR A  24      -1.752   3.459  -3.184  1.00  0.00           O  
ATOM    374  CG2 THR A  24      -0.482   1.484  -2.913  1.00  0.00           C  
ATOM    375  H   THR A  24      -4.059   3.262  -2.822  1.00  0.00           H  
ATOM    376  HA  THR A  24      -2.896   0.905  -3.794  1.00  0.00           H  
ATOM    377  HB  THR A  24      -1.717   2.385  -1.458  1.00  0.00           H  
ATOM    378  HG1 THR A  24      -1.843   3.329  -4.133  1.00  0.00           H  
ATOM    379 HG21 THR A  24      -0.475   1.317  -3.980  1.00  0.00           H  
ATOM    380 HG22 THR A  24      -0.434   0.535  -2.400  1.00  0.00           H  
ATOM    381 HG23 THR A  24       0.371   2.087  -2.638  1.00  0.00           H  
ATOM    382  N   GLN A  25      -3.707   0.827  -0.588  1.00  0.00           N  
ATOM    383  CA  GLN A  25      -4.000  -0.070   0.526  1.00  0.00           C  
ATOM    384  C   GLN A  25      -5.068  -1.076   0.112  1.00  0.00           C  
ATOM    385  O   GLN A  25      -4.945  -2.271   0.374  1.00  0.00           O  
ATOM    386  CB  GLN A  25      -4.455   0.724   1.756  1.00  0.00           C  
ATOM    387  CG  GLN A  25      -4.203   0.001   3.073  1.00  0.00           C  
ATOM    388  CD  GLN A  25      -2.742   0.016   3.483  1.00  0.00           C  
ATOM    389  OE1 GLN A  25      -2.003  -0.941   3.240  1.00  0.00           O  
ATOM    390  NE2 GLN A  25      -2.311   1.102   4.106  1.00  0.00           N  
ATOM    391  H   GLN A  25      -3.856   1.797  -0.477  1.00  0.00           H  
ATOM    392  HA  GLN A  25      -3.098  -0.606   0.765  1.00  0.00           H  
ATOM    393  HB2 GLN A  25      -3.927   1.666   1.779  1.00  0.00           H  
ATOM    394  HB3 GLN A  25      -5.515   0.918   1.674  1.00  0.00           H  
ATOM    395  HG2 GLN A  25      -4.781   0.480   3.850  1.00  0.00           H  
ATOM    396  HG3 GLN A  25      -4.523  -1.026   2.973  1.00  0.00           H  
ATOM    397 HE21 GLN A  25      -2.948   1.829   4.267  1.00  0.00           H  
ATOM    398 HE22 GLN A  25      -1.373   1.132   4.382  1.00  0.00           H  
ATOM    399  N   SER A  26      -6.099  -0.584  -0.572  1.00  0.00           N  
ATOM    400  CA  SER A  26      -7.172  -1.443  -1.063  1.00  0.00           C  
ATOM    401  C   SER A  26      -6.623  -2.443  -2.078  1.00  0.00           C  
ATOM    402  O   SER A  26      -6.977  -3.623  -2.053  1.00  0.00           O  
ATOM    403  CB  SER A  26      -8.279  -0.610  -1.705  1.00  0.00           C  
ATOM    404  OG  SER A  26      -9.488  -1.356  -1.802  1.00  0.00           O  
ATOM    405  H   SER A  26      -6.124   0.378  -0.770  1.00  0.00           H  
ATOM    406  HA  SER A  26      -7.579  -1.984  -0.225  1.00  0.00           H  
ATOM    407  HB2 SER A  26      -8.455   0.272  -1.107  1.00  0.00           H  
ATOM    408  HB3 SER A  26      -7.971  -0.314  -2.695  1.00  0.00           H  
ATOM    409  HG  SER A  26      -9.987  -1.263  -0.979  1.00  0.00           H  
ATOM    410  N   GLN A  27      -5.756  -1.959  -2.973  1.00  0.00           N  
ATOM    411  CA  GLN A  27      -5.144  -2.800  -4.003  1.00  0.00           C  
ATOM    412  C   GLN A  27      -4.562  -4.074  -3.398  1.00  0.00           C  
ATOM    413  O   GLN A  27      -4.954  -5.183  -3.765  1.00  0.00           O  
ATOM    414  CB  GLN A  27      -4.050  -2.020  -4.741  1.00  0.00           C  
ATOM    415  CG  GLN A  27      -3.806  -2.507  -6.162  1.00  0.00           C  
ATOM    416  CD  GLN A  27      -5.069  -2.512  -6.999  1.00  0.00           C  
ATOM    417  OE1 GLN A  27      -5.502  -1.475  -7.491  1.00  0.00           O  
ATOM    418  NE2 GLN A  27      -5.675  -3.678  -7.161  1.00  0.00           N  
ATOM    419  H   GLN A  27      -5.527  -1.002  -2.941  1.00  0.00           H  
ATOM    420  HA  GLN A  27      -5.910  -3.075  -4.703  1.00  0.00           H  
ATOM    421  HB2 GLN A  27      -4.336  -0.978  -4.785  1.00  0.00           H  
ATOM    422  HB3 GLN A  27      -3.125  -2.106  -4.189  1.00  0.00           H  
ATOM    423  HG2 GLN A  27      -3.084  -1.856  -6.632  1.00  0.00           H  
ATOM    424  HG3 GLN A  27      -3.412  -3.512  -6.123  1.00  0.00           H  
ATOM    425 HE21 GLN A  27      -5.281  -4.470  -6.741  1.00  0.00           H  
ATOM    426 HE22 GLN A  27      -6.495  -3.695  -7.690  1.00  0.00           H  
ATOM    427  N   ARG A  28      -3.637  -3.907  -2.459  1.00  0.00           N  
ATOM    428  CA  ARG A  28      -3.015  -5.051  -1.786  1.00  0.00           C  
ATOM    429  C   ARG A  28      -4.065  -5.837  -1.008  1.00  0.00           C  
ATOM    430  O   ARG A  28      -4.105  -7.064  -1.071  1.00  0.00           O  
ATOM    431  CB  ARG A  28      -1.882  -4.613  -0.844  1.00  0.00           C  
ATOM    432  CG  ARG A  28      -2.065  -3.228  -0.247  1.00  0.00           C  
ATOM    433  CD  ARG A  28      -1.541  -3.147   1.180  1.00  0.00           C  
ATOM    434  NE  ARG A  28      -0.096  -3.382   1.252  1.00  0.00           N  
ATOM    435  CZ  ARG A  28       0.730  -2.767   2.097  1.00  0.00           C  
ATOM    436  NH1 ARG A  28       0.280  -1.870   2.958  1.00  0.00           N  
ATOM    437  NH2 ARG A  28       2.014  -3.060   2.080  1.00  0.00           N  
ATOM    438  H   ARG A  28      -3.381  -2.996  -2.208  1.00  0.00           H  
ATOM    439  HA  ARG A  28      -2.607  -5.690  -2.546  1.00  0.00           H  
ATOM    440  HB2 ARG A  28      -1.810  -5.324  -0.034  1.00  0.00           H  
ATOM    441  HB3 ARG A  28      -0.953  -4.622  -1.397  1.00  0.00           H  
ATOM    442  HG2 ARG A  28      -1.537  -2.516  -0.857  1.00  0.00           H  
ATOM    443  HG3 ARG A  28      -3.117  -2.987  -0.246  1.00  0.00           H  
ATOM    444  HD2 ARG A  28      -1.761  -2.164   1.567  1.00  0.00           H  
ATOM    445  HD3 ARG A  28      -2.051  -3.889   1.778  1.00  0.00           H  
ATOM    446  HE  ARG A  28       0.281  -4.040   0.631  1.00  0.00           H  
ATOM    447 HH11 ARG A  28      -0.703  -1.639   2.986  1.00  0.00           H  
ATOM    448 HH12 ARG A  28       0.911  -1.419   3.581  1.00  0.00           H  
ATOM    449 HH21 ARG A  28       2.363  -3.737   1.437  1.00  0.00           H  
ATOM    450 HH22 ARG A  28       2.638  -2.604   2.712  1.00  0.00           H  
ATOM    451  N   GLU A  29      -4.923  -5.114  -0.293  1.00  0.00           N  
ATOM    452  CA  GLU A  29      -5.993  -5.714   0.491  1.00  0.00           C  
ATOM    453  C   GLU A  29      -6.770  -6.746  -0.324  1.00  0.00           C  
ATOM    454  O   GLU A  29      -6.767  -7.936  -0.004  1.00  0.00           O  
ATOM    455  CB  GLU A  29      -6.928  -4.607   0.977  1.00  0.00           C  
ATOM    456  CG  GLU A  29      -7.194  -4.636   2.470  1.00  0.00           C  
ATOM    457  CD  GLU A  29      -8.570  -4.109   2.826  1.00  0.00           C  
ATOM    458  OE1 GLU A  29      -8.766  -2.876   2.759  1.00  0.00           O  
ATOM    459  OE2 GLU A  29      -9.449  -4.927   3.167  1.00  0.00           O  
ATOM    460  H   GLU A  29      -4.842  -4.138  -0.297  1.00  0.00           H  
ATOM    461  HA  GLU A  29      -5.554  -6.206   1.340  1.00  0.00           H  
ATOM    462  HB2 GLU A  29      -6.490  -3.652   0.735  1.00  0.00           H  
ATOM    463  HB3 GLU A  29      -7.867  -4.697   0.462  1.00  0.00           H  
ATOM    464  HG2 GLU A  29      -7.112  -5.653   2.813  1.00  0.00           H  
ATOM    465  HG3 GLU A  29      -6.453  -4.029   2.967  1.00  0.00           H  
ATOM    466  N   ARG A  30      -7.429  -6.282  -1.383  1.00  0.00           N  
ATOM    467  CA  ARG A  30      -8.215  -7.161  -2.254  1.00  0.00           C  
ATOM    468  C   ARG A  30      -7.361  -8.291  -2.833  1.00  0.00           C  
ATOM    469  O   ARG A  30      -7.854  -9.402  -3.046  1.00  0.00           O  
ATOM    470  CB  ARG A  30      -8.873  -6.363  -3.380  1.00  0.00           C  
ATOM    471  CG  ARG A  30      -7.886  -5.757  -4.360  1.00  0.00           C  
ATOM    472  CD  ARG A  30      -8.581  -4.942  -5.443  1.00  0.00           C  
ATOM    473  NE  ARG A  30      -9.933  -4.513  -5.054  1.00  0.00           N  
ATOM    474  CZ  ARG A  30     -10.192  -3.595  -4.129  1.00  0.00           C  
ATOM    475  NH1 ARG A  30      -9.221  -3.089  -3.408  1.00  0.00           N  
ATOM    476  NH2 ARG A  30     -11.431  -3.218  -3.898  1.00  0.00           N  
ATOM    477  H   ARG A  30      -7.384  -5.324  -1.583  1.00  0.00           H  
ATOM    478  HA  ARG A  30      -8.986  -7.596  -1.654  1.00  0.00           H  
ATOM    479  HB2 ARG A  30      -9.538  -7.016  -3.927  1.00  0.00           H  
ATOM    480  HB3 ARG A  30      -9.451  -5.562  -2.942  1.00  0.00           H  
ATOM    481  HG2 ARG A  30      -7.209  -5.117  -3.818  1.00  0.00           H  
ATOM    482  HG3 ARG A  30      -7.327  -6.557  -4.826  1.00  0.00           H  
ATOM    483  HD2 ARG A  30      -7.984  -4.066  -5.654  1.00  0.00           H  
ATOM    484  HD3 ARG A  30      -8.649  -5.547  -6.337  1.00  0.00           H  
ATOM    485  HE  ARG A  30     -10.686  -4.921  -5.528  1.00  0.00           H  
ATOM    486 HH11 ARG A  30      -8.283  -3.397  -3.548  1.00  0.00           H  
ATOM    487 HH12 ARG A  30      -9.421  -2.380  -2.706  1.00  0.00           H  
ATOM    488 HH21 ARG A  30     -12.183  -3.621  -4.417  1.00  0.00           H  
ATOM    489 HH22 ARG A  30     -11.620  -2.527  -3.201  1.00  0.00           H  
ATOM    490  N   ALA A  31      -6.078  -8.012  -3.070  1.00  0.00           N  
ATOM    491  CA  ALA A  31      -5.161  -9.015  -3.604  1.00  0.00           C  
ATOM    492  C   ALA A  31      -4.808 -10.033  -2.522  1.00  0.00           C  
ATOM    493  O   ALA A  31      -4.784 -11.239  -2.770  1.00  0.00           O  
ATOM    494  CB  ALA A  31      -3.909  -8.344  -4.154  1.00  0.00           C  
ATOM    495  H   ALA A  31      -5.738  -7.115  -2.866  1.00  0.00           H  
ATOM    496  HA  ALA A  31      -5.659  -9.526  -4.411  1.00  0.00           H  
ATOM    497  HB1 ALA A  31      -3.475  -8.968  -4.923  1.00  0.00           H  
ATOM    498  HB2 ALA A  31      -3.193  -8.205  -3.357  1.00  0.00           H  
ATOM    499  HB3 ALA A  31      -4.170  -7.383  -4.575  1.00  0.00           H  
ATOM    500  N   GLU A  32      -4.559  -9.529  -1.316  1.00  0.00           N  
ATOM    501  CA  GLU A  32      -4.229 -10.368  -0.166  1.00  0.00           C  
ATOM    502  C   GLU A  32      -5.463 -11.112   0.307  1.00  0.00           C  
ATOM    503  O   GLU A  32      -5.477 -12.338   0.362  1.00  0.00           O  
ATOM    504  CB  GLU A  32      -3.677  -9.509   0.974  1.00  0.00           C  
ATOM    505  CG  GLU A  32      -2.359 -10.016   1.554  1.00  0.00           C  
ATOM    506  CD  GLU A  32      -1.228 -10.036   0.543  1.00  0.00           C  
ATOM    507  OE1 GLU A  32      -0.844  -8.953   0.056  1.00  0.00           O  
ATOM    508  OE2 GLU A  32      -0.720 -11.140   0.248  1.00  0.00           O  
ATOM    509  H   GLU A  32      -4.617  -8.552  -1.193  1.00  0.00           H  
ATOM    510  HA  GLU A  32      -3.485 -11.089  -0.473  1.00  0.00           H  
ATOM    511  HB2 GLU A  32      -3.528  -8.508   0.606  1.00  0.00           H  
ATOM    512  HB3 GLU A  32      -4.407  -9.476   1.771  1.00  0.00           H  
ATOM    513  HG2 GLU A  32      -2.072  -9.374   2.372  1.00  0.00           H  
ATOM    514  HG3 GLU A  32      -2.508 -11.020   1.923  1.00  0.00           H  
ATOM    515  N   GLN A  33      -6.509 -10.359   0.623  1.00  0.00           N  
ATOM    516  CA  GLN A  33      -7.767 -10.951   1.067  1.00  0.00           C  
ATOM    517  C   GLN A  33      -8.172 -12.081   0.124  1.00  0.00           C  
ATOM    518  O   GLN A  33      -8.664 -13.122   0.564  1.00  0.00           O  
ATOM    519  CB  GLN A  33      -8.864  -9.883   1.134  1.00  0.00           C  
ATOM    520  CG  GLN A  33      -9.223  -9.457   2.554  1.00  0.00           C  
ATOM    521  CD  GLN A  33      -8.017  -9.028   3.374  1.00  0.00           C  
ATOM    522  OE1 GLN A  33      -7.018  -8.556   2.836  1.00  0.00           O  
ATOM    523  NE2 GLN A  33      -8.102  -9.192   4.685  1.00  0.00           N  
ATOM    524  H   GLN A  33      -6.437  -9.374   0.539  1.00  0.00           H  
ATOM    525  HA  GLN A  33      -7.609 -11.364   2.051  1.00  0.00           H  
ATOM    526  HB2 GLN A  33      -8.532  -9.009   0.594  1.00  0.00           H  
ATOM    527  HB3 GLN A  33      -9.752 -10.268   0.662  1.00  0.00           H  
ATOM    528  HG2 GLN A  33      -9.911  -8.625   2.502  1.00  0.00           H  
ATOM    529  HG3 GLN A  33      -9.701 -10.285   3.054  1.00  0.00           H  
ATOM    530 HE21 GLN A  33      -8.926  -9.573   5.054  1.00  0.00           H  
ATOM    531 HE22 GLN A  33      -7.336  -8.924   5.231  1.00  0.00           H  
ATOM    532  N   ASN A  34      -7.925 -11.884  -1.175  1.00  0.00           N  
ATOM    533  CA  ASN A  34      -8.227 -12.895  -2.178  1.00  0.00           C  
ATOM    534  C   ASN A  34      -7.528 -14.209  -1.829  1.00  0.00           C  
ATOM    535  O   ASN A  34      -8.157 -15.266  -1.815  1.00  0.00           O  
ATOM    536  CB  ASN A  34      -7.791 -12.411  -3.564  1.00  0.00           C  
ATOM    537  CG  ASN A  34      -8.928 -12.402  -4.566  1.00  0.00           C  
ATOM    538  OD1 ASN A  34      -9.485 -13.443  -4.897  1.00  0.00           O  
ATOM    539  ND2 ASN A  34      -9.283 -11.224  -5.055  1.00  0.00           N  
ATOM    540  H   ASN A  34      -7.505 -11.046  -1.462  1.00  0.00           H  
ATOM    541  HA  ASN A  34      -9.294 -13.058  -2.176  1.00  0.00           H  
ATOM    542  HB2 ASN A  34      -7.403 -11.409  -3.484  1.00  0.00           H  
ATOM    543  HB3 ASN A  34      -7.014 -13.059  -3.934  1.00  0.00           H  
ATOM    544 HD21 ASN A  34      -8.798 -10.429  -4.747  1.00  0.00           H  
ATOM    545 HD22 ASN A  34     -10.016 -11.198  -5.702  1.00  0.00           H  
ATOM    546  N   ARG A  35      -6.228 -14.132  -1.520  1.00  0.00           N  
ATOM    547  CA  ARG A  35      -5.463 -15.323  -1.145  1.00  0.00           C  
ATOM    548  C   ARG A  35      -5.723 -15.702   0.314  1.00  0.00           C  
ATOM    549  O   ARG A  35      -5.725 -16.880   0.668  1.00  0.00           O  
ATOM    550  CB  ARG A  35      -3.964 -15.107  -1.387  1.00  0.00           C  
ATOM    551  CG  ARG A  35      -3.293 -14.238  -0.336  1.00  0.00           C  
ATOM    552  CD  ARG A  35      -1.847 -13.941  -0.687  1.00  0.00           C  
ATOM    553  NE  ARG A  35      -0.929 -14.886  -0.043  1.00  0.00           N  
ATOM    554  CZ  ARG A  35       0.145 -14.544   0.670  1.00  0.00           C  
ATOM    555  NH1 ARG A  35       0.454 -13.275   0.880  1.00  0.00           N  
ATOM    556  NH2 ARG A  35       0.912 -15.486   1.186  1.00  0.00           N  
ATOM    557  H   ARG A  35      -5.779 -13.252  -1.522  1.00  0.00           H  
ATOM    558  HA  ARG A  35      -5.801 -16.129  -1.763  1.00  0.00           H  
ATOM    559  HB2 ARG A  35      -3.471 -16.069  -1.396  1.00  0.00           H  
ATOM    560  HB3 ARG A  35      -3.832 -14.636  -2.351  1.00  0.00           H  
ATOM    561  HG2 ARG A  35      -3.830 -13.309  -0.267  1.00  0.00           H  
ATOM    562  HG3 ARG A  35      -3.327 -14.748   0.616  1.00  0.00           H  
ATOM    563  HD2 ARG A  35      -1.729 -14.010  -1.760  1.00  0.00           H  
ATOM    564  HD3 ARG A  35      -1.615 -12.941  -0.366  1.00  0.00           H  
ATOM    565  HE  ARG A  35      -1.126 -15.838  -0.154  1.00  0.00           H  
ATOM    566 HH11 ARG A  35      -0.125 -12.533   0.501  1.00  0.00           H  
ATOM    567 HH12 ARG A  35       1.260 -13.042   1.417  1.00  0.00           H  
ATOM    568 HH21 ARG A  35       0.686 -16.448   1.043  1.00  0.00           H  
ATOM    569 HH22 ARG A  35       1.717 -15.239   1.721  1.00  0.00           H  
ATOM    570  N   ILE A  36      -5.950 -14.691   1.150  1.00  0.00           N  
ATOM    571  CA  ILE A  36      -6.222 -14.905   2.571  1.00  0.00           C  
ATOM    572  C   ILE A  36      -7.534 -15.656   2.768  1.00  0.00           C  
ATOM    573  O   ILE A  36      -7.606 -16.611   3.541  1.00  0.00           O  
ATOM    574  CB  ILE A  36      -6.270 -13.566   3.345  1.00  0.00           C  
ATOM    575  CG1 ILE A  36      -4.890 -12.900   3.350  1.00  0.00           C  
ATOM    576  CG2 ILE A  36      -6.763 -13.781   4.770  1.00  0.00           C  
ATOM    577  CD1 ILE A  36      -3.855 -13.641   4.171  1.00  0.00           C  
ATOM    578  H   ILE A  36      -5.943 -13.770   0.795  1.00  0.00           H  
ATOM    579  HA  ILE A  36      -5.423 -15.500   2.973  1.00  0.00           H  
ATOM    580  HB  ILE A  36      -6.971 -12.915   2.845  1.00  0.00           H  
ATOM    581 HG12 ILE A  36      -4.523 -12.839   2.336  1.00  0.00           H  
ATOM    582 HG13 ILE A  36      -4.982 -11.902   3.753  1.00  0.00           H  
ATOM    583 HG21 ILE A  36      -7.842 -13.740   4.789  1.00  0.00           H  
ATOM    584 HG22 ILE A  36      -6.362 -13.009   5.410  1.00  0.00           H  
ATOM    585 HG23 ILE A  36      -6.434 -14.748   5.124  1.00  0.00           H  
ATOM    586 HD11 ILE A  36      -4.345 -14.381   4.787  1.00  0.00           H  
ATOM    587 HD12 ILE A  36      -3.327 -12.941   4.802  1.00  0.00           H  
ATOM    588 HD13 ILE A  36      -3.154 -14.129   3.511  1.00  0.00           H  
ATOM    589  N   ILE A  37      -8.564 -15.221   2.052  1.00  0.00           N  
ATOM    590  CA  ILE A  37      -9.882 -15.848   2.130  1.00  0.00           C  
ATOM    591  C   ILE A  37      -9.896 -17.191   1.395  1.00  0.00           C  
ATOM    592  O   ILE A  37     -10.487 -18.159   1.877  1.00  0.00           O  
ATOM    593  CB  ILE A  37     -10.980 -14.930   1.545  1.00  0.00           C  
ATOM    594  CG1 ILE A  37     -11.036 -13.603   2.311  1.00  0.00           C  
ATOM    595  CG2 ILE A  37     -12.337 -15.621   1.586  1.00  0.00           C  
ATOM    596  CD1 ILE A  37     -11.350 -13.763   3.783  1.00  0.00           C  
ATOM    597  H   ILE A  37      -8.433 -14.454   1.449  1.00  0.00           H  
ATOM    598  HA  ILE A  37     -10.105 -16.023   3.171  1.00  0.00           H  
ATOM    599  HB  ILE A  37     -10.737 -14.730   0.512  1.00  0.00           H  
ATOM    600 HG12 ILE A  37     -10.081 -13.108   2.230  1.00  0.00           H  
ATOM    601 HG13 ILE A  37     -11.799 -12.976   1.875  1.00  0.00           H  
ATOM    602 HG21 ILE A  37     -12.449 -16.140   2.526  1.00  0.00           H  
ATOM    603 HG22 ILE A  37     -12.406 -16.331   0.774  1.00  0.00           H  
ATOM    604 HG23 ILE A  37     -13.120 -14.883   1.486  1.00  0.00           H  
ATOM    605 HD11 ILE A  37     -12.331 -14.200   3.896  1.00  0.00           H  
ATOM    606 HD12 ILE A  37     -11.330 -12.796   4.262  1.00  0.00           H  
ATOM    607 HD13 ILE A  37     -10.613 -14.407   4.240  1.00  0.00           H  
ATOM    608  N   PHE A  38      -9.238 -17.249   0.231  1.00  0.00           N  
ATOM    609  CA  PHE A  38      -9.177 -18.481  -0.560  1.00  0.00           C  
ATOM    610  C   PHE A  38      -8.734 -19.672   0.291  1.00  0.00           C  
ATOM    611  O   PHE A  38      -9.259 -20.776   0.148  1.00  0.00           O  
ATOM    612  CB  PHE A  38      -8.229 -18.308  -1.752  1.00  0.00           C  
ATOM    613  CG  PHE A  38      -8.890 -18.531  -3.081  1.00  0.00           C  
ATOM    614  CD1 PHE A  38      -9.245 -19.807  -3.488  1.00  0.00           C  
ATOM    615  CD2 PHE A  38      -9.157 -17.465  -3.925  1.00  0.00           C  
ATOM    616  CE1 PHE A  38      -9.854 -20.016  -4.710  1.00  0.00           C  
ATOM    617  CE2 PHE A  38      -9.766 -17.668  -5.150  1.00  0.00           C  
ATOM    618  CZ  PHE A  38     -10.115 -18.945  -5.542  1.00  0.00           C  
ATOM    619  H   PHE A  38      -8.780 -16.448  -0.102  1.00  0.00           H  
ATOM    620  HA  PHE A  38     -10.169 -18.679  -0.930  1.00  0.00           H  
ATOM    621  HB2 PHE A  38      -7.829 -17.307  -1.743  1.00  0.00           H  
ATOM    622  HB3 PHE A  38      -7.417 -19.012  -1.660  1.00  0.00           H  
ATOM    623  HD1 PHE A  38      -9.042 -20.644  -2.837  1.00  0.00           H  
ATOM    624  HD2 PHE A  38      -8.886 -16.466  -3.618  1.00  0.00           H  
ATOM    625  HE1 PHE A  38     -10.125 -21.016  -5.014  1.00  0.00           H  
ATOM    626  HE2 PHE A  38      -9.968 -16.827  -5.797  1.00  0.00           H  
ATOM    627  HZ  PHE A  38     -10.591 -19.106  -6.499  1.00  0.00           H  
ATOM    628  N   ASP A  39      -7.769 -19.435   1.178  1.00  0.00           N  
ATOM    629  CA  ASP A  39      -7.253 -20.477   2.060  1.00  0.00           C  
ATOM    630  C   ASP A  39      -8.099 -20.629   3.337  1.00  0.00           C  
ATOM    631  O   ASP A  39      -7.680 -21.285   4.293  1.00  0.00           O  
ATOM    632  CB  ASP A  39      -5.798 -20.170   2.426  1.00  0.00           C  
ATOM    633  CG  ASP A  39      -4.828 -21.162   1.823  1.00  0.00           C  
ATOM    634  OD1 ASP A  39      -4.604 -22.223   2.441  1.00  0.00           O  
ATOM    635  OD2 ASP A  39      -4.291 -20.876   0.733  1.00  0.00           O  
ATOM    636  H   ASP A  39      -7.395 -18.538   1.241  1.00  0.00           H  
ATOM    637  HA  ASP A  39      -7.283 -21.400   1.514  1.00  0.00           H  
ATOM    638  HB2 ASP A  39      -5.545 -19.184   2.069  1.00  0.00           H  
ATOM    639  HB3 ASP A  39      -5.690 -20.197   3.500  1.00  0.00           H  
ATOM    640  N   SER A  40      -9.287 -20.023   3.353  1.00  0.00           N  
ATOM    641  CA  SER A  40     -10.175 -20.102   4.512  1.00  0.00           C  
ATOM    642  C   SER A  40     -11.643 -20.147   4.078  1.00  0.00           C  
ATOM    643  O   SER A  40     -12.467 -19.353   4.541  1.00  0.00           O  
ATOM    644  CB  SER A  40      -9.924 -18.915   5.447  1.00  0.00           C  
ATOM    645  OG  SER A  40      -9.085 -19.289   6.529  1.00  0.00           O  
ATOM    646  H   SER A  40      -9.575 -19.511   2.569  1.00  0.00           H  
ATOM    647  HA  SER A  40      -9.946 -21.016   5.041  1.00  0.00           H  
ATOM    648  HB2 SER A  40      -9.447 -18.118   4.895  1.00  0.00           H  
ATOM    649  HB3 SER A  40     -10.866 -18.563   5.843  1.00  0.00           H  
ATOM    650  HG  SER A  40      -8.320 -19.772   6.193  1.00  0.00           H  
ATOM    651  N   VAL A  41     -11.958 -21.087   3.190  1.00  0.00           N  
ATOM    652  CA  VAL A  41     -13.323 -21.254   2.685  1.00  0.00           C  
ATOM    653  C   VAL A  41     -13.833 -22.683   2.899  1.00  0.00           C  
ATOM    654  O   VAL A  41     -13.003 -23.621   2.911  1.00  0.00           O  
ATOM    655  CB  VAL A  41     -13.420 -20.901   1.183  1.00  0.00           C  
ATOM    656  CG1 VAL A  41     -13.200 -19.412   0.965  1.00  0.00           C  
ATOM    657  CG2 VAL A  41     -12.424 -21.713   0.367  1.00  0.00           C  
ATOM    658  OXT VAL A  41     -15.062 -22.853   3.052  1.00  0.00           O  
ATOM    659  H   VAL A  41     -11.256 -21.688   2.864  1.00  0.00           H  
ATOM    660  HA  VAL A  41     -13.962 -20.575   3.231  1.00  0.00           H  
ATOM    661  HB  VAL A  41     -14.415 -21.148   0.842  1.00  0.00           H  
ATOM    662 HG11 VAL A  41     -13.533 -18.866   1.835  1.00  0.00           H  
ATOM    663 HG12 VAL A  41     -13.761 -19.088   0.100  1.00  0.00           H  
ATOM    664 HG13 VAL A  41     -12.149 -19.224   0.803  1.00  0.00           H  
ATOM    665 HG21 VAL A  41     -12.628 -21.583  -0.684  1.00  0.00           H  
ATOM    666 HG22 VAL A  41     -12.514 -22.758   0.625  1.00  0.00           H  
ATOM    667 HG23 VAL A  41     -11.421 -21.375   0.583  1.00  0.00           H  
TER     668      VAL A  41                                                      
ENDMDL                                                                          
MODEL        3                                                                  
ATOM      1  N   ASP A   2       1.958  37.406  -2.889  1.00  0.00           N  
ATOM      2  CA  ASP A   2       1.778  35.946  -2.633  1.00  0.00           C  
ATOM      3  C   ASP A   2       0.832  35.313  -3.662  1.00  0.00           C  
ATOM      4  O   ASP A   2       0.453  35.960  -4.640  1.00  0.00           O  
ATOM      5  CB  ASP A   2       1.227  35.774  -1.212  1.00  0.00           C  
ATOM      6  CG  ASP A   2      -0.108  36.461  -1.029  1.00  0.00           C  
ATOM      7  OD1 ASP A   2      -0.153  37.700  -1.180  1.00  0.00           O  
ATOM      8  OD2 ASP A   2      -1.101  35.760  -0.760  1.00  0.00           O  
ATOM      9  H1  ASP A   2       1.180  37.912  -2.408  1.00  0.00           H  
ATOM     10  H2  ASP A   2       1.920  37.556  -3.919  1.00  0.00           H  
ATOM     11  H3  ASP A   2       2.879  37.686  -2.501  1.00  0.00           H  
ATOM     12  HA  ASP A   2       2.742  35.463  -2.701  1.00  0.00           H  
ATOM     13  HB2 ASP A   2       1.099  34.723  -1.002  1.00  0.00           H  
ATOM     14  HB3 ASP A   2       1.926  36.196  -0.506  1.00  0.00           H  
ATOM     15  N   ASN A   3       0.456  34.051  -3.438  1.00  0.00           N  
ATOM     16  CA  ASN A   3      -0.445  33.344  -4.348  1.00  0.00           C  
ATOM     17  C   ASN A   3      -0.986  32.061  -3.708  1.00  0.00           C  
ATOM     18  O   ASN A   3      -0.223  31.259  -3.166  1.00  0.00           O  
ATOM     19  CB  ASN A   3       0.276  33.009  -5.658  1.00  0.00           C  
ATOM     20  CG  ASN A   3      -0.680  32.554  -6.743  1.00  0.00           C  
ATOM     21  OD1 ASN A   3      -1.343  31.528  -6.608  1.00  0.00           O  
ATOM     22  ND2 ASN A   3      -0.762  33.313  -7.823  1.00  0.00           N  
ATOM     23  H   ASN A   3       0.791  33.585  -2.642  1.00  0.00           H  
ATOM     24  HA  ASN A   3      -1.275  34.000  -4.564  1.00  0.00           H  
ATOM     25  HB2 ASN A   3       0.797  33.886  -6.010  1.00  0.00           H  
ATOM     26  HB3 ASN A   3       0.989  32.218  -5.478  1.00  0.00           H  
ATOM     27 HD21 ASN A   3      -0.211  34.121  -7.867  1.00  0.00           H  
ATOM     28 HD22 ASN A   3      -1.371  33.033  -8.535  1.00  0.00           H  
ATOM     29  N   PRO A   4      -2.316  31.847  -3.768  1.00  0.00           N  
ATOM     30  CA  PRO A   4      -2.953  30.651  -3.192  1.00  0.00           C  
ATOM     31  C   PRO A   4      -2.535  29.352  -3.879  1.00  0.00           C  
ATOM     32  O   PRO A   4      -2.607  28.273  -3.285  1.00  0.00           O  
ATOM     33  CB  PRO A   4      -4.451  30.912  -3.386  1.00  0.00           C  
ATOM     34  CG  PRO A   4      -4.528  31.883  -4.514  1.00  0.00           C  
ATOM     35  CD  PRO A   4      -3.303  32.745  -4.398  1.00  0.00           C  
ATOM     36  HA  PRO A   4      -2.736  30.569  -2.148  1.00  0.00           H  
ATOM     37  HB2 PRO A   4      -4.953  29.985  -3.627  1.00  0.00           H  
ATOM     38  HB3 PRO A   4      -4.867  31.326  -2.480  1.00  0.00           H  
ATOM     39  HG2 PRO A   4      -4.528  31.354  -5.455  1.00  0.00           H  
ATOM     40  HG3 PRO A   4      -5.420  32.484  -4.421  1.00  0.00           H  
ATOM     41  HD2 PRO A   4      -2.970  33.059  -5.377  1.00  0.00           H  
ATOM     42  HD3 PRO A   4      -3.501  33.602  -3.770  1.00  0.00           H  
ATOM     43  N   SER A   5      -2.088  29.461  -5.124  1.00  0.00           N  
ATOM     44  CA  SER A   5      -1.649  28.291  -5.894  1.00  0.00           C  
ATOM     45  C   SER A   5      -0.438  27.619  -5.267  1.00  0.00           C  
ATOM     46  O   SER A   5      -0.173  26.444  -5.512  1.00  0.00           O  
ATOM     47  CB  SER A   5      -1.350  28.669  -7.347  1.00  0.00           C  
ATOM     48  OG  SER A   5      -1.190  27.514  -8.156  1.00  0.00           O  
ATOM     49  H   SER A   5      -2.044  30.352  -5.532  1.00  0.00           H  
ATOM     50  HA  SER A   5      -2.447  27.589  -5.873  1.00  0.00           H  
ATOM     51  HB2 SER A   5      -2.167  29.257  -7.740  1.00  0.00           H  
ATOM     52  HB3 SER A   5      -0.439  29.251  -7.386  1.00  0.00           H  
ATOM     53  HG  SER A   5      -0.575  26.900  -7.735  1.00  0.00           H  
ATOM     54  N   LEU A   6       0.271  28.362  -4.441  1.00  0.00           N  
ATOM     55  CA  LEU A   6       1.445  27.838  -3.745  1.00  0.00           C  
ATOM     56  C   LEU A   6       1.014  26.820  -2.694  1.00  0.00           C  
ATOM     57  O   LEU A   6       1.648  25.780  -2.521  1.00  0.00           O  
ATOM     58  CB  LEU A   6       2.233  28.977  -3.089  1.00  0.00           C  
ATOM     59  CG  LEU A   6       2.685  30.086  -4.041  1.00  0.00           C  
ATOM     60  CD1 LEU A   6       2.957  31.368  -3.274  1.00  0.00           C  
ATOM     61  CD2 LEU A   6       3.920  29.655  -4.814  1.00  0.00           C  
ATOM     62  H   LEU A   6      -0.017  29.278  -4.280  1.00  0.00           H  
ATOM     63  HA  LEU A   6       2.070  27.345  -4.471  1.00  0.00           H  
ATOM     64  HB2 LEU A   6       1.613  29.421  -2.322  1.00  0.00           H  
ATOM     65  HB3 LEU A   6       3.110  28.557  -2.620  1.00  0.00           H  
ATOM     66  HG  LEU A   6       1.895  30.283  -4.751  1.00  0.00           H  
ATOM     67 HD11 LEU A   6       3.932  31.312  -2.812  1.00  0.00           H  
ATOM     68 HD12 LEU A   6       2.204  31.499  -2.510  1.00  0.00           H  
ATOM     69 HD13 LEU A   6       2.929  32.206  -3.953  1.00  0.00           H  
ATOM     70 HD21 LEU A   6       4.071  28.592  -4.691  1.00  0.00           H  
ATOM     71 HD22 LEU A   6       4.784  30.186  -4.439  1.00  0.00           H  
ATOM     72 HD23 LEU A   6       3.786  29.880  -5.861  1.00  0.00           H  
ATOM     73  N   SER A   7      -0.085  27.128  -2.008  1.00  0.00           N  
ATOM     74  CA  SER A   7      -0.629  26.245  -0.979  1.00  0.00           C  
ATOM     75  C   SER A   7      -1.382  25.070  -1.597  1.00  0.00           C  
ATOM     76  O   SER A   7      -1.382  23.970  -1.044  1.00  0.00           O  
ATOM     77  CB  SER A   7      -1.554  27.021  -0.038  1.00  0.00           C  
ATOM     78  OG  SER A   7      -0.818  27.648   1.000  1.00  0.00           O  
ATOM     79  H   SER A   7      -0.548  27.968  -2.210  1.00  0.00           H  
ATOM     80  HA  SER A   7       0.196  25.856  -0.413  1.00  0.00           H  
ATOM     81  HB2 SER A   7      -2.082  27.780  -0.597  1.00  0.00           H  
ATOM     82  HB3 SER A   7      -2.268  26.341   0.405  1.00  0.00           H  
ATOM     83  HG  SER A   7      -0.143  28.219   0.619  1.00  0.00           H  
ATOM     84  N   ILE A   8      -2.021  25.305  -2.740  1.00  0.00           N  
ATOM     85  CA  ILE A   8      -2.780  24.253  -3.428  1.00  0.00           C  
ATOM     86  C   ILE A   8      -1.882  23.349  -4.273  1.00  0.00           C  
ATOM     87  O   ILE A   8      -2.312  22.294  -4.725  1.00  0.00           O  
ATOM     88  CB  ILE A   8      -3.904  24.839  -4.317  1.00  0.00           C  
ATOM     89  CG1 ILE A   8      -4.683  25.922  -3.564  1.00  0.00           C  
ATOM     90  CG2 ILE A   8      -4.850  23.738  -4.779  1.00  0.00           C  
ATOM     91  CD1 ILE A   8      -5.640  26.701  -4.441  1.00  0.00           C  
ATOM     92  H   ILE A   8      -1.984  26.204  -3.131  1.00  0.00           H  
ATOM     93  HA  ILE A   8      -3.232  23.635  -2.673  1.00  0.00           H  
ATOM     94  HB  ILE A   8      -3.448  25.277  -5.193  1.00  0.00           H  
ATOM     95 HG12 ILE A   8      -5.257  25.460  -2.776  1.00  0.00           H  
ATOM     96 HG13 ILE A   8      -3.986  26.622  -3.130  1.00  0.00           H  
ATOM     97 HG21 ILE A   8      -5.660  24.174  -5.343  1.00  0.00           H  
ATOM     98 HG22 ILE A   8      -5.247  23.221  -3.918  1.00  0.00           H  
ATOM     99 HG23 ILE A   8      -4.313  23.038  -5.403  1.00  0.00           H  
ATOM    100 HD11 ILE A   8      -6.492  27.014  -3.856  1.00  0.00           H  
ATOM    101 HD12 ILE A   8      -5.973  26.074  -5.256  1.00  0.00           H  
ATOM    102 HD13 ILE A   8      -5.138  27.572  -4.838  1.00  0.00           H  
ATOM    103  N   ASP A   9      -0.636  23.748  -4.463  1.00  0.00           N  
ATOM    104  CA  ASP A   9       0.308  22.944  -5.232  1.00  0.00           C  
ATOM    105  C   ASP A   9       0.865  21.814  -4.372  1.00  0.00           C  
ATOM    106  O   ASP A   9       0.707  20.635  -4.691  1.00  0.00           O  
ATOM    107  CB  ASP A   9       1.449  23.817  -5.772  1.00  0.00           C  
ATOM    108  CG  ASP A   9       2.259  23.121  -6.850  1.00  0.00           C  
ATOM    109  OD1 ASP A   9       2.927  22.113  -6.537  1.00  0.00           O  
ATOM    110  OD2 ASP A   9       2.229  23.591  -8.006  1.00  0.00           O  
ATOM    111  H   ASP A   9      -0.340  24.589  -4.066  1.00  0.00           H  
ATOM    112  HA  ASP A   9      -0.225  22.509  -6.058  1.00  0.00           H  
ATOM    113  HB2 ASP A   9       1.034  24.719  -6.193  1.00  0.00           H  
ATOM    114  HB3 ASP A   9       2.113  24.075  -4.962  1.00  0.00           H  
ATOM    115  N   LEU A  10       1.510  22.190  -3.277  1.00  0.00           N  
ATOM    116  CA  LEU A  10       2.104  21.223  -2.352  1.00  0.00           C  
ATOM    117  C   LEU A  10       1.041  20.380  -1.637  1.00  0.00           C  
ATOM    118  O   LEU A  10       1.120  19.153  -1.639  1.00  0.00           O  
ATOM    119  CB  LEU A  10       2.989  21.945  -1.324  1.00  0.00           C  
ATOM    120  CG  LEU A  10       2.296  23.042  -0.507  1.00  0.00           C  
ATOM    121  CD1 LEU A  10       1.962  22.539   0.888  1.00  0.00           C  
ATOM    122  CD2 LEU A  10       3.176  24.279  -0.427  1.00  0.00           C  
ATOM    123  H   LEU A  10       1.591  23.146  -3.088  1.00  0.00           H  
ATOM    124  HA  LEU A  10       2.724  20.560  -2.935  1.00  0.00           H  
ATOM    125  HB2 LEU A  10       3.379  21.207  -0.638  1.00  0.00           H  
ATOM    126  HB3 LEU A  10       3.818  22.392  -1.851  1.00  0.00           H  
ATOM    127  HG  LEU A  10       1.369  23.319  -0.993  1.00  0.00           H  
ATOM    128 HD11 LEU A  10       1.912  21.461   0.881  1.00  0.00           H  
ATOM    129 HD12 LEU A  10       1.008  22.941   1.198  1.00  0.00           H  
ATOM    130 HD13 LEU A  10       2.729  22.858   1.578  1.00  0.00           H  
ATOM    131 HD21 LEU A  10       3.343  24.666  -1.420  1.00  0.00           H  
ATOM    132 HD22 LEU A  10       4.122  24.019   0.024  1.00  0.00           H  
ATOM    133 HD23 LEU A  10       2.685  25.030   0.175  1.00  0.00           H  
ATOM    134  N   THR A  11       0.060  21.036  -1.016  1.00  0.00           N  
ATOM    135  CA  THR A  11      -1.002  20.336  -0.282  1.00  0.00           C  
ATOM    136  C   THR A  11      -1.689  19.284  -1.144  1.00  0.00           C  
ATOM    137  O   THR A  11      -1.690  18.099  -0.799  1.00  0.00           O  
ATOM    138  CB  THR A  11      -2.035  21.329   0.256  1.00  0.00           C  
ATOM    139  OG1 THR A  11      -1.398  22.464   0.811  1.00  0.00           O  
ATOM    140  CG2 THR A  11      -2.927  20.747   1.328  1.00  0.00           C  
ATOM    141  H   THR A  11       0.052  22.015  -1.040  1.00  0.00           H  
ATOM    142  HA  THR A  11      -0.539  19.833   0.551  1.00  0.00           H  
ATOM    143  HB  THR A  11      -2.665  21.655  -0.558  1.00  0.00           H  
ATOM    144  HG1 THR A  11      -1.385  23.182   0.151  1.00  0.00           H  
ATOM    145 HG21 THR A  11      -3.733  21.434   1.537  1.00  0.00           H  
ATOM    146 HG22 THR A  11      -2.350  20.587   2.227  1.00  0.00           H  
ATOM    147 HG23 THR A  11      -3.333  19.806   0.988  1.00  0.00           H  
ATOM    148  N   PHE A  12      -2.269  19.709  -2.266  1.00  0.00           N  
ATOM    149  CA  PHE A  12      -2.950  18.788  -3.163  1.00  0.00           C  
ATOM    150  C   PHE A  12      -2.009  17.679  -3.647  1.00  0.00           C  
ATOM    151  O   PHE A  12      -2.450  16.562  -3.925  1.00  0.00           O  
ATOM    152  CB  PHE A  12      -3.523  19.564  -4.342  1.00  0.00           C  
ATOM    153  CG  PHE A  12      -5.021  19.622  -4.348  1.00  0.00           C  
ATOM    154  CD1 PHE A  12      -5.689  20.465  -3.476  1.00  0.00           C  
ATOM    155  CD2 PHE A  12      -5.761  18.838  -5.217  1.00  0.00           C  
ATOM    156  CE1 PHE A  12      -7.070  20.525  -3.470  1.00  0.00           C  
ATOM    157  CE2 PHE A  12      -7.143  18.893  -5.216  1.00  0.00           C  
ATOM    158  CZ  PHE A  12      -7.797  19.737  -4.341  1.00  0.00           C  
ATOM    159  H   PHE A  12      -2.239  20.666  -2.503  1.00  0.00           H  
ATOM    160  HA  PHE A  12      -3.761  18.336  -2.616  1.00  0.00           H  
ATOM    161  HB2 PHE A  12      -3.159  20.575  -4.302  1.00  0.00           H  
ATOM    162  HB3 PHE A  12      -3.194  19.112  -5.254  1.00  0.00           H  
ATOM    163  HD1 PHE A  12      -5.118  21.081  -2.794  1.00  0.00           H  
ATOM    164  HD2 PHE A  12      -5.249  18.177  -5.900  1.00  0.00           H  
ATOM    165  HE1 PHE A  12      -7.579  21.188  -2.784  1.00  0.00           H  
ATOM    166  HE2 PHE A  12      -7.709  18.277  -5.898  1.00  0.00           H  
ATOM    167  HZ  PHE A  12      -8.877  19.783  -4.338  1.00  0.00           H  
ATOM    168  N   HIS A  13      -0.713  17.985  -3.731  1.00  0.00           N  
ATOM    169  CA  HIS A  13       0.281  17.002  -4.170  1.00  0.00           C  
ATOM    170  C   HIS A  13       0.728  16.107  -3.018  1.00  0.00           C  
ATOM    171  O   HIS A  13       0.913  14.907  -3.206  1.00  0.00           O  
ATOM    172  CB  HIS A  13       1.495  17.701  -4.785  1.00  0.00           C  
ATOM    173  CG  HIS A  13       2.215  16.867  -5.800  1.00  0.00           C  
ATOM    174  ND1 HIS A  13       2.505  15.534  -5.604  1.00  0.00           N  
ATOM    175  CD2 HIS A  13       2.708  17.182  -7.020  1.00  0.00           C  
ATOM    176  CE1 HIS A  13       3.146  15.065  -6.659  1.00  0.00           C  
ATOM    177  NE2 HIS A  13       3.283  16.045  -7.534  1.00  0.00           N  
ATOM    178  H   HIS A  13      -0.416  18.889  -3.486  1.00  0.00           H  
ATOM    179  HA  HIS A  13      -0.186  16.373  -4.921  1.00  0.00           H  
ATOM    180  HB2 HIS A  13       1.174  18.611  -5.265  1.00  0.00           H  
ATOM    181  HB3 HIS A  13       2.196  17.945  -4.000  1.00  0.00           H  
ATOM    182  HD1 HIS A  13       2.277  15.011  -4.802  1.00  0.00           H  
ATOM    183  HD2 HIS A  13       2.657  18.150  -7.499  1.00  0.00           H  
ATOM    184  HE1 HIS A  13       3.501  14.051  -6.783  1.00  0.00           H  
ATOM    185  HE2 HIS A  13       3.863  16.014  -8.326  1.00  0.00           H  
ATOM    186  N   LEU A  14       0.908  16.682  -1.832  1.00  0.00           N  
ATOM    187  CA  LEU A  14       1.326  15.895  -0.672  1.00  0.00           C  
ATOM    188  C   LEU A  14       0.164  15.049  -0.151  1.00  0.00           C  
ATOM    189  O   LEU A  14       0.349  13.874   0.180  1.00  0.00           O  
ATOM    190  CB  LEU A  14       1.894  16.794   0.435  1.00  0.00           C  
ATOM    191  CG  LEU A  14       0.897  17.747   1.088  1.00  0.00           C  
ATOM    192  CD1 LEU A  14       0.200  17.080   2.264  1.00  0.00           C  
ATOM    193  CD2 LEU A  14       1.595  19.018   1.540  1.00  0.00           C  
ATOM    194  H   LEU A  14       0.755  17.653  -1.735  1.00  0.00           H  
ATOM    195  HA  LEU A  14       2.101  15.224  -1.004  1.00  0.00           H  
ATOM    196  HB2 LEU A  14       2.311  16.161   1.205  1.00  0.00           H  
ATOM    197  HB3 LEU A  14       2.693  17.385   0.011  1.00  0.00           H  
ATOM    198  HG  LEU A  14       0.147  18.015   0.363  1.00  0.00           H  
ATOM    199 HD11 LEU A  14       0.584  17.486   3.187  1.00  0.00           H  
ATOM    200 HD12 LEU A  14       0.382  16.016   2.235  1.00  0.00           H  
ATOM    201 HD13 LEU A  14      -0.863  17.266   2.203  1.00  0.00           H  
ATOM    202 HD21 LEU A  14       0.873  19.689   1.979  1.00  0.00           H  
ATOM    203 HD22 LEU A  14       2.060  19.495   0.690  1.00  0.00           H  
ATOM    204 HD23 LEU A  14       2.349  18.772   2.272  1.00  0.00           H  
ATOM    205  N   LEU A  15      -1.037  15.639  -0.104  1.00  0.00           N  
ATOM    206  CA  LEU A  15      -2.228  14.921   0.355  1.00  0.00           C  
ATOM    207  C   LEU A  15      -2.624  13.825  -0.633  1.00  0.00           C  
ATOM    208  O   LEU A  15      -3.188  12.808  -0.232  1.00  0.00           O  
ATOM    209  CB  LEU A  15      -3.394  15.893   0.596  1.00  0.00           C  
ATOM    210  CG  LEU A  15      -4.308  16.156  -0.607  1.00  0.00           C  
ATOM    211  CD1 LEU A  15      -5.461  15.165  -0.631  1.00  0.00           C  
ATOM    212  CD2 LEU A  15      -4.842  17.578  -0.566  1.00  0.00           C  
ATOM    213  H   LEU A  15      -1.126  16.577  -0.399  1.00  0.00           H  
ATOM    214  HA  LEU A  15      -1.977  14.439   1.287  1.00  0.00           H  
ATOM    215  HB2 LEU A  15      -4.000  15.498   1.399  1.00  0.00           H  
ATOM    216  HB3 LEU A  15      -2.981  16.839   0.916  1.00  0.00           H  
ATOM    217  HG  LEU A  15      -3.743  16.035  -1.519  1.00  0.00           H  
ATOM    218 HD11 LEU A  15      -5.072  14.159  -0.671  1.00  0.00           H  
ATOM    219 HD12 LEU A  15      -6.074  15.350  -1.500  1.00  0.00           H  
ATOM    220 HD13 LEU A  15      -6.056  15.286   0.262  1.00  0.00           H  
ATOM    221 HD21 LEU A  15      -5.363  17.792  -1.487  1.00  0.00           H  
ATOM    222 HD22 LEU A  15      -4.020  18.268  -0.448  1.00  0.00           H  
ATOM    223 HD23 LEU A  15      -5.522  17.682   0.265  1.00  0.00           H  
ATOM    224  N   ARG A  16      -2.295  14.012  -1.914  1.00  0.00           N  
ATOM    225  CA  ARG A  16      -2.589  13.019  -2.933  1.00  0.00           C  
ATOM    226  C   ARG A  16      -2.109  11.641  -2.469  1.00  0.00           C  
ATOM    227  O   ARG A  16      -2.752  10.622  -2.714  1.00  0.00           O  
ATOM    228  CB  ARG A  16      -1.911  13.428  -4.237  1.00  0.00           C  
ATOM    229  CG  ARG A  16      -0.557  12.794  -4.444  1.00  0.00           C  
ATOM    230  CD  ARG A  16       0.000  13.154  -5.803  1.00  0.00           C  
ATOM    231  NE  ARG A  16      -0.687  12.394  -6.838  1.00  0.00           N  
ATOM    232  CZ  ARG A  16      -0.504  12.549  -8.143  1.00  0.00           C  
ATOM    233  NH1 ARG A  16       0.261  13.523  -8.601  1.00  0.00           N  
ATOM    234  NH2 ARG A  16      -1.104  11.736  -8.991  1.00  0.00           N  
ATOM    235  H   ARG A  16      -1.821  14.823  -2.180  1.00  0.00           H  
ATOM    236  HA  ARG A  16      -3.649  12.988  -3.080  1.00  0.00           H  
ATOM    237  HB2 ARG A  16      -2.541  13.155  -5.062  1.00  0.00           H  
ATOM    238  HB3 ARG A  16      -1.783  14.500  -4.239  1.00  0.00           H  
ATOM    239  HG2 ARG A  16       0.105  13.140  -3.675  1.00  0.00           H  
ATOM    240  HG3 ARG A  16      -0.659  11.719  -4.379  1.00  0.00           H  
ATOM    241  HD2 ARG A  16      -0.144  14.212  -5.973  1.00  0.00           H  
ATOM    242  HD3 ARG A  16       1.055  12.918  -5.826  1.00  0.00           H  
ATOM    243  HE  ARG A  16      -1.321  11.695  -6.523  1.00  0.00           H  
ATOM    244 HH11 ARG A  16       0.706  14.149  -7.963  1.00  0.00           H  
ATOM    245 HH12 ARG A  16       0.394  13.636  -9.581  1.00  0.00           H  
ATOM    246 HH21 ARG A  16      -1.696  10.992  -8.642  1.00  0.00           H  
ATOM    247 HH22 ARG A  16      -0.976  11.851  -9.972  1.00  0.00           H  
ATOM    248  N   THR A  17      -0.974  11.641  -1.770  1.00  0.00           N  
ATOM    249  CA  THR A  17      -0.382  10.422  -1.230  1.00  0.00           C  
ATOM    250  C   THR A  17      -1.408   9.591  -0.453  1.00  0.00           C  
ATOM    251  O   THR A  17      -1.530   8.384  -0.673  1.00  0.00           O  
ATOM    252  CB  THR A  17       0.783  10.785  -0.307  1.00  0.00           C  
ATOM    253  OG1 THR A  17       1.497  11.901  -0.807  1.00  0.00           O  
ATOM    254  CG2 THR A  17       1.775   9.661  -0.109  1.00  0.00           C  
ATOM    255  H   THR A  17      -0.522  12.498  -1.603  1.00  0.00           H  
ATOM    256  HA  THR A  17      -0.008   9.836  -2.055  1.00  0.00           H  
ATOM    257  HB  THR A  17       0.385  11.051   0.661  1.00  0.00           H  
ATOM    258  HG1 THR A  17       1.204  12.706  -0.345  1.00  0.00           H  
ATOM    259 HG21 THR A  17       2.687   9.890  -0.639  1.00  0.00           H  
ATOM    260 HG22 THR A  17       1.359   8.741  -0.492  1.00  0.00           H  
ATOM    261 HG23 THR A  17       1.988   9.551   0.943  1.00  0.00           H  
ATOM    262  N   LEU A  18      -2.139  10.242   0.460  1.00  0.00           N  
ATOM    263  CA  LEU A  18      -3.145   9.551   1.279  1.00  0.00           C  
ATOM    264  C   LEU A  18      -4.239   8.889   0.431  1.00  0.00           C  
ATOM    265  O   LEU A  18      -4.719   7.804   0.769  1.00  0.00           O  
ATOM    266  CB  LEU A  18      -3.767  10.520   2.296  1.00  0.00           C  
ATOM    267  CG  LEU A  18      -4.868  11.440   1.757  1.00  0.00           C  
ATOM    268  CD1 LEU A  18      -6.232  10.783   1.889  1.00  0.00           C  
ATOM    269  CD2 LEU A  18      -4.851  12.772   2.489  1.00  0.00           C  
ATOM    270  H   LEU A  18      -1.996  11.208   0.592  1.00  0.00           H  
ATOM    271  HA  LEU A  18      -2.632   8.774   1.822  1.00  0.00           H  
ATOM    272  HB2 LEU A  18      -4.183   9.937   3.106  1.00  0.00           H  
ATOM    273  HB3 LEU A  18      -2.978  11.141   2.696  1.00  0.00           H  
ATOM    274  HG  LEU A  18      -4.690  11.631   0.710  1.00  0.00           H  
ATOM    275 HD11 LEU A  18      -6.219  10.088   2.715  1.00  0.00           H  
ATOM    276 HD12 LEU A  18      -6.466  10.254   0.977  1.00  0.00           H  
ATOM    277 HD13 LEU A  18      -6.981  11.540   2.068  1.00  0.00           H  
ATOM    278 HD21 LEU A  18      -4.191  13.455   1.976  1.00  0.00           H  
ATOM    279 HD22 LEU A  18      -4.501  12.623   3.500  1.00  0.00           H  
ATOM    280 HD23 LEU A  18      -5.849  13.184   2.511  1.00  0.00           H  
ATOM    281  N   LEU A  19      -4.638   9.540  -0.661  1.00  0.00           N  
ATOM    282  CA  LEU A  19      -5.686   8.993  -1.530  1.00  0.00           C  
ATOM    283  C   LEU A  19      -5.132   8.028  -2.586  1.00  0.00           C  
ATOM    284  O   LEU A  19      -5.860   7.156  -3.075  1.00  0.00           O  
ATOM    285  CB  LEU A  19      -6.489  10.122  -2.199  1.00  0.00           C  
ATOM    286  CG  LEU A  19      -5.688  11.084  -3.081  1.00  0.00           C  
ATOM    287  CD1 LEU A  19      -5.402  10.468  -4.443  1.00  0.00           C  
ATOM    288  CD2 LEU A  19      -6.436  12.396  -3.243  1.00  0.00           C  
ATOM    289  H   LEU A  19      -4.226  10.405  -0.883  1.00  0.00           H  
ATOM    290  HA  LEU A  19      -6.354   8.433  -0.898  1.00  0.00           H  
ATOM    291  HB2 LEU A  19      -7.259   9.672  -2.805  1.00  0.00           H  
ATOM    292  HB3 LEU A  19      -6.965  10.700  -1.421  1.00  0.00           H  
ATOM    293  HG  LEU A  19      -4.742  11.296  -2.607  1.00  0.00           H  
ATOM    294 HD11 LEU A  19      -4.340  10.499  -4.636  1.00  0.00           H  
ATOM    295 HD12 LEU A  19      -5.922  11.026  -5.207  1.00  0.00           H  
ATOM    296 HD13 LEU A  19      -5.740   9.444  -4.454  1.00  0.00           H  
ATOM    297 HD21 LEU A  19      -6.499  12.895  -2.288  1.00  0.00           H  
ATOM    298 HD22 LEU A  19      -7.432  12.200  -3.613  1.00  0.00           H  
ATOM    299 HD23 LEU A  19      -5.910  13.027  -3.945  1.00  0.00           H  
ATOM    300  N   GLU A  20      -3.858   8.186  -2.943  1.00  0.00           N  
ATOM    301  CA  GLU A  20      -3.234   7.323  -3.946  1.00  0.00           C  
ATOM    302  C   GLU A  20      -2.750   6.012  -3.341  1.00  0.00           C  
ATOM    303  O   GLU A  20      -2.792   4.958  -3.982  1.00  0.00           O  
ATOM    304  CB  GLU A  20      -2.090   8.058  -4.646  1.00  0.00           C  
ATOM    305  CG  GLU A  20      -2.222   8.084  -6.169  1.00  0.00           C  
ATOM    306  CD  GLU A  20      -2.214   9.487  -6.761  1.00  0.00           C  
ATOM    307  OE1 GLU A  20      -2.223  10.474  -5.993  1.00  0.00           O  
ATOM    308  OE2 GLU A  20      -2.192   9.608  -8.005  1.00  0.00           O  
ATOM    309  H   GLU A  20      -3.328   8.903  -2.531  1.00  0.00           H  
ATOM    310  HA  GLU A  20      -3.980   7.087  -4.657  1.00  0.00           H  
ATOM    311  HB2 GLU A  20      -2.063   9.078  -4.290  1.00  0.00           H  
ATOM    312  HB3 GLU A  20      -1.158   7.577  -4.393  1.00  0.00           H  
ATOM    313  HG2 GLU A  20      -1.398   7.533  -6.596  1.00  0.00           H  
ATOM    314  HG3 GLU A  20      -3.149   7.603  -6.443  1.00  0.00           H  
ATOM    315  N   LEU A  21      -2.321   6.085  -2.100  1.00  0.00           N  
ATOM    316  CA  LEU A  21      -1.850   4.902  -1.375  1.00  0.00           C  
ATOM    317  C   LEU A  21      -3.019   3.952  -1.118  1.00  0.00           C  
ATOM    318  O   LEU A  21      -2.896   2.737  -1.299  1.00  0.00           O  
ATOM    319  CB  LEU A  21      -1.156   5.293  -0.059  1.00  0.00           C  
ATOM    320  CG  LEU A  21      -2.061   5.854   1.044  1.00  0.00           C  
ATOM    321  CD1 LEU A  21      -2.707   4.730   1.838  1.00  0.00           C  
ATOM    322  CD2 LEU A  21      -1.263   6.758   1.969  1.00  0.00           C  
ATOM    323  H   LEU A  21      -2.347   6.954  -1.658  1.00  0.00           H  
ATOM    324  HA  LEU A  21      -1.137   4.395  -2.010  1.00  0.00           H  
ATOM    325  HB2 LEU A  21      -0.657   4.418   0.330  1.00  0.00           H  
ATOM    326  HB3 LEU A  21      -0.405   6.037  -0.285  1.00  0.00           H  
ATOM    327  HG  LEU A  21      -2.846   6.444   0.595  1.00  0.00           H  
ATOM    328 HD11 LEU A  21      -2.349   4.756   2.856  1.00  0.00           H  
ATOM    329 HD12 LEU A  21      -2.452   3.779   1.392  1.00  0.00           H  
ATOM    330 HD13 LEU A  21      -3.779   4.855   1.831  1.00  0.00           H  
ATOM    331 HD21 LEU A  21      -1.873   7.031   2.818  1.00  0.00           H  
ATOM    332 HD22 LEU A  21      -0.968   7.648   1.437  1.00  0.00           H  
ATOM    333 HD23 LEU A  21      -0.383   6.235   2.312  1.00  0.00           H  
ATOM    334  N   ALA A  22      -4.165   4.521  -0.729  1.00  0.00           N  
ATOM    335  CA  ALA A  22      -5.369   3.735  -0.482  1.00  0.00           C  
ATOM    336  C   ALA A  22      -5.682   2.859  -1.691  1.00  0.00           C  
ATOM    337  O   ALA A  22      -6.085   1.702  -1.549  1.00  0.00           O  
ATOM    338  CB  ALA A  22      -6.543   4.650  -0.155  1.00  0.00           C  
ATOM    339  H   ALA A  22      -4.204   5.495  -0.628  1.00  0.00           H  
ATOM    340  HA  ALA A  22      -5.183   3.099   0.367  1.00  0.00           H  
ATOM    341  HB1 ALA A  22      -7.221   4.140   0.515  1.00  0.00           H  
ATOM    342  HB2 ALA A  22      -7.063   4.911  -1.065  1.00  0.00           H  
ATOM    343  HB3 ALA A  22      -6.177   5.549   0.321  1.00  0.00           H  
ATOM    344  N   ARG A  23      -5.463   3.413  -2.883  1.00  0.00           N  
ATOM    345  CA  ARG A  23      -5.691   2.676  -4.121  1.00  0.00           C  
ATOM    346  C   ARG A  23      -4.716   1.509  -4.205  1.00  0.00           C  
ATOM    347  O   ARG A  23      -5.135   0.360  -4.286  1.00  0.00           O  
ATOM    348  CB  ARG A  23      -5.539   3.590  -5.348  1.00  0.00           C  
ATOM    349  CG  ARG A  23      -6.210   4.954  -5.206  1.00  0.00           C  
ATOM    350  CD  ARG A  23      -7.512   4.875  -4.420  1.00  0.00           C  
ATOM    351  NE  ARG A  23      -8.599   5.596  -5.085  1.00  0.00           N  
ATOM    352  CZ  ARG A  23      -8.686   6.920  -5.161  1.00  0.00           C  
ATOM    353  NH1 ARG A  23      -7.766   7.691  -4.607  1.00  0.00           N  
ATOM    354  NH2 ARG A  23      -9.705   7.471  -5.787  1.00  0.00           N  
ATOM    355  H   ARG A  23      -5.118   4.329  -2.924  1.00  0.00           H  
ATOM    356  HA  ARG A  23      -6.696   2.282  -4.091  1.00  0.00           H  
ATOM    357  HB2 ARG A  23      -4.488   3.752  -5.531  1.00  0.00           H  
ATOM    358  HB3 ARG A  23      -5.969   3.090  -6.206  1.00  0.00           H  
ATOM    359  HG2 ARG A  23      -5.534   5.622  -4.694  1.00  0.00           H  
ATOM    360  HG3 ARG A  23      -6.420   5.343  -6.193  1.00  0.00           H  
ATOM    361  HD2 ARG A  23      -7.794   3.836  -4.315  1.00  0.00           H  
ATOM    362  HD3 ARG A  23      -7.353   5.303  -3.440  1.00  0.00           H  
ATOM    363  HE  ARG A  23      -9.305   5.059  -5.500  1.00  0.00           H  
ATOM    364 HH11 ARG A  23      -6.988   7.278  -4.115  1.00  0.00           H  
ATOM    365 HH12 ARG A  23      -7.839   8.683  -4.676  1.00  0.00           H  
ATOM    366 HH21 ARG A  23     -10.408   6.894  -6.200  1.00  0.00           H  
ATOM    367 HH22 ARG A  23      -9.775   8.464  -5.850  1.00  0.00           H  
ATOM    368  N   THR A  24      -3.415   1.808  -4.143  1.00  0.00           N  
ATOM    369  CA  THR A  24      -2.385   0.764  -4.174  1.00  0.00           C  
ATOM    370  C   THR A  24      -2.678  -0.276  -3.100  1.00  0.00           C  
ATOM    371  O   THR A  24      -2.605  -1.483  -3.347  1.00  0.00           O  
ATOM    372  CB  THR A  24      -0.994   1.357  -3.947  1.00  0.00           C  
ATOM    373  OG1 THR A  24      -0.706   2.342  -4.917  1.00  0.00           O  
ATOM    374  CG2 THR A  24       0.118   0.332  -4.005  1.00  0.00           C  
ATOM    375  H   THR A  24      -3.144   2.747  -4.049  1.00  0.00           H  
ATOM    376  HA  THR A  24      -2.417   0.288  -5.143  1.00  0.00           H  
ATOM    377  HB  THR A  24      -0.968   1.819  -2.970  1.00  0.00           H  
ATOM    378  HG1 THR A  24      -0.859   3.217  -4.548  1.00  0.00           H  
ATOM    379 HG21 THR A  24       0.750   0.537  -4.856  1.00  0.00           H  
ATOM    380 HG22 THR A  24      -0.307  -0.656  -4.102  1.00  0.00           H  
ATOM    381 HG23 THR A  24       0.704   0.385  -3.100  1.00  0.00           H  
ATOM    382  N   GLN A  25      -3.042   0.207  -1.909  1.00  0.00           N  
ATOM    383  CA  GLN A  25      -3.382  -0.664  -0.806  1.00  0.00           C  
ATOM    384  C   GLN A  25      -4.565  -1.534  -1.204  1.00  0.00           C  
ATOM    385  O   GLN A  25      -4.466  -2.758  -1.221  1.00  0.00           O  
ATOM    386  CB  GLN A  25      -3.702   0.176   0.430  1.00  0.00           C  
ATOM    387  CG  GLN A  25      -2.734  -0.042   1.583  1.00  0.00           C  
ATOM    388  CD  GLN A  25      -1.451   0.754   1.424  1.00  0.00           C  
ATOM    389  OE1 GLN A  25      -1.246   1.760   2.096  1.00  0.00           O  
ATOM    390  NE2 GLN A  25      -0.579   0.310   0.529  1.00  0.00           N  
ATOM    391  H   GLN A  25      -3.107   1.181  -1.779  1.00  0.00           H  
ATOM    392  HA  GLN A  25      -2.539  -1.297  -0.603  1.00  0.00           H  
ATOM    393  HB2 GLN A  25      -3.671   1.222   0.157  1.00  0.00           H  
ATOM    394  HB3 GLN A  25      -4.694  -0.064   0.763  1.00  0.00           H  
ATOM    395  HG2 GLN A  25      -3.213   0.260   2.501  1.00  0.00           H  
ATOM    396  HG3 GLN A  25      -2.486  -1.091   1.636  1.00  0.00           H  
ATOM    397 HE21 GLN A  25      -0.801  -0.496   0.022  1.00  0.00           H  
ATOM    398 HE22 GLN A  25       0.253   0.813   0.411  1.00  0.00           H  
ATOM    399  N   SER A  26      -5.664  -0.882  -1.576  1.00  0.00           N  
ATOM    400  CA  SER A  26      -6.865  -1.582  -2.033  1.00  0.00           C  
ATOM    401  C   SER A  26      -6.524  -2.506  -3.200  1.00  0.00           C  
ATOM    402  O   SER A  26      -7.028  -3.630  -3.284  1.00  0.00           O  
ATOM    403  CB  SER A  26      -7.929  -0.579  -2.470  1.00  0.00           C  
ATOM    404  OG  SER A  26      -9.220  -1.170  -2.461  1.00  0.00           O  
ATOM    405  H   SER A  26      -5.655   0.102  -1.574  1.00  0.00           H  
ATOM    406  HA  SER A  26      -7.246  -2.172  -1.216  1.00  0.00           H  
ATOM    407  HB2 SER A  26      -7.922   0.267  -1.799  1.00  0.00           H  
ATOM    408  HB3 SER A  26      -7.707  -0.243  -3.471  1.00  0.00           H  
ATOM    409  HG  SER A  26      -9.567  -1.168  -1.559  1.00  0.00           H  
ATOM    410  N   GLN A  27      -5.660  -2.014  -4.093  1.00  0.00           N  
ATOM    411  CA  GLN A  27      -5.213  -2.766  -5.263  1.00  0.00           C  
ATOM    412  C   GLN A  27      -4.685  -4.131  -4.845  1.00  0.00           C  
ATOM    413  O   GLN A  27      -5.129  -5.161  -5.351  1.00  0.00           O  
ATOM    414  CB  GLN A  27      -4.123  -1.978  -6.002  1.00  0.00           C  
ATOM    415  CG  GLN A  27      -4.307  -1.946  -7.510  1.00  0.00           C  
ATOM    416  CD  GLN A  27      -5.305  -0.893  -7.952  1.00  0.00           C  
ATOM    417  OE1 GLN A  27      -5.342   0.211  -7.414  1.00  0.00           O  
ATOM    418  NE2 GLN A  27      -6.123  -1.229  -8.935  1.00  0.00           N  
ATOM    419  H   GLN A  27      -5.306  -1.101  -3.957  1.00  0.00           H  
ATOM    420  HA  GLN A  27      -6.056  -2.907  -5.915  1.00  0.00           H  
ATOM    421  HB2 GLN A  27      -4.129  -0.961  -5.643  1.00  0.00           H  
ATOM    422  HB3 GLN A  27      -3.161  -2.418  -5.784  1.00  0.00           H  
ATOM    423  HG2 GLN A  27      -3.355  -1.730  -7.971  1.00  0.00           H  
ATOM    424  HG3 GLN A  27      -4.655  -2.913  -7.840  1.00  0.00           H  
ATOM    425 HE21 GLN A  27      -6.043  -2.126  -9.319  1.00  0.00           H  
ATOM    426 HE22 GLN A  27      -6.774  -0.565  -9.238  1.00  0.00           H  
ATOM    427  N   ARG A  28      -3.755  -4.129  -3.898  1.00  0.00           N  
ATOM    428  CA  ARG A  28      -3.190  -5.372  -3.387  1.00  0.00           C  
ATOM    429  C   ARG A  28      -4.174  -6.035  -2.423  1.00  0.00           C  
ATOM    430  O   ARG A  28      -4.345  -7.251  -2.441  1.00  0.00           O  
ATOM    431  CB  ARG A  28      -1.848  -5.122  -2.697  1.00  0.00           C  
ATOM    432  CG  ARG A  28      -1.965  -4.338  -1.405  1.00  0.00           C  
ATOM    433  CD  ARG A  28      -0.614  -4.153  -0.740  1.00  0.00           C  
ATOM    434  NE  ARG A  28      -0.157  -5.384  -0.089  1.00  0.00           N  
ATOM    435  CZ  ARG A  28       0.934  -5.475   0.658  1.00  0.00           C  
ATOM    436  NH1 ARG A  28       1.716  -4.425   0.831  1.00  0.00           N  
ATOM    437  NH2 ARG A  28       1.252  -6.623   1.224  1.00  0.00           N  
ATOM    438  H   ARG A  28      -3.459  -3.272  -3.523  1.00  0.00           H  
ATOM    439  HA  ARG A  28      -3.038  -6.029  -4.222  1.00  0.00           H  
ATOM    440  HB2 ARG A  28      -1.388  -6.075  -2.475  1.00  0.00           H  
ATOM    441  HB3 ARG A  28      -1.207  -4.572  -3.371  1.00  0.00           H  
ATOM    442  HG2 ARG A  28      -2.385  -3.371  -1.629  1.00  0.00           H  
ATOM    443  HG3 ARG A  28      -2.621  -4.871  -0.730  1.00  0.00           H  
ATOM    444  HD2 ARG A  28       0.105  -3.860  -1.491  1.00  0.00           H  
ATOM    445  HD3 ARG A  28      -0.700  -3.373   0.004  1.00  0.00           H  
ATOM    446  HE  ARG A  28      -0.711  -6.206  -0.222  1.00  0.00           H  
ATOM    447 HH11 ARG A  28       1.488  -3.557   0.398  1.00  0.00           H  
ATOM    448 HH12 ARG A  28       2.537  -4.500   1.393  1.00  0.00           H  
ATOM    449 HH21 ARG A  28       0.664  -7.437   1.088  1.00  0.00           H  
ATOM    450 HH22 ARG A  28       2.072  -6.693   1.786  1.00  0.00           H  
ATOM    451  N   GLU A  29      -4.827  -5.214  -1.597  1.00  0.00           N  
ATOM    452  CA  GLU A  29      -5.806  -5.689  -0.627  1.00  0.00           C  
ATOM    453  C   GLU A  29      -6.791  -6.664  -1.258  1.00  0.00           C  
ATOM    454  O   GLU A  29      -6.840  -7.824  -0.883  1.00  0.00           O  
ATOM    455  CB  GLU A  29      -6.557  -4.500  -0.026  1.00  0.00           C  
ATOM    456  CG  GLU A  29      -6.727  -4.587   1.478  1.00  0.00           C  
ATOM    457  CD  GLU A  29      -8.137  -4.268   1.920  1.00  0.00           C  
ATOM    458  OE1 GLU A  29      -8.480  -3.068   1.983  1.00  0.00           O  
ATOM    459  OE2 GLU A  29      -8.899  -5.216   2.198  1.00  0.00           O  
ATOM    460  H   GLU A  29      -4.647  -4.249  -1.645  1.00  0.00           H  
ATOM    461  HA  GLU A  29      -5.276  -6.200   0.157  1.00  0.00           H  
ATOM    462  HB2 GLU A  29      -6.016  -3.596  -0.249  1.00  0.00           H  
ATOM    463  HB3 GLU A  29      -7.535  -4.443  -0.476  1.00  0.00           H  
ATOM    464  HG2 GLU A  29      -6.483  -5.587   1.796  1.00  0.00           H  
ATOM    465  HG3 GLU A  29      -6.052  -3.886   1.946  1.00  0.00           H  
ATOM    466  N   ARG A  30      -7.564  -6.187  -2.224  1.00  0.00           N  
ATOM    467  CA  ARG A  30      -8.549  -7.028  -2.913  1.00  0.00           C  
ATOM    468  C   ARG A  30      -7.932  -8.340  -3.406  1.00  0.00           C  
ATOM    469  O   ARG A  30      -8.592  -9.385  -3.406  1.00  0.00           O  
ATOM    470  CB  ARG A  30      -9.179  -6.264  -4.072  1.00  0.00           C  
ATOM    471  CG  ARG A  30      -8.170  -5.810  -5.105  1.00  0.00           C  
ATOM    472  CD  ARG A  30      -8.697  -4.647  -5.921  1.00  0.00           C  
ATOM    473  NE  ARG A  30      -9.072  -3.519  -5.064  1.00  0.00           N  
ATOM    474  CZ  ARG A  30     -10.077  -2.688  -5.308  1.00  0.00           C  
ATOM    475  NH1 ARG A  30     -10.807  -2.822  -6.397  1.00  0.00           N  
ATOM    476  NH2 ARG A  30     -10.352  -1.714  -4.464  1.00  0.00           N  
ATOM    477  H   ARG A  30      -7.468  -5.246  -2.484  1.00  0.00           H  
ATOM    478  HA  ARG A  30      -9.315  -7.268  -2.208  1.00  0.00           H  
ATOM    479  HB2 ARG A  30      -9.902  -6.902  -4.561  1.00  0.00           H  
ATOM    480  HB3 ARG A  30      -9.684  -5.392  -3.684  1.00  0.00           H  
ATOM    481  HG2 ARG A  30      -7.265  -5.503  -4.600  1.00  0.00           H  
ATOM    482  HG3 ARG A  30      -7.956  -6.638  -5.754  1.00  0.00           H  
ATOM    483  HD2 ARG A  30      -7.927  -4.329  -6.612  1.00  0.00           H  
ATOM    484  HD3 ARG A  30      -9.563  -4.979  -6.473  1.00  0.00           H  
ATOM    485  HE  ARG A  30      -8.540  -3.383  -4.246  1.00  0.00           H  
ATOM    486 HH11 ARG A  30     -10.606  -3.551  -7.047  1.00  0.00           H  
ATOM    487 HH12 ARG A  30     -11.565  -2.198  -6.570  1.00  0.00           H  
ATOM    488 HH21 ARG A  30      -9.794  -1.594  -3.618  1.00  0.00           H  
ATOM    489 HH22 ARG A  30     -11.106  -1.091  -4.650  1.00  0.00           H  
ATOM    490  N   ALA A  31      -6.661  -8.285  -3.804  1.00  0.00           N  
ATOM    491  CA  ALA A  31      -5.950  -9.469  -4.272  1.00  0.00           C  
ATOM    492  C   ALA A  31      -5.472 -10.311  -3.088  1.00  0.00           C  
ATOM    493  O   ALA A  31      -5.619 -11.532  -3.081  1.00  0.00           O  
ATOM    494  CB  ALA A  31      -4.778  -9.066  -5.159  1.00  0.00           C  
ATOM    495  H   ALA A  31      -6.186  -7.428  -3.764  1.00  0.00           H  
ATOM    496  HA  ALA A  31      -6.633 -10.059  -4.860  1.00  0.00           H  
ATOM    497  HB1 ALA A  31      -4.514  -9.890  -5.805  1.00  0.00           H  
ATOM    498  HB2 ALA A  31      -3.931  -8.808  -4.541  1.00  0.00           H  
ATOM    499  HB3 ALA A  31      -5.058  -8.213  -5.760  1.00  0.00           H  
ATOM    500  N   GLU A  32      -4.913  -9.639  -2.085  1.00  0.00           N  
ATOM    501  CA  GLU A  32      -4.422 -10.303  -0.879  1.00  0.00           C  
ATOM    502  C   GLU A  32      -5.580 -10.788  -0.021  1.00  0.00           C  
ATOM    503  O   GLU A  32      -5.631 -11.956   0.352  1.00  0.00           O  
ATOM    504  CB  GLU A  32      -3.534  -9.356  -0.070  1.00  0.00           C  
ATOM    505  CG  GLU A  32      -2.078  -9.801   0.000  1.00  0.00           C  
ATOM    506  CD  GLU A  32      -1.116  -8.642   0.163  1.00  0.00           C  
ATOM    507  OE1 GLU A  32      -1.300  -7.611  -0.515  1.00  0.00           O  
ATOM    508  OE2 GLU A  32      -0.168  -8.760   0.969  1.00  0.00           O  
ATOM    509  H   GLU A  32      -4.838  -8.658  -2.154  1.00  0.00           H  
ATOM    510  HA  GLU A  32      -3.838 -11.157  -1.186  1.00  0.00           H  
ATOM    511  HB2 GLU A  32      -3.571  -8.376  -0.521  1.00  0.00           H  
ATOM    512  HB3 GLU A  32      -3.918  -9.291   0.938  1.00  0.00           H  
ATOM    513  HG2 GLU A  32      -1.958 -10.465   0.842  1.00  0.00           H  
ATOM    514  HG3 GLU A  32      -1.831 -10.326  -0.910  1.00  0.00           H  
ATOM    515  N   GLN A  33      -6.524  -9.895   0.270  1.00  0.00           N  
ATOM    516  CA  GLN A  33      -7.696 -10.252   1.066  1.00  0.00           C  
ATOM    517  C   GLN A  33      -8.360 -11.491   0.477  1.00  0.00           C  
ATOM    518  O   GLN A  33      -8.855 -12.350   1.209  1.00  0.00           O  
ATOM    519  CB  GLN A  33      -8.690  -9.083   1.121  1.00  0.00           C  
ATOM    520  CG  GLN A  33      -8.781  -8.412   2.488  1.00  0.00           C  
ATOM    521  CD  GLN A  33      -7.436  -7.952   3.029  1.00  0.00           C  
ATOM    522  OE1 GLN A  33      -6.434  -7.929   2.317  1.00  0.00           O  
ATOM    523  NE2 GLN A  33      -7.409  -7.583   4.299  1.00  0.00           N  
ATOM    524  H   GLN A  33      -6.441  -8.972  -0.079  1.00  0.00           H  
ATOM    525  HA  GLN A  33      -7.360 -10.484   2.064  1.00  0.00           H  
ATOM    526  HB2 GLN A  33      -8.391  -8.337   0.400  1.00  0.00           H  
ATOM    527  HB3 GLN A  33      -9.671  -9.449   0.858  1.00  0.00           H  
ATOM    528  HG2 GLN A  33      -9.426  -7.550   2.406  1.00  0.00           H  
ATOM    529  HG3 GLN A  33      -9.211  -9.113   3.187  1.00  0.00           H  
ATOM    530 HE21 GLN A  33      -8.241  -7.622   4.812  1.00  0.00           H  
ATOM    531 HE22 GLN A  33      -6.556  -7.284   4.672  1.00  0.00           H  
ATOM    532  N   ASN A  34      -8.327 -11.594  -0.854  1.00  0.00           N  
ATOM    533  CA  ASN A  34      -8.884 -12.742  -1.545  1.00  0.00           C  
ATOM    534  C   ASN A  34      -8.196 -14.020  -1.067  1.00  0.00           C  
ATOM    535  O   ASN A  34      -8.861 -14.987  -0.698  1.00  0.00           O  
ATOM    536  CB  ASN A  34      -8.717 -12.570  -3.057  1.00  0.00           C  
ATOM    537  CG  ASN A  34     -10.042 -12.556  -3.789  1.00  0.00           C  
ATOM    538  OD1 ASN A  34     -10.655 -13.596  -4.006  1.00  0.00           O  
ATOM    539  ND2 ASN A  34     -10.493 -11.371  -4.170  1.00  0.00           N  
ATOM    540  H   ASN A  34      -7.892 -10.891  -1.381  1.00  0.00           H  
ATOM    541  HA  ASN A  34      -9.934 -12.800  -1.306  1.00  0.00           H  
ATOM    542  HB2 ASN A  34      -8.213 -11.635  -3.253  1.00  0.00           H  
ATOM    543  HB3 ASN A  34      -8.121 -13.379  -3.441  1.00  0.00           H  
ATOM    544 HD21 ASN A  34      -9.951 -10.576  -3.961  1.00  0.00           H  
ATOM    545 HD22 ASN A  34     -11.349 -11.336  -4.645  1.00  0.00           H  
ATOM    546  N   ARG A  35      -6.859 -14.009  -1.040  1.00  0.00           N  
ATOM    547  CA  ARG A  35      -6.102 -15.167  -0.567  1.00  0.00           C  
ATOM    548  C   ARG A  35      -6.122 -15.239   0.960  1.00  0.00           C  
ATOM    549  O   ARG A  35      -6.166 -16.326   1.538  1.00  0.00           O  
ATOM    550  CB  ARG A  35      -4.659 -15.149  -1.089  1.00  0.00           C  
ATOM    551  CG  ARG A  35      -3.880 -13.903  -0.712  1.00  0.00           C  
ATOM    552  CD  ARG A  35      -2.389 -14.075  -0.960  1.00  0.00           C  
ATOM    553  NE  ARG A  35      -1.771 -14.969   0.027  1.00  0.00           N  
ATOM    554  CZ  ARG A  35      -0.466 -15.190   0.133  1.00  0.00           C  
ATOM    555  NH1 ARG A  35       0.386 -14.589  -0.676  1.00  0.00           N  
ATOM    556  NH2 ARG A  35      -0.017 -16.018   1.055  1.00  0.00           N  
ATOM    557  H   ARG A  35      -6.377 -13.199  -1.320  1.00  0.00           H  
ATOM    558  HA  ARG A  35      -6.591 -16.037  -0.946  1.00  0.00           H  
ATOM    559  HB2 ARG A  35      -4.136 -16.007  -0.693  1.00  0.00           H  
ATOM    560  HB3 ARG A  35      -4.681 -15.221  -2.167  1.00  0.00           H  
ATOM    561  HG2 ARG A  35      -4.245 -13.082  -1.305  1.00  0.00           H  
ATOM    562  HG3 ARG A  35      -4.042 -13.691   0.335  1.00  0.00           H  
ATOM    563  HD2 ARG A  35      -2.248 -14.489  -1.949  1.00  0.00           H  
ATOM    564  HD3 ARG A  35      -1.915 -13.105  -0.904  1.00  0.00           H  
ATOM    565  HE  ARG A  35      -2.373 -15.435   0.647  1.00  0.00           H  
ATOM    566 HH11 ARG A  35       0.051 -13.962  -1.375  1.00  0.00           H  
ATOM    567 HH12 ARG A  35       1.366 -14.760  -0.589  1.00  0.00           H  
ATOM    568 HH21 ARG A  35      -0.658 -16.475   1.669  1.00  0.00           H  
ATOM    569 HH22 ARG A  35       0.963 -16.191   1.139  1.00  0.00           H  
ATOM    570  N   ILE A  36      -6.115 -14.071   1.604  1.00  0.00           N  
ATOM    571  CA  ILE A  36      -6.153 -13.992   3.066  1.00  0.00           C  
ATOM    572  C   ILE A  36      -7.408 -14.676   3.601  1.00  0.00           C  
ATOM    573  O   ILE A  36      -7.342 -15.486   4.525  1.00  0.00           O  
ATOM    574  CB  ILE A  36      -6.107 -12.528   3.563  1.00  0.00           C  
ATOM    575  CG1 ILE A  36      -4.746 -11.897   3.251  1.00  0.00           C  
ATOM    576  CG2 ILE A  36      -6.397 -12.452   5.057  1.00  0.00           C  
ATOM    577  CD1 ILE A  36      -3.604 -12.473   4.063  1.00  0.00           C  
ATOM    578  H   ILE A  36      -6.098 -13.236   1.077  1.00  0.00           H  
ATOM    579  HA  ILE A  36      -5.293 -14.511   3.449  1.00  0.00           H  
ATOM    580  HB  ILE A  36      -6.876 -11.973   3.046  1.00  0.00           H  
ATOM    581 HG12 ILE A  36      -4.515 -12.047   2.208  1.00  0.00           H  
ATOM    582 HG13 ILE A  36      -4.795 -10.837   3.455  1.00  0.00           H  
ATOM    583 HG21 ILE A  36      -7.455 -12.305   5.212  1.00  0.00           H  
ATOM    584 HG22 ILE A  36      -5.852 -11.624   5.488  1.00  0.00           H  
ATOM    585 HG23 ILE A  36      -6.086 -13.372   5.532  1.00  0.00           H  
ATOM    586 HD11 ILE A  36      -3.189 -11.703   4.696  1.00  0.00           H  
ATOM    587 HD12 ILE A  36      -2.839 -12.842   3.396  1.00  0.00           H  
ATOM    588 HD13 ILE A  36      -3.971 -13.283   4.674  1.00  0.00           H  
ATOM    589  N   ILE A  37      -8.544 -14.356   2.994  1.00  0.00           N  
ATOM    590  CA  ILE A  37      -9.821 -14.950   3.384  1.00  0.00           C  
ATOM    591  C   ILE A  37      -9.924 -16.393   2.877  1.00  0.00           C  
ATOM    592  O   ILE A  37     -10.464 -17.262   3.565  1.00  0.00           O  
ATOM    593  CB  ILE A  37     -11.018 -14.128   2.849  1.00  0.00           C  
ATOM    594  CG1 ILE A  37     -11.009 -12.717   3.443  1.00  0.00           C  
ATOM    595  CG2 ILE A  37     -12.335 -14.825   3.165  1.00  0.00           C  
ATOM    596  CD1 ILE A  37     -10.931 -12.692   4.955  1.00  0.00           C  
ATOM    597  H   ILE A  37      -8.520 -13.711   2.253  1.00  0.00           H  
ATOM    598  HA  ILE A  37      -9.870 -14.959   4.464  1.00  0.00           H  
ATOM    599  HB  ILE A  37     -10.925 -14.059   1.775  1.00  0.00           H  
ATOM    600 HG12 ILE A  37     -10.156 -12.177   3.060  1.00  0.00           H  
ATOM    601 HG13 ILE A  37     -11.914 -12.205   3.149  1.00  0.00           H  
ATOM    602 HG21 ILE A  37     -12.294 -15.238   4.163  1.00  0.00           H  
ATOM    603 HG22 ILE A  37     -12.502 -15.620   2.453  1.00  0.00           H  
ATOM    604 HG23 ILE A  37     -13.143 -14.111   3.105  1.00  0.00           H  
ATOM    605 HD11 ILE A  37     -11.636 -13.403   5.364  1.00  0.00           H  
ATOM    606 HD12 ILE A  37     -11.172 -11.702   5.312  1.00  0.00           H  
ATOM    607 HD13 ILE A  37      -9.932 -12.955   5.269  1.00  0.00           H  
ATOM    608  N   PHE A  38      -9.392 -16.641   1.675  1.00  0.00           N  
ATOM    609  CA  PHE A  38      -9.412 -17.977   1.072  1.00  0.00           C  
ATOM    610  C   PHE A  38      -8.904 -19.047   2.042  1.00  0.00           C  
ATOM    611  O   PHE A  38      -9.421 -20.163   2.067  1.00  0.00           O  
ATOM    612  CB  PHE A  38      -8.568 -17.994  -0.208  1.00  0.00           C  
ATOM    613  CG  PHE A  38      -9.330 -18.422  -1.430  1.00  0.00           C  
ATOM    614  CD1 PHE A  38     -10.085 -17.508  -2.146  1.00  0.00           C  
ATOM    615  CD2 PHE A  38      -9.290 -19.737  -1.863  1.00  0.00           C  
ATOM    616  CE1 PHE A  38     -10.786 -17.898  -3.273  1.00  0.00           C  
ATOM    617  CE2 PHE A  38      -9.989 -20.133  -2.987  1.00  0.00           C  
ATOM    618  CZ  PHE A  38     -10.738 -19.212  -3.693  1.00  0.00           C  
ATOM    619  H   PHE A  38      -8.971 -15.905   1.179  1.00  0.00           H  
ATOM    620  HA  PHE A  38     -10.433 -18.206   0.818  1.00  0.00           H  
ATOM    621  HB2 PHE A  38      -8.182 -17.005  -0.389  1.00  0.00           H  
ATOM    622  HB3 PHE A  38      -7.741 -18.677  -0.075  1.00  0.00           H  
ATOM    623  HD1 PHE A  38     -10.124 -16.480  -1.819  1.00  0.00           H  
ATOM    624  HD2 PHE A  38      -8.705 -20.459  -1.310  1.00  0.00           H  
ATOM    625  HE1 PHE A  38     -11.371 -17.175  -3.822  1.00  0.00           H  
ATOM    626  HE2 PHE A  38      -9.950 -21.163  -3.313  1.00  0.00           H  
ATOM    627  HZ  PHE A  38     -11.285 -19.519  -4.572  1.00  0.00           H  
ATOM    628  N   ASP A  39      -7.891 -18.698   2.837  1.00  0.00           N  
ATOM    629  CA  ASP A  39      -7.312 -19.627   3.807  1.00  0.00           C  
ATOM    630  C   ASP A  39      -8.174 -19.767   5.080  1.00  0.00           C  
ATOM    631  O   ASP A  39      -7.762 -20.421   6.040  1.00  0.00           O  
ATOM    632  CB  ASP A  39      -5.888 -19.185   4.168  1.00  0.00           C  
ATOM    633  CG  ASP A  39      -4.826 -20.059   3.530  1.00  0.00           C  
ATOM    634  OD1 ASP A  39      -4.659 -19.985   2.295  1.00  0.00           O  
ATOM    635  OD2 ASP A  39      -4.158 -20.815   4.265  1.00  0.00           O  
ATOM    636  H   ASP A  39      -7.522 -17.799   2.766  1.00  0.00           H  
ATOM    637  HA  ASP A  39      -7.261 -20.587   3.329  1.00  0.00           H  
ATOM    638  HB2 ASP A  39      -5.735 -18.169   3.834  1.00  0.00           H  
ATOM    639  HB3 ASP A  39      -5.764 -19.228   5.240  1.00  0.00           H  
ATOM    640  N   SER A  40      -9.371 -19.164   5.075  1.00  0.00           N  
ATOM    641  CA  SER A  40     -10.300 -19.225   6.213  1.00  0.00           C  
ATOM    642  C   SER A  40      -9.888 -18.295   7.363  1.00  0.00           C  
ATOM    643  O   SER A  40     -10.322 -18.497   8.503  1.00  0.00           O  
ATOM    644  CB  SER A  40     -10.434 -20.664   6.726  1.00  0.00           C  
ATOM    645  OG  SER A  40     -11.392 -20.748   7.771  1.00  0.00           O  
ATOM    646  H   SER A  40      -9.646 -18.668   4.279  1.00  0.00           H  
ATOM    647  HA  SER A  40     -11.266 -18.904   5.855  1.00  0.00           H  
ATOM    648  HB2 SER A  40     -10.746 -21.305   5.915  1.00  0.00           H  
ATOM    649  HB3 SER A  40      -9.479 -20.999   7.101  1.00  0.00           H  
ATOM    650  HG  SER A  40     -11.176 -20.100   8.457  1.00  0.00           H  
ATOM    651  N   VAL A  41      -9.075 -17.274   7.056  1.00  0.00           N  
ATOM    652  CA  VAL A  41      -8.614 -16.298   8.056  1.00  0.00           C  
ATOM    653  C   VAL A  41      -7.510 -16.869   8.952  1.00  0.00           C  
ATOM    654  O   VAL A  41      -6.505 -16.159   9.167  1.00  0.00           O  
ATOM    655  CB  VAL A  41      -9.774 -15.780   8.942  1.00  0.00           C  
ATOM    656  CG1 VAL A  41      -9.301 -14.641   9.832  1.00  0.00           C  
ATOM    657  CG2 VAL A  41     -10.952 -15.329   8.090  1.00  0.00           C  
ATOM    658  OXT VAL A  41      -7.658 -18.012   9.438  1.00  0.00           O  
ATOM    659  H   VAL A  41      -8.781 -17.167   6.128  1.00  0.00           H  
ATOM    660  HA  VAL A  41      -8.207 -15.454   7.518  1.00  0.00           H  
ATOM    661  HB  VAL A  41     -10.103 -16.590   9.577  1.00  0.00           H  
ATOM    662 HG11 VAL A  41     -10.114 -14.318  10.466  1.00  0.00           H  
ATOM    663 HG12 VAL A  41      -8.974 -13.817   9.216  1.00  0.00           H  
ATOM    664 HG13 VAL A  41      -8.479 -14.981  10.445  1.00  0.00           H  
ATOM    665 HG21 VAL A  41     -11.793 -15.107   8.729  1.00  0.00           H  
ATOM    666 HG22 VAL A  41     -11.221 -16.116   7.401  1.00  0.00           H  
ATOM    667 HG23 VAL A  41     -10.678 -14.445   7.536  1.00  0.00           H  
TER     668      VAL A  41                                                      
ENDMDL                                                                          
MODEL        4                                                                  
ATOM      1  N   ASP A   2      -7.016  34.747  -6.755  1.00  0.00           N  
ATOM      2  CA  ASP A   2      -6.267  34.150  -7.900  1.00  0.00           C  
ATOM      3  C   ASP A   2      -5.695  32.776  -7.535  1.00  0.00           C  
ATOM      4  O   ASP A   2      -5.677  32.398  -6.362  1.00  0.00           O  
ATOM      5  CB  ASP A   2      -5.141  35.114  -8.298  1.00  0.00           C  
ATOM      6  CG  ASP A   2      -5.661  36.487  -8.671  1.00  0.00           C  
ATOM      7  OD1 ASP A   2      -6.442  37.057  -7.877  1.00  0.00           O  
ATOM      8  OD2 ASP A   2      -5.298  36.984  -9.752  1.00  0.00           O  
ATOM      9  H1  ASP A   2      -7.098  35.775  -6.930  1.00  0.00           H  
ATOM     10  H2  ASP A   2      -6.473  34.557  -5.888  1.00  0.00           H  
ATOM     11  H3  ASP A   2      -7.952  34.300  -6.718  1.00  0.00           H  
ATOM     12  HA  ASP A   2      -6.948  34.035  -8.732  1.00  0.00           H  
ATOM     13  HB2 ASP A   2      -4.457  35.224  -7.471  1.00  0.00           H  
ATOM     14  HB3 ASP A   2      -4.611  34.709  -9.148  1.00  0.00           H  
ATOM     15  N   ASN A   3      -5.232  32.033  -8.541  1.00  0.00           N  
ATOM     16  CA  ASN A   3      -4.666  30.704  -8.316  1.00  0.00           C  
ATOM     17  C   ASN A   3      -3.158  30.685  -8.589  1.00  0.00           C  
ATOM     18  O   ASN A   3      -2.721  30.308  -9.679  1.00  0.00           O  
ATOM     19  CB  ASN A   3      -5.376  29.667  -9.199  1.00  0.00           C  
ATOM     20  CG  ASN A   3      -4.943  28.245  -8.890  1.00  0.00           C  
ATOM     21  OD1 ASN A   3      -5.517  27.585  -8.029  1.00  0.00           O  
ATOM     22  ND2 ASN A   3      -3.919  27.768  -9.583  1.00  0.00           N  
ATOM     23  H   ASN A   3      -5.273  32.386  -9.454  1.00  0.00           H  
ATOM     24  HA  ASN A   3      -4.831  30.447  -7.280  1.00  0.00           H  
ATOM     25  HB2 ASN A   3      -6.441  29.739  -9.042  1.00  0.00           H  
ATOM     26  HB3 ASN A   3      -5.154  29.875 -10.236  1.00  0.00           H  
ATOM     27 HD21 ASN A   3      -3.498  28.351 -10.250  1.00  0.00           H  
ATOM     28 HD22 ASN A   3      -3.626  26.851  -9.400  1.00  0.00           H  
ATOM     29  N   PRO A   4      -2.338  31.085  -7.595  1.00  0.00           N  
ATOM     30  CA  PRO A   4      -0.875  31.098  -7.737  1.00  0.00           C  
ATOM     31  C   PRO A   4      -0.269  29.691  -7.734  1.00  0.00           C  
ATOM     32  O   PRO A   4       0.887  29.501  -8.107  1.00  0.00           O  
ATOM     33  CB  PRO A   4      -0.413  31.895  -6.516  1.00  0.00           C  
ATOM     34  CG  PRO A   4      -1.479  31.677  -5.498  1.00  0.00           C  
ATOM     35  CD  PRO A   4      -2.770  31.546  -6.260  1.00  0.00           C  
ATOM     36  HA  PRO A   4      -0.577  31.602  -8.636  1.00  0.00           H  
ATOM     37  HB2 PRO A   4       0.543  31.519  -6.180  1.00  0.00           H  
ATOM     38  HB3 PRO A   4      -0.324  32.938  -6.778  1.00  0.00           H  
ATOM     39  HG2 PRO A   4      -1.278  30.772  -4.943  1.00  0.00           H  
ATOM     40  HG3 PRO A   4      -1.524  32.524  -4.828  1.00  0.00           H  
ATOM     41  HD2 PRO A   4      -3.414  30.817  -5.788  1.00  0.00           H  
ATOM     42  HD3 PRO A   4      -3.268  32.503  -6.325  1.00  0.00           H  
ATOM     43  N   SER A   5      -1.069  28.713  -7.314  1.00  0.00           N  
ATOM     44  CA  SER A   5      -0.653  27.307  -7.260  1.00  0.00           C  
ATOM     45  C   SER A   5       0.435  27.035  -6.216  1.00  0.00           C  
ATOM     46  O   SER A   5       0.955  25.922  -6.144  1.00  0.00           O  
ATOM     47  CB  SER A   5      -0.180  26.837  -8.638  1.00  0.00           C  
ATOM     48  OG  SER A   5      -0.264  25.425  -8.748  1.00  0.00           O  
ATOM     49  H   SER A   5      -1.976  28.943  -7.041  1.00  0.00           H  
ATOM     50  HA  SER A   5      -1.519  26.735  -6.985  1.00  0.00           H  
ATOM     51  HB2 SER A   5      -0.800  27.283  -9.401  1.00  0.00           H  
ATOM     52  HB3 SER A   5       0.847  27.139  -8.788  1.00  0.00           H  
ATOM     53  HG  SER A   5       0.459  25.019  -8.255  1.00  0.00           H  
ATOM     54  N   LEU A   6       0.768  28.031  -5.396  1.00  0.00           N  
ATOM     55  CA  LEU A   6       1.790  27.850  -4.359  1.00  0.00           C  
ATOM     56  C   LEU A   6       1.299  26.899  -3.269  1.00  0.00           C  
ATOM     57  O   LEU A   6       1.986  25.943  -2.911  1.00  0.00           O  
ATOM     58  CB  LEU A   6       2.221  29.196  -3.754  1.00  0.00           C  
ATOM     59  CG  LEU A   6       1.085  30.105  -3.283  1.00  0.00           C  
ATOM     60  CD1 LEU A   6       0.953  30.058  -1.769  1.00  0.00           C  
ATOM     61  CD2 LEU A   6       1.323  31.534  -3.746  1.00  0.00           C  
ATOM     62  H   LEU A   6       0.314  28.889  -5.481  1.00  0.00           H  
ATOM     63  HA  LEU A   6       2.640  27.397  -4.832  1.00  0.00           H  
ATOM     64  HB2 LEU A   6       2.865  28.996  -2.911  1.00  0.00           H  
ATOM     65  HB3 LEU A   6       2.792  29.730  -4.500  1.00  0.00           H  
ATOM     66  HG  LEU A   6       0.159  29.762  -3.712  1.00  0.00           H  
ATOM     67 HD11 LEU A   6       0.867  29.032  -1.446  1.00  0.00           H  
ATOM     68 HD12 LEU A   6       0.075  30.608  -1.467  1.00  0.00           H  
ATOM     69 HD13 LEU A   6       1.829  30.503  -1.319  1.00  0.00           H  
ATOM     70 HD21 LEU A   6       0.383  32.062  -3.779  1.00  0.00           H  
ATOM     71 HD22 LEU A   6       1.767  31.525  -4.729  1.00  0.00           H  
ATOM     72 HD23 LEU A   6       1.989  32.029  -3.055  1.00  0.00           H  
ATOM     73  N   SER A   7       0.096  27.154  -2.767  1.00  0.00           N  
ATOM     74  CA  SER A   7      -0.506  26.306  -1.736  1.00  0.00           C  
ATOM     75  C   SER A   7      -1.102  25.041  -2.357  1.00  0.00           C  
ATOM     76  O   SER A   7      -1.215  24.004  -1.700  1.00  0.00           O  
ATOM     77  CB  SER A   7      -1.586  27.074  -0.971  1.00  0.00           C  
ATOM     78  OG  SER A   7      -2.118  26.291   0.085  1.00  0.00           O  
ATOM     79  H   SER A   7      -0.407  27.919  -3.111  1.00  0.00           H  
ATOM     80  HA  SER A   7       0.273  26.017  -1.050  1.00  0.00           H  
ATOM     81  HB2 SER A   7      -1.157  27.975  -0.556  1.00  0.00           H  
ATOM     82  HB3 SER A   7      -2.386  27.337  -1.649  1.00  0.00           H  
ATOM     83  HG  SER A   7      -2.319  26.854   0.838  1.00  0.00           H  
ATOM     84  N   ILE A   8      -1.480  25.137  -3.632  1.00  0.00           N  
ATOM     85  CA  ILE A   8      -2.062  24.012  -4.358  1.00  0.00           C  
ATOM     86  C   ILE A   8      -1.029  22.949  -4.671  1.00  0.00           C  
ATOM     87  O   ILE A   8      -1.256  21.767  -4.430  1.00  0.00           O  
ATOM     88  CB  ILE A   8      -2.739  24.485  -5.662  1.00  0.00           C  
ATOM     89  CG1 ILE A   8      -3.792  25.550  -5.349  1.00  0.00           C  
ATOM     90  CG2 ILE A   8      -3.364  23.314  -6.409  1.00  0.00           C  
ATOM     91  CD1 ILE A   8      -5.108  24.987  -4.853  1.00  0.00           C  
ATOM     92  H   ILE A   8      -1.361  25.988  -4.098  1.00  0.00           H  
ATOM     93  HA  ILE A   8      -2.802  23.570  -3.742  1.00  0.00           H  
ATOM     94  HB  ILE A   8      -1.980  24.917  -6.298  1.00  0.00           H  
ATOM     95 HG12 ILE A   8      -3.410  26.212  -4.588  1.00  0.00           H  
ATOM     96 HG13 ILE A   8      -3.988  26.115  -6.241  1.00  0.00           H  
ATOM     97 HG21 ILE A   8      -3.957  22.726  -5.725  1.00  0.00           H  
ATOM     98 HG22 ILE A   8      -2.585  22.697  -6.833  1.00  0.00           H  
ATOM     99 HG23 ILE A   8      -3.997  23.690  -7.200  1.00  0.00           H  
ATOM    100 HD11 ILE A   8      -5.774  25.798  -4.600  1.00  0.00           H  
ATOM    101 HD12 ILE A   8      -4.933  24.379  -3.978  1.00  0.00           H  
ATOM    102 HD13 ILE A   8      -5.555  24.382  -5.628  1.00  0.00           H  
ATOM    103  N   ASP A   9       0.100  23.382  -5.193  1.00  0.00           N  
ATOM    104  CA  ASP A   9       1.189  22.469  -5.540  1.00  0.00           C  
ATOM    105  C   ASP A   9       1.477  21.505  -4.394  1.00  0.00           C  
ATOM    106  O   ASP A   9       1.362  20.288  -4.546  1.00  0.00           O  
ATOM    107  CB  ASP A   9       2.454  23.253  -5.908  1.00  0.00           C  
ATOM    108  CG  ASP A   9       3.482  22.393  -6.613  1.00  0.00           C  
ATOM    109  OD1 ASP A   9       4.207  21.647  -5.922  1.00  0.00           O  
ATOM    110  OD2 ASP A   9       3.559  22.461  -7.856  1.00  0.00           O  
ATOM    111  H   ASP A   9       0.204  24.340  -5.339  1.00  0.00           H  
ATOM    112  HA  ASP A   9       0.875  21.896  -6.392  1.00  0.00           H  
ATOM    113  HB2 ASP A   9       2.188  24.068  -6.563  1.00  0.00           H  
ATOM    114  HB3 ASP A   9       2.900  23.650  -5.009  1.00  0.00           H  
ATOM    115  N   LEU A  10       1.832  22.061  -3.245  1.00  0.00           N  
ATOM    116  CA  LEU A  10       2.130  21.257  -2.059  1.00  0.00           C  
ATOM    117  C   LEU A  10       0.914  20.434  -1.618  1.00  0.00           C  
ATOM    118  O   LEU A  10       1.020  19.224  -1.408  1.00  0.00           O  
ATOM    119  CB  LEU A  10       2.623  22.147  -0.908  1.00  0.00           C  
ATOM    120  CG  LEU A  10       1.660  23.254  -0.463  1.00  0.00           C  
ATOM    121  CD1 LEU A  10       0.902  22.833   0.785  1.00  0.00           C  
ATOM    122  CD2 LEU A  10       2.418  24.546  -0.210  1.00  0.00           C  
ATOM    123  H   LEU A  10       1.890  23.037  -3.196  1.00  0.00           H  
ATOM    124  HA  LEU A  10       2.922  20.571  -2.326  1.00  0.00           H  
ATOM    125  HB2 LEU A  10       2.826  21.515  -0.056  1.00  0.00           H  
ATOM    126  HB3 LEU A  10       3.548  22.611  -1.216  1.00  0.00           H  
ATOM    127  HG  LEU A  10       0.939  23.435  -1.248  1.00  0.00           H  
ATOM    128 HD11 LEU A  10       0.701  21.772   0.746  1.00  0.00           H  
ATOM    129 HD12 LEU A  10      -0.032  23.374   0.838  1.00  0.00           H  
ATOM    130 HD13 LEU A  10       1.496  23.054   1.659  1.00  0.00           H  
ATOM    131 HD21 LEU A  10       2.847  24.899  -1.136  1.00  0.00           H  
ATOM    132 HD22 LEU A  10       3.207  24.366   0.507  1.00  0.00           H  
ATOM    133 HD23 LEU A  10       1.740  25.290   0.181  1.00  0.00           H  
ATOM    134  N   THR A  11      -0.241  21.092  -1.485  1.00  0.00           N  
ATOM    135  CA  THR A  11      -1.470  20.414  -1.069  1.00  0.00           C  
ATOM    136  C   THR A  11      -1.851  19.314  -2.052  1.00  0.00           C  
ATOM    137  O   THR A  11      -2.014  18.158  -1.658  1.00  0.00           O  
ATOM    138  CB  THR A  11      -2.621  21.413  -0.924  1.00  0.00           C  
ATOM    139  OG1 THR A  11      -2.240  22.503  -0.104  1.00  0.00           O  
ATOM    140  CG2 THR A  11      -3.871  20.812  -0.319  1.00  0.00           C  
ATOM    141  H   THR A  11      -0.267  22.055  -1.672  1.00  0.00           H  
ATOM    142  HA  THR A  11      -1.283  19.957  -0.112  1.00  0.00           H  
ATOM    143  HB  THR A  11      -2.876  21.792  -1.901  1.00  0.00           H  
ATOM    144  HG1 THR A  11      -1.850  23.205  -0.656  1.00  0.00           H  
ATOM    145 HG21 THR A  11      -3.839  19.737  -0.414  1.00  0.00           H  
ATOM    146 HG22 THR A  11      -4.740  21.194  -0.834  1.00  0.00           H  
ATOM    147 HG23 THR A  11      -3.927  21.080   0.725  1.00  0.00           H  
ATOM    148  N   PHE A  12      -1.970  19.665  -3.332  1.00  0.00           N  
ATOM    149  CA  PHE A  12      -2.306  18.687  -4.354  1.00  0.00           C  
ATOM    150  C   PHE A  12      -1.255  17.575  -4.404  1.00  0.00           C  
ATOM    151  O   PHE A  12      -1.571  16.423  -4.706  1.00  0.00           O  
ATOM    152  CB  PHE A  12      -2.430  19.380  -5.710  1.00  0.00           C  
ATOM    153  CG  PHE A  12      -3.828  19.380  -6.255  1.00  0.00           C  
ATOM    154  CD1 PHE A  12      -4.827  20.098  -5.619  1.00  0.00           C  
ATOM    155  CD2 PHE A  12      -4.144  18.665  -7.397  1.00  0.00           C  
ATOM    156  CE1 PHE A  12      -6.118  20.102  -6.112  1.00  0.00           C  
ATOM    157  CE2 PHE A  12      -5.433  18.664  -7.895  1.00  0.00           C  
ATOM    158  CZ  PHE A  12      -6.421  19.383  -7.253  1.00  0.00           C  
ATOM    159  H   PHE A  12      -1.809  20.605  -3.605  1.00  0.00           H  
ATOM    160  HA  PHE A  12      -3.257  18.249  -4.094  1.00  0.00           H  
ATOM    161  HB2 PHE A  12      -2.118  20.408  -5.611  1.00  0.00           H  
ATOM    162  HB3 PHE A  12      -1.790  18.889  -6.414  1.00  0.00           H  
ATOM    163  HD1 PHE A  12      -4.588  20.661  -4.727  1.00  0.00           H  
ATOM    164  HD2 PHE A  12      -3.372  18.103  -7.900  1.00  0.00           H  
ATOM    165  HE1 PHE A  12      -6.889  20.664  -5.607  1.00  0.00           H  
ATOM    166  HE2 PHE A  12      -5.667  18.102  -8.787  1.00  0.00           H  
ATOM    167  HZ  PHE A  12      -7.430  19.383  -7.640  1.00  0.00           H  
ATOM    168  N   HIS A  13      -0.006  17.927  -4.082  1.00  0.00           N  
ATOM    169  CA  HIS A  13       1.090  16.959  -4.067  1.00  0.00           C  
ATOM    170  C   HIS A  13       0.997  16.051  -2.843  1.00  0.00           C  
ATOM    171  O   HIS A  13       1.146  14.833  -2.957  1.00  0.00           O  
ATOM    172  CB  HIS A  13       2.442  17.682  -4.074  1.00  0.00           C  
ATOM    173  CG  HIS A  13       3.598  16.816  -4.479  1.00  0.00           C  
ATOM    174  ND1 HIS A  13       3.699  15.482  -4.144  1.00  0.00           N  
ATOM    175  CD2 HIS A  13       4.709  17.107  -5.194  1.00  0.00           C  
ATOM    176  CE1 HIS A  13       4.822  14.990  -4.634  1.00  0.00           C  
ATOM    177  NE2 HIS A  13       5.454  15.955  -5.276  1.00  0.00           N  
ATOM    178  H   HIS A  13       0.179  18.860  -3.835  1.00  0.00           H  
ATOM    179  HA  HIS A  13       1.011  16.353  -4.958  1.00  0.00           H  
ATOM    180  HB2 HIS A  13       2.394  18.508  -4.764  1.00  0.00           H  
ATOM    181  HB3 HIS A  13       2.643  18.061  -3.083  1.00  0.00           H  
ATOM    182  HD1 HIS A  13       3.040  14.970  -3.621  1.00  0.00           H  
ATOM    183  HD2 HIS A  13       4.963  18.067  -5.621  1.00  0.00           H  
ATOM    184  HE1 HIS A  13       5.166  13.969  -4.529  1.00  0.00           H  
ATOM    185  HE2 HIS A  13       6.368  15.895  -5.626  1.00  0.00           H  
ATOM    186  N   LEU A  14       0.764  16.649  -1.672  1.00  0.00           N  
ATOM    187  CA  LEU A  14       0.665  15.886  -0.426  1.00  0.00           C  
ATOM    188  C   LEU A  14      -0.631  15.070  -0.359  1.00  0.00           C  
ATOM    189  O   LEU A  14      -0.600  13.883  -0.023  1.00  0.00           O  
ATOM    190  CB  LEU A  14       0.795  16.811   0.795  1.00  0.00           C  
ATOM    191  CG  LEU A  14      -0.287  17.880   0.942  1.00  0.00           C  
ATOM    192  CD1 LEU A  14      -1.464  17.354   1.747  1.00  0.00           C  
ATOM    193  CD2 LEU A  14       0.286  19.127   1.597  1.00  0.00           C  
ATOM    194  H   LEU A  14       0.671  17.631  -1.646  1.00  0.00           H  
ATOM    195  HA  LEU A  14       1.491  15.195  -0.414  1.00  0.00           H  
ATOM    196  HB2 LEU A  14       0.787  16.201   1.684  1.00  0.00           H  
ATOM    197  HB3 LEU A  14       1.749  17.313   0.734  1.00  0.00           H  
ATOM    198  HG  LEU A  14      -0.644  18.150  -0.038  1.00  0.00           H  
ATOM    199 HD11 LEU A  14      -1.359  16.288   1.888  1.00  0.00           H  
ATOM    200 HD12 LEU A  14      -2.382  17.558   1.217  1.00  0.00           H  
ATOM    201 HD13 LEU A  14      -1.488  17.842   2.711  1.00  0.00           H  
ATOM    202 HD21 LEU A  14      -0.506  19.842   1.766  1.00  0.00           H  
ATOM    203 HD22 LEU A  14       1.033  19.562   0.950  1.00  0.00           H  
ATOM    204 HD23 LEU A  14       0.739  18.861   2.542  1.00  0.00           H  
ATOM    205  N   LEU A  15      -1.769  15.693  -0.683  1.00  0.00           N  
ATOM    206  CA  LEU A  15      -3.055  14.988  -0.651  1.00  0.00           C  
ATOM    207  C   LEU A  15      -3.069  13.827  -1.648  1.00  0.00           C  
ATOM    208  O   LEU A  15      -3.623  12.760  -1.366  1.00  0.00           O  
ATOM    209  CB  LEU A  15      -4.221  15.955  -0.914  1.00  0.00           C  
ATOM    210  CG  LEU A  15      -4.400  16.412  -2.366  1.00  0.00           C  
ATOM    211  CD1 LEU A  15      -5.244  15.414  -3.142  1.00  0.00           C  
ATOM    212  CD2 LEU A  15      -5.040  17.789  -2.413  1.00  0.00           C  
ATOM    213  H   LEU A  15      -1.744  16.644  -0.952  1.00  0.00           H  
ATOM    214  HA  LEU A  15      -3.165  14.573   0.336  1.00  0.00           H  
ATOM    215  HB2 LEU A  15      -5.135  15.474  -0.598  1.00  0.00           H  
ATOM    216  HB3 LEU A  15      -4.071  16.833  -0.303  1.00  0.00           H  
ATOM    217  HG  LEU A  15      -3.432  16.473  -2.842  1.00  0.00           H  
ATOM    218 HD11 LEU A  15      -5.228  14.458  -2.641  1.00  0.00           H  
ATOM    219 HD12 LEU A  15      -4.846  15.305  -4.140  1.00  0.00           H  
ATOM    220 HD13 LEU A  15      -6.262  15.773  -3.199  1.00  0.00           H  
ATOM    221 HD21 LEU A  15      -4.321  18.531  -2.097  1.00  0.00           H  
ATOM    222 HD22 LEU A  15      -5.894  17.810  -1.753  1.00  0.00           H  
ATOM    223 HD23 LEU A  15      -5.359  18.003  -3.422  1.00  0.00           H  
ATOM    224  N   ARG A  16      -2.434  14.034  -2.801  1.00  0.00           N  
ATOM    225  CA  ARG A  16      -2.344  13.006  -3.834  1.00  0.00           C  
ATOM    226  C   ARG A  16      -1.805  11.707  -3.237  1.00  0.00           C  
ATOM    227  O   ARG A  16      -2.407  10.643  -3.383  1.00  0.00           O  
ATOM    228  CB  ARG A  16      -1.439  13.495  -4.971  1.00  0.00           C  
ATOM    229  CG  ARG A  16      -0.723  12.383  -5.721  1.00  0.00           C  
ATOM    230  CD  ARG A  16      -0.328  12.827  -7.121  1.00  0.00           C  
ATOM    231  NE  ARG A  16      -1.489  13.295  -7.886  1.00  0.00           N  
ATOM    232  CZ  ARG A  16      -1.468  14.286  -8.770  1.00  0.00           C  
ATOM    233  NH1 ARG A  16      -0.349  14.935  -9.038  1.00  0.00           N  
ATOM    234  NH2 ARG A  16      -2.580  14.620  -9.394  1.00  0.00           N  
ATOM    235  H   ARG A  16      -2.000  14.898  -2.951  1.00  0.00           H  
ATOM    236  HA  ARG A  16      -3.333  12.827  -4.220  1.00  0.00           H  
ATOM    237  HB2 ARG A  16      -2.040  14.048  -5.677  1.00  0.00           H  
ATOM    238  HB3 ARG A  16      -0.694  14.158  -4.557  1.00  0.00           H  
ATOM    239  HG2 ARG A  16       0.166  12.112  -5.175  1.00  0.00           H  
ATOM    240  HG3 ARG A  16      -1.379  11.528  -5.792  1.00  0.00           H  
ATOM    241  HD2 ARG A  16       0.392  13.627  -7.036  1.00  0.00           H  
ATOM    242  HD3 ARG A  16       0.122  11.989  -7.637  1.00  0.00           H  
ATOM    243  HE  ARG A  16      -2.339  12.838  -7.723  1.00  0.00           H  
ATOM    244 HH11 ARG A  16       0.497  14.682  -8.577  1.00  0.00           H  
ATOM    245 HH12 ARG A  16      -0.349  15.678  -9.705  1.00  0.00           H  
ATOM    246 HH21 ARG A  16      -3.427  14.126  -9.202  1.00  0.00           H  
ATOM    247 HH22 ARG A  16      -2.577  15.365 -10.057  1.00  0.00           H  
ATOM    248  N   THR A  17      -0.671  11.812  -2.551  1.00  0.00           N  
ATOM    249  CA  THR A  17      -0.042  10.658  -1.910  1.00  0.00           C  
ATOM    250  C   THR A  17      -0.989   9.998  -0.906  1.00  0.00           C  
ATOM    251  O   THR A  17      -1.102   8.772  -0.867  1.00  0.00           O  
ATOM    252  CB  THR A  17       1.249  11.084  -1.204  1.00  0.00           C  
ATOM    253  OG1 THR A  17       2.029  11.921  -2.042  1.00  0.00           O  
ATOM    254  CG2 THR A  17       2.117   9.918  -0.787  1.00  0.00           C  
ATOM    255  H   THR A  17      -0.245  12.693  -2.467  1.00  0.00           H  
ATOM    256  HA  THR A  17       0.198   9.940  -2.679  1.00  0.00           H  
ATOM    257  HB  THR A  17       0.992  11.641  -0.313  1.00  0.00           H  
ATOM    258  HG1 THR A  17       2.489  11.386  -2.695  1.00  0.00           H  
ATOM    259 HG21 THR A  17       2.109   9.167  -1.563  1.00  0.00           H  
ATOM    260 HG22 THR A  17       1.733   9.492   0.129  1.00  0.00           H  
ATOM    261 HG23 THR A  17       3.128  10.261  -0.628  1.00  0.00           H  
ATOM    262  N   LEU A  18      -1.669  10.814  -0.093  1.00  0.00           N  
ATOM    263  CA  LEU A  18      -2.602  10.296   0.911  1.00  0.00           C  
ATOM    264  C   LEU A  18      -3.751   9.508   0.269  1.00  0.00           C  
ATOM    265  O   LEU A  18      -4.160   8.466   0.784  1.00  0.00           O  
ATOM    266  CB  LEU A  18      -3.137  11.443   1.791  1.00  0.00           C  
ATOM    267  CG  LEU A  18      -4.548  11.945   1.464  1.00  0.00           C  
ATOM    268  CD1 LEU A  18      -5.596  11.089   2.156  1.00  0.00           C  
ATOM    269  CD2 LEU A  18      -4.703  13.401   1.874  1.00  0.00           C  
ATOM    270  H   LEU A  18      -1.541  11.787  -0.172  1.00  0.00           H  
ATOM    271  HA  LEU A  18      -2.046   9.617   1.539  1.00  0.00           H  
ATOM    272  HB2 LEU A  18      -3.131  11.108   2.817  1.00  0.00           H  
ATOM    273  HB3 LEU A  18      -2.455  12.277   1.704  1.00  0.00           H  
ATOM    274  HG  LEU A  18      -4.711  11.878   0.398  1.00  0.00           H  
ATOM    275 HD11 LEU A  18      -5.728  11.433   3.171  1.00  0.00           H  
ATOM    276 HD12 LEU A  18      -5.272  10.058   2.165  1.00  0.00           H  
ATOM    277 HD13 LEU A  18      -6.532  11.167   1.625  1.00  0.00           H  
ATOM    278 HD21 LEU A  18      -5.421  13.475   2.678  1.00  0.00           H  
ATOM    279 HD22 LEU A  18      -5.050  13.977   1.029  1.00  0.00           H  
ATOM    280 HD23 LEU A  18      -3.751  13.786   2.205  1.00  0.00           H  
ATOM    281  N   LEU A  19      -4.270  10.005  -0.854  1.00  0.00           N  
ATOM    282  CA  LEU A  19      -5.371   9.329  -1.546  1.00  0.00           C  
ATOM    283  C   LEU A  19      -4.869   8.183  -2.431  1.00  0.00           C  
ATOM    284  O   LEU A  19      -5.550   7.167  -2.584  1.00  0.00           O  
ATOM    285  CB  LEU A  19      -6.198  10.331  -2.367  1.00  0.00           C  
ATOM    286  CG  LEU A  19      -5.467  11.012  -3.529  1.00  0.00           C  
ATOM    287  CD1 LEU A  19      -5.476  10.128  -4.765  1.00  0.00           C  
ATOM    288  CD2 LEU A  19      -6.105  12.356  -3.837  1.00  0.00           C  
ATOM    289  H   LEU A  19      -3.906  10.841  -1.222  1.00  0.00           H  
ATOM    290  HA  LEU A  19      -6.004   8.904  -0.788  1.00  0.00           H  
ATOM    291  HB2 LEU A  19      -7.055   9.811  -2.768  1.00  0.00           H  
ATOM    292  HB3 LEU A  19      -6.552  11.101  -1.697  1.00  0.00           H  
ATOM    293  HG  LEU A  19      -4.439  11.186  -3.248  1.00  0.00           H  
ATOM    294 HD11 LEU A  19      -4.462   9.857  -5.022  1.00  0.00           H  
ATOM    295 HD12 LEU A  19      -5.924  10.663  -5.588  1.00  0.00           H  
ATOM    296 HD13 LEU A  19      -6.046   9.233  -4.565  1.00  0.00           H  
ATOM    297 HD21 LEU A  19      -7.079  12.200  -4.276  1.00  0.00           H  
ATOM    298 HD22 LEU A  19      -5.481  12.901  -4.529  1.00  0.00           H  
ATOM    299 HD23 LEU A  19      -6.209  12.923  -2.923  1.00  0.00           H  
ATOM    300  N   GLU A  20      -3.680   8.348  -3.005  1.00  0.00           N  
ATOM    301  CA  GLU A  20      -3.092   7.322  -3.872  1.00  0.00           C  
ATOM    302  C   GLU A  20      -2.682   6.077  -3.090  1.00  0.00           C  
ATOM    303  O   GLU A  20      -2.603   4.973  -3.639  1.00  0.00           O  
ATOM    304  CB  GLU A  20      -1.898   7.889  -4.645  1.00  0.00           C  
ATOM    305  CG  GLU A  20      -1.662   7.220  -5.994  1.00  0.00           C  
ATOM    306  CD  GLU A  20      -2.756   7.510  -7.006  1.00  0.00           C  
ATOM    307  OE1 GLU A  20      -3.117   8.693  -7.176  1.00  0.00           O  
ATOM    308  OE2 GLU A  20      -3.252   6.551  -7.633  1.00  0.00           O  
ATOM    309  H   GLU A  20      -3.186   9.180  -2.842  1.00  0.00           H  
ATOM    310  HA  GLU A  20      -3.845   7.031  -4.560  1.00  0.00           H  
ATOM    311  HB2 GLU A  20      -2.064   8.942  -4.816  1.00  0.00           H  
ATOM    312  HB3 GLU A  20      -1.005   7.768  -4.046  1.00  0.00           H  
ATOM    313  HG2 GLU A  20      -0.726   7.573  -6.397  1.00  0.00           H  
ATOM    314  HG3 GLU A  20      -1.607   6.152  -5.846  1.00  0.00           H  
ATOM    315  N   LEU A  21      -2.439   6.262  -1.810  1.00  0.00           N  
ATOM    316  CA  LEU A  21      -2.050   5.159  -0.930  1.00  0.00           C  
ATOM    317  C   LEU A  21      -3.261   4.290  -0.571  1.00  0.00           C  
ATOM    318  O   LEU A  21      -3.158   3.064  -0.537  1.00  0.00           O  
ATOM    319  CB  LEU A  21      -1.357   5.689   0.337  1.00  0.00           C  
ATOM    320  CG  LEU A  21      -2.280   6.133   1.478  1.00  0.00           C  
ATOM    321  CD1 LEU A  21      -2.595   4.966   2.401  1.00  0.00           C  
ATOM    322  CD2 LEU A  21      -1.643   7.266   2.266  1.00  0.00           C  
ATOM    323  H   LEU A  21      -2.536   7.161  -1.449  1.00  0.00           H  
ATOM    324  HA  LEU A  21      -1.348   4.545  -1.476  1.00  0.00           H  
ATOM    325  HB2 LEU A  21      -0.709   4.911   0.714  1.00  0.00           H  
ATOM    326  HB3 LEU A  21      -0.744   6.533   0.055  1.00  0.00           H  
ATOM    327  HG  LEU A  21      -3.210   6.494   1.066  1.00  0.00           H  
ATOM    328 HD11 LEU A  21      -1.767   4.809   3.076  1.00  0.00           H  
ATOM    329 HD12 LEU A  21      -2.757   4.075   1.814  1.00  0.00           H  
ATOM    330 HD13 LEU A  21      -3.485   5.189   2.970  1.00  0.00           H  
ATOM    331 HD21 LEU A  21      -2.415   7.921   2.642  1.00  0.00           H  
ATOM    332 HD22 LEU A  21      -0.981   7.824   1.621  1.00  0.00           H  
ATOM    333 HD23 LEU A  21      -1.082   6.858   3.093  1.00  0.00           H  
ATOM    334  N   ALA A  22      -4.407   4.933  -0.316  1.00  0.00           N  
ATOM    335  CA  ALA A  22      -5.640   4.222   0.032  1.00  0.00           C  
ATOM    336  C   ALA A  22      -5.999   3.177  -1.022  1.00  0.00           C  
ATOM    337  O   ALA A  22      -6.092   1.981  -0.726  1.00  0.00           O  
ATOM    338  CB  ALA A  22      -6.782   5.216   0.217  1.00  0.00           C  
ATOM    339  H   ALA A  22      -4.424   5.912  -0.369  1.00  0.00           H  
ATOM    340  HA  ALA A  22      -5.479   3.721   0.968  1.00  0.00           H  
ATOM    341  HB1 ALA A  22      -7.700   4.678   0.410  1.00  0.00           H  
ATOM    342  HB2 ALA A  22      -6.894   5.807  -0.681  1.00  0.00           H  
ATOM    343  HB3 ALA A  22      -6.563   5.865   1.051  1.00  0.00           H  
ATOM    344  N   ARG A  23      -6.186   3.636  -2.253  1.00  0.00           N  
ATOM    345  CA  ARG A  23      -6.519   2.743  -3.366  1.00  0.00           C  
ATOM    346  C   ARG A  23      -5.456   1.654  -3.511  1.00  0.00           C  
ATOM    347  O   ARG A  23      -5.781   0.471  -3.637  1.00  0.00           O  
ATOM    348  CB  ARG A  23      -6.668   3.522  -4.682  1.00  0.00           C  
ATOM    349  CG  ARG A  23      -5.753   4.735  -4.802  1.00  0.00           C  
ATOM    350  CD  ARG A  23      -5.335   4.993  -6.241  1.00  0.00           C  
ATOM    351  NE  ARG A  23      -6.471   4.936  -7.170  1.00  0.00           N  
ATOM    352  CZ  ARG A  23      -6.501   5.536  -8.354  1.00  0.00           C  
ATOM    353  NH1 ARG A  23      -5.456   6.204  -8.800  1.00  0.00           N  
ATOM    354  NH2 ARG A  23      -7.583   5.449  -9.100  1.00  0.00           N  
ATOM    355  H   ARG A  23      -6.086   4.596  -2.415  1.00  0.00           H  
ATOM    356  HA  ARG A  23      -7.461   2.269  -3.132  1.00  0.00           H  
ATOM    357  HB2 ARG A  23      -6.451   2.856  -5.505  1.00  0.00           H  
ATOM    358  HB3 ARG A  23      -7.690   3.862  -4.769  1.00  0.00           H  
ATOM    359  HG2 ARG A  23      -6.275   5.605  -4.431  1.00  0.00           H  
ATOM    360  HG3 ARG A  23      -4.868   4.567  -4.206  1.00  0.00           H  
ATOM    361  HD2 ARG A  23      -4.886   5.974  -6.296  1.00  0.00           H  
ATOM    362  HD3 ARG A  23      -4.605   4.248  -6.531  1.00  0.00           H  
ATOM    363  HE  ARG A  23      -7.259   4.430  -6.885  1.00  0.00           H  
ATOM    364 HH11 ARG A  23      -4.610   6.267  -8.241  1.00  0.00           H  
ATOM    365 HH12 ARG A  23      -5.493   6.653  -9.688  1.00  0.00           H  
ATOM    366 HH21 ARG A  23      -8.374   4.934  -8.774  1.00  0.00           H  
ATOM    367 HH22 ARG A  23      -7.614   5.901  -9.988  1.00  0.00           H  
ATOM    368  N   THR A  24      -4.185   2.060  -3.459  1.00  0.00           N  
ATOM    369  CA  THR A  24      -3.072   1.114  -3.553  1.00  0.00           C  
ATOM    370  C   THR A  24      -3.170   0.095  -2.422  1.00  0.00           C  
ATOM    371  O   THR A  24      -3.141  -1.115  -2.659  1.00  0.00           O  
ATOM    372  CB  THR A  24      -1.732   1.851  -3.491  1.00  0.00           C  
ATOM    373  OG1 THR A  24      -1.680   2.876  -4.468  1.00  0.00           O  
ATOM    374  CG2 THR A  24      -0.539   0.951  -3.721  1.00  0.00           C  
ATOM    375  H   THR A  24      -3.993   3.012  -3.336  1.00  0.00           H  
ATOM    376  HA  THR A  24      -3.150   0.597  -4.497  1.00  0.00           H  
ATOM    377  HB  THR A  24      -1.626   2.300  -2.515  1.00  0.00           H  
ATOM    378  HG1 THR A  24      -1.999   3.716  -4.087  1.00  0.00           H  
ATOM    379 HG21 THR A  24       0.017   1.306  -4.576  1.00  0.00           H  
ATOM    380 HG22 THR A  24      -0.877  -0.058  -3.905  1.00  0.00           H  
ATOM    381 HG23 THR A  24       0.095   0.965  -2.848  1.00  0.00           H  
ATOM    382  N   GLN A  25      -3.327   0.596  -1.189  1.00  0.00           N  
ATOM    383  CA  GLN A  25      -3.479  -0.261  -0.019  1.00  0.00           C  
ATOM    384  C   GLN A  25      -4.624  -1.239  -0.255  1.00  0.00           C  
ATOM    385  O   GLN A  25      -4.464  -2.451  -0.108  1.00  0.00           O  
ATOM    386  CB  GLN A  25      -3.755   0.590   1.228  1.00  0.00           C  
ATOM    387  CG  GLN A  25      -3.279  -0.043   2.527  1.00  0.00           C  
ATOM    388  CD  GLN A  25      -1.769  -0.082   2.634  1.00  0.00           C  
ATOM    389  OE1 GLN A  25      -1.128   0.926   2.916  1.00  0.00           O  
ATOM    390  NE2 GLN A  25      -1.188  -1.249   2.407  1.00  0.00           N  
ATOM    391  H   GLN A  25      -3.367   1.575  -1.070  1.00  0.00           H  
ATOM    392  HA  GLN A  25      -2.566  -0.814   0.117  1.00  0.00           H  
ATOM    393  HB2 GLN A  25      -3.258   1.543   1.116  1.00  0.00           H  
ATOM    394  HB3 GLN A  25      -4.820   0.761   1.305  1.00  0.00           H  
ATOM    395  HG2 GLN A  25      -3.666   0.533   3.355  1.00  0.00           H  
ATOM    396  HG3 GLN A  25      -3.658  -1.052   2.583  1.00  0.00           H  
ATOM    397 HE21 GLN A  25      -1.757  -2.015   2.190  1.00  0.00           H  
ATOM    398 HE22 GLN A  25      -0.214  -1.292   2.462  1.00  0.00           H  
ATOM    399  N   SER A  26      -5.769  -0.691  -0.658  1.00  0.00           N  
ATOM    400  CA  SER A  26      -6.955  -1.494  -0.959  1.00  0.00           C  
ATOM    401  C   SER A  26      -6.642  -2.521  -2.046  1.00  0.00           C  
ATOM    402  O   SER A  26      -6.962  -3.704  -1.911  1.00  0.00           O  
ATOM    403  CB  SER A  26      -8.097  -0.587  -1.415  1.00  0.00           C  
ATOM    404  OG  SER A  26      -9.333  -1.282  -1.438  1.00  0.00           O  
ATOM    405  H   SER A  26      -5.809   0.286  -0.778  1.00  0.00           H  
ATOM    406  HA  SER A  26      -7.251  -2.010  -0.062  1.00  0.00           H  
ATOM    407  HB2 SER A  26      -8.180   0.251  -0.740  1.00  0.00           H  
ATOM    408  HB3 SER A  26      -7.884  -0.225  -2.407  1.00  0.00           H  
ATOM    409  HG  SER A  26      -9.679  -1.349  -0.543  1.00  0.00           H  
ATOM    410  N   GLN A  27      -6.005  -2.046  -3.121  1.00  0.00           N  
ATOM    411  CA  GLN A  27      -5.624  -2.891  -4.254  1.00  0.00           C  
ATOM    412  C   GLN A  27      -4.921  -4.171  -3.802  1.00  0.00           C  
ATOM    413  O   GLN A  27      -5.299  -5.270  -4.207  1.00  0.00           O  
ATOM    414  CB  GLN A  27      -4.717  -2.102  -5.206  1.00  0.00           C  
ATOM    415  CG  GLN A  27      -4.769  -2.587  -6.645  1.00  0.00           C  
ATOM    416  CD  GLN A  27      -6.131  -2.388  -7.281  1.00  0.00           C  
ATOM    417  OE1 GLN A  27      -7.061  -3.163  -7.050  1.00  0.00           O  
ATOM    418  NE2 GLN A  27      -6.266  -1.340  -8.080  1.00  0.00           N  
ATOM    419  H   GLN A  27      -5.783  -1.087  -3.152  1.00  0.00           H  
ATOM    420  HA  GLN A  27      -6.520  -3.165  -4.776  1.00  0.00           H  
ATOM    421  HB2 GLN A  27      -5.014  -1.063  -5.187  1.00  0.00           H  
ATOM    422  HB3 GLN A  27      -3.697  -2.180  -4.858  1.00  0.00           H  
ATOM    423  HG2 GLN A  27      -4.037  -2.039  -7.219  1.00  0.00           H  
ATOM    424  HG3 GLN A  27      -4.527  -3.639  -6.666  1.00  0.00           H  
ATOM    425 HE21 GLN A  27      -5.491  -0.756  -8.215  1.00  0.00           H  
ATOM    426 HE22 GLN A  27      -7.135  -1.194  -8.501  1.00  0.00           H  
ATOM    427  N   ARG A  28      -3.905  -4.026  -2.958  1.00  0.00           N  
ATOM    428  CA  ARG A  28      -3.169  -5.183  -2.456  1.00  0.00           C  
ATOM    429  C   ARG A  28      -3.990  -5.925  -1.402  1.00  0.00           C  
ATOM    430  O   ARG A  28      -4.015  -7.156  -1.376  1.00  0.00           O  
ATOM    431  CB  ARG A  28      -1.804  -4.768  -1.894  1.00  0.00           C  
ATOM    432  CG  ARG A  28      -1.875  -4.153  -0.508  1.00  0.00           C  
ATOM    433  CD  ARG A  28      -0.500  -3.750   0.014  1.00  0.00           C  
ATOM    434  NE  ARG A  28       0.461  -4.862  -0.021  1.00  0.00           N  
ATOM    435  CZ  ARG A  28       1.396  -5.091   0.899  1.00  0.00           C  
ATOM    436  NH1 ARG A  28       1.504  -4.322   1.967  1.00  0.00           N  
ATOM    437  NH2 ARG A  28       2.228  -6.105   0.750  1.00  0.00           N  
ATOM    438  H   ARG A  28      -3.653  -3.126  -2.664  1.00  0.00           H  
ATOM    439  HA  ARG A  28      -3.012  -5.848  -3.284  1.00  0.00           H  
ATOM    440  HB2 ARG A  28      -1.171  -5.641  -1.846  1.00  0.00           H  
ATOM    441  HB3 ARG A  28      -1.356  -4.048  -2.564  1.00  0.00           H  
ATOM    442  HG2 ARG A  28      -2.501  -3.279  -0.558  1.00  0.00           H  
ATOM    443  HG3 ARG A  28      -2.313  -4.870   0.169  1.00  0.00           H  
ATOM    444  HD2 ARG A  28      -0.122  -2.940  -0.595  1.00  0.00           H  
ATOM    445  HD3 ARG A  28      -0.610  -3.409   1.032  1.00  0.00           H  
ATOM    446  HE  ARG A  28       0.410  -5.471  -0.786  1.00  0.00           H  
ATOM    447 HH11 ARG A  28       0.884  -3.556   2.095  1.00  0.00           H  
ATOM    448 HH12 ARG A  28       2.209  -4.510   2.647  1.00  0.00           H  
ATOM    449 HH21 ARG A  28       2.154  -6.698  -0.050  1.00  0.00           H  
ATOM    450 HH22 ARG A  28       2.932  -6.279   1.436  1.00  0.00           H  
ATOM    451  N   GLU A  29      -4.677  -5.164  -0.550  1.00  0.00           N  
ATOM    452  CA  GLU A  29      -5.513  -5.729   0.493  1.00  0.00           C  
ATOM    453  C   GLU A  29      -6.556  -6.672  -0.096  1.00  0.00           C  
ATOM    454  O   GLU A  29      -6.661  -7.826   0.316  1.00  0.00           O  
ATOM    455  CB  GLU A  29      -6.185  -4.597   1.263  1.00  0.00           C  
ATOM    456  CG  GLU A  29      -5.863  -4.591   2.746  1.00  0.00           C  
ATOM    457  CD  GLU A  29      -6.955  -3.952   3.577  1.00  0.00           C  
ATOM    458  OE1 GLU A  29      -7.246  -2.758   3.358  1.00  0.00           O  
ATOM    459  OE2 GLU A  29      -7.519  -4.648   4.446  1.00  0.00           O  
ATOM    460  H   GLU A  29      -4.630  -4.189  -0.630  1.00  0.00           H  
ATOM    461  HA  GLU A  29      -4.883  -6.287   1.162  1.00  0.00           H  
ATOM    462  HB2 GLU A  29      -5.863  -3.656   0.847  1.00  0.00           H  
ATOM    463  HB3 GLU A  29      -7.248  -4.682   1.142  1.00  0.00           H  
ATOM    464  HG2 GLU A  29      -5.727  -5.607   3.075  1.00  0.00           H  
ATOM    465  HG3 GLU A  29      -4.948  -4.039   2.901  1.00  0.00           H  
ATOM    466  N   ARG A  30      -7.312  -6.177  -1.073  1.00  0.00           N  
ATOM    467  CA  ARG A  30      -8.343  -6.973  -1.737  1.00  0.00           C  
ATOM    468  C   ARG A  30      -7.743  -8.208  -2.408  1.00  0.00           C  
ATOM    469  O   ARG A  30      -8.335  -9.288  -2.379  1.00  0.00           O  
ATOM    470  CB  ARG A  30      -9.097  -6.131  -2.766  1.00  0.00           C  
ATOM    471  CG  ARG A  30      -8.261  -5.766  -3.980  1.00  0.00           C  
ATOM    472  CD  ARG A  30      -9.031  -4.901  -4.963  1.00  0.00           C  
ATOM    473  NE  ARG A  30      -9.719  -3.794  -4.291  1.00  0.00           N  
ATOM    474  CZ  ARG A  30      -9.637  -2.520  -4.648  1.00  0.00           C  
ATOM    475  NH1 ARG A  30      -8.903  -2.142  -5.680  1.00  0.00           N  
ATOM    476  NH2 ARG A  30     -10.293  -1.612  -3.958  1.00  0.00           N  
ATOM    477  H   ARG A  30      -7.166  -5.249  -1.359  1.00  0.00           H  
ATOM    478  HA  ARG A  30      -9.032  -7.296  -0.983  1.00  0.00           H  
ATOM    479  HB2 ARG A  30      -9.964  -6.683  -3.102  1.00  0.00           H  
ATOM    480  HB3 ARG A  30      -9.424  -5.218  -2.292  1.00  0.00           H  
ATOM    481  HG2 ARG A  30      -7.391  -5.225  -3.646  1.00  0.00           H  
ATOM    482  HG3 ARG A  30      -7.951  -6.674  -4.477  1.00  0.00           H  
ATOM    483  HD2 ARG A  30      -8.338  -4.506  -5.689  1.00  0.00           H  
ATOM    484  HD3 ARG A  30      -9.764  -5.517  -5.466  1.00  0.00           H  
ATOM    485  HE  ARG A  30     -10.274  -4.020  -3.516  1.00  0.00           H  
ATOM    486 HH11 ARG A  30      -8.387  -2.821  -6.212  1.00  0.00           H  
ATOM    487 HH12 ARG A  30      -8.861  -1.180  -5.934  1.00  0.00           H  
ATOM    488 HH21 ARG A  30     -10.841  -1.882  -3.169  1.00  0.00           H  
ATOM    489 HH22 ARG A  30     -10.238  -0.651  -4.217  1.00  0.00           H  
ATOM    490  N   ALA A  31      -6.552  -8.044  -2.989  1.00  0.00           N  
ATOM    491  CA  ALA A  31      -5.854  -9.144  -3.642  1.00  0.00           C  
ATOM    492  C   ALA A  31      -5.457 -10.173  -2.597  1.00  0.00           C  
ATOM    493  O   ALA A  31      -5.641 -11.376  -2.785  1.00  0.00           O  
ATOM    494  CB  ALA A  31      -4.632  -8.630  -4.393  1.00  0.00           C  
ATOM    495  H   ALA A  31      -6.122  -7.166  -2.953  1.00  0.00           H  
ATOM    496  HA  ALA A  31      -6.528  -9.601  -4.349  1.00  0.00           H  
ATOM    497  HB1 ALA A  31      -4.458  -9.245  -5.263  1.00  0.00           H  
ATOM    498  HB2 ALA A  31      -3.768  -8.670  -3.746  1.00  0.00           H  
ATOM    499  HB3 ALA A  31      -4.802  -7.609  -4.702  1.00  0.00           H  
ATOM    500  N   GLU A  32      -4.956  -9.673  -1.474  1.00  0.00           N  
ATOM    501  CA  GLU A  32      -4.572 -10.524  -0.357  1.00  0.00           C  
ATOM    502  C   GLU A  32      -5.819 -11.134   0.244  1.00  0.00           C  
ATOM    503  O   GLU A  32      -5.965 -12.349   0.284  1.00  0.00           O  
ATOM    504  CB  GLU A  32      -3.820  -9.713   0.708  1.00  0.00           C  
ATOM    505  CG  GLU A  32      -2.491 -10.317   1.161  1.00  0.00           C  
ATOM    506  CD  GLU A  32      -1.865 -11.252   0.147  1.00  0.00           C  
ATOM    507  OE1 GLU A  32      -1.444 -10.774  -0.927  1.00  0.00           O  
ATOM    508  OE2 GLU A  32      -1.791 -12.466   0.433  1.00  0.00           O  
ATOM    509  H   GLU A  32      -4.875  -8.693  -1.384  1.00  0.00           H  
ATOM    510  HA  GLU A  32      -3.944 -11.318  -0.732  1.00  0.00           H  
ATOM    511  HB2 GLU A  32      -3.628  -8.728   0.315  1.00  0.00           H  
ATOM    512  HB3 GLU A  32      -4.456  -9.617   1.578  1.00  0.00           H  
ATOM    513  HG2 GLU A  32      -1.795  -9.515   1.351  1.00  0.00           H  
ATOM    514  HG3 GLU A  32      -2.657 -10.867   2.076  1.00  0.00           H  
ATOM    515  N   GLN A  33      -6.734 -10.271   0.677  1.00  0.00           N  
ATOM    516  CA  GLN A  33      -7.998 -10.724   1.252  1.00  0.00           C  
ATOM    517  C   GLN A  33      -8.627 -11.796   0.364  1.00  0.00           C  
ATOM    518  O   GLN A  33      -9.137 -12.803   0.861  1.00  0.00           O  
ATOM    519  CB  GLN A  33      -8.960  -9.544   1.434  1.00  0.00           C  
ATOM    520  CG  GLN A  33      -9.221  -9.189   2.892  1.00  0.00           C  
ATOM    521  CD  GLN A  33      -8.000  -8.619   3.590  1.00  0.00           C  
ATOM    522  OE1 GLN A  33      -7.177  -9.357   4.125  1.00  0.00           O  
ATOM    523  NE2 GLN A  33      -7.879  -7.299   3.589  1.00  0.00           N  
ATOM    524  H   GLN A  33      -6.559  -9.300   0.588  1.00  0.00           H  
ATOM    525  HA  GLN A  33      -7.785 -11.158   2.216  1.00  0.00           H  
ATOM    526  HB2 GLN A  33      -8.544  -8.676   0.943  1.00  0.00           H  
ATOM    527  HB3 GLN A  33      -9.905  -9.788   0.970  1.00  0.00           H  
ATOM    528  HG2 GLN A  33     -10.013  -8.457   2.935  1.00  0.00           H  
ATOM    529  HG3 GLN A  33      -9.531 -10.081   3.415  1.00  0.00           H  
ATOM    530 HE21 GLN A  33      -8.571  -6.769   3.145  1.00  0.00           H  
ATOM    531 HE22 GLN A  33      -7.103  -6.907   4.041  1.00  0.00           H  
ATOM    532  N   ASN A  34      -8.557 -11.586  -0.956  1.00  0.00           N  
ATOM    533  CA  ASN A  34      -9.086 -12.534  -1.917  1.00  0.00           C  
ATOM    534  C   ASN A  34      -8.494 -13.922  -1.681  1.00  0.00           C  
ATOM    535  O   ASN A  34      -9.225 -14.913  -1.658  1.00  0.00           O  
ATOM    536  CB  ASN A  34      -8.774 -12.047  -3.334  1.00  0.00           C  
ATOM    537  CG  ASN A  34      -9.999 -11.532  -4.069  1.00  0.00           C  
ATOM    538  OD1 ASN A  34     -10.658 -12.269  -4.797  1.00  0.00           O  
ATOM    539  ND2 ASN A  34     -10.306 -10.258  -3.884  1.00  0.00           N  
ATOM    540  H   ASN A  34      -8.118 -10.778  -1.295  1.00  0.00           H  
ATOM    541  HA  ASN A  34     -10.152 -12.585  -1.781  1.00  0.00           H  
ATOM    542  HB2 ASN A  34      -8.053 -11.245  -3.281  1.00  0.00           H  
ATOM    543  HB3 ASN A  34      -8.351 -12.854  -3.894  1.00  0.00           H  
ATOM    544 HD21 ASN A  34      -9.732  -9.724  -3.288  1.00  0.00           H  
ATOM    545 HD22 ASN A  34     -11.089  -9.900  -4.349  1.00  0.00           H  
ATOM    546  N   ARG A  35      -7.176 -13.994  -1.476  1.00  0.00           N  
ATOM    547  CA  ARG A  35      -6.532 -15.276  -1.213  1.00  0.00           C  
ATOM    548  C   ARG A  35      -6.534 -15.593   0.284  1.00  0.00           C  
ATOM    549  O   ARG A  35      -6.596 -16.757   0.679  1.00  0.00           O  
ATOM    550  CB  ARG A  35      -5.116 -15.311  -1.767  1.00  0.00           C  
ATOM    551  CG  ARG A  35      -4.169 -14.384  -1.054  1.00  0.00           C  
ATOM    552  CD  ARG A  35      -2.796 -15.012  -0.901  1.00  0.00           C  
ATOM    553  NE  ARG A  35      -2.779 -16.001   0.182  1.00  0.00           N  
ATOM    554  CZ  ARG A  35      -2.362 -15.769   1.419  1.00  0.00           C  
ATOM    555  NH1 ARG A  35      -1.932 -14.577   1.787  1.00  0.00           N  
ATOM    556  NH2 ARG A  35      -2.401 -16.745   2.298  1.00  0.00           N  
ATOM    557  H   ARG A  35      -6.631 -13.167  -1.481  1.00  0.00           H  
ATOM    558  HA  ARG A  35      -7.101 -16.020  -1.712  1.00  0.00           H  
ATOM    559  HB2 ARG A  35      -4.733 -16.318  -1.683  1.00  0.00           H  
ATOM    560  HB3 ARG A  35      -5.143 -15.032  -2.811  1.00  0.00           H  
ATOM    561  HG2 ARG A  35      -4.095 -13.483  -1.626  1.00  0.00           H  
ATOM    562  HG3 ARG A  35      -4.563 -14.158  -0.074  1.00  0.00           H  
ATOM    563  HD2 ARG A  35      -2.536 -15.503  -1.830  1.00  0.00           H  
ATOM    564  HD3 ARG A  35      -2.075 -14.239  -0.692  1.00  0.00           H  
ATOM    565  HE  ARG A  35      -3.111 -16.907  -0.029  1.00  0.00           H  
ATOM    566 HH11 ARG A  35      -1.915 -13.808   1.122  1.00  0.00           H  
ATOM    567 HH12 ARG A  35      -1.622 -14.428   2.721  1.00  0.00           H  
ATOM    568 HH21 ARG A  35      -2.749 -17.650   2.018  1.00  0.00           H  
ATOM    569 HH22 ARG A  35      -2.092 -16.595   3.233  1.00  0.00           H  
ATOM    570  N   ILE A  36      -6.492 -14.547   1.110  1.00  0.00           N  
ATOM    571  CA  ILE A  36      -6.509 -14.703   2.565  1.00  0.00           C  
ATOM    572  C   ILE A  36      -7.779 -15.423   2.989  1.00  0.00           C  
ATOM    573  O   ILE A  36      -7.735 -16.391   3.755  1.00  0.00           O  
ATOM    574  CB  ILE A  36      -6.417 -13.338   3.290  1.00  0.00           C  
ATOM    575  CG1 ILE A  36      -5.048 -12.690   3.051  1.00  0.00           C  
ATOM    576  CG2 ILE A  36      -6.678 -13.496   4.783  1.00  0.00           C  
ATOM    577  CD1 ILE A  36      -3.942 -13.257   3.914  1.00  0.00           C  
ATOM    578  H   ILE A  36      -6.465 -13.637   0.723  1.00  0.00           H  
ATOM    579  HA  ILE A  36      -5.662 -15.301   2.846  1.00  0.00           H  
ATOM    580  HB  ILE A  36      -7.183 -12.695   2.887  1.00  0.00           H  
ATOM    581 HG12 ILE A  36      -4.764 -12.834   2.019  1.00  0.00           H  
ATOM    582 HG13 ILE A  36      -5.119 -11.632   3.255  1.00  0.00           H  
ATOM    583 HG21 ILE A  36      -7.725 -13.704   4.946  1.00  0.00           H  
ATOM    584 HG22 ILE A  36      -6.408 -12.583   5.293  1.00  0.00           H  
ATOM    585 HG23 ILE A  36      -6.084 -14.312   5.168  1.00  0.00           H  
ATOM    586 HD11 ILE A  36      -4.141 -13.027   4.951  1.00  0.00           H  
ATOM    587 HD12 ILE A  36      -2.998 -12.819   3.624  1.00  0.00           H  
ATOM    588 HD13 ILE A  36      -3.897 -14.328   3.786  1.00  0.00           H  
ATOM    589  N   ILE A  37      -8.904 -14.966   2.452  1.00  0.00           N  
ATOM    590  CA  ILE A  37     -10.196 -15.581   2.731  1.00  0.00           C  
ATOM    591  C   ILE A  37     -10.219 -16.997   2.157  1.00  0.00           C  
ATOM    592  O   ILE A  37     -10.687 -17.934   2.801  1.00  0.00           O  
ATOM    593  CB  ILE A  37     -11.363 -14.757   2.134  1.00  0.00           C  
ATOM    594  CG1 ILE A  37     -11.397 -13.355   2.749  1.00  0.00           C  
ATOM    595  CG2 ILE A  37     -12.692 -15.466   2.360  1.00  0.00           C  
ATOM    596  CD1 ILE A  37     -12.178 -12.353   1.926  1.00  0.00           C  
ATOM    597  H   ILE A  37      -8.858 -14.207   1.827  1.00  0.00           H  
ATOM    598  HA  ILE A  37     -10.322 -15.635   3.804  1.00  0.00           H  
ATOM    599  HB  ILE A  37     -11.204 -14.670   1.068  1.00  0.00           H  
ATOM    600 HG12 ILE A  37     -11.855 -13.409   3.725  1.00  0.00           H  
ATOM    601 HG13 ILE A  37     -10.387 -12.988   2.850  1.00  0.00           H  
ATOM    602 HG21 ILE A  37     -12.669 -15.980   3.309  1.00  0.00           H  
ATOM    603 HG22 ILE A  37     -12.860 -16.179   1.566  1.00  0.00           H  
ATOM    604 HG23 ILE A  37     -13.490 -14.738   2.364  1.00  0.00           H  
ATOM    605 HD11 ILE A  37     -11.993 -11.357   2.303  1.00  0.00           H  
ATOM    606 HD12 ILE A  37     -13.233 -12.574   1.994  1.00  0.00           H  
ATOM    607 HD13 ILE A  37     -11.863 -12.411   0.895  1.00  0.00           H  
ATOM    608  N   PHE A  38      -9.680 -17.144   0.942  1.00  0.00           N  
ATOM    609  CA  PHE A  38      -9.608 -18.443   0.276  1.00  0.00           C  
ATOM    610  C   PHE A  38      -8.736 -19.418   1.069  1.00  0.00           C  
ATOM    611  O   PHE A  38      -9.088 -20.583   1.237  1.00  0.00           O  
ATOM    612  CB  PHE A  38      -9.058 -18.277  -1.145  1.00  0.00           C  
ATOM    613  CG  PHE A  38     -10.046 -18.631  -2.220  1.00  0.00           C  
ATOM    614  CD1 PHE A  38     -10.536 -19.923  -2.332  1.00  0.00           C  
ATOM    615  CD2 PHE A  38     -10.485 -17.671  -3.118  1.00  0.00           C  
ATOM    616  CE1 PHE A  38     -11.445 -20.250  -3.320  1.00  0.00           C  
ATOM    617  CE2 PHE A  38     -11.394 -17.993  -4.108  1.00  0.00           C  
ATOM    618  CZ  PHE A  38     -11.874 -19.284  -4.209  1.00  0.00           C  
ATOM    619  H   PHE A  38      -9.305 -16.359   0.490  1.00  0.00           H  
ATOM    620  HA  PHE A  38     -10.606 -18.842   0.224  1.00  0.00           H  
ATOM    621  HB2 PHE A  38      -8.763 -17.250  -1.292  1.00  0.00           H  
ATOM    622  HB3 PHE A  38      -8.193 -18.913  -1.264  1.00  0.00           H  
ATOM    623  HD1 PHE A  38     -10.201 -20.679  -1.637  1.00  0.00           H  
ATOM    624  HD2 PHE A  38     -10.108 -16.661  -3.038  1.00  0.00           H  
ATOM    625  HE1 PHE A  38     -11.819 -21.261  -3.397  1.00  0.00           H  
ATOM    626  HE2 PHE A  38     -11.727 -17.236  -4.802  1.00  0.00           H  
ATOM    627  HZ  PHE A  38     -12.584 -19.539  -4.982  1.00  0.00           H  
ATOM    628  N   ASP A  39      -7.600 -18.926   1.559  1.00  0.00           N  
ATOM    629  CA  ASP A  39      -6.674 -19.736   2.339  1.00  0.00           C  
ATOM    630  C   ASP A  39      -7.188 -19.999   3.764  1.00  0.00           C  
ATOM    631  O   ASP A  39      -6.531 -20.684   4.551  1.00  0.00           O  
ATOM    632  CB  ASP A  39      -5.304 -19.045   2.394  1.00  0.00           C  
ATOM    633  CG  ASP A  39      -4.400 -19.405   1.229  1.00  0.00           C  
ATOM    634  OD1 ASP A  39      -4.464 -20.556   0.750  1.00  0.00           O  
ATOM    635  OD2 ASP A  39      -3.614 -18.529   0.804  1.00  0.00           O  
ATOM    636  H   ASP A  39      -7.375 -17.990   1.387  1.00  0.00           H  
ATOM    637  HA  ASP A  39      -6.572 -20.675   1.836  1.00  0.00           H  
ATOM    638  HB2 ASP A  39      -5.451 -17.977   2.385  1.00  0.00           H  
ATOM    639  HB3 ASP A  39      -4.809 -19.324   3.307  1.00  0.00           H  
ATOM    640  N   SER A  40      -8.357 -19.452   4.093  1.00  0.00           N  
ATOM    641  CA  SER A  40      -8.949 -19.623   5.416  1.00  0.00           C  
ATOM    642  C   SER A  40     -10.414 -20.064   5.322  1.00  0.00           C  
ATOM    643  O   SER A  40     -11.275 -19.556   6.046  1.00  0.00           O  
ATOM    644  CB  SER A  40      -8.843 -18.318   6.203  1.00  0.00           C  
ATOM    645  OG  SER A  40      -9.252 -17.202   5.427  1.00  0.00           O  
ATOM    646  H   SER A  40      -8.832 -18.917   3.435  1.00  0.00           H  
ATOM    647  HA  SER A  40      -8.390 -20.389   5.932  1.00  0.00           H  
ATOM    648  HB2 SER A  40      -9.475 -18.379   7.070  1.00  0.00           H  
ATOM    649  HB3 SER A  40      -7.819 -18.172   6.513  1.00  0.00           H  
ATOM    650  HG  SER A  40      -8.552 -16.968   4.788  1.00  0.00           H  
ATOM    651  N   VAL A  41     -10.685 -21.016   4.434  1.00  0.00           N  
ATOM    652  CA  VAL A  41     -12.042 -21.534   4.246  1.00  0.00           C  
ATOM    653  C   VAL A  41     -12.244 -22.845   5.011  1.00  0.00           C  
ATOM    654  O   VAL A  41     -11.430 -23.777   4.823  1.00  0.00           O  
ATOM    655  CB  VAL A  41     -12.361 -21.759   2.750  1.00  0.00           C  
ATOM    656  CG1 VAL A  41     -13.773 -22.298   2.573  1.00  0.00           C  
ATOM    657  CG2 VAL A  41     -12.184 -20.470   1.962  1.00  0.00           C  
ATOM    658  OXT VAL A  41     -13.217 -22.928   5.790  1.00  0.00           O  
ATOM    659  H   VAL A  41      -9.956 -21.383   3.893  1.00  0.00           H  
ATOM    660  HA  VAL A  41     -12.734 -20.799   4.633  1.00  0.00           H  
ATOM    661  HB  VAL A  41     -11.669 -22.491   2.362  1.00  0.00           H  
ATOM    662 HG11 VAL A  41     -14.486 -21.523   2.814  1.00  0.00           H  
ATOM    663 HG12 VAL A  41     -13.921 -23.141   3.231  1.00  0.00           H  
ATOM    664 HG13 VAL A  41     -13.913 -22.611   1.549  1.00  0.00           H  
ATOM    665 HG21 VAL A  41     -12.385 -20.656   0.918  1.00  0.00           H  
ATOM    666 HG22 VAL A  41     -11.172 -20.115   2.076  1.00  0.00           H  
ATOM    667 HG23 VAL A  41     -12.871 -19.724   2.334  1.00  0.00           H  
TER     668      VAL A  41                                                      
ENDMDL                                                                          
MODEL        5                                                                  
ATOM      1  N   ASP A   2       8.039  34.668  -4.282  1.00  0.00           N  
ATOM      2  CA  ASP A   2       7.718  33.290  -4.755  1.00  0.00           C  
ATOM      3  C   ASP A   2       6.307  33.217  -5.345  1.00  0.00           C  
ATOM      4  O   ASP A   2       5.538  34.174  -5.251  1.00  0.00           O  
ATOM      5  CB  ASP A   2       7.848  32.327  -3.569  1.00  0.00           C  
ATOM      6  CG  ASP A   2       9.240  32.325  -2.975  1.00  0.00           C  
ATOM      7  OD1 ASP A   2       9.787  33.426  -2.756  1.00  0.00           O  
ATOM      8  OD2 ASP A   2       9.777  31.229  -2.733  1.00  0.00           O  
ATOM      9  H1  ASP A   2       7.213  35.028  -3.762  1.00  0.00           H  
ATOM     10  H2  ASP A   2       8.240  35.254  -5.118  1.00  0.00           H  
ATOM     11  H3  ASP A   2       8.875  34.603  -3.657  1.00  0.00           H  
ATOM     12  HA  ASP A   2       8.431  33.014  -5.518  1.00  0.00           H  
ATOM     13  HB2 ASP A   2       7.151  32.615  -2.798  1.00  0.00           H  
ATOM     14  HB3 ASP A   2       7.618  31.323  -3.899  1.00  0.00           H  
ATOM     15  N   ASN A   3       5.976  32.075  -5.949  1.00  0.00           N  
ATOM     16  CA  ASN A   3       4.662  31.871  -6.547  1.00  0.00           C  
ATOM     17  C   ASN A   3       3.616  31.527  -5.477  1.00  0.00           C  
ATOM     18  O   ASN A   3       3.960  31.067  -4.388  1.00  0.00           O  
ATOM     19  CB  ASN A   3       4.747  30.762  -7.603  1.00  0.00           C  
ATOM     20  CG  ASN A   3       4.877  29.378  -6.999  1.00  0.00           C  
ATOM     21  OD1 ASN A   3       3.899  28.804  -6.529  1.00  0.00           O  
ATOM     22  ND2 ASN A   3       6.083  28.832  -7.014  1.00  0.00           N  
ATOM     23  H   ASN A   3       6.627  31.348  -5.992  1.00  0.00           H  
ATOM     24  HA  ASN A   3       4.373  32.793  -7.029  1.00  0.00           H  
ATOM     25  HB2 ASN A   3       3.859  30.787  -8.203  1.00  0.00           H  
ATOM     26  HB3 ASN A   3       5.605  30.941  -8.233  1.00  0.00           H  
ATOM     27 HD21 ASN A   3       6.820  29.343  -7.406  1.00  0.00           H  
ATOM     28 HD22 ASN A   3       6.187  27.938  -6.629  1.00  0.00           H  
ATOM     29  N   PRO A   4       2.320  31.753  -5.771  1.00  0.00           N  
ATOM     30  CA  PRO A   4       1.234  31.474  -4.821  1.00  0.00           C  
ATOM     31  C   PRO A   4       0.809  29.998  -4.762  1.00  0.00           C  
ATOM     32  O   PRO A   4      -0.231  29.679  -4.184  1.00  0.00           O  
ATOM     33  CB  PRO A   4       0.095  32.333  -5.367  1.00  0.00           C  
ATOM     34  CG  PRO A   4       0.318  32.351  -6.841  1.00  0.00           C  
ATOM     35  CD  PRO A   4       1.811  32.311  -7.042  1.00  0.00           C  
ATOM     36  HA  PRO A   4       1.487  31.809  -3.826  1.00  0.00           H  
ATOM     37  HB2 PRO A   4      -0.855  31.884  -5.113  1.00  0.00           H  
ATOM     38  HB3 PRO A   4       0.154  33.326  -4.947  1.00  0.00           H  
ATOM     39  HG2 PRO A   4      -0.144  31.485  -7.292  1.00  0.00           H  
ATOM     40  HG3 PRO A   4      -0.092  33.257  -7.263  1.00  0.00           H  
ATOM     41  HD2 PRO A   4       2.062  31.669  -7.873  1.00  0.00           H  
ATOM     42  HD3 PRO A   4       2.196  33.308  -7.205  1.00  0.00           H  
ATOM     43  N   SER A   5       1.600  29.099  -5.356  1.00  0.00           N  
ATOM     44  CA  SER A   5       1.268  27.669  -5.352  1.00  0.00           C  
ATOM     45  C   SER A   5       2.398  26.799  -4.782  1.00  0.00           C  
ATOM     46  O   SER A   5       2.364  25.572  -4.917  1.00  0.00           O  
ATOM     47  CB  SER A   5       0.925  27.209  -6.773  1.00  0.00           C  
ATOM     48  OG  SER A   5       0.516  25.850  -6.790  1.00  0.00           O  
ATOM     49  H   SER A   5       2.419  29.396  -5.809  1.00  0.00           H  
ATOM     50  HA  SER A   5       0.399  27.538  -4.730  1.00  0.00           H  
ATOM     51  HB2 SER A   5       0.120  27.818  -7.161  1.00  0.00           H  
ATOM     52  HB3 SER A   5       1.794  27.319  -7.405  1.00  0.00           H  
ATOM     53  HG  SER A   5       1.222  25.296  -6.433  1.00  0.00           H  
ATOM     54  N   LEU A   6       3.387  27.424  -4.141  1.00  0.00           N  
ATOM     55  CA  LEU A   6       4.511  26.683  -3.556  1.00  0.00           C  
ATOM     56  C   LEU A   6       4.035  25.674  -2.509  1.00  0.00           C  
ATOM     57  O   LEU A   6       4.502  24.536  -2.474  1.00  0.00           O  
ATOM     58  CB  LEU A   6       5.542  27.641  -2.942  1.00  0.00           C  
ATOM     59  CG  LEU A   6       4.982  28.670  -1.959  1.00  0.00           C  
ATOM     60  CD1 LEU A   6       5.199  28.219  -0.525  1.00  0.00           C  
ATOM     61  CD2 LEU A   6       5.626  30.027  -2.188  1.00  0.00           C  
ATOM     62  H   LEU A   6       3.361  28.399  -4.057  1.00  0.00           H  
ATOM     63  HA  LEU A   6       4.982  26.138  -4.352  1.00  0.00           H  
ATOM     64  HB2 LEU A   6       6.287  27.051  -2.426  1.00  0.00           H  
ATOM     65  HB3 LEU A   6       6.028  28.173  -3.746  1.00  0.00           H  
ATOM     66  HG  LEU A   6       3.920  28.769  -2.124  1.00  0.00           H  
ATOM     67 HD11 LEU A   6       4.699  28.903   0.147  1.00  0.00           H  
ATOM     68 HD12 LEU A   6       6.257  28.212  -0.306  1.00  0.00           H  
ATOM     69 HD13 LEU A   6       4.798  27.226  -0.393  1.00  0.00           H  
ATOM     70 HD21 LEU A   6       5.701  30.216  -3.247  1.00  0.00           H  
ATOM     71 HD22 LEU A   6       6.613  30.036  -1.750  1.00  0.00           H  
ATOM     72 HD23 LEU A   6       5.022  30.794  -1.728  1.00  0.00           H  
ATOM     73  N   SER A   7       3.098  26.096  -1.666  1.00  0.00           N  
ATOM     74  CA  SER A   7       2.549  25.225  -0.622  1.00  0.00           C  
ATOM     75  C   SER A   7       1.480  24.280  -1.181  1.00  0.00           C  
ATOM     76  O   SER A   7       1.154  23.269  -0.557  1.00  0.00           O  
ATOM     77  CB  SER A   7       1.960  26.065   0.516  1.00  0.00           C  
ATOM     78  OG  SER A   7       2.300  25.517   1.781  1.00  0.00           O  
ATOM     79  H   SER A   7       2.763  27.011  -1.752  1.00  0.00           H  
ATOM     80  HA  SER A   7       3.359  24.632  -0.230  1.00  0.00           H  
ATOM     81  HB2 SER A   7       2.347  27.071   0.457  1.00  0.00           H  
ATOM     82  HB3 SER A   7       0.883  26.088   0.425  1.00  0.00           H  
ATOM     83  HG  SER A   7       2.943  26.084   2.218  1.00  0.00           H  
ATOM     84  N   ILE A   8       0.940  24.607  -2.356  1.00  0.00           N  
ATOM     85  CA  ILE A   8      -0.090  23.782  -2.995  1.00  0.00           C  
ATOM     86  C   ILE A   8       0.510  22.578  -3.691  1.00  0.00           C  
ATOM     87  O   ILE A   8       0.028  21.460  -3.531  1.00  0.00           O  
ATOM     88  CB  ILE A   8      -0.930  24.600  -4.006  1.00  0.00           C  
ATOM     89  CG1 ILE A   8      -1.394  25.919  -3.382  1.00  0.00           C  
ATOM     90  CG2 ILE A   8      -2.128  23.792  -4.483  1.00  0.00           C  
ATOM     91  CD1 ILE A   8      -2.050  26.858  -4.370  1.00  0.00           C  
ATOM     92  H   ILE A   8       1.240  25.421  -2.808  1.00  0.00           H  
ATOM     93  HA  ILE A   8      -0.737  23.417  -2.236  1.00  0.00           H  
ATOM     94  HB  ILE A   8      -0.309  24.816  -4.863  1.00  0.00           H  
ATOM     95 HG12 ILE A   8      -2.110  25.706  -2.602  1.00  0.00           H  
ATOM     96 HG13 ILE A   8      -0.544  26.428  -2.953  1.00  0.00           H  
ATOM     97 HG21 ILE A   8      -2.762  24.419  -5.093  1.00  0.00           H  
ATOM     98 HG22 ILE A   8      -2.686  23.437  -3.630  1.00  0.00           H  
ATOM     99 HG23 ILE A   8      -1.786  22.950  -5.066  1.00  0.00           H  
ATOM    100 HD11 ILE A   8      -1.794  27.878  -4.124  1.00  0.00           H  
ATOM    101 HD12 ILE A   8      -3.122  26.734  -4.326  1.00  0.00           H  
ATOM    102 HD13 ILE A   8      -1.702  26.629  -5.368  1.00  0.00           H  
ATOM    103  N   ASP A   9       1.563  22.818  -4.445  1.00  0.00           N  
ATOM    104  CA  ASP A   9       2.258  21.752  -5.174  1.00  0.00           C  
ATOM    105  C   ASP A   9       2.498  20.539  -4.272  1.00  0.00           C  
ATOM    106  O   ASP A   9       2.093  19.417  -4.589  1.00  0.00           O  
ATOM    107  CB  ASP A   9       3.585  22.273  -5.739  1.00  0.00           C  
ATOM    108  CG  ASP A   9       4.174  21.348  -6.785  1.00  0.00           C  
ATOM    109  OD1 ASP A   9       4.785  20.329  -6.399  1.00  0.00           O  
ATOM    110  OD2 ASP A   9       4.023  21.642  -7.988  1.00  0.00           O  
ATOM    111  H   ASP A   9       1.884  23.737  -4.503  1.00  0.00           H  
ATOM    112  HA  ASP A   9       1.627  21.448  -5.989  1.00  0.00           H  
ATOM    113  HB2 ASP A   9       3.422  23.237  -6.194  1.00  0.00           H  
ATOM    114  HB3 ASP A   9       4.298  22.376  -4.934  1.00  0.00           H  
ATOM    115  N   LEU A  10       3.144  20.784  -3.139  1.00  0.00           N  
ATOM    116  CA  LEU A  10       3.435  19.729  -2.167  1.00  0.00           C  
ATOM    117  C   LEU A  10       2.151  19.202  -1.517  1.00  0.00           C  
ATOM    118  O   LEU A  10       1.925  17.990  -1.466  1.00  0.00           O  
ATOM    119  CB  LEU A  10       4.403  20.244  -1.094  1.00  0.00           C  
ATOM    120  CG  LEU A  10       3.944  21.495  -0.335  1.00  0.00           C  
ATOM    121  CD1 LEU A  10       3.400  21.121   1.034  1.00  0.00           C  
ATOM    122  CD2 LEU A  10       5.089  22.484  -0.196  1.00  0.00           C  
ATOM    123  H   LEU A  10       3.423  21.702  -2.950  1.00  0.00           H  
ATOM    124  HA  LEU A  10       3.907  18.916  -2.700  1.00  0.00           H  
ATOM    125  HB2 LEU A  10       4.564  19.453  -0.375  1.00  0.00           H  
ATOM    126  HB3 LEU A  10       5.346  20.469  -1.570  1.00  0.00           H  
ATOM    127  HG  LEU A  10       3.149  21.976  -0.890  1.00  0.00           H  
ATOM    128 HD11 LEU A  10       2.782  20.240   0.948  1.00  0.00           H  
ATOM    129 HD12 LEU A  10       2.809  21.938   1.422  1.00  0.00           H  
ATOM    130 HD13 LEU A  10       4.222  20.921   1.705  1.00  0.00           H  
ATOM    131 HD21 LEU A  10       5.979  21.962   0.120  1.00  0.00           H  
ATOM    132 HD22 LEU A  10       4.831  23.232   0.539  1.00  0.00           H  
ATOM    133 HD23 LEU A  10       5.270  22.961  -1.147  1.00  0.00           H  
ATOM    134  N   THR A  11       1.310  20.118  -1.028  1.00  0.00           N  
ATOM    135  CA  THR A  11       0.049  19.744  -0.383  1.00  0.00           C  
ATOM    136  C   THR A  11      -0.825  18.928  -1.324  1.00  0.00           C  
ATOM    137  O   THR A  11      -1.279  17.842  -0.966  1.00  0.00           O  
ATOM    138  CB  THR A  11      -0.711  20.985   0.090  1.00  0.00           C  
ATOM    139  OG1 THR A  11       0.092  21.762   0.954  1.00  0.00           O  
ATOM    140  CG2 THR A  11      -1.989  20.665   0.832  1.00  0.00           C  
ATOM    141  H   THR A  11       1.542  21.067  -1.103  1.00  0.00           H  
ATOM    142  HA  THR A  11       0.287  19.137   0.474  1.00  0.00           H  
ATOM    143  HB  THR A  11      -0.968  21.583  -0.770  1.00  0.00           H  
ATOM    144  HG1 THR A  11       0.564  22.441   0.436  1.00  0.00           H  
ATOM    145 HG21 THR A  11      -1.770  20.000   1.655  1.00  0.00           H  
ATOM    146 HG22 THR A  11      -2.687  20.189   0.161  1.00  0.00           H  
ATOM    147 HG23 THR A  11      -2.420  21.578   1.213  1.00  0.00           H  
ATOM    148  N   PHE A  12      -1.049  19.446  -2.534  1.00  0.00           N  
ATOM    149  CA  PHE A  12      -1.856  18.747  -3.524  1.00  0.00           C  
ATOM    150  C   PHE A  12      -1.302  17.347  -3.801  1.00  0.00           C  
ATOM    151  O   PHE A  12      -2.059  16.415  -4.073  1.00  0.00           O  
ATOM    152  CB  PHE A  12      -1.915  19.566  -4.811  1.00  0.00           C  
ATOM    153  CG  PHE A  12      -3.298  20.029  -5.160  1.00  0.00           C  
ATOM    154  CD1 PHE A  12      -3.961  20.924  -4.338  1.00  0.00           C  
ATOM    155  CD2 PHE A  12      -3.934  19.571  -6.300  1.00  0.00           C  
ATOM    156  CE1 PHE A  12      -5.237  21.355  -4.647  1.00  0.00           C  
ATOM    157  CE2 PHE A  12      -5.210  19.997  -6.615  1.00  0.00           C  
ATOM    158  CZ  PHE A  12      -5.863  20.891  -5.788  1.00  0.00           C  
ATOM    159  H   PHE A  12      -0.651  20.322  -2.776  1.00  0.00           H  
ATOM    160  HA  PHE A  12      -2.854  18.648  -3.126  1.00  0.00           H  
ATOM    161  HB2 PHE A  12      -1.295  20.442  -4.702  1.00  0.00           H  
ATOM    162  HB3 PHE A  12      -1.541  18.974  -5.622  1.00  0.00           H  
ATOM    163  HD1 PHE A  12      -3.469  21.288  -3.445  1.00  0.00           H  
ATOM    164  HD2 PHE A  12      -3.424  18.872  -6.946  1.00  0.00           H  
ATOM    165  HE1 PHE A  12      -5.745  22.055  -3.998  1.00  0.00           H  
ATOM    166  HE2 PHE A  12      -5.697  19.633  -7.508  1.00  0.00           H  
ATOM    167  HZ  PHE A  12      -6.860  21.226  -6.032  1.00  0.00           H  
ATOM    168  N   HIS A  13       0.021  17.204  -3.715  1.00  0.00           N  
ATOM    169  CA  HIS A  13       0.677  15.917  -3.941  1.00  0.00           C  
ATOM    170  C   HIS A  13       0.541  15.011  -2.712  1.00  0.00           C  
ATOM    171  O   HIS A  13       0.174  13.834  -2.831  1.00  0.00           O  
ATOM    172  CB  HIS A  13       2.157  16.130  -4.281  1.00  0.00           C  
ATOM    173  CG  HIS A  13       2.697  15.144  -5.270  1.00  0.00           C  
ATOM    174  ND1 HIS A  13       2.970  15.468  -6.581  1.00  0.00           N  
ATOM    175  CD2 HIS A  13       3.021  13.838  -5.132  1.00  0.00           C  
ATOM    176  CE1 HIS A  13       3.439  14.404  -7.208  1.00  0.00           C  
ATOM    177  NE2 HIS A  13       3.480  13.401  -6.351  1.00  0.00           N  
ATOM    178  H   HIS A  13       0.569  17.984  -3.483  1.00  0.00           H  
ATOM    179  HA  HIS A  13       0.187  15.438  -4.778  1.00  0.00           H  
ATOM    180  HB2 HIS A  13       2.285  17.118  -4.697  1.00  0.00           H  
ATOM    181  HB3 HIS A  13       2.742  16.048  -3.376  1.00  0.00           H  
ATOM    182  HD1 HIS A  13       2.840  16.351  -6.991  1.00  0.00           H  
ATOM    183  HD2 HIS A  13       2.935  13.248  -4.229  1.00  0.00           H  
ATOM    184  HE1 HIS A  13       3.740  14.362  -8.247  1.00  0.00           H  
ATOM    185  HE2 HIS A  13       3.914  12.537  -6.516  1.00  0.00           H  
ATOM    186  N   LEU A  14       0.827  15.560  -1.529  1.00  0.00           N  
ATOM    187  CA  LEU A  14       0.724  14.788  -0.291  1.00  0.00           C  
ATOM    188  C   LEU A  14      -0.737  14.455   0.027  1.00  0.00           C  
ATOM    189  O   LEU A  14      -1.057  13.309   0.359  1.00  0.00           O  
ATOM    190  CB  LEU A  14       1.387  15.525   0.885  1.00  0.00           C  
ATOM    191  CG  LEU A  14       0.844  16.919   1.195  1.00  0.00           C  
ATOM    192  CD1 LEU A  14      -0.221  16.857   2.278  1.00  0.00           C  
ATOM    193  CD2 LEU A  14       1.974  17.841   1.622  1.00  0.00           C  
ATOM    194  H   LEU A  14       1.113  16.504  -1.490  1.00  0.00           H  
ATOM    195  HA  LEU A  14       1.249  13.860  -0.451  1.00  0.00           H  
ATOM    196  HB2 LEU A  14       1.275  14.917   1.769  1.00  0.00           H  
ATOM    197  HB3 LEU A  14       2.440  15.620   0.667  1.00  0.00           H  
ATOM    198  HG  LEU A  14       0.395  17.326   0.305  1.00  0.00           H  
ATOM    199 HD11 LEU A  14      -0.327  17.830   2.733  1.00  0.00           H  
ATOM    200 HD12 LEU A  14       0.071  16.139   3.029  1.00  0.00           H  
ATOM    201 HD13 LEU A  14      -1.162  16.559   1.843  1.00  0.00           H  
ATOM    202 HD21 LEU A  14       1.567  18.798   1.914  1.00  0.00           H  
ATOM    203 HD22 LEU A  14       2.658  17.977   0.798  1.00  0.00           H  
ATOM    204 HD23 LEU A  14       2.499  17.403   2.458  1.00  0.00           H  
ATOM    205  N   LEU A  15      -1.628  15.445  -0.096  1.00  0.00           N  
ATOM    206  CA  LEU A  15      -3.049  15.223   0.167  1.00  0.00           C  
ATOM    207  C   LEU A  15      -3.624  14.225  -0.833  1.00  0.00           C  
ATOM    208  O   LEU A  15      -4.406  13.345  -0.462  1.00  0.00           O  
ATOM    209  CB  LEU A  15      -3.831  16.548   0.154  1.00  0.00           C  
ATOM    210  CG  LEU A  15      -4.352  17.013  -1.211  1.00  0.00           C  
ATOM    211  CD1 LEU A  15      -5.714  16.404  -1.502  1.00  0.00           C  
ATOM    212  CD2 LEU A  15      -4.436  18.531  -1.255  1.00  0.00           C  
ATOM    213  H   LEU A  15      -1.324  16.339  -0.383  1.00  0.00           H  
ATOM    214  HA  LEU A  15      -3.123  14.781   1.145  1.00  0.00           H  
ATOM    215  HB2 LEU A  15      -4.676  16.445   0.817  1.00  0.00           H  
ATOM    216  HB3 LEU A  15      -3.186  17.321   0.546  1.00  0.00           H  
ATOM    217  HG  LEU A  15      -3.668  16.692  -1.983  1.00  0.00           H  
ATOM    218 HD11 LEU A  15      -5.844  15.511  -0.909  1.00  0.00           H  
ATOM    219 HD12 LEU A  15      -5.778  16.151  -2.550  1.00  0.00           H  
ATOM    220 HD13 LEU A  15      -6.486  17.116  -1.256  1.00  0.00           H  
ATOM    221 HD21 LEU A  15      -3.440  18.945  -1.255  1.00  0.00           H  
ATOM    222 HD22 LEU A  15      -4.975  18.887  -0.391  1.00  0.00           H  
ATOM    223 HD23 LEU A  15      -4.953  18.836  -2.153  1.00  0.00           H  
ATOM    224  N   ARG A  16      -3.198  14.333  -2.089  1.00  0.00           N  
ATOM    225  CA  ARG A  16      -3.638  13.401  -3.121  1.00  0.00           C  
ATOM    226  C   ARG A  16      -3.251  11.991  -2.695  1.00  0.00           C  
ATOM    227  O   ARG A  16      -4.087  11.096  -2.611  1.00  0.00           O  
ATOM    228  CB  ARG A  16      -2.987  13.734  -4.470  1.00  0.00           C  
ATOM    229  CG  ARG A  16      -2.800  12.517  -5.370  1.00  0.00           C  
ATOM    230  CD  ARG A  16      -2.569  12.894  -6.828  1.00  0.00           C  
ATOM    231  NE  ARG A  16      -3.243  14.142  -7.203  1.00  0.00           N  
ATOM    232  CZ  ARG A  16      -4.499  14.227  -7.629  1.00  0.00           C  
ATOM    233  NH1 ARG A  16      -5.266  13.154  -7.703  1.00  0.00           N  
ATOM    234  NH2 ARG A  16      -4.992  15.403  -7.967  1.00  0.00           N  
ATOM    235  H   ARG A  16      -2.549  15.031  -2.315  1.00  0.00           H  
ATOM    236  HA  ARG A  16      -4.711  13.466  -3.207  1.00  0.00           H  
ATOM    237  HB2 ARG A  16      -3.602  14.454  -4.987  1.00  0.00           H  
ATOM    238  HB3 ARG A  16      -2.018  14.172  -4.287  1.00  0.00           H  
ATOM    239  HG2 ARG A  16      -1.945  11.957  -5.021  1.00  0.00           H  
ATOM    240  HG3 ARG A  16      -3.681  11.899  -5.302  1.00  0.00           H  
ATOM    241  HD2 ARG A  16      -1.506  13.010  -6.989  1.00  0.00           H  
ATOM    242  HD3 ARG A  16      -2.937  12.092  -7.454  1.00  0.00           H  
ATOM    243  HE  ARG A  16      -2.719  14.966  -7.139  1.00  0.00           H  
ATOM    244 HH11 ARG A  16      -4.906  12.243  -7.430  1.00  0.00           H  
ATOM    245 HH12 ARG A  16      -6.205  13.233  -8.030  1.00  0.00           H  
ATOM    246 HH21 ARG A  16      -4.422  16.220  -7.902  1.00  0.00           H  
ATOM    247 HH22 ARG A  16      -5.934  15.476  -8.288  1.00  0.00           H  
ATOM    248  N   THR A  17      -1.964  11.825  -2.409  1.00  0.00           N  
ATOM    249  CA  THR A  17      -1.413  10.546  -1.969  1.00  0.00           C  
ATOM    250  C   THR A  17      -2.178   9.993  -0.765  1.00  0.00           C  
ATOM    251  O   THR A  17      -2.533   8.813  -0.743  1.00  0.00           O  
ATOM    252  CB  THR A  17       0.071  10.703  -1.621  1.00  0.00           C  
ATOM    253  OG1 THR A  17       0.763  11.375  -2.662  1.00  0.00           O  
ATOM    254  CG2 THR A  17       0.777   9.386  -1.393  1.00  0.00           C  
ATOM    255  H   THR A  17      -1.363  12.597  -2.492  1.00  0.00           H  
ATOM    256  HA  THR A  17      -1.508   9.848  -2.788  1.00  0.00           H  
ATOM    257  HB  THR A  17       0.160  11.289  -0.717  1.00  0.00           H  
ATOM    258  HG1 THR A  17       0.613  12.333  -2.595  1.00  0.00           H  
ATOM    259 HG21 THR A  17       0.104   8.694  -0.909  1.00  0.00           H  
ATOM    260 HG22 THR A  17       1.642   9.546  -0.766  1.00  0.00           H  
ATOM    261 HG23 THR A  17       1.092   8.979  -2.341  1.00  0.00           H  
ATOM    262  N   LEU A  18      -2.435  10.844   0.235  1.00  0.00           N  
ATOM    263  CA  LEU A  18      -3.156  10.416   1.438  1.00  0.00           C  
ATOM    264  C   LEU A  18      -4.541   9.841   1.105  1.00  0.00           C  
ATOM    265  O   LEU A  18      -5.002   8.903   1.759  1.00  0.00           O  
ATOM    266  CB  LEU A  18      -3.271  11.582   2.437  1.00  0.00           C  
ATOM    267  CG  LEU A  18      -4.601  12.347   2.435  1.00  0.00           C  
ATOM    268  CD1 LEU A  18      -5.628  11.642   3.308  1.00  0.00           C  
ATOM    269  CD2 LEU A  18      -4.395  13.774   2.917  1.00  0.00           C  
ATOM    270  H   LEU A  18      -2.129  11.781   0.166  1.00  0.00           H  
ATOM    271  HA  LEU A  18      -2.574   9.632   1.896  1.00  0.00           H  
ATOM    272  HB2 LEU A  18      -3.112  11.189   3.431  1.00  0.00           H  
ATOM    273  HB3 LEU A  18      -2.480  12.286   2.223  1.00  0.00           H  
ATOM    274  HG  LEU A  18      -4.988  12.386   1.428  1.00  0.00           H  
ATOM    275 HD11 LEU A  18      -6.312  12.371   3.717  1.00  0.00           H  
ATOM    276 HD12 LEU A  18      -5.125  11.129   4.114  1.00  0.00           H  
ATOM    277 HD13 LEU A  18      -6.177  10.928   2.712  1.00  0.00           H  
ATOM    278 HD21 LEU A  18      -4.800  13.880   3.913  1.00  0.00           H  
ATOM    279 HD22 LEU A  18      -4.900  14.455   2.249  1.00  0.00           H  
ATOM    280 HD23 LEU A  18      -3.339  14.001   2.932  1.00  0.00           H  
ATOM    281  N   LEU A  19      -5.205  10.408   0.093  1.00  0.00           N  
ATOM    282  CA  LEU A  19      -6.540   9.946  -0.298  1.00  0.00           C  
ATOM    283  C   LEU A  19      -6.507   8.941  -1.458  1.00  0.00           C  
ATOM    284  O   LEU A  19      -7.391   8.085  -1.564  1.00  0.00           O  
ATOM    285  CB  LEU A  19      -7.431  11.145  -0.654  1.00  0.00           C  
ATOM    286  CG  LEU A  19      -7.233  11.725  -2.058  1.00  0.00           C  
ATOM    287  CD1 LEU A  19      -8.257  11.155  -3.024  1.00  0.00           C  
ATOM    288  CD2 LEU A  19      -7.325  13.241  -2.023  1.00  0.00           C  
ATOM    289  H   LEU A  19      -4.794  11.158  -0.390  1.00  0.00           H  
ATOM    290  HA  LEU A  19      -6.966   9.449   0.554  1.00  0.00           H  
ATOM    291  HB2 LEU A  19      -8.462  10.838  -0.559  1.00  0.00           H  
ATOM    292  HB3 LEU A  19      -7.241  11.929   0.063  1.00  0.00           H  
ATOM    293  HG  LEU A  19      -6.250  11.458  -2.417  1.00  0.00           H  
ATOM    294 HD11 LEU A  19      -8.409  10.107  -2.812  1.00  0.00           H  
ATOM    295 HD12 LEU A  19      -7.899  11.269  -4.036  1.00  0.00           H  
ATOM    296 HD13 LEU A  19      -9.191  11.684  -2.910  1.00  0.00           H  
ATOM    297 HD21 LEU A  19      -8.277  13.533  -1.605  1.00  0.00           H  
ATOM    298 HD22 LEU A  19      -7.237  13.630  -3.026  1.00  0.00           H  
ATOM    299 HD23 LEU A  19      -6.527  13.635  -1.411  1.00  0.00           H  
ATOM    300  N   GLU A  20      -5.509   9.054  -2.332  1.00  0.00           N  
ATOM    301  CA  GLU A  20      -5.390   8.156  -3.490  1.00  0.00           C  
ATOM    302  C   GLU A  20      -4.780   6.809  -3.124  1.00  0.00           C  
ATOM    303  O   GLU A  20      -5.086   5.787  -3.745  1.00  0.00           O  
ATOM    304  CB  GLU A  20      -4.585   8.824  -4.612  1.00  0.00           C  
ATOM    305  CG  GLU A  20      -5.220   8.675  -5.990  1.00  0.00           C  
ATOM    306  CD  GLU A  20      -4.552   9.537  -7.044  1.00  0.00           C  
ATOM    307  OE1 GLU A  20      -4.792  10.764  -7.049  1.00  0.00           O  
ATOM    308  OE2 GLU A  20      -3.793   8.987  -7.867  1.00  0.00           O  
ATOM    309  H   GLU A  20      -4.844   9.768  -2.206  1.00  0.00           H  
ATOM    310  HA  GLU A  20      -6.372   7.971  -3.838  1.00  0.00           H  
ATOM    311  HB2 GLU A  20      -4.492   9.878  -4.396  1.00  0.00           H  
ATOM    312  HB3 GLU A  20      -3.599   8.385  -4.645  1.00  0.00           H  
ATOM    313  HG2 GLU A  20      -5.147   7.642  -6.297  1.00  0.00           H  
ATOM    314  HG3 GLU A  20      -6.261   8.958  -5.925  1.00  0.00           H  
ATOM    315  N   LEU A  21      -3.947   6.811  -2.102  1.00  0.00           N  
ATOM    316  CA  LEU A  21      -3.297   5.584  -1.618  1.00  0.00           C  
ATOM    317  C   LEU A  21      -4.337   4.502  -1.335  1.00  0.00           C  
ATOM    318  O   LEU A  21      -4.063   3.309  -1.490  1.00  0.00           O  
ATOM    319  CB  LEU A  21      -2.459   5.864  -0.361  1.00  0.00           C  
ATOM    320  CG  LEU A  21      -3.251   6.123   0.925  1.00  0.00           C  
ATOM    321  CD1 LEU A  21      -3.619   4.813   1.605  1.00  0.00           C  
ATOM    322  CD2 LEU A  21      -2.449   6.998   1.874  1.00  0.00           C  
ATOM    323  H   LEU A  21      -3.782   7.657  -1.651  1.00  0.00           H  
ATOM    324  HA  LEU A  21      -2.643   5.226  -2.403  1.00  0.00           H  
ATOM    325  HB2 LEU A  21      -1.813   5.015  -0.193  1.00  0.00           H  
ATOM    326  HB3 LEU A  21      -1.842   6.729  -0.555  1.00  0.00           H  
ATOM    327  HG  LEU A  21      -4.167   6.643   0.683  1.00  0.00           H  
ATOM    328 HD11 LEU A  21      -2.878   4.063   1.370  1.00  0.00           H  
ATOM    329 HD12 LEU A  21      -4.586   4.484   1.255  1.00  0.00           H  
ATOM    330 HD13 LEU A  21      -3.655   4.959   2.674  1.00  0.00           H  
ATOM    331 HD21 LEU A  21      -3.120   7.479   2.572  1.00  0.00           H  
ATOM    332 HD22 LEU A  21      -1.919   7.750   1.309  1.00  0.00           H  
ATOM    333 HD23 LEU A  21      -1.742   6.389   2.416  1.00  0.00           H  
ATOM    334  N   ALA A  22      -5.542   4.936  -0.943  1.00  0.00           N  
ATOM    335  CA  ALA A  22      -6.642   4.015  -0.661  1.00  0.00           C  
ATOM    336  C   ALA A  22      -6.855   3.047  -1.827  1.00  0.00           C  
ATOM    337  O   ALA A  22      -7.269   1.904  -1.627  1.00  0.00           O  
ATOM    338  CB  ALA A  22      -7.920   4.791  -0.362  1.00  0.00           C  
ATOM    339  H   ALA A  22      -5.694   5.901  -0.854  1.00  0.00           H  
ATOM    340  HA  ALA A  22      -6.380   3.446   0.215  1.00  0.00           H  
ATOM    341  HB1 ALA A  22      -8.240   4.578   0.647  1.00  0.00           H  
ATOM    342  HB2 ALA A  22      -8.693   4.496  -1.054  1.00  0.00           H  
ATOM    343  HB3 ALA A  22      -7.731   5.851  -0.461  1.00  0.00           H  
ATOM    344  N   ARG A  23      -6.536   3.502  -3.042  1.00  0.00           N  
ATOM    345  CA  ARG A  23      -6.663   2.661  -4.226  1.00  0.00           C  
ATOM    346  C   ARG A  23      -5.492   1.694  -4.279  1.00  0.00           C  
ATOM    347  O   ARG A  23      -5.685   0.483  -4.285  1.00  0.00           O  
ATOM    348  CB  ARG A  23      -6.711   3.508  -5.504  1.00  0.00           C  
ATOM    349  CG  ARG A  23      -7.646   4.704  -5.420  1.00  0.00           C  
ATOM    350  CD  ARG A  23      -8.982   4.329  -4.794  1.00  0.00           C  
ATOM    351  NE  ARG A  23      -9.815   5.506  -4.544  1.00  0.00           N  
ATOM    352  CZ  ARG A  23      -9.496   6.485  -3.703  1.00  0.00           C  
ATOM    353  NH1 ARG A  23      -8.395   6.419  -2.984  1.00  0.00           N  
ATOM    354  NH2 ARG A  23     -10.291   7.523  -3.571  1.00  0.00           N  
ATOM    355  H   ARG A  23      -6.182   4.412  -3.139  1.00  0.00           H  
ATOM    356  HA  ARG A  23      -7.580   2.093  -4.135  1.00  0.00           H  
ATOM    357  HB2 ARG A  23      -5.717   3.873  -5.718  1.00  0.00           H  
ATOM    358  HB3 ARG A  23      -7.036   2.882  -6.324  1.00  0.00           H  
ATOM    359  HG2 ARG A  23      -7.179   5.470  -4.822  1.00  0.00           H  
ATOM    360  HG3 ARG A  23      -7.818   5.083  -6.414  1.00  0.00           H  
ATOM    361  HD2 ARG A  23      -9.505   3.663  -5.467  1.00  0.00           H  
ATOM    362  HD3 ARG A  23      -8.800   3.819  -3.858  1.00  0.00           H  
ATOM    363  HE  ARG A  23     -10.654   5.573  -5.041  1.00  0.00           H  
ATOM    364 HH11 ARG A  23      -7.799   5.630  -3.064  1.00  0.00           H  
ATOM    365 HH12 ARG A  23      -8.147   7.174  -2.357  1.00  0.00           H  
ATOM    366 HH21 ARG A  23     -11.134   7.575  -4.101  1.00  0.00           H  
ATOM    367 HH22 ARG A  23     -10.050   8.258  -2.942  1.00  0.00           H  
ATOM    368  N   THR A  24      -4.275   2.244  -4.277  1.00  0.00           N  
ATOM    369  CA  THR A  24      -3.061   1.427  -4.287  1.00  0.00           C  
ATOM    370  C   THR A  24      -3.157   0.350  -3.213  1.00  0.00           C  
ATOM    371  O   THR A  24      -2.883  -0.825  -3.471  1.00  0.00           O  
ATOM    372  CB  THR A  24      -1.827   2.301  -4.050  1.00  0.00           C  
ATOM    373  OG1 THR A  24      -1.850   3.438  -4.891  1.00  0.00           O  
ATOM    374  CG2 THR A  24      -0.521   1.579  -4.298  1.00  0.00           C  
ATOM    375  H   THR A  24      -4.191   3.221  -4.243  1.00  0.00           H  
ATOM    376  HA  THR A  24      -2.984   0.952  -5.253  1.00  0.00           H  
ATOM    377  HB  THR A  24      -1.830   2.641  -3.023  1.00  0.00           H  
ATOM    378  HG1 THR A  24      -1.799   3.163  -5.811  1.00  0.00           H  
ATOM    379 HG21 THR A  24       0.287   2.296  -4.320  1.00  0.00           H  
ATOM    380 HG22 THR A  24      -0.569   1.062  -5.245  1.00  0.00           H  
ATOM    381 HG23 THR A  24      -0.347   0.865  -3.506  1.00  0.00           H  
ATOM    382  N   GLN A  25      -3.584   0.757  -2.013  1.00  0.00           N  
ATOM    383  CA  GLN A  25      -3.763  -0.169  -0.903  1.00  0.00           C  
ATOM    384  C   GLN A  25      -4.685  -1.304  -1.324  1.00  0.00           C  
ATOM    385  O   GLN A  25      -4.282  -2.469  -1.349  1.00  0.00           O  
ATOM    386  CB  GLN A  25      -4.351   0.565   0.305  1.00  0.00           C  
ATOM    387  CG  GLN A  25      -3.912  -0.006   1.643  1.00  0.00           C  
ATOM    388  CD  GLN A  25      -3.154   1.003   2.477  1.00  0.00           C  
ATOM    389  OE1 GLN A  25      -3.742   1.909   3.057  1.00  0.00           O  
ATOM    390  NE2 GLN A  25      -1.841   0.856   2.537  1.00  0.00           N  
ATOM    391  H   GLN A  25      -3.808   1.709  -1.881  1.00  0.00           H  
ATOM    392  HA  GLN A  25      -2.803  -0.575  -0.644  1.00  0.00           H  
ATOM    393  HB2 GLN A  25      -4.047   1.601   0.265  1.00  0.00           H  
ATOM    394  HB3 GLN A  25      -5.429   0.514   0.254  1.00  0.00           H  
ATOM    395  HG2 GLN A  25      -4.788  -0.317   2.194  1.00  0.00           H  
ATOM    396  HG3 GLN A  25      -3.275  -0.859   1.469  1.00  0.00           H  
ATOM    397 HE21 GLN A  25      -1.433   0.111   2.049  1.00  0.00           H  
ATOM    398 HE22 GLN A  25      -1.331   1.505   3.061  1.00  0.00           H  
ATOM    399  N   SER A  26      -5.916  -0.943  -1.686  1.00  0.00           N  
ATOM    400  CA  SER A  26      -6.909  -1.915  -2.139  1.00  0.00           C  
ATOM    401  C   SER A  26      -6.392  -2.679  -3.355  1.00  0.00           C  
ATOM    402  O   SER A  26      -6.568  -3.894  -3.452  1.00  0.00           O  
ATOM    403  CB  SER A  26      -8.230  -1.218  -2.476  1.00  0.00           C  
ATOM    404  OG  SER A  26      -9.339  -2.008  -2.076  1.00  0.00           O  
ATOM    405  H   SER A  26      -6.153   0.009  -1.667  1.00  0.00           H  
ATOM    406  HA  SER A  26      -7.078  -2.617  -1.336  1.00  0.00           H  
ATOM    407  HB2 SER A  26      -8.275  -0.267  -1.965  1.00  0.00           H  
ATOM    408  HB3 SER A  26      -8.286  -1.054  -3.544  1.00  0.00           H  
ATOM    409  HG  SER A  26      -9.304  -2.156  -1.123  1.00  0.00           H  
ATOM    410  N   GLN A  27      -5.737  -1.951  -4.271  1.00  0.00           N  
ATOM    411  CA  GLN A  27      -5.168  -2.538  -5.482  1.00  0.00           C  
ATOM    412  C   GLN A  27      -4.416  -3.822  -5.153  1.00  0.00           C  
ATOM    413  O   GLN A  27      -4.663  -4.867  -5.755  1.00  0.00           O  
ATOM    414  CB  GLN A  27      -4.239  -1.525  -6.161  1.00  0.00           C  
ATOM    415  CG  GLN A  27      -4.443  -1.418  -7.665  1.00  0.00           C  
ATOM    416  CD  GLN A  27      -5.817  -0.887  -8.028  1.00  0.00           C  
ATOM    417  OE1 GLN A  27      -6.068   0.312  -7.961  1.00  0.00           O  
ATOM    418  NE2 GLN A  27      -6.717  -1.779  -8.411  1.00  0.00           N  
ATOM    419  H   GLN A  27      -5.624  -0.981  -4.121  1.00  0.00           H  
ATOM    420  HA  GLN A  27      -5.977  -2.776  -6.147  1.00  0.00           H  
ATOM    421  HB2 GLN A  27      -4.415  -0.551  -5.729  1.00  0.00           H  
ATOM    422  HB3 GLN A  27      -3.215  -1.809  -5.974  1.00  0.00           H  
ATOM    423  HG2 GLN A  27      -3.699  -0.749  -8.070  1.00  0.00           H  
ATOM    424  HG3 GLN A  27      -4.324  -2.398  -8.103  1.00  0.00           H  
ATOM    425 HE21 GLN A  27      -6.453  -2.721  -8.440  1.00  0.00           H  
ATOM    426 HE22 GLN A  27      -7.609  -1.458  -8.648  1.00  0.00           H  
ATOM    427  N   ARG A  28      -3.529  -3.744  -4.170  1.00  0.00           N  
ATOM    428  CA  ARG A  28      -2.776  -4.913  -3.730  1.00  0.00           C  
ATOM    429  C   ARG A  28      -3.606  -5.728  -2.734  1.00  0.00           C  
ATOM    430  O   ARG A  28      -3.590  -6.962  -2.756  1.00  0.00           O  
ATOM    431  CB  ARG A  28      -1.432  -4.509  -3.130  1.00  0.00           C  
ATOM    432  CG  ARG A  28      -1.521  -3.469  -2.027  1.00  0.00           C  
ATOM    433  CD  ARG A  28      -0.160  -3.231  -1.386  1.00  0.00           C  
ATOM    434  NE  ARG A  28       0.717  -4.397  -1.547  1.00  0.00           N  
ATOM    435  CZ  ARG A  28       0.607  -5.513  -0.835  1.00  0.00           C  
ATOM    436  NH1 ARG A  28      -0.259  -5.589   0.154  1.00  0.00           N  
ATOM    437  NH2 ARG A  28       1.372  -6.551  -1.109  1.00  0.00           N  
ATOM    438  H   ARG A  28      -3.399  -2.886  -3.713  1.00  0.00           H  
ATOM    439  HA  ARG A  28      -2.592  -5.522  -4.593  1.00  0.00           H  
ATOM    440  HB2 ARG A  28      -0.958  -5.390  -2.723  1.00  0.00           H  
ATOM    441  HB3 ARG A  28      -0.808  -4.112  -3.917  1.00  0.00           H  
ATOM    442  HG2 ARG A  28      -1.879  -2.544  -2.449  1.00  0.00           H  
ATOM    443  HG3 ARG A  28      -2.211  -3.817  -1.276  1.00  0.00           H  
ATOM    444  HD2 ARG A  28       0.301  -2.373  -1.857  1.00  0.00           H  
ATOM    445  HD3 ARG A  28      -0.297  -3.032  -0.333  1.00  0.00           H  
ATOM    446  HE  ARG A  28       1.386  -4.359  -2.256  1.00  0.00           H  
ATOM    447 HH11 ARG A  28      -0.835  -4.809   0.375  1.00  0.00           H  
ATOM    448 HH12 ARG A  28      -0.349  -6.447   0.688  1.00  0.00           H  
ATOM    449 HH21 ARG A  28       2.041  -6.499  -1.846  1.00  0.00           H  
ATOM    450 HH22 ARG A  28       1.258  -7.411  -0.592  1.00  0.00           H  
ATOM    451  N   GLU A  29      -4.352  -5.021  -1.879  1.00  0.00           N  
ATOM    452  CA  GLU A  29      -5.217  -5.641  -0.888  1.00  0.00           C  
ATOM    453  C   GLU A  29      -6.115  -6.700  -1.514  1.00  0.00           C  
ATOM    454  O   GLU A  29      -6.142  -7.835  -1.059  1.00  0.00           O  
ATOM    455  CB  GLU A  29      -6.079  -4.570  -0.218  1.00  0.00           C  
ATOM    456  CG  GLU A  29      -6.140  -4.691   1.289  1.00  0.00           C  
ATOM    457  CD  GLU A  29      -7.460  -4.209   1.868  1.00  0.00           C  
ATOM    458  OE1 GLU A  29      -7.952  -3.146   1.425  1.00  0.00           O  
ATOM    459  OE2 GLU A  29      -7.999  -4.890   2.765  1.00  0.00           O  
ATOM    460  H   GLU A  29      -4.332  -4.042  -1.924  1.00  0.00           H  
ATOM    461  HA  GLU A  29      -4.596  -6.110  -0.147  1.00  0.00           H  
ATOM    462  HB2 GLU A  29      -5.678  -3.599  -0.459  1.00  0.00           H  
ATOM    463  HB3 GLU A  29      -7.083  -4.638  -0.605  1.00  0.00           H  
ATOM    464  HG2 GLU A  29      -6.000  -5.722   1.551  1.00  0.00           H  
ATOM    465  HG3 GLU A  29      -5.342  -4.102   1.718  1.00  0.00           H  
ATOM    466  N   ARG A  30      -6.850  -6.320  -2.556  1.00  0.00           N  
ATOM    467  CA  ARG A  30      -7.762  -7.245  -3.239  1.00  0.00           C  
ATOM    468  C   ARG A  30      -7.075  -8.563  -3.609  1.00  0.00           C  
ATOM    469  O   ARG A  30      -7.714  -9.618  -3.617  1.00  0.00           O  
ATOM    470  CB  ARG A  30      -8.372  -6.589  -4.481  1.00  0.00           C  
ATOM    471  CG  ARG A  30      -7.342  -6.083  -5.472  1.00  0.00           C  
ATOM    472  CD  ARG A  30      -7.993  -5.651  -6.774  1.00  0.00           C  
ATOM    473  NE  ARG A  30      -8.520  -6.799  -7.517  1.00  0.00           N  
ATOM    474  CZ  ARG A  30      -9.578  -6.759  -8.320  1.00  0.00           C  
ATOM    475  NH1 ARG A  30     -10.242  -5.632  -8.504  1.00  0.00           N  
ATOM    476  NH2 ARG A  30      -9.972  -7.855  -8.938  1.00  0.00           N  
ATOM    477  H   ARG A  30      -6.781  -5.391  -2.871  1.00  0.00           H  
ATOM    478  HA  ARG A  30      -8.555  -7.467  -2.549  1.00  0.00           H  
ATOM    479  HB2 ARG A  30      -9.000  -7.311  -4.983  1.00  0.00           H  
ATOM    480  HB3 ARG A  30      -8.979  -5.753  -4.168  1.00  0.00           H  
ATOM    481  HG2 ARG A  30      -6.829  -5.241  -5.039  1.00  0.00           H  
ATOM    482  HG3 ARG A  30      -6.634  -6.871  -5.677  1.00  0.00           H  
ATOM    483  HD2 ARG A  30      -8.802  -4.972  -6.546  1.00  0.00           H  
ATOM    484  HD3 ARG A  30      -7.256  -5.144  -7.381  1.00  0.00           H  
ATOM    485  HE  ARG A  30      -8.055  -7.655  -7.403  1.00  0.00           H  
ATOM    486 HH11 ARG A  30      -9.951  -4.800  -8.038  1.00  0.00           H  
ATOM    487 HH12 ARG A  30     -11.036  -5.613  -9.108  1.00  0.00           H  
ATOM    488 HH21 ARG A  30      -9.477  -8.710  -8.804  1.00  0.00           H  
ATOM    489 HH22 ARG A  30     -10.767  -7.829  -9.540  1.00  0.00           H  
ATOM    490  N   ALA A  31      -5.774  -8.501  -3.896  1.00  0.00           N  
ATOM    491  CA  ALA A  31      -5.007  -9.696  -4.243  1.00  0.00           C  
ATOM    492  C   ALA A  31      -4.610 -10.464  -2.983  1.00  0.00           C  
ATOM    493  O   ALA A  31      -4.731 -11.690  -2.926  1.00  0.00           O  
ATOM    494  CB  ALA A  31      -3.776  -9.322  -5.061  1.00  0.00           C  
ATOM    495  H   ALA A  31      -5.317  -7.634  -3.859  1.00  0.00           H  
ATOM    496  HA  ALA A  31      -5.635 -10.330  -4.845  1.00  0.00           H  
ATOM    497  HB1 ALA A  31      -3.132 -10.183  -5.157  1.00  0.00           H  
ATOM    498  HB2 ALA A  31      -3.242  -8.526  -4.562  1.00  0.00           H  
ATOM    499  HB3 ALA A  31      -4.083  -8.989  -6.042  1.00  0.00           H  
ATOM    500  N   GLU A  32      -4.155  -9.731  -1.969  1.00  0.00           N  
ATOM    501  CA  GLU A  32      -3.757 -10.331  -0.696  1.00  0.00           C  
ATOM    502  C   GLU A  32      -4.982 -10.749   0.106  1.00  0.00           C  
ATOM    503  O   GLU A  32      -5.086 -11.893   0.542  1.00  0.00           O  
ATOM    504  CB  GLU A  32      -2.911  -9.350   0.116  1.00  0.00           C  
ATOM    505  CG  GLU A  32      -1.505  -9.863   0.420  1.00  0.00           C  
ATOM    506  CD  GLU A  32      -0.476  -8.755   0.513  1.00  0.00           C  
ATOM    507  OE1 GLU A  32      -0.701  -7.788   1.271  1.00  0.00           O  
ATOM    508  OE2 GLU A  32       0.562  -8.843  -0.178  1.00  0.00           O  
ATOM    509  H   GLU A  32      -4.099  -8.758  -2.079  1.00  0.00           H  
ATOM    510  HA  GLU A  32      -3.172 -11.213  -0.912  1.00  0.00           H  
ATOM    511  HB2 GLU A  32      -2.832  -8.426  -0.435  1.00  0.00           H  
ATOM    512  HB3 GLU A  32      -3.410  -9.150   1.054  1.00  0.00           H  
ATOM    513  HG2 GLU A  32      -1.524 -10.387   1.363  1.00  0.00           H  
ATOM    514  HG3 GLU A  32      -1.207 -10.544  -0.361  1.00  0.00           H  
ATOM    515  N   GLN A  33      -5.922  -9.824   0.272  1.00  0.00           N  
ATOM    516  CA  GLN A  33      -7.155 -10.103   0.992  1.00  0.00           C  
ATOM    517  C   GLN A  33      -7.820 -11.356   0.430  1.00  0.00           C  
ATOM    518  O   GLN A  33      -8.391 -12.155   1.174  1.00  0.00           O  
ATOM    519  CB  GLN A  33      -8.098  -8.905   0.891  1.00  0.00           C  
ATOM    520  CG  GLN A  33      -7.881  -7.861   1.977  1.00  0.00           C  
ATOM    521  CD  GLN A  33      -8.732  -8.099   3.208  1.00  0.00           C  
ATOM    522  OE1 GLN A  33      -9.093  -9.232   3.521  1.00  0.00           O  
ATOM    523  NE2 GLN A  33      -9.060  -7.034   3.918  1.00  0.00           N  
ATOM    524  H   GLN A  33      -5.796  -8.928  -0.126  1.00  0.00           H  
ATOM    525  HA  GLN A  33      -6.908 -10.278   2.030  1.00  0.00           H  
ATOM    526  HB2 GLN A  33      -7.955  -8.430  -0.068  1.00  0.00           H  
ATOM    527  HB3 GLN A  33      -9.109  -9.256   0.955  1.00  0.00           H  
ATOM    528  HG2 GLN A  33      -6.843  -7.876   2.272  1.00  0.00           H  
ATOM    529  HG3 GLN A  33      -8.122  -6.888   1.575  1.00  0.00           H  
ATOM    530 HE21 GLN A  33      -8.737  -6.149   3.613  1.00  0.00           H  
ATOM    531 HE22 GLN A  33      -9.607  -7.167   4.717  1.00  0.00           H  
ATOM    532  N   ASN A  34      -7.707 -11.539  -0.889  1.00  0.00           N  
ATOM    533  CA  ASN A  34      -8.260 -12.708  -1.550  1.00  0.00           C  
ATOM    534  C   ASN A  34      -7.640 -13.978  -0.972  1.00  0.00           C  
ATOM    535  O   ASN A  34      -8.352 -14.916  -0.624  1.00  0.00           O  
ATOM    536  CB  ASN A  34      -8.013 -12.633  -3.059  1.00  0.00           C  
ATOM    537  CG  ASN A  34      -9.297 -12.682  -3.860  1.00  0.00           C  
ATOM    538  OD1 ASN A  34      -9.850 -13.749  -4.105  1.00  0.00           O  
ATOM    539  ND2 ASN A  34      -9.780 -11.521  -4.274  1.00  0.00           N  
ATOM    540  H   ASN A  34      -7.216 -10.882  -1.426  1.00  0.00           H  
ATOM    541  HA  ASN A  34      -9.325 -12.725  -1.364  1.00  0.00           H  
ATOM    542  HB2 ASN A  34      -7.506 -11.709  -3.288  1.00  0.00           H  
ATOM    543  HB3 ASN A  34      -7.391 -13.460  -3.356  1.00  0.00           H  
ATOM    544 HD21 ASN A  34      -9.286 -10.704  -4.044  1.00  0.00           H  
ATOM    545 HD22 ASN A  34     -10.611 -11.527  -4.790  1.00  0.00           H  
ATOM    546  N   ARG A  35      -6.309 -13.993  -0.849  1.00  0.00           N  
ATOM    547  CA  ARG A  35      -5.621 -15.154  -0.285  1.00  0.00           C  
ATOM    548  C   ARG A  35      -5.737 -15.174   1.239  1.00  0.00           C  
ATOM    549  O   ARG A  35      -5.818 -16.244   1.844  1.00  0.00           O  
ATOM    550  CB  ARG A  35      -4.151 -15.199  -0.713  1.00  0.00           C  
ATOM    551  CG  ARG A  35      -3.379 -13.936  -0.393  1.00  0.00           C  
ATOM    552  CD  ARG A  35      -1.882 -14.193  -0.359  1.00  0.00           C  
ATOM    553  NE  ARG A  35      -1.501 -15.009   0.799  1.00  0.00           N  
ATOM    554  CZ  ARG A  35      -0.378 -15.710   0.891  1.00  0.00           C  
ATOM    555  NH1 ARG A  35       0.502 -15.705  -0.089  1.00  0.00           N  
ATOM    556  NH2 ARG A  35      -0.140 -16.427   1.971  1.00  0.00           N  
ATOM    557  H   ARG A  35      -5.784 -13.207  -1.125  1.00  0.00           H  
ATOM    558  HA  ARG A  35      -6.110 -16.022  -0.665  1.00  0.00           H  
ATOM    559  HB2 ARG A  35      -3.669 -16.027  -0.214  1.00  0.00           H  
ATOM    560  HB3 ARG A  35      -4.106 -15.361  -1.781  1.00  0.00           H  
ATOM    561  HG2 ARG A  35      -3.598 -13.203  -1.150  1.00  0.00           H  
ATOM    562  HG3 ARG A  35      -3.694 -13.566   0.572  1.00  0.00           H  
ATOM    563  HD2 ARG A  35      -1.600 -14.711  -1.265  1.00  0.00           H  
ATOM    564  HD3 ARG A  35      -1.366 -13.244  -0.309  1.00  0.00           H  
ATOM    565  HE  ARG A  35      -2.129 -15.039   1.551  1.00  0.00           H  
ATOM    566 HH11 ARG A  35       0.330 -15.167  -0.911  1.00  0.00           H  
ATOM    567 HH12 ARG A  35       1.341 -16.238  -0.011  1.00  0.00           H  
ATOM    568 HH21 ARG A  35      -0.804 -16.441   2.719  1.00  0.00           H  
ATOM    569 HH22 ARG A  35       0.702 -16.957   2.045  1.00  0.00           H  
ATOM    570  N   ILE A  36      -5.764 -13.987   1.850  1.00  0.00           N  
ATOM    571  CA  ILE A  36      -5.888 -13.874   3.306  1.00  0.00           C  
ATOM    572  C   ILE A  36      -7.165 -14.552   3.788  1.00  0.00           C  
ATOM    573  O   ILE A  36      -7.143 -15.348   4.727  1.00  0.00           O  
ATOM    574  CB  ILE A  36      -5.880 -12.398   3.773  1.00  0.00           C  
ATOM    575  CG1 ILE A  36      -4.525 -11.742   3.474  1.00  0.00           C  
ATOM    576  CG2 ILE A  36      -6.202 -12.302   5.260  1.00  0.00           C  
ATOM    577  CD1 ILE A  36      -3.414 -12.169   4.411  1.00  0.00           C  
ATOM    578  H   ILE A  36      -5.710 -13.167   1.306  1.00  0.00           H  
ATOM    579  HA  ILE A  36      -5.050 -14.379   3.749  1.00  0.00           H  
ATOM    580  HB  ILE A  36      -6.652 -11.871   3.231  1.00  0.00           H  
ATOM    581 HG12 ILE A  36      -4.222 -11.996   2.471  1.00  0.00           H  
ATOM    582 HG13 ILE A  36      -4.629 -10.669   3.552  1.00  0.00           H  
ATOM    583 HG21 ILE A  36      -7.264 -12.150   5.389  1.00  0.00           H  
ATOM    584 HG22 ILE A  36      -5.665 -11.469   5.691  1.00  0.00           H  
ATOM    585 HG23 ILE A  36      -5.905 -13.215   5.754  1.00  0.00           H  
ATOM    586 HD11 ILE A  36      -3.728 -12.016   5.433  1.00  0.00           H  
ATOM    587 HD12 ILE A  36      -2.530 -11.580   4.213  1.00  0.00           H  
ATOM    588 HD13 ILE A  36      -3.194 -13.215   4.255  1.00  0.00           H  
ATOM    589  N   ILE A  37      -8.272 -14.245   3.121  1.00  0.00           N  
ATOM    590  CA  ILE A  37      -9.566 -14.837   3.459  1.00  0.00           C  
ATOM    591  C   ILE A  37      -9.641 -16.288   2.974  1.00  0.00           C  
ATOM    592  O   ILE A  37     -10.222 -17.146   3.643  1.00  0.00           O  
ATOM    593  CB  ILE A  37     -10.734 -14.030   2.847  1.00  0.00           C  
ATOM    594  CG1 ILE A  37     -10.756 -12.608   3.412  1.00  0.00           C  
ATOM    595  CG2 ILE A  37     -12.065 -14.721   3.111  1.00  0.00           C  
ATOM    596  CD1 ILE A  37     -11.232 -11.570   2.420  1.00  0.00           C  
ATOM    597  H   ILE A  37      -8.212 -13.612   2.373  1.00  0.00           H  
ATOM    598  HA  ILE A  37      -9.668 -14.824   4.535  1.00  0.00           H  
ATOM    599  HB  ILE A  37     -10.589 -13.981   1.778  1.00  0.00           H  
ATOM    600 HG12 ILE A  37     -11.417 -12.578   4.264  1.00  0.00           H  
ATOM    601 HG13 ILE A  37      -9.758 -12.335   3.725  1.00  0.00           H  
ATOM    602 HG21 ILE A  37     -12.089 -15.079   4.130  1.00  0.00           H  
ATOM    603 HG22 ILE A  37     -12.181 -15.553   2.434  1.00  0.00           H  
ATOM    604 HG23 ILE A  37     -12.872 -14.017   2.959  1.00  0.00           H  
ATOM    605 HD11 ILE A  37     -10.925 -10.589   2.750  1.00  0.00           H  
ATOM    606 HD12 ILE A  37     -12.309 -11.606   2.350  1.00  0.00           H  
ATOM    607 HD13 ILE A  37     -10.801 -11.775   1.451  1.00  0.00           H  
ATOM    608  N   PHE A  38      -9.042 -16.554   1.808  1.00  0.00           N  
ATOM    609  CA  PHE A  38      -9.028 -17.896   1.215  1.00  0.00           C  
ATOM    610  C   PHE A  38      -8.648 -18.981   2.227  1.00  0.00           C  
ATOM    611  O   PHE A  38      -9.149 -20.102   2.151  1.00  0.00           O  
ATOM    612  CB  PHE A  38      -8.063 -17.939   0.026  1.00  0.00           C  
ATOM    613  CG  PHE A  38      -8.680 -18.487  -1.228  1.00  0.00           C  
ATOM    614  CD1 PHE A  38      -8.897 -19.847  -1.372  1.00  0.00           C  
ATOM    615  CD2 PHE A  38      -9.040 -17.641  -2.263  1.00  0.00           C  
ATOM    616  CE1 PHE A  38      -9.463 -20.354  -2.526  1.00  0.00           C  
ATOM    617  CE2 PHE A  38      -9.606 -18.140  -3.421  1.00  0.00           C  
ATOM    618  CZ  PHE A  38      -9.818 -19.499  -3.553  1.00  0.00           C  
ATOM    619  H   PHE A  38      -8.597 -15.823   1.328  1.00  0.00           H  
ATOM    620  HA  PHE A  38     -10.022 -18.103   0.858  1.00  0.00           H  
ATOM    621  HB2 PHE A  38      -7.717 -16.940  -0.184  1.00  0.00           H  
ATOM    622  HB3 PHE A  38      -7.217 -18.561   0.280  1.00  0.00           H  
ATOM    623  HD1 PHE A  38      -8.621 -20.515  -0.569  1.00  0.00           H  
ATOM    624  HD2 PHE A  38      -8.874 -16.578  -2.160  1.00  0.00           H  
ATOM    625  HE1 PHE A  38      -9.628 -21.416  -2.627  1.00  0.00           H  
ATOM    626  HE2 PHE A  38      -9.882 -17.469  -4.221  1.00  0.00           H  
ATOM    627  HZ  PHE A  38     -10.259 -19.893  -4.456  1.00  0.00           H  
ATOM    628  N   ASP A  39      -7.763 -18.650   3.169  1.00  0.00           N  
ATOM    629  CA  ASP A  39      -7.326 -19.613   4.186  1.00  0.00           C  
ATOM    630  C   ASP A  39      -8.463 -20.042   5.132  1.00  0.00           C  
ATOM    631  O   ASP A  39      -8.288 -20.939   5.960  1.00  0.00           O  
ATOM    632  CB  ASP A  39      -6.151 -19.040   4.987  1.00  0.00           C  
ATOM    633  CG  ASP A  39      -4.832 -19.686   4.620  1.00  0.00           C  
ATOM    634  OD1 ASP A  39      -4.254 -19.307   3.580  1.00  0.00           O  
ATOM    635  OD2 ASP A  39      -4.374 -20.569   5.372  1.00  0.00           O  
ATOM    636  H   ASP A  39      -7.392 -17.745   3.179  1.00  0.00           H  
ATOM    637  HA  ASP A  39      -6.993 -20.484   3.663  1.00  0.00           H  
ATOM    638  HB2 ASP A  39      -6.073 -17.980   4.797  1.00  0.00           H  
ATOM    639  HB3 ASP A  39      -6.327 -19.200   6.040  1.00  0.00           H  
ATOM    640  N   SER A  40      -9.624 -19.409   4.998  1.00  0.00           N  
ATOM    641  CA  SER A  40     -10.783 -19.733   5.829  1.00  0.00           C  
ATOM    642  C   SER A  40     -12.046 -19.906   4.977  1.00  0.00           C  
ATOM    643  O   SER A  40     -13.139 -19.499   5.378  1.00  0.00           O  
ATOM    644  CB  SER A  40     -10.998 -18.641   6.883  1.00  0.00           C  
ATOM    645  OG  SER A  40     -10.291 -18.939   8.080  1.00  0.00           O  
ATOM    646  H   SER A  40      -9.705 -18.709   4.321  1.00  0.00           H  
ATOM    647  HA  SER A  40     -10.578 -20.667   6.333  1.00  0.00           H  
ATOM    648  HB2 SER A  40     -10.644 -17.696   6.496  1.00  0.00           H  
ATOM    649  HB3 SER A  40     -12.050 -18.565   7.111  1.00  0.00           H  
ATOM    650  HG  SER A  40      -9.383 -19.180   7.867  1.00  0.00           H  
ATOM    651  N   VAL A  41     -11.887 -20.511   3.799  1.00  0.00           N  
ATOM    652  CA  VAL A  41     -13.010 -20.741   2.888  1.00  0.00           C  
ATOM    653  C   VAL A  41     -12.972 -22.158   2.313  1.00  0.00           C  
ATOM    654  O   VAL A  41     -11.943 -22.524   1.704  1.00  0.00           O  
ATOM    655  CB  VAL A  41     -13.014 -19.721   1.726  1.00  0.00           C  
ATOM    656  CG1 VAL A  41     -14.276 -19.865   0.888  1.00  0.00           C  
ATOM    657  CG2 VAL A  41     -12.885 -18.300   2.252  1.00  0.00           C  
ATOM    658  OXT VAL A  41     -13.973 -22.888   2.476  1.00  0.00           O  
ATOM    659  H   VAL A  41     -10.993 -20.814   3.532  1.00  0.00           H  
ATOM    660  HA  VAL A  41     -13.924 -20.618   3.450  1.00  0.00           H  
ATOM    661  HB  VAL A  41     -12.162 -19.928   1.092  1.00  0.00           H  
ATOM    662 HG11 VAL A  41     -14.166 -19.300  -0.027  1.00  0.00           H  
ATOM    663 HG12 VAL A  41     -15.121 -19.489   1.444  1.00  0.00           H  
ATOM    664 HG13 VAL A  41     -14.434 -20.907   0.652  1.00  0.00           H  
ATOM    665 HG21 VAL A  41     -13.167 -17.602   1.478  1.00  0.00           H  
ATOM    666 HG22 VAL A  41     -11.862 -18.117   2.546  1.00  0.00           H  
ATOM    667 HG23 VAL A  41     -13.533 -18.172   3.106  1.00  0.00           H  
TER     668      VAL A  41                                                      
ENDMDL                                                                          
MODEL        6                                                                  
ATOM      1  N   ASP A   2      -9.596  35.922  -3.733  1.00  0.00           N  
ATOM      2  CA  ASP A   2      -8.140  35.650  -3.579  1.00  0.00           C  
ATOM      3  C   ASP A   2      -7.694  34.473  -4.450  1.00  0.00           C  
ATOM      4  O   ASP A   2      -8.505  33.876  -5.161  1.00  0.00           O  
ATOM      5  CB  ASP A   2      -7.857  35.362  -2.101  1.00  0.00           C  
ATOM      6  CG  ASP A   2      -6.534  35.938  -1.653  1.00  0.00           C  
ATOM      7  OD1 ASP A   2      -5.500  35.572  -2.249  1.00  0.00           O  
ATOM      8  OD2 ASP A   2      -6.534  36.758  -0.714  1.00  0.00           O  
ATOM      9  H1  ASP A   2      -9.804  36.816  -3.247  1.00  0.00           H  
ATOM     10  H2  ASP A   2     -10.113  35.129  -3.300  1.00  0.00           H  
ATOM     11  H3  ASP A   2      -9.800  35.992  -4.750  1.00  0.00           H  
ATOM     12  HA  ASP A   2      -7.593  36.533  -3.879  1.00  0.00           H  
ATOM     13  HB2 ASP A   2      -8.638  35.796  -1.495  1.00  0.00           H  
ATOM     14  HB3 ASP A   2      -7.834  34.295  -1.943  1.00  0.00           H  
ATOM     15  N   ASN A   3      -6.403  34.143  -4.387  1.00  0.00           N  
ATOM     16  CA  ASN A   3      -5.845  33.042  -5.163  1.00  0.00           C  
ATOM     17  C   ASN A   3      -5.319  31.935  -4.241  1.00  0.00           C  
ATOM     18  O   ASN A   3      -4.127  31.875  -3.938  1.00  0.00           O  
ATOM     19  CB  ASN A   3      -4.722  33.569  -6.060  1.00  0.00           C  
ATOM     20  CG  ASN A   3      -5.228  34.034  -7.412  1.00  0.00           C  
ATOM     21  OD1 ASN A   3      -5.793  35.117  -7.534  1.00  0.00           O  
ATOM     22  ND2 ASN A   3      -5.031  33.219  -8.436  1.00  0.00           N  
ATOM     23  H   ASN A   3      -5.804  34.656  -3.797  1.00  0.00           H  
ATOM     24  HA  ASN A   3      -6.631  32.636  -5.783  1.00  0.00           H  
ATOM     25  HB2 ASN A   3      -4.245  34.405  -5.572  1.00  0.00           H  
ATOM     26  HB3 ASN A   3      -3.998  32.788  -6.213  1.00  0.00           H  
ATOM     27 HD21 ASN A   3      -4.575  32.368  -8.272  1.00  0.00           H  
ATOM     28 HD22 ASN A   3      -5.349  33.503  -9.317  1.00  0.00           H  
ATOM     29  N   PRO A   4      -6.215  31.044  -3.768  1.00  0.00           N  
ATOM     30  CA  PRO A   4      -5.842  29.946  -2.865  1.00  0.00           C  
ATOM     31  C   PRO A   4      -5.244  28.723  -3.576  1.00  0.00           C  
ATOM     32  O   PRO A   4      -4.934  27.719  -2.929  1.00  0.00           O  
ATOM     33  CB  PRO A   4      -7.178  29.587  -2.216  1.00  0.00           C  
ATOM     34  CG  PRO A   4      -8.195  29.878  -3.268  1.00  0.00           C  
ATOM     35  CD  PRO A   4      -7.664  31.045  -4.063  1.00  0.00           C  
ATOM     36  HA  PRO A   4      -5.155  30.282  -2.106  1.00  0.00           H  
ATOM     37  HB2 PRO A   4      -7.180  28.543  -1.938  1.00  0.00           H  
ATOM     38  HB3 PRO A   4      -7.333  30.201  -1.340  1.00  0.00           H  
ATOM     39  HG2 PRO A   4      -8.317  29.015  -3.907  1.00  0.00           H  
ATOM     40  HG3 PRO A   4      -9.136  30.138  -2.807  1.00  0.00           H  
ATOM     41  HD2 PRO A   4      -7.841  30.894  -5.118  1.00  0.00           H  
ATOM     42  HD3 PRO A   4      -8.122  31.965  -3.731  1.00  0.00           H  
ATOM     43  N   SER A   5      -5.073  28.804  -4.898  1.00  0.00           N  
ATOM     44  CA  SER A   5      -4.507  27.691  -5.672  1.00  0.00           C  
ATOM     45  C   SER A   5      -3.120  27.307  -5.184  1.00  0.00           C  
ATOM     46  O   SER A   5      -2.736  26.137  -5.218  1.00  0.00           O  
ATOM     47  CB  SER A   5      -4.463  28.034  -7.164  1.00  0.00           C  
ATOM     48  OG  SER A   5      -3.866  29.304  -7.376  1.00  0.00           O  
ATOM     49  H   SER A   5      -5.329  29.625  -5.363  1.00  0.00           H  
ATOM     50  HA  SER A   5      -5.141  26.855  -5.526  1.00  0.00           H  
ATOM     51  HB2 SER A   5      -3.886  27.284  -7.686  1.00  0.00           H  
ATOM     52  HB3 SER A   5      -5.469  28.051  -7.557  1.00  0.00           H  
ATOM     53  HG  SER A   5      -3.245  29.251  -8.111  1.00  0.00           H  
ATOM     54  N   LEU A   6      -2.395  28.300  -4.715  1.00  0.00           N  
ATOM     55  CA  LEU A   6      -1.042  28.103  -4.186  1.00  0.00           C  
ATOM     56  C   LEU A   6      -1.053  27.074  -3.059  1.00  0.00           C  
ATOM     57  O   LEU A   6      -0.204  26.183  -3.003  1.00  0.00           O  
ATOM     58  CB  LEU A   6      -0.461  29.429  -3.681  1.00  0.00           C  
ATOM     59  CG  LEU A   6      -0.549  30.599  -4.664  1.00  0.00           C  
ATOM     60  CD1 LEU A   6      -0.999  31.861  -3.952  1.00  0.00           C  
ATOM     61  CD2 LEU A   6       0.789  30.824  -5.349  1.00  0.00           C  
ATOM     62  H   LEU A   6      -2.791  29.187  -4.712  1.00  0.00           H  
ATOM     63  HA  LEU A   6      -0.426  27.730  -4.987  1.00  0.00           H  
ATOM     64  HB2 LEU A   6      -0.985  29.706  -2.777  1.00  0.00           H  
ATOM     65  HB3 LEU A   6       0.580  29.272  -3.437  1.00  0.00           H  
ATOM     66  HG  LEU A   6      -1.280  30.367  -5.424  1.00  0.00           H  
ATOM     67 HD11 LEU A   6      -1.898  31.658  -3.391  1.00  0.00           H  
ATOM     68 HD12 LEU A   6      -1.195  32.635  -4.680  1.00  0.00           H  
ATOM     69 HD13 LEU A   6      -0.221  32.191  -3.278  1.00  0.00           H  
ATOM     70 HD21 LEU A   6       1.583  30.437  -4.727  1.00  0.00           H  
ATOM     71 HD22 LEU A   6       0.939  31.882  -5.506  1.00  0.00           H  
ATOM     72 HD23 LEU A   6       0.797  30.314  -6.301  1.00  0.00           H  
ATOM     73  N   SER A   7      -2.041  27.194  -2.176  1.00  0.00           N  
ATOM     74  CA  SER A   7      -2.194  26.267  -1.056  1.00  0.00           C  
ATOM     75  C   SER A   7      -2.699  24.913  -1.546  1.00  0.00           C  
ATOM     76  O   SER A   7      -2.312  23.867  -1.020  1.00  0.00           O  
ATOM     77  CB  SER A   7      -3.152  26.843  -0.005  1.00  0.00           C  
ATOM     78  OG  SER A   7      -3.596  25.842   0.901  1.00  0.00           O  
ATOM     79  H   SER A   7      -2.692  27.917  -2.292  1.00  0.00           H  
ATOM     80  HA  SER A   7      -1.225  26.129  -0.611  1.00  0.00           H  
ATOM     81  HB2 SER A   7      -2.646  27.617   0.553  1.00  0.00           H  
ATOM     82  HB3 SER A   7      -4.013  27.266  -0.503  1.00  0.00           H  
ATOM     83  HG  SER A   7      -2.859  25.274   1.151  1.00  0.00           H  
ATOM     84  N   ILE A   8      -3.558  24.940  -2.558  1.00  0.00           N  
ATOM     85  CA  ILE A   8      -4.118  23.716  -3.133  1.00  0.00           C  
ATOM     86  C   ILE A   8      -3.060  22.900  -3.855  1.00  0.00           C  
ATOM     87  O   ILE A   8      -2.952  21.690  -3.657  1.00  0.00           O  
ATOM     88  CB  ILE A   8      -5.279  24.033  -4.099  1.00  0.00           C  
ATOM     89  CG1 ILE A   8      -6.388  24.785  -3.359  1.00  0.00           C  
ATOM     90  CG2 ILE A   8      -5.822  22.759  -4.735  1.00  0.00           C  
ATOM     91  CD1 ILE A   8      -7.322  23.888  -2.574  1.00  0.00           C  
ATOM     92  H   ILE A   8      -3.822  25.807  -2.933  1.00  0.00           H  
ATOM     93  HA  ILE A   8      -4.498  23.126  -2.338  1.00  0.00           H  
ATOM     94  HB  ILE A   8      -4.895  24.662  -4.889  1.00  0.00           H  
ATOM     95 HG12 ILE A   8      -5.942  25.482  -2.665  1.00  0.00           H  
ATOM     96 HG13 ILE A   8      -6.976  25.331  -4.075  1.00  0.00           H  
ATOM     97 HG21 ILE A   8      -5.076  22.332  -5.388  1.00  0.00           H  
ATOM     98 HG22 ILE A   8      -6.709  22.991  -5.305  1.00  0.00           H  
ATOM     99 HG23 ILE A   8      -6.071  22.049  -3.960  1.00  0.00           H  
ATOM    100 HD11 ILE A   8      -7.884  24.480  -1.869  1.00  0.00           H  
ATOM    101 HD12 ILE A   8      -6.746  23.145  -2.043  1.00  0.00           H  
ATOM    102 HD13 ILE A   8      -8.003  23.396  -3.254  1.00  0.00           H  
ATOM    103  N   ASP A   9      -2.286  23.580  -4.675  1.00  0.00           N  
ATOM    104  CA  ASP A   9      -1.213  22.953  -5.449  1.00  0.00           C  
ATOM    105  C   ASP A   9      -0.386  22.004  -4.583  1.00  0.00           C  
ATOM    106  O   ASP A   9      -0.258  20.816  -4.884  1.00  0.00           O  
ATOM    107  CB  ASP A   9      -0.313  24.030  -6.069  1.00  0.00           C  
ATOM    108  CG  ASP A   9       0.531  23.501  -7.208  1.00  0.00           C  
ATOM    109  OD1 ASP A   9       1.563  22.856  -6.932  1.00  0.00           O  
ATOM    110  OD2 ASP A   9       0.160  23.734  -8.377  1.00  0.00           O  
ATOM    111  H   ASP A   9      -2.440  24.541  -4.758  1.00  0.00           H  
ATOM    112  HA  ASP A   9      -1.666  22.382  -6.237  1.00  0.00           H  
ATOM    113  HB2 ASP A   9      -0.930  24.830  -6.449  1.00  0.00           H  
ATOM    114  HB3 ASP A   9       0.347  24.421  -5.309  1.00  0.00           H  
ATOM    115  N   LEU A  10       0.159  22.540  -3.499  1.00  0.00           N  
ATOM    116  CA  LEU A  10       0.972  21.752  -2.572  1.00  0.00           C  
ATOM    117  C   LEU A  10       0.119  20.741  -1.799  1.00  0.00           C  
ATOM    118  O   LEU A  10       0.485  19.566  -1.691  1.00  0.00           O  
ATOM    119  CB  LEU A  10       1.722  22.675  -1.599  1.00  0.00           C  
ATOM    120  CG  LEU A  10       0.839  23.545  -0.698  1.00  0.00           C  
ATOM    121  CD1 LEU A  10       0.684  22.911   0.675  1.00  0.00           C  
ATOM    122  CD2 LEU A  10       1.425  24.942  -0.571  1.00  0.00           C  
ATOM    123  H   LEU A  10       0.004  23.490  -3.321  1.00  0.00           H  
ATOM    124  HA  LEU A  10       1.697  21.207  -3.159  1.00  0.00           H  
ATOM    125  HB2 LEU A  10       2.349  22.061  -0.968  1.00  0.00           H  
ATOM    126  HB3 LEU A  10       2.358  23.327  -2.178  1.00  0.00           H  
ATOM    127  HG  LEU A  10      -0.143  23.632  -1.140  1.00  0.00           H  
ATOM    128 HD11 LEU A  10      -0.315  23.093   1.044  1.00  0.00           H  
ATOM    129 HD12 LEU A  10       1.403  23.344   1.354  1.00  0.00           H  
ATOM    130 HD13 LEU A  10       0.852  21.847   0.603  1.00  0.00           H  
ATOM    131 HD21 LEU A  10       0.871  25.497   0.171  1.00  0.00           H  
ATOM    132 HD22 LEU A  10       1.358  25.447  -1.523  1.00  0.00           H  
ATOM    133 HD23 LEU A  10       2.460  24.873  -0.271  1.00  0.00           H  
ATOM    134  N   THR A  11      -1.017  21.195  -1.266  1.00  0.00           N  
ATOM    135  CA  THR A  11      -1.913  20.323  -0.501  1.00  0.00           C  
ATOM    136  C   THR A  11      -2.421  19.166  -1.352  1.00  0.00           C  
ATOM    137  O   THR A  11      -2.283  18.005  -0.967  1.00  0.00           O  
ATOM    138  CB  THR A  11      -3.093  21.117   0.068  1.00  0.00           C  
ATOM    139  OG1 THR A  11      -2.643  22.292   0.718  1.00  0.00           O  
ATOM    140  CG2 THR A  11      -3.916  20.341   1.070  1.00  0.00           C  
ATOM    141  H   THR A  11      -1.257  22.138  -1.387  1.00  0.00           H  
ATOM    142  HA  THR A  11      -1.345  19.913   0.316  1.00  0.00           H  
ATOM    143  HB  THR A  11      -3.743  21.404  -0.745  1.00  0.00           H  
ATOM    144  HG1 THR A  11      -2.525  23.002   0.060  1.00  0.00           H  
ATOM    145 HG21 THR A  11      -4.235  19.407   0.632  1.00  0.00           H  
ATOM    146 HG22 THR A  11      -4.782  20.922   1.350  1.00  0.00           H  
ATOM    147 HG23 THR A  11      -3.319  20.141   1.948  1.00  0.00           H  
ATOM    148  N   PHE A  12      -2.992  19.480  -2.515  1.00  0.00           N  
ATOM    149  CA  PHE A  12      -3.497  18.457  -3.416  1.00  0.00           C  
ATOM    150  C   PHE A  12      -2.370  17.517  -3.854  1.00  0.00           C  
ATOM    151  O   PHE A  12      -2.596  16.326  -4.080  1.00  0.00           O  
ATOM    152  CB  PHE A  12      -4.149  19.120  -4.626  1.00  0.00           C  
ATOM    153  CG  PHE A  12      -5.635  18.918  -4.693  1.00  0.00           C  
ATOM    154  CD1 PHE A  12      -6.465  19.527  -3.767  1.00  0.00           C  
ATOM    155  CD2 PHE A  12      -6.200  18.123  -5.675  1.00  0.00           C  
ATOM    156  CE1 PHE A  12      -7.835  19.347  -3.820  1.00  0.00           C  
ATOM    157  CE2 PHE A  12      -7.568  17.938  -5.734  1.00  0.00           C  
ATOM    158  CZ  PHE A  12      -8.387  18.551  -4.805  1.00  0.00           C  
ATOM    159  H   PHE A  12      -3.063  20.429  -2.786  1.00  0.00           H  
ATOM    160  HA  PHE A  12      -4.239  17.882  -2.884  1.00  0.00           H  
ATOM    161  HB2 PHE A  12      -3.966  20.181  -4.588  1.00  0.00           H  
ATOM    162  HB3 PHE A  12      -3.713  18.724  -5.520  1.00  0.00           H  
ATOM    163  HD1 PHE A  12      -6.033  20.151  -2.997  1.00  0.00           H  
ATOM    164  HD2 PHE A  12      -5.561  17.645  -6.402  1.00  0.00           H  
ATOM    165  HE1 PHE A  12      -8.473  19.827  -3.092  1.00  0.00           H  
ATOM    166  HE2 PHE A  12      -7.997  17.316  -6.506  1.00  0.00           H  
ATOM    167  HZ  PHE A  12      -9.457  18.408  -4.848  1.00  0.00           H  
ATOM    168  N   HIS A  13      -1.154  18.059  -3.949  1.00  0.00           N  
ATOM    169  CA  HIS A  13       0.012  17.268  -4.338  1.00  0.00           C  
ATOM    170  C   HIS A  13       0.473  16.380  -3.188  1.00  0.00           C  
ATOM    171  O   HIS A  13       0.768  15.200  -3.391  1.00  0.00           O  
ATOM    172  CB  HIS A  13       1.157  18.186  -4.779  1.00  0.00           C  
ATOM    173  CG  HIS A  13       2.200  17.501  -5.610  1.00  0.00           C  
ATOM    174  ND1 HIS A  13       2.546  16.175  -5.448  1.00  0.00           N  
ATOM    175  CD2 HIS A  13       2.977  17.969  -6.613  1.00  0.00           C  
ATOM    176  CE1 HIS A  13       3.492  15.859  -6.315  1.00  0.00           C  
ATOM    177  NE2 HIS A  13       3.772  16.932  -7.034  1.00  0.00           N  
ATOM    178  H   HIS A  13      -1.038  19.011  -3.738  1.00  0.00           H  
ATOM    179  HA  HIS A  13      -0.276  16.635  -5.165  1.00  0.00           H  
ATOM    180  HB2 HIS A  13       0.751  18.997  -5.362  1.00  0.00           H  
ATOM    181  HB3 HIS A  13       1.642  18.588  -3.903  1.00  0.00           H  
ATOM    182  HD1 HIS A  13       2.155  15.556  -4.790  1.00  0.00           H  
ATOM    183  HD2 HIS A  13       2.974  18.977  -7.009  1.00  0.00           H  
ATOM    184  HE1 HIS A  13       3.956  14.888  -6.420  1.00  0.00           H  
ATOM    185  HE2 HIS A  13       4.534  17.014  -7.647  1.00  0.00           H  
ATOM    186  N   LEU A  14       0.543  16.950  -1.985  1.00  0.00           N  
ATOM    187  CA  LEU A  14       0.975  16.195  -0.811  1.00  0.00           C  
ATOM    188  C   LEU A  14      -0.104  15.209  -0.350  1.00  0.00           C  
ATOM    189  O   LEU A  14       0.204  14.048  -0.066  1.00  0.00           O  
ATOM    190  CB  LEU A  14       1.381  17.137   0.331  1.00  0.00           C  
ATOM    191  CG  LEU A  14       0.253  17.963   0.943  1.00  0.00           C  
ATOM    192  CD1 LEU A  14      -0.411  17.211   2.086  1.00  0.00           C  
ATOM    193  CD2 LEU A  14       0.781  19.302   1.426  1.00  0.00           C  
ATOM    194  H   LEU A  14       0.304  17.902  -1.887  1.00  0.00           H  
ATOM    195  HA  LEU A  14       1.839  15.623  -1.104  1.00  0.00           H  
ATOM    196  HB2 LEU A  14       1.829  16.545   1.114  1.00  0.00           H  
ATOM    197  HB3 LEU A  14       2.126  17.821  -0.050  1.00  0.00           H  
ATOM    198  HG  LEU A  14      -0.491  18.149   0.187  1.00  0.00           H  
ATOM    199 HD11 LEU A  14      -0.377  17.815   2.980  1.00  0.00           H  
ATOM    200 HD12 LEU A  14       0.112  16.282   2.258  1.00  0.00           H  
ATOM    201 HD13 LEU A  14      -1.439  17.004   1.831  1.00  0.00           H  
ATOM    202 HD21 LEU A  14      -0.012  19.846   1.918  1.00  0.00           H  
ATOM    203 HD22 LEU A  14       1.140  19.873   0.583  1.00  0.00           H  
ATOM    204 HD23 LEU A  14       1.591  19.140   2.122  1.00  0.00           H  
ATOM    205  N   LEU A  15      -1.364  15.662  -0.287  1.00  0.00           N  
ATOM    206  CA  LEU A  15      -2.470  14.794   0.136  1.00  0.00           C  
ATOM    207  C   LEU A  15      -2.663  13.624  -0.830  1.00  0.00           C  
ATOM    208  O   LEU A  15      -3.018  12.520  -0.411  1.00  0.00           O  
ATOM    209  CB  LEU A  15      -3.771  15.598   0.297  1.00  0.00           C  
ATOM    210  CG  LEU A  15      -4.506  15.955  -1.001  1.00  0.00           C  
ATOM    211  CD1 LEU A  15      -5.396  14.808  -1.449  1.00  0.00           C  
ATOM    212  CD2 LEU A  15      -5.333  17.215  -0.808  1.00  0.00           C  
ATOM    213  H   LEU A  15      -1.556  16.598  -0.536  1.00  0.00           H  
ATOM    214  HA  LEU A  15      -2.199  14.383   1.095  1.00  0.00           H  
ATOM    215  HB2 LEU A  15      -4.445  15.026   0.917  1.00  0.00           H  
ATOM    216  HB3 LEU A  15      -3.534  16.518   0.812  1.00  0.00           H  
ATOM    217  HG  LEU A  15      -3.782  16.143  -1.780  1.00  0.00           H  
ATOM    218 HD11 LEU A  15      -5.744  14.262  -0.586  1.00  0.00           H  
ATOM    219 HD12 LEU A  15      -4.834  14.147  -2.092  1.00  0.00           H  
ATOM    220 HD13 LEU A  15      -6.243  15.203  -1.991  1.00  0.00           H  
ATOM    221 HD21 LEU A  15      -4.676  18.062  -0.686  1.00  0.00           H  
ATOM    222 HD22 LEU A  15      -5.952  17.108   0.071  1.00  0.00           H  
ATOM    223 HD23 LEU A  15      -5.962  17.368  -1.673  1.00  0.00           H  
ATOM    224  N   ARG A  16      -2.402  13.860  -2.119  1.00  0.00           N  
ATOM    225  CA  ARG A  16      -2.518  12.811  -3.135  1.00  0.00           C  
ATOM    226  C   ARG A  16      -1.849  11.528  -2.633  1.00  0.00           C  
ATOM    227  O   ARG A  16      -2.394  10.430  -2.747  1.00  0.00           O  
ATOM    228  CB  ARG A  16      -1.859  13.276  -4.450  1.00  0.00           C  
ATOM    229  CG  ARG A  16      -0.933  12.238  -5.076  1.00  0.00           C  
ATOM    230  CD  ARG A  16      -0.217  12.765  -6.314  1.00  0.00           C  
ATOM    231  NE  ARG A  16      -1.132  13.365  -7.294  1.00  0.00           N  
ATOM    232  CZ  ARG A  16      -1.713  12.704  -8.294  1.00  0.00           C  
ATOM    233  NH1 ARG A  16      -1.605  11.390  -8.395  1.00  0.00           N  
ATOM    234  NH2 ARG A  16      -2.434  13.366  -9.183  1.00  0.00           N  
ATOM    235  H   ARG A  16      -2.103  14.754  -2.386  1.00  0.00           H  
ATOM    236  HA  ARG A  16      -3.567  12.617  -3.307  1.00  0.00           H  
ATOM    237  HB2 ARG A  16      -2.633  13.515  -5.162  1.00  0.00           H  
ATOM    238  HB3 ARG A  16      -1.281  14.166  -4.250  1.00  0.00           H  
ATOM    239  HG2 ARG A  16      -0.188  11.954  -4.347  1.00  0.00           H  
ATOM    240  HG3 ARG A  16      -1.513  11.371  -5.344  1.00  0.00           H  
ATOM    241  HD2 ARG A  16       0.498  13.511  -6.003  1.00  0.00           H  
ATOM    242  HD3 ARG A  16       0.311  11.944  -6.781  1.00  0.00           H  
ATOM    243  HE  ARG A  16      -1.291  14.328  -7.221  1.00  0.00           H  
ATOM    244 HH11 ARG A  16      -1.075  10.863  -7.703  1.00  0.00           H  
ATOM    245 HH12 ARG A  16      -2.041  10.911  -9.152  1.00  0.00           H  
ATOM    246 HH21 ARG A  16      -2.538  14.356  -9.104  1.00  0.00           H  
ATOM    247 HH22 ARG A  16      -2.873  12.877  -9.932  1.00  0.00           H  
ATOM    248  N   THR A  17      -0.658  11.701  -2.074  1.00  0.00           N  
ATOM    249  CA  THR A  17       0.145  10.611  -1.531  1.00  0.00           C  
ATOM    250  C   THR A  17      -0.650   9.710  -0.578  1.00  0.00           C  
ATOM    251  O   THR A  17      -0.620   8.486  -0.712  1.00  0.00           O  
ATOM    252  CB  THR A  17       1.346  11.208  -0.793  1.00  0.00           C  
ATOM    253  OG1 THR A  17       1.724  12.450  -1.362  1.00  0.00           O  
ATOM    254  CG2 THR A  17       2.565  10.315  -0.793  1.00  0.00           C  
ATOM    255  H   THR A  17      -0.293  12.609  -2.024  1.00  0.00           H  
ATOM    256  HA  THR A  17       0.502  10.017  -2.356  1.00  0.00           H  
ATOM    257  HB  THR A  17       1.060  11.387   0.229  1.00  0.00           H  
ATOM    258  HG1 THR A  17       1.345  13.173  -0.837  1.00  0.00           H  
ATOM    259 HG21 THR A  17       2.327   9.377  -1.272  1.00  0.00           H  
ATOM    260 HG22 THR A  17       2.878  10.132   0.224  1.00  0.00           H  
ATOM    261 HG23 THR A  17       3.365  10.801  -1.333  1.00  0.00           H  
ATOM    262  N   LEU A  18      -1.349  10.316   0.389  1.00  0.00           N  
ATOM    263  CA  LEU A  18      -2.133   9.553   1.369  1.00  0.00           C  
ATOM    264  C   LEU A  18      -3.200   8.682   0.697  1.00  0.00           C  
ATOM    265  O   LEU A  18      -3.454   7.555   1.130  1.00  0.00           O  
ATOM    266  CB  LEU A  18      -2.770  10.496   2.405  1.00  0.00           C  
ATOM    267  CG  LEU A  18      -4.091  11.153   1.995  1.00  0.00           C  
ATOM    268  CD1 LEU A  18      -5.271  10.348   2.511  1.00  0.00           C  
ATOM    269  CD2 LEU A  18      -4.157  12.578   2.516  1.00  0.00           C  
ATOM    270  H   LEU A  18      -1.331  11.297   0.451  1.00  0.00           H  
ATOM    271  HA  LEU A  18      -1.447   8.898   1.882  1.00  0.00           H  
ATOM    272  HB2 LEU A  18      -2.943   9.930   3.310  1.00  0.00           H  
ATOM    273  HB3 LEU A  18      -2.059  11.279   2.626  1.00  0.00           H  
ATOM    274  HG  LEU A  18      -4.155  11.186   0.917  1.00  0.00           H  
ATOM    275 HD11 LEU A  18      -5.116   9.302   2.297  1.00  0.00           H  
ATOM    276 HD12 LEU A  18      -6.175  10.684   2.027  1.00  0.00           H  
ATOM    277 HD13 LEU A  18      -5.362  10.487   3.578  1.00  0.00           H  
ATOM    278 HD21 LEU A  18      -3.908  12.591   3.567  1.00  0.00           H  
ATOM    279 HD22 LEU A  18      -5.157  12.965   2.380  1.00  0.00           H  
ATOM    280 HD23 LEU A  18      -3.457  13.192   1.971  1.00  0.00           H  
ATOM    281  N   LEU A  19      -3.814   9.196  -0.368  1.00  0.00           N  
ATOM    282  CA  LEU A  19      -4.841   8.439  -1.090  1.00  0.00           C  
ATOM    283  C   LEU A  19      -4.219   7.518  -2.139  1.00  0.00           C  
ATOM    284  O   LEU A  19      -4.694   6.397  -2.350  1.00  0.00           O  
ATOM    285  CB  LEU A  19      -5.886   9.372  -1.727  1.00  0.00           C  
ATOM    286  CG  LEU A  19      -5.338  10.578  -2.496  1.00  0.00           C  
ATOM    287  CD1 LEU A  19      -5.298  10.292  -3.987  1.00  0.00           C  
ATOM    288  CD2 LEU A  19      -6.179  11.812  -2.216  1.00  0.00           C  
ATOM    289  H   LEU A  19      -3.567  10.093  -0.677  1.00  0.00           H  
ATOM    290  HA  LEU A  19      -5.335   7.818  -0.366  1.00  0.00           H  
ATOM    291  HB2 LEU A  19      -6.488   8.786  -2.407  1.00  0.00           H  
ATOM    292  HB3 LEU A  19      -6.528   9.741  -0.941  1.00  0.00           H  
ATOM    293  HG  LEU A  19      -4.331  10.781  -2.169  1.00  0.00           H  
ATOM    294 HD11 LEU A  19      -4.617   9.477  -4.180  1.00  0.00           H  
ATOM    295 HD12 LEU A  19      -4.962  11.173  -4.513  1.00  0.00           H  
ATOM    296 HD13 LEU A  19      -6.287  10.024  -4.329  1.00  0.00           H  
ATOM    297 HD21 LEU A  19      -7.216  11.527  -2.120  1.00  0.00           H  
ATOM    298 HD22 LEU A  19      -6.073  12.513  -3.031  1.00  0.00           H  
ATOM    299 HD23 LEU A  19      -5.847  12.273  -1.298  1.00  0.00           H  
ATOM    300  N   GLU A  20      -3.147   7.980  -2.777  1.00  0.00           N  
ATOM    301  CA  GLU A  20      -2.452   7.181  -3.788  1.00  0.00           C  
ATOM    302  C   GLU A  20      -1.919   5.897  -3.179  1.00  0.00           C  
ATOM    303  O   GLU A  20      -2.075   4.805  -3.733  1.00  0.00           O  
ATOM    304  CB  GLU A  20      -1.317   7.982  -4.436  1.00  0.00           C  
ATOM    305  CG  GLU A  20      -1.208   7.771  -5.940  1.00  0.00           C  
ATOM    306  CD  GLU A  20      -0.128   8.619  -6.575  1.00  0.00           C  
ATOM    307  OE1 GLU A  20      -0.407   9.794  -6.893  1.00  0.00           O  
ATOM    308  OE2 GLU A  20       0.995   8.111  -6.758  1.00  0.00           O  
ATOM    309  H   GLU A  20      -2.807   8.878  -2.553  1.00  0.00           H  
ATOM    310  HA  GLU A  20      -3.159   6.919  -4.524  1.00  0.00           H  
ATOM    311  HB2 GLU A  20      -1.482   9.034  -4.253  1.00  0.00           H  
ATOM    312  HB3 GLU A  20      -0.379   7.690  -3.984  1.00  0.00           H  
ATOM    313  HG2 GLU A  20      -0.983   6.733  -6.130  1.00  0.00           H  
ATOM    314  HG3 GLU A  20      -2.155   8.022  -6.395  1.00  0.00           H  
ATOM    315  N   LEU A  21      -1.328   6.048  -2.017  1.00  0.00           N  
ATOM    316  CA  LEU A  21      -0.788   4.917  -1.268  1.00  0.00           C  
ATOM    317  C   LEU A  21      -1.930   4.010  -0.809  1.00  0.00           C  
ATOM    318  O   LEU A  21      -1.839   2.783  -0.905  1.00  0.00           O  
ATOM    319  CB  LEU A  21       0.058   5.397  -0.076  1.00  0.00           C  
ATOM    320  CG  LEU A  21      -0.715   5.786   1.190  1.00  0.00           C  
ATOM    321  CD1 LEU A  21      -0.911   4.580   2.094  1.00  0.00           C  
ATOM    322  CD2 LEU A  21       0.016   6.889   1.936  1.00  0.00           C  
ATOM    323  H   LEU A  21      -1.282   6.949  -1.646  1.00  0.00           H  
ATOM    324  HA  LEU A  21      -0.156   4.353  -1.941  1.00  0.00           H  
ATOM    325  HB2 LEU A  21       0.749   4.609   0.184  1.00  0.00           H  
ATOM    326  HB3 LEU A  21       0.629   6.257  -0.396  1.00  0.00           H  
ATOM    327  HG  LEU A  21      -1.690   6.160   0.914  1.00  0.00           H  
ATOM    328 HD11 LEU A  21       0.030   4.324   2.559  1.00  0.00           H  
ATOM    329 HD12 LEU A  21      -1.263   3.742   1.511  1.00  0.00           H  
ATOM    330 HD13 LEU A  21      -1.635   4.817   2.859  1.00  0.00           H  
ATOM    331 HD21 LEU A  21      -0.602   7.244   2.747  1.00  0.00           H  
ATOM    332 HD22 LEU A  21       0.228   7.704   1.260  1.00  0.00           H  
ATOM    333 HD23 LEU A  21       0.942   6.500   2.333  1.00  0.00           H  
ATOM    334  N   ALA A  22      -3.022   4.628  -0.346  1.00  0.00           N  
ATOM    335  CA  ALA A  22      -4.199   3.883   0.089  1.00  0.00           C  
ATOM    336  C   ALA A  22      -4.725   3.029  -1.059  1.00  0.00           C  
ATOM    337  O   ALA A  22      -5.018   1.842  -0.887  1.00  0.00           O  
ATOM    338  CB  ALA A  22      -5.274   4.837   0.597  1.00  0.00           C  
ATOM    339  H   ALA A  22      -3.045   5.607  -0.323  1.00  0.00           H  
ATOM    340  HA  ALA A  22      -3.905   3.236   0.897  1.00  0.00           H  
ATOM    341  HB1 ALA A  22      -6.021   4.280   1.143  1.00  0.00           H  
ATOM    342  HB2 ALA A  22      -5.738   5.336  -0.242  1.00  0.00           H  
ATOM    343  HB3 ALA A  22      -4.823   5.572   1.248  1.00  0.00           H  
ATOM    344  N   ARG A  23      -4.812   3.639  -2.237  1.00  0.00           N  
ATOM    345  CA  ARG A  23      -5.270   2.938  -3.431  1.00  0.00           C  
ATOM    346  C   ARG A  23      -4.355   1.751  -3.723  1.00  0.00           C  
ATOM    347  O   ARG A  23      -4.825   0.624  -3.898  1.00  0.00           O  
ATOM    348  CB  ARG A  23      -5.312   3.890  -4.633  1.00  0.00           C  
ATOM    349  CG  ARG A  23      -6.512   4.826  -4.628  1.00  0.00           C  
ATOM    350  CD  ARG A  23      -7.777   4.116  -5.083  1.00  0.00           C  
ATOM    351  NE  ARG A  23      -8.893   5.049  -5.259  1.00  0.00           N  
ATOM    352  CZ  ARG A  23     -10.104   4.702  -5.687  1.00  0.00           C  
ATOM    353  NH1 ARG A  23     -10.376   3.446  -5.983  1.00  0.00           N  
ATOM    354  NH2 ARG A  23     -11.043   5.619  -5.815  1.00  0.00           N  
ATOM    355  H   ARG A  23      -4.542   4.582  -2.304  1.00  0.00           H  
ATOM    356  HA  ARG A  23      -6.265   2.565  -3.235  1.00  0.00           H  
ATOM    357  HB2 ARG A  23      -4.413   4.491  -4.631  1.00  0.00           H  
ATOM    358  HB3 ARG A  23      -5.340   3.306  -5.540  1.00  0.00           H  
ATOM    359  HG2 ARG A  23      -6.661   5.199  -3.626  1.00  0.00           H  
ATOM    360  HG3 ARG A  23      -6.312   5.652  -5.296  1.00  0.00           H  
ATOM    361  HD2 ARG A  23      -7.577   3.621  -6.025  1.00  0.00           H  
ATOM    362  HD3 ARG A  23      -8.046   3.378  -4.340  1.00  0.00           H  
ATOM    363  HE  ARG A  23      -8.726   5.990  -5.045  1.00  0.00           H  
ATOM    364 HH11 ARG A  23      -9.672   2.747  -5.887  1.00  0.00           H  
ATOM    365 HH12 ARG A  23     -11.288   3.195  -6.305  1.00  0.00           H  
ATOM    366 HH21 ARG A  23     -10.844   6.571  -5.591  1.00  0.00           H  
ATOM    367 HH22 ARG A  23     -11.953   5.362  -6.137  1.00  0.00           H  
ATOM    368  N   THR A  24      -3.042   2.004  -3.750  1.00  0.00           N  
ATOM    369  CA  THR A  24      -2.065   0.940  -3.994  1.00  0.00           C  
ATOM    370  C   THR A  24      -2.244  -0.177  -2.967  1.00  0.00           C  
ATOM    371  O   THR A  24      -2.319  -1.356  -3.328  1.00  0.00           O  
ATOM    372  CB  THR A  24      -0.632   1.493  -3.972  1.00  0.00           C  
ATOM    373  OG1 THR A  24       0.056   1.110  -5.146  1.00  0.00           O  
ATOM    374  CG2 THR A  24       0.204   1.034  -2.795  1.00  0.00           C  
ATOM    375  H   THR A  24      -2.726   2.922  -3.585  1.00  0.00           H  
ATOM    376  HA  THR A  24      -2.266   0.534  -4.976  1.00  0.00           H  
ATOM    377  HB  THR A  24      -0.680   2.573  -3.945  1.00  0.00           H  
ATOM    378  HG1 THR A  24       0.590   1.844  -5.461  1.00  0.00           H  
ATOM    379 HG21 THR A  24       1.201   1.438  -2.884  1.00  0.00           H  
ATOM    380 HG22 THR A  24       0.253  -0.043  -2.787  1.00  0.00           H  
ATOM    381 HG23 THR A  24      -0.242   1.382  -1.876  1.00  0.00           H  
ATOM    382  N   GLN A  25      -2.355   0.202  -1.687  1.00  0.00           N  
ATOM    383  CA  GLN A  25      -2.571  -0.768  -0.619  1.00  0.00           C  
ATOM    384  C   GLN A  25      -3.808  -1.601  -0.934  1.00  0.00           C  
ATOM    385  O   GLN A  25      -3.757  -2.830  -0.956  1.00  0.00           O  
ATOM    386  CB  GLN A  25      -2.745  -0.051   0.724  1.00  0.00           C  
ATOM    387  CG  GLN A  25      -1.925  -0.659   1.854  1.00  0.00           C  
ATOM    388  CD  GLN A  25      -0.537  -0.056   1.956  1.00  0.00           C  
ATOM    389  OE1 GLN A  25      -0.354   1.145   1.772  1.00  0.00           O  
ATOM    390  NE2 GLN A  25       0.453  -0.883   2.251  1.00  0.00           N  
ATOM    391  H   GLN A  25      -2.313   1.160  -1.462  1.00  0.00           H  
ATOM    392  HA  GLN A  25      -1.715  -1.417  -0.574  1.00  0.00           H  
ATOM    393  HB2 GLN A  25      -2.448   0.982   0.610  1.00  0.00           H  
ATOM    394  HB3 GLN A  25      -3.787  -0.085   1.005  1.00  0.00           H  
ATOM    395  HG2 GLN A  25      -2.441  -0.490   2.787  1.00  0.00           H  
ATOM    396  HG3 GLN A  25      -1.829  -1.721   1.684  1.00  0.00           H  
ATOM    397 HE21 GLN A  25       0.244  -1.829   2.388  1.00  0.00           H  
ATOM    398 HE22 GLN A  25       1.355  -0.511   2.315  1.00  0.00           H  
ATOM    399  N   SER A  26      -4.910  -0.908  -1.210  1.00  0.00           N  
ATOM    400  CA  SER A  26      -6.174  -1.557  -1.559  1.00  0.00           C  
ATOM    401  C   SER A  26      -6.004  -2.464  -2.777  1.00  0.00           C  
ATOM    402  O   SER A  26      -6.430  -3.621  -2.766  1.00  0.00           O  
ATOM    403  CB  SER A  26      -7.246  -0.505  -1.845  1.00  0.00           C  
ATOM    404  OG  SER A  26      -8.542  -1.080  -1.841  1.00  0.00           O  
ATOM    405  H   SER A  26      -4.865   0.075  -1.196  1.00  0.00           H  
ATOM    406  HA  SER A  26      -6.486  -2.157  -0.720  1.00  0.00           H  
ATOM    407  HB2 SER A  26      -7.201   0.266  -1.090  1.00  0.00           H  
ATOM    408  HB3 SER A  26      -7.062  -0.069  -2.813  1.00  0.00           H  
ATOM    409  HG  SER A  26      -8.772  -1.357  -0.949  1.00  0.00           H  
ATOM    410  N   GLN A  27      -5.373  -1.926  -3.827  1.00  0.00           N  
ATOM    411  CA  GLN A  27      -5.136  -2.675  -5.064  1.00  0.00           C  
ATOM    412  C   GLN A  27      -4.469  -4.024  -4.795  1.00  0.00           C  
ATOM    413  O   GLN A  27      -4.835  -5.036  -5.395  1.00  0.00           O  
ATOM    414  CB  GLN A  27      -4.278  -1.853  -6.032  1.00  0.00           C  
ATOM    415  CG  GLN A  27      -4.423  -2.286  -7.487  1.00  0.00           C  
ATOM    416  CD  GLN A  27      -5.835  -2.117  -8.019  1.00  0.00           C  
ATOM    417  OE1 GLN A  27      -6.646  -3.046  -7.981  1.00  0.00           O  
ATOM    418  NE2 GLN A  27      -6.142  -0.930  -8.519  1.00  0.00           N  
ATOM    419  H   GLN A  27      -5.057  -0.993  -3.765  1.00  0.00           H  
ATOM    420  HA  GLN A  27      -6.093  -2.857  -5.519  1.00  0.00           H  
ATOM    421  HB2 GLN A  27      -4.561  -0.812  -5.955  1.00  0.00           H  
ATOM    422  HB3 GLN A  27      -3.240  -1.955  -5.750  1.00  0.00           H  
ATOM    423  HG2 GLN A  27      -3.755  -1.692  -8.094  1.00  0.00           H  
ATOM    424  HG3 GLN A  27      -4.147  -3.328  -7.568  1.00  0.00           H  
ATOM    425 HE21 GLN A  27      -5.453  -0.233  -8.521  1.00  0.00           H  
ATOM    426 HE22 GLN A  27      -7.047  -0.797  -8.867  1.00  0.00           H  
ATOM    427  N   ARG A  28      -3.494  -4.038  -3.893  1.00  0.00           N  
ATOM    428  CA  ARG A  28      -2.794  -5.278  -3.557  1.00  0.00           C  
ATOM    429  C   ARG A  28      -3.558  -6.084  -2.501  1.00  0.00           C  
ATOM    430  O   ARG A  28      -3.591  -7.316  -2.556  1.00  0.00           O  
ATOM    431  CB  ARG A  28      -1.360  -4.992  -3.098  1.00  0.00           C  
ATOM    432  CG  ARG A  28      -1.270  -4.226  -1.792  1.00  0.00           C  
ATOM    433  CD  ARG A  28       0.175  -3.947  -1.405  1.00  0.00           C  
ATOM    434  NE  ARG A  28       0.916  -5.184  -1.125  1.00  0.00           N  
ATOM    435  CZ  ARG A  28       2.239  -5.265  -1.035  1.00  0.00           C  
ATOM    436  NH1 ARG A  28       2.990  -4.191  -1.192  1.00  0.00           N  
ATOM    437  NH2 ARG A  28       2.808  -6.428  -0.784  1.00  0.00           N  
ATOM    438  H   ARG A  28      -3.245  -3.202  -3.444  1.00  0.00           H  
ATOM    439  HA  ARG A  28      -2.751  -5.868  -4.452  1.00  0.00           H  
ATOM    440  HB2 ARG A  28      -0.840  -5.931  -2.974  1.00  0.00           H  
ATOM    441  HB3 ARG A  28      -0.861  -4.415  -3.863  1.00  0.00           H  
ATOM    442  HG2 ARG A  28      -1.791  -3.288  -1.905  1.00  0.00           H  
ATOM    443  HG3 ARG A  28      -1.739  -4.809  -1.013  1.00  0.00           H  
ATOM    444  HD2 ARG A  28       0.656  -3.426  -2.221  1.00  0.00           H  
ATOM    445  HD3 ARG A  28       0.185  -3.322  -0.523  1.00  0.00           H  
ATOM    446  HE  ARG A  28       0.389  -6.002  -1.000  1.00  0.00           H  
ATOM    447 HH11 ARG A  28       2.564  -3.308  -1.379  1.00  0.00           H  
ATOM    448 HH12 ARG A  28       3.984  -4.260  -1.126  1.00  0.00           H  
ATOM    449 HH21 ARG A  28       2.244  -7.243  -0.661  1.00  0.00           H  
ATOM    450 HH22 ARG A  28       3.801  -6.495  -0.715  1.00  0.00           H  
ATOM    451  N   GLU A  29      -4.175  -5.387  -1.548  1.00  0.00           N  
ATOM    452  CA  GLU A  29      -4.936  -6.022  -0.491  1.00  0.00           C  
ATOM    453  C   GLU A  29      -6.146  -6.782  -1.038  1.00  0.00           C  
ATOM    454  O   GLU A  29      -6.395  -7.921  -0.645  1.00  0.00           O  
ATOM    455  CB  GLU A  29      -5.379  -4.955   0.504  1.00  0.00           C  
ATOM    456  CG  GLU A  29      -4.703  -5.073   1.857  1.00  0.00           C  
ATOM    457  CD  GLU A  29      -5.338  -4.189   2.911  1.00  0.00           C  
ATOM    458  OE1 GLU A  29      -6.309  -4.636   3.556  1.00  0.00           O  
ATOM    459  OE2 GLU A  29      -4.861  -3.049   3.089  1.00  0.00           O  
ATOM    460  H   GLU A  29      -4.120  -4.412  -1.551  1.00  0.00           H  
ATOM    461  HA  GLU A  29      -4.291  -6.718   0.008  1.00  0.00           H  
ATOM    462  HB2 GLU A  29      -5.148  -3.982   0.096  1.00  0.00           H  
ATOM    463  HB3 GLU A  29      -6.438  -5.027   0.638  1.00  0.00           H  
ATOM    464  HG2 GLU A  29      -4.762  -6.096   2.183  1.00  0.00           H  
ATOM    465  HG3 GLU A  29      -3.666  -4.790   1.752  1.00  0.00           H  
ATOM    466  N   ARG A  30      -6.888  -6.151  -1.949  1.00  0.00           N  
ATOM    467  CA  ARG A  30      -8.072  -6.772  -2.554  1.00  0.00           C  
ATOM    468  C   ARG A  30      -7.757  -8.168  -3.099  1.00  0.00           C  
ATOM    469  O   ARG A  30      -8.578  -9.085  -3.002  1.00  0.00           O  
ATOM    470  CB  ARG A  30      -8.624  -5.886  -3.674  1.00  0.00           C  
ATOM    471  CG  ARG A  30      -7.625  -5.638  -4.788  1.00  0.00           C  
ATOM    472  CD  ARG A  30      -8.241  -4.872  -5.945  1.00  0.00           C  
ATOM    473  NE  ARG A  30      -8.997  -5.756  -6.836  1.00  0.00           N  
ATOM    474  CZ  ARG A  30      -8.981  -5.689  -8.165  1.00  0.00           C  
ATOM    475  NH1 ARG A  30      -8.256  -4.777  -8.794  1.00  0.00           N  
ATOM    476  NH2 ARG A  30      -9.699  -6.542  -8.871  1.00  0.00           N  
ATOM    477  H   ARG A  30      -6.631  -5.242  -2.225  1.00  0.00           H  
ATOM    478  HA  ARG A  30      -8.816  -6.865  -1.786  1.00  0.00           H  
ATOM    479  HB2 ARG A  30      -9.498  -6.360  -4.097  1.00  0.00           H  
ATOM    480  HB3 ARG A  30      -8.909  -4.931  -3.255  1.00  0.00           H  
ATOM    481  HG2 ARG A  30      -6.802  -5.068  -4.390  1.00  0.00           H  
ATOM    482  HG3 ARG A  30      -7.263  -6.588  -5.150  1.00  0.00           H  
ATOM    483  HD2 ARG A  30      -8.905  -4.115  -5.549  1.00  0.00           H  
ATOM    484  HD3 ARG A  30      -7.447  -4.397  -6.502  1.00  0.00           H  
ATOM    485  HE  ARG A  30      -9.545  -6.448  -6.411  1.00  0.00           H  
ATOM    486 HH11 ARG A  30      -7.700  -4.116  -8.272  1.00  0.00           H  
ATOM    487 HH12 ARG A  30      -8.253  -4.747  -9.790  1.00  0.00           H  
ATOM    488 HH21 ARG A  30     -10.250  -7.233  -8.408  1.00  0.00           H  
ATOM    489 HH22 ARG A  30      -9.689  -6.498  -9.866  1.00  0.00           H  
ATOM    490  N   ALA A  31      -6.558  -8.323  -3.661  1.00  0.00           N  
ATOM    491  CA  ALA A  31      -6.123  -9.602  -4.213  1.00  0.00           C  
ATOM    492  C   ALA A  31      -5.710 -10.563  -3.101  1.00  0.00           C  
ATOM    493  O   ALA A  31      -6.021 -11.755  -3.150  1.00  0.00           O  
ATOM    494  CB  ALA A  31      -4.978  -9.389  -5.195  1.00  0.00           C  
ATOM    495  H   ALA A  31      -5.948  -7.557  -3.694  1.00  0.00           H  
ATOM    496  HA  ALA A  31      -6.952 -10.031  -4.749  1.00  0.00           H  
ATOM    497  HB1 ALA A  31      -4.569 -10.345  -5.486  1.00  0.00           H  
ATOM    498  HB2 ALA A  31      -4.206  -8.795  -4.726  1.00  0.00           H  
ATOM    499  HB3 ALA A  31      -5.346  -8.873  -6.070  1.00  0.00           H  
ATOM    500  N   GLU A  32      -5.020 -10.033  -2.095  1.00  0.00           N  
ATOM    501  CA  GLU A  32      -4.574 -10.839  -0.958  1.00  0.00           C  
ATOM    502  C   GLU A  32      -5.750 -11.197  -0.060  1.00  0.00           C  
ATOM    503  O   GLU A  32      -5.969 -12.365   0.248  1.00  0.00           O  
ATOM    504  CB  GLU A  32      -3.504 -10.095  -0.154  1.00  0.00           C  
ATOM    505  CG  GLU A  32      -2.134 -10.764  -0.199  1.00  0.00           C  
ATOM    506  CD  GLU A  32      -1.941 -11.793   0.898  1.00  0.00           C  
ATOM    507  OE1 GLU A  32      -1.463 -11.413   1.986  1.00  0.00           O  
ATOM    508  OE2 GLU A  32      -2.260 -12.978   0.665  1.00  0.00           O  
ATOM    509  H   GLU A  32      -4.817  -9.072  -2.113  1.00  0.00           H  
ATOM    510  HA  GLU A  32      -4.151 -11.753  -1.347  1.00  0.00           H  
ATOM    511  HB2 GLU A  32      -3.409  -9.094  -0.545  1.00  0.00           H  
ATOM    512  HB3 GLU A  32      -3.818 -10.038   0.879  1.00  0.00           H  
ATOM    513  HG2 GLU A  32      -2.018 -11.257  -1.152  1.00  0.00           H  
ATOM    514  HG3 GLU A  32      -1.373 -10.006  -0.094  1.00  0.00           H  
ATOM    515  N   GLN A  33      -6.526 -10.194   0.341  1.00  0.00           N  
ATOM    516  CA  GLN A  33      -7.694 -10.435   1.186  1.00  0.00           C  
ATOM    517  C   GLN A  33      -8.567 -11.530   0.577  1.00  0.00           C  
ATOM    518  O   GLN A  33      -9.083 -12.393   1.289  1.00  0.00           O  
ATOM    519  CB  GLN A  33      -8.505  -9.147   1.376  1.00  0.00           C  
ATOM    520  CG  GLN A  33      -8.986  -8.930   2.806  1.00  0.00           C  
ATOM    521  CD  GLN A  33      -8.792  -7.503   3.280  1.00  0.00           C  
ATOM    522  OE1 GLN A  33      -9.755  -6.791   3.554  1.00  0.00           O  
ATOM    523  NE2 GLN A  33      -7.541  -7.078   3.380  1.00  0.00           N  
ATOM    524  H   GLN A  33      -6.315  -9.274   0.045  1.00  0.00           H  
ATOM    525  HA  GLN A  33      -7.339 -10.779   2.146  1.00  0.00           H  
ATOM    526  HB2 GLN A  33      -7.890  -8.304   1.094  1.00  0.00           H  
ATOM    527  HB3 GLN A  33      -9.369  -9.180   0.729  1.00  0.00           H  
ATOM    528  HG2 GLN A  33     -10.038  -9.167   2.859  1.00  0.00           H  
ATOM    529  HG3 GLN A  33      -8.438  -9.590   3.463  1.00  0.00           H  
ATOM    530 HE21 GLN A  33      -6.821  -7.699   3.149  1.00  0.00           H  
ATOM    531 HE22 GLN A  33      -7.386  -6.151   3.673  1.00  0.00           H  
ATOM    532  N   ASN A  34      -8.696 -11.505  -0.752  1.00  0.00           N  
ATOM    533  CA  ASN A  34      -9.472 -12.509  -1.467  1.00  0.00           C  
ATOM    534  C   ASN A  34      -8.932 -13.906  -1.164  1.00  0.00           C  
ATOM    535  O   ASN A  34      -9.694 -14.812  -0.831  1.00  0.00           O  
ATOM    536  CB  ASN A  34      -9.434 -12.233  -2.974  1.00  0.00           C  
ATOM    537  CG  ASN A  34     -10.818 -12.109  -3.578  1.00  0.00           C  
ATOM    538  OD1 ASN A  34     -11.435 -13.101  -3.956  1.00  0.00           O  
ATOM    539  ND2 ASN A  34     -11.314 -10.883  -3.673  1.00  0.00           N  
ATOM    540  H   ASN A  34      -8.240 -10.806  -1.265  1.00  0.00           H  
ATOM    541  HA  ASN A  34     -10.492 -12.449  -1.119  1.00  0.00           H  
ATOM    542  HB2 ASN A  34      -8.903 -11.310  -3.153  1.00  0.00           H  
ATOM    543  HB3 ASN A  34      -8.917 -13.040  -3.468  1.00  0.00           H  
ATOM    544 HD21 ASN A  34     -10.768 -10.135  -3.352  1.00  0.00           H  
ATOM    545 HD22 ASN A  34     -12.207 -10.777  -4.060  1.00  0.00           H  
ATOM    546  N   ARG A  35      -7.607 -14.071  -1.255  1.00  0.00           N  
ATOM    547  CA  ARG A  35      -6.979 -15.358  -0.964  1.00  0.00           C  
ATOM    548  C   ARG A  35      -6.874 -15.587   0.545  1.00  0.00           C  
ATOM    549  O   ARG A  35      -7.003 -16.717   1.017  1.00  0.00           O  
ATOM    550  CB  ARG A  35      -5.606 -15.463  -1.641  1.00  0.00           C  
ATOM    551  CG  ARG A  35      -4.524 -14.626  -0.981  1.00  0.00           C  
ATOM    552  CD  ARG A  35      -3.266 -14.561  -1.830  1.00  0.00           C  
ATOM    553  NE  ARG A  35      -2.719 -15.894  -2.101  1.00  0.00           N  
ATOM    554  CZ  ARG A  35      -1.961 -16.197  -3.147  1.00  0.00           C  
ATOM    555  NH1 ARG A  35      -1.618 -15.267  -4.019  1.00  0.00           N  
ATOM    556  NH2 ARG A  35      -1.541 -17.435  -3.312  1.00  0.00           N  
ATOM    557  H   ARG A  35      -7.040 -13.306  -1.504  1.00  0.00           H  
ATOM    558  HA  ARG A  35      -7.616 -16.118  -1.366  1.00  0.00           H  
ATOM    559  HB2 ARG A  35      -5.290 -16.495  -1.625  1.00  0.00           H  
ATOM    560  HB3 ARG A  35      -5.701 -15.142  -2.668  1.00  0.00           H  
ATOM    561  HG2 ARG A  35      -4.898 -13.627  -0.839  1.00  0.00           H  
ATOM    562  HG3 ARG A  35      -4.284 -15.062  -0.024  1.00  0.00           H  
ATOM    563  HD2 ARG A  35      -3.507 -14.079  -2.766  1.00  0.00           H  
ATOM    564  HD3 ARG A  35      -2.524 -13.977  -1.304  1.00  0.00           H  
ATOM    565  HE  ARG A  35      -2.942 -16.606  -1.465  1.00  0.00           H  
ATOM    566 HH11 ARG A  35      -1.929 -14.327  -3.893  1.00  0.00           H  
ATOM    567 HH12 ARG A  35      -1.049 -15.504  -4.804  1.00  0.00           H  
ATOM    568 HH21 ARG A  35      -1.795 -18.140  -2.652  1.00  0.00           H  
ATOM    569 HH22 ARG A  35      -0.973 -17.669  -4.097  1.00  0.00           H  
ATOM    570  N   ILE A  36      -6.670 -14.505   1.297  1.00  0.00           N  
ATOM    571  CA  ILE A  36      -6.580 -14.585   2.756  1.00  0.00           C  
ATOM    572  C   ILE A  36      -7.902 -15.076   3.335  1.00  0.00           C  
ATOM    573  O   ILE A  36      -7.933 -15.971   4.182  1.00  0.00           O  
ATOM    574  CB  ILE A  36      -6.215 -13.218   3.384  1.00  0.00           C  
ATOM    575  CG1 ILE A  36      -4.810 -12.781   2.953  1.00  0.00           C  
ATOM    576  CG2 ILE A  36      -6.310 -13.282   4.905  1.00  0.00           C  
ATOM    577  CD1 ILE A  36      -3.692 -13.494   3.684  1.00  0.00           C  
ATOM    578  H   ILE A  36      -6.598 -13.624   0.857  1.00  0.00           H  
ATOM    579  HA  ILE A  36      -5.810 -15.293   3.004  1.00  0.00           H  
ATOM    580  HB  ILE A  36      -6.931 -12.488   3.037  1.00  0.00           H  
ATOM    581 HG12 ILE A  36      -4.686 -12.975   1.898  1.00  0.00           H  
ATOM    582 HG13 ILE A  36      -4.699 -11.721   3.132  1.00  0.00           H  
ATOM    583 HG21 ILE A  36      -7.348 -13.258   5.203  1.00  0.00           H  
ATOM    584 HG22 ILE A  36      -5.793 -12.435   5.334  1.00  0.00           H  
ATOM    585 HG23 ILE A  36      -5.855 -14.196   5.255  1.00  0.00           H  
ATOM    586 HD11 ILE A  36      -3.782 -13.312   4.745  1.00  0.00           H  
ATOM    587 HD12 ILE A  36      -2.740 -13.122   3.334  1.00  0.00           H  
ATOM    588 HD13 ILE A  36      -3.756 -14.554   3.493  1.00  0.00           H  
ATOM    589  N   ILE A  37      -8.995 -14.495   2.848  1.00  0.00           N  
ATOM    590  CA  ILE A  37     -10.334 -14.879   3.285  1.00  0.00           C  
ATOM    591  C   ILE A  37     -10.694 -16.260   2.734  1.00  0.00           C  
ATOM    592  O   ILE A  37     -11.291 -17.077   3.435  1.00  0.00           O  
ATOM    593  CB  ILE A  37     -11.397 -13.846   2.842  1.00  0.00           C  
ATOM    594  CG1 ILE A  37     -11.167 -12.510   3.552  1.00  0.00           C  
ATOM    595  CG2 ILE A  37     -12.803 -14.358   3.126  1.00  0.00           C  
ATOM    596  CD1 ILE A  37     -11.821 -11.336   2.856  1.00  0.00           C  
ATOM    597  H   ILE A  37      -8.894 -13.797   2.161  1.00  0.00           H  
ATOM    598  HA  ILE A  37     -10.333 -14.926   4.366  1.00  0.00           H  
ATOM    599  HB  ILE A  37     -11.301 -13.699   1.775  1.00  0.00           H  
ATOM    600 HG12 ILE A  37     -11.571 -12.568   4.552  1.00  0.00           H  
ATOM    601 HG13 ILE A  37     -10.107 -12.315   3.606  1.00  0.00           H  
ATOM    602 HG21 ILE A  37     -12.801 -14.919   4.049  1.00  0.00           H  
ATOM    603 HG22 ILE A  37     -13.124 -14.998   2.317  1.00  0.00           H  
ATOM    604 HG23 ILE A  37     -13.479 -13.522   3.214  1.00  0.00           H  
ATOM    605 HD11 ILE A  37     -11.253 -11.080   1.975  1.00  0.00           H  
ATOM    606 HD12 ILE A  37     -11.849 -10.489   3.526  1.00  0.00           H  
ATOM    607 HD13 ILE A  37     -12.829 -11.602   2.571  1.00  0.00           H  
ATOM    608  N   PHE A  38     -10.308 -16.522   1.481  1.00  0.00           N  
ATOM    609  CA  PHE A  38     -10.573 -17.814   0.843  1.00  0.00           C  
ATOM    610  C   PHE A  38     -10.091 -18.970   1.720  1.00  0.00           C  
ATOM    611  O   PHE A  38     -10.797 -19.963   1.897  1.00  0.00           O  
ATOM    612  CB  PHE A  38      -9.892 -17.878  -0.528  1.00  0.00           C  
ATOM    613  CG  PHE A  38     -10.844 -18.110  -1.666  1.00  0.00           C  
ATOM    614  CD1 PHE A  38     -11.302 -19.385  -1.954  1.00  0.00           C  
ATOM    615  CD2 PHE A  38     -11.279 -17.053  -2.450  1.00  0.00           C  
ATOM    616  CE1 PHE A  38     -12.176 -19.603  -3.002  1.00  0.00           C  
ATOM    617  CE2 PHE A  38     -12.153 -17.264  -3.499  1.00  0.00           C  
ATOM    618  CZ  PHE A  38     -12.603 -18.540  -3.775  1.00  0.00           C  
ATOM    619  H   PHE A  38      -9.823 -15.835   0.976  1.00  0.00           H  
ATOM    620  HA  PHE A  38     -11.637 -17.905   0.712  1.00  0.00           H  
ATOM    621  HB2 PHE A  38      -9.378 -16.947  -0.710  1.00  0.00           H  
ATOM    622  HB3 PHE A  38      -9.172 -18.683  -0.526  1.00  0.00           H  
ATOM    623  HD1 PHE A  38     -10.969 -20.216  -1.348  1.00  0.00           H  
ATOM    624  HD2 PHE A  38     -10.928 -16.054  -2.234  1.00  0.00           H  
ATOM    625  HE1 PHE A  38     -12.525 -20.602  -3.216  1.00  0.00           H  
ATOM    626  HE2 PHE A  38     -12.484 -16.430  -4.102  1.00  0.00           H  
ATOM    627  HZ  PHE A  38     -13.285 -18.708  -4.596  1.00  0.00           H  
ATOM    628  N   ASP A  39      -8.886 -18.826   2.270  1.00  0.00           N  
ATOM    629  CA  ASP A  39      -8.300 -19.844   3.135  1.00  0.00           C  
ATOM    630  C   ASP A  39      -8.632 -19.601   4.619  1.00  0.00           C  
ATOM    631  O   ASP A  39      -8.025 -20.204   5.509  1.00  0.00           O  
ATOM    632  CB  ASP A  39      -6.782 -19.879   2.938  1.00  0.00           C  
ATOM    633  CG  ASP A  39      -6.316 -21.099   2.172  1.00  0.00           C  
ATOM    634  OD1 ASP A  39      -6.412 -22.217   2.719  1.00  0.00           O  
ATOM    635  OD2 ASP A  39      -5.851 -20.935   1.026  1.00  0.00           O  
ATOM    636  H   ASP A  39      -8.381 -18.014   2.091  1.00  0.00           H  
ATOM    637  HA  ASP A  39      -8.710 -20.790   2.839  1.00  0.00           H  
ATOM    638  HB2 ASP A  39      -6.475 -19.000   2.392  1.00  0.00           H  
ATOM    639  HB3 ASP A  39      -6.304 -19.880   3.905  1.00  0.00           H  
ATOM    640  N   SER A  40      -9.589 -18.711   4.888  1.00  0.00           N  
ATOM    641  CA  SER A  40      -9.982 -18.393   6.255  1.00  0.00           C  
ATOM    642  C   SER A  40     -11.327 -17.666   6.284  1.00  0.00           C  
ATOM    643  O   SER A  40     -11.416 -16.505   6.692  1.00  0.00           O  
ATOM    644  CB  SER A  40      -8.898 -17.541   6.914  1.00  0.00           C  
ATOM    645  OG  SER A  40      -8.075 -18.332   7.756  1.00  0.00           O  
ATOM    646  H   SER A  40     -10.037 -18.251   4.154  1.00  0.00           H  
ATOM    647  HA  SER A  40     -10.077 -19.321   6.798  1.00  0.00           H  
ATOM    648  HB2 SER A  40      -8.283 -17.090   6.149  1.00  0.00           H  
ATOM    649  HB3 SER A  40      -9.364 -16.769   7.501  1.00  0.00           H  
ATOM    650  HG  SER A  40      -7.742 -19.090   7.259  1.00  0.00           H  
ATOM    651  N   VAL A  41     -12.371 -18.362   5.839  1.00  0.00           N  
ATOM    652  CA  VAL A  41     -13.720 -17.801   5.802  1.00  0.00           C  
ATOM    653  C   VAL A  41     -14.675 -18.576   6.718  1.00  0.00           C  
ATOM    654  O   VAL A  41     -15.549 -17.932   7.337  1.00  0.00           O  
ATOM    655  CB  VAL A  41     -14.278 -17.781   4.356  1.00  0.00           C  
ATOM    656  CG1 VAL A  41     -14.368 -19.188   3.780  1.00  0.00           C  
ATOM    657  CG2 VAL A  41     -15.636 -17.097   4.307  1.00  0.00           C  
ATOM    658  OXT VAL A  41     -14.538 -19.817   6.816  1.00  0.00           O  
ATOM    659  H   VAL A  41     -12.229 -19.277   5.523  1.00  0.00           H  
ATOM    660  HA  VAL A  41     -13.663 -16.781   6.152  1.00  0.00           H  
ATOM    661  HB  VAL A  41     -13.594 -17.214   3.741  1.00  0.00           H  
ATOM    662 HG11 VAL A  41     -13.375 -19.544   3.544  1.00  0.00           H  
ATOM    663 HG12 VAL A  41     -14.967 -19.173   2.883  1.00  0.00           H  
ATOM    664 HG13 VAL A  41     -14.824 -19.846   4.506  1.00  0.00           H  
ATOM    665 HG21 VAL A  41     -16.268 -17.496   5.087  1.00  0.00           H  
ATOM    666 HG22 VAL A  41     -16.095 -17.275   3.346  1.00  0.00           H  
ATOM    667 HG23 VAL A  41     -15.510 -16.035   4.455  1.00  0.00           H  
TER     668      VAL A  41                                                      
ENDMDL                                                                          
MODEL        7                                                                  
ATOM      1  N   ASP A   2      -9.412  33.545  -2.353  1.00  0.00           N  
ATOM      2  CA  ASP A   2      -8.666  32.260  -2.466  1.00  0.00           C  
ATOM      3  C   ASP A   2      -7.169  32.497  -2.693  1.00  0.00           C  
ATOM      4  O   ASP A   2      -6.710  33.640  -2.695  1.00  0.00           O  
ATOM      5  CB  ASP A   2      -9.266  31.457  -3.626  1.00  0.00           C  
ATOM      6  CG  ASP A   2     -10.711  31.093  -3.376  1.00  0.00           C  
ATOM      7  OD1 ASP A   2     -11.510  32.015  -3.111  1.00  0.00           O  
ATOM      8  OD2 ASP A   2     -11.036  29.892  -3.434  1.00  0.00           O  
ATOM      9  H1  ASP A   2      -9.086  34.171  -3.117  1.00  0.00           H  
ATOM     10  H2  ASP A   2      -9.203  33.952  -1.419  1.00  0.00           H  
ATOM     11  H3  ASP A   2     -10.430  33.331  -2.452  1.00  0.00           H  
ATOM     12  HA  ASP A   2      -8.795  31.706  -1.548  1.00  0.00           H  
ATOM     13  HB2 ASP A   2      -9.215  32.044  -4.530  1.00  0.00           H  
ATOM     14  HB3 ASP A   2      -8.703  30.545  -3.759  1.00  0.00           H  
ATOM     15  N   ASN A   3      -6.419  31.411  -2.887  1.00  0.00           N  
ATOM     16  CA  ASN A   3      -4.976  31.494  -3.119  1.00  0.00           C  
ATOM     17  C   ASN A   3      -4.632  31.128  -4.565  1.00  0.00           C  
ATOM     18  O   ASN A   3      -5.215  30.200  -5.131  1.00  0.00           O  
ATOM     19  CB  ASN A   3      -4.232  30.567  -2.146  1.00  0.00           C  
ATOM     20  CG  ASN A   3      -3.233  31.308  -1.277  1.00  0.00           C  
ATOM     21  OD1 ASN A   3      -2.946  32.480  -1.499  1.00  0.00           O  
ATOM     22  ND2 ASN A   3      -2.693  30.627  -0.279  1.00  0.00           N  
ATOM     23  H   ASN A   3      -6.846  30.528  -2.877  1.00  0.00           H  
ATOM     24  HA  ASN A   3      -4.669  32.511  -2.940  1.00  0.00           H  
ATOM     25  HB2 ASN A   3      -4.950  30.085  -1.500  1.00  0.00           H  
ATOM     26  HB3 ASN A   3      -3.702  29.815  -2.710  1.00  0.00           H  
ATOM     27 HD21 ASN A   3      -2.961  29.686  -0.149  1.00  0.00           H  
ATOM     28 HD22 ASN A   3      -2.048  31.087   0.292  1.00  0.00           H  
ATOM     29  N   PRO A   4      -3.670  31.846  -5.184  1.00  0.00           N  
ATOM     30  CA  PRO A   4      -3.251  31.582  -6.571  1.00  0.00           C  
ATOM     31  C   PRO A   4      -2.506  30.251  -6.713  1.00  0.00           C  
ATOM     32  O   PRO A   4      -1.360  30.208  -7.163  1.00  0.00           O  
ATOM     33  CB  PRO A   4      -2.329  32.766  -6.890  1.00  0.00           C  
ATOM     34  CG  PRO A   4      -1.796  33.190  -5.566  1.00  0.00           C  
ATOM     35  CD  PRO A   4      -2.911  32.962  -4.583  1.00  0.00           C  
ATOM     36  HA  PRO A   4      -4.096  31.590  -7.246  1.00  0.00           H  
ATOM     37  HB2 PRO A   4      -1.539  32.446  -7.554  1.00  0.00           H  
ATOM     38  HB3 PRO A   4      -2.900  33.556  -7.356  1.00  0.00           H  
ATOM     39  HG2 PRO A   4      -0.937  32.587  -5.307  1.00  0.00           H  
ATOM     40  HG3 PRO A   4      -1.527  34.236  -5.595  1.00  0.00           H  
ATOM     41  HD2 PRO A   4      -2.512  32.685  -3.619  1.00  0.00           H  
ATOM     42  HD3 PRO A   4      -3.526  33.845  -4.499  1.00  0.00           H  
ATOM     43  N   SER A   5      -3.173  29.166  -6.319  1.00  0.00           N  
ATOM     44  CA  SER A   5      -2.593  27.820  -6.385  1.00  0.00           C  
ATOM     45  C   SER A   5      -1.340  27.709  -5.521  1.00  0.00           C  
ATOM     46  O   SER A   5      -0.312  27.190  -5.951  1.00  0.00           O  
ATOM     47  CB  SER A   5      -2.275  27.434  -7.834  1.00  0.00           C  
ATOM     48  OG  SER A   5      -2.465  26.042  -8.042  1.00  0.00           O  
ATOM     49  H   SER A   5      -4.086  29.275  -5.963  1.00  0.00           H  
ATOM     50  HA  SER A   5      -3.328  27.127  -5.993  1.00  0.00           H  
ATOM     51  HB2 SER A   5      -2.928  27.977  -8.502  1.00  0.00           H  
ATOM     52  HB3 SER A   5      -1.246  27.683  -8.054  1.00  0.00           H  
ATOM     53  HG  SER A   5      -1.600  25.578  -7.994  1.00  0.00           H  
ATOM     54  N   LEU A   6      -1.446  28.180  -4.285  1.00  0.00           N  
ATOM     55  CA  LEU A   6      -0.338  28.106  -3.337  1.00  0.00           C  
ATOM     56  C   LEU A   6      -0.641  27.030  -2.306  1.00  0.00           C  
ATOM     57  O   LEU A   6       0.114  26.071  -2.143  1.00  0.00           O  
ATOM     58  CB  LEU A   6      -0.107  29.458  -2.649  1.00  0.00           C  
ATOM     59  CG  LEU A   6      -0.160  30.684  -3.565  1.00  0.00           C  
ATOM     60  CD1 LEU A   6       0.026  31.957  -2.757  1.00  0.00           C  
ATOM     61  CD2 LEU A   6       0.900  30.587  -4.651  1.00  0.00           C  
ATOM     62  H   LEU A   6      -2.297  28.567  -3.994  1.00  0.00           H  
ATOM     63  HA  LEU A   6       0.547  27.821  -3.882  1.00  0.00           H  
ATOM     64  HB2 LEU A   6      -0.855  29.580  -1.880  1.00  0.00           H  
ATOM     65  HB3 LEU A   6       0.865  29.435  -2.178  1.00  0.00           H  
ATOM     66  HG  LEU A   6      -1.128  30.728  -4.043  1.00  0.00           H  
ATOM     67 HD11 LEU A   6      -0.660  31.957  -1.922  1.00  0.00           H  
ATOM     68 HD12 LEU A   6      -0.171  32.813  -3.384  1.00  0.00           H  
ATOM     69 HD13 LEU A   6       1.039  32.005  -2.389  1.00  0.00           H  
ATOM     70 HD21 LEU A   6       1.777  30.096  -4.256  1.00  0.00           H  
ATOM     71 HD22 LEU A   6       1.164  31.579  -4.986  1.00  0.00           H  
ATOM     72 HD23 LEU A   6       0.511  30.017  -5.483  1.00  0.00           H  
ATOM     73  N   SER A   7      -1.775  27.186  -1.637  1.00  0.00           N  
ATOM     74  CA  SER A   7      -2.223  26.226  -0.633  1.00  0.00           C  
ATOM     75  C   SER A   7      -2.906  25.023  -1.288  1.00  0.00           C  
ATOM     76  O   SER A   7      -3.021  23.963  -0.669  1.00  0.00           O  
ATOM     77  CB  SER A   7      -3.181  26.894   0.359  1.00  0.00           C  
ATOM     78  OG  SER A   7      -2.798  28.237   0.620  1.00  0.00           O  
ATOM     79  H   SER A   7      -2.336  27.963  -1.835  1.00  0.00           H  
ATOM     80  HA  SER A   7      -1.351  25.876  -0.101  1.00  0.00           H  
ATOM     81  HB2 SER A   7      -4.181  26.893  -0.052  1.00  0.00           H  
ATOM     82  HB3 SER A   7      -3.175  26.343   1.289  1.00  0.00           H  
ATOM     83  HG  SER A   7      -2.110  28.249   1.295  1.00  0.00           H  
ATOM     84  N   ILE A   8      -3.347  25.179  -2.543  1.00  0.00           N  
ATOM     85  CA  ILE A   8      -4.006  24.085  -3.261  1.00  0.00           C  
ATOM     86  C   ILE A   8      -3.041  23.370  -4.211  1.00  0.00           C  
ATOM     87  O   ILE A   8      -3.427  22.437  -4.911  1.00  0.00           O  
ATOM     88  CB  ILE A   8      -5.237  24.579  -4.060  1.00  0.00           C  
ATOM     89  CG1 ILE A   8      -5.955  25.712  -3.316  1.00  0.00           C  
ATOM     90  CG2 ILE A   8      -6.198  23.426  -4.317  1.00  0.00           C  
ATOM     91  CD1 ILE A   8      -6.979  26.438  -4.163  1.00  0.00           C  
ATOM     92  H   ILE A   8      -3.224  26.042  -2.998  1.00  0.00           H  
ATOM     93  HA  ILE A   8      -4.343  23.366  -2.528  1.00  0.00           H  
ATOM     94  HB  ILE A   8      -4.894  24.947  -5.017  1.00  0.00           H  
ATOM     95 HG12 ILE A   8      -6.466  25.302  -2.459  1.00  0.00           H  
ATOM     96 HG13 ILE A   8      -5.227  26.436  -2.985  1.00  0.00           H  
ATOM     97 HG21 ILE A   8      -5.698  22.659  -4.888  1.00  0.00           H  
ATOM     98 HG22 ILE A   8      -7.053  23.788  -4.870  1.00  0.00           H  
ATOM     99 HG23 ILE A   8      -6.528  23.016  -3.374  1.00  0.00           H  
ATOM    100 HD11 ILE A   8      -7.830  26.699  -3.552  1.00  0.00           H  
ATOM    101 HD12 ILE A   8      -7.299  25.796  -4.970  1.00  0.00           H  
ATOM    102 HD13 ILE A   8      -6.539  27.336  -4.570  1.00  0.00           H  
ATOM    103  N   ASP A   9      -1.780  23.795  -4.214  1.00  0.00           N  
ATOM    104  CA  ASP A   9      -0.767  23.175  -5.058  1.00  0.00           C  
ATOM    105  C   ASP A   9       0.014  22.137  -4.261  1.00  0.00           C  
ATOM    106  O   ASP A   9       0.150  20.989  -4.679  1.00  0.00           O  
ATOM    107  CB  ASP A   9       0.173  24.242  -5.626  1.00  0.00           C  
ATOM    108  CG  ASP A   9       0.387  24.087  -7.116  1.00  0.00           C  
ATOM    109  OD1 ASP A   9       1.228  23.254  -7.512  1.00  0.00           O  
ATOM    110  OD2 ASP A   9      -0.294  24.797  -7.889  1.00  0.00           O  
ATOM    111  H   ASP A   9      -1.521  24.530  -3.626  1.00  0.00           H  
ATOM    112  HA  ASP A   9      -1.269  22.677  -5.868  1.00  0.00           H  
ATOM    113  HB2 ASP A   9      -0.252  25.215  -5.447  1.00  0.00           H  
ATOM    114  HB3 ASP A   9       1.130  24.178  -5.134  1.00  0.00           H  
ATOM    115  N   LEU A  10       0.506  22.551  -3.100  1.00  0.00           N  
ATOM    116  CA  LEU A  10       1.267  21.665  -2.221  1.00  0.00           C  
ATOM    117  C   LEU A  10       0.354  20.645  -1.525  1.00  0.00           C  
ATOM    118  O   LEU A  10       0.600  19.437  -1.590  1.00  0.00           O  
ATOM    119  CB  LEU A  10       2.053  22.485  -1.185  1.00  0.00           C  
ATOM    120  CG  LEU A  10       1.224  23.434  -0.312  1.00  0.00           C  
ATOM    121  CD1 LEU A  10       0.968  22.821   1.055  1.00  0.00           C  
ATOM    122  CD2 LEU A  10       1.933  24.771  -0.165  1.00  0.00           C  
ATOM    123  H   LEU A  10       0.348  23.476  -2.828  1.00  0.00           H  
ATOM    124  HA  LEU A  10       1.968  21.121  -2.838  1.00  0.00           H  
ATOM    125  HB2 LEU A  10       2.573  21.797  -0.535  1.00  0.00           H  
ATOM    126  HB3 LEU A  10       2.788  23.074  -1.712  1.00  0.00           H  
ATOM    127  HG  LEU A  10       0.269  23.612  -0.784  1.00  0.00           H  
ATOM    128 HD11 LEU A  10       1.618  23.282   1.784  1.00  0.00           H  
ATOM    129 HD12 LEU A  10       1.166  21.760   1.017  1.00  0.00           H  
ATOM    130 HD13 LEU A  10      -0.062  22.985   1.336  1.00  0.00           H  
ATOM    131 HD21 LEU A  10       1.968  25.267  -1.124  1.00  0.00           H  
ATOM    132 HD22 LEU A  10       2.939  24.608   0.193  1.00  0.00           H  
ATOM    133 HD23 LEU A  10       1.395  25.388   0.539  1.00  0.00           H  
ATOM    134  N   THR A  11      -0.697  21.136  -0.861  1.00  0.00           N  
ATOM    135  CA  THR A  11      -1.640  20.266  -0.151  1.00  0.00           C  
ATOM    136  C   THR A  11      -2.250  19.227  -1.080  1.00  0.00           C  
ATOM    137  O   THR A  11      -2.173  18.028  -0.807  1.00  0.00           O  
ATOM    138  CB  THR A  11      -2.749  21.091   0.512  1.00  0.00           C  
ATOM    139  OG1 THR A  11      -2.262  22.355   0.926  1.00  0.00           O  
ATOM    140  CG2 THR A  11      -3.349  20.422   1.726  1.00  0.00           C  
ATOM    141  H   THR A  11      -0.843  22.104  -0.846  1.00  0.00           H  
ATOM    142  HA  THR A  11      -1.089  19.745   0.615  1.00  0.00           H  
ATOM    143  HB  THR A  11      -3.541  21.248  -0.205  1.00  0.00           H  
ATOM    144  HG1 THR A  11      -2.625  23.050   0.346  1.00  0.00           H  
ATOM    145 HG21 THR A  11      -3.480  19.367   1.530  1.00  0.00           H  
ATOM    146 HG22 THR A  11      -4.306  20.869   1.947  1.00  0.00           H  
ATOM    147 HG23 THR A  11      -2.687  20.552   2.570  1.00  0.00           H  
ATOM    148  N   PHE A  12      -2.846  19.680  -2.183  1.00  0.00           N  
ATOM    149  CA  PHE A  12      -3.450  18.770  -3.146  1.00  0.00           C  
ATOM    150  C   PHE A  12      -2.418  17.775  -3.692  1.00  0.00           C  
ATOM    151  O   PHE A  12      -2.757  16.635  -4.016  1.00  0.00           O  
ATOM    152  CB  PHE A  12      -4.082  19.574  -4.278  1.00  0.00           C  
ATOM    153  CG  PHE A  12      -5.576  19.443  -4.344  1.00  0.00           C  
ATOM    154  CD1 PHE A  12      -6.379  20.113  -3.436  1.00  0.00           C  
ATOM    155  CD2 PHE A  12      -6.179  18.653  -5.310  1.00  0.00           C  
ATOM    156  CE1 PHE A  12      -7.754  20.000  -3.488  1.00  0.00           C  
ATOM    157  CE2 PHE A  12      -7.555  18.535  -5.368  1.00  0.00           C  
ATOM    158  CZ  PHE A  12      -8.344  19.209  -4.455  1.00  0.00           C  
ATOM    159  H   PHE A  12      -2.873  20.647  -2.363  1.00  0.00           H  
ATOM    160  HA  PHE A  12      -4.221  18.217  -2.636  1.00  0.00           H  
ATOM    161  HB2 PHE A  12      -3.851  20.616  -4.136  1.00  0.00           H  
ATOM    162  HB3 PHE A  12      -3.670  19.249  -5.212  1.00  0.00           H  
ATOM    163  HD1 PHE A  12      -5.917  20.732  -2.679  1.00  0.00           H  
ATOM    164  HD2 PHE A  12      -5.562  18.126  -6.023  1.00  0.00           H  
ATOM    165  HE1 PHE A  12      -8.369  20.528  -2.773  1.00  0.00           H  
ATOM    166  HE2 PHE A  12      -8.015  17.917  -6.126  1.00  0.00           H  
ATOM    167  HZ  PHE A  12      -9.420  19.118  -4.499  1.00  0.00           H  
ATOM    168  N   HIS A  13      -1.156  18.207  -3.773  1.00  0.00           N  
ATOM    169  CA  HIS A  13      -0.077  17.346  -4.260  1.00  0.00           C  
ATOM    170  C   HIS A  13       0.365  16.360  -3.183  1.00  0.00           C  
ATOM    171  O   HIS A  13       0.522  15.169  -3.457  1.00  0.00           O  
ATOM    172  CB  HIS A  13       1.120  18.184  -4.719  1.00  0.00           C  
ATOM    173  CG  HIS A  13       2.062  17.450  -5.626  1.00  0.00           C  
ATOM    174  ND1 HIS A  13       2.330  16.101  -5.505  1.00  0.00           N  
ATOM    175  CD2 HIS A  13       2.804  17.884  -6.671  1.00  0.00           C  
ATOM    176  CE1 HIS A  13       3.196  15.740  -6.436  1.00  0.00           C  
ATOM    177  NE2 HIS A  13       3.500  16.804  -7.156  1.00  0.00           N  
ATOM    178  H   HIS A  13      -0.945  19.121  -3.483  1.00  0.00           H  
ATOM    179  HA  HIS A  13      -0.457  16.784  -5.102  1.00  0.00           H  
ATOM    180  HB2 HIS A  13       0.761  19.051  -5.248  1.00  0.00           H  
ATOM    181  HB3 HIS A  13       1.678  18.507  -3.852  1.00  0.00           H  
ATOM    182  HD1 HIS A  13       1.941  15.497  -4.834  1.00  0.00           H  
ATOM    183  HD2 HIS A  13       2.840  18.895  -7.053  1.00  0.00           H  
ATOM    184  HE1 HIS A  13       3.589  14.743  -6.582  1.00  0.00           H  
ATOM    185  HE2 HIS A  13       4.216  16.845  -7.826  1.00  0.00           H  
ATOM    186  N   LEU A  14       0.573  16.858  -1.964  1.00  0.00           N  
ATOM    187  CA  LEU A  14       1.002  16.004  -0.855  1.00  0.00           C  
ATOM    188  C   LEU A  14      -0.119  15.058  -0.419  1.00  0.00           C  
ATOM    189  O   LEU A  14       0.129  13.878  -0.158  1.00  0.00           O  
ATOM    190  CB  LEU A  14       1.495  16.847   0.329  1.00  0.00           C  
ATOM    191  CG  LEU A  14       0.438  17.718   1.005  1.00  0.00           C  
ATOM    192  CD1 LEU A  14      -0.247  16.962   2.130  1.00  0.00           C  
ATOM    193  CD2 LEU A  14       1.065  18.999   1.531  1.00  0.00           C  
ATOM    194  H   LEU A  14       0.441  17.824  -1.809  1.00  0.00           H  
ATOM    195  HA  LEU A  14       1.822  15.405  -1.214  1.00  0.00           H  
ATOM    196  HB2 LEU A  14       1.907  16.180   1.072  1.00  0.00           H  
ATOM    197  HB3 LEU A  14       2.285  17.493  -0.024  1.00  0.00           H  
ATOM    198  HG  LEU A  14      -0.309  17.985   0.276  1.00  0.00           H  
ATOM    199 HD11 LEU A  14       0.228  16.001   2.262  1.00  0.00           H  
ATOM    200 HD12 LEU A  14      -1.289  16.818   1.884  1.00  0.00           H  
ATOM    201 HD13 LEU A  14      -0.170  17.530   3.045  1.00  0.00           H  
ATOM    202 HD21 LEU A  14       0.339  19.537   2.125  1.00  0.00           H  
ATOM    203 HD22 LEU A  14       1.379  19.614   0.701  1.00  0.00           H  
ATOM    204 HD23 LEU A  14       1.921  18.756   2.144  1.00  0.00           H  
ATOM    205  N   LEU A  15      -1.353  15.568  -0.352  1.00  0.00           N  
ATOM    206  CA  LEU A  15      -2.495  14.740   0.044  1.00  0.00           C  
ATOM    207  C   LEU A  15      -2.731  13.606  -0.955  1.00  0.00           C  
ATOM    208  O   LEU A  15      -3.173  12.522  -0.574  1.00  0.00           O  
ATOM    209  CB  LEU A  15      -3.762  15.595   0.213  1.00  0.00           C  
ATOM    210  CG  LEU A  15      -4.533  15.912  -1.074  1.00  0.00           C  
ATOM    211  CD1 LEU A  15      -5.404  14.735  -1.487  1.00  0.00           C  
ATOM    212  CD2 LEU A  15      -5.387  17.154  -0.884  1.00  0.00           C  
ATOM    213  H   LEU A  15      -1.500  16.519  -0.579  1.00  0.00           H  
ATOM    214  HA  LEU A  15      -2.250  14.291   0.994  1.00  0.00           H  
ATOM    215  HB2 LEU A  15      -4.431  15.078   0.886  1.00  0.00           H  
ATOM    216  HB3 LEU A  15      -3.476  16.531   0.670  1.00  0.00           H  
ATOM    217  HG  LEU A  15      -3.831  16.107  -1.872  1.00  0.00           H  
ATOM    218 HD11 LEU A  15      -5.445  14.018  -0.682  1.00  0.00           H  
ATOM    219 HD12 LEU A  15      -4.983  14.269  -2.366  1.00  0.00           H  
ATOM    220 HD13 LEU A  15      -6.401  15.086  -1.708  1.00  0.00           H  
ATOM    221 HD21 LEU A  15      -4.769  17.966  -0.532  1.00  0.00           H  
ATOM    222 HD22 LEU A  15      -6.161  16.949  -0.161  1.00  0.00           H  
ATOM    223 HD23 LEU A  15      -5.838  17.428  -1.826  1.00  0.00           H  
ATOM    224  N   ARG A  16      -2.413  13.850  -2.227  1.00  0.00           N  
ATOM    225  CA  ARG A  16      -2.572  12.834  -3.267  1.00  0.00           C  
ATOM    226  C   ARG A  16      -1.958  11.510  -2.800  1.00  0.00           C  
ATOM    227  O   ARG A  16      -2.623  10.473  -2.786  1.00  0.00           O  
ATOM    228  CB  ARG A  16      -1.918  13.312  -4.579  1.00  0.00           C  
ATOM    229  CG  ARG A  16      -1.111  12.241  -5.305  1.00  0.00           C  
ATOM    230  CD  ARG A  16      -0.264  12.826  -6.426  1.00  0.00           C  
ATOM    231  NE  ARG A  16      -1.068  13.288  -7.565  1.00  0.00           N  
ATOM    232  CZ  ARG A  16      -1.456  12.516  -8.577  1.00  0.00           C  
ATOM    233  NH1 ARG A  16      -1.234  11.217  -8.559  1.00  0.00           N  
ATOM    234  NH2 ARG A  16      -2.094  13.051  -9.604  1.00  0.00           N  
ATOM    235  H   ARG A  16      -2.050  14.728  -2.469  1.00  0.00           H  
ATOM    236  HA  ARG A  16      -3.630  12.687  -3.431  1.00  0.00           H  
ATOM    237  HB2 ARG A  16      -2.695  13.657  -5.245  1.00  0.00           H  
ATOM    238  HB3 ARG A  16      -1.259  14.138  -4.356  1.00  0.00           H  
ATOM    239  HG2 ARG A  16      -0.455  11.757  -4.599  1.00  0.00           H  
ATOM    240  HG3 ARG A  16      -1.790  11.515  -5.718  1.00  0.00           H  
ATOM    241  HD2 ARG A  16       0.296  13.663  -6.032  1.00  0.00           H  
ATOM    242  HD3 ARG A  16       0.427  12.067  -6.768  1.00  0.00           H  
ATOM    243  HE  ARG A  16      -1.303  14.237  -7.588  1.00  0.00           H  
ATOM    244 HH11 ARG A  16      -0.765  10.788  -7.764  1.00  0.00           H  
ATOM    245 HH12 ARG A  16      -1.522  10.650  -9.325  1.00  0.00           H  
ATOM    246 HH21 ARG A  16      -2.284  14.032  -9.620  1.00  0.00           H  
ATOM    247 HH22 ARG A  16      -2.387  12.476 -10.365  1.00  0.00           H  
ATOM    248  N   THR A  17      -0.684  11.566  -2.412  1.00  0.00           N  
ATOM    249  CA  THR A  17       0.048  10.388  -1.930  1.00  0.00           C  
ATOM    250  C   THR A  17      -0.746   9.601  -0.881  1.00  0.00           C  
ATOM    251  O   THR A  17      -0.829   8.373  -0.959  1.00  0.00           O  
ATOM    252  CB  THR A  17       1.401  10.812  -1.349  1.00  0.00           C  
ATOM    253  OG1 THR A  17       2.213  11.388  -2.353  1.00  0.00           O  
ATOM    254  CG2 THR A  17       2.186   9.671  -0.739  1.00  0.00           C  
ATOM    255  H   THR A  17      -0.220  12.431  -2.451  1.00  0.00           H  
ATOM    256  HA  THR A  17       0.225   9.744  -2.778  1.00  0.00           H  
ATOM    257  HB  THR A  17       1.234  11.552  -0.576  1.00  0.00           H  
ATOM    258  HG1 THR A  17       2.869  11.961  -1.948  1.00  0.00           H  
ATOM    259 HG21 THR A  17       2.868  10.059   0.003  1.00  0.00           H  
ATOM    260 HG22 THR A  17       2.746   9.168  -1.513  1.00  0.00           H  
ATOM    261 HG23 THR A  17       1.508   8.972  -0.273  1.00  0.00           H  
ATOM    262  N   LEU A  18      -1.329  10.306   0.098  1.00  0.00           N  
ATOM    263  CA  LEU A  18      -2.108   9.648   1.155  1.00  0.00           C  
ATOM    264  C   LEU A  18      -3.209   8.755   0.568  1.00  0.00           C  
ATOM    265  O   LEU A  18      -3.467   7.662   1.075  1.00  0.00           O  
ATOM    266  CB  LEU A  18      -2.698  10.689   2.125  1.00  0.00           C  
ATOM    267  CG  LEU A  18      -4.124  11.164   1.826  1.00  0.00           C  
ATOM    268  CD1 LEU A  18      -5.144  10.225   2.447  1.00  0.00           C  
ATOM    269  CD2 LEU A  18      -4.330  12.579   2.341  1.00  0.00           C  
ATOM    270  H   LEU A  18      -1.232  11.285   0.112  1.00  0.00           H  
ATOM    271  HA  LEU A  18      -1.427   9.017   1.706  1.00  0.00           H  
ATOM    272  HB2 LEU A  18      -2.688  10.264   3.119  1.00  0.00           H  
ATOM    273  HB3 LEU A  18      -2.049  11.553   2.123  1.00  0.00           H  
ATOM    274  HG  LEU A  18      -4.281  11.171   0.758  1.00  0.00           H  
ATOM    275 HD11 LEU A  18      -4.738   9.226   2.490  1.00  0.00           H  
ATOM    276 HD12 LEU A  18      -6.043  10.222   1.846  1.00  0.00           H  
ATOM    277 HD13 LEU A  18      -5.381  10.561   3.445  1.00  0.00           H  
ATOM    278 HD21 LEU A  18      -4.036  12.630   3.380  1.00  0.00           H  
ATOM    279 HD22 LEU A  18      -5.370  12.849   2.248  1.00  0.00           H  
ATOM    280 HD23 LEU A  18      -3.728  13.263   1.763  1.00  0.00           H  
ATOM    281  N   LEU A  19      -3.839   9.215  -0.514  1.00  0.00           N  
ATOM    282  CA  LEU A  19      -4.891   8.439  -1.170  1.00  0.00           C  
ATOM    283  C   LEU A  19      -4.302   7.505  -2.230  1.00  0.00           C  
ATOM    284  O   LEU A  19      -4.773   6.377  -2.408  1.00  0.00           O  
ATOM    285  CB  LEU A  19      -5.955   9.366  -1.780  1.00  0.00           C  
ATOM    286  CG  LEU A  19      -5.643   9.923  -3.173  1.00  0.00           C  
ATOM    287  CD1 LEU A  19      -6.235   9.032  -4.252  1.00  0.00           C  
ATOM    288  CD2 LEU A  19      -6.176  11.339  -3.307  1.00  0.00           C  
ATOM    289  H   LEU A  19      -3.581  10.087  -0.886  1.00  0.00           H  
ATOM    290  HA  LEU A  19      -5.353   7.830  -0.415  1.00  0.00           H  
ATOM    291  HB2 LEU A  19      -6.884   8.818  -1.837  1.00  0.00           H  
ATOM    292  HB3 LEU A  19      -6.095  10.201  -1.108  1.00  0.00           H  
ATOM    293  HG  LEU A  19      -4.575   9.953  -3.315  1.00  0.00           H  
ATOM    294 HD11 LEU A  19      -6.037   7.997  -4.015  1.00  0.00           H  
ATOM    295 HD12 LEU A  19      -5.787   9.276  -5.204  1.00  0.00           H  
ATOM    296 HD13 LEU A  19      -7.302   9.192  -4.305  1.00  0.00           H  
ATOM    297 HD21 LEU A  19      -7.255  11.323  -3.251  1.00  0.00           H  
ATOM    298 HD22 LEU A  19      -5.872  11.749  -4.259  1.00  0.00           H  
ATOM    299 HD23 LEU A  19      -5.782  11.949  -2.508  1.00  0.00           H  
ATOM    300  N   GLU A  20      -3.262   7.975  -2.918  1.00  0.00           N  
ATOM    301  CA  GLU A  20      -2.594   7.181  -3.952  1.00  0.00           C  
ATOM    302  C   GLU A  20      -2.087   5.870  -3.382  1.00  0.00           C  
ATOM    303  O   GLU A  20      -2.288   4.794  -3.954  1.00  0.00           O  
ATOM    304  CB  GLU A  20      -1.444   7.973  -4.584  1.00  0.00           C  
ATOM    305  CG  GLU A  20      -1.374   7.841  -6.099  1.00  0.00           C  
ATOM    306  CD  GLU A  20      -0.177   8.549  -6.696  1.00  0.00           C  
ATOM    307  OE1 GLU A  20      -0.206   9.794  -6.783  1.00  0.00           O  
ATOM    308  OE2 GLU A  20       0.787   7.861  -7.082  1.00  0.00           O  
ATOM    309  H   GLU A  20      -2.931   8.879  -2.717  1.00  0.00           H  
ATOM    310  HA  GLU A  20      -3.311   6.957  -4.692  1.00  0.00           H  
ATOM    311  HB2 GLU A  20      -1.564   9.019  -4.342  1.00  0.00           H  
ATOM    312  HB3 GLU A  20      -0.508   7.623  -4.170  1.00  0.00           H  
ATOM    313  HG2 GLU A  20      -1.314   6.794  -6.355  1.00  0.00           H  
ATOM    314  HG3 GLU A  20      -2.271   8.264  -6.526  1.00  0.00           H  
ATOM    315  N   LEU A  21      -1.464   5.980  -2.234  1.00  0.00           N  
ATOM    316  CA  LEU A  21      -0.939   4.816  -1.524  1.00  0.00           C  
ATOM    317  C   LEU A  21      -2.091   3.909  -1.096  1.00  0.00           C  
ATOM    318  O   LEU A  21      -2.003   2.685  -1.211  1.00  0.00           O  
ATOM    319  CB  LEU A  21      -0.093   5.245  -0.313  1.00  0.00           C  
ATOM    320  CG  LEU A  21      -0.875   5.677   0.933  1.00  0.00           C  
ATOM    321  CD1 LEU A  21      -1.140   4.486   1.841  1.00  0.00           C  
ATOM    322  CD2 LEU A  21      -0.114   6.754   1.685  1.00  0.00           C  
ATOM    323  H   LEU A  21      -1.381   6.872  -1.846  1.00  0.00           H  
ATOM    324  HA  LEU A  21      -0.312   4.268  -2.214  1.00  0.00           H  
ATOM    325  HB2 LEU A  21       0.546   4.418  -0.040  1.00  0.00           H  
ATOM    326  HB3 LEU A  21       0.534   6.070  -0.618  1.00  0.00           H  
ATOM    327  HG  LEU A  21      -1.827   6.088   0.633  1.00  0.00           H  
ATOM    328 HD11 LEU A  21      -0.507   4.551   2.714  1.00  0.00           H  
ATOM    329 HD12 LEU A  21      -0.928   3.570   1.310  1.00  0.00           H  
ATOM    330 HD13 LEU A  21      -2.176   4.491   2.148  1.00  0.00           H  
ATOM    331 HD21 LEU A  21      -0.738   7.153   2.471  1.00  0.00           H  
ATOM    332 HD22 LEU A  21       0.158   7.547   1.004  1.00  0.00           H  
ATOM    333 HD23 LEU A  21       0.779   6.329   2.117  1.00  0.00           H  
ATOM    334  N   ALA A  22      -3.186   4.522  -0.634  1.00  0.00           N  
ATOM    335  CA  ALA A  22      -4.372   3.779  -0.221  1.00  0.00           C  
ATOM    336  C   ALA A  22      -4.936   2.985  -1.394  1.00  0.00           C  
ATOM    337  O   ALA A  22      -5.308   1.817  -1.249  1.00  0.00           O  
ATOM    338  CB  ALA A  22      -5.421   4.729   0.345  1.00  0.00           C  
ATOM    339  H   ALA A  22      -3.201   5.500  -0.593  1.00  0.00           H  
ATOM    340  HA  ALA A  22      -4.082   3.091   0.554  1.00  0.00           H  
ATOM    341  HB1 ALA A  22      -6.086   4.184   0.999  1.00  0.00           H  
ATOM    342  HB2 ALA A  22      -5.987   5.165  -0.466  1.00  0.00           H  
ATOM    343  HB3 ALA A  22      -4.931   5.515   0.903  1.00  0.00           H  
ATOM    344  N   ARG A  23      -4.972   3.619  -2.562  1.00  0.00           N  
ATOM    345  CA  ARG A  23      -5.462   2.967  -3.775  1.00  0.00           C  
ATOM    346  C   ARG A  23      -4.578   1.771  -4.118  1.00  0.00           C  
ATOM    347  O   ARG A  23      -5.072   0.651  -4.277  1.00  0.00           O  
ATOM    348  CB  ARG A  23      -5.501   3.960  -4.945  1.00  0.00           C  
ATOM    349  CG  ARG A  23      -6.469   5.117  -4.742  1.00  0.00           C  
ATOM    350  CD  ARG A  23      -7.915   4.649  -4.735  1.00  0.00           C  
ATOM    351  NE  ARG A  23      -8.341   4.222  -3.399  1.00  0.00           N  
ATOM    352  CZ  ARG A  23      -8.811   5.035  -2.460  1.00  0.00           C  
ATOM    353  NH1 ARG A  23      -8.921   6.333  -2.682  1.00  0.00           N  
ATOM    354  NH2 ARG A  23      -9.157   4.541  -1.288  1.00  0.00           N  
ATOM    355  H   ARG A  23      -4.643   4.543  -2.609  1.00  0.00           H  
ATOM    356  HA  ARG A  23      -6.462   2.610  -3.578  1.00  0.00           H  
ATOM    357  HB2 ARG A  23      -4.510   4.371  -5.084  1.00  0.00           H  
ATOM    358  HB3 ARG A  23      -5.788   3.430  -5.842  1.00  0.00           H  
ATOM    359  HG2 ARG A  23      -6.254   5.594  -3.798  1.00  0.00           H  
ATOM    360  HG3 ARG A  23      -6.336   5.828  -5.543  1.00  0.00           H  
ATOM    361  HD2 ARG A  23      -8.546   5.460  -5.068  1.00  0.00           H  
ATOM    362  HD3 ARG A  23      -8.013   3.816  -5.419  1.00  0.00           H  
ATOM    363  HE  ARG A  23      -8.268   3.269  -3.192  1.00  0.00           H  
ATOM    364 HH11 ARG A  23      -8.649   6.713  -3.563  1.00  0.00           H  
ATOM    365 HH12 ARG A  23      -9.278   6.937  -1.970  1.00  0.00           H  
ATOM    366 HH21 ARG A  23      -9.062   3.562  -1.113  1.00  0.00           H  
ATOM    367 HH22 ARG A  23      -9.515   5.142  -0.577  1.00  0.00           H  
ATOM    368  N   THR A  24      -3.267   2.011  -4.201  1.00  0.00           N  
ATOM    369  CA  THR A  24      -2.311   0.941  -4.492  1.00  0.00           C  
ATOM    370  C   THR A  24      -2.417  -0.152  -3.428  1.00  0.00           C  
ATOM    371  O   THR A  24      -2.450  -1.341  -3.749  1.00  0.00           O  
ATOM    372  CB  THR A  24      -0.881   1.498  -4.572  1.00  0.00           C  
ATOM    373  OG1 THR A  24      -0.403   1.434  -5.902  1.00  0.00           O  
ATOM    374  CG2 THR A  24       0.124   0.773  -3.702  1.00  0.00           C  
ATOM    375  H   THR A  24      -2.935   2.924  -4.041  1.00  0.00           H  
ATOM    376  HA  THR A  24      -2.575   0.515  -5.448  1.00  0.00           H  
ATOM    377  HB  THR A  24      -0.897   2.535  -4.267  1.00  0.00           H  
ATOM    378  HG1 THR A  24       0.220   2.150  -6.056  1.00  0.00           H  
ATOM    379 HG21 THR A  24       1.119   1.117  -3.940  1.00  0.00           H  
ATOM    380 HG22 THR A  24       0.057  -0.289  -3.883  1.00  0.00           H  
ATOM    381 HG23 THR A  24      -0.088   0.976  -2.661  1.00  0.00           H  
ATOM    382  N   GLN A  25      -2.506   0.265  -2.159  1.00  0.00           N  
ATOM    383  CA  GLN A  25      -2.650  -0.668  -1.057  1.00  0.00           C  
ATOM    384  C   GLN A  25      -3.912  -1.493  -1.258  1.00  0.00           C  
ATOM    385  O   GLN A  25      -3.875  -2.720  -1.228  1.00  0.00           O  
ATOM    386  CB  GLN A  25      -2.699   0.093   0.266  1.00  0.00           C  
ATOM    387  CG  GLN A  25      -1.561  -0.254   1.214  1.00  0.00           C  
ATOM    388  CD  GLN A  25      -0.269   0.463   0.865  1.00  0.00           C  
ATOM    389  OE1 GLN A  25       0.150   1.380   1.563  1.00  0.00           O  
ATOM    390  NE2 GLN A  25       0.371   0.048  -0.220  1.00  0.00           N  
ATOM    391  H   GLN A  25      -2.502   1.229  -1.961  1.00  0.00           H  
ATOM    392  HA  GLN A  25      -1.801  -1.327  -1.062  1.00  0.00           H  
ATOM    393  HB2 GLN A  25      -2.652   1.152   0.059  1.00  0.00           H  
ATOM    394  HB3 GLN A  25      -3.631  -0.122   0.754  1.00  0.00           H  
ATOM    395  HG2 GLN A  25      -1.847   0.024   2.217  1.00  0.00           H  
ATOM    396  HG3 GLN A  25      -1.386  -1.319   1.173  1.00  0.00           H  
ATOM    397 HE21 GLN A  25      -0.012  -0.690  -0.734  1.00  0.00           H  
ATOM    398 HE22 GLN A  25       1.204   0.503  -0.463  1.00  0.00           H  
ATOM    399  N   SER A  26      -5.020  -0.804  -1.512  1.00  0.00           N  
ATOM    400  CA  SER A  26      -6.295  -1.467  -1.775  1.00  0.00           C  
ATOM    401  C   SER A  26      -6.135  -2.459  -2.919  1.00  0.00           C  
ATOM    402  O   SER A  26      -6.589  -3.604  -2.837  1.00  0.00           O  
ATOM    403  CB  SER A  26      -7.358  -0.437  -2.145  1.00  0.00           C  
ATOM    404  OG  SER A  26      -8.640  -1.046  -2.270  1.00  0.00           O  
ATOM    405  H   SER A  26      -4.970   0.177  -1.556  1.00  0.00           H  
ATOM    406  HA  SER A  26      -6.599  -1.992  -0.886  1.00  0.00           H  
ATOM    407  HB2 SER A  26      -7.398   0.327  -1.387  1.00  0.00           H  
ATOM    408  HB3 SER A  26      -7.096   0.011  -3.088  1.00  0.00           H  
ATOM    409  HG  SER A  26      -8.969  -1.286  -1.393  1.00  0.00           H  
ATOM    410  N   GLN A  27      -5.480  -1.995  -3.986  1.00  0.00           N  
ATOM    411  CA  GLN A  27      -5.234  -2.814  -5.172  1.00  0.00           C  
ATOM    412  C   GLN A  27      -4.553  -4.138  -4.810  1.00  0.00           C  
ATOM    413  O   GLN A  27      -4.905  -5.186  -5.348  1.00  0.00           O  
ATOM    414  CB  GLN A  27      -4.398  -2.034  -6.192  1.00  0.00           C  
ATOM    415  CG  GLN A  27      -4.600  -2.504  -7.627  1.00  0.00           C  
ATOM    416  CD  GLN A  27      -5.956  -2.113  -8.191  1.00  0.00           C  
ATOM    417  OE1 GLN A  27      -6.927  -2.863  -8.088  1.00  0.00           O  
ATOM    418  NE2 GLN A  27      -6.033  -0.934  -8.790  1.00  0.00           N  
ATOM    419  H   GLN A  27      -5.154  -1.064  -3.973  1.00  0.00           H  
ATOM    420  HA  GLN A  27      -6.189  -3.041  -5.609  1.00  0.00           H  
ATOM    421  HB2 GLN A  27      -4.669  -0.989  -6.135  1.00  0.00           H  
ATOM    422  HB3 GLN A  27      -3.350  -2.137  -5.942  1.00  0.00           H  
ATOM    423  HG2 GLN A  27      -3.833  -2.066  -8.246  1.00  0.00           H  
ATOM    424  HG3 GLN A  27      -4.513  -3.579  -7.655  1.00  0.00           H  
ATOM    425 HE21 GLN A  27      -5.225  -0.382  -8.835  1.00  0.00           H  
ATOM    426 HE22 GLN A  27      -6.896  -0.663  -9.163  1.00  0.00           H  
ATOM    427  N   ARG A  28      -3.597  -4.094  -3.882  1.00  0.00           N  
ATOM    428  CA  ARG A  28      -2.909  -5.314  -3.448  1.00  0.00           C  
ATOM    429  C   ARG A  28      -3.707  -6.013  -2.343  1.00  0.00           C  
ATOM    430  O   ARG A  28      -3.840  -7.239  -2.340  1.00  0.00           O  
ATOM    431  CB  ARG A  28      -1.469  -5.035  -2.988  1.00  0.00           C  
ATOM    432  CG  ARG A  28      -1.327  -3.863  -2.034  1.00  0.00           C  
ATOM    433  CD  ARG A  28       0.014  -3.889  -1.308  1.00  0.00           C  
ATOM    434  NE  ARG A  28       1.148  -3.685  -2.220  1.00  0.00           N  
ATOM    435  CZ  ARG A  28       2.424  -3.769  -1.859  1.00  0.00           C  
ATOM    436  NH1 ARG A  28       2.753  -4.034  -0.609  1.00  0.00           N  
ATOM    437  NH2 ARG A  28       3.373  -3.586  -2.755  1.00  0.00           N  
ATOM    438  H   ARG A  28      -3.368  -3.233  -3.472  1.00  0.00           H  
ATOM    439  HA  ARG A  28      -2.873  -5.972  -4.296  1.00  0.00           H  
ATOM    440  HB2 ARG A  28      -1.088  -5.918  -2.494  1.00  0.00           H  
ATOM    441  HB3 ARG A  28      -0.862  -4.837  -3.859  1.00  0.00           H  
ATOM    442  HG2 ARG A  28      -1.406  -2.948  -2.598  1.00  0.00           H  
ATOM    443  HG3 ARG A  28      -2.120  -3.909  -1.305  1.00  0.00           H  
ATOM    444  HD2 ARG A  28       0.018  -3.106  -0.561  1.00  0.00           H  
ATOM    445  HD3 ARG A  28       0.122  -4.847  -0.820  1.00  0.00           H  
ATOM    446  HE  ARG A  28       0.941  -3.482  -3.155  1.00  0.00           H  
ATOM    447 HH11 ARG A  28       2.041  -4.175   0.076  1.00  0.00           H  
ATOM    448 HH12 ARG A  28       3.715  -4.092  -0.347  1.00  0.00           H  
ATOM    449 HH21 ARG A  28       3.132  -3.383  -3.703  1.00  0.00           H  
ATOM    450 HH22 ARG A  28       4.331  -3.652  -2.489  1.00  0.00           H  
ATOM    451  N   GLU A  29      -4.257  -5.218  -1.422  1.00  0.00           N  
ATOM    452  CA  GLU A  29      -5.063  -5.741  -0.324  1.00  0.00           C  
ATOM    453  C   GLU A  29      -6.205  -6.601  -0.847  1.00  0.00           C  
ATOM    454  O   GLU A  29      -6.374  -7.741  -0.426  1.00  0.00           O  
ATOM    455  CB  GLU A  29      -5.620  -4.586   0.506  1.00  0.00           C  
ATOM    456  CG  GLU A  29      -5.556  -4.824   2.005  1.00  0.00           C  
ATOM    457  CD  GLU A  29      -6.860  -5.343   2.591  1.00  0.00           C  
ATOM    458  OE1 GLU A  29      -7.909  -5.247   1.914  1.00  0.00           O  
ATOM    459  OE2 GLU A  29      -6.831  -5.849   3.730  1.00  0.00           O  
ATOM    460  H   GLU A  29      -4.126  -4.245  -1.488  1.00  0.00           H  
ATOM    461  HA  GLU A  29      -4.429  -6.349   0.296  1.00  0.00           H  
ATOM    462  HB2 GLU A  29      -5.055  -3.693   0.284  1.00  0.00           H  
ATOM    463  HB3 GLU A  29      -6.652  -4.425   0.232  1.00  0.00           H  
ATOM    464  HG2 GLU A  29      -4.781  -5.547   2.209  1.00  0.00           H  
ATOM    465  HG3 GLU A  29      -5.308  -3.892   2.483  1.00  0.00           H  
ATOM    466  N   ARG A  30      -6.979  -6.049  -1.778  1.00  0.00           N  
ATOM    467  CA  ARG A  30      -8.106  -6.769  -2.374  1.00  0.00           C  
ATOM    468  C   ARG A  30      -7.674  -8.131  -2.920  1.00  0.00           C  
ATOM    469  O   ARG A  30      -8.414  -9.113  -2.817  1.00  0.00           O  
ATOM    470  CB  ARG A  30      -8.739  -5.935  -3.486  1.00  0.00           C  
ATOM    471  CG  ARG A  30      -7.809  -5.703  -4.660  1.00  0.00           C  
ATOM    472  CD  ARG A  30      -8.298  -4.579  -5.558  1.00  0.00           C  
ATOM    473  NE  ARG A  30      -8.515  -3.338  -4.807  1.00  0.00           N  
ATOM    474  CZ  ARG A  30      -8.932  -2.202  -5.347  1.00  0.00           C  
ATOM    475  NH1 ARG A  30      -9.060  -2.092  -6.655  1.00  0.00           N  
ATOM    476  NH2 ARG A  30      -9.181  -1.160  -4.584  1.00  0.00           N  
ATOM    477  H   ARG A  30      -6.781  -5.135  -2.075  1.00  0.00           H  
ATOM    478  HA  ARG A  30      -8.834  -6.928  -1.607  1.00  0.00           H  
ATOM    479  HB2 ARG A  30      -9.622  -6.447  -3.847  1.00  0.00           H  
ATOM    480  HB3 ARG A  30      -9.029  -4.978  -3.083  1.00  0.00           H  
ATOM    481  HG2 ARG A  30      -6.830  -5.447  -4.284  1.00  0.00           H  
ATOM    482  HG3 ARG A  30      -7.749  -6.614  -5.232  1.00  0.00           H  
ATOM    483  HD2 ARG A  30      -7.558  -4.404  -6.327  1.00  0.00           H  
ATOM    484  HD3 ARG A  30      -9.229  -4.883  -6.016  1.00  0.00           H  
ATOM    485  HE  ARG A  30      -8.359  -3.364  -3.838  1.00  0.00           H  
ATOM    486 HH11 ARG A  30      -8.836  -2.866  -7.246  1.00  0.00           H  
ATOM    487 HH12 ARG A  30      -9.375  -1.236  -7.054  1.00  0.00           H  
ATOM    488 HH21 ARG A  30      -9.050  -1.223  -3.576  1.00  0.00           H  
ATOM    489 HH22 ARG A  30      -9.502  -0.309  -4.990  1.00  0.00           H  
ATOM    490  N   ALA A  31      -6.466  -8.189  -3.482  1.00  0.00           N  
ATOM    491  CA  ALA A  31      -5.931  -9.434  -4.023  1.00  0.00           C  
ATOM    492  C   ALA A  31      -5.565 -10.381  -2.888  1.00  0.00           C  
ATOM    493  O   ALA A  31      -5.855 -11.577  -2.941  1.00  0.00           O  
ATOM    494  CB  ALA A  31      -4.724  -9.155  -4.909  1.00  0.00           C  
ATOM    495  H   ALA A  31      -5.915  -7.380  -3.513  1.00  0.00           H  
ATOM    496  HA  ALA A  31      -6.698  -9.894  -4.625  1.00  0.00           H  
ATOM    497  HB1 ALA A  31      -4.616  -9.952  -5.631  1.00  0.00           H  
ATOM    498  HB2 ALA A  31      -3.834  -9.100  -4.300  1.00  0.00           H  
ATOM    499  HB3 ALA A  31      -4.865  -8.218  -5.427  1.00  0.00           H  
ATOM    500  N   GLU A  32      -4.951  -9.823  -1.850  1.00  0.00           N  
ATOM    501  CA  GLU A  32      -4.565 -10.599  -0.676  1.00  0.00           C  
ATOM    502  C   GLU A  32      -5.798 -10.986   0.123  1.00  0.00           C  
ATOM    503  O   GLU A  32      -6.018 -12.157   0.406  1.00  0.00           O  
ATOM    504  CB  GLU A  32      -3.597  -9.807   0.204  1.00  0.00           C  
ATOM    505  CG  GLU A  32      -2.241 -10.483   0.381  1.00  0.00           C  
ATOM    506  CD  GLU A  32      -2.221 -11.470   1.534  1.00  0.00           C  
ATOM    507  OE1 GLU A  32      -2.724 -12.605   1.361  1.00  0.00           O  
ATOM    508  OE2 GLU A  32      -1.700 -11.111   2.608  1.00  0.00           O  
ATOM    509  H   GLU A  32      -4.773  -8.855  -1.869  1.00  0.00           H  
ATOM    510  HA  GLU A  32      -4.081 -11.503  -1.017  1.00  0.00           H  
ATOM    511  HB2 GLU A  32      -3.442  -8.836  -0.240  1.00  0.00           H  
ATOM    512  HB3 GLU A  32      -4.039  -9.675   1.181  1.00  0.00           H  
ATOM    513  HG2 GLU A  32      -1.997 -11.014  -0.527  1.00  0.00           H  
ATOM    514  HG3 GLU A  32      -1.495  -9.725   0.564  1.00  0.00           H  
ATOM    515  N   GLN A  33      -6.619  -9.997   0.463  1.00  0.00           N  
ATOM    516  CA  GLN A  33      -7.848 -10.249   1.207  1.00  0.00           C  
ATOM    517  C   GLN A  33      -8.628 -11.396   0.565  1.00  0.00           C  
ATOM    518  O   GLN A  33      -9.113 -12.292   1.261  1.00  0.00           O  
ATOM    519  CB  GLN A  33      -8.704  -8.980   1.264  1.00  0.00           C  
ATOM    520  CG  GLN A  33      -8.648  -8.264   2.607  1.00  0.00           C  
ATOM    521  CD  GLN A  33      -9.439  -8.973   3.688  1.00  0.00           C  
ATOM    522  OE1 GLN A  33     -10.642  -9.184   3.557  1.00  0.00           O  
ATOM    523  NE2 GLN A  33      -8.769  -9.348   4.769  1.00  0.00           N  
ATOM    524  H   GLN A  33      -6.400  -9.072   0.187  1.00  0.00           H  
ATOM    525  HA  GLN A  33      -7.573 -10.539   2.210  1.00  0.00           H  
ATOM    526  HB2 GLN A  33      -8.360  -8.294   0.503  1.00  0.00           H  
ATOM    527  HB3 GLN A  33      -9.728  -9.241   1.060  1.00  0.00           H  
ATOM    528  HG2 GLN A  33      -7.618  -8.197   2.923  1.00  0.00           H  
ATOM    529  HG3 GLN A  33      -9.049  -7.268   2.485  1.00  0.00           H  
ATOM    530 HE21 GLN A  33      -7.810  -9.151   4.812  1.00  0.00           H  
ATOM    531 HE22 GLN A  33      -9.262  -9.803   5.482  1.00  0.00           H  
ATOM    532  N   ASN A  34      -8.713 -11.379  -0.771  1.00  0.00           N  
ATOM    533  CA  ASN A  34      -9.401 -12.438  -1.507  1.00  0.00           C  
ATOM    534  C   ASN A  34      -8.824 -13.805  -1.132  1.00  0.00           C  
ATOM    535  O   ASN A  34      -9.571 -14.746  -0.854  1.00  0.00           O  
ATOM    536  CB  ASN A  34      -9.286 -12.211  -3.020  1.00  0.00           C  
ATOM    537  CG  ASN A  34     -10.623 -12.332  -3.727  1.00  0.00           C  
ATOM    538  OD1 ASN A  34     -10.993 -13.401  -4.205  1.00  0.00           O  
ATOM    539  ND2 ASN A  34     -11.355 -11.230  -3.798  1.00  0.00           N  
ATOM    540  H   ASN A  34      -8.285 -10.650  -1.270  1.00  0.00           H  
ATOM    541  HA  ASN A  34     -10.443 -12.415  -1.223  1.00  0.00           H  
ATOM    542  HB2 ASN A  34      -8.894 -11.223  -3.203  1.00  0.00           H  
ATOM    543  HB3 ASN A  34      -8.613 -12.944  -3.438  1.00  0.00           H  
ATOM    544 HD21 ASN A  34     -11.000 -10.411  -3.395  1.00  0.00           H  
ATOM    545 HD22 ASN A  34     -12.222 -11.283  -4.248  1.00  0.00           H  
ATOM    546  N   ARG A  35      -7.488 -13.909  -1.099  1.00  0.00           N  
ATOM    547  CA  ARG A  35      -6.842 -15.166  -0.728  1.00  0.00           C  
ATOM    548  C   ARG A  35      -6.836 -15.350   0.792  1.00  0.00           C  
ATOM    549  O   ARG A  35      -6.950 -16.471   1.287  1.00  0.00           O  
ATOM    550  CB  ARG A  35      -5.427 -15.264  -1.304  1.00  0.00           C  
ATOM    551  CG  ARG A  35      -4.523 -14.102  -0.944  1.00  0.00           C  
ATOM    552  CD  ARG A  35      -3.051 -14.492  -1.016  1.00  0.00           C  
ATOM    553  NE  ARG A  35      -2.820 -15.808  -0.412  1.00  0.00           N  
ATOM    554  CZ  ARG A  35      -3.091 -16.104   0.854  1.00  0.00           C  
ATOM    555  NH1 ARG A  35      -3.351 -15.147   1.728  1.00  0.00           N  
ATOM    556  NH2 ARG A  35      -3.039 -17.355   1.260  1.00  0.00           N  
ATOM    557  H   ARG A  35      -6.934 -13.123  -1.308  1.00  0.00           H  
ATOM    558  HA  ARG A  35      -7.429 -15.950  -1.150  1.00  0.00           H  
ATOM    559  HB2 ARG A  35      -4.969 -16.172  -0.943  1.00  0.00           H  
ATOM    560  HB3 ARG A  35      -5.496 -15.316  -2.382  1.00  0.00           H  
ATOM    561  HG2 ARG A  35      -4.714 -13.300  -1.634  1.00  0.00           H  
ATOM    562  HG3 ARG A  35      -4.752 -13.779   0.059  1.00  0.00           H  
ATOM    563  HD2 ARG A  35      -2.747 -14.519  -2.053  1.00  0.00           H  
ATOM    564  HD3 ARG A  35      -2.466 -13.751  -0.488  1.00  0.00           H  
ATOM    565  HE  ARG A  35      -2.515 -16.525  -1.003  1.00  0.00           H  
ATOM    566 HH11 ARG A  35      -3.335 -14.178   1.441  1.00  0.00           H  
ATOM    567 HH12 ARG A  35      -3.567 -15.383   2.673  1.00  0.00           H  
ATOM    568 HH21 ARG A  35      -2.785 -18.078   0.623  1.00  0.00           H  
ATOM    569 HH22 ARG A  35      -3.297 -17.589   2.215  1.00  0.00           H  
ATOM    570  N   ILE A  36      -6.738 -14.240   1.526  1.00  0.00           N  
ATOM    571  CA  ILE A  36      -6.757 -14.277   2.990  1.00  0.00           C  
ATOM    572  C   ILE A  36      -8.040 -14.943   3.476  1.00  0.00           C  
ATOM    573  O   ILE A  36      -8.008 -15.877   4.279  1.00  0.00           O  
ATOM    574  CB  ILE A  36      -6.644 -12.860   3.603  1.00  0.00           C  
ATOM    575  CG1 ILE A  36      -5.245 -12.281   3.361  1.00  0.00           C  
ATOM    576  CG2 ILE A  36      -6.960 -12.884   5.094  1.00  0.00           C  
ATOM    577  CD1 ILE A  36      -4.185 -12.833   4.292  1.00  0.00           C  
ATOM    578  H   ILE A  36      -6.674 -13.370   1.067  1.00  0.00           H  
ATOM    579  HA  ILE A  36      -5.919 -14.863   3.321  1.00  0.00           H  
ATOM    580  HB  ILE A  36      -7.373 -12.227   3.118  1.00  0.00           H  
ATOM    581 HG12 ILE A  36      -4.940 -12.503   2.350  1.00  0.00           H  
ATOM    582 HG13 ILE A  36      -5.277 -11.210   3.494  1.00  0.00           H  
ATOM    583 HG21 ILE A  36      -8.028 -12.812   5.237  1.00  0.00           H  
ATOM    584 HG22 ILE A  36      -6.475 -12.050   5.579  1.00  0.00           H  
ATOM    585 HG23 ILE A  36      -6.600 -13.809   5.523  1.00  0.00           H  
ATOM    586 HD11 ILE A  36      -4.163 -12.247   5.198  1.00  0.00           H  
ATOM    587 HD12 ILE A  36      -3.220 -12.787   3.808  1.00  0.00           H  
ATOM    588 HD13 ILE A  36      -4.418 -13.860   4.535  1.00  0.00           H  
ATOM    589  N   ILE A  37      -9.167 -14.478   2.945  1.00  0.00           N  
ATOM    590  CA  ILE A  37     -10.469 -15.047   3.284  1.00  0.00           C  
ATOM    591  C   ILE A  37     -10.537 -16.497   2.804  1.00  0.00           C  
ATOM    592  O   ILE A  37     -11.059 -17.373   3.497  1.00  0.00           O  
ATOM    593  CB  ILE A  37     -11.628 -14.243   2.650  1.00  0.00           C  
ATOM    594  CG1 ILE A  37     -11.681 -12.830   3.232  1.00  0.00           C  
ATOM    595  CG2 ILE A  37     -12.959 -14.951   2.867  1.00  0.00           C  
ATOM    596  CD1 ILE A  37     -12.094 -11.780   2.225  1.00  0.00           C  
ATOM    597  H   ILE A  37      -9.115 -13.749   2.287  1.00  0.00           H  
ATOM    598  HA  ILE A  37     -10.579 -15.027   4.359  1.00  0.00           H  
ATOM    599  HB  ILE A  37     -11.452 -14.179   1.587  1.00  0.00           H  
ATOM    600 HG12 ILE A  37     -12.394 -12.807   4.043  1.00  0.00           H  
ATOM    601 HG13 ILE A  37     -10.705 -12.564   3.610  1.00  0.00           H  
ATOM    602 HG21 ILE A  37     -12.949 -15.453   3.823  1.00  0.00           H  
ATOM    603 HG22 ILE A  37     -13.114 -15.676   2.081  1.00  0.00           H  
ATOM    604 HG23 ILE A  37     -13.759 -14.226   2.850  1.00  0.00           H  
ATOM    605 HD11 ILE A  37     -11.516 -11.904   1.320  1.00  0.00           H  
ATOM    606 HD12 ILE A  37     -11.911 -10.797   2.634  1.00  0.00           H  
ATOM    607 HD13 ILE A  37     -13.144 -11.888   2.001  1.00  0.00           H  
ATOM    608  N   PHE A  38      -9.978 -16.741   1.614  1.00  0.00           N  
ATOM    609  CA  PHE A  38      -9.941 -18.078   1.028  1.00  0.00           C  
ATOM    610  C   PHE A  38      -9.232 -19.075   1.952  1.00  0.00           C  
ATOM    611  O   PHE A  38      -9.540 -20.266   1.937  1.00  0.00           O  
ATOM    612  CB  PHE A  38      -9.246 -18.033  -0.336  1.00  0.00           C  
ATOM    613  CG  PHE A  38     -10.147 -18.391  -1.482  1.00  0.00           C  
ATOM    614  CD1 PHE A  38     -10.486 -19.710  -1.727  1.00  0.00           C  
ATOM    615  CD2 PHE A  38     -10.656 -17.406  -2.314  1.00  0.00           C  
ATOM    616  CE1 PHE A  38     -11.315 -20.044  -2.781  1.00  0.00           C  
ATOM    617  CE2 PHE A  38     -11.485 -17.733  -3.370  1.00  0.00           C  
ATOM    618  CZ  PHE A  38     -11.815 -19.053  -3.604  1.00  0.00           C  
ATOM    619  H   PHE A  38      -9.566 -15.999   1.123  1.00  0.00           H  
ATOM    620  HA  PHE A  38     -10.961 -18.405   0.890  1.00  0.00           H  
ATOM    621  HB2 PHE A  38      -8.874 -17.035  -0.507  1.00  0.00           H  
ATOM    622  HB3 PHE A  38      -8.417 -18.723  -0.332  1.00  0.00           H  
ATOM    623  HD1 PHE A  38     -10.096 -20.486  -1.083  1.00  0.00           H  
ATOM    624  HD2 PHE A  38     -10.397 -16.374  -2.132  1.00  0.00           H  
ATOM    625  HE1 PHE A  38     -11.572 -21.077  -2.961  1.00  0.00           H  
ATOM    626  HE2 PHE A  38     -11.874 -16.955  -4.011  1.00  0.00           H  
ATOM    627  HZ  PHE A  38     -12.463 -19.311  -4.428  1.00  0.00           H  
ATOM    628  N   ASP A  39      -8.292 -18.579   2.764  1.00  0.00           N  
ATOM    629  CA  ASP A  39      -7.549 -19.418   3.702  1.00  0.00           C  
ATOM    630  C   ASP A  39      -8.414 -19.868   4.894  1.00  0.00           C  
ATOM    631  O   ASP A  39      -7.933 -20.572   5.783  1.00  0.00           O  
ATOM    632  CB  ASP A  39      -6.315 -18.660   4.214  1.00  0.00           C  
ATOM    633  CG  ASP A  39      -5.072 -18.877   3.370  1.00  0.00           C  
ATOM    634  OD1 ASP A  39      -4.968 -19.931   2.707  1.00  0.00           O  
ATOM    635  OD2 ASP A  39      -4.192 -17.986   3.380  1.00  0.00           O  
ATOM    636  H   ASP A  39      -8.091 -17.624   2.735  1.00  0.00           H  
ATOM    637  HA  ASP A  39      -7.228 -20.289   3.168  1.00  0.00           H  
ATOM    638  HB2 ASP A  39      -6.532 -17.603   4.222  1.00  0.00           H  
ATOM    639  HB3 ASP A  39      -6.101 -18.979   5.220  1.00  0.00           H  
ATOM    640  N   SER A  40      -9.684 -19.451   4.905  1.00  0.00           N  
ATOM    641  CA  SER A  40     -10.628 -19.793   5.978  1.00  0.00           C  
ATOM    642  C   SER A  40     -10.389 -18.958   7.244  1.00  0.00           C  
ATOM    643  O   SER A  40     -10.887 -19.309   8.318  1.00  0.00           O  
ATOM    644  CB  SER A  40     -10.558 -21.287   6.313  1.00  0.00           C  
ATOM    645  OG  SER A  40     -11.526 -21.638   7.290  1.00  0.00           O  
ATOM    646  H   SER A  40     -10.000 -18.892   4.171  1.00  0.00           H  
ATOM    647  HA  SER A  40     -11.619 -19.571   5.615  1.00  0.00           H  
ATOM    648  HB2 SER A  40     -10.742 -21.864   5.418  1.00  0.00           H  
ATOM    649  HB3 SER A  40      -9.576 -21.521   6.695  1.00  0.00           H  
ATOM    650  HG  SER A  40     -11.453 -21.038   8.047  1.00  0.00           H  
ATOM    651  N   VAL A  41      -9.644 -17.852   7.104  1.00  0.00           N  
ATOM    652  CA  VAL A  41      -9.341 -16.950   8.222  1.00  0.00           C  
ATOM    653  C   VAL A  41      -8.352 -17.580   9.210  1.00  0.00           C  
ATOM    654  O   VAL A  41      -7.174 -17.166   9.201  1.00  0.00           O  
ATOM    655  CB  VAL A  41     -10.619 -16.513   8.979  1.00  0.00           C  
ATOM    656  CG1 VAL A  41     -10.332 -15.300   9.849  1.00  0.00           C  
ATOM    657  CG2 VAL A  41     -11.753 -16.214   8.008  1.00  0.00           C  
ATOM    658  OXT VAL A  41      -8.760 -18.471   9.987  1.00  0.00           O  
ATOM    659  H   VAL A  41      -9.293 -17.631   6.218  1.00  0.00           H  
ATOM    660  HA  VAL A  41      -8.883 -16.064   7.806  1.00  0.00           H  
ATOM    661  HB  VAL A  41     -10.927 -17.326   9.622  1.00  0.00           H  
ATOM    662 HG11 VAL A  41     -11.252 -14.952  10.297  1.00  0.00           H  
ATOM    663 HG12 VAL A  41      -9.908 -14.513   9.241  1.00  0.00           H  
ATOM    664 HG13 VAL A  41      -9.633 -15.572  10.626  1.00  0.00           H  
ATOM    665 HG21 VAL A  41     -12.426 -17.058   7.972  1.00  0.00           H  
ATOM    666 HG22 VAL A  41     -11.348 -16.033   7.024  1.00  0.00           H  
ATOM    667 HG23 VAL A  41     -12.291 -15.339   8.341  1.00  0.00           H  
TER     668      VAL A  41                                                      
ENDMDL                                                                          
MODEL        8                                                                  
ATOM      1  N   ASP A   2       7.545  33.965  -6.474  1.00  0.00           N  
ATOM      2  CA  ASP A   2       6.740  32.766  -6.094  1.00  0.00           C  
ATOM      3  C   ASP A   2       5.355  32.791  -6.753  1.00  0.00           C  
ATOM      4  O   ASP A   2       5.003  33.760  -7.427  1.00  0.00           O  
ATOM      5  CB  ASP A   2       6.606  32.733  -4.565  1.00  0.00           C  
ATOM      6  CG  ASP A   2       7.950  32.701  -3.866  1.00  0.00           C  
ATOM      7  OD1 ASP A   2       8.813  33.537  -4.212  1.00  0.00           O  
ATOM      8  OD2 ASP A   2       8.139  31.844  -2.985  1.00  0.00           O  
ATOM      9  H1  ASP A   2       6.906  34.786  -6.492  1.00  0.00           H  
ATOM     10  H2  ASP A   2       7.956  33.789  -7.412  1.00  0.00           H  
ATOM     11  H3  ASP A   2       8.292  34.090  -5.752  1.00  0.00           H  
ATOM     12  HA  ASP A   2       7.266  31.882  -6.424  1.00  0.00           H  
ATOM     13  HB2 ASP A   2       6.074  33.611  -4.235  1.00  0.00           H  
ATOM     14  HB3 ASP A   2       6.052  31.852  -4.276  1.00  0.00           H  
ATOM     15  N   ASN A   3       4.579  31.724  -6.553  1.00  0.00           N  
ATOM     16  CA  ASN A   3       3.234  31.624  -7.125  1.00  0.00           C  
ATOM     17  C   ASN A   3       2.188  31.404  -6.026  1.00  0.00           C  
ATOM     18  O   ASN A   3       2.389  30.589  -5.125  1.00  0.00           O  
ATOM     19  CB  ASN A   3       3.180  30.482  -8.147  1.00  0.00           C  
ATOM     20  CG  ASN A   3       2.218  30.762  -9.286  1.00  0.00           C  
ATOM     21  OD1 ASN A   3       2.124  31.884  -9.775  1.00  0.00           O  
ATOM     22  ND2 ASN A   3       1.492  29.738  -9.716  1.00  0.00           N  
ATOM     23  H   ASN A   3       4.917  30.985  -6.004  1.00  0.00           H  
ATOM     24  HA  ASN A   3       3.020  32.557  -7.627  1.00  0.00           H  
ATOM     25  HB2 ASN A   3       4.164  30.336  -8.566  1.00  0.00           H  
ATOM     26  HB3 ASN A   3       2.868  29.576  -7.649  1.00  0.00           H  
ATOM     27 HD21 ASN A   3       1.613  28.869  -9.283  1.00  0.00           H  
ATOM     28 HD22 ASN A   3       0.866  29.897 -10.453  1.00  0.00           H  
ATOM     29  N   PRO A   4       1.049  32.128  -6.088  1.00  0.00           N  
ATOM     30  CA  PRO A   4      -0.029  32.013  -5.088  1.00  0.00           C  
ATOM     31  C   PRO A   4      -0.526  30.582  -4.873  1.00  0.00           C  
ATOM     32  O   PRO A   4      -1.155  30.284  -3.858  1.00  0.00           O  
ATOM     33  CB  PRO A   4      -1.154  32.897  -5.652  1.00  0.00           C  
ATOM     34  CG  PRO A   4      -0.782  33.162  -7.073  1.00  0.00           C  
ATOM     35  CD  PRO A   4       0.718  33.118  -7.124  1.00  0.00           C  
ATOM     36  HA  PRO A   4       0.289  32.403  -4.143  1.00  0.00           H  
ATOM     37  HB2 PRO A   4      -2.096  32.370  -5.584  1.00  0.00           H  
ATOM     38  HB3 PRO A   4      -1.210  33.814  -5.082  1.00  0.00           H  
ATOM     39  HG2 PRO A   4      -1.201  32.400  -7.712  1.00  0.00           H  
ATOM     40  HG3 PRO A   4      -1.138  34.138  -7.370  1.00  0.00           H  
ATOM     41  HD2 PRO A   4       1.053  32.791  -8.098  1.00  0.00           H  
ATOM     42  HD3 PRO A   4       1.135  34.085  -6.883  1.00  0.00           H  
ATOM     43  N   SER A   5      -0.238  29.704  -5.824  1.00  0.00           N  
ATOM     44  CA  SER A   5      -0.657  28.303  -5.732  1.00  0.00           C  
ATOM     45  C   SER A   5       0.451  27.397  -5.183  1.00  0.00           C  
ATOM     46  O   SER A   5       0.319  26.171  -5.208  1.00  0.00           O  
ATOM     47  CB  SER A   5      -1.118  27.797  -7.101  1.00  0.00           C  
ATOM     48  OG  SER A   5      -1.775  26.546  -6.988  1.00  0.00           O  
ATOM     49  H   SER A   5       0.266  30.006  -6.602  1.00  0.00           H  
ATOM     50  HA  SER A   5      -1.489  28.258  -5.051  1.00  0.00           H  
ATOM     51  HB2 SER A   5      -1.803  28.511  -7.535  1.00  0.00           H  
ATOM     52  HB3 SER A   5      -0.260  27.684  -7.749  1.00  0.00           H  
ATOM     53  HG  SER A   5      -1.135  25.868  -6.742  1.00  0.00           H  
ATOM     54  N   LEU A   6       1.533  27.993  -4.672  1.00  0.00           N  
ATOM     55  CA  LEU A   6       2.644  27.215  -4.112  1.00  0.00           C  
ATOM     56  C   LEU A   6       2.170  26.337  -2.950  1.00  0.00           C  
ATOM     57  O   LEU A   6       2.557  25.172  -2.844  1.00  0.00           O  
ATOM     58  CB  LEU A   6       3.790  28.133  -3.664  1.00  0.00           C  
ATOM     59  CG  LEU A   6       3.440  29.123  -2.555  1.00  0.00           C  
ATOM     60  CD1 LEU A   6       3.713  28.517  -1.189  1.00  0.00           C  
ATOM     61  CD2 LEU A   6       4.220  30.417  -2.725  1.00  0.00           C  
ATOM     62  H   LEU A   6       1.583  28.973  -4.665  1.00  0.00           H  
ATOM     63  HA  LEU A   6       3.004  26.573  -4.889  1.00  0.00           H  
ATOM     64  HB2 LEU A   6       4.606  27.514  -3.320  1.00  0.00           H  
ATOM     65  HB3 LEU A   6       4.126  28.695  -4.522  1.00  0.00           H  
ATOM     66  HG  LEU A   6       2.389  29.353  -2.617  1.00  0.00           H  
ATOM     67 HD11 LEU A   6       4.109  27.520  -1.306  1.00  0.00           H  
ATOM     68 HD12 LEU A   6       2.793  28.474  -0.624  1.00  0.00           H  
ATOM     69 HD13 LEU A   6       4.430  29.128  -0.661  1.00  0.00           H  
ATOM     70 HD21 LEU A   6       5.252  30.190  -2.953  1.00  0.00           H  
ATOM     71 HD22 LEU A   6       4.173  30.988  -1.809  1.00  0.00           H  
ATOM     72 HD23 LEU A   6       3.793  30.994  -3.530  1.00  0.00           H  
ATOM     73  N   SER A   7       1.321  26.899  -2.093  1.00  0.00           N  
ATOM     74  CA  SER A   7       0.779  26.166  -0.946  1.00  0.00           C  
ATOM     75  C   SER A   7      -0.124  25.023  -1.403  1.00  0.00           C  
ATOM     76  O   SER A   7      -0.167  23.961  -0.777  1.00  0.00           O  
ATOM     77  CB  SER A   7      -0.003  27.110  -0.025  1.00  0.00           C  
ATOM     78  OG  SER A   7       0.792  28.218   0.368  1.00  0.00           O  
ATOM     79  H   SER A   7       1.045  27.825  -2.240  1.00  0.00           H  
ATOM     80  HA  SER A   7       1.606  25.750  -0.401  1.00  0.00           H  
ATOM     81  HB2 SER A   7      -0.876  27.476  -0.545  1.00  0.00           H  
ATOM     82  HB3 SER A   7      -0.312  26.571   0.860  1.00  0.00           H  
ATOM     83  HG  SER A   7       0.898  28.219   1.325  1.00  0.00           H  
ATOM     84  N   ILE A   8      -0.838  25.248  -2.503  1.00  0.00           N  
ATOM     85  CA  ILE A   8      -1.742  24.244  -3.065  1.00  0.00           C  
ATOM     86  C   ILE A   8      -0.979  23.154  -3.789  1.00  0.00           C  
ATOM     87  O   ILE A   8      -1.268  21.967  -3.628  1.00  0.00           O  
ATOM     88  CB  ILE A   8      -2.760  24.889  -4.027  1.00  0.00           C  
ATOM     89  CG1 ILE A   8      -3.487  26.038  -3.324  1.00  0.00           C  
ATOM     90  CG2 ILE A   8      -3.754  23.856  -4.541  1.00  0.00           C  
ATOM     91  CD1 ILE A   8      -4.611  25.589  -2.413  1.00  0.00           C  
ATOM     92  H   ILE A   8      -0.752  26.114  -2.952  1.00  0.00           H  
ATOM     93  HA  ILE A   8      -2.276  23.794  -2.266  1.00  0.00           H  
ATOM     94  HB  ILE A   8      -2.219  25.284  -4.874  1.00  0.00           H  
ATOM     95 HG12 ILE A   8      -2.780  26.591  -2.725  1.00  0.00           H  
ATOM     96 HG13 ILE A   8      -3.902  26.689  -4.068  1.00  0.00           H  
ATOM     97 HG21 ILE A   8      -4.463  24.337  -5.198  1.00  0.00           H  
ATOM     98 HG22 ILE A   8      -4.279  23.416  -3.707  1.00  0.00           H  
ATOM     99 HG23 ILE A   8      -3.226  23.085  -5.083  1.00  0.00           H  
ATOM    100 HD11 ILE A   8      -5.406  25.162  -3.007  1.00  0.00           H  
ATOM    101 HD12 ILE A   8      -4.990  26.437  -1.863  1.00  0.00           H  
ATOM    102 HD13 ILE A   8      -4.241  24.847  -1.721  1.00  0.00           H  
ATOM    103  N   ASP A   9      -0.002  23.572  -4.568  1.00  0.00           N  
ATOM    104  CA  ASP A   9       0.843  22.655  -5.333  1.00  0.00           C  
ATOM    105  C   ASP A   9       1.291  21.477  -4.468  1.00  0.00           C  
ATOM    106  O   ASP A   9       1.034  20.319  -4.792  1.00  0.00           O  
ATOM    107  CB  ASP A   9       2.062  23.401  -5.895  1.00  0.00           C
[truncated: 696,925 more chars]
