# Supplementary material for: In silico approaches for predicting the half-life of natural and modified peptides in blood
Source: PLoS One. 2018 Jun 1;13(6):e0196829. doi: 10.1371/journal.pone.0196829 (PMC5983457; doi:10.1371/journal.pone.0196829)
Supplement: S3 File — (ZIP) [file pone.0196829.s009.zip › 3may2018_261_pdb_files/1749.pdb]

ATOM      1  H   GLU     1     -56.716   6.055  91.793  1.00  0.00
ATOM      2  N   GLU     1     -57.154   5.863  90.930  1.00  0.00
ATOM      3  CA  GLU     1     -57.617   4.493  90.729  1.00  0.00
ATOM      4  C   GLU     1     -58.642   4.101  91.788  1.00  0.00
ATOM      5  O   GLU     1     -58.733   4.751  92.827  1.00  0.00
ATOM      6  CB  GLU     1     -56.434   3.520  90.757  1.00  0.00
ATOM      7  CG  GLU     1     -55.483   3.762  89.584  1.00  0.00
ATOM      8  CD  GLU     1     -54.395   4.763  89.959  1.00  0.00
ATOM      9  OE1 GLU     1     -53.506   4.990  89.135  1.00  0.00
ATOM     10  OE2 GLU     1     -54.461   5.296  91.073  1.00  0.00
ATOM     11  H   LEU     2     -59.727   2.932  90.527  1.00  0.00
ATOM     12  N   LEU     2     -59.434   2.960  91.468  1.00  0.00
ATOM     13  CA  LEU     2     -59.846   1.824  92.417  1.00  0.00
ATOM     14  C   LEU     2     -61.097   2.319  93.284  1.00  0.00
ATOM     15  O   LEU     2     -61.564   3.442  93.108  1.00  0.00
ATOM     16  CB  LEU     2     -58.695   1.416  93.341  1.00  0.00
ATOM     17  CG  LEU     2     -57.579   0.666  92.606  1.00  0.00
ATOM     18  CD1 LEU     2     -57.134   1.455  91.376  1.00  0.00
ATOM     19  CD2 LEU     2     -56.375   0.473  93.527  1.00  0.00
ATOM     20  H   ARG     3     -62.449   0.972  93.943  1.00  0.00
ATOM     21  N   ARG     3     -61.683   1.511  94.255  1.00  0.00
ATOM     22  CA  ARG     3     -61.275   1.412  95.587  1.00  0.00
ATOM     23  C   ARG     3     -61.171  -0.008  95.767  1.00  0.00
ATOM     24  O   ARG     3     -61.991  -0.757  95.241  1.00  0.00
ATOM     25  CB  ARG     3     -62.255   1.999  96.605  1.00  0.00
ATOM     26  CG  ARG     3     -62.392   3.513  96.448  1.00  0.00
ATOM     27  CD  ARG     3     -63.384   4.076  97.465  1.00  0.00
ATOM     28  NE  ARG     3     -64.739   3.558  97.181  1.00  0.00
ATOM     29  CZ  ARG     3     -65.790   3.895  97.907  1.00  0.00
ATOM     30  NH1 ARG     3     -66.981   3.410  97.620  1.00  0.00
ATOM     31  NH2 ARG     3     -65.646   4.720  98.922  1.00  0.00
ATOM     32  H   MET     4     -59.286  -0.052  96.840  1.00  0.00
ATOM     33  N   MET     4     -60.112  -0.516  96.564  1.00  0.00
ATOM     34  CA  MET     4     -60.343  -1.929  97.009  1.00  0.00
ATOM     35  C   MET     4     -61.364  -1.732  98.012  1.00  0.00
ATOM     36  O   MET     4     -61.062  -1.711  99.203  1.00  0.00
ATOM     37  CB  MET     4     -59.131  -2.632  97.627  1.00  0.00
ATOM     38  CG  MET     4     -58.732  -1.991  98.955  1.00  0.00
ATOM     39  SD  MET     4     -58.481  -0.210  98.783  1.00  0.00
ATOM     40  CE  MET     4     -60.069   0.356  99.419  1.00  0.00
ATOM     41  H   SER     5     -63.177  -2.071  97.038  1.00  0.00
ATOM     42  N   SER     5     -62.660  -1.572  97.715  1.00  0.00
ATOM     43  CA  SER     5     -63.336  -0.529  98.517  1.00  0.00
ATOM     44  C   SER     5     -63.342  -0.790  99.947  1.00  0.00
ATOM     45  O   SER     5     -63.148   0.127 100.742  1.00  0.00
ATOM     46  CB  SER     5     -64.771  -0.374  98.011  1.00  0.00
ATOM     47  OG  SER     5     -64.766   0.107  96.675  1.00  0.00
ATOM     48  H   SER     6     -64.375  -2.479  99.961  1.00  0.00
ATOM     49  N   SER     6     -63.554  -2.014 100.251  1.00  0.00
ATOM     50  CA  SER     6     -62.511  -2.779 101.080  1.00  0.00
ATOM     51  C   SER     6     -62.439  -4.183 100.787  1.00  0.00
ATOM     52  O   SER     6     -63.371  -4.742 100.213  1.00  0.00
ATOM     53  CB  SER     6     -62.820  -2.574 102.565  1.00  0.00
ATOM     54  OG  SER     6     -61.913  -3.324 103.359  1.00  0.00
ATOM     55  H   SER     7     -60.465  -4.249 101.589  1.00  0.00
ATOM     56  N   SER     7     -61.222  -4.775 101.237  1.00  0.00
ATOM     57  CA  SER     7     -61.111  -6.246 101.168  1.00  0.00
ATOM     58  C   SER     7     -61.364  -6.748  99.856  1.00  0.00
ATOM     59  O   SER     7     -62.122  -7.702  99.697  1.00  0.00
ATOM     60  CB  SER     7     -62.080  -6.884 102.165  1.00  0.00
ATOM     61  OG  SER     7     -61.724  -6.522 103.491  1.00  0.00
ATOM     62  H   TYR     8     -60.242  -5.174  99.018  1.00  0.00
ATOM     63  N   TYR     8     -60.676  -6.053  98.900  1.00  0.00
ATOM     64  CA  TYR     8     -60.605  -6.682  97.672  1.00  0.00
ATOM     65  C   TYR     8     -59.106  -6.867  97.425  1.00  0.00
ATOM     66  O   TYR     8     -58.526  -6.167  96.597  1.00  0.00
ATOM     67  CB  TYR     8     -61.228  -5.874  96.528  1.00  0.00
ATOM     68  CG  TYR     8     -62.739  -5.827  96.616  1.00  0.00
ATOM     69  CD1 TYR     8     -63.381  -4.737  97.207  1.00  0.00
ATOM     70  CD2 TYR     8     -63.506  -6.875  96.106  1.00  0.00
ATOM     71  CE1 TYR     8     -64.774  -4.695  97.287  1.00  0.00
ATOM     72  CE2 TYR     8     -64.900  -6.836  96.184  1.00  0.00
ATOM     73  CZ  TYR     8     -65.529  -5.746  96.775  1.00  0.00
ATOM     74  OH  TYR     8     -66.900  -5.705  96.853  1.00  0.00
ATOM     75  N   PRO     9     -58.608  -7.824  98.180  1.00  0.00
ATOM     76  CA  PRO     9     -57.388  -8.474  97.947  1.00  0.00
ATOM     77  C   PRO     9     -57.672  -9.628  96.888  1.00  0.00
ATOM     78  O   PRO     9     -56.849 -10.526  96.719  1.00  0.00
ATOM     79  CB  PRO     9     -56.949  -9.054  99.293  1.00  0.00
ATOM     80  CG  PRO     9     -58.231  -9.388 100.024  1.00  0.00
ATOM     81  CD  PRO     9     -59.166  -8.211  99.807  1.00  0.00
ATOM     82  H   THR    10     -59.592  -8.822  96.630  1.00  0.00
ATOM     83  N   THR    10     -58.917  -9.431  96.246  1.00  0.00
ATOM     84  CA  THR    10     -59.198 -10.096  95.061  1.00  0.00
ATOM     85  C   THR    10     -58.266  -9.776  93.980  1.00  0.00
ATOM     86  O   THR    10     -58.131 -10.548  93.033  1.00  0.00
ATOM     87  CB  THR    10     -60.638  -9.773  94.618  1.00  0.00
ATOM     88  OG1 THR    10     -60.769  -8.367  94.452  1.00  0.00
ATOM     89  CG2 THR    10     -61.657 -10.241  95.654  1.00  0.00
ATOM     90  H   GLY    11     -57.526  -8.527  95.166  1.00  0.00
ATOM     91  N   GLY    11     -57.689  -8.670  94.203  1.00  0.00
ATOM     92  CA  GLY    11     -57.280  -7.689  93.284  1.00  0.00
ATOM     93  C   GLY    11     -58.410  -6.778  93.209  1.00  0.00
ATOM     94  O   GLY    11     -59.466  -7.147  92.700  1.00  0.00
ATOM     95  H   LEU    12     -57.400  -5.137  93.979  1.00  0.00
ATOM     96  N   LEU    12     -58.239  -5.572  93.695  1.00  0.00
ATOM     97  CA  LEU    12     -59.485  -4.841  93.797  1.00  0.00
ATOM     98  C   LEU    12     -59.938  -4.711  92.247  1.00  0.00
ATOM     99  O   LEU    12     -61.104  -4.926  91.925  1.00  0.00
ATOM    100  CB  LEU    12     -59.360  -3.450  94.425  1.00  0.00
ATOM    101  CG  LEU    12     -59.202  -2.338  93.382  1.00  0.00
ATOM    102  CD1 LEU    12     -60.550  -2.029  92.734  1.00  0.00
ATOM    103  CD2 LEU    12     -58.671  -1.066  94.042  1.00  0.00
ATOM    104  H   ALA    13     -58.320  -3.750  91.370  1.00  0.00
ATOM    105  N   ALA    13     -59.076  -4.371  91.236  1.00  0.00
ATOM    106  CA  ALA    13     -59.295  -4.969  89.895  1.00  0.00
ATOM    107  C   ALA    13     -60.732  -4.551  89.350  1.00  0.00
ATOM    108  O   ALA    13     -61.182  -5.075  88.333  1.00  0.00
ATOM    109  CB  ALA    13     -59.173  -6.487  89.952  1.00  0.00
ATOM    110  H   ASP    14     -61.179  -3.828  91.079  1.00  0.00
ATOM    111  N   ASP    14     -61.310  -3.601  90.128  1.00  0.00
ATOM    112  CA  ASP    14     -61.997  -2.449  89.797  1.00  0.00
ATOM    113  C   ASP    14     -61.086  -1.353  89.714  1.00  0.00
ATOM    114  O   ASP    14     -61.292  -0.330  90.363  1.00  0.00
ATOM    115  CB  ASP    14     -63.092  -2.146  90.824  1.00  0.00
ATOM    116  CG  ASP    14     -64.227  -3.164  90.744  1.00  0.00
ATOM    117  OD1 ASP    14     -65.023  -3.222  91.687  1.00  0.00
ATOM    118  OD2 ASP    14     -64.058  -3.890  89.421  1.00  0.00
ATOM    119  H   VAL    15     -60.162  -2.231  88.122  1.00  0.00
ATOM    120  N   VAL    15     -60.099  -1.619  88.893  1.00  0.00
ATOM    121  CA  VAL    15     -58.824  -0.937  89.168  1.00  0.00
ATOM    122  C   VAL    15     -58.798   0.105  88.105  1.00  0.00
ATOM    123  O   VAL    15     -59.180  -0.165  86.968  1.00  0.00
ATOM    124  CB  VAL    15     -57.562  -1.824  89.072  1.00  0.00
ATOM    125  CG1 VAL    15     -57.337  -2.281  87.632  1.00  0.00
ATOM    126  CG2 VAL    15     -56.330  -1.047  89.533  1.00  0.00
ATOM    127  H   LYS    16     -57.909   1.339  89.332  1.00  0.00
ATOM    128  N   LYS    16     -58.353   1.268  88.454  1.00  0.00
ATOM    129  CA  LYS    16     -58.475   2.461  87.616  1.00  0.00
ATOM    130  C   LYS    16     -59.870   2.597  87.243  1.00  0.00
ATOM    131  O   LYS    16     -60.173   2.935  86.101  1.00  0.00
ATOM    132  CB  LYS    16     -57.599   2.375  86.362  1.00  0.00
ATOM    133  CG  LYS    16     -56.112   2.338  86.716  1.00  0.00
ATOM    134  CD  LYS    16     -55.258   2.240  85.452  1.00  0.00
ATOM    135  CE  LYS    16     -53.771   2.216  85.806  1.00  0.00
ATOM    136  NZ  LYS    16     -52.956   2.133  84.565  1.00  0.00
ATOM    137  H   ALA    17     -60.357   1.892  89.149  1.00  0.00
ATOM    138  N   ALA    17     -60.727   2.305  88.333  1.00  0.00
ATOM    139  CA  ALA    17     -62.077   2.593  88.275  1.00  0.00
ATOM    140  C   ALA    17     -62.508   3.693  89.083  1.00  0.00
ATOM    141  O   ALA    17     -63.117   4.631  88.573  1.00  0.00
ATOM    142  CB  ALA    17     -62.836   1.329  88.656  1.00  0.00
ATOM    143  H   GLY    18     -61.415   3.353  90.760  1.00  0.00
ATOM    144  N   GLY    18     -62.247   3.698  90.358  1.00  0.00
ATOM    145  CA  GLY    18     -63.273   4.262  91.221  1.00  0.00
ATOM    146  C   GLY    18     -63.072   5.792  91.527  1.00  0.00
ATOM    147  O   GLY    18     -63.836   6.372  92.296  1.00  0.00
ATOM    148  N   PRO    19     -62.063   6.613  90.982  1.00  0.00
ATOM    149  CA  PRO    19     -60.583   6.506  91.325  1.00  0.00
ATOM    150  C   PRO    19     -60.599   6.252  92.832  1.00  0.00
ATOM    151  O   PRO    19     -61.308   6.939  93.564  1.00  0.00
ATOM    152  CB  PRO    19     -59.919   7.844  90.997  1.00  0.00
ATOM    153  CG  PRO    19     -60.694   8.399  89.821  1.00  0.00
ATOM    154  CD  PRO    19     -62.163   8.168  90.129  1.00  0.00
ATOM    155  H   ALA    20     -59.502   4.385  92.711  1.00  0.00
ATOM    156  N   ALA    20     -59.736   5.196  93.223  1.00  0.00
ATOM    157  CA  ALA    20     -59.187   5.386  94.478  1.00  0.00
ATOM    158  C   ALA    20     -57.814   6.001  94.464  1.00  0.00
ATOM    159  O   ALA    20     -57.647   7.127  94.000  1.00  0.00
ATOM    160  CB  ALA    20     -59.157   4.043  95.198  1.00  0.00
ATOM    161  H   GLN    21     -56.900   4.314  95.151  1.00  0.00
ATOM    162  N   GLN    21     -56.797   5.278  94.965  1.00  0.00
ATOM    163  CA  GLN    21     -55.585   5.888  95.222  1.00  0.00
ATOM    164  C   GLN    21     -54.466   5.532  94.387  1.00  0.00
ATOM    165  O   GLN    21     -53.826   6.407  93.807  1.00  0.00
ATOM    166  CB  GLN    21     -55.254   5.612  96.690  1.00  0.00
ATOM    167  CG  GLN    21     -56.267   6.269  97.628  1.00  0.00
ATOM    168  CD  GLN    21     -56.037   5.837  99.072  1.00  0.00
ATOM    169  NE2 GLN    21     -55.774   6.772  99.960  1.00  0.00
ATOM    170  OE1 GLN    21     -56.096   4.658  99.393  1.00  0.00
ATOM    171  H   THR    22     -54.974   3.699  94.644  1.00  0.00
ATOM    172  N   THR    22     -54.225   4.251  94.312  1.00  0.00
ATOM    173  CA  THR    22     -53.078   3.625  93.833  1.00  0.00
ATOM    174  C   THR    22     -53.544   2.285  93.682  1.00  0.00
ATOM    175  O   THR    22     -54.170   1.744  94.590  1.00  0.00
ATOM    176  CB  THR    22     -51.858   3.646  94.773  1.00  0.00
ATOM    177  OG1 THR    22     -52.205   3.022  96.002  1.00  0.00
ATOM    178  CG2 THR    22     -51.404   5.075  95.062  1.00  0.00
ATOM    179  H   LEU    23     -52.398   2.170  92.055  1.00  0.00
ATOM    180  N   LEU    23     -53.193   1.719  92.428  1.00  0.00
ATOM    181  CA  LEU    23     -53.791   0.671  91.705  1.00  0.00
ATOM    182  C   LEU    23     -52.943  -0.597  92.238  1.00  0.00
ATOM    183  O   LEU    23     -52.793  -1.583  91.521  1.00  0.00
ATOM    184  CB  LEU    23     -53.675   0.777  90.182  1.00  0.00
ATOM    185  CG  LEU    23     -52.238   1.031  89.712  1.00  0.00
ATOM    186  CD1 LEU    23     -52.163   0.966  88.189  1.00  0.00
ATOM    187  CD2 LEU    23     -51.769   2.412  90.168  1.00  0.00
ATOM    188  H   ILE    24     -53.165  -0.653  94.072  1.00  0.00
ATOM    189  N   ILE    24     -52.447  -0.550  93.402  1.00  0.00
ATOM    190  CA  ILE    24     -51.006  -0.375  93.875  1.00  0.00
ATOM    191  C   ILE    24     -50.227   0.563  92.906  1.00  0.00
ATOM    192  O   ILE    24     -50.522   1.754  92.832  1.00  0.00
ATOM    193  CB  ILE    24     -50.288  -1.739  93.986  1.00  0.00
ATOM    194  CG1 ILE    24     -50.977  -2.622  95.034  1.00  0.00
ATOM    195  CG2 ILE    24     -48.829  -1.540  94.401  1.00  0.00
ATOM    196  CD1 ILE    24     -50.846  -2.036  96.436  1.00  0.00
ATOM    197  H   ARG    25     -48.824  -0.622  92.584  1.00  0.00
ATOM    198  N   ARG    25     -49.280   0.146  92.164  1.00  0.00
ATOM    199  CA  ARG    25     -48.845   0.598  90.933  1.00  0.00
ATOM    200  C   ARG    25     -48.117  -0.530  90.442  1.00  0.00
ATOM    201  O   ARG    25     -47.326  -1.119  91.175  1.00  0.00
ATOM    202  CB  ARG    25     -47.936   1.828  90.982  1.00  0.00
ATOM    203  CG  ARG    25     -47.589   2.330  89.580  1.00  0.00
ATOM    204  CD  ARG    25     -46.538   3.437  89.645  1.00  0.00
ATOM    205  NE  ARG    25     -45.266   2.888  90.158  1.00  0.00
ATOM    206  CZ  ARG    25     -45.041   2.714  91.449  1.00  0.00
ATOM    207  NH1 ARG    25     -43.892   2.221  91.865  1.00  0.00
ATOM    208  NH2 ARG    25     -45.971   3.034  92.323  1.00  0.00
ATOM    209  N   PRO    26     -48.230  -1.035  89.145  1.00  0.00
ATOM    210  CA  PRO    26     -48.404  -2.540  88.991  1.00  0.00
ATOM    211  C   PRO    26     -47.281  -3.303  89.557  1.00  0.00
ATOM    212  O   PRO    26     -47.461  -4.443  89.978  1.00  0.00
ATOM    213  CB  PRO    26     -48.495  -2.732  87.476  1.00  0.00
ATOM    214  CG  PRO    26     -49.079  -1.442  86.941  1.00  0.00
ATOM    215  CD  PRO    26     -48.366  -0.316  87.670  1.00  0.00
ATOM    216  H   GLN    27     -45.758  -1.786  89.294  1.00  0.00
ATOM    217  N   GLN    27     -46.004  -2.689  89.607  1.00  0.00
ATOM    218  CA  GLN    27     -44.984  -3.536  90.203  1.00  0.00
ATOM    219  C   GLN    27     -45.178  -3.905  91.564  1.00  0.00
ATOM    220  O   GLN    27     -44.944  -5.054  91.931  1.00  0.00
ATOM    221  CB  GLN    27     -43.642  -2.817  90.039  1.00  0.00
ATOM    222  CG  GLN    27     -43.221  -2.739  88.571  1.00  0.00
ATOM    223  CD  GLN    27     -41.915  -1.968  88.416  1.00  0.00
ATOM    224  NE2 GLN    27     -40.893  -2.594  87.871  1.00  0.00
ATOM    225  OE1 GLN    27     -41.822  -0.807  88.786  1.00  0.00
ATOM    226  H   ASP    28     -46.010  -2.075  91.831  1.00  0.00
ATOM    227  N   ASP    28     -45.636  -2.849  92.317  1.00  0.00
ATOM    228  CA  ASP    28     -45.599  -2.825  93.701  1.00  0.00
ATOM    229  C   ASP    28     -46.643  -4.007  94.051  1.00  0.00
ATOM    230  O   ASP    28     -46.807  -4.358  95.217  1.00  0.00
ATOM    231  CB  ASP    28     -46.051  -1.515  94.353  1.00  0.00
ATOM    232  CG  ASP    28     -45.049  -0.393  94.099  1.00  0.00
ATOM    233  OD1 ASP    28     -45.393   0.764  94.360  1.00  0.00
ATOM    234  OD2 ASP    28     -43.797  -1.054  93.548  1.00  0.00
ATOM    235  H   MET    29     -46.767  -4.359  92.095  1.00  0.00
ATOM    236  N   MET    29     -47.263  -4.522  92.933  1.00  0.00
ATOM    237  CA  MET    29     -48.543  -5.267  92.884  1.00  0.00
ATOM    238  C   MET    29     -48.376  -6.662  92.430  1.00  0.00
ATOM    239  O   MET    29     -48.882  -7.582  93.068  1.00  0.00
ATOM    240  CB  MET    29     -49.522  -4.532  91.965  1.00  0.00
ATOM    241  CG  MET    29     -50.890  -5.213  91.947  1.00  0.00
ATOM    242  SD  MET    29     -50.775  -6.913  91.345  1.00  0.00
ATOM    243  CE  MET    29     -52.513  -7.372  91.479  1.00  0.00
ATOM    244  H   LYS    30     -47.356  -6.008  90.823  1.00  0.00
ATOM    245  N   LYS    30     -47.627  -6.841  91.278  1.00  0.00
ATOM    246  CA  LYS    30     -47.243  -8.059  90.743  1.00  0.00
ATOM    247  C   LYS    30     -45.906  -8.479  91.077  1.00  0.00
ATOM    248  O   LYS    30     -45.490  -9.571  90.696  1.00  0.00
ATOM    249  CB  LYS    30     -47.409  -7.984  89.222  1.00  0.00
ATOM    250  CG  LYS    30     -48.881  -7.881  88.822  1.00  0.00
ATOM    251  CD  LYS    30     -49.024  -7.795  87.302  1.00  0.00
ATOM    252  CE  LYS    30     -50.496  -7.706  86.902  1.00  0.00
ATOM    253  NZ  LYS    30     -50.616  -7.635  85.422  1.00  0.00
ATOM    254  H   GLY    31     -45.480  -6.553  91.666  1.00  0.00
ATOM    255  N   GLY    31     -45.271  -7.502  91.837  1.00  0.00
ATOM    256  CA  GLY    31     -44.344  -7.832  92.843  1.00  0.00
ATOM    257  C   GLY    31     -44.991  -7.368  94.062  1.00  0.00
ATOM    258  O   GLY    31     -46.049  -6.746  93.999  1.00  0.00
ATOM    259  H   ALA    32     -43.524  -7.589  95.545  1.00  0.00
ATOM    260  N   ALA    32     -44.479  -7.582  95.295  1.00  0.00
ATOM    261  CA  ALA    32     -45.460  -7.809  96.296  1.00  0.00
ATOM    262  C   ALA    32     -45.360  -6.509  97.122  1.00  0.00
ATOM    263  O   ALA    32     -44.311  -6.222  97.695  1.00  0.00
ATOM    264  CB  ALA    32     -45.206  -9.020  97.185  1.00  0.00
ATOM    265  H   SER    33     -46.953  -5.894  96.213  1.00  0.00
ATOM    266  N   SER    33     -46.530  -5.822  97.102  1.00  0.00
ATOM    267  CA  SER    33     -47.163  -5.087  98.099  1.00  0.00
ATOM    268  C   SER    33     -47.642  -5.953  99.161  1.00  0.00
ATOM    269  O   SER    33     -48.014  -5.471 100.228  1.00  0.00
ATOM    270  CB  SER    33     -48.330  -4.290  97.513  1.00  0.00
ATOM    271  OG  SER    33     -49.345  -5.174  97.061  1.00  0.00
ATOM    272  H   ARG    34     -47.759  -7.655  97.874  1.00  0.00
ATOM    273  N   ARG    34     -47.601  -7.324  98.790  1.00  0.00
ATOM    274  CA  ARG    34     -47.311  -8.246  99.814  1.00  0.00
ATOM    275  C   ARG    34     -48.448  -8.215 100.862  1.00  0.00
ATOM    276  O   ARG    34     -48.357  -7.490 101.850  1.00  0.00
ATOM    277  CB  ARG    34     -45.971  -7.929 100.484  1.00  0.00
ATOM    278  CG  ARG    34     -45.666  -8.904 101.622  1.00  0.00
ATOM    279  CD  ARG    34     -44.356  -8.532 102.316  1.00  0.00
ATOM    280  NE  ARG    34     -43.236  -8.635 101.358  1.00  0.00
ATOM    281  CZ  ARG    34     -42.942  -7.667 100.508  1.00  0.00
ATOM    282  NH1 ARG    34     -41.934  -7.799  99.670  1.00  0.00
ATOM    283  NH2 ARG    34     -43.661  -6.565 100.499  1.00  0.00
ATOM    284  H   SER    35     -49.175  -9.984 100.554  1.00  0.00
ATOM    285  N   SER    35     -49.441  -9.034 100.545  1.00  0.00
ATOM    286  CA  SER    35     -50.779  -8.692 100.215  1.00  0.00
ATOM    287  C   SER    35     -51.595 -10.076 100.190  1.00  0.00
ATOM    288  O   SER    35     -51.039 -11.126 100.507  1.00  0.00
ATOM    289  CB  SER    35     -50.901  -7.992  98.860  1.00  0.00
ATOM    290  OG  SER    35     -50.446  -8.852  97.826  1.00  0.00
ATOM    291  N   PRO    36     -52.905  -9.892  99.781  1.00  0.00
ATOM    292  CA  PRO    36     -54.067 -10.642 100.420  1.00  0.00
ATOM    293  C   PRO    36     -53.554 -11.132 101.844  1.00  0.00
ATOM    294  O   PRO    36     -54.359 -11.514 102.691  1.00  0.00
ATOM    295  CB  PRO    36     -54.375 -11.829  99.505  1.00  0.00
ATOM    296  CG  PRO    36     -53.916 -11.404  98.127  1.00  0.00
ATOM    297  CD  PRO    36     -52.568 -10.731  98.314  1.00  0.00
ATOM    298  H   GLU    37     -51.484 -11.391 101.636  1.00  0.00
ATOM    299  N   GLU    37     -52.261 -11.151 102.195  1.00  0.00
ATOM    300  CA  GLU    37     -52.049 -10.759 103.563  1.00  0.00
ATOM    301  C   GLU    37     -51.228  -9.482 103.923  1.00  0.00
ATOM    302  O   GLU    37     -50.104  -9.319 103.453  1.00  0.00
ATOM    303  CB  GLU    37     -51.426 -11.990 104.227  1.00  0.00
ATOM    304  CG  GLU    37     -52.414 -13.156 104.286  1.00  0.00
ATOM    305  CD  GLU    37     -51.755 -14.401 104.870  1.00  0.00
ATOM    306  OE1 GLU    37     -50.592 -14.310 105.271  1.00  0.00
ATOM    307  OE2 GLU    37     -52.423 -15.441 104.910  1.00  0.00
ATOM    308  H   ASP    38     -52.836  -8.669 104.463  1.00  0.00
ATOM    309  N   ASP    38     -51.889  -8.705 104.739  1.00  0.00
ATOM    310  CA  ASP    38     -51.473  -7.977 105.862  1.00  0.00
ATOM    311  C   ASP    38     -50.318  -7.066 105.482  1.00  0.00
ATOM    312  O   ASP    38     -49.378  -6.907 106.257  1.00  0.00
ATOM    313  CB  ASP    38     -51.053  -8.911 107.001  1.00  0.00
ATOM    314  CG  ASP    38     -52.254  -9.643 107.591  1.00  0.00
ATOM    315  OD1 ASP    38     -52.797 -10.516 106.907  1.00  0.00
ATOM    316  OD2 ASP    38     -52.477  -9.056 108.974  1.00  0.00
ATOM    317  H   SER    39     -50.688  -6.898 103.360  1.00  0.00
ATOM    318  N   SER    39     -50.445  -6.450 104.205  1.00  0.00
ATOM    319  CA  SER    39     -50.197  -5.083 104.201  1.00  0.00
ATOM    320  C   SER    39     -51.246  -4.101 104.584  1.00  0.00
ATOM    321  O   SER    39     -50.970  -3.163 105.328  1.00  0.00
ATOM    322  CB  SER    39     -49.698  -4.785 102.786  1.00  0.00
ATOM    323  OG  SER    39     -50.721  -5.063 101.841  1.00  0.00
ATOM    324  H   SER    40     -52.578  -3.843 103.244  1.00  0.00
ATOM    325  N   SER    40     -52.495  -4.177 104.169  1.00  0.00
ATOM    326  CA  SER    40     -53.640  -4.646 104.836  1.00  0.00
ATOM    327  C   SER    40     -54.155  -5.568 103.881  1.00  0.00
ATOM    328  O   SER    40     -54.367  -5.205 102.726  1.00  0.00
ATOM    329  CB  SER    40     -54.695  -3.585 105.155  1.00  0.00
ATOM    330  OG  SER    40     -55.812  -4.185 105.794  1.00  0.00
ATOM    331  N   PRO    41     -54.362  -6.824 104.432  1.00  0.00
ATOM    332  CA  PRO    41     -55.115  -7.827 103.552  1.00  0.00
ATOM    333  C   PRO    41     -56.354  -7.136 103.058  1.00  0.00
ATOM    334  O   PRO    41     -56.729  -7.298 101.899  1.00  0.00
ATOM    335  CB  PRO    41     -55.465  -9.009 104.458  1.00  0.00
ATOM    336  CG  PRO    41     -55.589  -8.427 105.849  1.00  0.00
ATOM    337  CD  PRO    41     -54.420  -7.472 106.019  1.00  0.00
ATOM    338  H   ASP    42     -56.437  -6.042 104.777  1.00  0.00
ATOM    339  N   ASP    42     -56.909  -6.394 103.985  1.00  0.00
ATOM    340  CA  ASP    42     -58.247  -6.099 103.809  1.00  0.00
ATOM    341  C   ASP    42     -58.736  -4.728 103.867  1.00  0.00
ATOM    342  O   ASP    42     -59.936  -4.508 104.016  1.00  0.00
ATOM    343  CB  ASP    42     -58.972  -6.960 104.848  1.00  0.00
ATOM    344  CG  ASP    42     -58.563  -6.580 106.268  1.00  0.00
ATOM    345  OD1 ASP    42     -59.307  -6.912 107.196  1.00  0.00
ATOM    346  OD2 ASP    42     -57.245  -5.834 106.149  1.00  0.00
ATOM    347  H   ALA    43     -56.869  -4.006 103.553  1.00  0.00
ATOM    348  N   ALA    43     -57.811  -3.779 103.743  1.00  0.00
ATOM    349  CA  ALA    43     -58.172  -2.447 103.879  1.00  0.00
ATOM    350  C   ALA    43     -57.778  -1.788 102.665  1.00  0.00
ATOM    351  O   ALA    43     -57.632  -2.436 101.632  1.00  0.00
ATOM    352  CB  ALA    43     -57.507  -1.784 105.079  1.00  0.00
ATOM    353  H   ALA    44     -57.826   0.183 103.566  1.00  0.00
ATOM    354  N   ALA    44     -57.583  -0.383 102.796  1.00  0.00
ATOM    355  CA  ALA    44     -56.980   0.197 101.694  1.00  0.00
ATOM    356  C   ALA    44     -55.476  -0.278 101.808  1.00  0.00
ATOM    357  O   ALA    44     -54.605   0.515 102.158  1.00  0.00
ATOM    358  CB  ALA    44     -57.053   1.718 101.674  1.00  0.00
ATOM    359  H   ARG    45     -55.829  -2.334 101.921  1.00  0.00
ATOM    360  N   ARG    45     -55.298  -1.635 101.468  1.00  0.00
ATOM    361  CA  ARG    45     -54.349  -2.017 100.459  1.00  0.00
ATOM    362  C   ARG    45     -55.115  -2.394  99.310  1.00  0.00
ATOM    363  O   ARG    45     -55.864  -3.368  99.360  1.00  0.00
ATOM    364  CB  ARG    45     -53.454  -3.180 100.897  1.00  0.00
ATOM    365  CG  ARG    45     -52.447  -3.556  99.810  1.00  0.00
ATOM    366  CD  ARG    45     -51.471  -2.408  99.556  1.00  0.00
ATOM    367  NE  ARG    45     -50.607  -2.216 100.741  1.00  0.00
ATOM    368  CZ  ARG    45     -49.665  -1.292 100.784  1.00  0.00
ATOM    369  NH1 ARG    45     -48.916  -1.153 101.860  1.00  0.00
ATOM    370  NH2 ARG    45     -49.472  -0.504  99.747  1.00  0.00
ATOM    371  H   ILE    46     -54.443  -0.848  98.313  1.00  0.00
ATOM    372  N   ILE    46     -54.966  -1.685  98.281  1.00  0.00
ATOM    373  CA  ILE    46     -55.546  -2.086  97.064  1.00  0.00
ATOM    374  C   ILE    46     -54.883  -3.241  96.535  1.00  0.00
ATOM    375  O   ILE    46     -53.721  -3.159  96.142  1.00  0.00
ATOM    376  CB  ILE    46     -55.510  -0.933  96.035  1.00  0.00
ATOM    377  CG1 ILE    46     -54.063  -0.514  95.753  1.00  0.00
ATOM    378  CG2 ILE    46     -56.274   0.280  96.569  1.00  0.00
ATOM    379  CD1 ILE    46     -53.364  -0.022  97.016  1.00  0.00
ATOM    380  H   ARG    47     -56.444  -4.745  96.678  1.00  0.00
ATOM    381  N   ARG    47     -55.520  -4.500  96.435  1.00  0.00
ATOM    382  CA  ARG    47     -54.625  -5.530  95.883  1.00  0.00
ATOM    383  C   ARG    47     -54.182  -5.136  94.587  1.00  0.00
ATOM    384  O   ARG    47     -53.030  -5.372  94.230  1.00  0.00
ATOM    385  CB  ARG    47     -55.329  -6.887  95.807  1.00  0.00
ATOM    386  CG  ARG    47     -54.413  -7.965  95.226  1.00  0.00
ATOM    387  CD  ARG    47     -53.208  -8.199  96.135  1.00  0.00
ATOM    388  NE  ARG    47     -52.296  -9.183  95.514  1.00  0.00
ATOM    389  CZ  ARG    47     -51.108  -8.845  95.046  1.00  0.00
ATOM    390  NH1 ARG    47     -50.325  -9.753  94.499  1.00  0.00
ATOM    391  NH2 ARG    47     -50.704  -7.595  95.126  1.00  0.00
ATOM    392  H   VAL    48     -56.065  -4.341  93.938  1.00  0.00
ATOM    393  N   VAL    48     -55.102  -4.480  93.775  1.00  0.00
ATOM    394  CA  VAL    48     -54.497  -3.950  92.541  1.00  0.00
ATOM    395  C   VAL    48     -55.259  -2.796  92.201  1.00  0.00
ATOM    396  O   VAL    48     -56.213  -2.458  92.924  1.00  0.00
ATOM    397  CB  VAL    48     -54.504  -4.955  91.368  1.00  0.00
ATOM    398  CG1 VAL    48     -55.938  -5.294  90.962  1.00  0.00
ATOM    399  CG2 VAL    48     -53.785  -4.365  90.156  1.00  0.00
TER
