# Supplementary material for: In silico approaches for predicting the half-life of natural and modified peptides in blood
Source: PLoS One. 2018 Jun 1;13(6):e0196829. doi: 10.1371/journal.pone.0196829 (PMC5983457; doi:10.1371/journal.pone.0196829)
Supplement: S3 File — (ZIP) [file pone.0196829.s009.zip › 3may2018_261_pdb_files/1774.pdb]

PFRMAT TS
TARGET dm1774
AUTHOR Raghava-GPS-serv
METHOD PEPSTR
MODEL  1  REFINED
PARENT N/A
ATOM      1  C   ACE     1       4.565 -16.809   6.113  1.00  0.00
ATOM      2  O   ACE     1       5.159 -17.593   5.411  1.00  0.00
ATOM      3  N   CYX     2       4.143 -15.600   5.663  1.00  0.00
ATOM      4  CA  CYX     2       4.192 -15.142   4.283  1.00  0.00
ATOM      5  CB  CYX     2       2.825 -14.377   4.024  1.00  0.00
ATOM      6  SG  CYX     2       1.597 -15.376   3.114  1.00  0.00
ATOM      7  C   CYX     2       5.353 -14.193   3.841  1.00  0.00
ATOM      8  O   CYX     2       5.606 -14.153   2.633  1.00  0.00
ATOM      9  N   ASN     3       6.112 -13.553   4.734  1.00  0.00
ATOM     10  CA  ASN     3       7.272 -12.684   4.379  1.00  0.00
ATOM     11  CB  ASN     3       8.033 -12.158   5.652  1.00  0.00
ATOM     12  CG  ASN     3       9.048 -11.119   5.302  1.00  0.00
ATOM     13  OD1 ASN     3       8.780 -10.162   4.634  1.00  0.00
ATOM     14  ND2 ASN     3      10.261 -11.258   5.872  1.00  0.00
ATOM     15  C   ASN     3       8.196 -13.246   3.326  1.00  0.00
ATOM     16  O   ASN     3       8.846 -14.367   3.398  1.00  0.00
ATOM     17  N   GLY     4       8.194 -12.629   2.132  1.00  0.00
ATOM     18  CA  GLY     4       9.037 -13.081   1.035  1.00  0.00
ATOM     19  C   GLY     4       8.711 -14.469   0.361  1.00  0.00
ATOM     20  O   GLY     4       9.386 -14.860  -0.523  1.00  0.00
ATOM     21  N   ARG     5       7.597 -15.022   0.820  1.00  0.00
ATOM     22  CA  ARG     5       7.161 -16.396   0.464  1.00  0.00
ATOM     23  CB  ARG     5       7.547 -17.338   1.677  1.00  0.00
ATOM     24  CG  ARG     5       7.372 -18.834   1.342  1.00  0.00
ATOM     25  CD  ARG     5       6.009 -19.351   1.946  1.00  0.00
ATOM     26  NE  ARG     5       5.715 -20.718   1.515  1.00  0.00
ATOM     27  CZ  ARG     5       4.850 -21.031   0.490  1.00  0.00
ATOM     28  C   ARG     5       5.662 -16.542   0.133  1.00  0.00
ATOM     29  O   ARG     5       5.326 -17.575  -0.407  1.00  0.00
ATOM     30  N   CYX     6       4.866 -15.468   0.353  1.00  0.00
ATOM     31  CA  CYX     6       3.450 -15.562   0.283  1.00  0.00
ATOM     32  CB  CYX     6       2.840 -14.251   0.461  1.00  0.00
ATOM     33  SG  CYX     6       1.273 -14.322   1.357  1.00  0.00
ATOM     34  C   CYX     6       2.800 -16.187  -1.028  1.00  0.00
ATOM     35  O   CYX     6       3.333 -16.064  -2.127  1.00  0.00
ATOM     36  N   GLY     7       1.705 -16.953  -0.811  1.00  0.00
ATOM     37  CA  GLY     7       0.979 -17.464  -1.965  1.00  0.00
ATOM     38  C   GLY     7       1.735 -18.454  -2.760  1.00  0.00
ATOM     39  O   GLY     7       2.233 -19.470  -2.184  1.00  0.00
ATOM     40  N   GLY     8       1.752 -18.393  -4.076  1.00  0.00
ATOM     41  CA  GLY     8       2.374 -19.460  -4.938  1.00  0.00
ATOM     42  C   GLY     8       3.892 -19.386  -4.788  1.00  0.00
ATOM     43  O   GLY     8       4.596 -20.322  -5.211  1.00  0.00
ATOM     44  N   LYS     9       4.468 -18.306  -4.288  1.00  0.00
ATOM     45  CA  LYS     9       5.825 -17.814  -4.513  1.00  0.00
ATOM     46  CB  LYS     9       5.938 -16.353  -4.779  1.00  0.00
ATOM     47  CG  LYS     9       7.264 -15.839  -5.404  1.00  0.00
ATOM     48  CD  LYS     9       7.587 -14.411  -4.896  1.00  0.00
ATOM     49  CE  LYS     9       7.969 -14.320  -3.411  1.00  0.00
ATOM     50  NZ  LYS     9       9.161 -15.167  -3.100  1.00  0.00
ATOM     51  C   LYS     9       6.821 -18.318  -3.460  1.00  0.00
ATOM     52  O   LYS     9       7.699 -17.589  -2.996  1.00  0.00
ATOM     53  N   NHE    10       6.650 -19.515  -2.952  1.00  0.00
TER
END
