# Supplementary material for: In silico approaches for predicting the half-life of natural and modified peptides in blood
Source: PLoS One. 2018 Jun 1;13(6):e0196829. doi: 10.1371/journal.pone.0196829 (PMC5983457; doi:10.1371/journal.pone.0196829)
Supplement: S3 File — (ZIP) [file pone.0196829.s009.zip › 3may2018_261_pdb_files/1777.pdb]

PFRMAT TS
TARGET 1777
AUTHOR Raghava-GPS-serv
METHOD PEPSTR
MODEL  1  REFINED
PARENT N/A
ATOM      1  N   SER     1       8.753 -16.332 -11.810  1.00  0.00
ATOM      2  CA  SER     1       8.790 -14.976 -11.202  1.00  0.00
ATOM      3  CB  SER     1       7.378 -14.424 -11.477  1.00  0.00
ATOM      4  OG  SER     1       6.218 -14.895 -10.712  1.00  0.00
ATOM      5  C   SER     1       9.010 -15.178  -9.722  1.00  0.00
ATOM      6  O   SER     1       9.678 -16.167  -9.334  1.00  0.00
ATOM      7  N   LEU     2       8.584 -14.172  -8.942  1.00  0.00
ATOM      8  CA  LEU     2       8.408 -14.474  -7.561  1.00  0.00
ATOM      9  CB  LEU     2       7.678 -13.292  -6.843  1.00  0.00
ATOM     10  CG  LEU     2       7.477 -13.420  -5.255  1.00  0.00
ATOM     11  CD1 LEU     2       8.767 -13.735  -4.516  1.00  0.00
ATOM     12  CD2 LEU     2       6.857 -12.126  -4.732  1.00  0.00
ATOM     13  C   LEU     2       7.526 -15.716  -7.170  1.00  0.00
ATOM     14  O   LEU     2       7.743 -16.393  -6.151  1.00  0.00
ATOM     15  N   ARG     3       6.586 -16.059  -8.057  1.00  0.00
ATOM     16  CA  ARG     3       5.907 -17.431  -8.030  1.00  0.00
ATOM     17  CB  ARG     3       4.876 -17.408  -9.079  1.00  0.00
ATOM     18  CG  ARG     3       3.788 -18.546  -9.019  1.00  0.00
ATOM     19  CD  ARG     3       3.044 -18.658  -7.652  1.00  0.00
ATOM     20  NE  ARG     3       3.879 -19.442  -6.628  1.00  0.00
ATOM     21  CZ  ARG     3       3.666 -19.720  -5.373  1.00  0.00
ATOM     22  C   ARG     3       6.831 -18.614  -7.960  1.00  0.00
ATOM     23  O   ARG     3       6.393 -19.603  -7.411  1.00  0.00
ATOM     24  N   ARG     4       8.155 -18.512  -8.414  1.00  0.00
ATOM     25  CA  ARG     4       9.163 -19.610  -8.226  1.00  0.00
ATOM     26  CB  ARG     4      10.295 -19.470  -9.252  1.00  0.00
ATOM     27  CG  ARG     4      10.059 -19.643 -10.788  1.00  0.00
ATOM     28  CD  ARG     4      11.042 -18.839 -11.630  1.00  0.00
ATOM     29  NE  ARG     4      12.452 -19.411 -11.676  1.00  0.00
ATOM     30  CZ  ARG     4      13.409 -19.307 -10.697  1.00  0.00
ATOM     31  C   ARG     4       9.663 -19.599  -6.746  1.00  0.00
ATOM     32  O   ARG     4      10.170 -20.655  -6.380  1.00  0.00
ATOM     33  N   SER     5       9.531 -18.499  -6.020  1.00  0.00
ATOM     34  CA  SER     5       9.827 -18.406  -4.610  1.00  0.00
ATOM     35  CB  SER     5       8.734 -19.157  -3.786  1.00  0.00
ATOM     36  OG  SER     5       7.448 -18.847  -4.387  1.00  0.00
ATOM     37  C   SER     5      11.272 -18.829  -4.144  1.00  0.00
ATOM     38  O   SER     5      11.509 -19.108  -2.937  1.00  0.00
ATOM     39  N   SER     6      12.257 -18.802  -5.107  1.00  0.00
ATOM     40  CA  SER     6      13.624 -19.356  -5.004  1.00  0.00
ATOM     41  CB  SER     6      13.528 -20.851  -5.066  1.00  0.00
ATOM     42  OG  SER     6      12.921 -21.307  -6.223  1.00  0.00
ATOM     43  C   SER     6      14.586 -18.868  -6.028  1.00  0.00
ATOM     44  O   SER     6      14.253 -18.408  -7.094  1.00  0.00
ATOM     45  N   CYS     7      15.875 -19.001  -5.674  1.00  0.00
ATOM     46  CA  CYS     7      16.969 -18.943  -6.678  1.00  0.00
ATOM     47  CB  CYS     7      18.325 -18.642  -5.998  1.00  0.00
ATOM     48  SG  CYS     7      18.292 -17.272  -4.849  1.00  0.00
ATOM     49  C   CYS     7      16.930 -20.241  -7.561  1.00  0.00
ATOM     50  O   CYS     7      16.698 -20.200  -8.785  1.00  0.00
ATOM     51  N   PHE     8      17.020 -21.398  -6.938  1.00  0.00
ATOM     52  CA  PHE     8      16.953 -22.698  -7.616  1.00  0.00
ATOM     53  CB  PHE     8      18.315 -23.138  -8.145  1.00  0.00
ATOM     54  CG  PHE     8      18.205 -24.279  -9.095  1.00  0.00
ATOM     55  CD1 PHE     8      17.863 -24.083 -10.441  1.00  0.00
ATOM     56  CE1 PHE     8      17.824 -25.154 -11.312  1.00  0.00
ATOM     57  CZ  PHE     8      18.125 -26.441 -10.845  1.00  0.00
ATOM     58  CE2 PHE     8      18.471 -26.671  -9.525  1.00  0.00
ATOM     59  CD2 PHE     8      18.544 -25.558  -8.621  1.00  0.00
ATOM     60  C   PHE     8      16.265 -23.724  -6.717  1.00  0.00
ATOM     61  O   PHE     8      16.420 -23.626  -5.511  1.00  0.00
ATOM     62  N   GLY     9      15.574 -24.743  -7.215  1.00  0.00
ATOM     63  CA  GLY     9      15.132 -26.003  -6.606  1.00  0.00
ATOM     64  C   GLY     9      14.334 -25.628  -5.298  1.00  0.00
ATOM     65  O   GLY     9      14.529 -26.381  -4.346  1.00  0.00
ATOM     66  N   GLY    10      13.509 -24.529  -5.286  1.00  0.00
ATOM     67  CA  GLY    10      12.633 -24.219  -4.134  1.00  0.00
ATOM     68  C   GLY    10      13.161 -23.673  -2.785  1.00  0.00
ATOM     69  O   GLY    10      12.641 -22.702  -2.192  1.00  0.00
ATOM     70  N   ARG    11      14.367 -24.227  -2.390  1.00  0.00
ATOM     71  CA  ARG    11      15.165 -23.827  -1.212  1.00  0.00
ATOM     72  CB  ARG    11      14.418 -24.070   0.166  1.00  0.00
ATOM     73  CG  ARG    11      14.857 -23.116   1.240  1.00  0.00
ATOM     74  CD  ARG    11      14.144 -21.747   1.416  1.00  0.00
ATOM     75  NE  ARG    11      14.388 -20.811   0.278  1.00  0.00
ATOM     76  CZ  ARG    11      13.491 -20.143  -0.433  1.00  0.00
ATOM     77  C   ARG    11      16.581 -24.458  -1.299  1.00  0.00
ATOM     78  O   ARG    11      17.190 -24.600  -0.198  1.00  0.00
ATOM     79  N   ILE    12      17.188 -24.728  -2.449  1.00  0.00
ATOM     80  CA  ILE    12      18.695 -24.994  -2.448  1.00  0.00
ATOM     81  CB  ILE    12      19.168 -25.678  -3.755  1.00  0.00
ATOM     82  CG2 ILE    12      19.879 -24.739  -4.763  1.00  0.00
ATOM     83  CG1 ILE    12      20.184 -26.803  -3.421  1.00  0.00
ATOM     84  CD1 ILE    12      20.436 -27.796  -4.588  1.00  0.00
ATOM     85  C   ILE    12      19.555 -23.816  -2.045  1.00  0.00
ATOM     86  O   ILE    12      20.711 -23.946  -1.637  1.00  0.00
ATOM     87  N   ASP    13      18.962 -22.687  -2.230  1.00  0.00
ATOM     88  CA  ASP    13      19.580 -21.365  -1.999  1.00  0.00
ATOM     89  CB  ASP    13      18.660 -20.282  -2.531  1.00  0.00
ATOM     90  CG  ASP    13      17.117 -20.429  -2.158  1.00  0.00
ATOM     91  OD1 ASP    13      16.868 -20.564  -0.923  1.00  0.00
ATOM     92  OD2 ASP    13      16.232 -20.264  -2.988  1.00  0.00
ATOM     93  C   ASP    13      20.093 -21.172  -0.510  1.00  0.00
ATOM     94  O   ASP    13      21.277 -20.850  -0.411  1.00  0.00
ATOM     95  N   ARG    14      19.211 -21.394   0.498  1.00  0.00
ATOM     96  CA  ARG    14      19.550 -21.163   1.880  1.00  0.00
ATOM     97  CB  ARG    14      18.396 -21.060   2.906  1.00  0.00
ATOM     98  CG  ARG    14      18.597 -20.366   4.269  1.00  0.00
ATOM     99  CD  ARG    14      18.803 -21.447   5.361  1.00  0.00
ATOM    100  NE  ARG    14      19.403 -20.947   6.551  1.00  0.00
ATOM    101  CZ  ARG    14      20.680 -20.814   6.822  1.00  0.00
ATOM    102  C   ARG    14      20.625 -22.200   2.288  1.00  0.00
ATOM    103  O   ARG    14      21.388 -21.969   3.194  1.00  0.00
ATOM    104  N   ILE    15      20.649 -23.401   1.760  1.00  0.00
ATOM    105  CA  ILE    15      21.658 -24.380   2.037  1.00  0.00
ATOM    106  CB  ILE    15      21.282 -25.701   1.393  1.00  0.00
ATOM    107  CG2 ILE    15      22.367 -26.805   1.842  1.00  0.00
ATOM    108  CG1 ILE    15      19.861 -26.235   1.837  1.00  0.00
ATOM    109  CD1 ILE    15      19.404 -27.535   1.166  1.00  0.00
ATOM    110  C   ILE    15      22.987 -23.863   1.429  1.00  0.00
ATOM    111  O   ILE    15      23.931 -23.830   2.242  1.00  0.00
ATOM    112  N   GLY    16      23.106 -23.571   0.132  1.00  0.00
ATOM    113  CA  GLY    16      24.298 -23.030  -0.531  1.00  0.00
ATOM    114  C   GLY    16      24.963 -21.797   0.138  1.00  0.00
ATOM    115  O   GLY    16      26.182 -21.660   0.303  1.00  0.00
ATOM    116  N   ALA    17      24.105 -20.838   0.583  1.00  0.00
ATOM    117  CA  ALA    17      24.470 -19.770   1.493  1.00  0.00
ATOM    118  CB  ALA    17      23.217 -18.817   1.719  1.00  0.00
ATOM    119  C   ALA    17      25.048 -20.236   2.875  1.00  0.00
ATOM    120  O   ALA    17      25.419 -19.406   3.661  1.00  0.00
ATOM    121  N   GLN    18      24.997 -21.541   3.281  1.00  0.00
ATOM    122  CA  GLN    18      25.744 -22.041   4.400  1.00  0.00
ATOM    123  CB  GLN    18      24.835 -22.738   5.357  1.00  0.00
ATOM    124  CG  GLN    18      25.189 -22.633   6.835  1.00  0.00
ATOM    125  CD  GLN    18      24.995 -21.223   7.400  1.00  0.00
ATOM    126  OE1 GLN    18      23.935 -20.841   7.767  1.00  0.00
ATOM    127  NE2 GLN    18      25.896 -20.333   7.390  1.00  0.00
ATOM    128  C   GLN    18      26.963 -22.913   4.062  1.00  0.00
ATOM    129  O   GLN    18      27.835 -23.224   4.905  1.00  0.00
ATOM    130  N   SER    19      27.011 -23.335   2.819  1.00  0.00
ATOM    131  CA  SER    19      28.113 -24.049   2.178  1.00  0.00
ATOM    132  CB  SER    19      27.747 -24.709   0.921  1.00  0.00
ATOM    133  OG  SER    19      26.520 -25.440   1.034  1.00  0.00
ATOM    134  C   SER    19      29.277 -23.019   1.838  1.00  0.00
ATOM    135  O   SER    19      29.167 -21.787   1.926  1.00  0.00
ATOM    136  N   GLY    20      30.460 -23.496   1.499  1.00  0.00
ATOM    137  CA  GLY    20      31.702 -22.829   1.268  1.00  0.00
ATOM    138  C   GLY    20      31.781 -21.866   0.127  1.00  0.00
ATOM    139  O   GLY    20      32.787 -21.234  -0.102  1.00  0.00
ATOM    140  N   CYS    21      30.708 -21.798  -0.636  1.00  0.00
ATOM    141  CA  CYS    21      30.503 -20.767  -1.582  1.00  0.00
ATOM    142  CB  CYS    21      29.450 -21.174  -2.654  1.00  0.00
ATOM    143  SG  CYS    21      29.902 -22.711  -3.555  1.00  0.00
ATOM    144  C   CYS    21      30.158 -19.415  -0.983  1.00  0.00
ATOM    145  O   CYS    21      30.407 -18.390  -1.631  1.00  0.00
ATOM    146  N   ASN    22      29.600 -19.428   0.247  1.00  0.00
ATOM    147  CA  ASN    22      29.239 -18.246   1.002  1.00  0.00
ATOM    148  CB  ASN    22      27.731 -18.086   1.027  1.00  0.00
ATOM    149  CG  ASN    22      27.316 -16.746   1.611  1.00  0.00
ATOM    150  OD1 ASN    22      27.768 -15.689   1.258  1.00  0.00
ATOM    151  ND2 ASN    22      26.272 -16.725   2.486  1.00  0.00
ATOM    152  C   ASN    22      29.779 -18.202   2.400  1.00  0.00
ATOM    153  O   ASN    22      30.454 -17.255   2.868  1.00  0.00
ATOM    154  N   SER    23      29.689 -19.282   3.226  1.00  0.00
ATOM    155  CA  SER    23      30.302 -19.382   4.597  1.00  0.00
ATOM    156  CB  SER    23      29.984 -20.702   5.212  1.00  0.00
ATOM    157  OG  SER    23      28.651 -20.797   5.789  1.00  0.00
ATOM    158  C   SER    23      31.780 -19.100   4.674  1.00  0.00
ATOM    159  O   SER    23      32.535 -19.934   4.142  1.00  0.00
ATOM    160  N   PHE    24      32.232 -18.079   5.393  1.00  0.00
ATOM    161  CA  PHE    24      33.672 -17.703   5.246  1.00  0.00
ATOM    162  CB  PHE    24      34.451 -18.666   6.150  1.00  0.00
ATOM    163  CG  PHE    24      35.814 -18.036   6.510  1.00  0.00
ATOM    164  CD1 PHE    24      35.918 -17.181   7.648  1.00  0.00
ATOM    165  CE1 PHE    24      37.167 -16.811   8.082  1.00  0.00
ATOM    166  CZ  PHE    24      38.326 -17.202   7.338  1.00  0.00
ATOM    167  CE2 PHE    24      38.186 -18.091   6.256  1.00  0.00
ATOM    168  CD2 PHE    24      36.955 -18.472   5.823  1.00  0.00
ATOM    169  C   PHE    24      34.146 -17.465   3.823  1.00  0.00
ATOM    170  O   PHE    24      35.087 -18.057   3.277  1.00  0.00
ATOM    171  N   ARG    25      33.577 -16.410   3.205  1.00  0.00
ATOM    172  CA  ARG    25      33.770 -16.031   1.769  1.00  0.00
ATOM    173  CB  ARG    25      32.563 -15.272   1.147  1.00  0.00
ATOM    174  CG  ARG    25      32.139 -15.844  -0.185  1.00  0.00
ATOM    175  CD  ARG    25      33.073 -15.833  -1.415  1.00  0.00
ATOM    176  NE  ARG    25      34.303 -16.732  -1.270  1.00  0.00
ATOM    177  CZ  ARG    25      34.293 -18.055  -1.121  1.00  0.00
ATOM    178  C   ARG    25      35.134 -15.410   1.384  1.00  0.00
ATOM    179  O   ARG    25      35.228 -14.611   0.484  1.00  0.00
ATOM    180  N   TYR    26      36.202 -15.872   2.003  1.00  0.00
ATOM    181  CA  TYR    26      37.541 -15.419   1.732  1.00  0.00
ATOM    182  CB  TYR    26      38.496 -15.997   2.806  1.00  0.00
ATOM    183  CG  TYR    26      39.726 -15.129   2.940  1.00  0.00
ATOM    184  CD1 TYR    26      39.948 -14.579   4.227  1.00  0.00
ATOM    185  CE1 TYR    26      41.132 -13.751   4.409  1.00  0.00
ATOM    186  CZ  TYR    26      42.023 -13.482   3.332  1.00  0.00
ATOM    187  CE2 TYR    26      41.806 -14.068   2.068  1.00  0.00
ATOM    188  CD2 TYR    26      40.633 -14.874   1.897  1.00  0.00
ATOM    189  C   TYR    26      37.955 -15.823   0.267  1.00  0.00
ATOM    190  O   TYR    26      37.582 -16.926  -0.209  1.00  0.00
ATOM    191  OXT TYR    26      38.644 -15.069  -0.417  1.00  0.00
TER
END
