# Supplementary material for: In silico approaches for predicting the half-life of natural and modified peptides in blood
Source: PLoS One. 2018 Jun 1;13(6):e0196829. doi: 10.1371/journal.pone.0196829 (PMC5983457; doi:10.1371/journal.pone.0196829)
Supplement: S3 File — (ZIP) [file pone.0196829.s009.zip › 3may2018_261_pdb_files/1785.pdb]

PFRMAT TS
TARGET 1785
AUTHOR Raghava-GPS-serv
METHOD PEPSTR
MODEL  1  REFINED
PARENT N/A
ATOM      1  N   TYR     1       6.737   6.147 -19.904  1.00  0.00
ATOM      2  CA  TYR     1       8.206   5.937 -20.190  1.00  0.00
ATOM      3  CB  TYR     1       8.622   4.441 -20.285  1.00  0.00
ATOM      4  CG  TYR     1       9.869   4.146 -19.457  1.00  0.00
ATOM      5  CD1 TYR     1      11.181   4.376 -19.915  1.00  0.00
ATOM      6  CE1 TYR     1      12.286   4.384 -18.987  1.00  0.00
ATOM      7  CZ  TYR     1      12.016   4.062 -17.631  1.00  0.00
ATOM      8  CE2 TYR     1      10.703   3.887 -17.131  1.00  0.00
ATOM      9  CD2 TYR     1       9.621   3.988 -18.020  1.00  0.00
ATOM     10  C   TYR     1       8.376   6.586 -21.494  1.00  0.00
ATOM     11  O   TYR     1       7.526   6.512 -22.401  1.00  0.00
ATOM     12  N   THR     2       9.526   7.198 -21.655  1.00  0.00
ATOM     13  CA  THR     2       9.920   7.915 -22.856  1.00  0.00
ATOM     14  CB  THR     2      10.204   9.392 -22.481  1.00  0.00
ATOM     15  CG2 THR     2       9.230  10.037 -21.537  1.00  0.00
ATOM     16  OG1 THR     2      11.454   9.387 -21.824  1.00  0.00
ATOM     17  C   THR     2      11.155   7.277 -23.532  1.00  0.00
ATOM     18  O   THR     2      11.588   6.155 -23.194  1.00  0.00
ATOM     19  N   SER     3      11.769   7.950 -24.463  1.00  0.00
ATOM     20  CA  SER     3      13.089   7.471 -25.111  1.00  0.00
ATOM     21  CB  SER     3      13.190   8.031 -26.493  1.00  0.00
ATOM     22  OG  SER     3      13.704   9.304 -26.561  1.00  0.00
ATOM     23  C   SER     3      14.421   7.548 -24.281  1.00  0.00
ATOM     24  O   SER     3      15.496   7.121 -24.704  1.00  0.00
ATOM     25  N   LEU     4      14.419   8.144 -23.064  1.00  0.00
ATOM     26  CA  LEU     4      15.583   8.289 -22.203  1.00  0.00
ATOM     27  CB  LEU     4      15.581   9.737 -21.674  1.00  0.00
ATOM     28  CG  LEU     4      16.623   9.974 -20.553  1.00  0.00
ATOM     29  CD1 LEU     4      18.069  10.052 -21.148  1.00  0.00
ATOM     30  CD2 LEU     4      16.391  11.375 -20.013  1.00  0.00
ATOM     31  C   LEU     4      15.526   7.180 -21.101  1.00  0.00
ATOM     32  O   LEU     4      14.445   6.802 -20.680  1.00  0.00
ATOM     33  N   ILE     5      16.664   6.694 -20.614  1.00  0.00
ATOM     34  CA  ILE     5      16.617   5.571 -19.682  1.00  0.00
ATOM     35  CB  ILE     5      17.931   4.721 -19.507  1.00  0.00
ATOM     36  CG2 ILE     5      19.193   5.473 -18.948  1.00  0.00
ATOM     37  CG1 ILE     5      17.670   3.353 -18.741  1.00  0.00
ATOM     38  CD1 ILE     5      18.634   2.205 -18.496  1.00  0.00
ATOM     39  C   ILE     5      16.075   6.112 -18.347  1.00  0.00
ATOM     40  O   ILE     5      15.114   5.638 -17.694  1.00  0.00
ATOM     41  N   HIE     6      16.518   7.281 -17.957  1.00  0.00
ATOM     42  CA  HIE     6      16.103   8.091 -16.836  1.00  0.00
ATOM     43  CB  HIE     6      17.198   9.116 -16.647  1.00  0.00
ATOM     44  CG  HIE     6      18.604   8.480 -16.809  1.00  0.00
ATOM     45  ND1 HIE     6      19.555   8.817 -17.830  1.00  0.00
ATOM     46  CE1 HIE     6      20.699   8.237 -17.525  1.00  0.00
ATOM     47  NE2 HIE     6      20.526   7.528 -16.387  1.00  0.00
ATOM     48  CD2 HIE     6      19.287   7.754 -15.909  1.00  0.00
ATOM     49  C   HIE     6      14.745   8.700 -16.974  1.00  0.00
ATOM     50  O   HIE     6      14.585   9.904 -16.838  1.00  0.00
ATOM     51  N   SER     7      13.680   7.969 -17.396  1.00  0.00
ATOM     52  CA  SER     7      12.330   8.555 -17.564  1.00  0.00
ATOM     53  CB  SER     7      11.486   7.707 -18.492  1.00  0.00
ATOM     54  OG  SER     7      11.900   7.742 -19.830  1.00  0.00
ATOM     55  C   SER     7      11.475   8.690 -16.239  1.00  0.00
ATOM     56  O   SER     7      10.525   9.412 -16.148  1.00  0.00
ATOM     57  N   LEU     8      11.887   7.950 -15.192  1.00  0.00
ATOM     58  CA  LEU     8      11.094   7.626 -13.979  1.00  0.00
ATOM     59  CB  LEU     8      10.435   6.236 -14.250  1.00  0.00
ATOM     60  CG  LEU     8       9.672   5.665 -13.039  1.00  0.00
ATOM     61  CD1 LEU     8       8.278   6.263 -12.869  1.00  0.00
ATOM     62  CD2 LEU     8       9.583   4.154 -13.127  1.00  0.00
ATOM     63  C   LEU     8      12.036   7.569 -12.767  1.00  0.00
ATOM     64  O   LEU     8      13.081   6.969 -12.859  1.00  0.00
ATOM     65  N   ILE     9      11.607   8.116 -11.603  1.00  0.00
ATOM     66  CA  ILE     9      12.461   8.312 -10.419  1.00  0.00
ATOM     67  CB  ILE     9      11.911   9.457  -9.430  1.00  0.00
ATOM     68  CG2 ILE     9      10.647   9.215  -8.585  1.00  0.00
ATOM     69  CG1 ILE     9      12.984   9.920  -8.358  1.00  0.00
ATOM     70  CD1 ILE     9      14.168  10.639  -8.980  1.00  0.00
ATOM     71  C   ILE     9      12.910   7.033  -9.728  1.00  0.00
ATOM     72  O   ILE     9      13.996   7.044  -9.142  1.00  0.00
ATOM     73  N   GLU    10      12.137   5.955  -9.866  1.00  0.00
ATOM     74  CA  GLU    10      12.287   4.535  -9.444  1.00  0.00
ATOM     75  CB  GLU    10      10.991   3.777  -9.774  1.00  0.00
ATOM     76  CG  GLU    10       9.660   4.143  -9.071  1.00  0.00
ATOM     77  CD  GLU    10       9.304   5.620  -8.886  1.00  0.00
ATOM     78  OE1 GLU    10       9.264   6.127  -7.729  1.00  0.00
ATOM     79  OE2 GLU    10       9.308   6.336  -9.942  1.00  0.00
ATOM     80  C   GLU    10      13.559   3.864 -10.018  1.00  0.00
ATOM     81  O   GLU    10      14.189   2.993  -9.406  1.00  0.00
ATOM     82  N   GLU    11      13.827   4.218 -11.258  1.00  0.00
ATOM     83  CA  GLU    11      15.030   3.801 -11.987  1.00  0.00
ATOM     84  CB  GLU    11      14.779   4.139 -13.503  1.00  0.00
ATOM     85  CG  GLU    11      15.844   3.952 -14.678  1.00  0.00
ATOM     86  CD  GLU    11      16.988   5.018 -14.649  1.00  0.00
ATOM     87  OE1 GLU    11      16.903   6.037 -13.900  1.00  0.00
ATOM     88  OE2 GLU    11      17.956   4.829 -15.433  1.00  0.00
ATOM     89  C   GLU    11      16.287   4.450 -11.469  1.00  0.00
ATOM     90  O   GLU    11      17.361   3.858 -11.508  1.00  0.00
ATOM     91  N   SER    12      16.207   5.619 -10.783  1.00  0.00
ATOM     92  CA  SER    12      17.315   6.218 -10.123  1.00  0.00
ATOM     93  CB  SER    12      17.359   7.726 -10.478  1.00  0.00
ATOM     94  OG  SER    12      17.769   7.771 -11.892  1.00  0.00
ATOM     95  C   SER    12      17.389   5.956  -8.583  1.00  0.00
ATOM     96  O   SER    12      18.380   6.330  -7.929  1.00  0.00
ATOM     97  N   GLN    13      16.349   5.293  -8.031  1.00  0.00
ATOM     98  CA  GLN    13      16.302   4.794  -6.639  1.00  0.00
ATOM     99  CB  GLN    13      14.861   4.750  -6.226  1.00  0.00
ATOM    100  CG  GLN    13      14.428   6.076  -5.636  1.00  0.00
ATOM    101  CD  GLN    13      12.926   6.099  -5.475  1.00  0.00
ATOM    102  OE1 GLN    13      12.478   5.774  -4.397  1.00  0.00
ATOM    103  NE2 GLN    13      12.246   6.547  -6.467  1.00  0.00
ATOM    104  C   GLN    13      16.936   3.346  -6.565  1.00  0.00
ATOM    105  O   GLN    13      17.727   3.135  -5.610  1.00  0.00
ATOM    106  N   ASN    14      16.515   2.406  -7.376  1.00  0.00
ATOM    107  CA  ASN    14      17.159   1.117  -7.439  1.00  0.00
ATOM    108  CB  ASN    14      16.255   0.149  -8.285  1.00  0.00
ATOM    109  CG  ASN    14      16.776  -1.290  -8.247  1.00  0.00
ATOM    110  OD1 ASN    14      17.607  -1.690  -7.411  1.00  0.00
ATOM    111  ND2 ASN    14      16.279  -2.114  -9.161  1.00  0.00
ATOM    112  C   ASN    14      18.675   1.244  -7.920  1.00  0.00
ATOM    113  O   ASN    14      18.896   1.423  -9.133  1.00  0.00
ATOM    114  N   GLN    15      19.620   0.992  -7.033  1.00  0.00
ATOM    115  CA  GLN    15      21.043   1.058  -7.432  1.00  0.00
ATOM    116  CB  GLN    15      21.961   0.968  -6.208  1.00  0.00
ATOM    117  CG  GLN    15      23.539   1.291  -6.465  1.00  0.00
ATOM    118  CD  GLN    15      24.467   0.149  -6.713  1.00  0.00
ATOM    119  OE1 GLN    15      24.761  -0.692  -5.838  1.00  0.00
ATOM    120  NE2 GLN    15      24.818  -0.103  -7.947  1.00  0.00
ATOM    121  C   GLN    15      21.489   0.092  -8.571  1.00  0.00
ATOM    122  O   GLN    15      22.467   0.387  -9.221  1.00  0.00
ATOM    123  N   GLN    16      20.693  -0.922  -8.811  1.00  0.00
ATOM    124  CA  GLN    16      20.898  -1.899  -9.837  1.00  0.00
ATOM    125  CB  GLN    16      19.960  -3.076  -9.599  1.00  0.00
ATOM    126  CG  GLN    16      19.890  -4.113 -10.706  1.00  0.00
ATOM    127  CD  GLN    16      18.814  -5.194 -10.411  1.00  0.00
ATOM    128  OE1 GLN    16      19.016  -6.224  -9.745  1.00  0.00
ATOM    129  NE2 GLN    16      17.560  -4.958 -10.826  1.00  0.00
ATOM    130  C   GLN    16      20.752  -1.353 -11.276  1.00  0.00
ATOM    131  O   GLN    16      21.650  -1.537 -12.088  1.00  0.00
ATOM    132  N   GLU    17      19.666  -0.684 -11.647  1.00  0.00
ATOM    133  CA  GLU    17      19.562  -0.044 -12.935  1.00  0.00
ATOM    134  CB  GLU    17      18.137   0.487 -13.133  1.00  0.00
ATOM    135  CG  GLU    17      17.119  -0.597 -13.532  1.00  0.00
ATOM    136  CD  GLU    17      16.487  -1.357 -12.271  1.00  0.00
ATOM    137  OE1 GLU    17      17.079  -2.473 -11.994  1.00  0.00
ATOM    138  OE2 GLU    17      15.556  -0.844 -11.622  1.00  0.00
ATOM    139  C   GLU    17      20.493   1.134 -13.059  1.00  0.00
ATOM    140  O   GLU    17      20.799   1.658 -14.123  1.00  0.00
ATOM    141  N   LYS    18      20.898   1.590 -11.880  1.00  0.00
ATOM    142  CA  LYS    18      21.523   2.841 -11.612  1.00  0.00
ATOM    143  CB  LYS    18      20.673   3.696 -10.556  1.00  0.00
ATOM    144  CG  LYS    18      21.146   5.123 -10.507  1.00  0.00
ATOM    145  CD  LYS    18      21.262   5.798 -11.911  1.00  0.00
ATOM    146  CE  LYS    18      20.127   5.785 -12.973  1.00  0.00
ATOM    147  NZ  LYS    18      20.301   4.789 -14.083  1.00  0.00
ATOM    148  C   LYS    18      22.973   2.677 -11.266  1.00  0.00
ATOM    149  O   LYS    18      23.542   3.148 -10.225  1.00  0.00
ATOM    150  N   ASN    19      23.675   1.988 -12.221  1.00  0.00
ATOM    151  CA  ASN    19      24.956   1.373 -12.115  1.00  0.00
ATOM    152  CB  ASN    19      24.821  -0.205 -11.974  1.00  0.00
ATOM    153  CG  ASN    19      25.936  -0.899 -11.270  1.00  0.00
ATOM    154  OD1 ASN    19      25.755  -1.519 -10.240  1.00  0.00
ATOM    155  ND2 ASN    19      27.192  -0.758 -11.702  1.00  0.00
ATOM    156  C   ASN    19      25.889   1.869 -13.293  1.00  0.00
ATOM    157  O   ASN    19      26.820   1.164 -13.599  1.00  0.00
ATOM    158  N   GLU    20      25.570   2.877 -14.042  1.00  0.00
ATOM    159  CA  GLU    20      26.551   3.642 -14.827  1.00  0.00
ATOM    160  CB  GLU    20      25.807   4.814 -15.537  1.00  0.00
ATOM    161  CG  GLU    20      24.513   4.335 -16.204  1.00  0.00
ATOM    162  CD  GLU    20      23.246   4.741 -15.402  1.00  0.00
ATOM    163  OE1 GLU    20      23.056   4.144 -14.298  1.00  0.00
ATOM    164  OE2 GLU    20      22.568   5.706 -15.791  1.00  0.00
ATOM    165  C   GLU    20      27.592   4.197 -13.880  1.00  0.00
ATOM    166  O   GLU    20      27.343   5.045 -13.037  1.00  0.00
ATOM    167  N   GLN    21      28.787   3.666 -13.863  1.00  0.00
ATOM    168  CA  GLN    21      29.919   4.002 -12.890  1.00  0.00
ATOM    169  CB  GLN    21      31.134   3.022 -13.159  1.00  0.00
ATOM    170  CG  GLN    21      30.760   1.579 -12.821  1.00  0.00
ATOM    171  CD  GLN    21      31.802   0.534 -13.025  1.00  0.00
ATOM    172  OE1 GLN    21      32.321   0.135 -14.017  1.00  0.00
ATOM    173  NE2 GLN    21      32.242   0.045 -11.856  1.00  0.00
ATOM    174  C   GLN    21      30.414   5.399 -12.862  1.00  0.00
ATOM    175  O   GLN    21      30.758   5.899 -11.805  1.00  0.00
ATOM    176  N   GLU    22      30.252   6.182 -13.953  1.00  0.00
ATOM    177  CA  GLU    22      30.478   7.550 -14.201  1.00  0.00
ATOM    178  CB  GLU    22      30.624   7.817 -15.713  1.00  0.00
ATOM    179  CG  GLU    22      31.671   6.911 -16.363  1.00  0.00
ATOM    180  CD  GLU    22      31.347   5.484 -16.658  1.00  0.00
ATOM    181  OE1 GLU    22      32.251   4.613 -16.765  1.00  0.00
ATOM    182  OE2 GLU    22      30.134   5.084 -16.581  1.00  0.00
ATOM    183  C   GLU    22      29.458   8.451 -13.502  1.00  0.00
ATOM    184  O   GLU    22      29.590   9.683 -13.598  1.00  0.00
ATOM    185  N   LEU    23      28.501   7.872 -12.724  1.00  0.00
ATOM    186  CA  LEU    23      27.539   8.642 -11.977  1.00  0.00
ATOM    187  CB  LEU    23      26.238   8.638 -12.769  1.00  0.00
ATOM    188  CG  LEU    23      25.002   9.516 -12.377  1.00  0.00
ATOM    189  CD1 LEU    23      25.440  11.030 -12.132  1.00  0.00
ATOM    190  CD2 LEU    23      23.951   9.361 -13.508  1.00  0.00
ATOM    191  C   LEU    23      27.300   7.992 -10.588  1.00  0.00
ATOM    192  O   LEU    23      27.054   8.772  -9.605  1.00  0.00
ATOM    193  N   LEU    24      27.377   6.647 -10.475  1.00  0.00
ATOM    194  CA  LEU    24      27.270   5.909  -9.182  1.00  0.00
ATOM    195  CB  LEU    24      27.049   4.439  -9.435  1.00  0.00
ATOM    196  CG  LEU    24      27.035   3.764  -8.070  1.00  0.00
ATOM    197  CD1 LEU    24      25.925   4.193  -7.169  1.00  0.00
ATOM    198  CD2 LEU    24      27.011   2.250  -8.405  1.00  0.00
ATOM    199  C   LEU    24      28.439   6.288  -8.290  1.00  0.00
ATOM    200  O   LEU    24      28.348   6.861  -7.248  1.00  0.00
ATOM    201  N   GLU    25      29.705   6.018  -8.700  1.00  0.00
ATOM    202  CA  GLU    25      30.892   5.894  -7.910  1.00  0.00
ATOM    203  CB  GLU    25      31.714   4.725  -8.529  1.00  0.00
ATOM    204  CG  GLU    25      30.946   3.403  -8.358  1.00  0.00
ATOM    205  CD  GLU    25      31.973   2.263  -8.612  1.00  0.00
ATOM    206  OE1 GLU    25      31.877   1.550  -9.604  1.00  0.00
ATOM    207  OE2 GLU    25      32.821   1.973  -7.698  1.00  0.00
ATOM    208  C   GLU    25      31.646   7.249  -7.913  1.00  0.00
ATOM    209  O   GLU    25      32.780   7.371  -8.314  1.00  0.00
ATOM    210  N   LEU    26      30.965   8.310  -7.428  1.00  0.00
ATOM    211  CA  LEU    26      31.536   9.532  -7.078  1.00  0.00
ATOM    212  CB  LEU    26      30.362  10.566  -6.894  1.00  0.00
ATOM    213  CG  LEU    26      30.901  12.029  -6.697  1.00  0.00
ATOM    214  CD1 LEU    26      31.671  12.618  -7.928  1.00  0.00
ATOM    215  CD2 LEU    26      29.747  12.976  -6.248  1.00  0.00
ATOM    216  C   LEU    26      32.611   9.373  -5.982  1.00  0.00
ATOM    217  O   LEU    26      33.512  10.181  -5.992  1.00  0.00
ATOM    218  N   ASP    27      32.612   8.329  -5.106  1.00  0.00
ATOM    219  CA  ASP    27      33.556   7.969  -4.072  1.00  0.00
ATOM    220  CB  ASP    27      32.984   6.862  -3.203  1.00  0.00
ATOM    221  CG  ASP    27      33.140   5.497  -3.899  1.00  0.00
ATOM    222  OD1 ASP    27      33.848   4.600  -3.299  1.00  0.00
ATOM    223  OD2 ASP    27      32.749   5.293  -5.059  1.00  0.00
ATOM    224  C   ASP    27      34.969   7.625  -4.633  1.00  0.00
ATOM    225  O   ASP    27      36.022   7.825  -3.974  1.00  0.00
ATOM    226  N   LYS    28      34.965   7.111  -5.865  1.00  0.00
ATOM    227  CA  LYS    28      36.149   6.770  -6.675  1.00  0.00
ATOM    228  CB  LYS    28      36.051   5.313  -7.192  1.00  0.00
ATOM    229  CG  LYS    28      36.457   4.379  -6.066  1.00  0.00
ATOM    230  CD  LYS    28      36.103   2.933  -6.547  1.00  0.00
ATOM    231  CE  LYS    28      35.236   2.186  -5.572  1.00  0.00
ATOM    232  NZ  LYS    28      33.886   2.758  -5.448  1.00  0.00
ATOM    233  C   LYS    28      36.326   7.806  -7.799  1.00  0.00
ATOM    234  O   LYS    28      37.114   7.545  -8.736  1.00  0.00
ATOM    235  N   TRP    29      35.531   8.894  -7.713  1.00  0.00
ATOM    236  CA  TRP    29      35.471  10.013  -8.759  1.00  0.00
ATOM    237  CB  TRP    29      36.526  11.061  -8.449  1.00  0.00
ATOM    238  CG  TRP    29      37.926  10.558  -7.999  1.00  0.00
ATOM    239  CD1 TRP    29      38.237  10.063  -6.782  1.00  0.00
ATOM    240  NE1 TRP    29      39.562   9.686  -6.778  1.00  0.00
ATOM    241  CE2 TRP    29      40.203   9.977  -7.997  1.00  0.00
ATOM    242  CZ2 TRP    29      41.516   9.875  -8.400  1.00  0.00
ATOM    243  CZ3 TRP    29      40.814  10.714 -10.564  1.00  0.00
ATOM    244  CE3 TRP    29      39.527  10.923 -10.051  1.00  0.00
ATOM    245  CD2 TRP    29      39.206  10.576  -8.775  1.00  0.00
ATOM    246  C   TRP    29      35.257   9.563 -10.218  1.00  0.00
ATOM    247  O   TRP    29      35.696  10.294 -11.117  1.00  0.00
ATOM    248  N   ALA    30      34.647   8.376 -10.473  1.00  0.00
ATOM    249  CA  ALA    30      34.508   7.818 -11.773  1.00  0.00
ATOM    250  CB  ALA    30      33.993   6.299 -11.694  1.00  0.00
ATOM    251  C   ALA    30      33.701   8.625 -12.841  1.00  0.00
ATOM    252  O   ALA    30      33.812   8.389 -14.012  1.00  0.00
ATOM    253  N   SER    31      32.949   9.643 -12.431  1.00  0.00
ATOM    254  CA  SER    31      32.471  10.713 -13.322  1.00  0.00
ATOM    255  CB  SER    31      31.496  11.682 -12.572  1.00  0.00
ATOM    256  OG  SER    31      30.805  11.050 -11.536  1.00  0.00
ATOM    257  C   SER    31      33.540  11.507 -14.005  1.00  0.00
ATOM    258  O   SER    31      33.189  11.965 -15.170  1.00  0.00
ATOM    259  N   LEU    32      34.692  11.740 -13.309  1.00  0.00
ATOM    260  CA  LEU    32      35.879  12.363 -13.960  1.00  0.00
ATOM    261  CB  LEU    32      36.678  13.160 -12.884  1.00  0.00
ATOM    262  CG  LEU    32      37.710  14.201 -13.298  1.00  0.00
ATOM    263  CD1 LEU    32      37.030  15.290 -14.128  1.00  0.00
ATOM    264  CD2 LEU    32      38.352  14.732 -11.935  1.00  0.00
ATOM    265  C   LEU    32      36.775  11.426 -14.801  1.00  0.00
ATOM    266  O   LEU    32      37.077  11.750 -15.950  1.00  0.00
ATOM    267  N   TRP    33      37.181  10.228 -14.384  1.00  0.00
ATOM    268  CA  TRP    33      37.551   9.060 -15.260  1.00  0.00
ATOM    269  CB  TRP    33      38.986   9.163 -15.547  1.00  0.00
ATOM    270  CG  TRP    33      39.487   8.098 -16.545  1.00  0.00
ATOM    271  CD1 TRP    33      40.448   7.151 -16.475  1.00  0.00
ATOM    272  NE1 TRP    33      40.373   6.321 -17.572  1.00  0.00
ATOM    273  CE2 TRP    33      39.442   6.784 -18.470  1.00  0.00
ATOM    274  CZ2 TRP    33      38.795   6.330 -19.664  1.00  0.00
ATOM    275  CZ3 TRP    33      37.460   8.292 -19.820  1.00  0.00
ATOM    276  CE3 TRP    33      37.949   8.756 -18.556  1.00  0.00
ATOM    277  CD2 TRP    33      38.962   7.984 -17.870  1.00  0.00
ATOM    278  C   TRP    33      37.289   7.645 -14.521  1.00  0.00
ATOM    279  O   TRP    33      37.527   7.603 -13.333  1.00  0.00
ATOM    280  N   ASN    34      36.802   6.633 -15.243  1.00  0.00
ATOM    281  CA  ASN    34      36.576   5.303 -14.700  1.00  0.00
ATOM    282  CB  ASN    34      35.497   4.542 -15.528  1.00  0.00
ATOM    283  CG  ASN    34      35.043   3.199 -15.046  1.00  0.00
ATOM    284  OD1 ASN    34      35.734   2.400 -14.393  1.00  0.00
ATOM    285  ND2 ASN    34      33.892   2.807 -15.473  1.00  0.00
ATOM    286  C   ASN    34      37.893   4.580 -14.506  1.00  0.00
ATOM    287  O   ASN    34      38.571   4.186 -15.414  1.00  0.00
ATOM    288  N   TRP    35      38.331   4.421 -13.248  1.00  0.00
ATOM    289  CA  TRP    35      39.528   3.626 -12.878  1.00  0.00
ATOM    290  CB  TRP    35      40.267   4.241 -11.686  1.00  0.00
ATOM    291  CG  TRP    35      40.550   5.686 -11.737  1.00  0.00
ATOM    292  CD1 TRP    35      39.918   6.716 -11.093  1.00  0.00
ATOM    293  NE1 TRP    35      40.339   7.934 -11.524  1.00  0.00
ATOM    294  CE2 TRP    35      41.361   7.779 -12.472  1.00  0.00
ATOM    295  CZ2 TRP    35      42.150   8.721 -13.204  1.00  0.00
ATOM    296  CZ3 TRP    35      43.308   6.821 -14.266  1.00  0.00
ATOM    297  CE3 TRP    35      42.472   5.931 -13.553  1.00  0.00
ATOM    298  CD2 TRP    35      41.483   6.372 -12.600  1.00  0.00
ATOM    299  C   TRP    35      39.175   2.189 -12.513  1.00  0.00
ATOM    300  O   TRP    35      40.130   1.426 -12.372  1.00  0.00
ATOM    301  N   PHE    36      37.963   1.772 -12.419  1.00  0.00
ATOM    302  CA  PHE    36      37.469   0.535 -11.754  1.00  0.00
ATOM    303  CB  PHE    36      36.920   0.971 -10.361  1.00  0.00
ATOM    304  CG  PHE    36      36.524  -0.150  -9.403  1.00  0.00
ATOM    305  CD1 PHE    36      37.477  -1.137  -8.991  1.00  0.00
ATOM    306  CE1 PHE    36      37.185  -2.143  -8.088  1.00  0.00
ATOM    307  CZ  PHE    36      35.921  -2.141  -7.535  1.00  0.00
ATOM    308  CE2 PHE    36      34.996  -1.135  -7.895  1.00  0.00
ATOM    309  CD2 PHE    36      35.209  -0.200  -8.901  1.00  0.00
ATOM    310  C   PHE    36      36.378  -0.134 -12.641  1.00  0.00
ATOM    311  O   PHE    36      36.722  -1.110 -13.284  1.00  0.00
ATOM    312  OXT PHE    36      35.255   0.358 -12.726  1.00  0.00
TER
END
