# Supplementary material for: In silico approaches for predicting the half-life of natural and modified peptides in blood
Source: PLoS One. 2018 Jun 1;13(6):e0196829. doi: 10.1371/journal.pone.0196829 (PMC5983457; doi:10.1371/journal.pone.0196829)
Supplement: S3 File — (ZIP) [file pone.0196829.s009.zip › 3may2018_261_pdb_files/1790.pdb]

PFRMAT TS
TARGET 1790
AUTHOR Raghava-GPS-serv
METHOD PEPSTR
MODEL  1  REFINED
PARENT N/A
ATOM      1  N   TRP     1       9.501  -8.043   1.090  1.00  0.00
ATOM      2  CA  TRP     1       9.960  -7.393  -0.125  1.00  0.00
ATOM      3  CB  TRP     1      10.506  -5.995   0.231  1.00  0.00
ATOM      4  CG  TRP     1      10.839  -5.180  -1.018  1.00  0.00
ATOM      5  CD1 TRP     1      12.006  -4.504  -1.228  1.00  0.00
ATOM      6  NE1 TRP     1      11.852  -3.658  -2.318  1.00  0.00
ATOM      7  CE2 TRP     1      10.630  -3.865  -2.970  1.00  0.00
ATOM      8  CZ2 TRP     1      10.118  -3.293  -4.122  1.00  0.00
ATOM      9  CZ3 TRP     1       8.167  -4.704  -3.805  1.00  0.00
ATOM     10  CE3 TRP     1       8.585  -5.070  -2.551  1.00  0.00
ATOM     11  CD2 TRP     1       9.946  -4.751  -2.117  1.00  0.00
ATOM     12  C   TRP     1      11.031  -8.399  -0.748  1.00  0.00
ATOM     13  O   TRP     1      11.003  -9.597  -0.497  1.00  0.00
ATOM     14  N   GLN     2      12.061  -7.878  -1.505  1.00  0.00
ATOM     15  CA  GLN     2      13.090  -8.689  -2.124  1.00  0.00
ATOM     16  CB  GLN     2      12.455  -9.200  -3.459  1.00  0.00
ATOM     17  CG  GLN     2      13.042 -10.489  -4.067  1.00  0.00
ATOM     18  CD  GLN     2      14.337 -10.390  -4.800  1.00  0.00
ATOM     19  OE1 GLN     2      14.698  -9.368  -5.364  1.00  0.00
ATOM     20  NE2 GLN     2      15.150 -11.392  -4.743  1.00  0.00
ATOM     21  C   GLN     2      14.450  -7.923  -2.390  1.00  0.00
ATOM     22  O   GLN     2      14.528  -6.729  -2.563  1.00  0.00
ATOM     23  N   GLU     3      15.535  -8.762  -2.375  1.00  0.00
ATOM     24  CA  GLU     3      16.960  -8.333  -2.458  1.00  0.00
ATOM     25  CB  GLU     3      17.859  -9.527  -2.569  1.00  0.00
ATOM     26  CG  GLU     3      17.487 -10.519  -1.427  1.00  0.00
ATOM     27  CD  GLU     3      16.517 -11.577  -1.956  1.00  0.00
ATOM     28  OE1 GLU     3      17.016 -12.636  -2.443  1.00  0.00
ATOM     29  OE2 GLU     3      15.271 -11.397  -1.717  1.00  0.00
ATOM     30  C   GLU     3      17.503  -7.434  -3.676  1.00  0.00
ATOM     31  O   GLU     3      18.618  -6.879  -3.551  1.00  0.00
ATOM     32  N   TRP     4      16.758  -7.319  -4.774  1.00  0.00
ATOM     33  CA  TRP     4      16.982  -6.290  -5.815  1.00  0.00
ATOM     34  CB  TRP     4      15.979  -6.402  -7.011  1.00  0.00
ATOM     35  CG  TRP     4      14.777  -5.611  -6.858  1.00  0.00
ATOM     36  CD1 TRP     4      13.807  -5.825  -5.888  1.00  0.00
ATOM     37  NE1 TRP     4      12.886  -4.826  -6.093  1.00  0.00
ATOM     38  CE2 TRP     4      13.073  -4.072  -7.230  1.00  0.00
ATOM     39  CZ2 TRP     4      12.413  -2.986  -7.765  1.00  0.00
ATOM     40  CZ3 TRP     4      14.318  -2.430  -9.054  1.00  0.00
ATOM     41  CE3 TRP     4      15.016  -3.488  -8.552  1.00  0.00
ATOM     42  CD2 TRP     4      14.446  -4.361  -7.586  1.00  0.00
ATOM     43  C   TRP     4      16.988  -4.835  -5.289  1.00  0.00
ATOM     44  O   TRP     4      17.418  -3.939  -6.007  1.00  0.00
ATOM     45  N   GLU     5      16.539  -4.697  -4.027  1.00  0.00
ATOM     46  CA  GLU     5      16.560  -3.473  -3.230  1.00  0.00
ATOM     47  CB  GLU     5      15.673  -3.693  -1.978  1.00  0.00
ATOM     48  CG  GLU     5      15.131  -2.411  -1.268  1.00  0.00
ATOM     49  CD  GLU     5      14.660  -1.323  -2.294  1.00  0.00
ATOM     50  OE1 GLU     5      13.545  -1.531  -2.887  1.00  0.00
ATOM     51  OE2 GLU     5      15.458  -0.501  -2.713  1.00  0.00
ATOM     52  C   GLU     5      18.077  -3.111  -2.904  1.00  0.00
ATOM     53  O   GLU     5      18.376  -2.042  -2.444  1.00  0.00
ATOM     54  N   GLN     6      19.002  -3.967  -3.234  1.00  0.00
ATOM     55  CA  GLN     6      20.393  -3.684  -3.196  1.00  0.00
ATOM     56  CB  GLN     6      21.263  -4.871  -3.655  1.00  0.00
ATOM     57  CG  GLN     6      21.112  -5.271  -5.141  1.00  0.00
ATOM     58  CD  GLN     6      21.657  -6.677  -5.385  1.00  0.00
ATOM     59  OE1 GLN     6      22.685  -6.880  -5.895  1.00  0.00
ATOM     60  NE2 GLN     6      20.964  -7.703  -4.974  1.00  0.00
ATOM     61  C   GLN     6      20.696  -2.413  -3.984  1.00  0.00
ATOM     62  O   GLN     6      21.783  -1.887  -3.903  1.00  0.00
ATOM     63  N   LYS     7      19.838  -1.865  -4.872  1.00  0.00
ATOM     64  CA  LYS     7      19.991  -0.517  -5.403  1.00  0.00
ATOM     65  CB  LYS     7      18.837  -0.118  -6.293  1.00  0.00
ATOM     66  CG  LYS     7      17.434  -0.370  -5.723  1.00  0.00
ATOM     67  CD  LYS     7      16.329   0.054  -6.651  1.00  0.00
ATOM     68  CE  LYS     7      14.925  -0.497  -6.261  1.00  0.00
ATOM     69  NZ  LYS     7      14.482   0.125  -5.021  1.00  0.00
ATOM     70  C   LYS     7      20.170   0.601  -4.373  1.00  0.00
ATOM     71  O   LYS     7      20.765   1.638  -4.611  1.00  0.00
ATOM     72  N   ILE     8      19.501   0.417  -3.194  1.00  0.00
ATOM     73  CA  ILE     8      19.821   1.226  -2.026  1.00  0.00
ATOM     74  CB  ILE     8      18.741   1.044  -0.928  1.00  0.00
ATOM     75  CG2 ILE     8      19.197   0.022   0.130  1.00  0.00
ATOM     76  CG1 ILE     8      18.568   2.449  -0.236  1.00  0.00
ATOM     77  CD1 ILE     8      17.689   2.488   1.030  1.00  0.00
ATOM     78  C   ILE     8      21.273   1.226  -1.460  1.00  0.00
ATOM     79  O   ILE     8      21.870   2.258  -1.139  1.00  0.00
ATOM     80  N   THR     9      21.890   0.060  -1.462  1.00  0.00
ATOM     81  CA  THR     9      23.329  -0.180  -1.125  1.00  0.00
ATOM     82  CB  THR     9      23.598  -1.631  -0.703  1.00  0.00
ATOM     83  CG2 THR     9      23.063  -1.895   0.710  1.00  0.00
ATOM     84  OG1 THR     9      22.855  -2.435  -1.605  1.00  0.00
ATOM     85  C   THR     9      24.237   0.108  -2.305  1.00  0.00
ATOM     86  O   THR     9      25.406   0.327  -2.046  1.00  0.00
ATOM     87  N   ALA    10      23.764   0.184  -3.580  1.00  0.00
ATOM     88  CA  ALA    10      24.606   0.545  -4.734  1.00  0.00
ATOM     89  CB  ALA    10      24.270  -0.593  -5.714  1.00  0.00
ATOM     90  C   ALA    10      24.429   2.026  -5.173  1.00  0.00
ATOM     91  O   ALA    10      24.696   2.380  -6.287  1.00  0.00
ATOM     92  N   LEU    11      23.914   2.884  -4.281  1.00  0.00
ATOM     93  CA  LEU    11      23.678   4.291  -4.261  1.00  0.00
ATOM     94  CB  LEU    11      25.030   5.005  -4.291  1.00  0.00
ATOM     95  CG  LEU    11      25.169   6.431  -3.912  1.00  0.00
ATOM     96  CD1 LEU    11      24.969   6.653  -2.415  1.00  0.00
ATOM     97  CD2 LEU    11      26.626   7.040  -4.122  1.00  0.00
ATOM     98  C   LEU    11      22.826   4.861  -5.416  1.00  0.00
ATOM     99  O   LEU    11      22.265   5.896  -5.150  1.00  0.00
ATOM    100  N   LEU    12      22.638   4.205  -6.540  1.00  0.00
ATOM    101  CA  LEU    12      21.771   4.809  -7.601  1.00  0.00
ATOM    102  CB  LEU    12      22.118   4.181  -9.006  1.00  0.00
ATOM    103  CG  LEU    12      21.530   2.762  -9.265  1.00  0.00
ATOM    104  CD1 LEU    12      21.648   2.424 -10.771  1.00  0.00
ATOM    105  CD2 LEU    12      22.171   1.688  -8.414  1.00  0.00
ATOM    106  C   LEU    12      20.282   4.853  -7.336  1.00  0.00
ATOM    107  O   LEU    12      19.470   5.263  -8.194  1.00  0.00
ATOM    108  N   GLU    13      19.855   4.505  -6.127  1.00  0.00
ATOM    109  CA  GLU    13      18.553   4.930  -5.608  1.00  0.00
ATOM    110  CB  GLU    13      17.951   3.669  -4.986  1.00  0.00
ATOM    111  CG  GLU    13      16.579   3.769  -4.386  1.00  0.00
ATOM    112  CD  GLU    13      15.459   3.766  -5.448  1.00  0.00
ATOM    113  OE1 GLU    13      15.479   4.564  -6.400  1.00  0.00
ATOM    114  OE2 GLU    13      14.629   2.805  -5.531  1.00  0.00
ATOM    115  C   GLU    13      18.668   6.057  -4.579  1.00  0.00
ATOM    116  O   GLU    13      17.814   6.962  -4.603  1.00  0.00
ATOM    117  N   GLN    14      19.741   6.137  -3.731  1.00  0.00
ATOM    118  CA  GLN    14      19.799   7.188  -2.706  1.00  0.00
ATOM    119  CB  GLN    14      20.594   6.759  -1.517  1.00  0.00
ATOM    120  CG  GLN    14      19.956   5.770  -0.543  1.00  0.00
ATOM    121  CD  GLN    14      20.837   5.560   0.684  1.00  0.00
ATOM    122  OE1 GLN    14      20.744   6.256   1.678  1.00  0.00
ATOM    123  NE2 GLN    14      21.703   4.514   0.638  1.00  0.00
ATOM    124  C   GLN    14      20.283   8.491  -3.269  1.00  0.00
ATOM    125  O   GLN    14      20.078   9.525  -2.661  1.00  0.00
ATOM    126  N   ALA    15      20.909   8.524  -4.405  1.00  0.00
ATOM    127  CA  ALA    15      21.460   9.714  -5.036  1.00  0.00
ATOM    128  CB  ALA    15      22.948   9.418  -5.323  1.00  0.00
ATOM    129  C   ALA    15      20.711  10.290  -6.229  1.00  0.00
ATOM    130  O   ALA    15      21.246  11.014  -7.030  1.00  0.00
ATOM    131  N   GLN    16      19.390  10.227  -6.325  1.00  0.00
ATOM    132  CA  GLN    16      18.537  10.776  -7.521  1.00  0.00
ATOM    133  CB  GLN    16      17.258   9.940  -7.617  1.00  0.00
ATOM    134  CG  GLN    16      17.694   8.626  -8.052  1.00  0.00
ATOM    135  CD  GLN    16      16.570   7.570  -8.212  1.00  0.00
ATOM    136  OE1 GLN    16      16.233   7.088  -9.284  1.00  0.00
ATOM    137  NE2 GLN    16      16.055   7.239  -7.105  1.00  0.00
ATOM    138  C   GLN    16      18.299  12.313  -7.549  1.00  0.00
ATOM    139  O   GLN    16      17.197  12.744  -7.900  1.00  0.00
ATOM    140  N   ILE    17      19.342  13.123  -7.245  1.00  0.00
ATOM    141  CA  ILE    17      19.420  14.604  -7.521  1.00  0.00
ATOM    142  CB  ILE    17      20.038  15.354  -6.365  1.00  0.00
ATOM    143  CG2 ILE    17      21.409  14.757  -5.990  1.00  0.00
ATOM    144  CG1 ILE    17      20.102  16.877  -6.554  1.00  0.00
ATOM    145  CD1 ILE    17      20.424  17.632  -5.359  1.00  0.00
ATOM    146  C   ILE    17      20.047  14.901  -8.913  1.00  0.00
ATOM    147  O   ILE    17      21.215  15.329  -9.032  1.00  0.00
ATOM    148  N   GLN    18      19.255  14.628  -9.926  1.00  0.00
ATOM    149  CA  GLN    18      19.833  14.388 -11.274  1.00  0.00
ATOM    150  CB  GLN    18      18.894  13.551 -12.145  1.00  0.00
ATOM    151  CG  GLN    18      19.162  12.033 -11.740  1.00  0.00
ATOM    152  CD  GLN    18      18.664  11.131 -12.803  1.00  0.00
ATOM    153  OE1 GLN    18      17.579  10.602 -12.685  1.00  0.00
ATOM    154  NE2 GLN    18      19.387  10.885 -13.819  1.00  0.00
ATOM    155  C   GLN    18      20.044  15.675 -12.070  1.00  0.00
ATOM    156  O   GLN    18      19.535  16.772 -11.709  1.00  0.00
ATOM    157  N   GLN    19      20.950  15.575 -13.088  1.00  0.00
ATOM    158  CA  GLN    19      21.021  16.304 -14.350  1.00  0.00
ATOM    159  CB  GLN    19      22.475  16.732 -14.555  1.00  0.00
ATOM    160  CG  GLN    19      22.630  17.856 -13.561  1.00  0.00
ATOM    161  CD  GLN    19      21.678  19.050 -13.833  1.00  0.00
ATOM    162  OE1 GLN    19      21.410  19.436 -14.992  1.00  0.00
ATOM    163  NE2 GLN    19      20.988  19.546 -12.789  1.00  0.00
ATOM    164  C   GLN    19      20.311  15.634 -15.539  1.00  0.00
ATOM    165  O   GLN    19      19.716  16.377 -16.292  1.00  0.00
ATOM    166  N   GLU    20      20.430  14.282 -15.707  1.00  0.00
ATOM    167  CA  GLU    20      19.806  13.481 -16.796  1.00  0.00
ATOM    168  CB  GLU    20      18.279  13.413 -16.470  1.00  0.00
ATOM    169  CG  GLU    20      17.429  12.515 -17.379  1.00  0.00
ATOM    170  CD  GLU    20      17.011  11.222 -16.688  1.00  0.00
ATOM    171  OE1 GLU    20      15.812  11.027 -16.360  1.00  0.00
ATOM    172  OE2 GLU    20      17.883  10.355 -16.398  1.00  0.00
ATOM    173  C   GLU    20      20.145  13.937 -18.260  1.00  0.00
ATOM    174  O   GLU    20      19.270  14.378 -19.010  1.00  0.00
ATOM    175  N   LYS    21      21.473  14.121 -18.533  1.00  0.00
ATOM    176  CA  LYS    21      21.767  14.730 -19.847  1.00  0.00
ATOM    177  CB  LYS    21      21.690  16.217 -19.842  1.00  0.00
ATOM    178  CG  LYS    21      22.366  17.038 -18.753  1.00  0.00
ATOM    179  CD  LYS    21      22.160  18.580 -18.897  1.00  0.00
ATOM    180  CE  LYS    21      20.718  19.135 -18.734  1.00  0.00
ATOM    181  NZ  LYS    21      20.204  18.741 -17.403  1.00  0.00
ATOM    182  C   LYS    21      23.115  14.260 -20.420  1.00  0.00
ATOM    183  O   LYS    21      23.344  14.487 -21.637  1.00  0.00
ATOM    184  N   ASN    22      24.098  13.770 -19.713  1.00  0.00
ATOM    185  CA  ASN    22      25.433  13.507 -20.236  1.00  0.00
ATOM    186  CB  ASN    22      26.431  14.626 -19.827  1.00  0.00
ATOM    187  CG  ASN    22      26.467  14.896 -18.375  1.00  0.00
ATOM    188  OD1 ASN    22      25.703  15.785 -17.911  1.00  0.00
ATOM    189  ND2 ASN    22      27.256  14.259 -17.560  1.00  0.00
ATOM    190  C   ASN    22      25.914  12.100 -19.797  1.00  0.00
ATOM    191  O   ASN    22      25.394  11.572 -18.762  1.00  0.00
ATOM    192  N   GLU    23      26.888  11.526 -20.488  1.00  0.00
ATOM    193  CA  GLU    23      27.578  10.277 -20.191  1.00  0.00
ATOM    194  CB  GLU    23      28.881  10.082 -21.019  1.00  0.00
ATOM    195  CG  GLU    23      30.051  10.998 -20.677  1.00  0.00
ATOM    196  CD  GLU    23      29.632  12.459 -20.504  1.00  0.00
ATOM    197  OE1 GLU    23      29.386  12.954 -19.386  1.00  0.00
ATOM    198  OE2 GLU    23      29.404  13.070 -21.600  1.00  0.00
ATOM    199  C   GLU    23      27.799   9.946 -18.688  1.00  0.00
ATOM    200  O   GLU    23      27.552   8.821 -18.268  1.00  0.00
ATOM    201  N   TYR    24      28.110  10.862 -17.837  1.00  0.00
ATOM    202  CA  TYR    24      28.293  10.688 -16.364  1.00  0.00
ATOM    203  CB  TYR    24      29.423  11.588 -15.793  1.00  0.00
ATOM    204  CG  TYR    24      30.758  10.877 -15.723  1.00  0.00
ATOM    205  CD1 TYR    24      31.593  10.934 -16.839  1.00  0.00
ATOM    206  CE1 TYR    24      32.711  10.081 -16.961  1.00  0.00
ATOM    207  CZ  TYR    24      33.190   9.372 -15.863  1.00  0.00
ATOM    208  CE2 TYR    24      32.387   9.401 -14.651  1.00  0.00
ATOM    209  CD2 TYR    24      31.157  10.133 -14.586  1.00  0.00
ATOM    210  C   TYR    24      27.046  10.858 -15.472  1.00  0.00
ATOM    211  O   TYR    24      27.155  10.618 -14.300  1.00  0.00
ATOM    212  N   GLU    25      25.878  11.296 -15.909  1.00  0.00
ATOM    213  CA  GLU    25      24.630  11.558 -15.278  1.00  0.00
ATOM    214  CB  GLU    25      24.628  12.953 -14.656  1.00  0.00
ATOM    215  CG  GLU    25      23.966  12.901 -13.282  1.00  0.00
ATOM    216  CD  GLU    25      22.540  12.239 -13.235  1.00  0.00
ATOM    217  OE1 GLU    25      22.467  11.010 -12.928  1.00  0.00
ATOM    218  OE2 GLU    25      21.531  12.951 -13.494  1.00  0.00
ATOM    219  C   GLU    25      23.353  11.286 -16.055  1.00  0.00
ATOM    220  O   GLU    25      22.774  12.166 -16.680  1.00  0.00
ATOM    221  N   LEU    26      22.885  10.052 -15.957  1.00  0.00
ATOM    222  CA  LEU    26      21.568   9.518 -16.402  1.00  0.00
ATOM    223  CB  LEU    26      21.807   9.166 -17.910  1.00  0.00
ATOM    224  CG  LEU    26      22.271  10.078 -18.998  1.00  0.00
ATOM    225  CD1 LEU    26      22.640   9.432 -20.302  1.00  0.00
ATOM    226  CD2 LEU    26      20.982  10.919 -19.294  1.00  0.00
ATOM    227  C   LEU    26      21.184   8.300 -15.530  1.00  0.00
ATOM    228  O   LEU    26      20.966   7.220 -16.122  1.00  0.00
ATOM    229  N   GLN    27      21.302   8.391 -14.205  1.00  0.00
ATOM    230  CA  GLN    27      21.704   7.314 -13.387  1.00  0.00
ATOM    231  CB  GLN    27      22.027   7.921 -12.009  1.00  0.00
ATOM    232  CG  GLN    27      20.874   8.403 -11.242  1.00  0.00
ATOM    233  CD  GLN    27      21.326   8.969  -9.918  1.00  0.00
ATOM    234  OE1 GLN    27      21.026   8.507  -8.803  1.00  0.00
ATOM    235  NE2 GLN    27      21.770  10.198  -9.975  1.00  0.00
ATOM    236  C   GLN    27      20.792   6.124 -13.272  1.00  0.00
ATOM    237  O   GLN    27      21.247   5.081 -12.862  1.00  0.00
ATOM    238  N   LYS    28      19.472   6.172 -13.591  1.00  0.00
ATOM    239  CA  LYS    28      18.389   5.199 -13.162  1.00  0.00
ATOM    240  CB  LYS    28      17.027   5.951 -13.127  1.00  0.00
ATOM    241  CG  LYS    28      17.063   7.313 -12.394  1.00  0.00
ATOM    242  CD  LYS    28      15.609   7.935 -12.258  1.00  0.00
ATOM    243  CE  LYS    28      14.908   8.393 -13.531  1.00  0.00
ATOM    244  NZ  LYS    28      15.826   9.254 -14.289  1.00  0.00
ATOM    245  C   LYS    28      18.351   3.876 -13.940  1.00  0.00
ATOM    246  O   LYS    28      17.205   3.457 -14.254  1.00  0.00
ATOM    247  N   LEU    29      19.482   3.322 -14.193  1.00  0.00
ATOM    248  CA  LEU    29      19.590   1.983 -14.844  1.00  0.00
ATOM    249  CB  LEU    29      21.122   1.734 -14.991  1.00  0.00
ATOM    250  CG  LEU    29      21.642   0.674 -16.019  1.00  0.00
ATOM    251  CD1 LEU    29      21.606   1.103 -17.448  1.00  0.00
ATOM    252  CD2 LEU    29      23.157   0.425 -15.732  1.00  0.00
ATOM    253  C   LEU    29      19.023   0.776 -14.123  1.00  0.00
ATOM    254  O   LEU    29      18.700  -0.191 -14.797  1.00  0.00
ATOM    255  N   ASP    30      18.933   0.832 -12.819  1.00  0.00
ATOM    256  CA  ASP    30      18.245  -0.217 -12.085  1.00  0.00
ATOM    257  CB  ASP    30      18.601  -0.005 -10.557  1.00  0.00
ATOM    258  CG  ASP    30      18.254   1.454 -10.043  1.00  0.00
ATOM    259  OD1 ASP    30      17.988   1.516  -8.816  1.00  0.00
ATOM    260  OD2 ASP    30      18.171   2.482 -10.826  1.00  0.00
ATOM    261  C   ASP    30      16.762  -0.231 -12.222  1.00  0.00
ATOM    262  O   ASP    30      16.134  -1.253 -12.138  1.00  0.00
ATOM    263  N   LYS    31      16.207   0.994 -12.432  1.00  0.00
ATOM    264  CA  LYS    31      14.744   1.138 -12.766  1.00  0.00
ATOM    265  CB  LYS    31      14.162   2.509 -12.219  1.00  0.00
ATOM    266  CG  LYS    31      13.662   2.641 -10.775  1.00  0.00
ATOM    267  CD  LYS    31      14.661   2.792  -9.620  1.00  0.00
ATOM    268  CE  LYS    31      15.654   3.932  -9.753  1.00  0.00
ATOM    269  NZ  LYS    31      16.860   3.970  -8.857  1.00  0.00
ATOM    270  C   LYS    31      14.495   1.041 -14.307  1.00  0.00
ATOM    271  O   LYS    31      13.371   1.207 -14.798  1.00  0.00
ATOM    272  N   TRP    32      15.593   0.952 -15.106  1.00  0.00
ATOM    273  CA  TRP    32      15.863   1.423 -16.485  1.00  0.00
ATOM    274  CB  TRP    32      15.662   0.319 -17.600  1.00  0.00
ATOM    275  CG  TRP    32      16.749   0.435 -18.646  1.00  0.00
ATOM    276  CD1 TRP    32      16.834   1.299 -19.657  1.00  0.00
ATOM    277  NE1 TRP    32      17.884   1.019 -20.506  1.00  0.00
ATOM    278  CE2 TRP    32      18.708   0.078 -19.957  1.00  0.00
ATOM    279  CZ2 TRP    32      19.823  -0.624 -20.424  1.00  0.00
ATOM    280  CZ3 TRP    32      19.592  -2.168 -18.617  1.00  0.00
ATOM    281  CE3 TRP    32      18.478  -1.539 -18.172  1.00  0.00
ATOM    282  CD2 TRP    32      17.877  -0.446 -18.869  1.00  0.00
ATOM    283  C   TRP    32      14.954   2.654 -16.774  1.00  0.00
ATOM    284  O   TRP    32      14.496   2.688 -17.933  1.00  0.00
ATOM    285  N   ALA    33      14.640   3.572 -15.841  1.00  0.00
ATOM    286  CA  ALA    33      13.825   4.761 -16.154  1.00  0.00
ATOM    287  CB  ALA    33      12.931   5.124 -14.993  1.00  0.00
ATOM    288  C   ALA    33      14.704   5.953 -16.572  1.00  0.00
ATOM    289  O   ALA    33      14.210   7.065 -16.656  1.00  0.00
ATOM    290  N   SER    34      15.979   5.737 -16.826  1.00  0.00
ATOM    291  CA  SER    34      16.860   6.712 -17.537  1.00  0.00
ATOM    292  CB  SER    34      18.094   7.076 -16.680  1.00  0.00
ATOM    293  OG  SER    34      17.881   7.963 -15.613  1.00  0.00
ATOM    294  C   SER    34      17.355   5.915 -18.732  1.00  0.00
ATOM    295  O   SER    34      17.619   4.716 -18.582  1.00  0.00
ATOM    296  N   LEU    35      17.492   6.465 -19.941  1.00  0.00
ATOM    297  CA  LEU    35      18.059   5.768 -21.145  1.00  0.00
ATOM    298  CB  LEU    35      17.360   6.318 -22.417  1.00  0.00
ATOM    299  CG  LEU    35      15.958   5.708 -22.761  1.00  0.00
ATOM    300  CD1 LEU    35      15.024   6.035 -21.610  1.00  0.00
ATOM    301  CD2 LEU    35      15.352   6.288 -24.053  1.00  0.00
ATOM    302  C   LEU    35      19.555   6.087 -21.110  1.00  0.00
ATOM    303  O   LEU    35      19.998   7.149 -21.491  1.00  0.00
ATOM    304  N   TRP    36      20.395   5.127 -20.708  1.00  0.00
ATOM    305  CA  TRP    36      21.823   5.382 -20.551  1.00  0.00
ATOM    306  CB  TRP    36      22.240   5.299 -19.078  1.00  0.00
ATOM    307  CG  TRP    36      23.546   5.779 -18.528  1.00  0.00
ATOM    308  CD1 TRP    36      24.416   6.563 -19.187  1.00  0.00
ATOM    309  NE1 TRP    36      25.363   7.110 -18.342  1.00  0.00
ATOM    310  CE2 TRP    36      25.256   6.571 -17.075  1.00  0.00
ATOM    311  CZ2 TRP    36      26.033   6.643 -15.864  1.00  0.00
ATOM    312  CZ3 TRP    36      24.375   5.204 -14.753  1.00  0.00
ATOM    313  CE3 TRP    36      23.697   5.059 -15.971  1.00  0.00
ATOM    314  CD2 TRP    36      24.119   5.689 -17.140  1.00  0.00
ATOM    315  C   TRP    36      22.677   4.595 -21.508  1.00  0.00
ATOM    316  O   TRP    36      23.951   4.773 -21.563  1.00  0.00
ATOM    317  N   GLU    37      22.087   3.680 -22.366  1.00  0.00
ATOM    318  CA  GLU    37      22.769   2.665 -23.102  1.00  0.00
ATOM    319  CB  GLU    37      21.827   1.555 -23.430  1.00  0.00
ATOM    320  CG  GLU    37      20.587   1.959 -24.329  1.00  0.00
ATOM    321  CD  GLU    37      19.583   2.917 -23.671  1.00  0.00
ATOM    322  OE1 GLU    37      19.509   4.043 -24.216  1.00  0.00
ATOM    323  OE2 GLU    37      19.090   2.654 -22.559  1.00  0.00
ATOM    324  C   GLU    37      23.593   3.168 -24.306  1.00  0.00
ATOM    325  O   GLU    37      24.634   2.618 -24.564  1.00  0.00
ATOM    326  N   TRP    38      23.116   4.251 -24.919  1.00  0.00
ATOM    327  CA  TRP    38      23.916   5.086 -25.933  1.00  0.00
ATOM    328  CB  TRP    38      22.971   6.116 -26.597  1.00  0.00
ATOM    329  CG  TRP    38      22.454   7.052 -25.572  1.00  0.00
ATOM    330  CD1 TRP    38      21.438   6.728 -24.748  1.00  0.00
ATOM    331  NE1 TRP    38      21.272   7.797 -23.894  1.00  0.00
ATOM    332  CE2 TRP    38      22.006   8.894 -24.246  1.00  0.00
ATOM    333  CZ2 TRP    38      21.965  10.230 -23.831  1.00  0.00
ATOM    334  CZ3 TRP    38      23.696  10.651 -25.495  1.00  0.00
ATOM    335  CE3 TRP    38      23.670   9.324 -25.856  1.00  0.00
ATOM    336  CD2 TRP    38      22.842   8.389 -25.272  1.00  0.00
ATOM    337  C   TRP    38      25.143   5.852 -25.321  1.00  0.00
ATOM    338  O   TRP    38      25.876   6.605 -25.895  1.00  0.00
ATOM    339  N   PHE    39      25.358   5.691 -23.952  1.00  0.00
ATOM    340  CA  PHE    39      26.339   6.377 -23.131  1.00  0.00
ATOM    341  CB  PHE    39      27.850   6.093 -23.444  1.00  0.00
ATOM    342  CG  PHE    39      28.226   4.641 -23.296  1.00  0.00
ATOM    343  CD1 PHE    39      28.604   3.920 -24.434  1.00  0.00
ATOM    344  CE1 PHE    39      29.155   2.616 -24.316  1.00  0.00
ATOM    345  CZ  PHE    39      29.252   2.022 -23.030  1.00  0.00
ATOM    346  CE2 PHE    39      28.773   2.780 -21.969  1.00  0.00
ATOM    347  CD2 PHE    39      28.228   4.052 -22.101  1.00  0.00
ATOM    348  C   PHE    39      26.049   7.847 -23.124  1.00  0.00
ATOM    349  O   PHE    39      25.697   8.339 -22.008  1.00  0.00
ATOM    350  OXT PHE    39      26.311   8.539 -24.105  1.00  0.00
TER
END
