# Supplementary material for: In silico approaches for predicting the half-life of natural and modified peptides in blood
Source: PLoS One. 2018 Jun 1;13(6):e0196829. doi: 10.1371/journal.pone.0196829 (PMC5983457; doi:10.1371/journal.pone.0196829)
Supplement: S3 File — (ZIP) [file pone.0196829.s009.zip › 3may2018_261_pdb_files/1795.pdb]

PFRMAT TS
TARGET 1795
AUTHOR Raghava-GPS-serv
METHOD PEPSTR
MODEL  1  REFINED
PARENT N/A
ATOM      1  N   MET     1      -6.128  19.507  -2.511  1.00  0.00
ATOM      2  CA  MET     1      -5.349  20.514  -1.738  1.00  0.00
ATOM      3  CB  MET     1      -3.899  20.089  -1.666  1.00  0.00
ATOM      4  CG  MET     1      -3.628  18.874  -0.844  1.00  0.00
ATOM      5  SD  MET     1      -1.883  18.219  -0.910  1.00  0.00
ATOM      6  CE  MET     1      -0.872  19.630  -0.393  1.00  0.00
ATOM      7  C   MET     1      -5.298  21.948  -2.388  1.00  0.00
ATOM      8  O   MET     1      -4.745  22.783  -1.687  1.00  0.00
ATOM      9  N   THR     2      -5.780  22.160  -3.648  1.00  0.00
ATOM     10  CA  THR     2      -5.475  23.387  -4.456  1.00  0.00
ATOM     11  CB  THR     2      -6.301  23.371  -5.781  1.00  0.00
ATOM     12  CG2 THR     2      -6.098  22.211  -6.654  1.00  0.00
ATOM     13  OG1 THR     2      -7.671  23.470  -5.376  1.00  0.00
ATOM     14  C   THR     2      -5.607  24.772  -3.827  1.00  0.00
ATOM     15  O   THR     2      -4.781  25.607  -4.143  1.00  0.00
ATOM     16  N   TRP     3      -6.621  25.049  -2.929  1.00  0.00
ATOM     17  CA  TRP     3      -6.762  26.410  -2.336  1.00  0.00
ATOM     18  CB  TRP     3      -8.127  27.067  -2.786  1.00  0.00
ATOM     19  CG  TRP     3      -9.350  26.204  -2.664  1.00  0.00
ATOM     20  CD1 TRP     3      -9.918  25.517  -3.706  1.00  0.00
ATOM     21  NE1 TRP     3     -10.904  24.638  -3.317  1.00  0.00
ATOM     22  CE2 TRP     3     -11.199  24.893  -1.950  1.00  0.00
ATOM     23  CZ2 TRP     3     -12.091  24.323  -1.110  1.00  0.00
ATOM     24  CZ3 TRP     3     -11.091  25.680   0.664  1.00  0.00
ATOM     25  CE3 TRP     3     -10.308  26.360  -0.259  1.00  0.00
ATOM     26  CD2 TRP     3     -10.268  25.922  -1.562  1.00  0.00
ATOM     27  C   TRP     3      -6.659  26.385  -0.837  1.00  0.00
ATOM     28  O   TRP     3      -6.338  27.381  -0.147  1.00  0.00
ATOM     29  N   MET     4      -6.683  25.200  -0.249  1.00  0.00
ATOM     30  CA  MET     4      -6.154  24.837   1.074  1.00  0.00
ATOM     31  CB  MET     4      -6.825  25.483   2.313  1.00  0.00
ATOM     32  CG  MET     4      -5.948  25.264   3.626  1.00  0.00
ATOM     33  SD  MET     4      -4.246  25.790   3.566  1.00  0.00
ATOM     34  CE  MET     4      -3.652  24.992   5.093  1.00  0.00
ATOM     35  C   MET     4      -6.208  23.322   1.118  1.00  0.00
ATOM     36  O   MET     4      -7.037  22.655   0.510  1.00  0.00
ATOM     37  N   GLU     5      -5.365  22.738   2.033  1.00  0.00
ATOM     38  CA  GLU     5      -5.452  21.379   2.551  1.00  0.00
ATOM     39  CB  GLU     5      -4.978  21.358   4.071  1.00  0.00
ATOM     40  CG  GLU     5      -3.414  21.286   4.125  1.00  0.00
ATOM     41  CD  GLU     5      -2.866  19.856   3.817  1.00  0.00
ATOM     42  OE1 GLU     5      -2.914  19.014   4.732  1.00  0.00
ATOM     43  OE2 GLU     5      -2.558  19.514   2.664  1.00  0.00
ATOM     44  C   GLU     5      -6.857  20.678   2.467  1.00  0.00
ATOM     45  O   GLU     5      -6.994  19.679   1.796  1.00  0.00
ATOM     46  N   TRP     6      -7.910  21.240   3.105  1.00  0.00
ATOM     47  CA  TRP     6      -9.216  20.604   3.205  1.00  0.00
ATOM     48  CB  TRP     6      -9.916  21.170   4.476  1.00  0.00
ATOM     49  CG  TRP     6     -10.264  22.637   4.699  1.00  0.00
ATOM     50  CD1 TRP     6     -11.016  23.392   3.929  1.00  0.00
ATOM     51  NE1 TRP     6     -10.874  24.729   4.247  1.00  0.00
ATOM     52  CE2 TRP     6      -9.858  24.854   5.207  1.00  0.00
ATOM     53  CZ2 TRP     6      -9.399  25.936   5.927  1.00  0.00
ATOM     54  CZ3 TRP     6      -7.929  24.393   7.150  1.00  0.00
ATOM     55  CE3 TRP     6      -8.552  23.387   6.517  1.00  0.00
ATOM     56  CD2 TRP     6      -9.521  23.513   5.531  1.00  0.00
ATOM     57  C   TRP     6     -10.078  20.702   1.943  1.00  0.00
ATOM     58  O   TRP     6     -11.190  20.197   1.896  1.00  0.00
ATOM     59  N   ASP     7      -9.570  21.255   0.845  1.00  0.00
ATOM     60  CA  ASP     7     -10.072  20.932  -0.528  1.00  0.00
ATOM     61  CB  ASP     7      -9.241  21.823  -1.480  1.00  0.00
ATOM     62  CG  ASP     7      -9.501  21.692  -2.940  1.00  0.00
ATOM     63  OD1 ASP     7     -10.717  21.875  -3.340  1.00  0.00
ATOM     64  OD2 ASP     7      -8.559  21.310  -3.663  1.00  0.00
ATOM     65  C   ASP     7     -10.013  19.429  -0.865  1.00  0.00
ATOM     66  O   ASP     7     -10.983  18.804  -1.291  1.00  0.00
ATOM     67  N   ARG     8      -8.872  18.760  -0.545  1.00  0.00
ATOM     68  CA  ARG     8      -8.660  17.291  -0.506  1.00  0.00
ATOM     69  CB  ARG     8      -7.295  16.980   0.159  1.00  0.00
ATOM     70  CG  ARG     8      -6.828  15.465   0.075  1.00  0.00
ATOM     71  CD  ARG     8      -5.592  15.134   0.867  1.00  0.00
ATOM     72  NE  ARG     8      -5.497  15.712   2.185  1.00  0.00
ATOM     73  CZ  ARG     8      -4.775  16.732   2.598  1.00  0.00
ATOM     74  C   ARG     8      -9.773  16.448   0.110  1.00  0.00
ATOM     75  O   ARG     8     -10.185  15.386  -0.399  1.00  0.00
ATOM     76  N   GLU     9     -10.229  16.858   1.319  1.00  0.00
ATOM     77  CA  GLU     9     -11.237  16.220   2.130  1.00  0.00
ATOM     78  CB  GLU     9     -10.971  16.444   3.685  1.00  0.00
ATOM     79  CG  GLU     9      -9.883  15.485   4.223  1.00  0.00
ATOM     80  CD  GLU     9      -8.450  15.653   3.675  1.00  0.00
ATOM     81  OE1 GLU     9      -7.781  14.759   3.212  1.00  0.00
ATOM     82  OE2 GLU     9      -7.882  16.800   3.856  1.00  0.00
ATOM     83  C   GLU     9     -12.675  16.604   1.792  1.00  0.00
ATOM     84  O   GLU     9     -13.497  15.706   1.713  1.00  0.00
ATOM     85  N   ILE    10     -12.938  17.907   1.635  1.00  0.00
ATOM     86  CA  ILE    10     -14.233  18.579   1.397  1.00  0.00
ATOM     87  CB  ILE    10     -14.439  19.925   2.121  1.00  0.00
ATOM     88  CG2 ILE    10     -15.868  20.554   1.801  1.00  0.00
ATOM     89  CG1 ILE    10     -14.213  19.696   3.673  1.00  0.00
ATOM     90  CD1 ILE    10     -14.189  21.045   4.452  1.00  0.00
ATOM     91  C   ILE    10     -14.757  18.594  -0.074  1.00  0.00
ATOM     92  O   ILE    10     -15.894  18.203  -0.371  1.00  0.00
ATOM     93  N   ASN    11     -13.919  19.162  -0.990  1.00  0.00
ATOM     94  CA  ASN    11     -14.069  18.849  -2.377  1.00  0.00
ATOM     95  CB  ASN    11     -13.033  19.705  -3.133  1.00  0.00
ATOM     96  CG  ASN    11     -13.633  20.355  -4.411  1.00  0.00
ATOM     97  OD1 ASN    11     -14.692  20.011  -4.901  1.00  0.00
ATOM     98  ND2 ASN    11     -13.004  21.364  -4.828  1.00  0.00
ATOM     99  C   ASN    11     -13.857  17.326  -2.617  1.00  0.00
ATOM    100  O   ASN    11     -14.373  16.808  -3.594  1.00  0.00
ATOM    101  N   ASN    12     -13.204  16.613  -1.685  1.00  0.00
ATOM    102  CA  ASN    12     -13.320  15.214  -1.456  1.00  0.00
ATOM    103  CB  ASN    12     -14.792  14.810  -1.008  1.00  0.00
ATOM    104  CG  ASN    12     -14.867  13.361  -0.456  1.00  0.00
ATOM    105  OD1 ASN    12     -14.929  12.372  -1.169  1.00  0.00
ATOM    106  ND2 ASN    12     -14.658  13.259   0.836  1.00  0.00
ATOM    107  C   ASN    12     -12.791  14.535  -2.736  1.00  0.00
ATOM    108  O   ASN    12     -13.528  14.040  -3.574  1.00  0.00
ATOM    109  N   TYR    13     -11.473  14.508  -2.879  1.00  0.00
ATOM    110  CA  TYR    13     -10.708  13.986  -4.006  1.00  0.00
ATOM    111  CB  TYR    13      -9.223  14.270  -3.727  1.00  0.00
ATOM    112  CG  TYR    13      -8.831  15.733  -4.086  1.00  0.00
ATOM    113  CD1 TYR    13      -9.584  16.853  -3.668  1.00  0.00
ATOM    114  CE1 TYR    13      -9.235  18.190  -4.138  1.00  0.00
ATOM    115  CZ  TYR    13      -8.332  18.311  -5.210  1.00  0.00
ATOM    116  CE2 TYR    13      -7.666  17.151  -5.669  1.00  0.00
ATOM    117  CD2 TYR    13      -7.998  15.867  -5.237  1.00  0.00
ATOM    118  C   TYR    13     -10.976  12.442  -4.215  1.00  0.00
ATOM    119  O   TYR    13     -10.500  11.814  -5.121  1.00  0.00
ATOM    120  N   THR    14     -11.798  11.843  -3.262  1.00  0.00
ATOM    121  CA  THR    14     -12.426  10.559  -3.429  1.00  0.00
ATOM    122  CB  THR    14     -12.632   9.803  -2.004  1.00  0.00
ATOM    123  CG2 THR    14     -11.466   8.889  -1.733  1.00  0.00
ATOM    124  OG1 THR    14     -12.834  10.654  -0.868  1.00  0.00
ATOM    125  C   THR    14     -13.708  10.456  -4.297  1.00  0.00
ATOM    126  O   THR    14     -13.912   9.614  -5.107  1.00  0.00
ATOM    127  N   SER    15     -14.607  11.494  -4.219  1.00  0.00
ATOM    128  CA  SER    15     -15.994  11.421  -4.833  1.00  0.00
ATOM    129  CB  SER    15     -16.961  10.902  -3.793  1.00  0.00
ATOM    130  OG  SER    15     -17.066  11.566  -2.537  1.00  0.00
ATOM    131  C   SER    15     -16.632  12.633  -5.446  1.00  0.00
ATOM    132  O   SER    15     -17.144  12.534  -6.550  1.00  0.00
ATOM    133  N   LEU    16     -16.634  13.840  -4.759  1.00  0.00
ATOM    134  CA  LEU    16     -17.377  15.054  -5.186  1.00  0.00
ATOM    135  CB  LEU    16     -17.652  16.031  -4.032  1.00  0.00
ATOM    136  CG  LEU    16     -18.639  17.121  -4.355  1.00  0.00
ATOM    137  CD1 LEU    16     -19.980  16.809  -4.979  1.00  0.00
ATOM    138  CD2 LEU    16     -18.898  17.921  -3.097  1.00  0.00
ATOM    139  C   LEU    16     -16.795  15.838  -6.360  1.00  0.00
ATOM    140  O   LEU    16     -17.514  16.122  -7.363  1.00  0.00
ATOM    141  N   ILE    17     -15.506  16.113  -6.303  1.00  0.00
ATOM    142  CA  ILE    17     -14.835  16.742  -7.405  1.00  0.00
ATOM    143  CB  ILE    17     -13.448  17.110  -6.916  1.00  0.00
ATOM    144  CG2 ILE    17     -12.533  15.801  -6.795  1.00  0.00
ATOM    145  CG1 ILE    17     -12.652  18.198  -7.775  1.00  0.00
ATOM    146  CD1 ILE    17     -11.252  18.540  -7.121  1.00  0.00
ATOM    147  C   ILE    17     -14.903  15.969  -8.734  1.00  0.00
ATOM    148  O   ILE    17     -15.062  16.622  -9.751  1.00  0.00
ATOM    149  N   HIE    18     -14.967  14.675  -8.727  1.00  0.00
ATOM    150  CA  HIE    18     -15.128  13.818  -9.829  1.00  0.00
ATOM    151  CB  HIE    18     -14.686  12.374  -9.516  1.00  0.00
ATOM    152  CG  HIE    18     -13.380  12.203  -8.806  1.00  0.00
ATOM    153  ND1 HIE    18     -12.168  12.804  -9.167  1.00  0.00
ATOM    154  CE1 HIE    18     -11.223  12.486  -8.319  1.00  0.00
ATOM    155  NE2 HIE    18     -11.701  11.527  -7.564  1.00  0.00
ATOM    156  CD2 HIE    18     -13.081  11.279  -7.793  1.00  0.00
ATOM    157  C   HIE    18     -16.534  13.828 -10.471  1.00  0.00
ATOM    158  O   HIE    18     -16.787  13.417 -11.600  1.00  0.00
ATOM    159  N   SER    19     -17.530  14.390  -9.749  1.00  0.00
ATOM    160  CA  SER    19     -18.967  14.292 -10.052  1.00  0.00
ATOM    161  CB  SER    19     -19.626  13.652  -8.818  1.00  0.00
ATOM    162  OG  SER    19     -18.983  12.393  -8.527  1.00  0.00
ATOM    163  C   SER    19     -19.698  15.549 -10.547  1.00  0.00
ATOM    164  O   SER    19     -20.927  15.588 -10.732  1.00  0.00
ATOM    165  N   LEU    20     -18.973  16.626 -10.832  1.00  0.00
ATOM    166  CA  LEU    20     -19.342  17.968 -11.338  1.00  0.00
ATOM    167  CB  LEU    20     -18.642  18.965 -10.356  1.00  0.00
ATOM    168  CG  LEU    20     -19.198  18.890  -8.859  1.00  0.00
ATOM    169  CD1 LEU    20     -18.176  19.447  -7.848  1.00  0.00
ATOM    170  CD2 LEU    20     -20.557  19.537  -8.692  1.00  0.00
ATOM    171  C   LEU    20     -19.016  18.225 -12.787  1.00  0.00
ATOM    172  O   LEU    20     -18.438  17.323 -13.413  1.00  0.00
ATOM    173  N   ILE    21     -19.598  19.277 -13.382  1.00  0.00
ATOM    174  CA  ILE    21     -19.508  19.637 -14.855  1.00  0.00
ATOM    175  CB  ILE    21     -20.882  19.268 -15.561  1.00  0.00
ATOM    176  CG2 ILE    21     -22.073  20.013 -14.933  1.00  0.00
ATOM    177  CG1 ILE    21     -20.854  19.249 -17.140  1.00  0.00
ATOM    178  CD1 ILE    21     -20.290  18.031 -17.776  1.00  0.00
ATOM    179  C   ILE    21     -19.080  21.081 -15.035  1.00  0.00
ATOM    180  O   ILE    21     -18.846  21.544 -16.148  1.00  0.00
ATOM    181  N   GLU    22     -18.930  21.794 -13.962  1.00  0.00
ATOM    182  CA  GLU    22     -18.892  23.193 -13.913  1.00  0.00
ATOM    183  CB  GLU    22     -19.015  23.654 -12.458  1.00  0.00
ATOM    184  CG  GLU    22     -20.418  23.931 -11.997  1.00  0.00
ATOM    185  CD  GLU    22     -21.418  22.806 -12.480  1.00  0.00
ATOM    186  OE1 GLU    22     -21.309  21.683 -11.899  1.00  0.00
ATOM    187  OE2 GLU    22     -22.113  22.952 -13.481  1.00  0.00
ATOM    188  C   GLU    22     -17.591  23.811 -14.470  1.00  0.00
ATOM    189  O   GLU    22     -17.595  24.719 -15.278  1.00  0.00
ATOM    190  N   GLU    23     -16.456  23.187 -14.248  1.00  0.00
ATOM    191  CA  GLU    23     -15.217  23.310 -15.055  1.00  0.00
ATOM    192  CB  GLU    23     -14.001  22.920 -14.155  1.00  0.00
ATOM    193  CG  GLU    23     -13.732  23.951 -12.988  1.00  0.00
ATOM    194  CD  GLU    23     -13.537  25.323 -13.490  1.00  0.00
ATOM    195  OE1 GLU    23     -13.123  25.508 -14.731  1.00  0.00
ATOM    196  OE2 GLU    23     -13.945  26.343 -12.804  1.00  0.00
ATOM    197  C   GLU    23     -15.273  22.508 -16.437  1.00  0.00
ATOM    198  O   GLU    23     -14.284  21.859 -16.804  1.00  0.00
ATOM    199  N   SER    24     -16.358  22.619 -17.175  1.00  0.00
ATOM    200  CA  SER    24     -16.492  22.455 -18.683  1.00  0.00
ATOM    201  CB  SER    24     -17.230  21.164 -19.010  1.00  0.00
ATOM    202  OG  SER    24     -16.518  20.099 -18.577  1.00  0.00
ATOM    203  C   SER    24     -17.310  23.603 -19.214  1.00  0.00
ATOM    204  O   SER    24     -17.383  23.705 -20.394  1.00  0.00
ATOM    205  N   GLN    25     -17.890  24.446 -18.375  1.00  0.00
ATOM    206  CA  GLN    25     -18.544  25.718 -18.762  1.00  0.00
ATOM    207  CB  GLN    25     -20.045  25.419 -18.548  1.00  0.00
ATOM    208  CG  GLN    25     -20.417  24.761 -17.199  1.00  0.00
ATOM    209  CD  GLN    25     -21.977  24.718 -16.907  1.00  0.00
ATOM    210  OE1 GLN    25     -22.781  25.342 -17.586  1.00  0.00
ATOM    211  NE2 GLN    25     -22.467  24.027 -15.964  1.00  0.00
ATOM    212  C   GLN    25     -18.012  26.916 -18.040  1.00  0.00
ATOM    213  O   GLN    25     -18.820  27.718 -17.666  1.00  0.00
ATOM    214  N   ASN    26     -16.688  26.963 -17.721  1.00  0.00
ATOM    215  CA  ASN    26     -16.062  28.026 -16.946  1.00  0.00
ATOM    216  CB  ASN    26     -16.052  27.695 -15.435  1.00  0.00
ATOM    217  CG  ASN    26     -15.457  28.875 -14.726  1.00  0.00
ATOM    218  OD1 ASN    26     -16.025  29.934 -14.715  1.00  0.00
ATOM    219  ND2 ASN    26     -14.301  28.768 -14.107  1.00  0.00
ATOM    220  C   ASN    26     -14.680  28.340 -17.637  1.00  0.00
ATOM    221  O   ASN    26     -14.739  28.935 -18.709  1.00  0.00
ATOM    222  N   GLN    27     -13.528  28.139 -17.006  1.00  0.00
ATOM    223  CA  GLN    27     -12.208  28.645 -17.377  1.00  0.00
ATOM    224  CB  GLN    27     -11.338  28.802 -16.132  1.00  0.00
ATOM    225  CG  GLN    27     -10.105  29.793 -16.345  1.00  0.00
ATOM    226  CD  GLN    27     -10.370  31.226 -15.827  1.00  0.00
ATOM    227  OE1 GLN    27     -10.129  31.545 -14.654  1.00  0.00
ATOM    228  NE2 GLN    27     -10.902  32.077 -16.660  1.00  0.00
ATOM    229  C   GLN    27     -11.605  27.782 -18.511  1.00  0.00
ATOM    230  O   GLN    27     -10.683  26.987 -18.216  1.00  0.00
ATOM    231  N   GLN    28     -12.238  27.754 -19.617  1.00  0.00
ATOM    232  CA  GLN    28     -12.008  26.867 -20.741  1.00  0.00
ATOM    233  CB  GLN    28     -13.158  25.819 -20.815  1.00  0.00
ATOM    234  CG  GLN    28     -13.027  24.675 -19.800  1.00  0.00
ATOM    235  CD  GLN    28     -13.490  24.994 -18.378  1.00  0.00
ATOM    236  OE1 GLN    28     -14.634  25.124 -18.092  1.00  0.00
ATOM    237  NE2 GLN    28     -12.638  25.124 -17.402  1.00  0.00
ATOM    238  C   GLN    28     -11.844  27.657 -22.027  1.00  0.00
ATOM    239  O   GLN    28     -12.458  27.352 -23.046  1.00  0.00
ATOM    240  N   GLU    29     -11.007  28.694 -22.009  1.00  0.00
ATOM    241  CA  GLU    29     -10.816  29.794 -23.022  1.00  0.00
ATOM    242  CB  GLU    29     -11.477  31.114 -22.548  1.00  0.00
ATOM    243  CG  GLU    29     -10.687  31.901 -21.538  1.00  0.00
ATOM    244  CD  GLU    29     -10.793  31.285 -20.191  1.00  0.00
ATOM    245  OE1 GLU    29     -10.120  30.232 -19.984  1.00  0.00
ATOM    246  OE2 GLU    29     -11.692  31.719 -19.343  1.00  0.00
ATOM    247  C   GLU    29      -9.363  29.985 -23.522  1.00  0.00
ATOM    248  O   GLU    29      -9.031  31.035 -24.096  1.00  0.00
ATOM    249  N   LYS    30      -8.471  29.024 -23.248  1.00  0.00
ATOM    250  CA  LYS    30      -7.011  29.195 -23.154  1.00  0.00
ATOM    251  CB  LYS    30      -6.701  29.558 -21.639  1.00  0.00
ATOM    252  CG  LYS    30      -6.507  28.442 -20.563  1.00  0.00
ATOM    253  CD  LYS    30      -7.845  27.623 -20.295  1.00  0.00
ATOM    254  CE  LYS    30      -7.477  26.361 -19.496  1.00  0.00
ATOM    255  NZ  LYS    30      -8.606  25.433 -19.622  1.00  0.00
ATOM    256  C   LYS    30      -6.120  28.114 -23.768  1.00  0.00
ATOM    257  O   LYS    30      -5.066  28.439 -24.188  1.00  0.00
ATOM    258  N   ASN    31      -6.508  26.818 -23.694  1.00  0.00
ATOM    259  CA  ASN    31      -5.563  25.648 -23.909  1.00  0.00
ATOM    260  CB  ASN    31      -4.625  25.588 -22.718  1.00  0.00
ATOM    261  CG  ASN    31      -3.530  24.538 -22.806  1.00  0.00
ATOM    262  OD1 ASN    31      -2.980  24.157 -23.788  1.00  0.00
ATOM    263  ND2 ASN    31      -3.037  23.994 -21.721  1.00  0.00
ATOM    264  C   ASN    31      -6.334  24.313 -24.023  1.00  0.00
ATOM    265  O   ASN    31      -5.863  23.199 -23.670  1.00  0.00
ATOM    266  N   GLU    32      -7.516  24.392 -24.677  1.00  0.00
ATOM    267  CA  GLU    32      -8.486  23.337 -24.740  1.00  0.00
ATOM    268  CB  GLU    32      -9.881  23.944 -25.117  1.00  0.00
ATOM    269  CG  GLU    32     -10.768  24.635 -23.990  1.00  0.00
ATOM    270  CD  GLU    32      -9.960  25.261 -22.910  1.00  0.00
ATOM    271  OE1 GLU    32      -9.918  24.702 -21.758  1.00  0.00
ATOM    272  OE2 GLU    32      -9.328  26.336 -23.235  1.00  0.00
ATOM    273  C   GLU    32      -8.008  22.047 -25.455  1.00  0.00
ATOM    274  O   GLU    32      -8.808  21.124 -25.581  1.00  0.00
ATOM    275  N   GLN    33      -6.759  21.909 -25.841  1.00  0.00
ATOM    276  CA  GLN    33      -6.231  20.577 -26.066  1.00  0.00
ATOM    277  CB  GLN    33      -4.809  20.613 -26.702  1.00  0.00
ATOM    278  CG  GLN    33      -3.677  21.342 -25.965  1.00  0.00
ATOM    279  CD  GLN    33      -2.278  21.654 -26.545  1.00  0.00
ATOM    280  OE1 GLN    33      -1.909  21.163 -27.583  1.00  0.00
ATOM    281  NE2 GLN    33      -1.445  22.411 -25.878  1.00  0.00
ATOM    282  C   GLN    33      -6.261  19.750 -24.756  1.00  0.00
ATOM    283  O   GLN    33      -6.277  18.499 -24.742  1.00  0.00
ATOM    284  N   GLU    34      -6.331  20.370 -23.606  1.00  0.00
ATOM    285  CA  GLU    34      -6.719  19.896 -22.308  1.00  0.00
ATOM    286  CB  GLU    34      -6.827  21.168 -21.459  1.00  0.00
ATOM    287  CG  GLU    34      -5.584  21.738 -20.811  1.00  0.00
ATOM    288  CD  GLU    34      -5.910  23.013 -19.909  1.00  0.00
ATOM    289  OE1 GLU    34      -7.074  23.115 -19.460  1.00  0.00
ATOM    290  OE2 GLU    34      -5.076  23.944 -19.774  1.00  0.00
ATOM    291  C   GLU    34      -7.998  19.144 -22.274  1.00  0.00
ATOM    292  O   GLU    34      -8.052  18.210 -21.494  1.00  0.00
ATOM    293  N   LEU    35      -9.007  19.439 -23.113  1.00  0.00
ATOM    294  CA  LEU    35     -10.267  18.726 -23.203  1.00  0.00
ATOM    295  CB  LEU    35     -11.445  19.647 -23.387  1.00  0.00
ATOM    296  CG  LEU    35     -11.696  20.819 -22.455  1.00  0.00
ATOM    297  CD1 LEU    35     -13.182  21.272 -22.668  1.00  0.00
ATOM    298  CD2 LEU    35     -11.518  20.488 -20.942  1.00  0.00
ATOM    299  C   LEU    35     -10.331  17.624 -24.318  1.00  0.00
ATOM    300  O   LEU    35     -11.232  16.761 -24.278  1.00  0.00
ATOM    301  N   LEU    36      -9.256  17.462 -25.121  1.00  0.00
ATOM    302  CA  LEU    36      -9.114  16.360 -26.050  1.00  0.00
ATOM    303  CB  LEU    36      -8.577  16.867 -27.433  1.00  0.00
ATOM    304  CG  LEU    36      -9.321  18.012 -28.004  1.00  0.00
ATOM    305  CD1 LEU    36      -8.644  18.346 -29.378  1.00  0.00
ATOM    306  CD2 LEU    36     -10.793  17.667 -28.177  1.00  0.00
ATOM    307  C   LEU    36      -8.399  15.047 -25.564  1.00  0.00
ATOM    308  O   LEU    36      -8.068  14.055 -26.192  1.00  0.00
ATOM    309  OXT LEU    36      -7.923  14.978 -24.433  1.00  0.00
TER
END
