# Supplementary material for: In silico approaches for predicting the half-life of natural and modified peptides in blood
Source: PLoS One. 2018 Jun 1;13(6):e0196829. doi: 10.1371/journal.pone.0196829 (PMC5983457; doi:10.1371/journal.pone.0196829)
Supplement: S3 File — (ZIP) [file pone.0196829.s009.zip › 3may2018_261_pdb_files/1800.pdb]

PFRMAT TS
TARGET 1800
AUTHOR Raghava-GPS-serv
METHOD PEPSTR
MODEL  1  REFINED
PARENT N/A
ATOM      1  N   MET     1       8.222   9.247  -2.182  1.00  0.00
ATOM      2  CA  MET     1       8.182   9.681  -3.625  1.00  0.00
ATOM      3  CB  MET     1       8.319  11.157  -3.790  1.00  0.00
ATOM      4  CG  MET     1       9.748  11.619  -3.608  1.00  0.00
ATOM      5  SD  MET     1      10.457  11.305  -2.007  1.00  0.00
ATOM      6  CE  MET     1      11.801  12.539  -2.050  1.00  0.00
ATOM      7  C   MET     1       9.116   8.898  -4.498  1.00  0.00
ATOM      8  O   MET     1      10.089   8.323  -4.026  1.00  0.00
ATOM      9  N   THR     2       8.750   8.849  -5.756  1.00  0.00
ATOM     10  CA  THR     2       9.238   7.910  -6.740  1.00  0.00
ATOM     11  CB  THR     2       8.265   6.822  -7.145  1.00  0.00
ATOM     12  CG2 THR     2       7.997   5.802  -6.043  1.00  0.00
ATOM     13  OG1 THR     2       7.036   7.202  -7.719  1.00  0.00
ATOM     14  C   THR     2       9.745   8.617  -7.968  1.00  0.00
ATOM     15  O   THR     2      10.654   8.047  -8.651  1.00  0.00
ATOM     16  N   TRP     3       9.247   9.777  -8.355  1.00  0.00
ATOM     17  CA  TRP     3       9.776  10.508  -9.536  1.00  0.00
ATOM     18  CB  TRP     3       9.309   9.884 -10.908  1.00  0.00
ATOM     19  CG  TRP     3       7.862  10.042 -11.138  1.00  0.00
ATOM     20  CD1 TRP     3       6.951   9.193 -10.611  1.00  0.00
ATOM     21  NE1 TRP     3       5.677   9.447 -11.156  1.00  0.00
ATOM     22  CE2 TRP     3       5.622  10.566 -11.964  1.00  0.00
ATOM     23  CZ2 TRP     3       4.658  11.249 -12.696  1.00  0.00
ATOM     24  CZ3 TRP     3       6.267  12.888 -13.367  1.00  0.00
ATOM     25  CE3 TRP     3       7.248  12.100 -12.737  1.00  0.00
ATOM     26  CD2 TRP     3       6.981  10.984 -11.931  1.00  0.00
ATOM     27  C   TRP     3       9.606  12.043  -9.541  1.00  0.00
ATOM     28  O   TRP     3      10.341  12.782 -10.246  1.00  0.00
ATOM     29  N   MET     4       8.536  12.638  -8.952  1.00  0.00
ATOM     30  CA  MET     4       8.176  14.059  -8.842  1.00  0.00
ATOM     31  CB  MET     4       7.183  14.398  -9.949  1.00  0.00
ATOM     32  CG  MET     4       5.752  13.889  -9.697  1.00  0.00
ATOM     33  SD  MET     4       4.390  14.762 -10.581  1.00  0.00
ATOM     34  CE  MET     4       2.997  13.738 -10.104  1.00  0.00
ATOM     35  C   MET     4       7.780  14.711  -7.473  1.00  0.00
ATOM     36  O   MET     4       7.332  15.871  -7.558  1.00  0.00
ATOM     37  N   GLU     5       7.991  14.065  -6.316  1.00  0.00
ATOM     38  CA  GLU     5       7.438  14.432  -5.036  1.00  0.00
ATOM     39  CB  GLU     5       7.913  15.787  -4.586  1.00  0.00
ATOM     40  CG  GLU     5       7.340  16.255  -3.262  1.00  0.00
ATOM     41  CD  GLU     5       7.767  15.342  -2.106  1.00  0.00
ATOM     42  OE1 GLU     5       6.810  15.173  -1.347  1.00  0.00
ATOM     43  OE2 GLU     5       8.836  14.674  -2.024  1.00  0.00
ATOM     44  C   GLU     5       5.865  14.317  -5.060  1.00  0.00
ATOM     45  O   GLU     5       5.317  13.432  -4.421  1.00  0.00
ATOM     46  N   TRP     6       5.192  15.121  -5.952  1.00  0.00
ATOM     47  CA  TRP     6       3.783  15.149  -6.243  1.00  0.00
ATOM     48  CB  TRP     6       3.672  16.183  -7.306  1.00  0.00
ATOM     49  CG  TRP     6       3.998  17.623  -7.001  1.00  0.00
ATOM     50  CD1 TRP     6       4.121  18.176  -5.733  1.00  0.00
ATOM     51  NE1 TRP     6       4.164  19.583  -5.777  1.00  0.00
ATOM     52  CE2 TRP     6       4.102  19.983  -7.118  1.00  0.00
ATOM     53  CZ2 TRP     6       3.947  21.189  -7.725  1.00  0.00
ATOM     54  CZ3 TRP     6       3.737  20.062  -9.927  1.00  0.00
ATOM     55  CE3 TRP     6       3.884  18.850  -9.298  1.00  0.00
ATOM     56  CD2 TRP     6       3.971  18.796  -7.895  1.00  0.00
ATOM     57  C   TRP     6       3.156  13.823  -6.671  1.00  0.00
ATOM     58  O   TRP     6       1.993  13.649  -6.574  1.00  0.00
ATOM     59  N   ASP     7       3.899  12.754  -6.958  1.00  0.00
ATOM     60  CA  ASP     7       3.451  11.366  -7.197  1.00  0.00
ATOM     61  CB  ASP     7       4.570  10.559  -7.874  1.00  0.00
ATOM     62  CG  ASP     7       5.880  10.438  -7.114  1.00  0.00
ATOM     63  OD1 ASP     7       6.652  11.374  -7.118  1.00  0.00
ATOM     64  OD2 ASP     7       6.147   9.350  -6.572  1.00  0.00
ATOM     65  C   ASP     7       3.006  10.654  -5.886  1.00  0.00
ATOM     66  O   ASP     7       2.073   9.897  -5.891  1.00  0.00
ATOM     67  N   ARG     8       3.559  11.064  -4.716  1.00  0.00
ATOM     68  CA  ARG     8       2.954  10.769  -3.420  1.00  0.00
ATOM     69  CB  ARG     8       4.031  10.808  -2.292  1.00  0.00
ATOM     70  CG  ARG     8       3.752   9.963  -1.034  1.00  0.00
ATOM     71  CD  ARG     8       4.576  10.507   0.149  1.00  0.00
ATOM     72  NE  ARG     8       5.967  10.924  -0.141  1.00  0.00
ATOM     73  CZ  ARG     8       6.347  12.166  -0.217  1.00  0.00
ATOM     74  C   ARG     8       1.751  11.702  -3.059  1.00  0.00
ATOM     75  O   ARG     8       0.704  11.140  -2.654  1.00  0.00
ATOM     76  N   GLU     9       1.860  13.043  -3.299  1.00  0.00
ATOM     77  CA  GLU     9       0.897  14.001  -2.656  1.00  0.00
ATOM     78  CB  GLU     9       1.590  15.278  -2.267  1.00  0.00
ATOM     79  CG  GLU     9       2.740  15.071  -1.226  1.00  0.00
ATOM     80  CD  GLU     9       2.289  14.228  -0.032  1.00  0.00
ATOM     81  OE1 GLU     9       1.219  14.584   0.542  1.00  0.00
ATOM     82  OE2 GLU     9       2.808  13.116   0.235  1.00  0.00
ATOM     83  C   GLU     9      -0.460  14.182  -3.417  1.00  0.00
ATOM     84  O   GLU     9      -1.388  14.768  -2.828  1.00  0.00
ATOM     85  N   ILE    10      -0.506  13.537  -4.608  1.00  0.00
ATOM     86  CA  ILE    10      -1.685  13.464  -5.464  1.00  0.00
ATOM     87  CB  ILE    10      -1.337  12.780  -6.844  1.00  0.00
ATOM     88  CG2 ILE    10      -0.936  11.274  -6.562  1.00  0.00
ATOM     89  CG1 ILE    10      -2.523  13.002  -7.780  1.00  0.00
ATOM     90  CD1 ILE    10      -2.974  14.462  -8.000  1.00  0.00
ATOM     91  C   ILE    10      -2.838  12.799  -4.679  1.00  0.00
ATOM     92  O   ILE    10      -3.967  13.115  -5.067  1.00  0.00
ATOM     93  N   ASN    11      -2.582  11.881  -3.760  1.00  0.00
ATOM     94  CA  ASN    11      -3.612  11.231  -2.994  1.00  0.00
ATOM     95  CB  ASN    11      -3.405   9.691  -3.116  1.00  0.00
ATOM     96  CG  ASN    11      -4.653   8.847  -2.969  1.00  0.00
ATOM     97  OD1 ASN    11      -5.023   7.948  -3.758  1.00  0.00
ATOM     98  ND2 ASN    11      -5.519   8.981  -2.008  1.00  0.00
ATOM     99  C   ASN    11      -3.461  11.660  -1.509  1.00  0.00
ATOM    100  O   ASN    11      -3.895  10.979  -0.581  1.00  0.00
ATOM    101  N   ASN    12      -2.832  12.781  -1.173  1.00  0.00
ATOM    102  CA  ASN    12      -2.678  13.202   0.275  1.00  0.00
ATOM    103  CB  ASN    12      -1.368  12.518   0.882  1.00  0.00
ATOM    104  CG  ASN    12      -1.157  12.942   2.311  1.00  0.00
ATOM    105  OD1 ASN    12      -2.045  13.116   3.182  1.00  0.00
ATOM    106  ND2 ASN    12      -0.005  13.378   2.666  1.00  0.00
ATOM    107  C   ASN    12      -2.643  14.833   0.412  1.00  0.00
ATOM    108  O   ASN    12      -3.674  15.490   0.203  1.00  0.00
ATOM    109  N   TYR    13      -1.495  15.417   0.657  1.00  0.00
ATOM    110  CA  TYR    13      -1.223  16.829   0.736  1.00  0.00
ATOM    111  CB  TYR    13      -0.063  17.155   1.699  1.00  0.00
ATOM    112  CG  TYR    13       0.042  18.531   2.298  1.00  0.00
ATOM    113  CD1 TYR    13      -0.686  19.694   1.943  1.00  0.00
ATOM    114  CE1 TYR    13      -0.599  20.904   2.734  1.00  0.00
ATOM    115  CZ  TYR    13       0.351  21.060   3.718  1.00  0.00
ATOM    116  CE2 TYR    13       1.218  19.911   3.919  1.00  0.00
ATOM    117  CD2 TYR    13       1.035  18.707   3.271  1.00  0.00
ATOM    118  C   TYR    13      -1.272  17.453  -0.635  1.00  0.00
ATOM    119  O   TYR    13      -0.277  17.981  -1.137  1.00  0.00
ATOM    120  N   THR    14      -2.366  17.362  -1.337  1.00  0.00
ATOM    121  CA  THR    14      -2.509  17.775  -2.716  1.00  0.00
ATOM    122  CB  THR    14      -3.849  17.401  -3.293  1.00  0.00
ATOM    123  CG2 THR    14      -4.296  15.923  -3.185  1.00  0.00
ATOM    124  OG1 THR    14      -4.840  18.089  -2.633  1.00  0.00
ATOM    125  C   THR    14      -2.303  19.241  -2.935  1.00  0.00
ATOM    126  O   THR    14      -1.917  19.714  -4.010  1.00  0.00
ATOM    127  N   SER    15      -2.449  20.027  -1.853  1.00  0.00
ATOM    128  CA  SER    15      -2.362  21.463  -1.735  1.00  0.00
ATOM    129  CB  SER    15      -2.639  21.968  -0.380  1.00  0.00
ATOM    130  OG  SER    15      -3.652  21.277   0.241  1.00  0.00
ATOM    131  C   SER    15      -1.055  22.158  -2.241  1.00  0.00
ATOM    132  O   SER    15      -1.044  23.374  -2.324  1.00  0.00
ATOM    133  N   LEU    16      -0.010  21.329  -2.513  1.00  0.00
ATOM    134  CA  LEU    16       1.252  21.759  -2.990  1.00  0.00
ATOM    135  CB  LEU    16       2.292  20.627  -2.828  1.00  0.00
ATOM    136  CG  LEU    16       2.538  20.281  -1.328  1.00  0.00
ATOM    137  CD1 LEU    16       3.267  18.917  -1.096  1.00  0.00
ATOM    138  CD2 LEU    16       3.208  21.378  -0.543  1.00  0.00
ATOM    139  C   LEU    16       1.242  22.115  -4.514  1.00  0.00
ATOM    140  O   LEU    16       2.098  22.806  -5.026  1.00  0.00
ATOM    141  N   ILE    17       0.116  21.689  -5.175  1.00  0.00
ATOM    142  CA  ILE    17      -0.320  22.063  -6.514  1.00  0.00
ATOM    143  CB  ILE    17       0.396  21.101  -7.471  1.00  0.00
ATOM    144  CG2 ILE    17      -0.111  19.720  -7.370  1.00  0.00
ATOM    145  CG1 ILE    17       0.397  21.552  -8.919  1.00  0.00
ATOM    146  CD1 ILE    17       0.843  23.041  -9.285  1.00  0.00
ATOM    147  C   ILE    17      -1.830  22.284  -6.634  1.00  0.00
ATOM    148  O   ILE    17      -2.210  23.245  -7.379  1.00  0.00
ATOM    149  N   HIE    18      -2.719  21.459  -6.040  1.00  0.00
ATOM    150  CA  HIE    18      -4.174  21.665  -6.106  1.00  0.00
ATOM    151  CB  HIE    18      -4.704  20.768  -7.267  1.00  0.00
ATOM    152  CG  HIE    18      -6.248  20.774  -7.528  1.00  0.00
ATOM    153  ND1 HIE    18      -7.156  19.903  -6.950  1.00  0.00
ATOM    154  CE1 HIE    18      -8.253  20.197  -7.623  1.00  0.00
ATOM    155  NE2 HIE    18      -8.075  21.206  -8.546  1.00  0.00
ATOM    156  CD2 HIE    18      -6.805  21.527  -8.479  1.00  0.00
ATOM    157  C   HIE    18      -5.008  21.416  -4.833  1.00  0.00
ATOM    158  O   HIE    18      -4.709  20.570  -4.007  1.00  0.00
ATOM    159  N   SER    19      -6.063  22.189  -4.660  1.00  0.00
ATOM    160  CA  SER    19      -7.249  21.848  -3.833  1.00  0.00
ATOM    161  CB  SER    19      -7.094  22.001  -2.319  1.00  0.00
ATOM    162  OG  SER    19      -6.226  21.012  -1.812  1.00  0.00
ATOM    163  C   SER    19      -8.537  22.581  -4.264  1.00  0.00
ATOM    164  O   SER    19      -8.764  23.618  -3.675  1.00  0.00
ATOM    165  N   LEU    20      -9.269  22.133  -5.311  1.00  0.00
ATOM    166  CA  LEU    20     -10.589  22.776  -5.750  1.00  0.00
ATOM    167  CB  LEU    20     -10.403  23.585  -7.039  1.00  0.00
ATOM    168  CG  LEU    20      -9.435  24.803  -6.994  1.00  0.00
ATOM    169  CD1 LEU    20      -9.170  25.241  -8.473  1.00  0.00
ATOM    170  CD2 LEU    20      -9.907  25.888  -6.092  1.00  0.00
ATOM    171  C   LEU    20     -11.559  21.624  -5.911  1.00  0.00
ATOM    172  O   LEU    20     -11.127  20.487  -6.145  1.00  0.00
ATOM    173  N   ILE    21     -12.864  21.872  -5.834  1.00  0.00
ATOM    174  CA  ILE    21     -13.844  20.929  -6.402  1.00  0.00
ATOM    175  CB  ILE    21     -14.510  20.306  -5.126  1.00  0.00
ATOM    176  CG2 ILE    21     -15.633  21.271  -4.715  1.00  0.00
ATOM    177  CG1 ILE    21     -14.929  18.820  -5.411  1.00  0.00
ATOM    178  CD1 ILE    21     -13.803  17.847  -5.733  1.00  0.00
ATOM    179  C   ILE    21     -14.703  21.588  -7.448  1.00  0.00
ATOM    180  O   ILE    21     -15.781  21.143  -7.794  1.00  0.00
ATOM    181  N   GLU    22     -14.318  22.787  -7.924  1.00  0.00
ATOM    182  CA  GLU    22     -15.025  23.770  -8.763  1.00  0.00
ATOM    183  CB  GLU    22     -14.190  25.065  -8.785  1.00  0.00
ATOM    184  CG  GLU    22     -14.340  26.001  -7.524  1.00  0.00
ATOM    185  CD  GLU    22     -14.509  25.164  -6.257  1.00  0.00
ATOM    186  OE1 GLU    22     -15.684  24.852  -5.988  1.00  0.00
ATOM    187  OE2 GLU    22     -13.479  24.868  -5.630  1.00  0.00
ATOM    188  C   GLU    22     -15.231  23.164 -10.122  1.00  0.00
ATOM    189  O   GLU    22     -16.317  23.367 -10.713  1.00  0.00
ATOM    190  N   GLU    23     -14.220  22.512 -10.705  1.00  0.00
ATOM    191  CA  GLU    23     -14.318  21.741 -11.919  1.00  0.00
ATOM    192  CB  GLU    23     -12.949  21.016 -12.181  1.00  0.00
ATOM    193  CG  GLU    23     -11.681  21.890 -12.187  1.00  0.00
ATOM    194  CD  GLU    23     -10.974  21.964 -10.801  1.00  0.00
ATOM    195  OE1 GLU    23     -11.570  22.341  -9.810  1.00  0.00
ATOM    196  OE2 GLU    23      -9.778  21.573 -10.708  1.00  0.00
ATOM    197  C   GLU    23     -15.571  20.699 -11.920  1.00  0.00
ATOM    198  O   GLU    23     -15.800  20.071 -12.939  1.00  0.00
ATOM    199  N   SER    24     -16.247  20.556 -10.776  1.00  0.00
ATOM    200  CA  SER    24     -17.355  19.601 -10.699  1.00  0.00
ATOM    201  CB  SER    24     -17.065  18.588  -9.567  1.00  0.00
ATOM    202  OG  SER    24     -17.181  19.029  -8.177  1.00  0.00
ATOM    203  C   SER    24     -18.726  20.288 -10.467  1.00  0.00
ATOM    204  O   SER    24     -19.769  19.742 -10.817  1.00  0.00
ATOM    205  N   GLN    25     -18.722  21.526  -9.978  1.00  0.00
ATOM    206  CA  GLN    25     -19.989  22.289  -9.687  1.00  0.00
ATOM    207  CB  GLN    25     -20.195  22.447  -8.172  1.00  0.00
ATOM    208  CG  GLN    25     -19.214  23.414  -7.477  1.00  0.00
ATOM    209  CD  GLN    25     -19.535  23.642  -5.974  1.00  0.00
ATOM    210  OE1 GLN    25     -20.594  23.434  -5.431  1.00  0.00
ATOM    211  NE2 GLN    25     -18.588  24.106  -5.216  1.00  0.00
ATOM    212  C   GLN    25     -20.160  23.663 -10.367  1.00  0.00
ATOM    213  O   GLN    25     -21.257  24.266 -10.539  1.00  0.00
ATOM    214  N   ASN    26     -18.991  24.235 -10.856  1.00  0.00
ATOM    215  CA  ASN    26     -18.789  25.685 -11.179  1.00  0.00
ATOM    216  CB  ASN    26     -17.371  26.217 -10.724  1.00  0.00
ATOM    217  CG  ASN    26     -17.207  27.693 -10.892  1.00  0.00
ATOM    218  OD1 ASN    26     -18.107  28.403 -10.415  1.00  0.00
ATOM    219  ND2 ASN    26     -16.204  28.224 -11.547  1.00  0.00
ATOM    220  C   ASN    26     -19.116  26.004 -12.656  1.00  0.00
ATOM    221  O   ASN    26     -18.275  26.353 -13.488  1.00  0.00
ATOM    222  N   GLN    27     -20.398  26.024 -12.909  1.00  0.00
ATOM    223  CA  GLN    27     -20.988  26.534 -14.104  1.00  0.00
ATOM    224  CB  GLN    27     -22.499  26.230 -14.110  1.00  0.00
ATOM    225  CG  GLN    27     -22.872  24.755 -14.399  1.00  0.00
ATOM    226  CD  GLN    27     -24.298  24.669 -14.923  1.00  0.00
ATOM    227  OE1 GLN    27     -25.244  24.405 -14.243  1.00  0.00
ATOM    228  NE2 GLN    27     -24.562  24.791 -16.166  1.00  0.00
ATOM    229  C   GLN    27     -20.832  28.064 -14.139  1.00  0.00
ATOM    230  O   GLN    27     -21.000  28.769 -13.160  1.00  0.00
ATOM    231  N   GLN    28     -20.458  28.577 -15.307  1.00  0.00
ATOM    232  CA  GLN    28     -20.467  30.013 -15.520  1.00  0.00
ATOM    233  CB  GLN    28     -19.029  30.472 -15.813  1.00  0.00
ATOM    234  CG  GLN    28     -18.441  31.338 -14.706  1.00  0.00
ATOM    235  CD  GLN    28     -17.953  30.491 -13.553  1.00  0.00
ATOM    236  OE1 GLN    28     -16.748  30.245 -13.357  1.00  0.00
ATOM    237  NE2 GLN    28     -18.793  30.214 -12.602  1.00  0.00
ATOM    238  C   GLN    28     -21.456  30.472 -16.637  1.00  0.00
ATOM    239  O   GLN    28     -21.730  31.635 -16.758  1.00  0.00
ATOM    240  N   GLU    29     -21.898  29.476 -17.390  1.00  0.00
ATOM    241  CA  GLU    29     -22.464  29.623 -18.707  1.00  0.00
ATOM    242  CB  GLU    29     -21.781  28.750 -19.767  1.00  0.00
ATOM    243  CG  GLU    29     -21.686  27.218 -19.643  1.00  0.00
ATOM    244  CD  GLU    29     -21.722  26.615 -18.193  1.00  0.00
ATOM    245  OE1 GLU    29     -20.682  26.643 -17.496  1.00  0.00
ATOM    246  OE2 GLU    29     -22.842  26.362 -17.699  1.00  0.00
ATOM    247  C   GLU    29     -23.961  29.437 -18.788  1.00  0.00
ATOM    248  O   GLU    29     -24.579  29.749 -19.807  1.00  0.00
ATOM    249  N   LYS    30     -24.649  29.089 -17.645  1.00  0.00
ATOM    250  CA  LYS    30     -26.088  28.844 -17.517  1.00  0.00
ATOM    251  CB  LYS    30     -26.301  27.831 -16.329  1.00  0.00
ATOM    252  CG  LYS    30     -27.787  27.412 -16.226  1.00  0.00
ATOM    253  CD  LYS    30     -28.664  28.452 -15.528  1.00  0.00
ATOM    254  CE  LYS    30     -30.167  27.951 -15.565  1.00  0.00
ATOM    255  NZ  LYS    30     -30.781  28.190 -16.946  1.00  0.00
ATOM    256  C   LYS    30     -26.713  30.209 -17.529  1.00  0.00
ATOM    257  O   LYS    30     -26.318  31.069 -16.700  1.00  0.00
ATOM    258  N   ASN    31     -27.615  30.510 -18.486  1.00  0.00
ATOM    259  CA  ASN    31     -28.359  31.783 -18.581  1.00  0.00
ATOM    260  CB  ASN    31     -27.414  32.858 -18.986  1.00  0.00
ATOM    261  CG  ASN    31     -27.036  32.689 -20.438  1.00  0.00
ATOM    262  OD1 ASN    31     -27.548  33.350 -21.303  1.00  0.00
ATOM    263  ND2 ASN    31     -26.045  31.894 -20.823  1.00  0.00
ATOM    264  C   ASN    31     -29.585  31.638 -19.531  1.00  0.00
ATOM    265  O   ASN    31     -29.628  30.885 -20.509  1.00  0.00
ATOM    266  N   GLU    32     -30.550  32.478 -19.371  1.00  0.00
ATOM    267  CA  GLU    32     -31.886  32.189 -19.942  1.00  0.00
ATOM    268  CB  GLU    32     -33.048  32.588 -19.087  1.00  0.00
ATOM    269  CG  GLU    32     -32.947  32.435 -17.516  1.00  0.00
ATOM    270  CD  GLU    32     -32.392  31.088 -17.074  1.00  0.00
ATOM    271  OE1 GLU    32     -31.191  30.967 -16.733  1.00  0.00
ATOM    272  OE2 GLU    32     -33.079  30.046 -17.239  1.00  0.00
ATOM    273  C   GLU    32     -32.033  32.565 -21.421  1.00  0.00
ATOM    274  O   GLU    32     -33.170  32.494 -21.930  1.00  0.00
ATOM    275  N   GLN    33     -30.890  32.837 -22.106  1.00  0.00
ATOM    276  CA  GLN    33     -30.765  32.635 -23.477  1.00  0.00
ATOM    277  CB  GLN    33     -29.548  33.452 -23.933  1.00  0.00
ATOM    278  CG  GLN    33     -29.238  33.610 -25.405  1.00  0.00
ATOM    279  CD  GLN    33     -30.295  34.227 -26.227  1.00  0.00
ATOM    280  OE1 GLN    33     -30.114  35.316 -26.765  1.00  0.00
ATOM    281  NE2 GLN    33     -31.332  33.448 -26.409  1.00  0.00
ATOM    282  C   GLN    33     -30.705  31.166 -23.933  1.00  0.00
ATOM    283  O   GLN    33     -30.541  30.925 -25.083  1.00  0.00
ATOM    284  N   GLU    34     -30.852  30.222 -22.986  1.00  0.00
ATOM    285  CA  GLU    34     -31.218  28.869 -23.273  1.00  0.00
ATOM    286  CB  GLU    34     -31.305  28.050 -21.923  1.00  0.00
ATOM    287  CG  GLU    34     -29.861  27.696 -21.403  1.00  0.00
ATOM    288  CD  GLU    34     -29.918  27.543 -19.823  1.00  0.00
ATOM    289  OE1 GLU    34     -29.169  28.328 -19.134  1.00  0.00
ATOM    290  OE2 GLU    34     -30.706  26.728 -19.261  1.00  0.00
ATOM    291  C   GLU    34     -32.552  28.879 -24.074  1.00  0.00
ATOM    292  O   GLU    34     -32.743  27.949 -24.783  1.00  0.00
ATOM    293  N   LEU    35     -33.394  29.872 -23.894  1.00  0.00
ATOM    294  CA  LEU    35     -34.590  30.070 -24.701  1.00  0.00
ATOM    295  CB  LEU    35     -35.737  30.770 -23.959  1.00  0.00
ATOM    296  CG  LEU    35     -36.578  29.898 -22.946  1.00  0.00
ATOM    297  CD1 LEU    35     -35.659  29.761 -21.680  1.00  0.00
ATOM    298  CD2 LEU    35     -37.835  30.763 -22.566  1.00  0.00
ATOM    299  C   LEU    35     -34.307  30.749 -26.118  1.00  0.00
ATOM    300  O   LEU    35     -33.410  31.625 -26.292  1.00  0.00
ATOM    301  N   LEU    36     -35.040  30.332 -27.120  1.00  0.00
ATOM    302  CA  LEU    36     -35.062  30.875 -28.534  1.00  0.00
ATOM    303  CB  LEU    36     -34.128  30.162 -29.539  1.00  0.00
ATOM    304  CG  LEU    36     -32.683  30.191 -29.133  1.00  0.00
ATOM    305  CD1 LEU    36     -31.997  29.082 -29.923  1.00  0.00
ATOM    306  CD2 LEU    36     -31.967  31.559 -29.330  1.00  0.00
ATOM    307  C   LEU    36     -36.494  30.832 -29.208  1.00  0.00
ATOM    308  O   LEU    36     -36.848  31.471 -30.182  1.00  0.00
ATOM    309  N   GLU    37     -37.453  30.071 -28.598  1.00  0.00
ATOM    310  CA  GLU    37     -38.933  29.900 -28.880  1.00  0.00
ATOM    311  CB  GLU    37     -39.306  28.412 -28.705  1.00  0.00
ATOM    312  CG  GLU    37     -38.904  27.519 -27.528  1.00  0.00
ATOM    313  CD  GLU    37     -38.702  28.347 -26.216  1.00  0.00
ATOM    314  OE1 GLU    37     -39.670  28.301 -25.428  1.00  0.00
ATOM    315  OE2 GLU    37     -37.618  29.062 -26.099  1.00  0.00
ATOM    316  C   GLU    37     -39.825  30.836 -28.018  1.00  0.00
ATOM    317  O   GLU    37     -40.973  31.108 -28.486  1.00  0.00
ATOM    318  N   LEU    38     -39.339  31.234 -26.846  1.00  0.00
ATOM    319  CA  LEU    38     -40.147  31.848 -25.837  1.00  0.00
ATOM    320  CB  LEU    38     -40.278  33.320 -26.196  1.00  0.00
ATOM    321  CG  LEU    38     -39.106  34.140 -25.624  1.00  0.00
ATOM    322  CD1 LEU    38     -37.818  34.117 -26.351  1.00  0.00
ATOM    323  CD2 LEU    38     -39.620  35.566 -25.601  1.00  0.00
ATOM    324  C   LEU    38     -41.481  31.030 -25.375  1.00  0.00
ATOM    325  O   LEU    38     -42.248  31.428 -24.455  1.00  0.00
ATOM    326  OXT LEU    38     -41.877  30.065 -26.025  1.00  0.00
TER
END
