# Supplementary material for: In silico approaches for predicting the half-life of natural and modified peptides in blood
Source: PLoS One. 2018 Jun 1;13(6):e0196829. doi: 10.1371/journal.pone.0196829 (PMC5983457; doi:10.1371/journal.pone.0196829)
Supplement: S3 File — (ZIP) [file pone.0196829.s009.zip › 3may2018_261_pdb_files/1805.pdb]

PFRMAT TS
TARGET 1805
AUTHOR Raghava-GPS-serv
METHOD PEPSTR
MODEL  1  REFINED
PARENT N/A
ATOM      1  N   THR     1      27.950  14.738  -0.087  1.00  0.00
ATOM      2  CA  THR     1      29.251  14.171  -0.385  1.00  0.00
ATOM      3  CB  THR     1      30.423  15.063   0.015  1.00  0.00
ATOM      4  CG2 THR     1      30.547  15.149   1.568  1.00  0.00
ATOM      5  OG1 THR     1      31.727  14.728  -0.553  1.00  0.00
ATOM      6  C   THR     1      29.582  12.741   0.147  1.00  0.00
ATOM      7  O   THR     1      30.513  12.120  -0.292  1.00  0.00
ATOM      8  N   THR     2      28.897  12.215   1.178  1.00  0.00
ATOM      9  CA  THR     2      28.936  10.763   1.552  1.00  0.00
ATOM     10  CB  THR     2      28.796  10.708   3.096  1.00  0.00
ATOM     11  CG2 THR     2      30.087  11.167   3.725  1.00  0.00
ATOM     12  OG1 THR     2      27.674  11.381   3.583  1.00  0.00
ATOM     13  C   THR     2      27.782   9.987   0.934  1.00  0.00
ATOM     14  O   THR     2      26.651  10.492   0.685  1.00  0.00
ATOM     15  N   TRP     3      28.042   8.737   0.612  1.00  0.00
ATOM     16  CA  TRP     3      27.213   7.940  -0.287  1.00  0.00
ATOM     17  CB  TRP     3      28.089   7.188  -1.231  1.00  0.00
ATOM     18  CG  TRP     3      27.572   6.755  -2.625  1.00  0.00
ATOM     19  CD1 TRP     3      26.487   7.208  -3.262  1.00  0.00
ATOM     20  NE1 TRP     3      26.425   6.526  -4.471  1.00  0.00
ATOM     21  CE2 TRP     3      27.469   5.653  -4.671  1.00  0.00
ATOM     22  CZ2 TRP     3      27.697   4.679  -5.620  1.00  0.00
ATOM     23  CZ3 TRP     3      29.633   4.027  -4.335  1.00  0.00
ATOM     24  CE3 TRP     3      29.402   4.979  -3.322  1.00  0.00
ATOM     25  CD2 TRP     3      28.225   5.819  -3.512  1.00  0.00
ATOM     26  C   TRP     3      26.195   6.910   0.344  1.00  0.00
ATOM     27  O   TRP     3      25.631   6.012  -0.291  1.00  0.00
ATOM     28  N   GLU     4      25.883   6.972   1.652  1.00  0.00
ATOM     29  CA  GLU     4      24.918   5.978   2.289  1.00  0.00
ATOM     30  CB  GLU     4      25.128   6.009   3.776  1.00  0.00
ATOM     31  CG  GLU     4      24.458   7.201   4.449  1.00  0.00
ATOM     32  CD  GLU     4      24.637   8.621   3.869  1.00  0.00
ATOM     33  OE1 GLU     4      25.795   9.026   3.565  1.00  0.00
ATOM     34  OE2 GLU     4      23.601   9.364   3.801  1.00  0.00
ATOM     35  C   GLU     4      23.457   6.220   1.886  1.00  0.00
ATOM     36  O   GLU     4      22.501   5.446   2.194  1.00  0.00
ATOM     37  N   ALA     5      23.234   7.360   1.203  1.00  0.00
ATOM     38  CA  ALA     5      22.156   7.648   0.341  1.00  0.00
ATOM     39  CB  ALA     5      20.958   8.034   1.231  1.00  0.00
ATOM     40  C   ALA     5      22.522   8.771  -0.681  1.00  0.00
ATOM     41  O   ALA     5      23.576   9.317  -0.641  1.00  0.00
ATOM     42  N   TRP     6      21.718   8.878  -1.733  1.00  0.00
ATOM     43  CA  TRP     6      22.015   9.510  -3.050  1.00  0.00
ATOM     44  CB  TRP     6      21.337   8.571  -4.029  1.00  0.00
ATOM     45  CG  TRP     6      21.741   8.566  -5.429  1.00  0.00
ATOM     46  CD1 TRP     6      21.439   9.406  -6.435  1.00  0.00
ATOM     47  NE1 TRP     6      21.992   9.005  -7.612  1.00  0.00
ATOM     48  CE2 TRP     6      22.617   7.860  -7.470  1.00  0.00
ATOM     49  CZ2 TRP     6      23.262   7.047  -8.385  1.00  0.00
ATOM     50  CZ3 TRP     6      23.777   5.500  -6.538  1.00  0.00
ATOM     51  CE3 TRP     6      23.144   6.333  -5.637  1.00  0.00
ATOM     52  CD2 TRP     6      22.517   7.525  -6.124  1.00  0.00
ATOM     53  C   TRP     6      21.413  10.937  -3.268  1.00  0.00
ATOM     54  O   TRP     6      21.715  11.582  -4.292  1.00  0.00
ATOM     55  N   ASP     7      20.610  11.405  -2.306  1.00  0.00
ATOM     56  CA  ASP     7      19.734  12.592  -2.335  1.00  0.00
ATOM     57  CB  ASP     7      18.889  12.580  -1.016  1.00  0.00
ATOM     58  CG  ASP     7      19.752  12.274   0.197  1.00  0.00
ATOM     59  OD1 ASP     7      20.416  13.244   0.700  1.00  0.00
ATOM     60  OD2 ASP     7      19.908  11.091   0.459  1.00  0.00
ATOM     61  C   ASP     7      20.556  13.870  -2.599  1.00  0.00
ATOM     62  O   ASP     7      20.471  14.485  -3.609  1.00  0.00
ATOM     63  N   ARG     8      21.460  14.207  -1.695  1.00  0.00
ATOM     64  CA  ARG     8      22.305  15.408  -1.671  1.00  0.00
ATOM     65  CB  ARG     8      23.050  15.459  -0.360  1.00  0.00
ATOM     66  CG  ARG     8      24.258  14.559  -0.265  1.00  0.00
ATOM     67  CD  ARG     8      24.052  13.037  -0.340  1.00  0.00
ATOM     68  NE  ARG     8      23.088  12.550   0.551  1.00  0.00
ATOM     69  CZ  ARG     8      23.232  11.645   1.515  1.00  0.00
ATOM     70  C   ARG     8      23.176  15.633  -2.901  1.00  0.00
ATOM     71  O   ARG     8      23.738  16.699  -3.070  1.00  0.00
ATOM     72  N   ALA     9      23.353  14.673  -3.781  1.00  0.00
ATOM     73  CA  ALA     9      24.388  14.663  -4.875  1.00  0.00
ATOM     74  CB  ALA     9      25.384  13.559  -4.458  1.00  0.00
ATOM     75  C   ALA     9      23.641  14.392  -6.210  1.00  0.00
ATOM     76  O   ALA     9      24.128  14.792  -7.259  1.00  0.00
ATOM     77  N   ILE    10      22.541  13.621  -6.215  1.00  0.00
ATOM     78  CA  ILE    10      21.822  13.107  -7.378  1.00  0.00
ATOM     79  CB  ILE    10      21.056  14.296  -8.055  1.00  0.00
ATOM     80  CG2 ILE    10      20.331  13.819  -9.301  1.00  0.00
ATOM     81  CG1 ILE    10      20.155  15.026  -7.028  1.00  0.00
ATOM     82  CD1 ILE    10      18.859  14.311  -6.588  1.00  0.00
ATOM     83  C   ILE    10      22.609  12.258  -8.387  1.00  0.00
ATOM     84  O   ILE    10      22.031  11.501  -9.185  1.00  0.00
ATOM     85  N   ALA    11      23.957  12.284  -8.442  1.00  0.00
ATOM     86  CA  ALA    11      24.825  11.363  -9.218  1.00  0.00
ATOM     87  CB  ALA    11      25.338  12.137 -10.489  1.00  0.00
ATOM     88  C   ALA    11      26.003  10.699  -8.448  1.00  0.00
ATOM     89  O   ALA    11      26.599  11.397  -7.704  1.00  0.00
ATOM     90  N   GLU    12      26.385   9.516  -8.856  1.00  0.00
ATOM     91  CA  GLU    12      27.461   8.701  -8.253  1.00  0.00
ATOM     92  CB  GLU    12      27.388   7.253  -8.922  1.00  0.00
ATOM     93  CG  GLU    12      27.938   7.273 -10.341  1.00  0.00
ATOM     94  CD  GLU    12      27.284   8.319 -11.190  1.00  0.00
ATOM     95  OE1 GLU    12      28.038   9.010 -11.875  1.00  0.00
ATOM     96  OE2 GLU    12      26.018   8.435 -11.184  1.00  0.00
ATOM     97  C   GLU    12      28.835   9.385  -8.374  1.00  0.00
ATOM     98  O   GLU    12      29.514   9.512  -7.299  1.00  0.00
ATOM     99  N   TYR    13      29.125  10.132  -9.408  1.00  0.00
ATOM    100  CA  TYR    13      30.349  10.932  -9.460  1.00  0.00
ATOM    101  CB  TYR    13      30.550  11.564 -10.845  1.00  0.00
ATOM    102  CG  TYR    13      32.016  11.849 -11.082  1.00  0.00
ATOM    103  CD1 TYR    13      32.931  10.789 -11.023  1.00  0.00
ATOM    104  CE1 TYR    13      34.274  11.076 -10.982  1.00  0.00
ATOM    105  CZ  TYR    13      34.750  12.377 -11.193  1.00  0.00
ATOM    106  CE2 TYR    13      33.898  13.497 -11.226  1.00  0.00
ATOM    107  CD2 TYR    13      32.493  13.160 -11.265  1.00  0.00
ATOM    108  C   TYR    13      30.513  12.060  -8.415  1.00  0.00
ATOM    109  O   TYR    13      31.599  12.301  -7.916  1.00  0.00
ATOM    110  N   ALA    14      29.385  12.716  -8.145  1.00  0.00
ATOM    111  CA  ALA    14      29.201  13.760  -7.149  1.00  0.00
ATOM    112  CB  ALA    14      28.029  14.722  -7.587  1.00  0.00
ATOM    113  C   ALA    14      29.071  13.155  -5.714  1.00  0.00
ATOM    114  O   ALA    14      29.305  13.860  -4.790  1.00  0.00
ATOM    115  N   ALA    15      28.777  11.873  -5.628  1.00  0.00
ATOM    116  CA  ALA    15      28.833  11.116  -4.394  1.00  0.00
ATOM    117  CB  ALA    15      27.708  10.054  -4.381  1.00  0.00
ATOM    118  C   ALA    15      30.195  10.457  -4.145  1.00  0.00
ATOM    119  O   ALA    15      30.321   9.788  -3.139  1.00  0.00
ATOM    120  N   ARG    16      31.090  10.662  -5.073  1.00  0.00
ATOM    121  CA  ARG    16      32.510  10.396  -4.917  1.00  0.00
ATOM    122  CB  ARG    16      33.071  11.306  -3.706  1.00  0.00
ATOM    123  CG  ARG    16      32.617  12.752  -3.674  1.00  0.00
ATOM    124  CD  ARG    16      32.819  13.517  -4.979  1.00  0.00
ATOM    125  NE  ARG    16      34.236  13.685  -5.285  1.00  0.00
ATOM    126  CZ  ARG    16      34.998  13.049  -6.160  1.00  0.00
ATOM    127  C   ARG    16      32.970   8.923  -4.823  1.00  0.00
ATOM    128  O   ARG    16      33.826   8.463  -4.035  1.00  0.00
ATOM    129  N   ILE    17      32.476   8.228  -5.854  1.00  0.00
ATOM    130  CA  ILE    17      33.128   7.058  -6.362  1.00  0.00
ATOM    131  CB  ILE    17      32.115   5.964  -6.639  1.00  0.00
ATOM    132  CG2 ILE    17      31.124   6.285  -7.761  1.00  0.00
ATOM    133  CG1 ILE    17      32.732   4.598  -6.820  1.00  0.00
ATOM    134  CD1 ILE    17      33.406   4.031  -5.491  1.00  0.00
ATOM    135  C   ILE    17      34.033   7.475  -7.548  1.00  0.00
ATOM    136  O   ILE    17      33.550   8.042  -8.515  1.00  0.00
ATOM    137  N   GLU    18      35.347   7.363  -7.391  1.00  0.00
ATOM    138  CA  GLU    18      36.314   8.145  -8.190  1.00  0.00
ATOM    139  CB  GLU    18      37.576   8.595  -7.381  1.00  0.00
ATOM    140  CG  GLU    18      38.429   9.577  -8.137  1.00  0.00
ATOM    141  CD  GLU    18      37.648  10.678  -8.866  1.00  0.00
ATOM    142  OE1 GLU    18      37.058  11.540  -8.149  1.00  0.00
ATOM    143  OE2 GLU    18      37.356  10.517 -10.075  1.00  0.00
ATOM    144  C   GLU    18      36.739   7.379  -9.514  1.00  0.00
ATOM    145  O   GLU    18      37.654   6.597  -9.672  1.00  0.00
ATOM    146  N   ALA    19      35.929   7.681 -10.553  1.00  0.00
ATOM    147  CA  ALA    19      36.064   7.211 -11.940  1.00  0.00
ATOM    148  CB  ALA    19      34.981   7.900 -12.715  1.00  0.00
ATOM    149  C   ALA    19      37.482   7.504 -12.577  1.00  0.00
ATOM    150  O   ALA    19      37.855   6.725 -13.411  1.00  0.00
ATOM    151  N   LEU    20      38.164   8.557 -12.048  1.00  0.00
ATOM    152  CA  LEU    20      39.409   8.956 -12.652  1.00  0.00
ATOM    153  CB  LEU    20      39.645  10.448 -12.393  1.00  0.00
ATOM    154  CG  LEU    20      40.676  11.011 -13.368  1.00  0.00
ATOM    155  CD1 LEU    20      40.174  11.095 -14.793  1.00  0.00
ATOM    156  CD2 LEU    20      41.024  12.474 -12.979  1.00  0.00
ATOM    157  C   LEU    20      40.580   8.017 -12.234  1.00  0.00
ATOM    158  O   LEU    20      41.535   7.816 -12.972  1.00  0.00
ATOM    159  N   ILE    21      40.459   7.334 -11.085  1.00  0.00
ATOM    160  CA  ILE    21      41.440   6.260 -10.689  1.00  0.00
ATOM    161  CB  ILE    21      41.793   6.256  -9.128  1.00  0.00
ATOM    162  CG2 ILE    21      40.586   5.838  -8.298  1.00  0.00
ATOM    163  CG1 ILE    21      43.045   5.457  -8.765  1.00  0.00
ATOM    164  CD1 ILE    21      44.353   5.804  -9.370  1.00  0.00
ATOM    165  C   ILE    21      41.173   4.875 -11.336  1.00  0.00
ATOM    166  O   ILE    21      42.053   4.052 -11.652  1.00  0.00
ATOM    167  N   ARG    22      39.872   4.625 -11.686  1.00  0.00
ATOM    168  CA  ARG    22      39.399   3.409 -12.407  1.00  0.00
ATOM    169  CB  ARG    22      37.874   3.217 -12.327  1.00  0.00
ATOM    170  CG  ARG    22      37.201   3.144 -10.936  1.00  0.00
ATOM    171  CD  ARG    22      37.742   2.337  -9.767  1.00  0.00
ATOM    172  NE  ARG    22      37.992   0.955 -10.139  1.00  0.00
ATOM    173  CZ  ARG    22      38.716   0.062  -9.569  1.00  0.00
ATOM    174  C   ARG    22      39.869   3.420 -13.876  1.00  0.00
ATOM    175  O   ARG    22      40.167   2.386 -14.422  1.00  0.00
ATOM    176  N   ALA    23      40.061   4.658 -14.437  1.00  0.00
ATOM    177  CA  ALA    23      40.652   4.827 -15.740  1.00  0.00
ATOM    178  CB  ALA    23      40.504   6.315 -16.089  1.00  0.00
ATOM    179  C   ALA    23      42.052   4.175 -15.872  1.00  0.00
ATOM    180  O   ALA    23      42.417   3.688 -16.959  1.00  0.00
ATOM    181  N   SER    24      42.640   3.849 -14.697  1.00  0.00
ATOM    182  CA  SER    24      43.830   2.930 -14.630  1.00  0.00
ATOM    183  CB  SER    24      45.053   3.588 -13.967  1.00  0.00
ATOM    184  OG  SER    24      44.700   3.974 -12.671  1.00  0.00
ATOM    185  C   SER    24      43.526   1.552 -13.994  1.00  0.00
ATOM    186  O   SER    24      44.108   0.596 -14.495  1.00  0.00
ATOM    187  N   GLN    25      42.764   1.440 -12.911  1.00  0.00
ATOM    188  CA  GLN    25      42.548   0.233 -12.213  1.00  0.00
ATOM    189  CB  GLN    25      42.014   0.609 -10.816  1.00  0.00
ATOM    190  CG  GLN    25      43.061   1.118  -9.805  1.00  0.00
ATOM    191  CD  GLN    25      42.413   1.600  -8.466  1.00  0.00
ATOM    192  OE1 GLN    25      41.682   2.529  -8.365  1.00  0.00
ATOM    193  NE2 GLN    25      42.653   0.951  -7.332  1.00  0.00
ATOM    194  C   GLN    25      41.543  -0.763 -12.850  1.00  0.00
ATOM    195  O   GLN    25      41.536  -1.898 -12.421  1.00  0.00
ATOM    196  N   GLU    26      40.766  -0.285 -13.830  1.00  0.00
ATOM    197  CA  GLU    26      40.059  -1.260 -14.673  1.00  0.00
ATOM    198  CB  GLU    26      38.863  -0.686 -15.481  1.00  0.00
ATOM    199  CG  GLU    26      37.772  -0.085 -14.703  1.00  0.00
ATOM    200  CD  GLU    26      37.404  -0.917 -13.451  1.00  0.00
ATOM    201  OE1 GLU    26      37.580  -0.312 -12.353  1.00  0.00
ATOM    202  OE2 GLU    26      37.057  -2.105 -13.580  1.00  0.00
ATOM    203  C   GLU    26      40.994  -2.039 -15.593  1.00  0.00
ATOM    204  O   GLU    26      40.516  -2.764 -16.500  1.00  0.00
ATOM    205  N   GLN    27      42.335  -2.141 -15.351  1.00  0.00
ATOM    206  CA  GLN    27      43.207  -3.215 -15.741  1.00  0.00
ATOM    207  CB  GLN    27      43.826  -2.954 -17.110  1.00  0.00
ATOM    208  CG  GLN    27      44.364  -4.230 -17.810  1.00  0.00
ATOM    209  CD  GLN    27      43.211  -5.091 -18.320  1.00  0.00
ATOM    210  OE1 GLN    27      42.200  -4.598 -18.833  1.00  0.00
ATOM    211  NE2 GLN    27      43.333  -6.391 -18.111  1.00  0.00
ATOM    212  C   GLN    27      44.306  -3.428 -14.633  1.00  0.00
ATOM    213  O   GLN    27      45.440  -3.799 -14.972  1.00  0.00
ATOM    214  N   GLN    28      43.924  -3.171 -13.405  1.00  0.00
ATOM    215  CA  GLN    28      44.743  -3.498 -12.164  1.00  0.00
ATOM    216  CB  GLN    28      45.150  -2.233 -11.340  1.00  0.00
ATOM    217  CG  GLN    28      46.066  -2.634 -10.227  1.00  0.00
ATOM    218  CD  GLN    28      46.500  -1.374  -9.524  1.00  0.00
ATOM    219  OE1 GLN    28      47.418  -0.676  -9.936  1.00  0.00
ATOM    220  NE2 GLN    28      45.846  -0.952  -8.408  1.00  0.00
ATOM    221  C   GLN    28      44.051  -4.531 -11.298  1.00  0.00
ATOM    222  O   GLN    28      44.661  -5.629 -11.185  1.00  0.00
ATOM    223  N   GLU    29      42.850  -4.298 -10.717  1.00  0.00
ATOM    224  CA  GLU    29      42.143  -5.397  -9.940  1.00  0.00
ATOM    225  CB  GLU    29      41.642  -4.950  -8.499  1.00  0.00
ATOM    226  CG  GLU    29      42.660  -3.989  -7.840  1.00  0.00
ATOM    227  CD  GLU    29      42.269  -2.459  -8.088  1.00  0.00
ATOM    228  OE1 GLU    29      43.182  -1.604  -7.805  1.00  0.00
ATOM    229  OE2 GLU    29      41.174  -2.028  -8.563  1.00  0.00
ATOM    230  C   GLU    29      41.178  -6.209 -10.763  1.00  0.00
ATOM    231  O   GLU    29      40.881  -7.375 -10.496  1.00  0.00
ATOM    232  N   LYS    30      40.594  -5.503 -11.751  1.00  0.00
ATOM    233  CA  LYS    30      39.974  -6.248 -12.864  1.00  0.00
ATOM    234  CB  LYS    30      38.911  -5.328 -13.618  1.00  0.00
ATOM    235  CG  LYS    30      38.176  -6.169 -14.620  1.00  0.00
ATOM    236  CD  LYS    30      37.598  -5.399 -15.845  1.00  0.00
ATOM    237  CE  LYS    30      38.475  -4.844 -17.019  1.00  0.00
ATOM    238  NZ  LYS    30      39.806  -5.501 -17.035  1.00  0.00
ATOM    239  C   LYS    30      41.119  -6.605 -13.853  1.00  0.00
ATOM    240  O   LYS    30      41.610  -5.813 -14.638  1.00  0.00
ATOM    241  N   ASN    31      41.467  -7.890 -13.926  1.00  0.00
ATOM    242  CA  ASN    31      42.284  -8.514 -14.856  1.00  0.00
ATOM    243  CB  ASN    31      43.734  -8.610 -14.285  1.00  0.00
ATOM    244  CG  ASN    31      44.805  -8.811 -15.368  1.00  0.00
ATOM    245  OD1 ASN    31      44.599  -8.651 -16.547  1.00  0.00
ATOM    246  ND2 ASN    31      46.021  -9.074 -15.008  1.00  0.00
ATOM    247  C   ASN    31      41.738  -9.823 -15.350  1.00  0.00
ATOM    248  O   ASN    31      41.251 -10.615 -14.549  1.00  0.00
ATOM    249  N   GLU    32      41.890 -10.101 -16.639  1.00  0.00
ATOM    250  CA  GLU    32      41.430 -11.287 -17.387  1.00  0.00
ATOM    251  CB  GLU    32      40.877 -10.915 -18.847  1.00  0.00
ATOM    252  CG  GLU    32      39.681  -9.946 -18.800  1.00  0.00
ATOM    253  CD  GLU    32      39.887  -8.604 -18.169  1.00  0.00
ATOM    254  OE1 GLU    32      38.926  -8.043 -17.595  1.00  0.00
ATOM    255  OE2 GLU    32      40.988  -8.045 -18.289  1.00  0.00
ATOM    256  C   GLU    32      42.590 -12.297 -17.570  1.00  0.00
ATOM    257  O   GLU    32      42.408 -13.512 -17.633  1.00  0.00
ATOM    258  N   ALA    33      43.831 -11.793 -17.581  1.00  0.00
ATOM    259  CA  ALA    33      45.082 -12.575 -17.730  1.00  0.00
ATOM    260  CB  ALA    33      45.474 -12.682 -19.223  1.00  0.00
ATOM    261  C   ALA    33      46.138 -11.893 -16.893  1.00  0.00
ATOM    262  O   ALA    33      46.780 -10.863 -17.301  1.00  0.00
ATOM    263  N   GLU    34      46.546 -12.655 -15.855  1.00  0.00
ATOM    264  CA  GLU    34      47.431 -12.230 -14.806  1.00  0.00
ATOM    265  CB  GLU    34      47.102 -12.874 -13.440  1.00  0.00
ATOM    266  CG  GLU    34      47.806 -12.244 -12.215  1.00  0.00
ATOM    267  CD  GLU    34      47.234 -10.907 -11.726  1.00  0.00
ATOM    268  OE1 GLU    34      46.750 -10.121 -12.597  1.00  0.00
ATOM    269  OE2 GLU    34      47.296 -10.610 -10.505  1.00  0.00
ATOM    270  C   GLU    34      48.859 -12.235 -15.230  1.00  0.00
ATOM    271  O   GLU    34      49.617 -13.066 -14.839  1.00  0.00
ATOM    272  N   LEU    35      49.297 -11.140 -15.932  1.00  0.00
ATOM    273  CA  LEU    35      50.583 -10.598 -15.605  1.00  0.00
ATOM    274  CB  LEU    35      51.185 -10.202 -16.935  1.00  0.00
ATOM    275  CG  LEU    35      51.917 -11.302 -17.749  1.00  0.00
ATOM    276  CD1 LEU    35      51.878 -10.891 -19.240  1.00  0.00
ATOM    277  CD2 LEU    35      53.467 -11.414 -17.416  1.00  0.00
ATOM    278  C   LEU    35      50.385  -9.472 -14.619  1.00  0.00
ATOM    279  O   LEU    35      49.405  -8.770 -14.728  1.00  0.00
ATOM    280  N   ARG    36      51.303  -9.257 -13.652  1.00  0.00
ATOM    281  CA  ARG    36      51.154  -8.320 -12.474  1.00  0.00
ATOM    282  CB  ARG    36      51.749  -9.042 -11.211  1.00  0.00
ATOM    283  CG  ARG    36      50.855  -9.382  -9.982  1.00  0.00
ATOM    284  CD  ARG    36      49.878  -8.318  -9.449  1.00  0.00
ATOM    285  NE  ARG    36      48.604  -8.233 -10.178  1.00  0.00
ATOM    286  CZ  ARG    36      47.942  -7.307 -10.850  1.00  0.00
ATOM    287  C   ARG    36      51.658  -6.844 -12.687  1.00  0.00
ATOM    288  O   ARG    36      51.432  -5.955 -11.823  1.00  0.00
ATOM    289  N   GLU    37      52.086  -6.524 -13.901  1.00  0.00
ATOM    290  CA  GLU    37      52.448  -5.227 -14.454  1.00  0.00
ATOM    291  CB  GLU    37      53.443  -5.424 -15.563  1.00  0.00
ATOM    292  CG  GLU    37      54.668  -6.372 -15.292  1.00  0.00
ATOM    293  CD  GLU    37      54.361  -7.837 -15.132  1.00  0.00
ATOM    294  OE1 GLU    37      53.251  -8.226 -15.583  1.00  0.00
ATOM    295  OE2 GLU    37      55.232  -8.589 -14.651  1.00  0.00
ATOM    296  C   GLU    37      51.288  -4.468 -14.962  1.00  0.00
ATOM    297  O   GLU    37      51.452  -3.313 -15.360  1.00  0.00
ATOM    298  N   LEU    38      50.079  -5.025 -14.970  1.00  0.00
ATOM    299  CA  LEU    38      48.783  -4.575 -15.433  1.00  0.00
ATOM    300  CB  LEU    38      47.932  -5.829 -16.025  1.00  0.00
ATOM    301  CG  LEU    38      48.488  -6.441 -17.283  1.00  0.00
ATOM    302  CD1 LEU    38      47.740  -7.759 -17.592  1.00  0.00
ATOM    303  CD2 LEU    38      48.274  -5.629 -18.618  1.00  0.00
ATOM    304  C   LEU    38      48.037  -3.864 -14.316  1.00  0.00
ATOM    305  O   LEU    38      47.886  -4.452 -13.191  1.00  0.00
ATOM    306  OXT LEU    38      47.600  -2.727 -14.482  1.00  0.00
TER
END
