# Supplementary material for: In silico approaches for predicting the half-life of natural and modified peptides in blood
Source: PLoS One. 2018 Jun 1;13(6):e0196829. doi: 10.1371/journal.pone.0196829 (PMC5983457; doi:10.1371/journal.pone.0196829)
Supplement: S3 File — (ZIP) [file pone.0196829.s009.zip › 3may2018_261_pdb_files/1810.pdb]

PFRMAT TS
TARGET 1810
AUTHOR Raghava-GPS-serv
METHOD PEPSTR
MODEL  1  REFINED
PARENT N/A
ATOM      1  N   THR     1      23.596   3.917   3.677  1.00  0.00
ATOM      2  CA  THR     1      22.242   4.373   4.027  1.00  0.00
ATOM      3  CB  THR     1      21.899   5.698   3.415  1.00  0.00
ATOM      4  CG2 THR     1      21.472   6.597   4.553  1.00  0.00
ATOM      5  OG1 THR     1      22.886   6.441   2.644  1.00  0.00
ATOM      6  C   THR     1      21.198   3.343   3.605  1.00  0.00
ATOM      7  O   THR     1      20.466   2.762   4.442  1.00  0.00
ATOM      8  N   THR     2      21.070   3.057   2.299  1.00  0.00
ATOM      9  CA  THR     2      20.024   2.295   1.668  1.00  0.00
ATOM     10  CB  THR     2      18.735   3.096   1.335  1.00  0.00
ATOM     11  CG2 THR     2      18.012   3.858   2.486  1.00  0.00
ATOM     12  OG1 THR     2      18.879   4.087   0.313  1.00  0.00
ATOM     13  C   THR     2      20.530   1.445   0.448  1.00  0.00
ATOM     14  O   THR     2      21.550   0.788   0.537  1.00  0.00
ATOM     15  N   TRP     3      19.789   1.323  -0.590  1.00  0.00
ATOM     16  CA  TRP     3      20.168   0.437  -1.661  1.00  0.00
ATOM     17  CB  TRP     3      19.148   0.572  -2.800  1.00  0.00
ATOM     18  CG  TRP     3      17.728   0.150  -2.324  1.00  0.00
ATOM     19  CD1 TRP     3      17.156  -1.076  -2.410  1.00  0.00
ATOM     20  NE1 TRP     3      15.861  -0.983  -1.979  1.00  0.00
ATOM     21  CE2 TRP     3      15.512   0.311  -1.609  1.00  0.00
ATOM     22  CZ2 TRP     3      14.316   0.900  -1.169  1.00  0.00
ATOM     23  CZ3 TRP     3      15.346   3.057  -1.329  1.00  0.00
ATOM     24  CE3 TRP     3      16.553   2.470  -1.800  1.00  0.00
ATOM     25  CD2 TRP     3      16.676   1.064  -1.907  1.00  0.00
ATOM     26  C   TRP     3      21.544   0.696  -2.319  1.00  0.00
ATOM     27  O   TRP     3      22.212  -0.259  -2.721  1.00  0.00
ATOM     28  N   GLU     4      22.026   1.944  -2.290  1.00  0.00
ATOM     29  CA  GLU     4      23.355   2.351  -2.743  1.00  0.00
ATOM     30  CB  GLU     4      23.414   3.868  -2.795  1.00  0.00
ATOM     31  CG  GLU     4      23.451   4.661  -1.506  1.00  0.00
ATOM     32  CD  GLU     4      22.394   4.361  -0.455  1.00  0.00
ATOM     33  OE1 GLU     4      22.696   4.617   0.726  1.00  0.00
ATOM     34  OE2 GLU     4      21.248   4.035  -0.803  1.00  0.00
ATOM     35  C   GLU     4      24.579   1.777  -1.967  1.00  0.00
ATOM     36  O   GLU     4      25.679   1.765  -2.530  1.00  0.00
ATOM     37  N   ALA     5      24.393   1.361  -0.744  1.00  0.00
ATOM     38  CA  ALA     5      25.444   0.703   0.061  1.00  0.00
ATOM     39  CB  ALA     5      25.607   1.535   1.308  1.00  0.00
ATOM     40  C   ALA     5      25.031  -0.815   0.216  1.00  0.00
ATOM     41  O   ALA     5      25.870  -1.662   0.507  1.00  0.00
ATOM     42  N   TRP     6      23.768  -1.136   0.160  1.00  0.00
ATOM     43  CA  TRP     6      23.308  -2.555   0.174  1.00  0.00
ATOM     44  CB  TRP     6      21.738  -2.582   0.356  1.00  0.00
ATOM     45  CG  TRP     6      21.264  -1.947   1.683  1.00  0.00
ATOM     46  CD1 TRP     6      22.008  -1.379   2.665  1.00  0.00
ATOM     47  NE1 TRP     6      21.190  -1.014   3.740  1.00  0.00
ATOM     48  CE2 TRP     6      19.903  -0.985   3.323  1.00  0.00
ATOM     49  CZ2 TRP     6      18.726  -0.457   3.910  1.00  0.00
ATOM     50  CZ3 TRP     6      17.459  -1.309   2.042  1.00  0.00
ATOM     51  CE3 TRP     6      18.661  -1.746   1.448  1.00  0.00
ATOM     52  CD2 TRP     6      19.906  -1.680   2.103  1.00  0.00
ATOM     53  C   TRP     6      23.740  -3.326  -1.079  1.00  0.00
ATOM     54  O   TRP     6      23.991  -4.540  -0.990  1.00  0.00
ATOM     55  N   ASP     7      23.898  -2.667  -2.205  1.00  0.00
ATOM     56  CA  ASP     7      24.688  -3.057  -3.343  1.00  0.00
ATOM     57  CB  ASP     7      23.878  -2.995  -4.695  1.00  0.00
ATOM     58  CG  ASP     7      24.642  -3.375  -5.933  1.00  0.00
ATOM     59  OD1 ASP     7      25.412  -4.376  -5.837  1.00  0.00
ATOM     60  OD2 ASP     7      24.530  -2.636  -6.943  1.00  0.00
ATOM     61  C   ASP     7      26.072  -2.384  -3.357  1.00  0.00
ATOM     62  O   ASP     7      26.192  -1.290  -2.825  1.00  0.00
ATOM     63  N   ARG     8      27.075  -3.144  -3.840  1.00  0.00
ATOM     64  CA  ARG     8      28.439  -2.656  -4.147  1.00  0.00
ATOM     65  CB  ARG     8      29.451  -3.055  -3.094  1.00  0.00
ATOM     66  CG  ARG     8      29.083  -2.609  -1.632  1.00  0.00
ATOM     67  CD  ARG     8      29.470  -1.177  -1.182  1.00  0.00
ATOM     68  NE  ARG     8      28.663  -0.190  -1.932  1.00  0.00
ATOM     69  CZ  ARG     8      29.052   0.547  -2.985  1.00  0.00
ATOM     70  C   ARG     8      29.056  -3.182  -5.489  1.00  0.00
ATOM     71  O   ARG     8      30.099  -2.734  -5.924  1.00  0.00
ATOM     72  N   ALA     9      28.319  -4.047  -6.168  1.00  0.00
ATOM     73  CA  ALA     9      28.713  -5.011  -7.247  1.00  0.00
ATOM     74  CB  ALA     9      28.493  -6.464  -6.727  1.00  0.00
ATOM     75  C   ALA     9      28.139  -4.809  -8.567  1.00  0.00
ATOM     76  O   ALA     9      29.009  -4.829  -9.506  1.00  0.00
ATOM     77  N   ILE    10      26.844  -4.446  -8.664  1.00  0.00
ATOM     78  CA  ILE    10      26.176  -4.509 -10.003  1.00  0.00
ATOM     79  CB  ILE    10      25.123  -5.608  -9.992  1.00  0.00
ATOM     80  CG2 ILE    10      23.878  -5.262  -9.142  1.00  0.00
ATOM     81  CG1 ILE    10      24.502  -5.875 -11.367  1.00  0.00
ATOM     82  CD1 ILE    10      25.496  -6.370 -12.441  1.00  0.00
ATOM     83  C   ILE    10      25.763  -3.113 -10.503  1.00  0.00
ATOM     84  O   ILE    10      25.982  -2.784 -11.696  1.00  0.00
ATOM     85  N   ALA    11      25.250  -2.260  -9.650  1.00  0.00
ATOM     86  CA  ALA    11      24.908  -0.923 -10.273  1.00  0.00
ATOM     87  CB  ALA    11      24.077  -0.207  -9.223  1.00  0.00
ATOM     88  C   ALA    11      26.119  -0.064 -10.511  1.00  0.00
ATOM     89  O   ALA    11      26.282   0.559 -11.585  1.00  0.00
ATOM     90  N   GLU    12      27.147  -0.188  -9.656  1.00  0.00
ATOM     91  CA  GLU    12      28.392   0.603  -9.763  1.00  0.00
ATOM     92  CB  GLU    12      29.118   0.621  -8.467  1.00  0.00
ATOM     93  CG  GLU    12      29.654   1.979  -8.178  1.00  0.00
ATOM     94  CD  GLU    12      30.125   1.988  -6.793  1.00  0.00
ATOM     95  OE1 GLU    12      31.173   1.329  -6.534  1.00  0.00
ATOM     96  OE2 GLU    12      29.459   2.362  -5.850  1.00  0.00
ATOM     97  C   GLU    12      29.320   0.100 -10.896  1.00  0.00
ATOM     98  O   GLU    12      30.370   0.711 -11.107  1.00  0.00
ATOM     99  N   TYR    13      29.017  -1.006 -11.578  1.00  0.00
ATOM    100  CA  TYR    13      29.944  -1.945 -12.309  1.00  0.00
ATOM    101  CB  TYR    13      29.135  -2.912 -13.283  1.00  0.00
ATOM    102  CG  TYR    13      29.944  -4.156 -13.732  1.00  0.00
ATOM    103  CD1 TYR    13      30.858  -4.048 -14.750  1.00  0.00
ATOM    104  CE1 TYR    13      31.601  -5.186 -15.130  1.00  0.00
ATOM    105  CZ  TYR    13      31.495  -6.363 -14.341  1.00  0.00
ATOM    106  CE2 TYR    13      30.520  -6.418 -13.359  1.00  0.00
ATOM    107  CD2 TYR    13      29.655  -5.350 -13.088  1.00  0.00
ATOM    108  C   TYR    13      30.995  -1.251 -13.148  1.00  0.00
ATOM    109  O   TYR    13      32.100  -1.792 -13.293  1.00  0.00
ATOM    110  N   ALA    14      30.657  -0.119 -13.794  1.00  0.00
ATOM    111  CA  ALA    14      31.452   0.600 -14.773  1.00  0.00
ATOM    112  CB  ALA    14      30.387   1.488 -15.569  1.00  0.00
ATOM    113  C   ALA    14      32.644   1.351 -14.093  1.00  0.00
ATOM    114  O   ALA    14      33.731   1.497 -14.689  1.00  0.00
ATOM    115  N   ALA    15      32.522   1.788 -12.829  1.00  0.00
ATOM    116  CA  ALA    15      33.612   2.582 -12.187  1.00  0.00
ATOM    117  CB  ALA    15      33.293   4.099 -12.437  1.00  0.00
ATOM    118  C   ALA    15      33.760   2.261 -10.654  1.00  0.00
ATOM    119  O   ALA    15      33.815   3.122  -9.803  1.00  0.00
ATOM    120  N   ARG    16      33.664   0.959 -10.371  1.00  0.00
ATOM    121  CA  ARG    16      33.459   0.408  -9.026  1.00  0.00
ATOM    122  CB  ARG    16      32.813  -0.986  -9.242  1.00  0.00
ATOM    123  CG  ARG    16      32.640  -1.695  -7.935  1.00  0.00
ATOM    124  CD  ARG    16      32.038  -3.081  -8.232  1.00  0.00
ATOM    125  NE  ARG    16      32.951  -3.931  -9.094  1.00  0.00
ATOM    126  CZ  ARG    16      32.704  -4.404 -10.222  1.00  0.00
ATOM    127  C   ARG    16      34.681   0.499  -8.087  1.00  0.00
ATOM    128  O   ARG    16      35.889   0.552  -8.474  1.00  0.00
ATOM    129  N   ILE    17      34.299   0.671  -6.848  1.00  0.00
ATOM    130  CA  ILE    17      35.210   0.898  -5.693  1.00  0.00
ATOM    131  CB  ILE    17      34.410   1.725  -4.661  1.00  0.00
ATOM    132  CG2 ILE    17      33.423   0.880  -3.849  1.00  0.00
ATOM    133  CG1 ILE    17      35.215   2.572  -3.664  1.00  0.00
ATOM    134  CD1 ILE    17      36.283   3.413  -4.271  1.00  0.00
ATOM    135  C   ILE    17      36.043  -0.287  -5.191  1.00  0.00
ATOM    136  O   ILE    17      36.185  -0.531  -3.955  1.00  0.00
ATOM    137  N   GLU    18      36.535  -1.070  -6.131  1.00  0.00
ATOM    138  CA  GLU    18      37.684  -2.021  -5.863  1.00  0.00
ATOM    139  CB  GLU    18      37.366  -3.519  -6.207  1.00  0.00
ATOM    140  CG  GLU    18      37.521  -4.035  -7.668  1.00  0.00
ATOM    141  CD  GLU    18      36.490  -3.418  -8.622  1.00  0.00
ATOM    142  OE1 GLU    18      36.473  -2.181  -8.762  1.00  0.00
ATOM    143  OE2 GLU    18      35.716  -4.186  -9.296  1.00  0.00
ATOM    144  C   GLU    18      38.994  -1.593  -6.577  1.00  0.00
ATOM    145  O   GLU    18      40.066  -1.674  -5.986  1.00  0.00
ATOM    146  N   ALA    19      38.904  -1.177  -7.821  1.00  0.00
ATOM    147  CA  ALA    19      40.036  -0.841  -8.729  1.00  0.00
ATOM    148  CB  ALA    19      40.815  -2.123  -9.085  1.00  0.00
ATOM    149  C   ALA    19      39.529  -0.072  -9.962  1.00  0.00
ATOM    150  O   ALA    19      40.167   0.824 -10.504  1.00  0.00
ATOM    151  N   LEU    20      38.337  -0.374 -10.462  1.00  0.00
ATOM    152  CA  LEU    20      37.783   0.261 -11.684  1.00  0.00
ATOM    153  CB  LEU    20      36.575  -0.552 -12.032  1.00  0.00
ATOM    154  CG  LEU    20      36.797  -2.061 -12.323  1.00  0.00
ATOM    155  CD1 LEU    20      35.391  -2.670 -12.653  1.00  0.00
ATOM    156  CD2 LEU    20      37.590  -2.227 -13.582  1.00  0.00
ATOM    157  C   LEU    20      37.375   1.731 -11.565  1.00  0.00
ATOM    158  O   LEU    20      37.394   2.429 -12.586  1.00  0.00
ATOM    159  N   ILE    21      37.202   2.249 -10.338  1.00  0.00
ATOM    160  CA  ILE    21      37.262   3.723  -9.959  1.00  0.00
ATOM    161  CB  ILE    21      37.209   3.826  -8.363  1.00  0.00
ATOM    162  CG2 ILE    21      38.360   3.054  -7.612  1.00  0.00
ATOM    163  CG1 ILE    21      37.280   5.274  -7.840  1.00  0.00
ATOM    164  CD1 ILE    21      36.021   6.110  -8.095  1.00  0.00
ATOM    165  C   ILE    21      38.397   4.498 -10.544  1.00  0.00
ATOM    166  O   ILE    21      38.182   5.628 -10.945  1.00  0.00
ATOM    167  N   ARG    22      39.542   3.866 -10.871  1.00  0.00
ATOM    168  CA  ARG    22      40.736   4.398 -11.652  1.00  0.00
ATOM    169  CB  ARG    22      41.911   3.441 -11.462  1.00  0.00
ATOM    170  CG  ARG    22      42.403   3.197  -9.991  1.00  0.00
ATOM    171  CD  ARG    22      42.723   4.406  -9.071  1.00  0.00
ATOM    172  NE  ARG    22      43.697   5.295  -9.685  1.00  0.00
ATOM    173  CZ  ARG    22      44.996   5.132  -9.649  1.00  0.00
ATOM    174  C   ARG    22      40.514   4.678 -13.161  1.00  0.00
ATOM    175  O   ARG    22      41.257   5.405 -13.697  1.00  0.00
ATOM    176  N   ALA    23      39.476   4.135 -13.762  1.00  0.00
ATOM    177  CA  ALA    23      38.939   4.760 -15.016  1.00  0.00
ATOM    178  CB  ALA    23      37.809   3.895 -15.668  1.00  0.00
ATOM    179  C   ALA    23      38.547   6.205 -15.005  1.00  0.00
ATOM    180  O   ALA    23      38.676   6.877 -15.998  1.00  0.00
ATOM    181  N   ALA    24      38.179   6.765 -13.803  1.00  0.00
ATOM    182  CA  ALA    24      38.037   8.218 -13.588  1.00  0.00
ATOM    183  CB  ALA    24      36.643   8.487 -12.948  1.00  0.00
ATOM    184  C   ALA    24      39.172   9.045 -12.960  1.00  0.00
ATOM    185  O   ALA    24      39.133  10.247 -12.833  1.00  0.00
ATOM    186  N   GLN    25      40.224   8.389 -12.421  1.00  0.00
ATOM    187  CA  GLN    25      41.379   9.021 -11.811  1.00  0.00
ATOM    188  CB  GLN    25      41.172   9.258 -10.288  1.00  0.00
ATOM    189  CG  GLN    25      40.884   8.054  -9.362  1.00  0.00
ATOM    190  CD  GLN    25      40.695   8.526  -7.967  1.00  0.00
ATOM    191  OE1 GLN    25      41.520   8.347  -7.103  1.00  0.00
ATOM    192  NE2 GLN    25      39.518   9.023  -7.715  1.00  0.00
ATOM    193  C   GLN    25      42.711   8.295 -12.190  1.00  0.00
ATOM    194  O   GLN    25      42.928   7.139 -11.750  1.00  0.00
ATOM    195  N   GLU    26      43.522   9.031 -12.990  1.00  0.00
ATOM    196  CA  GLU    26      44.455   8.393 -13.897  1.00  0.00
ATOM    197  CB  GLU    26      44.880   9.463 -14.908  1.00  0.00
ATOM    198  CG  GLU    26      45.360   8.936 -16.282  1.00  0.00
ATOM    199  CD  GLU    26      46.801   8.294 -16.230  1.00  0.00
ATOM    200  OE1 GLU    26      46.900   7.177 -16.810  1.00  0.00
ATOM    201  OE2 GLU    26      47.711   8.825 -15.613  1.00  0.00
ATOM    202  C   GLU    26      45.691   7.765 -13.134  1.00  0.00
ATOM    203  O   GLU    26      46.090   8.078 -12.032  1.00  0.00
ATOM    204  N   GLN    27      46.247   6.741 -13.721  1.00  0.00
ATOM    205  CA  GLN    27      47.279   5.853 -13.121  1.00  0.00
ATOM    206  CB  GLN    27      47.102   4.401 -13.664  1.00  0.00
ATOM    207  CG  GLN    27      45.634   3.876 -13.446  1.00  0.00
ATOM    208  CD  GLN    27      45.693   2.311 -13.238  1.00  0.00
ATOM    209  OE1 GLN    27      45.190   1.627 -14.025  1.00  0.00
ATOM    210  NE2 GLN    27      46.305   1.749 -12.205  1.00  0.00
ATOM    211  C   GLN    27      48.682   6.497 -13.253  1.00  0.00
ATOM    212  O   GLN    27      49.650   5.826 -13.665  1.00  0.00
ATOM    213  N   GLN    28      48.919   7.703 -12.721  1.00  0.00
ATOM    214  CA  GLN    28      50.196   8.429 -12.433  1.00  0.00
ATOM    215  CB  GLN    28      49.832   9.767 -11.886  1.00  0.00
ATOM    216  CG  GLN    28      49.399  10.730 -13.050  1.00  0.00
ATOM    217  CD  GLN    28      50.308  10.850 -14.252  1.00  0.00
ATOM    218  OE1 GLN    28      51.410  11.384 -14.132  1.00  0.00
ATOM    219  NE2 GLN    28      50.035  10.286 -15.405  1.00  0.00
ATOM    220  C   GLN    28      51.057   7.655 -11.395  1.00  0.00
ATOM    221  O   GLN    28      52.137   8.187 -11.112  1.00  0.00
ATOM    222  N   GLU    29      50.855   6.361 -11.024  1.00  0.00
ATOM    223  CA  GLU    29      51.858   5.421 -10.588  1.00  0.00
ATOM    224  CB  GLU    29      51.306   4.349  -9.650  1.00  0.00
ATOM    225  CG  GLU    29      50.104   3.452 -10.108  1.00  0.00
ATOM    226  CD  GLU    29      48.704   4.051 -10.245  1.00  0.00
ATOM    227  OE1 GLU    29      47.792   3.228 -10.304  1.00  0.00
ATOM    228  OE2 GLU    29      48.496   5.270 -10.274  1.00  0.00
ATOM    229  C   GLU    29      52.918   5.038 -11.687  1.00  0.00
ATOM    230  O   GLU    29      54.095   4.794 -11.370  1.00  0.00
ATOM    231  N   LYS    30      52.557   5.069 -13.029  1.00  0.00
ATOM    232  CA  LYS    30      53.597   4.849 -14.089  1.00  0.00
ATOM    233  CB  LYS    30      53.126   3.847 -15.120  1.00  0.00
ATOM    234  CG  LYS    30      51.732   4.040 -15.724  1.00  0.00
ATOM    235  CD  LYS    30      51.531   5.476 -16.193  1.00  0.00
ATOM    236  CE  LYS    30      50.070   5.654 -16.602  1.00  0.00
ATOM    237  NZ  LYS    30      49.816   7.082 -16.935  1.00  0.00
ATOM    238  C   LYS    30      54.064   6.166 -14.650  1.00  0.00
ATOM    239  O   LYS    30      54.310   6.322 -15.826  1.00  0.00
ATOM    240  N   ASN    31      53.996   7.260 -13.866  1.00  0.00
ATOM    241  CA  ASN    31      54.063   8.633 -14.337  1.00  0.00
ATOM    242  CB  ASN    31      54.240   9.659 -13.098  1.00  0.00
ATOM    243  CG  ASN    31      54.850  10.973 -13.539  1.00  0.00
ATOM    244  OD1 ASN    31      56.072  11.147 -13.435  1.00  0.00
ATOM    245  ND2 ASN    31      54.110  11.898 -14.087  1.00  0.00
ATOM    246  C   ASN    31      55.009   8.878 -15.500  1.00  0.00
ATOM    247  O   ASN    31      56.235   8.650 -15.479  1.00  0.00
ATOM    248  N   GLU    32      54.461   9.456 -16.568  1.00  0.00
ATOM    249  CA  GLU    32      55.138   9.802 -17.849  1.00  0.00
ATOM    250  CB  GLU    32      54.147  10.720 -18.703  1.00  0.00
ATOM    251  CG  GLU    32      52.944   9.946 -19.309  1.00  0.00
ATOM    252  CD  GLU    32      52.100   8.999 -18.434  1.00  0.00
ATOM    253  OE1 GLU    32      51.690   7.916 -18.892  1.00  0.00
ATOM    254  OE2 GLU    32      51.675   9.410 -17.314  1.00  0.00
ATOM    255  C   GLU    32      56.463  10.510 -17.596  1.00  0.00
ATOM    256  O   GLU    32      57.480  10.184 -18.225  1.00  0.00
ATOM    257  N   ALA    33      56.440  11.490 -16.698  1.00  0.00
ATOM    258  CA  ALA    33      57.596  12.295 -16.415  1.00  0.00
ATOM    259  CB  ALA    33      57.018  13.551 -15.861  1.00  0.00
ATOM    260  C   ALA    33      58.687  11.653 -15.587  1.00  0.00
ATOM    261  O   ALA    33      59.745  12.270 -15.544  1.00  0.00
ATOM    262  N   ALA    34      58.426  10.488 -14.905  1.00  0.00
ATOM    263  CA  ALA    34      59.487   9.838 -14.100  1.00  0.00
ATOM    264  CB  ALA    34      59.314  10.194 -12.654  1.00  0.00
ATOM    265  C   ALA    34      59.638   8.326 -14.259  1.00  0.00
ATOM    266  O   ALA    34      60.769   7.807 -14.139  1.00  0.00
ATOM    267  N   LEU    35      58.545   7.613 -14.436  1.00  0.00
ATOM    268  CA  LEU    35      58.327   6.193 -14.349  1.00  0.00
ATOM    269  CB  LEU    35      57.574   5.990 -13.042  1.00  0.00
ATOM    270  CG  LEU    35      58.185   6.490 -11.758  1.00  0.00
ATOM    271  CD1 LEU    35      57.323   6.287 -10.539  1.00  0.00
ATOM    272  CD2 LEU    35      59.434   5.636 -11.427  1.00  0.00
ATOM    273  C   LEU    35      57.572   5.522 -15.511  1.00  0.00
ATOM    274  O   LEU    35      57.034   4.424 -15.254  1.00  0.00
ATOM    275  N   ARG    36      57.617   6.083 -16.717  1.00  0.00
ATOM    276  CA  ARG    36      56.803   5.593 -17.824  1.00  0.00
ATOM    277  CB  ARG    36      56.996   6.457 -19.059  1.00  0.00
ATOM    278  CG  ARG    36      58.131   6.270 -20.066  1.00  0.00
ATOM    279  CD  ARG    36      59.464   6.487 -19.333  1.00  0.00
ATOM    280  NE  ARG    36      59.512   7.823 -18.763  1.00  0.00
ATOM    281  CZ  ARG    36      60.403   8.255 -17.856  1.00  0.00
ATOM    282  C   ARG    36      56.960   4.064 -18.079  1.00  0.00
ATOM    283  O   ARG    36      56.065   3.367 -18.431  1.00  0.00
ATOM    284  N   GLU    37      58.228   3.578 -17.823  1.00  0.00
ATOM    285  CA  GLU    37      58.682   2.113 -17.879  1.00  0.00
ATOM    286  CB  GLU    37      60.145   2.089 -18.465  1.00  0.00
ATOM    287  CG  GLU    37      61.360   2.676 -17.559  1.00  0.00
ATOM    288  CD  GLU    37      61.221   4.204 -17.329  1.00  0.00
ATOM    289  OE1 GLU    37      60.438   4.683 -16.446  1.00  0.00
ATOM    290  OE2 GLU    37      61.902   4.959 -18.037  1.00  0.00
ATOM    291  C   GLU    37      58.653   1.279 -16.614  1.00  0.00
ATOM    292  O   GLU    37      58.365   0.091 -16.771  1.00  0.00
ATOM    293  N   LEU    38      59.095   1.861 -15.486  1.00  0.00
ATOM    294  CA  LEU    38      59.408   1.227 -14.303  1.00  0.00
ATOM    295  CB  LEU    38      60.325   2.090 -13.385  1.00  0.00
ATOM    296  CG  LEU    38      61.002   1.413 -12.186  1.00  0.00
ATOM    297  CD1 LEU    38      61.557   0.072 -12.638  1.00  0.00
ATOM    298  CD2 LEU    38      62.210   2.295 -11.717  1.00  0.00
ATOM    299  C   LEU    38      58.111   0.797 -13.528  1.00  0.00
ATOM    300  O   LEU    38      58.139   0.345 -12.426  1.00  0.00
ATOM    301  OXT LEU    38      57.000   0.981 -14.021  1.00  0.00
TER
END
