# Supplementary material for: In silico approaches for predicting the half-life of natural and modified peptides in blood
Source: PLoS One. 2018 Jun 1;13(6):e0196829. doi: 10.1371/journal.pone.0196829 (PMC5983457; doi:10.1371/journal.pone.0196829)
Supplement: S3 File — (ZIP) [file pone.0196829.s009.zip › 3may2018_261_pdb_files/1815.pdb]

PFRMAT TS
TARGET 1815
AUTHOR Raghava-GPS-serv
METHOD PEPSTR
MODEL  1  REFINED
PARENT N/A
ATOM      1  N   MET     1      13.124  14.356   9.362  1.00  0.00
ATOM      2  CA  MET     1      13.914  14.761   8.217  1.00  0.00
ATOM      3  CB  MET     1      14.730  16.051   8.593  1.00  0.00
ATOM      4  CG  MET     1      15.494  15.776   9.913  1.00  0.00
ATOM      5  SD  MET     1      16.756  17.036  10.277  1.00  0.00
ATOM      6  CE  MET     1      17.272  16.520  11.969  1.00  0.00
ATOM      7  C   MET     1      14.742  13.601   7.693  1.00  0.00
ATOM      8  O   MET     1      15.202  12.798   8.477  1.00  0.00
ATOM      9  N   THR     2      15.135  13.629   6.386  1.00  0.00
ATOM     10  CA  THR     2      16.026  12.739   5.626  1.00  0.00
ATOM     11  CB  THR     2      15.213  11.705   4.792  1.00  0.00
ATOM     12  CG2 THR     2      14.259  10.811   5.577  1.00  0.00
ATOM     13  OG1 THR     2      14.400  12.304   3.853  1.00  0.00
ATOM     14  C   THR     2      17.018  13.616   4.760  1.00  0.00
ATOM     15  O   THR     2      17.690  14.521   5.245  1.00  0.00
ATOM     16  N   TRP     3      17.209  13.218   3.542  1.00  0.00
ATOM     17  CA  TRP     3      18.019  13.776   2.396  1.00  0.00
ATOM     18  CB  TRP     3      17.872  12.845   1.212  1.00  0.00
ATOM     19  CG  TRP     3      18.234  11.452   1.646  1.00  0.00
ATOM     20  CD1 TRP     3      19.453  11.115   1.979  1.00  0.00
ATOM     21  NE1 TRP     3      19.422   9.750   2.358  1.00  0.00
ATOM     22  CE2 TRP     3      18.158   9.192   2.163  1.00  0.00
ATOM     23  CZ2 TRP     3      17.577   7.948   2.431  1.00  0.00
ATOM     24  CZ3 TRP     3      15.329   8.838   1.772  1.00  0.00
ATOM     25  CE3 TRP     3      15.969  10.080   1.589  1.00  0.00
ATOM     26  CD2 TRP     3      17.350  10.334   1.771  1.00  0.00
ATOM     27  C   TRP     3      17.688  15.209   2.002  1.00  0.00
ATOM     28  O   TRP     3      18.514  15.771   1.244  1.00  0.00
ATOM     29  N   GLU     4      16.559  15.811   2.255  1.00  0.00
ATOM     30  CA  GLU     4      16.408  17.289   2.155  1.00  0.00
ATOM     31  CB  GLU     4      14.862  17.557   2.095  1.00  0.00
ATOM     32  CG  GLU     4      14.061  17.394   3.402  1.00  0.00
ATOM     33  CD  GLU     4      14.407  16.114   4.193  1.00  0.00
ATOM     34  OE1 GLU     4      14.952  16.171   5.336  1.00  0.00
ATOM     35  OE2 GLU     4      14.297  15.018   3.677  1.00  0.00
ATOM     36  C   GLU     4      17.280  17.961   3.149  1.00  0.00
ATOM     37  O   GLU     4      18.103  18.732   2.701  1.00  0.00
ATOM     38  N   ALA     5      17.307  17.641   4.400  1.00  0.00
ATOM     39  CA  ALA     5      17.987  18.450   5.473  1.00  0.00
ATOM     40  CB  ALA     5      17.048  18.162   6.708  1.00  0.00
ATOM     41  C   ALA     5      19.444  17.960   5.730  1.00  0.00
ATOM     42  O   ALA     5      20.327  18.800   5.699  1.00  0.00
ATOM     43  N   TRP     6      19.638  16.671   5.997  1.00  0.00
ATOM     44  CA  TRP     6      20.811  16.200   6.719  1.00  0.00
ATOM     45  CB  TRP     6      20.426  16.019   8.239  1.00  0.00
ATOM     46  CG  TRP     6      19.834  14.705   8.554  1.00  0.00
ATOM     47  CD1 TRP     6      18.506  14.423   8.498  1.00  0.00
ATOM     48  NE1 TRP     6      18.298  13.189   8.946  1.00  0.00
ATOM     49  CE2 TRP     6      19.483  12.491   9.209  1.00  0.00
ATOM     50  CZ2 TRP     6      19.768  11.214   9.772  1.00  0.00
ATOM     51  CZ3 TRP     6      22.133  11.681   9.530  1.00  0.00
ATOM     52  CE3 TRP     6      21.815  13.000   9.051  1.00  0.00
ATOM     53  CD2 TRP     6      20.493  13.439   8.905  1.00  0.00
ATOM     54  C   TRP     6      21.572  15.003   6.099  1.00  0.00
ATOM     55  O   TRP     6      22.775  15.016   6.104  1.00  0.00
ATOM     56  N   ASP     7      20.959  13.902   5.659  1.00  0.00
ATOM     57  CA  ASP     7      21.692  12.755   5.143  1.00  0.00
ATOM     58  CB  ASP     7      21.041  11.369   5.178  1.00  0.00
ATOM     59  CG  ASP     7      22.077  10.355   4.606  1.00  0.00
ATOM     60  OD1 ASP     7      23.194  10.334   5.109  1.00  0.00
ATOM     61  OD2 ASP     7      21.936   9.773   3.493  1.00  0.00
ATOM     62  C   ASP     7      22.200  13.085   3.701  1.00  0.00
ATOM     63  O   ASP     7      21.463  13.623   2.860  1.00  0.00
ATOM     64  N   ARG     8      23.447  12.779   3.386  1.00  0.00
ATOM     65  CA  ARG     8      23.988  12.729   2.045  1.00  0.00
ATOM     66  CB  ARG     8      24.709  14.049   1.685  1.00  0.00
ATOM     67  CG  ARG     8      23.777  15.258   1.562  1.00  0.00
ATOM     68  CD  ARG     8      23.758  16.179   2.842  1.00  0.00
ATOM     69  NE  ARG     8      22.928  17.402   2.776  1.00  0.00
ATOM     70  CZ  ARG     8      21.612  17.359   2.753  1.00  0.00
ATOM     71  C   ARG     8      24.746  11.470   1.748  1.00  0.00
ATOM     72  O   ARG     8      25.414  11.385   0.741  1.00  0.00
ATOM     73  N   ALA     9      24.780  10.571   2.719  1.00  0.00
ATOM     74  CA  ALA     9      25.502   9.259   2.672  1.00  0.00
ATOM     75  CB  ALA     9      25.681   8.696   4.081  1.00  0.00
ATOM     76  C   ALA     9      24.942   8.282   1.620  1.00  0.00
ATOM     77  O   ALA     9      25.678   7.472   0.999  1.00  0.00
ATOM     78  N   ILE    10      23.709   8.544   1.160  1.00  0.00
ATOM     79  CA  ILE    10      23.115   7.957  -0.084  1.00  0.00
ATOM     80  CB  ILE    10      21.580   8.078  -0.168  1.00  0.00
ATOM     81  CG2 ILE    10      21.139   9.432  -0.673  1.00  0.00
ATOM     82  CG1 ILE    10      20.988   7.085  -1.191  1.00  0.00
ATOM     83  CD1 ILE    10      19.510   6.709  -0.870  1.00  0.00
ATOM     84  C   ILE    10      23.818   8.536  -1.320  1.00  0.00
ATOM     85  O   ILE    10      23.868   7.866  -2.370  1.00  0.00
ATOM     86  N   ALA    11      24.441   9.698  -1.330  1.00  0.00
ATOM     87  CA  ALA    11      25.204  10.179  -2.444  1.00  0.00
ATOM     88  CB  ALA    11      25.037  11.663  -2.653  1.00  0.00
ATOM     89  C   ALA    11      26.694   9.823  -2.269  1.00  0.00
ATOM     90  O   ALA    11      27.388   9.794  -3.252  1.00  0.00
ATOM     91  N   GLU    12      27.265   9.573  -1.062  1.00  0.00
ATOM     92  CA  GLU    12      28.686   9.404  -0.752  1.00  0.00
ATOM     93  CB  GLU    12      28.942   9.784   0.677  1.00  0.00
ATOM     94  CG  GLU    12      30.363   9.562   1.216  1.00  0.00
ATOM     95  CD  GLU    12      31.433  10.563   0.638  1.00  0.00
ATOM     96  OE1 GLU    12      32.548  10.383   1.110  1.00  0.00
ATOM     97  OE2 GLU    12      31.199  11.310  -0.299  1.00  0.00
ATOM     98  C   GLU    12      29.021   7.978  -1.075  1.00  0.00
ATOM     99  O   GLU    12      30.009   7.708  -1.789  1.00  0.00
ATOM    100  N   TYR    13      28.181   7.002  -0.794  1.00  0.00
ATOM    101  CA  TYR    13      28.381   5.587  -1.069  1.00  0.00
ATOM    102  CB  TYR    13      27.291   4.816  -0.215  1.00  0.00
ATOM    103  CG  TYR    13      27.621   3.341  -0.102  1.00  0.00
ATOM    104  CD1 TYR    13      28.469   2.852   0.935  1.00  0.00
ATOM    105  CE1 TYR    13      28.761   1.470   0.956  1.00  0.00
ATOM    106  CZ  TYR    13      28.124   0.542   0.073  1.00  0.00
ATOM    107  CE2 TYR    13      27.303   1.040  -0.947  1.00  0.00
ATOM    108  CD2 TYR    13      27.055   2.414  -1.024  1.00  0.00
ATOM    109  C   TYR    13      28.483   5.222  -2.581  1.00  0.00
ATOM    110  O   TYR    13      27.708   5.748  -3.385  1.00  0.00
ATOM    111  N   ALA    14      29.437   4.320  -2.822  1.00  0.00
ATOM    112  CA  ALA    14      29.929   3.875  -4.221  1.00  0.00
ATOM    113  CB  ALA    14      28.726   3.163  -4.974  1.00  0.00
ATOM    114  C   ALA    14      30.481   5.108  -4.991  1.00  0.00
ATOM    115  O   ALA    14      31.705   5.119  -5.193  1.00  0.00
ATOM    116  N   ALA    15      29.733   6.080  -5.366  1.00  0.00
ATOM    117  CA  ALA    15      30.108   7.017  -6.387  1.00  0.00
ATOM    118  CB  ALA    15      28.749   7.664  -6.779  1.00  0.00
ATOM    119  C   ALA    15      31.196   8.040  -5.932  1.00  0.00
ATOM    120  O   ALA    15      31.864   8.620  -6.834  1.00  0.00
ATOM    121  N   ARG    16      31.437   8.225  -4.617  1.00  0.00
ATOM    122  CA  ARG    16      32.323   9.347  -4.120  1.00  0.00
ATOM    123  CB  ARG    16      31.311  10.421  -3.610  1.00  0.00
ATOM    124  CG  ARG    16      31.585  11.899  -3.981  1.00  0.00
ATOM    125  CD  ARG    16      33.054  12.252  -3.547  1.00  0.00
ATOM    126  NE  ARG    16      33.360  12.152  -2.117  1.00  0.00
ATOM    127  CZ  ARG    16      34.464  12.047  -1.464  1.00  0.00
ATOM    128  C   ARG    16      33.317   8.871  -2.938  1.00  0.00
ATOM    129  O   ARG    16      34.471   9.288  -2.934  1.00  0.00
ATOM    130  N   ILE    17      32.842   7.972  -2.041  1.00  0.00
ATOM    131  CA  ILE    17      33.629   7.232  -1.032  1.00  0.00
ATOM    132  CB  ILE    17      32.664   6.190  -0.373  1.00  0.00
ATOM    133  CG2 ILE    17      32.266   5.087  -1.259  1.00  0.00
ATOM    134  CG1 ILE    17      33.234   5.680   1.010  1.00  0.00
ATOM    135  CD1 ILE    17      32.128   5.191   1.865  1.00  0.00
ATOM    136  C   ILE    17      34.933   6.652  -1.491  1.00  0.00
ATOM    137  O   ILE    17      35.733   6.173  -0.644  1.00  0.00
ATOM    138  N   GLU    18      35.153   6.394  -2.813  1.00  0.00
ATOM    139  CA  GLU    18      36.317   5.766  -3.389  1.00  0.00
ATOM    140  CB  GLU    18      35.796   4.894  -4.563  1.00  0.00
ATOM    141  CG  GLU    18      36.759   3.621  -4.781  1.00  0.00
ATOM    142  CD  GLU    18      38.174   4.009  -5.253  1.00  0.00
ATOM    143  OE1 GLU    18      39.121   3.848  -4.448  1.00  0.00
ATOM    144  OE2 GLU    18      38.351   4.770  -6.262  1.00  0.00
ATOM    145  C   GLU    18      37.331   6.847  -3.727  1.00  0.00
ATOM    146  O   GLU    18      36.960   7.998  -3.985  1.00  0.00
ATOM    147  N   ALA    19      38.663   6.571  -3.757  1.00  0.00
ATOM    148  CA  ALA    19      39.756   7.584  -3.975  1.00  0.00
ATOM    149  CB  ALA    19      40.096   8.159  -2.599  1.00  0.00
ATOM    150  C   ALA    19      40.965   7.007  -4.742  1.00  0.00
ATOM    151  O   ALA    19      41.615   7.797  -5.398  1.00  0.00
ATOM    152  N   LEU    20      41.157   5.681  -4.813  1.00  0.00
ATOM    153  CA  LEU    20      42.362   5.221  -5.463  1.00  0.00
ATOM    154  CB  LEU    20      42.785   3.937  -4.883  1.00  0.00
ATOM    155  CG  LEU    20      43.254   3.936  -3.378  1.00  0.00
ATOM    156  CD1 LEU    20      43.872   2.584  -3.020  1.00  0.00
ATOM    157  CD2 LEU    20      44.380   4.862  -3.181  1.00  0.00
ATOM    158  C   LEU    20      42.179   4.989  -6.982  1.00  0.00
ATOM    159  O   LEU    20      43.029   5.479  -7.792  1.00  0.00
ATOM    160  N   ILE    21      41.024   4.416  -7.387  1.00  0.00
ATOM    161  CA  ILE    21      40.559   4.381  -8.777  1.00  0.00
ATOM    162  CB  ILE    21      39.540   3.268  -8.978  1.00  0.00
ATOM    163  CG2 ILE    21      39.208   3.046 -10.468  1.00  0.00
ATOM    164  CG1 ILE    21      39.950   1.896  -8.376  1.00  0.00
ATOM    165  CD1 ILE    21      41.350   1.355  -8.706  1.00  0.00
ATOM    166  C   ILE    21      39.980   5.729  -9.155  1.00  0.00
ATOM    167  O   ILE    21      40.323   6.272 -10.230  1.00  0.00
ATOM    168  N   ARG    22      39.293   6.456  -8.280  1.00  0.00
ATOM    169  CA  ARG    22      38.791   7.858  -8.451  1.00  0.00
ATOM    170  CB  ARG    22      37.618   8.105  -7.405  1.00  0.00
ATOM    171  CG  ARG    22      36.359   7.302  -7.798  1.00  0.00
ATOM    172  CD  ARG    22      35.257   7.619  -6.912  1.00  0.00
ATOM    173  NE  ARG    22      34.752   9.009  -7.052  1.00  0.00
ATOM    174  CZ  ARG    22      35.068  10.094  -6.349  1.00  0.00
ATOM    175  C   ARG    22      39.841   8.953  -8.334  1.00  0.00
ATOM    176  O   ARG    22      39.517  10.104  -8.499  1.00  0.00
ATOM    177  N   ALA    23      41.161   8.594  -8.339  1.00  0.00
ATOM    178  CA  ALA    23      42.289   9.482  -8.684  1.00  0.00
ATOM    179  CB  ALA    23      43.520   8.657  -8.470  1.00  0.00
ATOM    180  C   ALA    23      42.240   9.880 -10.147  1.00  0.00
ATOM    181  O   ALA    23      42.861  10.900 -10.421  1.00  0.00
ATOM    182  N   ALA    24      41.505   9.200 -11.053  1.00  0.00
ATOM    183  CA  ALA    24      41.323   9.671 -12.472  1.00  0.00
ATOM    184  CB  ALA    24      41.375   8.399 -13.295  1.00  0.00
ATOM    185  C   ALA    24      39.914  10.396 -12.583  1.00  0.00
ATOM    186  O   ALA    24      39.263  10.374 -13.648  1.00  0.00
ATOM    187  N   GLN    25      39.441  11.145 -11.554  1.00  0.00
ATOM    188  CA  GLN    25      38.215  11.895 -11.539  1.00  0.00
ATOM    189  CB  GLN    25      37.026  10.975 -11.445  1.00  0.00
ATOM    190  CG  GLN    25      35.647  11.650 -11.443  1.00  0.00
ATOM    191  CD  GLN    25      35.231  12.232 -10.067  1.00  0.00
ATOM    192  OE1 GLN    25      34.559  11.557  -9.340  1.00  0.00
ATOM    193  NE2 GLN    25      35.493  13.502  -9.798  1.00  0.00
ATOM    194  C   GLN    25      38.259  12.969 -10.463  1.00  0.00
ATOM    195  O   GLN    25      38.080  14.136 -10.759  1.00  0.00
ATOM    196  N   GLU    26      38.598  12.626  -9.199  1.00  0.00
ATOM    197  CA  GLU    26      38.641  13.606  -8.094  1.00  0.00
ATOM    198  CB  GLU    26      38.748  13.024  -6.700  1.00  0.00
ATOM    199  CG  GLU    26      38.049  13.847  -5.572  1.00  0.00
ATOM    200  CD  GLU    26      36.551  13.575  -5.631  1.00  0.00
ATOM    201  OE1 GLU    26      36.017  13.062  -4.648  1.00  0.00
ATOM    202  OE2 GLU    26      35.812  13.816  -6.638  1.00  0.00
ATOM    203  C   GLU    26      39.910  14.509  -8.203  1.00  0.00
ATOM    204  O   GLU    26      39.806  15.718  -8.210  1.00  0.00
ATOM    205  N   GLN    27      41.059  13.912  -8.466  1.00  0.00
ATOM    206  CA  GLN    27      42.329  14.555  -8.730  1.00  0.00
ATOM    207  CB  GLN    27      43.443  13.585  -8.247  1.00  0.00
ATOM    208  CG  GLN    27      43.496  13.461  -6.708  1.00  0.00
ATOM    209  CD  GLN    27      43.192  14.707  -5.849  1.00  0.00
ATOM    210  OE1 GLN    27      42.367  14.610  -4.969  1.00  0.00
ATOM    211  NE2 GLN    27      43.595  15.918  -6.143  1.00  0.00
ATOM    212  C   GLN    27      42.418  14.773 -10.248  1.00  0.00
ATOM    213  O   GLN    27      42.568  13.814 -11.009  1.00  0.00
ATOM    214  N   GLN    28      42.177  16.007 -10.784  1.00  0.00
ATOM    215  CA  GLN    28      42.222  16.486 -12.229  1.00  0.00
ATOM    216  CB  GLN    28      40.814  16.542 -12.763  1.00  0.00
ATOM    217  CG  GLN    28      40.238  15.241 -13.055  1.00  0.00
ATOM    218  CD  GLN    28      41.052  14.432 -14.031  1.00  0.00
ATOM    219  OE1 GLN    28      41.140  14.886 -15.194  1.00  0.00
ATOM    220  NE2 GLN    28      41.666  13.327 -13.677  1.00  0.00
ATOM    221  C   GLN    28      43.138  17.643 -12.483  1.00  0.00
ATOM    222  O   GLN    28      43.347  18.038 -13.624  1.00  0.00
ATOM    223  N   GLU    29      43.843  18.101 -11.455  1.00  0.00
ATOM    224  CA  GLU    29      45.045  18.953 -11.576  1.00  0.00
ATOM    225  CB  GLU    29      45.693  19.137 -10.205  1.00  0.00
ATOM    226  CG  GLU    29      46.436  17.898  -9.670  1.00  0.00
ATOM    227  CD  GLU    29      45.579  16.661  -9.456  1.00  0.00
ATOM    228  OE1 GLU    29      44.884  16.604  -8.405  1.00  0.00
ATOM    229  OE2 GLU    29      45.528  15.762 -10.315  1.00  0.00
ATOM    230  C   GLU    29      46.060  18.533 -12.606  1.00  0.00
ATOM    231  O   GLU    29      46.781  19.348 -13.123  1.00  0.00
ATOM    232  N   LYS    30      46.278  17.186 -12.812  1.00  0.00
ATOM    233  CA  LYS    30      47.132  16.641 -13.951  1.00  0.00
ATOM    234  CB  LYS    30      48.084  15.693 -13.390  1.00  0.00
ATOM    235  CG  LYS    30      47.706  14.509 -12.485  1.00  0.00
ATOM    236  CD  LYS    30      46.349  13.848 -13.007  1.00  0.00
ATOM    237  CE  LYS    30      45.890  12.934 -11.877  1.00  0.00
ATOM    238  NZ  LYS    30      44.571  12.344 -12.177  1.00  0.00
ATOM    239  C   LYS    30      46.409  16.088 -15.174  1.00  0.00
ATOM    240  O   LYS    30      46.932  15.300 -15.912  1.00  0.00
ATOM    241  N   ASN    31      45.152  16.482 -15.271  1.00  0.00
ATOM    242  CA  ASN    31      44.117  16.069 -16.242  1.00  0.00
ATOM    243  CB  ASN    31      43.409  17.273 -16.817  1.00  0.00
ATOM    244  CG  ASN    31      42.235  16.963 -17.707  1.00  0.00
ATOM    245  OD1 ASN    31      42.365  16.944 -18.931  1.00  0.00
ATOM    246  ND2 ASN    31      41.101  16.656 -17.207  1.00  0.00
ATOM    247  C   ASN    31      44.659  15.073 -17.370  1.00  0.00
ATOM    248  O   ASN    31      45.140  15.535 -18.408  1.00  0.00
ATOM    249  N   GLU    32      44.400  13.764 -17.203  1.00  0.00
ATOM    250  CA  GLU    32      44.785  12.648 -18.227  1.00  0.00
ATOM    251  CB  GLU    32      44.532  11.233 -17.587  1.00  0.00
ATOM    252  CG  GLU    32      45.427  11.003 -16.299  1.00  0.00
ATOM    253  CD  GLU    32      44.573  11.158 -15.015  1.00  0.00
ATOM    254  OE1 GLU    32      43.943  12.190 -14.887  1.00  0.00
ATOM    255  OE2 GLU    32      44.594  10.364 -14.065  1.00  0.00
ATOM    256  C   GLU    32      44.072  12.763 -19.553  1.00  0.00
ATOM    257  O   GLU    32      44.426  12.015 -20.456  1.00  0.00
ATOM    258  N   ALA    33      43.011  13.572 -19.729  1.00  0.00
ATOM    259  CA  ALA    33      42.442  13.801 -21.020  1.00  0.00
ATOM    260  CB  ALA    33      40.981  14.329 -20.882  1.00  0.00
ATOM    261  C   ALA    33      43.224  14.777 -21.920  1.00  0.00
ATOM    262  O   ALA    33      43.342  14.609 -23.141  1.00  0.00
ATOM    263  N   ALA    34      43.815  15.821 -21.338  1.00  0.00
ATOM    264  CA  ALA    34      44.429  16.894 -22.084  1.00  0.00
ATOM    265  CB  ALA    34      43.937  18.204 -21.567  1.00  0.00
ATOM    266  C   ALA    34      45.953  16.940 -22.085  1.00  0.00
ATOM    267  O   ALA    34      46.550  17.235 -23.102  1.00  0.00
ATOM    268  N   LEU    35      46.551  16.525 -20.945  1.00  0.00
ATOM    269  CA  LEU    35      47.997  16.689 -20.739  1.00  0.00
ATOM    270  CB  LEU    35      48.125  16.669 -19.176  1.00  0.00
ATOM    271  CG  LEU    35      49.519  17.217 -18.612  1.00  0.00
ATOM    272  CD1 LEU    35      49.919  18.488 -19.253  1.00  0.00
ATOM    273  CD2 LEU    35      49.436  17.542 -17.150  1.00  0.00
ATOM    274  C   LEU    35      48.836  15.600 -21.539  1.00  0.00
ATOM    275  O   LEU    35      49.915  15.266 -21.012  1.00  0.00
ATOM    276  N   ARG    36      48.302  15.111 -22.621  1.00  0.00
ATOM    277  CA  ARG    36      48.666  13.784 -23.173  1.00  0.00
ATOM    278  CB  ARG    36      48.066  12.560 -22.377  1.00  0.00
ATOM    279  CG  ARG    36      48.588  11.142 -22.689  1.00  0.00
ATOM    280  CD  ARG    36      47.794  10.152 -21.752  1.00  0.00
ATOM    281  NE  ARG    36      46.317  10.251 -21.885  1.00  0.00
ATOM    282  CZ  ARG    36      45.559   9.997 -22.927  1.00  0.00
ATOM    283  C   ARG    36      48.266  13.693 -24.635  1.00  0.00
ATOM    284  O   ARG    36      47.335  14.379 -25.045  1.00  0.00
ATOM    285  N   GLU    37      48.961  12.872 -25.402  1.00  0.00
ATOM    286  CA  GLU    37      48.891  12.899 -26.886  1.00  0.00
ATOM    287  CB  GLU    37      49.846  11.890 -27.459  1.00  0.00
ATOM    288  CG  GLU    37      49.707  10.388 -27.399  1.00  0.00
ATOM    289  CD  GLU    37      49.401   9.928 -25.995  1.00  0.00
ATOM    290  OE1 GLU    37      48.254   9.419 -25.777  1.00  0.00
ATOM    291  OE2 GLU    37      50.260  10.057 -25.056  1.00  0.00
ATOM    292  C   GLU    37      47.478  12.697 -27.536  1.00  0.00
ATOM    293  O   GLU    37      46.950  13.362 -28.437  1.00  0.00
ATOM    294  N   LEU    38      46.789  11.623 -27.091  1.00  0.00
ATOM    295  CA  LEU    38      45.387  11.321 -27.507  1.00  0.00
ATOM    296  CB  LEU    38      45.368   9.890 -28.002  1.00  0.00
ATOM    297  CG  LEU    38      43.935   9.461 -28.482  1.00  0.00
ATOM    298  CD1 LEU    38      43.239  10.275 -29.563  1.00  0.00
ATOM    299  CD2 LEU    38      44.035   7.954 -28.804  1.00  0.00
ATOM    300  C   LEU    38      44.400  11.574 -26.339  1.00  0.00
ATOM    301  O   LEU    38      44.046  10.646 -25.590  1.00  0.00
ATOM    302  OXT LEU    38      43.927  12.693 -26.154  1.00  0.00
TER
END
