# Supplementary material for: In silico approaches for predicting the half-life of natural and modified peptides in blood
Source: PLoS One. 2018 Jun 1;13(6):e0196829. doi: 10.1371/journal.pone.0196829 (PMC5983457; doi:10.1371/journal.pone.0196829)
Supplement: S3 File — (ZIP) [file pone.0196829.s009.zip › 3may2018_261_pdb_files/1820.pdb]

PFRMAT TS
TARGET p1820
AUTHOR Raghava-GPS-serv
METHOD PEPSTR
MODEL  1  REFINED
PARENT N/A
ATOM      1  N   THR     1      26.318  -2.513  -5.527  1.00  0.00
ATOM      2  CA  THR     1      26.989  -1.975  -6.694  1.00  0.00
ATOM      3  CB  THR     1      27.397  -0.501  -6.465  1.00  0.00
ATOM      4  CG2 THR     1      26.292   0.595  -6.614  1.00  0.00
ATOM      5  OG1 THR     1      27.975  -0.309  -5.152  1.00  0.00
ATOM      6  C   THR     1      28.252  -2.757  -7.118  1.00  0.00
ATOM      7  O   THR     1      28.696  -2.677  -8.276  1.00  0.00
ATOM      8  N   THR     2      28.846  -3.536  -6.197  1.00  0.00
ATOM      9  CA  THR     2      30.163  -4.246  -6.432  1.00  0.00
ATOM     10  CB  THR     2      31.358  -3.558  -5.681  1.00  0.00
ATOM     11  CG2 THR     2      31.695  -2.191  -6.326  1.00  0.00
ATOM     12  OG1 THR     2      31.179  -3.317  -4.289  1.00  0.00
ATOM     13  C   THR     2      29.953  -5.762  -6.266  1.00  0.00
ATOM     14  O   THR     2      29.113  -6.379  -6.914  1.00  0.00
ATOM     15  N   TRP     3      30.711  -6.348  -5.371  1.00  0.00
ATOM     16  CA  TRP     3      30.869  -7.827  -5.246  1.00  0.00
ATOM     17  CB  TRP     3      32.117  -8.259  -5.986  1.00  0.00
ATOM     18  CG  TRP     3      33.288  -7.303  -5.843  1.00  0.00
ATOM     19  CD1 TRP     3      34.085  -7.283  -4.778  1.00  0.00
ATOM     20  NE1 TRP     3      35.145  -6.448  -4.935  1.00  0.00
ATOM     21  CE2 TRP     3      35.113  -5.939  -6.156  1.00  0.00
ATOM     22  CZ2 TRP     3      36.071  -5.182  -6.788  1.00  0.00
ATOM     23  CZ3 TRP     3      34.591  -5.128  -8.752  1.00  0.00
ATOM     24  CE3 TRP     3      33.596  -5.834  -8.006  1.00  0.00
ATOM     25  CD2 TRP     3      33.863  -6.336  -6.726  1.00  0.00
ATOM     26  C   TRP     3      30.918  -8.335  -3.681  1.00  0.00
ATOM     27  O   TRP     3      30.429  -9.458  -3.433  1.00  0.00
ATOM     28  N   GLU     4      31.421  -7.520  -2.752  1.00  0.00
ATOM     29  CA  GLU     4      31.174  -7.643  -1.366  1.00  0.00
ATOM     30  CB  GLU     4      32.368  -7.188  -0.564  1.00  0.00
ATOM     31  CG  GLU     4      32.771  -5.716  -0.544  1.00  0.00
ATOM     32  CD  GLU     4      33.358  -5.347  -1.995  1.00  0.00
ATOM     33  OE1 GLU     4      32.587  -5.072  -2.999  1.00  0.00
ATOM     34  OE2 GLU     4      34.614  -5.358  -2.187  1.00  0.00
ATOM     35  C   GLU     4      29.881  -6.893  -0.933  1.00  0.00
ATOM     36  O   GLU     4      29.017  -7.432  -0.226  1.00  0.00
ATOM     37  N   ALA     5      29.618  -5.715  -1.498  1.00  0.00
ATOM     38  CA  ALA     5      28.282  -5.146  -1.680  1.00  0.00
ATOM     39  CB  ALA     5      28.428  -3.619  -1.546  1.00  0.00
ATOM     40  C   ALA     5      27.746  -5.628  -2.994  1.00  0.00
ATOM     41  O   ALA     5      27.799  -4.936  -4.018  1.00  0.00
ATOM     42  N   TRP     6      27.106  -6.808  -2.982  1.00  0.00
ATOM     43  CA  TRP     6      26.837  -7.713  -4.107  1.00  0.00
ATOM     44  CB  TRP     6      26.616  -9.156  -3.629  1.00  0.00
ATOM     45  CG  TRP     6      26.308 -10.176  -4.737  1.00  0.00
ATOM     46  CD1 TRP     6      25.155 -10.296  -5.394  1.00  0.00
ATOM     47  NE1 TRP     6      25.336 -11.154  -6.471  1.00  0.00
ATOM     48  CE2 TRP     6      26.587 -11.749  -6.569  1.00  0.00
ATOM     49  CZ2 TRP     6      27.269 -12.666  -7.416  1.00  0.00
ATOM     50  CZ3 TRP     6      29.198 -12.461  -6.044  1.00  0.00
ATOM     51  CE3 TRP     6      28.560 -11.478  -5.299  1.00  0.00
ATOM     52  CD2 TRP     6      27.198 -11.095  -5.446  1.00  0.00
ATOM     53  C   TRP     6      25.745  -7.156  -5.025  1.00  0.00
ATOM     54  O   TRP     6      24.548  -7.155  -4.730  1.00  0.00
ATOM     55  N   ASP     7      26.182  -6.880  -6.263  1.00  0.00
ATOM     56  CA  ASP     7      25.334  -6.424  -7.407  1.00  0.00
ATOM     57  CB  ASP     7      25.430  -4.933  -7.363  1.00  0.00
ATOM     58  CG  ASP     7      24.525  -4.252  -8.453  1.00  0.00
ATOM     59  OD1 ASP     7      23.514  -4.852  -8.963  1.00  0.00
ATOM     60  OD2 ASP     7      24.845  -3.096  -8.802  1.00  0.00
ATOM     61  C   ASP     7      25.768  -6.969  -8.805  1.00  0.00
ATOM     62  O   ASP     7      27.007  -7.219  -8.894  1.00  0.00
ATOM     63  N   ARG     8      24.842  -7.184  -9.751  1.00  0.00
ATOM     64  CA  ARG     8      25.052  -6.983 -11.196  1.00  0.00
ATOM     65  CB  ARG     8      26.111  -7.948 -11.753  1.00  0.00
ATOM     66  CG  ARG     8      27.015  -7.463 -12.881  1.00  0.00
ATOM     67  CD  ARG     8      28.292  -6.846 -12.331  1.00  0.00
ATOM     68  NE  ARG     8      28.303  -5.391 -12.190  1.00  0.00
ATOM     69  CZ  ARG     8      28.377  -4.625 -11.081  1.00  0.00
ATOM     70  C   ARG     8      23.733  -6.872 -11.992  1.00  0.00
ATOM     71  O   ARG     8      23.393  -7.634 -12.911  1.00  0.00
ATOM     72  N   ALA     9      22.923  -5.850 -11.639  1.00  0.00
ATOM     73  CA  ALA     9      21.780  -5.289 -12.369  1.00  0.00
ATOM     74  CB  ALA     9      20.553  -6.138 -12.184  1.00  0.00
ATOM     75  C   ALA     9      21.501  -3.863 -11.995  1.00  0.00
ATOM     76  O   ALA     9      21.241  -3.044 -12.853  1.00  0.00
ATOM     77  N   ILE    10      21.589  -3.553 -10.673  1.00  0.00
ATOM     78  CA  ILE    10      21.284  -2.230 -10.134  1.00  0.00
ATOM     79  CB  ILE    10      21.035  -2.262  -8.642  1.00  0.00
ATOM     80  CG2 ILE    10      21.082  -0.847  -7.961  1.00  0.00
ATOM     81  CG1 ILE    10      19.606  -2.878  -8.450  1.00  0.00
ATOM     82  CD1 ILE    10      19.143  -2.983  -6.912  1.00  0.00
ATOM     83  C   ILE    10      22.246  -1.169 -10.586  1.00  0.00
ATOM     84  O   ILE    10      21.771  -0.092 -10.898  1.00  0.00
ATOM     85  N   ALA    11      23.607  -1.336 -10.577  1.00  0.00
ATOM     86  CA  ALA    11      24.573  -0.364 -11.114  1.00  0.00
ATOM     87  CB  ALA    11      25.914  -0.565 -10.425  1.00  0.00
ATOM     88  C   ALA    11      24.722  -0.352 -12.604  1.00  0.00
ATOM     89  O   ALA    11      25.252   0.607 -13.192  1.00  0.00
ATOM     90  N   GLU    12      24.025  -1.257 -13.353  1.00  0.00
ATOM     91  CA  GLU    12      23.965  -1.294 -14.830  1.00  0.00
ATOM     92  CB  GLU    12      23.921  -2.785 -15.259  1.00  0.00
ATOM     93  CG  GLU    12      25.112  -3.736 -15.124  1.00  0.00
ATOM     94  CD  GLU    12      25.864  -3.597 -13.762  1.00  0.00
ATOM     95  OE1 GLU    12      27.119  -3.627 -13.831  1.00  0.00
ATOM     96  OE2 GLU    12      25.302  -3.627 -12.618  1.00  0.00
ATOM     97  C   GLU    12      22.737  -0.492 -15.297  1.00  0.00
ATOM     98  O   GLU    12      22.905   0.400 -16.125  1.00  0.00
ATOM     99  N   TYR    13      21.558  -0.751 -14.716  1.00  0.00
ATOM    100  CA  TYR    13      20.242  -0.096 -14.884  1.00  0.00
ATOM    101  CB  TYR    13      19.086  -1.038 -14.587  1.00  0.00
ATOM    102  CG  TYR    13      18.591  -2.039 -15.566  1.00  0.00
ATOM    103  CD1 TYR    13      19.155  -3.290 -15.538  1.00  0.00
ATOM    104  CE1 TYR    13      18.751  -4.292 -16.428  1.00  0.00
ATOM    105  CZ  TYR    13      17.692  -4.046 -17.334  1.00  0.00
ATOM    106  CE2 TYR    13      17.211  -2.682 -17.449  1.00  0.00
ATOM    107  CD2 TYR    13      17.668  -1.688 -16.590  1.00  0.00
ATOM    108  C   TYR    13      20.104   1.204 -14.079  1.00  0.00
ATOM    109  O   TYR    13      19.600   2.108 -14.772  1.00  0.00
ATOM    110  N   ALA    14      20.500   1.320 -12.803  1.00  0.00
ATOM    111  CA  ALA    14      20.150   2.465 -11.936  1.00  0.00
ATOM    112  CB  ALA    14      19.188   2.030 -10.910  1.00  0.00
ATOM    113  C   ALA    14      21.415   3.141 -11.328  1.00  0.00
ATOM    114  O   ALA    14      21.761   4.222 -11.820  1.00  0.00
ATOM    115  N   ALA    15      22.217   2.523 -10.356  1.00  0.00
ATOM    116  CA  ALA    15      23.327   3.103  -9.582  1.00  0.00
ATOM    117  CB  ALA    15      23.491   2.292  -8.300  1.00  0.00
ATOM    118  C   ALA    15      24.606   3.295 -10.370  1.00  0.00
ATOM    119  O   ALA    15      25.665   2.842  -9.983  1.00  0.00
ATOM    120  N   ARG    16      24.558   3.879 -11.600  1.00  0.00
ATOM    121  CA  ARG    16      25.548   3.848 -12.697  1.00  0.00
ATOM    122  CB  ARG    16      24.810   3.724 -14.060  1.00  0.00
ATOM    123  CG  ARG    16      25.704   3.374 -15.329  1.00  0.00
ATOM    124  CD  ARG    16      24.871   3.109 -16.560  1.00  0.00
ATOM    125  NE  ARG    16      23.871   4.162 -16.839  1.00  0.00
ATOM    126  CZ  ARG    16      22.565   4.095 -16.756  1.00  0.00
ATOM    127  C   ARG    16      26.580   5.028 -12.554  1.00  0.00
ATOM    128  O   ARG    16      26.364   6.186 -12.262  1.00  0.00
ATOM    129  N   ILE    17      27.802   4.662 -12.887  1.00  0.00
ATOM    130  CA  ILE    17      28.931   5.535 -13.127  1.00  0.00
ATOM    131  CB  ILE    17      30.281   4.717 -12.967  1.00  0.00
ATOM    132  CG2 ILE    17      30.528   3.484 -13.841  1.00  0.00
ATOM    133  CG1 ILE    17      31.568   5.604 -13.140  1.00  0.00
ATOM    134  CD1 ILE    17      31.516   6.940 -12.391  1.00  0.00
ATOM    135  C   ILE    17      28.789   6.244 -14.524  1.00  0.00
ATOM    136  O   ILE    17      29.473   5.966 -15.496  1.00  0.00
ATOM    137  N   GLU    18      27.853   7.186 -14.611  1.00  0.00
ATOM    138  CA  GLU    18      27.310   7.782 -15.781  1.00  0.00
ATOM    139  CB  GLU    18      25.960   8.500 -15.365  1.00  0.00
ATOM    140  CG  GLU    18      25.124   9.018 -16.583  1.00  0.00
ATOM    141  CD  GLU    18      24.732   7.839 -17.524  1.00  0.00
ATOM    142  OE1 GLU    18      25.568   7.583 -18.397  1.00  0.00
ATOM    143  OE2 GLU    18      23.842   7.038 -17.187  1.00  0.00
ATOM    144  C   GLU    18      28.230   8.683 -16.696  1.00  0.00
ATOM    145  O   GLU    18      29.212   9.168 -16.180  1.00  0.00
ATOM    146  N   ALA    19      27.990   8.841 -17.989  1.00  0.00
ATOM    147  CA  ALA    19      28.761   9.642 -18.969  1.00  0.00
ATOM    148  CB  ALA    19      27.816   9.882 -20.147  1.00  0.00
ATOM    149  C   ALA    19      29.349  10.939 -18.346  1.00  0.00
ATOM    150  O   ALA    19      30.569  11.228 -18.519  1.00  0.00
ATOM    151  N   LEU    20      28.502  11.786 -17.713  1.00  0.00
ATOM    152  CA  LEU    20      28.995  12.968 -17.139  1.00  0.00
ATOM    153  CB  LEU    20      27.891  13.993 -16.951  1.00  0.00
ATOM    154  CG  LEU    20      28.412  15.381 -16.650  1.00  0.00
ATOM    155  CD1 LEU    20      29.311  15.895 -17.790  1.00  0.00
ATOM    156  CD2 LEU    20      27.147  16.299 -16.650  1.00  0.00
ATOM    157  C   LEU    20      29.804  12.737 -15.814  1.00  0.00
ATOM    158  O   LEU    20      30.736  13.602 -15.669  1.00  0.00
ATOM    159  N   ILE    21      29.470  11.769 -14.986  1.00  0.00
ATOM    160  CA  ILE    21      30.142  11.549 -13.765  1.00  0.00
ATOM    161  CB  ILE    21      29.277  10.643 -12.823  1.00  0.00
ATOM    162  CG2 ILE    21      29.915  10.394 -11.497  1.00  0.00
ATOM    163  CG1 ILE    21      27.818  11.340 -12.656  1.00  0.00
ATOM    164  CD1 ILE    21      26.943  10.534 -11.700  1.00  0.00
ATOM    165  C   ILE    21      31.516  10.970 -13.954  1.00  0.00
ATOM    166  O   ILE    21      32.475  11.395 -13.342  1.00  0.00
ATOM    167  N   ARG    22      31.679  10.102 -14.946  1.00  0.00
ATOM    168  CA  ARG    22      33.019   9.750 -15.505  1.00  0.00
ATOM    169  CB  ARG    22      32.709   8.632 -16.510  1.00  0.00
ATOM    170  CG  ARG    22      33.888   7.735 -17.032  1.00  0.00
ATOM    171  CD  ARG    22      34.508   6.716 -16.120  1.00  0.00
ATOM    172  NE  ARG    22      35.047   7.267 -14.865  1.00  0.00
ATOM    173  CZ  ARG    22      36.157   7.963 -14.681  1.00  0.00
ATOM    174  C   ARG    22      33.792  10.849 -16.272  1.00  0.00
ATOM    175  O   ARG    22      34.962  10.722 -16.331  1.00  0.00
ATOM    176  N   ALA    23      33.301  12.055 -16.771  1.00  0.00
ATOM    177  CA  ALA    23      34.107  13.061 -17.443  1.00  0.00
ATOM    178  CB  ALA    23      33.172  13.753 -18.458  1.00  0.00
ATOM    179  C   ALA    23      34.564  14.148 -16.390  1.00  0.00
ATOM    180  O   ALA    23      35.571  14.864 -16.498  1.00  0.00
ATOM    181  N   ALA    24      33.915  14.262 -15.258  1.00  0.00
ATOM    182  CA  ALA    24      34.258  15.187 -14.148  1.00  0.00
ATOM    183  CB  ALA    24      32.959  15.486 -13.294  1.00  0.00
ATOM    184  C   ALA    24      35.236  14.477 -13.205  1.00  0.00
ATOM    185  O   ALA    24      35.419  14.976 -12.120  1.00  0.00
ATOM    186  N   GLN    25      35.684  13.213 -13.520  1.00  0.00
ATOM    187  CA  GLN    25      36.337  12.352 -12.568  1.00  0.00
ATOM    188  CB  GLN    25      35.278  11.333 -12.065  1.00  0.00
ATOM    189  CG  GLN    25      35.879  10.426 -10.981  1.00  0.00
ATOM    190  CD  GLN    25      34.968   9.349 -10.546  1.00  0.00
ATOM    191  OE1 GLN    25      34.870   8.325 -11.193  1.00  0.00
ATOM    192  NE2 GLN    25      34.257   9.519  -9.444  1.00  0.00
ATOM    193  C   GLN    25      37.566  11.689 -13.194  1.00  0.00
ATOM    194  O   GLN    25      37.589  11.022 -14.241  1.00  0.00
ATOM    195  N   GLU    26      38.714  11.717 -12.519  1.00  0.00
ATOM    196  CA  GLU    26      39.984  11.147 -12.893  1.00  0.00
ATOM    197  CB  GLU    26      41.104  11.575 -11.879  1.00  0.00
ATOM    198  CG  GLU    26      42.228  12.397 -12.594  1.00  0.00
ATOM    199  CD  GLU    26      43.130  11.627 -13.591  1.00  0.00
ATOM    200  OE1 GLU    26      44.266  11.120 -13.306  1.00  0.00
ATOM    201  OE2 GLU    26      42.560  11.317 -14.694  1.00  0.00
ATOM    202  C   GLU    26      39.877   9.666 -13.156  1.00  0.00
ATOM    203  O   GLU    26      39.052   8.985 -12.491  1.00  0.00
ATOM    204  N   GLN    27      40.900   9.097 -13.885  1.00  0.00
ATOM    205  CA  GLN    27      41.195   7.661 -13.923  1.00  0.00
ATOM    206  CB  GLN    27      40.757   7.104 -15.292  1.00  0.00
ATOM    207  CG  GLN    27      39.590   6.126 -15.144  1.00  0.00
ATOM    208  CD  GLN    27      39.218   5.483 -16.407  1.00  0.00
ATOM    209  OE1 GLN    27      38.225   5.961 -17.024  1.00  0.00
ATOM    210  NE2 GLN    27      39.847   4.419 -16.837  1.00  0.00
ATOM    211  C   GLN    27      42.622   7.366 -13.461  1.00  0.00
ATOM    212  O   GLN    27      43.569   8.094 -13.769  1.00  0.00
ATOM    213  N   GLN    28      42.756   6.300 -12.655  1.00  0.00
ATOM    214  CA  GLN    28      43.859   6.124 -11.760  1.00  0.00
ATOM    215  CB  GLN    28      43.333   5.967 -10.256  1.00  0.00
ATOM    216  CG  GLN    28      42.651   7.222  -9.674  1.00  0.00
ATOM    217  CD  GLN    28      43.674   8.285  -9.338  1.00  0.00
ATOM    218  OE1 GLN    28      44.019   8.334  -8.180  1.00  0.00
ATOM    219  NE2 GLN    28      44.096   9.071 -10.291  1.00  0.00
ATOM    220  C   GLN    28      44.812   4.985 -12.084  1.00  0.00
ATOM    221  O   GLN    28      46.040   5.059 -12.065  1.00  0.00
ATOM    222  N   GLU    29      44.195   3.929 -12.518  1.00  0.00
ATOM    223  CA  GLU    29      44.836   2.663 -13.038  1.00  0.00
ATOM    224  CB  GLU    29      43.761   1.620 -13.462  1.00  0.00
ATOM    225  CG  GLU    29      43.094   1.998 -14.826  1.00  0.00
ATOM    226  CD  GLU    29      42.240   3.291 -14.664  1.00  0.00
ATOM    227  OE1 GLU    29      41.584   3.392 -13.608  1.00  0.00
ATOM    228  OE2 GLU    29      42.289   4.217 -15.513  1.00  0.00
ATOM    229  C   GLU    29      45.835   2.817 -14.231  1.00  0.00
ATOM    230  O   GLU    29      46.699   1.988 -14.355  1.00  0.00
ATOM    231  N   LYS    30      45.820   3.955 -14.980  1.00  0.00
ATOM    232  CA  LYS    30      46.838   4.368 -15.924  1.00  0.00
ATOM    233  CB  LYS    30      46.091   5.217 -16.984  1.00  0.00
ATOM    234  CG  LYS    30      45.462   6.508 -16.482  1.00  0.00
ATOM    235  CD  LYS    30      45.355   7.661 -17.442  1.00  0.00
ATOM    236  CE  LYS    30      44.349   8.757 -17.060  1.00  0.00
ATOM    237  NZ  LYS    30      44.669   9.506 -15.875  1.00  0.00
ATOM    238  C   LYS    30      47.930   5.190 -15.330  1.00  0.00
ATOM    239  O   LYS    30      48.967   5.246 -15.947  1.00  0.00
ATOM    240  N   ASN    31      47.807   5.741 -14.098  1.00  0.00
ATOM    241  CA  ASN    31      48.774   6.662 -13.523  1.00  0.00
ATOM    242  CB  ASN    31      48.083   7.683 -12.523  1.00  0.00
ATOM    243  CG  ASN    31      47.078   8.582 -13.166  1.00  0.00
ATOM    244  OD1 ASN    31      46.939   8.578 -14.363  1.00  0.00
ATOM    245  ND2 ASN    31      46.523   9.456 -12.384  1.00  0.00
ATOM    246  C   ASN    31      49.839   5.908 -12.740  1.00  0.00
ATOM    247  O   ASN    31      50.970   6.335 -12.561  1.00  0.00
ATOM    248  N   GLU    32      49.494   4.756 -12.203  1.00  0.00
ATOM    249  CA  GLU    32      50.187   4.132 -11.051  1.00  0.00
ATOM    250  CB  GLU    32      49.418   2.852 -10.710  1.00  0.00
ATOM    251  CG  GLU    32      47.906   2.940 -10.282  1.00  0.00
ATOM    252  CD  GLU    32      47.665   3.841  -9.112  1.00  0.00
ATOM    253  OE1 GLU    32      46.539   4.393  -9.092  1.00  0.00
ATOM    254  OE2 GLU    32      48.561   4.011  -8.209  1.00  0.00
ATOM    255  C   GLU    32      51.657   3.715 -11.264  1.00  0.00
ATOM    256  O   GLU    32      52.344   3.432 -10.276  1.00  0.00
ATOM    257  N   ALA    33      52.227   3.822 -12.453  1.00  0.00
ATOM    258  CA  ALA    33      53.724   3.714 -12.699  1.00  0.00
ATOM    259  CB  ALA    33      53.953   2.644 -13.647  1.00  0.00
ATOM    260  C   ALA    33      54.439   5.015 -13.197  1.00  0.00
ATOM    261  O   ALA    33      55.616   5.039 -13.424  1.00  0.00
ATOM    262  N   ILE    34      53.650   6.069 -13.320  1.00  0.00
ATOM    263  CA  ILE    34      54.247   7.441 -13.548  1.00  0.00
ATOM    264  CB  ILE    34      54.224   7.600 -15.101  1.00  0.00
ATOM    265  CG2 ILE    34      52.927   7.832 -15.852  1.00  0.00
ATOM    266  CG1 ILE    34      55.276   8.711 -15.548  1.00  0.00
ATOM    267  CD1 ILE    34      56.762   8.442 -15.128  1.00  0.00
ATOM    268  C   ILE    34      53.697   8.697 -12.799  1.00  0.00
ATOM    269  O   ILE    34      54.474   9.626 -12.605  1.00  0.00
ATOM    270  N   LEU    35      52.556   8.711 -12.150  1.00  0.00
ATOM    271  CA  LEU    35      51.918   9.757 -11.386  1.00  0.00
ATOM    272  CB  LEU    35      50.989  10.687 -12.211  1.00  0.00
ATOM    273  CG  LEU    35      51.619  11.368 -13.447  1.00  0.00
ATOM    274  CD1 LEU    35      50.489  11.936 -14.326  1.00  0.00
ATOM    275  CD2 LEU    35      52.611  12.498 -13.116  1.00  0.00
ATOM    276  C   LEU    35      51.029   9.262 -10.201  1.00  0.00
ATOM    277  O   LEU    35      50.425   8.173 -10.275  1.00  0.00
ATOM    278  N   ARG    36      50.797  10.055  -9.100  1.00  0.00
ATOM    279  CA  ARG    36      50.140   9.581  -7.859  1.00  0.00
ATOM    280  CB  ARG    36      51.094   8.667  -7.159  1.00  0.00
ATOM    281  CG  ARG    36      50.637   7.264  -6.796  1.00  0.00
ATOM    282  CD  ARG    36      49.376   7.143  -5.989  1.00  0.00
ATOM    283  NE  ARG    36      48.243   6.673  -6.793  1.00  0.00
ATOM    284  CZ  ARG    36      47.071   7.248  -6.904  1.00  0.00
ATOM    285  C   ARG    36      49.573  10.733  -6.999  1.00  0.00
ATOM    286  O   ARG    36      48.596  10.457  -6.301  1.00  0.00
ATOM    287  N   GLU    37      50.118  11.911  -7.137  1.00  0.00
ATOM    288  CA  GLU    37      49.656  13.186  -6.665  1.00  0.00
ATOM    289  CB  GLU    37      50.794  14.302  -6.642  1.00  0.00
ATOM    290  CG  GLU    37      51.469  14.611  -8.008  1.00  0.00
ATOM    291  CD  GLU    37      51.891  13.386  -8.870  1.00  0.00
ATOM    292  OE1 GLU    37      51.228  13.020  -9.843  1.00  0.00
ATOM    293  OE2 GLU    37      52.763  12.624  -8.416  1.00  0.00
ATOM    294  C   GLU    37      48.477  13.778  -7.467  1.00  0.00
ATOM    295  O   GLU    37      47.524  14.234  -6.848  1.00  0.00
ATOM    296  N   LEU    38      48.566  13.655  -8.804  1.00  0.00
ATOM    297  CA  LEU    38      47.390  13.872  -9.643  1.00  0.00
ATOM    298  CB  LEU    38      47.689  13.743 -11.178  1.00  0.00
ATOM    299  CG  LEU    38      46.636  14.130 -12.175  1.00  0.00
ATOM    300  CD1 LEU    38      46.457  15.644 -12.280  1.00  0.00
ATOM    301  CD2 LEU    38      46.956  13.572 -13.583  1.00  0.00
ATOM    302  C   LEU    38      46.272  12.863  -9.262  1.00  0.00
ATOM    303  O   LEU    38      45.959  11.931  -9.964  1.00  0.00
ATOM    304  OXT LEU    38      45.690  12.955  -8.183  1.00  0.00
TER
END
