# Supplementary material for: In silico approaches for predicting the half-life of natural and modified peptides in blood
Source: PLoS One. 2018 Jun 1;13(6):e0196829. doi: 10.1371/journal.pone.0196829 (PMC5983457; doi:10.1371/journal.pone.0196829)
Supplement: S3 File — (ZIP) [file pone.0196829.s009.zip › 3may2018_261_pdb_files/1825.pdb]

PFRMAT TS
TARGET p1825
AUTHOR Raghava-GPS-serv
METHOD PEPSTR
MODEL  1  REFINED
PARENT N/A
ATOM      1  N   THR     1      23.731  -3.326 -17.140  1.00  0.00
ATOM      2  CA  THR     1      23.756  -2.109 -16.312  1.00  0.00
ATOM      3  CB  THR     1      22.367  -1.427 -16.228  1.00  0.00
ATOM      4  CG2 THR     1      22.325  -0.070 -15.650  1.00  0.00
ATOM      5  OG1 THR     1      21.941  -1.347 -17.627  1.00  0.00
ATOM      6  C   THR     1      24.441  -2.329 -14.942  1.00  0.00
ATOM      7  O   THR     1      24.219  -1.642 -13.973  1.00  0.00
ATOM      8  N   THR     2      25.540  -3.135 -14.940  1.00  0.00
ATOM      9  CA  THR     2      26.610  -3.196 -13.953  1.00  0.00
ATOM     10  CB  THR     2      26.989  -4.676 -13.718  1.00  0.00
ATOM     11  CG2 THR     2      25.788  -5.625 -13.416  1.00  0.00
ATOM     12  OG1 THR     2      27.607  -5.134 -14.890  1.00  0.00
ATOM     13  C   THR     2      27.888  -2.401 -14.387  1.00  0.00
ATOM     14  O   THR     2      28.326  -2.566 -15.525  1.00  0.00
ATOM     15  N   TRP     3      28.364  -1.456 -13.606  1.00  0.00
ATOM     16  CA  TRP     3      29.076  -0.239 -14.019  1.00  0.00
ATOM     17  CB  TRP     3      29.189   0.847 -12.864  1.00  0.00
ATOM     18  CG  TRP     3      29.493   2.281 -13.248  1.00  0.00
ATOM     19  CD1 TRP     3      28.994   2.778 -14.407  1.00  0.00
ATOM     20  NE1 TRP     3      29.439   4.074 -14.568  1.00  0.00
ATOM     21  CE2 TRP     3      30.170   4.412 -13.471  1.00  0.00
ATOM     22  CZ2 TRP     3      30.863   5.582 -13.190  1.00  0.00
ATOM     23  CZ3 TRP     3      31.245   4.844 -10.936  1.00  0.00
ATOM     24  CE3 TRP     3      30.677   3.615 -11.232  1.00  0.00
ATOM     25  CD2 TRP     3      30.066   3.361 -12.526  1.00  0.00
ATOM     26  C   TRP     3      30.445  -0.600 -14.565  1.00  0.00
ATOM     27  O   TRP     3      30.922   0.054 -15.507  1.00  0.00
ATOM     28  N   GLU     4      31.120  -1.696 -14.046  1.00  0.00
ATOM     29  CA  GLU     4      32.388  -2.217 -14.441  1.00  0.00
ATOM     30  CB  GLU     4      32.807  -3.225 -13.326  1.00  0.00
ATOM     31  CG  GLU     4      32.167  -4.623 -13.192  1.00  0.00
ATOM     32  CD  GLU     4      30.621  -4.503 -13.120  1.00  0.00
ATOM     33  OE1 GLU     4      29.986  -5.032 -14.065  1.00  0.00
ATOM     34  OE2 GLU     4      30.092  -3.677 -12.276  1.00  0.00
ATOM     35  C   GLU     4      32.373  -2.920 -15.802  1.00  0.00
ATOM     36  O   GLU     4      33.395  -2.813 -16.487  1.00  0.00
ATOM     37  N   ALA     5      31.308  -3.531 -16.304  1.00  0.00
ATOM     38  CA  ALA     5      31.182  -4.366 -17.502  1.00  0.00
ATOM     39  CB  ALA     5      30.509  -5.729 -17.175  1.00  0.00
ATOM     40  C   ALA     5      30.464  -3.572 -18.599  1.00  0.00
ATOM     41  O   ALA     5      31.037  -3.230 -19.618  1.00  0.00
ATOM     42  N   TRP     6      29.229  -3.202 -18.316  1.00  0.00
ATOM     43  CA  TRP     6      28.329  -2.274 -19.011  1.00  0.00
ATOM     44  CB  TRP     6      28.926  -0.834 -18.957  1.00  0.00
ATOM     45  CG  TRP     6      28.004   0.326 -19.036  1.00  0.00
ATOM     46  CD1 TRP     6      27.839   1.161 -20.123  1.00  0.00
ATOM     47  NE1 TRP     6      26.998   2.168 -19.833  1.00  0.00
ATOM     48  CE2 TRP     6      26.529   2.118 -18.517  1.00  0.00
ATOM     49  CZ2 TRP     6      25.598   2.812 -17.761  1.00  0.00
ATOM     50  CZ3 TRP     6      25.861   1.297 -15.944  1.00  0.00
ATOM     51  CE3 TRP     6      26.726   0.506 -16.705  1.00  0.00
ATOM     52  CD2 TRP     6      27.093   0.891 -18.015  1.00  0.00
ATOM     53  C   TRP     6      27.751  -2.721 -20.417  1.00  0.00
ATOM     54  O   TRP     6      28.431  -3.009 -21.374  1.00  0.00
ATOM     55  N   ASP     7      26.386  -2.683 -20.502  1.00  0.00
ATOM     56  CA  ASP     7      25.642  -3.084 -21.679  1.00  0.00
ATOM     57  CB  ASP     7      24.167  -3.366 -21.337  1.00  0.00
ATOM     58  CG  ASP     7      23.483  -2.178 -20.664  1.00  0.00
ATOM     59  OD1 ASP     7      22.604  -1.577 -21.343  1.00  0.00
ATOM     60  OD2 ASP     7      23.929  -1.823 -19.560  1.00  0.00
ATOM     61  C   ASP     7      25.731  -2.109 -22.865  1.00  0.00
ATOM     62  O   ASP     7      25.257  -2.384 -23.989  1.00  0.00
ATOM     63  N   ARG     8      26.344  -0.975 -22.615  1.00  0.00
ATOM     64  CA  ARG     8      26.742  -0.069 -23.657  1.00  0.00
ATOM     65  CB  ARG     8      26.346   1.369 -23.320  1.00  0.00
ATOM     66  CG  ARG     8      24.880   1.687 -23.676  1.00  0.00
ATOM     67  CD  ARG     8      23.786   1.247 -22.631  1.00  0.00
ATOM     68  NE  ARG     8      23.690   2.240 -21.477  1.00  0.00
ATOM     69  CZ  ARG     8      22.957   2.003 -20.376  1.00  0.00
ATOM     70  C   ARG     8      28.217  -0.228 -23.955  1.00  0.00
ATOM     71  O   ARG     8      28.591   0.339 -24.939  1.00  0.00
ATOM     72  N   ALA     9      29.051  -0.901 -23.247  1.00  0.00
ATOM     73  CA  ALA     9      30.545  -0.865 -23.128  1.00  0.00
ATOM     74  CB  ALA     9      31.142  -1.828 -24.132  1.00  0.00
ATOM     75  C   ALA     9      31.056   0.587 -23.093  1.00  0.00
ATOM     76  O   ALA     9      30.812   1.245 -22.065  1.00  0.00
ATOM     77  N   ILE    10      31.755   1.145 -24.092  1.00  0.00
ATOM     78  CA  ILE    10      32.480   2.383 -23.981  1.00  0.00
ATOM     79  CB  ILE    10      33.268   2.660 -25.297  1.00  0.00
ATOM     80  CG2 ILE    10      34.519   1.790 -25.218  1.00  0.00
ATOM     81  CG1 ILE    10      32.537   2.365 -26.657  1.00  0.00
ATOM     82  CD1 ILE    10      31.290   3.285 -26.946  1.00  0.00
ATOM     83  C   ILE    10      31.786   3.645 -23.626  1.00  0.00
ATOM     84  O   ILE    10      32.397   4.698 -23.470  1.00  0.00
ATOM     85  N   ALA    11      30.460   3.715 -23.548  1.00  0.00
ATOM     86  CA  ALA    11      29.701   4.904 -23.241  1.00  0.00
ATOM     87  CB  ALA    11      28.284   4.912 -23.812  1.00  0.00
ATOM     88  C   ALA    11      29.759   5.429 -21.808  1.00  0.00
ATOM     89  O   ALA    11      30.580   6.268 -21.487  1.00  0.00
ATOM     90  N   GLU    12      28.843   4.970 -20.931  1.00  0.00
ATOM     91  CA  GLU    12      28.747   5.537 -19.522  1.00  0.00
ATOM     92  CB  GLU    12      27.297   5.977 -19.126  1.00  0.00
ATOM     93  CG  GLU    12      26.365   6.345 -20.193  1.00  0.00
ATOM     94  CD  GLU    12      25.567   5.156 -20.755  1.00  0.00
ATOM     95  OE1 GLU    12      26.118   4.252 -21.441  1.00  0.00
ATOM     96  OE2 GLU    12      24.351   5.146 -20.484  1.00  0.00
ATOM     97  C   GLU    12      29.381   4.688 -18.383  1.00  0.00
ATOM     98  O   GLU    12      29.286   5.015 -17.190  1.00  0.00
ATOM     99  N   TYR    13      30.129   3.657 -18.789  1.00  0.00
ATOM    100  CA  TYR    13      30.819   2.627 -17.939  1.00  0.00
ATOM    101  CB  TYR    13      31.318   1.449 -18.752  1.00  0.00
ATOM    102  CG  TYR    13      32.625   1.644 -19.605  1.00  0.00
ATOM    103  CD1 TYR    13      32.836   2.833 -20.233  1.00  0.00
ATOM    104  CE1 TYR    13      34.073   3.039 -20.778  1.00  0.00
ATOM    105  CZ  TYR    13      35.014   1.997 -20.888  1.00  0.00
ATOM    106  CE2 TYR    13      34.802   0.768 -20.255  1.00  0.00
ATOM    107  CD2 TYR    13      33.582   0.566 -19.553  1.00  0.00
ATOM    108  C   TYR    13      31.853   3.288 -16.965  1.00  0.00
ATOM    109  O   TYR    13      32.304   4.397 -17.186  1.00  0.00
ATOM    110  N   ALA    14      32.273   2.540 -15.965  1.00  0.00
ATOM    111  CA  ALA    14      33.355   2.997 -15.121  1.00  0.00
ATOM    112  CB  ALA    14      33.200   2.418 -13.732  1.00  0.00
ATOM    113  C   ALA    14      34.789   2.688 -15.606  1.00  0.00
ATOM    114  O   ALA    14      35.704   3.461 -15.370  1.00  0.00
ATOM    115  N   ALA    15      35.012   1.591 -16.395  1.00  0.00
ATOM    116  CA  ALA    15      36.243   0.944 -16.723  1.00  0.00
ATOM    117  CB  ALA    15      35.962  -0.566 -17.056  1.00  0.00
ATOM    118  C   ALA    15      37.080   1.737 -17.748  1.00  0.00
ATOM    119  O   ALA    15      37.643   1.157 -18.696  1.00  0.00
ATOM    120  N   ARG    16      37.205   3.082 -17.640  1.00  0.00
ATOM    121  CA  ARG    16      37.646   4.027 -18.650  1.00  0.00
ATOM    122  CB  ARG    16      37.694   5.451 -18.248  1.00  0.00
ATOM    123  CG  ARG    16      36.342   5.916 -17.554  1.00  0.00
ATOM    124  CD  ARG    16      35.058   5.573 -18.120  1.00  0.00
ATOM    125  NE  ARG    16      34.894   6.107 -19.495  1.00  0.00
ATOM    126  CZ  ARG    16      33.682   6.249 -20.071  1.00  0.00
ATOM    127  C   ARG    16      39.068   3.611 -19.217  1.00  0.00
ATOM    128  O   ARG    16      40.054   3.659 -18.465  1.00  0.00
ATOM    129  N   ILE    17      39.115   3.123 -20.486  1.00  0.00
ATOM    130  CA  ILE    17      40.317   2.750 -21.203  1.00  0.00
ATOM    131  CB  ILE    17      40.596   1.196 -21.318  1.00  0.00
ATOM    132  CG2 ILE    17      40.780   0.464 -19.960  1.00  0.00
ATOM    133  CG1 ILE    17      39.497   0.520 -22.114  1.00  0.00
ATOM    134  CD1 ILE    17      40.010  -0.820 -22.680  1.00  0.00
ATOM    135  C   ILE    17      40.339   3.454 -22.566  1.00  0.00
ATOM    136  O   ILE    17      41.310   3.323 -23.314  1.00  0.00
ATOM    137  N   GLU    18      39.301   4.299 -22.823  1.00  0.00
ATOM    138  CA  GLU    18      39.180   5.196 -24.017  1.00  0.00
ATOM    139  CB  GLU    18      37.823   4.992 -24.664  1.00  0.00
ATOM    140  CG  GLU    18      36.610   5.799 -23.986  1.00  0.00
ATOM    141  CD  GLU    18      36.520   5.810 -22.498  1.00  0.00
ATOM    142  OE1 GLU    18      36.348   6.954 -21.998  1.00  0.00
ATOM    143  OE2 GLU    18      36.659   4.835 -21.816  1.00  0.00
ATOM    144  C   GLU    18      39.584   6.629 -23.594  1.00  0.00
ATOM    145  O   GLU    18      40.230   6.799 -22.560  1.00  0.00
ATOM    146  N   ALA    19      39.226   7.630 -24.310  1.00  0.00
ATOM    147  CA  ALA    19      39.417   9.062 -24.138  1.00  0.00
ATOM    148  CB  ALA    19      38.268   9.765 -24.964  1.00  0.00
ATOM    149  C   ALA    19      39.327   9.580 -22.653  1.00  0.00
ATOM    150  O   ALA    19      40.058  10.572 -22.415  1.00  0.00
ATOM    151  N   LEU    20      38.525   9.027 -21.746  1.00  0.00
ATOM    152  CA  LEU    20      38.341   9.592 -20.398  1.00  0.00
ATOM    153  CB  LEU    20      36.841   9.382 -20.043  1.00  0.00
ATOM    154  CG  LEU    20      36.410   9.893 -18.649  1.00  0.00
ATOM    155  CD1 LEU    20      36.833  11.227 -18.095  1.00  0.00
ATOM    156  CD2 LEU    20      34.841   9.887 -18.700  1.00  0.00
ATOM    157  C   LEU    20      39.401   8.970 -19.375  1.00  0.00
ATOM    158  O   LEU    20      39.265   9.074 -18.141  1.00  0.00
ATOM    159  N   ILE    21      40.433   8.300 -19.886  1.00  0.00
ATOM    160  CA  ILE    21      41.268   7.429 -19.073  1.00  0.00
ATOM    161  CB  ILE    21      42.354   6.762 -19.905  1.00  0.00
ATOM    162  CG2 ILE    21      43.336   7.817 -20.505  1.00  0.00
ATOM    163  CG1 ILE    21      43.067   5.649 -19.101  1.00  0.00
ATOM    164  CD1 ILE    21      43.829   4.769 -20.073  1.00  0.00
ATOM    165  C   ILE    21      41.877   8.018 -17.729  1.00  0.00
ATOM    166  O   ILE    21      42.023   7.260 -16.757  1.00  0.00
ATOM    167  N   ARG    22      42.167   9.318 -17.685  1.00  0.00
ATOM    168  CA  ARG    22      42.688   9.908 -16.453  1.00  0.00
ATOM    169  CB  ARG    22      43.262  11.339 -16.771  1.00  0.00
ATOM    170  CG  ARG    22      43.777  12.109 -15.557  1.00  0.00
ATOM    171  CD  ARG    22      44.986  11.476 -14.824  1.00  0.00
ATOM    172  NE  ARG    22      45.449  12.282 -13.706  1.00  0.00
ATOM    173  CZ  ARG    22      46.576  12.090 -12.978  1.00  0.00
ATOM    174  C   ARG    22      41.665   9.914 -15.270  1.00  0.00
ATOM    175  O   ARG    22      42.086   9.766 -14.160  1.00  0.00
ATOM    176  N   ALA    23      40.416   9.761 -15.607  1.00  0.00
ATOM    177  CA  ALA    23      39.431   9.578 -14.501  1.00  0.00
ATOM    178  CB  ALA    23      38.056   9.813 -15.165  1.00  0.00
ATOM    179  C   ALA    23      39.551   8.331 -13.657  1.00  0.00
ATOM    180  O   ALA    23      39.217   8.252 -12.483  1.00  0.00
ATOM    181  N   LEU    24      40.033   7.316 -14.333  1.00  0.00
ATOM    182  CA  LEU    24      40.440   6.020 -13.737  1.00  0.00
ATOM    183  CB  LEU    24      40.150   4.861 -14.651  1.00  0.00
ATOM    184  CG  LEU    24      40.058   3.537 -13.908  1.00  0.00
ATOM    185  CD1 LEU    24      38.676   3.279 -13.324  1.00  0.00
ATOM    186  CD2 LEU    24      40.363   2.316 -14.796  1.00  0.00
ATOM    187  C   LEU    24      41.842   6.007 -13.206  1.00  0.00
ATOM    188  O   LEU    24      42.107   5.426 -12.188  1.00  0.00
ATOM    189  N   GLN    25      42.754   6.736 -13.917  1.00  0.00
ATOM    190  CA  GLN    25      44.190   6.856 -13.561  1.00  0.00
ATOM    191  CB  GLN    25      44.935   7.196 -14.839  1.00  0.00
ATOM    192  CG  GLN    25      46.462   6.816 -14.949  1.00  0.00
ATOM    193  CD  GLN    25      47.357   7.878 -14.382  1.00  0.00
ATOM    194  OE1 GLN    25      47.375   9.043 -14.762  1.00  0.00
ATOM    195  NE2 GLN    25      48.315   7.656 -13.477  1.00  0.00
ATOM    196  C   GLN    25      44.471   7.810 -12.402  1.00  0.00
ATOM    197  O   GLN    25      45.574   7.702 -11.952  1.00  0.00
ATOM    198  N   GLU    26      43.578   8.683 -11.926  1.00  0.00
ATOM    199  CA  GLU    26      43.758   9.580 -10.819  1.00  0.00
ATOM    200  CB  GLU    26      42.546  10.608 -10.790  1.00  0.00
ATOM    201  CG  GLU    26      42.812  11.922  -9.979  1.00  0.00
ATOM    202  CD  GLU    26      43.917  12.818 -10.621  1.00  0.00
ATOM    203  OE1 GLU    26      44.917  13.093  -9.954  1.00  0.00
ATOM    204  OE2 GLU    26      43.800  13.129 -11.815  1.00  0.00
ATOM    205  C   GLU    26      43.842   8.761  -9.473  1.00  0.00
ATOM    206  O   GLU    26      44.225   9.333  -8.422  1.00  0.00
ATOM    207  N   GLN    27      43.590   7.438  -9.447  1.00  0.00
ATOM    208  CA  GLN    27      43.739   6.445  -8.392  1.00  0.00
ATOM    209  CB  GLN    27      42.930   5.217  -8.682  1.00  0.00
ATOM    210  CG  GLN    27      42.725   4.250  -7.539  1.00  0.00
ATOM    211  CD  GLN    27      41.711   4.832  -6.592  1.00  0.00
ATOM    212  OE1 GLN    27      40.542   4.965  -6.828  1.00  0.00
ATOM    213  NE2 GLN    27      42.065   5.139  -5.405  1.00  0.00
ATOM    214  C   GLN    27      45.182   6.146  -8.109  1.00  0.00
ATOM    215  O   GLN    27      45.684   5.026  -8.329  1.00  0.00
ATOM    216  N   GLN    28      45.997   7.163  -7.679  1.00  0.00
ATOM    217  CA  GLN    28      47.437   7.152  -7.615  1.00  0.00
ATOM    218  CB  GLN    28      47.941   8.550  -8.064  1.00  0.00
ATOM    219  CG  GLN    28      47.652   8.846  -9.570  1.00  0.00
ATOM    220  CD  GLN    28      47.560  10.313  -9.769  1.00  0.00
ATOM    221  OE1 GLN    28      48.471  11.004 -10.239  1.00  0.00
ATOM    222  NE2 GLN    28      46.493  10.976  -9.340  1.00  0.00
ATOM    223  C   GLN    28      48.054   6.941  -6.211  1.00  0.00
ATOM    224  O   GLN    28      49.282   6.780  -6.264  1.00  0.00
ATOM    225  N   GLU    29      47.259   6.827  -5.153  1.00  0.00
ATOM    226  CA  GLU    29      47.757   6.698  -3.801  1.00  0.00
ATOM    227  CB  GLU    29      46.764   7.294  -2.828  1.00  0.00
ATOM    228  CG  GLU    29      45.263   6.916  -3.064  1.00  0.00
ATOM    229  CD  GLU    29      45.002   5.416  -3.341  1.00  0.00
ATOM    230  OE1 GLU    29      44.722   5.116  -4.540  1.00  0.00
ATOM    231  OE2 GLU    29      45.173   4.542  -2.486  1.00  0.00
ATOM    232  C   GLU    29      48.105   5.286  -3.311  1.00  0.00
ATOM    233  O   GLU    29      48.521   5.039  -2.171  1.00  0.00
ATOM    234  N   LYS    30      48.044   4.293  -4.318  1.00  0.00
ATOM    235  CA  LYS    30      47.872   2.872  -4.081  1.00  0.00
ATOM    236  CB  LYS    30      48.272   2.015  -5.262  1.00  0.00
ATOM    237  CG  LYS    30      47.018   1.409  -5.942  1.00  0.00
ATOM    238  CD  LYS    30      46.006   2.434  -6.410  1.00  0.00
ATOM    239  CE  LYS    30      44.669   1.885  -5.932  1.00  0.00
ATOM    240  NZ  LYS    30      44.436   2.371  -4.543  1.00  0.00
ATOM    241  C   LYS    30      48.261   2.342  -2.703  1.00  0.00
ATOM    242  O   LYS    30      49.283   1.680  -2.482  1.00  0.00
ATOM    243  N   ASN    31      47.362   2.556  -1.692  1.00  0.00
ATOM    244  CA  ASN    31      47.572   2.248  -0.235  1.00  0.00
ATOM    245  CB  ASN    31      46.483   3.080   0.488  1.00  0.00
ATOM    246  CG  ASN    31      45.086   2.373   0.458  1.00  0.00
ATOM    247  OD1 ASN    31      44.857   1.357   1.185  1.00  0.00
ATOM    248  ND2 ASN    31      44.262   2.840  -0.447  1.00  0.00
ATOM    249  C   ASN    31      47.574   0.782   0.130  1.00  0.00
ATOM    250  O   ASN    31      47.971   0.406   1.219  1.00  0.00
ATOM    251  N   GLU    32      47.155  -0.082  -0.796  1.00  0.00
ATOM    252  CA  GLU    32      46.888  -1.487  -0.493  1.00  0.00
ATOM    253  CB  GLU    32      45.779  -1.980  -1.477  1.00  0.00
ATOM    254  CG  GLU    32      44.369  -1.256  -1.592  1.00  0.00
ATOM    255  CD  GLU    32      44.424   0.080  -2.381  1.00  0.00
ATOM    256  OE1 GLU    32      43.359   0.699  -2.631  1.00  0.00
ATOM    257  OE2 GLU    32      45.491   0.443  -2.863  1.00  0.00
ATOM    258  C   GLU    32      48.115  -2.386  -0.514  1.00  0.00
ATOM    259  O   GLU    32      48.070  -3.631  -0.413  1.00  0.00
ATOM    260  N   ALA    33      49.293  -1.719  -0.610  1.00  0.00
ATOM    261  CA  ALA    33      50.516  -2.339  -0.110  1.00  0.00
ATOM    262  CB  ALA    33      51.658  -1.606  -0.624  1.00  0.00
ATOM    263  C   ALA    33      50.559  -2.476   1.373  1.00  0.00
ATOM    264  O   ALA    33      51.262  -3.330   1.847  1.00  0.00
ATOM    265  N   ALA    34      49.976  -1.540   2.140  1.00  0.00
ATOM    266  CA  ALA    34      50.257  -1.489   3.598  1.00  0.00
ATOM    267  CB  ALA    34      51.525  -0.633   3.746  1.00  0.00
ATOM    268  C   ALA    34      49.058  -0.950   4.453  1.00  0.00
ATOM    269  O   ALA    34      48.790  -1.408   5.550  1.00  0.00
ATOM    270  N   LEU    35      48.343   0.075   4.017  1.00  0.00
ATOM    271  CA  LEU    35      47.223   0.710   4.729  1.00  0.00
ATOM    272  CB  LEU    35      46.823   2.007   3.978  1.00  0.00
ATOM    273  CG  LEU    35      46.054   3.080   4.804  1.00  0.00
ATOM    274  CD1 LEU    35      46.872   3.553   5.971  1.00  0.00
ATOM    275  CD2 LEU    35      45.695   4.277   3.929  1.00  0.00
ATOM    276  C   LEU    35      46.014  -0.194   5.029  1.00  0.00
ATOM    277  O   LEU    35      45.300   0.023   6.027  1.00  0.00
ATOM    278  N   ARG    36      45.890  -1.327   4.267  1.00  0.00
ATOM    279  CA  ARG    36      44.876  -2.403   4.445  1.00  0.00
ATOM    280  CB  ARG    36      44.433  -2.882   3.028  1.00  0.00
ATOM    281  CG  ARG    36      43.608  -4.128   2.875  1.00  0.00
ATOM    282  CD  ARG    36      44.426  -5.450   2.780  1.00  0.00
ATOM    283  NE  ARG    36      44.152  -6.372   3.950  1.00  0.00
ATOM    284  CZ  ARG    36      44.815  -7.481   4.222  1.00  0.00
ATOM    285  C   ARG    36      45.512  -3.447   5.383  1.00  0.00
ATOM    286  O   ARG    36      44.730  -4.288   5.807  1.00  0.00
ATOM    287  N   GLU    37      46.795  -3.419   5.707  1.00  0.00
ATOM    288  CA  GLU    37      47.618  -4.643   5.434  1.00  0.00
ATOM    289  CB  GLU    37      47.259  -5.898   6.388  1.00  0.00
ATOM    290  CG  GLU    37      48.314  -6.958   6.421  1.00  0.00
ATOM    291  CD  GLU    37      47.837  -8.271   5.731  1.00  0.00
ATOM    292  OE1 GLU    37      48.054  -8.480   4.578  1.00  0.00
ATOM    293  OE2 GLU    37      47.034  -8.946   6.372  1.00  0.00
ATOM    294  C   GLU    37      47.774  -4.820   3.905  1.00  0.00
ATOM    295  O   GLU    37      47.708  -3.811   3.149  1.00  0.00
ATOM    296  N   LEU    38      48.104  -6.024   3.430  1.00  0.00
ATOM    297  CA  LEU    38      48.606  -6.143   2.027  1.00  0.00
ATOM    298  CB  LEU    38      49.412  -7.447   2.046  1.00  0.00
ATOM    299  CG  LEU    38      50.243  -7.652   0.788  1.00  0.00
ATOM    300  CD1 LEU    38      51.512  -6.754   0.858  1.00  0.00
ATOM    301  CD2 LEU    38      50.674  -9.058   0.645  1.00  0.00
ATOM    302  C   LEU    38      47.481  -6.234   0.981  1.00  0.00
ATOM    303  O   LEU    38      46.412  -6.856   1.148  1.00  0.00
ATOM    304  OXT LEU    38      47.642  -5.779  -0.149  1.00  0.00
TER
END
