# Supplementary material for: In silico approaches for predicting the half-life of natural and modified peptides in blood
Source: PLoS One. 2018 Jun 1;13(6):e0196829. doi: 10.1371/journal.pone.0196829 (PMC5983457; doi:10.1371/journal.pone.0196829)
Supplement: S3 File — (ZIP) [file pone.0196829.s009.zip › 3may2018_261_pdb_files/1830.pdb]

PFRMAT TS
TARGET p1830
AUTHOR Raghava-GPS-serv
METHOD PEPSTR
MODEL  1  REFINED
PARENT N/A
ATOM      1  N   THR     1       4.981   0.238 -12.095  1.00  0.00
ATOM      2  CA  THR     1       5.498  -0.561 -13.242  1.00  0.00
ATOM      3  CB  THR     1       4.373  -1.457 -13.837  1.00  0.00
ATOM      4  CG2 THR     1       4.182  -2.586 -12.851  1.00  0.00
ATOM      5  OG1 THR     1       3.189  -0.785 -13.910  1.00  0.00
ATOM      6  C   THR     1       6.221   0.295 -14.308  1.00  0.00
ATOM      7  O   THR     1       6.348  -0.176 -15.449  1.00  0.00
ATOM      8  N   THR     2       6.845   1.408 -13.939  1.00  0.00
ATOM      9  CA  THR     2       7.306   2.387 -14.936  1.00  0.00
ATOM     10  CB  THR     2       6.619   3.709 -14.653  1.00  0.00
ATOM     11  CG2 THR     2       5.088   3.541 -14.466  1.00  0.00
ATOM     12  OG1 THR     2       7.154   4.399 -13.585  1.00  0.00
ATOM     13  C   THR     2       8.831   2.497 -15.098  1.00  0.00
ATOM     14  O   THR     2       9.329   2.162 -16.161  1.00  0.00
ATOM     15  N   TRP     3       9.537   2.619 -13.968  1.00  0.00
ATOM     16  CA  TRP     3      10.965   2.745 -13.945  1.00  0.00
ATOM     17  CB  TRP     3      11.382   4.200 -14.020  1.00  0.00
ATOM     18  CG  TRP     3      12.848   4.471 -14.186  1.00  0.00
ATOM     19  CD1 TRP     3      13.852   4.280 -13.320  1.00  0.00
ATOM     20  NE1 TRP     3      15.048   4.637 -13.928  1.00  0.00
ATOM     21  CE2 TRP     3      14.860   4.877 -15.250  1.00  0.00
ATOM     22  CZ2 TRP     3      15.778   5.169 -16.285  1.00  0.00
ATOM     23  CZ3 TRP     3      13.802   5.744 -17.600  1.00  0.00
ATOM     24  CE3 TRP     3      12.883   5.448 -16.578  1.00  0.00
ATOM     25  CD2 TRP     3      13.431   4.948 -15.398  1.00  0.00
ATOM     26  C   TRP     3      11.340   2.087 -12.642  1.00  0.00
ATOM     27  O   TRP     3      12.251   1.253 -12.636  1.00  0.00
ATOM     28  N   GLU     4      10.710   2.383 -11.516  1.00  0.00
ATOM     29  CA  GLU     4      11.050   1.860 -10.151  1.00  0.00
ATOM     30  CB  GLU     4      10.079   2.510  -9.141  1.00  0.00
ATOM     31  CG  GLU     4       8.574   2.074  -9.257  1.00  0.00
ATOM     32  CD  GLU     4       7.961   1.913 -10.711  1.00  0.00
ATOM     33  OE1 GLU     4       7.558   0.786 -11.123  1.00  0.00
ATOM     34  OE2 GLU     4       7.896   3.002 -11.348  1.00  0.00
ATOM     35  C   GLU     4      11.139   0.350  -9.928  1.00  0.00
ATOM     36  O   GLU     4      11.804  -0.071  -8.956  1.00  0.00
ATOM     37  N   ALA     5      10.470  -0.491 -10.729  1.00  0.00
ATOM     38  CA  ALA     5      10.673  -1.960 -10.794  1.00  0.00
ATOM     39  CB  ALA     5       9.414  -2.446 -11.398  1.00  0.00
ATOM     40  C   ALA     5      11.831  -2.281 -11.748  1.00  0.00
ATOM     41  O   ALA     5      12.363  -3.404 -11.651  1.00  0.00
ATOM     42  N   TRP     6      12.160  -1.435 -12.702  1.00  0.00
ATOM     43  CA  TRP     6      13.041  -1.724 -13.873  1.00  0.00
ATOM     44  CB  TRP     6      12.318  -1.336 -15.138  1.00  0.00
ATOM     45  CG  TRP     6      10.876  -1.693 -15.257  1.00  0.00
ATOM     46  CD1 TRP     6       9.966  -0.897 -15.910  1.00  0.00
ATOM     47  NE1 TRP     6       8.685  -1.390 -15.712  1.00  0.00
ATOM     48  CE2 TRP     6       8.683  -2.704 -15.365  1.00  0.00
ATOM     49  CZ2 TRP     6       7.709  -3.712 -15.230  1.00  0.00
ATOM     50  CZ3 TRP     6       9.447  -5.195 -14.264  1.00  0.00
ATOM     51  CE3 TRP     6      10.366  -4.188 -14.332  1.00  0.00
ATOM     52  CD2 TRP     6      10.019  -2.866 -14.814  1.00  0.00
ATOM     53  C   TRP     6      14.515  -1.239 -13.650  1.00  0.00
ATOM     54  O   TRP     6      15.430  -2.041 -13.776  1.00  0.00
ATOM     55  N   ASP     7      14.780  -0.064 -13.080  1.00  0.00
ATOM     56  CA  ASP     7      16.060   0.212 -12.356  1.00  0.00
ATOM     57  CB  ASP     7      16.105   1.766 -11.977  1.00  0.00
ATOM     58  CG  ASP     7      15.469   1.915 -10.613  1.00  0.00
ATOM     59  OD1 ASP     7      16.081   2.021  -9.497  1.00  0.00
ATOM     60  OD2 ASP     7      14.225   1.810 -10.509  1.00  0.00
ATOM     61  C   ASP     7      16.318  -0.778 -11.165  1.00  0.00
ATOM     62  O   ASP     7      17.462  -1.134 -10.989  1.00  0.00
ATOM     63  N   ARG     8      15.264  -1.274 -10.468  1.00  0.00
ATOM     64  CA  ARG     8      15.451  -2.353  -9.491  1.00  0.00
ATOM     65  CB  ARG     8      14.099  -2.650  -8.878  1.00  0.00
ATOM     66  CG  ARG     8      14.254  -3.110  -7.427  1.00  0.00
ATOM     67  CD  ARG     8      14.205  -1.897  -6.498  1.00  0.00
ATOM     68  NE  ARG     8      15.336  -0.987  -6.569  1.00  0.00
ATOM     69  CZ  ARG     8      15.324   0.216  -7.146  1.00  0.00
ATOM     70  C   ARG     8      16.063  -3.565 -10.181  1.00  0.00
ATOM     71  O   ARG     8      16.942  -4.200  -9.547  1.00  0.00
ATOM     72  N   ALA     9      15.704  -3.896 -11.431  1.00  0.00
ATOM     73  CA  ALA     9      16.003  -5.174 -12.085  1.00  0.00
ATOM     74  CB  ALA     9      14.878  -5.511 -13.083  1.00  0.00
ATOM     75  C   ALA     9      17.351  -5.230 -12.849  1.00  0.00
ATOM     76  O   ALA     9      17.825  -6.330 -13.106  1.00  0.00
ATOM     77  N   ILE    10      17.867  -4.031 -13.273  1.00  0.00
ATOM     78  CA  ILE    10      19.109  -3.913 -14.032  1.00  0.00
ATOM     79  CB  ILE    10      18.825  -3.752 -15.485  1.00  0.00
ATOM     80  CG2 ILE    10      20.164  -3.887 -16.261  1.00  0.00
ATOM     81  CG1 ILE    10      17.765  -4.643 -16.162  1.00  0.00
ATOM     82  CD1 ILE    10      17.371  -4.278 -17.678  1.00  0.00
ATOM     83  C   ILE    10      20.188  -3.052 -13.443  1.00  0.00
ATOM     84  O   ILE    10      21.228  -3.530 -13.015  1.00  0.00
ATOM     85  N   ALA    11      19.906  -1.723 -13.316  1.00  0.00
ATOM     86  CA  ALA    11      20.895  -0.759 -12.891  1.00  0.00
ATOM     87  CB  ALA    11      20.231   0.586 -13.248  1.00  0.00
ATOM     88  C   ALA    11      21.307  -0.890 -11.423  1.00  0.00
ATOM     89  O   ALA    11      22.471  -0.970 -11.135  1.00  0.00
ATOM     90  N   GLU    12      20.339  -1.098 -10.516  1.00  0.00
ATOM     91  CA  GLU    12      20.647  -1.524  -9.129  1.00  0.00
ATOM     92  CB  GLU    12      19.417  -1.356  -8.140  1.00  0.00
ATOM     93  CG  GLU    12      19.775  -1.201  -6.713  1.00  0.00
ATOM     94  CD  GLU    12      18.561  -1.248  -5.831  1.00  0.00
ATOM     95  OE1 GLU    12      17.940  -2.346  -5.588  1.00  0.00
ATOM     96  OE2 GLU    12      17.947  -0.241  -5.493  1.00  0.00
ATOM     97  C   GLU    12      21.255  -2.945  -9.031  1.00  0.00
ATOM     98  O   GLU    12      22.036  -3.352  -8.193  1.00  0.00
ATOM     99  N   TYR    13      20.995  -3.845 -10.010  1.00  0.00
ATOM    100  CA  TYR    13      21.432  -5.259  -9.968  1.00  0.00
ATOM    101  CB  TYR    13      20.681  -6.067 -11.022  1.00  0.00
ATOM    102  CG  TYR    13      20.060  -7.238 -10.289  1.00  0.00
ATOM    103  CD1 TYR    13      20.909  -8.326  -9.899  1.00  0.00
ATOM    104  CE1 TYR    13      20.422  -9.320  -8.952  1.00  0.00
ATOM    105  CZ  TYR    13      19.053  -9.235  -8.571  1.00  0.00
ATOM    106  CE2 TYR    13      18.231  -8.143  -9.024  1.00  0.00
ATOM    107  CD2 TYR    13      18.692  -7.108  -9.844  1.00  0.00
ATOM    108  C   TYR    13      22.953  -5.382 -10.141  1.00  0.00
ATOM    109  O   TYR    13      23.595  -6.236  -9.493  1.00  0.00
ATOM    110  N   ALA    14      23.463  -4.516 -11.016  1.00  0.00
ATOM    111  CA  ALA    14      24.891  -4.271 -11.274  1.00  0.00
ATOM    112  CB  ALA    14      25.060  -3.338 -12.442  1.00  0.00
ATOM    113  C   ALA    14      25.595  -3.731  -9.990  1.00  0.00
ATOM    114  O   ALA    14      26.788  -4.097  -9.803  1.00  0.00
ATOM    115  N   ALA    15      24.974  -2.962  -9.132  1.00  0.00
ATOM    116  CA  ALA    15      25.490  -2.597  -7.816  1.00  0.00
ATOM    117  CB  ALA    15      24.744  -1.354  -7.319  1.00  0.00
ATOM    118  C   ALA    15      25.530  -3.774  -6.826  1.00  0.00
ATOM    119  O   ALA    15      26.438  -3.864  -6.003  1.00  0.00
ATOM    120  N   ARG    16      24.572  -4.716  -6.967  1.00  0.00
ATOM    121  CA  ARG    16      24.694  -5.948  -6.084  1.00  0.00
ATOM    122  CB  ARG    16      23.340  -6.706  -5.928  1.00  0.00
ATOM    123  CG  ARG    16      22.057  -5.959  -5.654  1.00  0.00
ATOM    124  CD  ARG    16      20.809  -6.853  -5.700  1.00  0.00
ATOM    125  NE  ARG    16      19.744  -6.311  -6.525  1.00  0.00
ATOM    126  CZ  ARG    16      19.016  -5.243  -6.202  1.00  0.00
ATOM    127  C   ARG    16      25.724  -6.975  -6.471  1.00  0.00
ATOM    128  O   ARG    16      26.212  -7.676  -5.575  1.00  0.00
ATOM    129  N   ILE    17      26.193  -6.944  -7.734  1.00  0.00
ATOM    130  CA  ILE    17      27.318  -7.649  -8.355  1.00  0.00
ATOM    131  CB  ILE    17      27.319  -7.564  -9.919  1.00  0.00
ATOM    132  CG2 ILE    17      28.657  -8.144 -10.415  1.00  0.00
ATOM    133  CG1 ILE    17      26.143  -8.329 -10.522  1.00  0.00
ATOM    134  CD1 ILE    17      26.085  -8.255 -12.041  1.00  0.00
ATOM    135  C   ILE    17      28.609  -7.193  -7.733  1.00  0.00
ATOM    136  O   ILE    17      29.462  -8.001  -7.379  1.00  0.00
ATOM    137  N   GLU    18      28.683  -5.898  -7.663  1.00  0.00
ATOM    138  CA  GLU    18      29.844  -5.110  -7.158  1.00  0.00
ATOM    139  CB  GLU    18      29.653  -3.642  -7.577  1.00  0.00
ATOM    140  CG  GLU    18      30.767  -3.174  -8.522  1.00  0.00
ATOM    141  CD  GLU    18      32.082  -3.017  -7.734  1.00  0.00
ATOM    142  OE1 GLU    18      32.889  -3.961  -7.690  1.00  0.00
ATOM    143  OE2 GLU    18      32.304  -1.908  -7.185  1.00  0.00
ATOM    144  C   GLU    18      29.926  -5.246  -5.583  1.00  0.00
ATOM    145  O   GLU    18      30.949  -5.712  -5.063  1.00  0.00
ATOM    146  N   ALA    19      28.745  -5.176  -4.855  1.00  0.00
ATOM    147  CA  ALA    19      28.551  -5.623  -3.457  1.00  0.00
ATOM    148  CB  ALA    19      27.061  -5.386  -2.945  1.00  0.00
ATOM    149  C   ALA    19      29.051  -7.057  -3.233  1.00  0.00
ATOM    150  O   ALA    19      29.698  -7.305  -2.193  1.00  0.00
ATOM    151  N   LEU    20      28.704  -8.015  -4.123  1.00  0.00
ATOM    152  CA  LEU    20      29.131  -9.439  -3.993  1.00  0.00
ATOM    153  CB  LEU    20      28.270 -10.320  -4.929  1.00  0.00
ATOM    154  CG  LEU    20      28.600 -11.828  -4.942  1.00  0.00
ATOM    155  CD1 LEU    20      28.813 -12.569  -3.713  1.00  0.00
ATOM    156  CD2 LEU    20      27.622 -12.638  -5.732  1.00  0.00
ATOM    157  C   LEU    20      30.666  -9.674  -4.186  1.00  0.00
ATOM    158  O   LEU    20      31.328 -10.252  -3.305  1.00  0.00
ATOM    159  N   ILE    21      31.261  -9.096  -5.272  1.00  0.00
ATOM    160  CA  ILE    21      32.693  -9.157  -5.512  1.00  0.00
ATOM    161  CB  ILE    21      33.076  -8.513  -6.872  1.00  0.00
ATOM    162  CG2 ILE    21      34.603  -8.485  -7.054  1.00  0.00
ATOM    163  CG1 ILE    21      32.553  -9.269  -8.150  1.00  0.00
ATOM    164  CD1 ILE    21      32.496  -8.568  -9.507  1.00  0.00
ATOM    165  C   ILE    21      33.426  -8.501  -4.340  1.00  0.00
ATOM    166  O   ILE    21      34.263  -9.160  -3.730  1.00  0.00
ATOM    167  N   ARG    22      32.990  -7.312  -3.920  1.00  0.00
ATOM    168  CA  ARG    22      33.456  -6.713  -2.650  1.00  0.00
ATOM    169  CB  ARG    22      32.722  -5.379  -2.389  1.00  0.00
ATOM    170  CG  ARG    22      33.532  -4.535  -1.408  1.00  0.00
ATOM    171  CD  ARG    22      33.855  -3.102  -1.905  1.00  0.00
ATOM    172  NE  ARG    22      34.447  -3.219  -3.254  1.00  0.00
ATOM    173  CZ  ARG    22      33.899  -2.967  -4.423  1.00  0.00
ATOM    174  C   ARG    22      33.458  -7.679  -1.416  1.00  0.00
ATOM    175  O   ARG    22      34.485  -7.799  -0.687  1.00  0.00
ATOM    176  N   ALA    23      32.351  -8.226  -1.204  1.00  0.00
ATOM    177  CA  ALA    23      32.036  -9.079  -0.055  1.00  0.00
ATOM    178  CB  ALA    23      30.543  -9.092   0.006  1.00  0.00
ATOM    179  C   ALA    23      32.727 -10.430   0.036  1.00  0.00
ATOM    180  O   ALA    23      33.122 -10.826   1.145  1.00  0.00
ATOM    181  N   ALA    24      32.915 -11.093  -1.069  1.00  0.00
ATOM    182  CA  ALA    24      33.385 -12.443  -1.244  1.00  0.00
ATOM    183  CB  ALA    24      32.444 -13.260  -2.199  1.00  0.00
ATOM    184  C   ALA    24      34.920 -12.466  -1.596  1.00  0.00
ATOM    185  O   ALA    24      35.623 -13.243  -1.016  1.00  0.00
ATOM    186  N   GLN    25      35.321 -11.654  -2.623  1.00  0.00
ATOM    187  CA  GLN    25      36.653 -11.726  -3.089  1.00  0.00
ATOM    188  CB  GLN    25      36.721 -11.667  -4.596  1.00  0.00
ATOM    189  CG  GLN    25      38.062 -12.095  -5.257  1.00  0.00
ATOM    190  CD  GLN    25      38.158 -13.651  -5.325  1.00  0.00
ATOM    191  OE1 GLN    25      37.174 -14.276  -5.620  1.00  0.00
ATOM    192  NE2 GLN    25      39.234 -14.248  -4.849  1.00  0.00
ATOM    193  C   GLN    25      37.562 -10.572  -2.626  1.00  0.00
ATOM    194  O   GLN    25      38.659 -10.935  -2.247  1.00  0.00
ATOM    195  N   GLU    26      37.088  -9.341  -2.511  1.00  0.00
ATOM    196  CA  GLU    26      37.978  -8.274  -2.048  1.00  0.00
ATOM    197  CB  GLU    26      37.583  -6.876  -2.449  1.00  0.00
ATOM    198  CG  GLU    26      37.702  -6.739  -3.975  1.00  0.00
ATOM    199  CD  GLU    26      37.509  -5.241  -4.262  1.00  0.00
ATOM    200  OE1 GLU    26      36.360  -4.843  -4.198  1.00  0.00
ATOM    201  OE2 GLU    26      38.464  -4.495  -4.469  1.00  0.00
ATOM    202  C   GLU    26      38.197  -8.375  -0.500  1.00  0.00
ATOM    203  O   GLU    26      39.251  -8.011   0.048  1.00  0.00
ATOM    204  N   LEU    27      37.215  -8.968   0.205  1.00  0.00
ATOM    205  CA  LEU    27      37.382  -9.258   1.599  1.00  0.00
ATOM    206  CB  LEU    27      36.027  -9.611   2.220  1.00  0.00
ATOM    207  CG  LEU    27      35.986 -10.001   3.742  1.00  0.00
ATOM    208  CD1 LEU    27      36.394  -8.932   4.674  1.00  0.00
ATOM    209  CD2 LEU    27      34.494 -10.326   4.027  1.00  0.00
ATOM    210  C   LEU    27      38.495 -10.273   1.962  1.00  0.00
ATOM    211  O   LEU    27      39.029 -10.257   3.053  1.00  0.00
ATOM    212  N   GLN    28      38.857 -11.107   0.991  1.00  0.00
ATOM    213  CA  GLN    28      40.207 -11.712   0.986  1.00  0.00
ATOM    214  CB  GLN    28      40.039 -13.010   0.193  1.00  0.00
ATOM    215  CG  GLN    28      41.364 -13.667  -0.289  1.00  0.00
ATOM    216  CD  GLN    28      41.557 -13.597  -1.816  1.00  0.00
ATOM    217  OE1 GLN    28      40.627 -13.336  -2.601  1.00  0.00
ATOM    218  NE2 GLN    28      42.821 -13.653  -2.181  1.00  0.00
ATOM    219  C   GLN    28      41.223 -10.815   0.278  1.00  0.00
ATOM    220  O   GLN    28      42.112 -10.251   0.964  1.00  0.00
ATOM    221  N   GLU    29      41.053 -10.451  -0.988  1.00  0.00
ATOM    222  CA  GLU    29      42.112  -9.941  -1.867  1.00  0.00
ATOM    223  CB  GLU    29      41.481  -9.869  -3.298  1.00  0.00
ATOM    224  CG  GLU    29      42.512  -9.558  -4.391  1.00  0.00
ATOM    225  CD  GLU    29      42.737  -8.023  -4.516  1.00  0.00
ATOM    226  OE1 GLU    29      43.823  -7.527  -4.173  1.00  0.00
ATOM    227  OE2 GLU    29      41.725  -7.405  -4.899  1.00  0.00
ATOM    228  C   GLU    29      42.826  -8.665  -1.387  1.00  0.00
ATOM    229  O   GLU    29      44.060  -8.613  -1.403  1.00  0.00
ATOM    230  N   LYS    30      42.086  -7.687  -0.930  1.00  0.00
ATOM    231  CA  LYS    30      42.550  -6.409  -0.335  1.00  0.00
ATOM    232  CB  LYS    30      41.427  -5.330  -0.495  1.00  0.00
ATOM    233  CG  LYS    30      41.037  -5.009  -1.958  1.00  0.00
ATOM    234  CD  LYS    30      42.154  -4.339  -2.701  1.00  0.00
ATOM    235  CE  LYS    30      41.732  -3.903  -4.117  1.00  0.00
ATOM    236  NZ  LYS    30      41.023  -4.921  -4.963  1.00  0.00
ATOM    237  C   LYS    30      43.093  -6.585   1.069  1.00  0.00
ATOM    238  O   LYS    30      43.933  -5.841   1.537  1.00  0.00
ATOM    239  N   ASN    31      42.529  -7.530   1.835  1.00  0.00
ATOM    240  CA  ASN    31      43.199  -7.873   3.087  1.00  0.00
ATOM    241  CB  ASN    31      42.207  -8.797   3.838  1.00  0.00
ATOM    242  CG  ASN    31      41.577  -8.076   5.062  1.00  0.00
ATOM    243  OD1 ASN    31      42.230  -7.352   5.853  1.00  0.00
ATOM    244  ND2 ASN    31      40.258  -8.199   5.364  1.00  0.00
ATOM    245  C   ASN    31      44.576  -8.538   2.865  1.00  0.00
ATOM    246  O   ASN    31      45.592  -8.268   3.498  1.00  0.00
ATOM    247  N   GLU    32      44.621  -9.436   1.895  1.00  0.00
ATOM    248  CA  GLU    32      45.850 -10.049   1.484  1.00  0.00
ATOM    249  CB  GLU    32      45.472 -11.058   0.395  1.00  0.00
ATOM    250  CG  GLU    32      46.496 -11.937  -0.231  1.00  0.00
ATOM    251  CD  GLU    32      45.872 -12.752  -1.363  1.00  0.00
ATOM    252  OE1 GLU    32      46.142 -12.472  -2.585  1.00  0.00
ATOM    253  OE2 GLU    32      45.084 -13.664  -0.983  1.00  0.00
ATOM    254  C   GLU    32      46.864  -9.079   0.906  1.00  0.00
ATOM    255  O   GLU    32      48.027  -9.334   1.002  1.00  0.00
ATOM    256  N   ALA    33      46.438  -8.028   0.274  1.00  0.00
ATOM    257  CA  ALA    33      47.206  -6.918  -0.300  1.00  0.00
ATOM    258  CB  ALA    33      46.281  -6.008  -1.073  1.00  0.00
ATOM    259  C   ALA    33      48.033  -6.139   0.766  1.00  0.00
ATOM    260  O   ALA    33      49.158  -5.758   0.466  1.00  0.00
ATOM    261  N   ALA    34      47.615  -6.034   2.009  1.00  0.00
ATOM    262  CA  ALA    34      48.437  -5.561   3.126  1.00  0.00
ATOM    263  CB  ALA    34      47.406  -5.302   4.204  1.00  0.00
ATOM    264  C   ALA    34      49.465  -6.557   3.601  1.00  0.00
ATOM    265  O   ALA    34      50.218  -6.309   4.533  1.00  0.00
ATOM    266  N   LEU    35      49.574  -7.674   2.906  1.00  0.00
ATOM    267  CA  LEU    35      50.556  -8.780   2.993  1.00  0.00
ATOM    268  CB  LEU    35      49.871  -9.992   3.705  1.00  0.00
ATOM    269  CG  LEU    35      49.387  -9.656   5.167  1.00  0.00
ATOM    270  CD1 LEU    35      48.649 -10.784   5.799  1.00  0.00
ATOM    271  CD2 LEU    35      50.626  -9.451   6.128  1.00  0.00
ATOM    272  C   LEU    35      51.226  -9.122   1.638  1.00  0.00
ATOM    273  O   LEU    35      52.173  -9.843   1.697  1.00  0.00
ATOM    274  N   ARG    36      50.713  -8.592   0.575  1.00  0.00
ATOM    275  CA  ARG    36      51.115  -8.926  -0.824  1.00  0.00
ATOM    276  CB  ARG    36      49.937  -9.352  -1.692  1.00  0.00
ATOM    277  CG  ARG    36      50.246 -10.061  -3.003  1.00  0.00
ATOM    278  CD  ARG    36      48.864 -10.566  -3.546  1.00  0.00
ATOM    279  NE  ARG    36      48.171  -9.329  -4.093  1.00  0.00
ATOM    280  CZ  ARG    36      46.906  -9.011  -4.022  1.00  0.00
ATOM    281  C   ARG    36      51.872  -7.878  -1.493  1.00  0.00
ATOM    282  O   ARG    36      53.012  -8.069  -1.694  1.00  0.00
ATOM    283  N   GLU    37      51.224  -6.658  -1.573  1.00  0.00
ATOM    284  CA  GLU    37      51.896  -5.420  -1.768  1.00  0.00
ATOM    285  CB  GLU    37      51.079  -4.435  -2.710  1.00  0.00
ATOM    286  CG  GLU    37      50.509  -5.015  -4.063  1.00  0.00
ATOM    287  CD  GLU    37      49.367  -6.029  -3.957  1.00  0.00
ATOM    288  OE1 GLU    37      49.467  -6.995  -4.697  1.00  0.00
ATOM    289  OE2 GLU    37      48.443  -5.887  -3.095  1.00  0.00
ATOM    290  C   GLU    37      52.467  -4.591  -0.602  1.00  0.00
ATOM    291  O   GLU    37      53.233  -3.653  -0.760  1.00  0.00
ATOM    292  N   LEU    38      52.009  -4.996   0.618  1.00  0.00
ATOM    293  CA  LEU    38      52.222  -4.377   1.884  1.00  0.00
ATOM    294  CB  LEU    38      53.647  -4.730   2.363  1.00  0.00
ATOM    295  CG  LEU    38      54.099  -4.013   3.630  1.00  0.00
ATOM    296  CD1 LEU    38      53.226  -4.373   4.825  1.00  0.00
ATOM    297  CD2 LEU    38      55.509  -4.366   3.976  1.00  0.00
ATOM    298  C   LEU    38      51.877  -2.904   1.807  1.00  0.00
ATOM    299  O   LEU    38      51.211  -2.423   2.762  1.00  0.00
ATOM    300  OXT LEU    38      52.270  -2.220   0.865  1.00  0.00
TER
END
