# Supplementary material for: In silico approaches for predicting the half-life of natural and modified peptides in blood
Source: PLoS One. 2018 Jun 1;13(6):e0196829. doi: 10.1371/journal.pone.0196829 (PMC5983457; doi:10.1371/journal.pone.0196829)
Supplement: S3 File — (ZIP) [file pone.0196829.s009.zip › 3may2018_261_pdb_files/1835.pdb]

PFRMAT TS
TARGET p1835
AUTHOR Raghava-GPS-serv
METHOD PEPSTR
MODEL  1  REFINED
PARENT N/A
ATOM      1  N   THR     1       5.844 -11.917   7.020  1.00  0.00
ATOM      2  CA  THR     1       7.220 -11.930   6.432  1.00  0.00
ATOM      3  CB  THR     1       7.308 -12.968   5.239  1.00  0.00
ATOM      4  CG2 THR     1       8.723 -13.154   4.789  1.00  0.00
ATOM      5  OG1 THR     1       7.034 -14.295   5.618  1.00  0.00
ATOM      6  C   THR     1       7.522 -10.544   5.871  1.00  0.00
ATOM      7  O   THR     1       6.694  -9.888   5.235  1.00  0.00
ATOM      8  N   THR     2       8.796 -10.163   6.080  1.00  0.00
ATOM      9  CA  THR     2       9.234  -8.839   5.633  1.00  0.00
ATOM     10  CB  THR     2      10.290  -8.221   6.649  1.00  0.00
ATOM     11  CG2 THR     2       9.540  -7.751   7.932  1.00  0.00
ATOM     12  OG1 THR     2      11.334  -9.142   6.942  1.00  0.00
ATOM     13  C   THR     2       9.934  -8.880   4.212  1.00  0.00
ATOM     14  O   THR     2      10.508  -9.879   3.711  1.00  0.00
ATOM     15  N   TRP     3      10.012  -7.705   3.592  1.00  0.00
ATOM     16  CA  TRP     3      10.691  -7.458   2.316  1.00  0.00
ATOM     17  CB  TRP     3       9.549  -7.467   1.318  1.00  0.00
ATOM     18  CG  TRP     3       9.822  -7.474  -0.128  1.00  0.00
ATOM     19  CD1 TRP     3      10.395  -8.457  -0.769  1.00  0.00
ATOM     20  NE1 TRP     3      10.685  -8.239  -2.064  1.00  0.00
ATOM     21  CE2 TRP     3      10.287  -6.958  -2.363  1.00  0.00
ATOM     22  CZ2 TRP     3      10.300  -6.232  -3.619  1.00  0.00
ATOM     23  CZ3 TRP     3       9.282  -4.367  -2.382  1.00  0.00
ATOM     24  CE3 TRP     3       9.196  -5.080  -1.200  1.00  0.00
ATOM     25  CD2 TRP     3       9.695  -6.444  -1.177  1.00  0.00
ATOM     26  C   TRP     3      11.563  -6.252   2.305  1.00  0.00
ATOM     27  O   TRP     3      11.492  -5.437   1.372  1.00  0.00
ATOM     28  N   GLU     4      12.315  -6.074   3.393  1.00  0.00
ATOM     29  CA  GLU     4      13.054  -4.857   3.706  1.00  0.00
ATOM     30  CB  GLU     4      13.390  -4.766   5.249  1.00  0.00
ATOM     31  CG  GLU     4      14.408  -5.754   5.761  1.00  0.00
ATOM     32  CD  GLU     4      14.204  -7.270   5.377  1.00  0.00
ATOM     33  OE1 GLU     4      14.982  -7.831   4.625  1.00  0.00
ATOM     34  OE2 GLU     4      13.171  -7.779   5.884  1.00  0.00
ATOM     35  C   GLU     4      14.308  -4.801   2.818  1.00  0.00
ATOM     36  O   GLU     4      14.574  -3.694   2.336  1.00  0.00
ATOM     37  N   ALA     5      15.031  -5.865   2.676  1.00  0.00
ATOM     38  CA  ALA     5      16.170  -5.972   1.792  1.00  0.00
ATOM     39  CB  ALA     5      17.383  -5.485   2.538  1.00  0.00
ATOM     40  C   ALA     5      16.439  -7.376   1.203  1.00  0.00
ATOM     41  O   ALA     5      16.900  -7.444   0.087  1.00  0.00
ATOM     42  N   TRP     6      16.308  -8.437   2.076  1.00  0.00
ATOM     43  CA  TRP     6      17.000  -9.702   1.995  1.00  0.00
ATOM     44  CB  TRP     6      16.468 -10.721   2.971  1.00  0.00
ATOM     45  CG  TRP     6      15.153 -11.282   2.695  1.00  0.00
ATOM     46  CD1 TRP     6      14.013 -10.621   3.069  1.00  0.00
ATOM     47  NE1 TRP     6      12.865 -11.304   2.641  1.00  0.00
ATOM     48  CE2 TRP     6      13.210 -12.516   2.066  1.00  0.00
ATOM     49  CZ2 TRP     6      12.489 -13.539   1.427  1.00  0.00
ATOM     50  CZ3 TRP     6      14.565 -14.696   0.998  1.00  0.00
ATOM     51  CE3 TRP     6      15.309 -13.645   1.555  1.00  0.00
ATOM     52  CD2 TRP     6      14.657 -12.525   2.118  1.00  0.00
ATOM     53  C   TRP     6      17.056 -10.239   0.517  1.00  0.00
ATOM     54  O   TRP     6      18.168 -10.597   0.019  1.00  0.00
ATOM     55  N   ASP     7      15.973 -10.322  -0.209  1.00  0.00
ATOM     56  CA  ASP     7      15.810 -10.993  -1.488  1.00  0.00
ATOM     57  CB  ASP     7      14.298 -11.377  -1.870  1.00  0.00
ATOM     58  CG  ASP     7      13.408 -10.205  -1.986  1.00  0.00
ATOM     59  OD1 ASP     7      13.414  -9.344  -1.046  1.00  0.00
ATOM     60  OD2 ASP     7      12.806 -10.013  -3.070  1.00  0.00
ATOM     61  C   ASP     7      16.488 -10.194  -2.648  1.00  0.00
ATOM     62  O   ASP     7      17.052 -10.886  -3.471  1.00  0.00
ATOM     63  N   ARG     8      16.449  -8.845  -2.600  1.00  0.00
ATOM     64  CA  ARG     8      17.107  -8.006  -3.646  1.00  0.00
ATOM     65  CB  ARG     8      16.225  -6.837  -4.227  1.00  0.00
ATOM     66  CG  ARG     8      14.729  -7.120  -4.459  1.00  0.00
ATOM     67  CD  ARG     8      13.813  -7.170  -3.251  1.00  0.00
ATOM     68  NE  ARG     8      13.819  -5.920  -2.534  1.00  0.00
ATOM     69  CZ  ARG     8      13.475  -5.739  -1.307  1.00  0.00
ATOM     70  C   ARG     8      18.472  -7.456  -3.232  1.00  0.00
ATOM     71  O   ARG     8      19.117  -6.670  -3.892  1.00  0.00
ATOM     72  N   ALA     9      18.914  -7.870  -2.024  1.00  0.00
ATOM     73  CA  ALA     9      19.991  -7.177  -1.242  1.00  0.00
ATOM     74  CB  ALA     9      20.143  -8.090   0.072  1.00  0.00
ATOM     75  C   ALA     9      21.375  -7.052  -1.936  1.00  0.00
ATOM     76  O   ALA     9      22.083  -6.098  -1.747  1.00  0.00
ATOM     77  N   ILE    10      21.705  -8.097  -2.696  1.00  0.00
ATOM     78  CA  ILE    10      22.917  -8.191  -3.530  1.00  0.00
ATOM     79  CB  ILE    10      23.091  -9.706  -3.909  1.00  0.00
ATOM     80  CG2 ILE    10      23.352 -10.581  -2.738  1.00  0.00
ATOM     81  CG1 ILE    10      21.978 -10.379  -4.807  1.00  0.00
ATOM     82  CD1 ILE    10      21.745  -9.729  -6.147  1.00  0.00
ATOM     83  C   ILE    10      22.943  -7.195  -4.699  1.00  0.00
ATOM     84  O   ILE    10      23.986  -7.057  -5.281  1.00  0.00
ATOM     85  N   ALA    11      21.891  -6.476  -5.015  1.00  0.00
ATOM     86  CA  ALA    11      21.959  -5.407  -6.005  1.00  0.00
ATOM     87  CB  ALA    11      21.167  -5.766  -7.287  1.00  0.00
ATOM     88  C   ALA    11      21.384  -4.137  -5.345  1.00  0.00
ATOM     89  O   ALA    11      21.986  -3.097  -5.550  1.00  0.00
ATOM     90  N   GLU    12      20.232  -4.220  -4.694  1.00  0.00
ATOM     91  CA  GLU    12      19.390  -3.013  -4.304  1.00  0.00
ATOM     92  CB  GLU    12      17.960  -3.555  -3.899  1.00  0.00
ATOM     93  CG  GLU    12      16.928  -2.379  -3.923  1.00  0.00
ATOM     94  CD  GLU    12      15.736  -2.509  -3.028  1.00  0.00
ATOM     95  OE1 GLU    12      14.861  -3.419  -3.248  1.00  0.00
ATOM     96  OE2 GLU    12      15.720  -1.807  -2.008  1.00  0.00
ATOM     97  C   GLU    12      20.032  -2.259  -3.092  1.00  0.00
ATOM     98  O   GLU    12      20.038  -0.996  -3.109  1.00  0.00
ATOM     99  N   TYR    13      20.568  -3.006  -2.136  1.00  0.00
ATOM    100  CA  TYR    13      21.292  -2.451  -1.017  1.00  0.00
ATOM    101  CB  TYR    13      21.020  -3.246   0.258  1.00  0.00
ATOM    102  CG  TYR    13      19.834  -2.805   1.001  1.00  0.00
ATOM    103  CD1 TYR    13      18.577  -2.974   0.447  1.00  0.00
ATOM    104  CE1 TYR    13      17.447  -2.624   1.234  1.00  0.00
ATOM    105  CZ  TYR    13      17.584  -2.015   2.480  1.00  0.00
ATOM    106  CE2 TYR    13      18.871  -1.735   2.976  1.00  0.00
ATOM    107  CD2 TYR    13      19.961  -2.119   2.228  1.00  0.00
ATOM    108  C   TYR    13      22.757  -2.323  -1.325  1.00  0.00
ATOM    109  O   TYR    13      23.325  -1.393  -0.744  1.00  0.00
ATOM    110  N   ALA    14      23.391  -3.187  -2.102  1.00  0.00
ATOM    111  CA  ALA    14      24.763  -3.058  -2.520  1.00  0.00
ATOM    112  CB  ALA    14      25.198  -4.268  -3.423  1.00  0.00
ATOM    113  C   ALA    14      25.093  -1.686  -3.176  1.00  0.00
ATOM    114  O   ALA    14      26.041  -1.045  -2.666  1.00  0.00
ATOM    115  N   ALA    15      24.283  -1.199  -4.152  1.00  0.00
ATOM    116  CA  ALA    15      24.399   0.088  -4.823  1.00  0.00
ATOM    117  CB  ALA    15      23.557   0.030  -6.083  1.00  0.00
ATOM    118  C   ALA    15      24.125   1.353  -3.904  1.00  0.00
ATOM    119  O   ALA    15      24.358   2.502  -4.294  1.00  0.00
ATOM    120  N   ARG    16      23.751   1.193  -2.678  1.00  0.00
ATOM    121  CA  ARG    16      23.445   2.235  -1.644  1.00  0.00
ATOM    122  CB  ARG    16      21.945   2.376  -1.352  1.00  0.00
ATOM    123  CG  ARG    16      21.577   1.271  -0.378  1.00  0.00
ATOM    124  CD  ARG    16      20.065   1.271   0.033  1.00  0.00
ATOM    125  NE  ARG    16      19.140   1.457  -1.088  1.00  0.00
ATOM    126  CZ  ARG    16      18.046   0.707  -1.371  1.00  0.00
ATOM    127  C   ARG    16      24.463   2.439  -0.499  1.00  0.00
ATOM    128  O   ARG    16      24.547   3.534   0.082  1.00  0.00
ATOM    129  N   ILE    17      25.230   1.347  -0.206  1.00  0.00
ATOM    130  CA  ILE    17      26.305   1.339   0.882  1.00  0.00
ATOM    131  CB  ILE    17      25.661   1.053   2.207  1.00  0.00
ATOM    132  CG2 ILE    17      25.223  -0.384   2.305  1.00  0.00
ATOM    133  CG1 ILE    17      26.526   1.378   3.498  1.00  0.00
ATOM    134  CD1 ILE    17      27.241   2.742   3.544  1.00  0.00
ATOM    135  C   ILE    17      27.583   0.531   0.623  1.00  0.00
ATOM    136  O   ILE    17      28.621   1.007   1.036  1.00  0.00
ATOM    137  N   GLU    18      27.492  -0.679  -0.032  1.00  0.00
ATOM    138  CA  GLU    18      28.629  -1.523  -0.312  1.00  0.00
ATOM    139  CB  GLU    18      28.117  -3.010  -0.414  1.00  0.00
ATOM    140  CG  GLU    18      29.270  -3.985  -0.672  1.00  0.00
ATOM    141  CD  GLU    18      29.716  -4.155  -2.115  1.00  0.00
ATOM    142  OE1 GLU    18      28.878  -4.253  -3.017  1.00  0.00
ATOM    143  OE2 GLU    18      30.936  -4.139  -2.313  1.00  0.00
ATOM    144  C   GLU    18      29.468  -1.040  -1.535  1.00  0.00
ATOM    145  O   GLU    18      30.668  -0.718  -1.508  1.00  0.00
ATOM    146  N   ALA    19      28.863  -1.087  -2.709  1.00  0.00
ATOM    147  CA  ALA    19      29.437  -0.623  -4.004  1.00  0.00
ATOM    148  CB  ALA    19      28.370  -0.733  -5.041  1.00  0.00
ATOM    149  C   ALA    19      30.127   0.724  -3.978  1.00  0.00
ATOM    150  O   ALA    19      31.100   0.945  -4.682  1.00  0.00
ATOM    151  N   LEU    20      29.711   1.700  -3.162  1.00  0.00
ATOM    152  CA  LEU    20      30.167   3.089  -3.222  1.00  0.00
ATOM    153  CB  LEU    20      29.313   3.952  -2.241  1.00  0.00
ATOM    154  CG  LEU    20      27.887   4.185  -2.722  1.00  0.00
ATOM    155  CD1 LEU    20      27.183   5.151  -1.733  1.00  0.00
ATOM    156  CD2 LEU    20      27.653   4.829  -4.072  1.00  0.00
ATOM    157  C   LEU    20      31.678   3.200  -2.905  1.00  0.00
ATOM    158  O   LEU    20      32.292   4.128  -3.315  1.00  0.00
ATOM    159  N   ILE    21      32.149   2.298  -2.059  1.00  0.00
ATOM    160  CA  ILE    21      33.574   2.266  -1.451  1.00  0.00
ATOM    161  CB  ILE    21      33.524   2.293   0.068  1.00  0.00
ATOM    162  CG2 ILE    21      32.969   0.985   0.570  1.00  0.00
ATOM    163  CG1 ILE    21      34.945   2.428   0.754  1.00  0.00
ATOM    164  CD1 ILE    21      35.851   3.560   0.233  1.00  0.00
ATOM    165  C   ILE    21      34.475   1.167  -2.105  1.00  0.00
ATOM    166  O   ILE    21      35.681   1.331  -2.269  1.00  0.00
ATOM    167  N   ARG    22      33.797   0.098  -2.433  1.00  0.00
ATOM    168  CA  ARG    22      34.310  -1.015  -3.246  1.00  0.00
ATOM    169  CB  ARG    22      33.385  -2.195  -3.375  1.00  0.00
ATOM    170  CG  ARG    22      34.157  -3.452  -3.722  1.00  0.00
ATOM    171  CD  ARG    22      33.601  -4.828  -3.972  1.00  0.00
ATOM    172  NE  ARG    22      33.118  -5.002  -5.337  1.00  0.00
ATOM    173  CZ  ARG    22      31.864  -5.158  -5.752  1.00  0.00
ATOM    174  C   ARG    22      34.739  -0.398  -4.575  1.00  0.00
ATOM    175  O   ARG    22      35.714  -0.830  -5.143  1.00  0.00
ATOM    176  N   ALA    23      34.016   0.673  -5.091  1.00  0.00
ATOM    177  CA  ALA    23      34.522   1.445  -6.235  1.00  0.00
ATOM    178  CB  ALA    23      33.794   2.771  -6.118  1.00  0.00
ATOM    179  C   ALA    23      36.016   1.819  -6.221  1.00  0.00
ATOM    180  O   ALA    23      36.603   1.960  -7.316  1.00  0.00
ATOM    181  N   LEU    24      36.653   1.971  -5.033  1.00  0.00
ATOM    182  CA  LEU    24      38.131   2.130  -4.866  1.00  0.00
ATOM    183  CB  LEU    24      38.507   2.883  -3.561  1.00  0.00
ATOM    184  CG  LEU    24      39.936   3.366  -3.500  1.00  0.00
ATOM    185  CD1 LEU    24      40.329   4.408  -4.546  1.00  0.00
ATOM    186  CD2 LEU    24      40.209   3.931  -2.088  1.00  0.00
ATOM    187  C   LEU    24      38.870   0.774  -4.957  1.00  0.00
ATOM    188  O   LEU    24      39.872   0.823  -5.622  1.00  0.00
ATOM    189  N   GLN    25      38.380  -0.367  -4.370  1.00  0.00
ATOM    190  CA  GLN    25      39.103  -1.599  -4.433  1.00  0.00
ATOM    191  CB  GLN    25      38.435  -2.725  -3.603  1.00  0.00
ATOM    192  CG  GLN    25      39.009  -4.120  -3.822  1.00  0.00
ATOM    193  CD  GLN    25      37.841  -5.127  -4.025  1.00  0.00
ATOM    194  OE1 GLN    25      36.957  -5.168  -3.260  1.00  0.00
ATOM    195  NE2 GLN    25      37.769  -5.815  -5.135  1.00  0.00
ATOM    196  C   GLN    25      39.190  -1.943  -5.907  1.00  0.00
ATOM    197  O   GLN    25      40.249  -2.405  -6.316  1.00  0.00
ATOM    198  N   GLU    26      38.024  -1.845  -6.611  1.00  0.00
ATOM    199  CA  GLU    26      37.717  -2.401  -7.946  1.00  0.00
ATOM    200  CB  GLU    26      36.211  -2.141  -8.220  1.00  0.00
ATOM    201  CG  GLU    26      35.240  -3.209  -7.582  1.00  0.00
ATOM    202  CD  GLU    26      35.273  -4.616  -8.205  1.00  0.00
ATOM    203  OE1 GLU    26      36.043  -4.866  -9.148  1.00  0.00
ATOM    204  OE2 GLU    26      34.481  -5.468  -7.808  1.00  0.00
ATOM    205  C   GLU    26      38.609  -1.800  -9.054  1.00  0.00
ATOM    206  O   GLU    26      38.871  -2.454 -10.087  1.00  0.00
ATOM    207  N   GLN    27      39.044  -0.574  -8.837  1.00  0.00
ATOM    208  CA  GLN    27      40.140   0.052  -9.494  1.00  0.00
ATOM    209  CB  GLN    27      39.962   1.498  -9.164  1.00  0.00
ATOM    210  CG  GLN    27      41.164   2.471  -9.547  1.00  0.00
ATOM    211  CD  GLN    27      41.413   2.531 -11.043  1.00  0.00
ATOM    212  OE1 GLN    27      40.725   1.928 -11.923  1.00  0.00
ATOM    213  NE2 GLN    27      42.423   3.243 -11.515  1.00  0.00
ATOM    214  C   GLN    27      41.513  -0.537  -9.083  1.00  0.00
ATOM    215  O   GLN    27      42.306  -1.112  -9.863  1.00  0.00
ATOM    216  N   GLN    28      41.919  -0.357  -7.821  1.00  0.00
ATOM    217  CA  GLN    28      43.281  -0.396  -7.315  1.00  0.00
ATOM    218  CB  GLN    28      43.409   0.238  -5.976  1.00  0.00
ATOM    219  CG  GLN    28      42.963   1.687  -5.865  1.00  0.00
ATOM    220  CD  GLN    28      43.977   2.646  -5.144  1.00  0.00
ATOM    221  OE1 GLN    28      43.952   2.921  -3.959  1.00  0.00
ATOM    222  NE2 GLN    28      44.794   3.439  -5.833  1.00  0.00
ATOM    223  C   GLN    28      43.917  -1.805  -7.312  1.00  0.00
ATOM    224  O   GLN    28      45.119  -1.831  -7.260  1.00  0.00
ATOM    225  N   GLU    29      43.202  -2.955  -7.437  1.00  0.00
ATOM    226  CA  GLU    29      43.751  -4.350  -7.407  1.00  0.00
ATOM    227  CB  GLU    29      43.028  -5.216  -6.370  1.00  0.00
ATOM    228  CG  GLU    29      41.826  -6.021  -6.893  1.00  0.00
ATOM    229  CD  GLU    29      40.711  -5.220  -7.646  1.00  0.00
ATOM    230  OE1 GLU    29      39.514  -5.410  -7.242  1.00  0.00
ATOM    231  OE2 GLU    29      40.928  -4.446  -8.651  1.00  0.00
ATOM    232  C   GLU    29      44.023  -5.124  -8.726  1.00  0.00
ATOM    233  O   GLU    29      44.736  -6.133  -8.788  1.00  0.00
ATOM    234  N   LYS    30      43.419  -4.631  -9.792  1.00  0.00
ATOM    235  CA  LYS    30      43.542  -5.288 -11.098  1.00  0.00
ATOM    236  CB  LYS    30      42.560  -6.475 -11.247  1.00  0.00
ATOM    237  CG  LYS    30      41.051  -6.114 -11.333  1.00  0.00
ATOM    238  CD  LYS    30      40.078  -7.053 -10.557  1.00  0.00
ATOM    239  CE  LYS    30      38.644  -6.426 -10.534  1.00  0.00
ATOM    240  NZ  LYS    30      38.522  -5.053 -10.025  1.00  0.00
ATOM    241  C   LYS    30      43.487  -4.360 -12.223  1.00  0.00
ATOM    242  O   LYS    30      44.259  -4.451 -13.179  1.00  0.00
ATOM    243  N   ASN    31      42.485  -3.475 -12.244  1.00  0.00
ATOM    244  CA  ASN    31      42.271  -2.515 -13.306  1.00  0.00
ATOM    245  CB  ASN    31      40.925  -1.708 -13.141  1.00  0.00
ATOM    246  CG  ASN    31      40.660  -0.999 -14.460  1.00  0.00
ATOM    247  OD1 ASN    31      40.499  -1.583 -15.524  1.00  0.00
ATOM    248  ND2 ASN    31      40.512   0.281 -14.292  1.00  0.00
ATOM    249  C   ASN    31      43.374  -1.491 -13.333  1.00  0.00
ATOM    250  O   ASN    31      43.823  -1.164 -14.464  1.00  0.00
ATOM    251  N   GLU    32      43.904  -0.955 -12.167  1.00  0.00
ATOM    252  CA  GLU    32      45.031  -0.063 -12.023  1.00  0.00
ATOM    253  CB  GLU    32      44.965   0.762 -10.762  1.00  0.00
ATOM    254  CG  GLU    32      45.636   2.084 -10.791  1.00  0.00
ATOM    255  CD  GLU    32      45.332   2.712  -9.402  1.00  0.00
ATOM    256  OE1 GLU    32      46.060   2.613  -8.360  1.00  0.00
ATOM    257  OE2 GLU    32      44.236   3.341  -9.282  1.00  0.00
ATOM    258  C   GLU    32      46.350  -0.883 -12.100  1.00  0.00
ATOM    259  O   GLU    32      47.399  -0.264 -12.396  1.00  0.00
ATOM    260  N   ALA    33      46.295  -2.204 -11.896  1.00  0.00
ATOM    261  CA  ALA    33      47.526  -3.016 -11.951  1.00  0.00
ATOM    262  CB  ALA    33      47.138  -4.410 -11.425  1.00  0.00
ATOM    263  C   ALA    33      48.087  -2.930 -13.365  1.00  0.00
ATOM    264  O   ALA    33      49.295  -2.811 -13.555  1.00  0.00
ATOM    265  N   ILE    34      47.204  -3.126 -14.340  1.00  0.00
ATOM    266  CA  ILE    34      47.540  -2.985 -15.863  1.00  0.00
ATOM    267  CB  ILE    34      46.552  -3.795 -16.718  1.00  0.00
ATOM    268  CG2 ILE    34      46.796  -5.327 -16.530  1.00  0.00
ATOM    269  CG1 ILE    34      45.050  -3.392 -16.563  1.00  0.00
ATOM    270  CD1 ILE    34      44.791  -2.169 -17.455  1.00  0.00
ATOM    271  C   ILE    34      47.845  -1.587 -16.357  1.00  0.00
ATOM    272  O   ILE    34      48.177  -1.367 -17.477  1.00  0.00
ATOM    273  N   LEU    35      47.860  -0.509 -15.440  1.00  0.00
ATOM    274  CA  LEU    35      48.235   0.857 -15.841  1.00  0.00
ATOM    275  CB  LEU    35      46.959   1.848 -15.955  1.00  0.00
ATOM    276  CG  LEU    35      45.871   1.577 -17.048  1.00  0.00
ATOM    277  CD1 LEU    35      44.760   2.639 -16.955  1.00  0.00
ATOM    278  CD2 LEU    35      46.413   1.451 -18.490  1.00  0.00
ATOM    279  C   LEU    35      49.314   1.468 -14.883  1.00  0.00
ATOM    280  O   LEU    35      49.722   2.569 -15.243  1.00  0.00
ATOM    281  N   ARG    36      49.698   0.945 -13.697  1.00  0.00
ATOM    282  CA  ARG    36      50.593   1.604 -12.696  1.00  0.00
ATOM    283  CB  ARG    36      49.872   1.524 -11.423  1.00  0.00
ATOM    284  CG  ARG    36      50.410   2.142 -10.156  1.00  0.00
ATOM    285  CD  ARG    36      49.469   1.891  -8.939  1.00  0.00
ATOM    286  NE  ARG    36      49.373   0.459  -8.642  1.00  0.00
ATOM    287  CZ  ARG    36      48.303  -0.280  -8.363  1.00  0.00
ATOM    288  C   ARG    36      51.938   0.926 -12.612  1.00  0.00
ATOM    289  O   ARG    36      52.991   1.546 -12.766  1.00  0.00
ATOM    290  N   GLU    37      51.926  -0.427 -12.421  1.00  0.00
ATOM    291  CA  GLU    37      53.079  -1.328 -12.554  1.00  0.00
ATOM    292  CB  GLU    37      53.039  -2.593 -11.573  1.00  0.00
ATOM    293  CG  GLU    37      52.976  -2.078 -10.139  1.00  0.00
ATOM    294  CD  GLU    37      51.521  -1.939  -9.601  1.00  0.00
ATOM    295  OE1 GLU    37      50.529  -1.762 -10.338  1.00  0.00
ATOM    296  OE2 GLU    37      51.393  -1.626  -8.389  1.00  0.00
ATOM    297  C   GLU    37      53.251  -1.844 -13.967  1.00  0.00
ATOM    298  O   GLU    37      54.303  -1.808 -14.517  1.00  0.00
ATOM    299  N   LEU    38      52.107  -2.269 -14.530  1.00  0.00
ATOM    300  CA  LEU    38      52.037  -2.800 -15.845  1.00  0.00
ATOM    301  CB  LEU    38      52.058  -1.701 -16.981  1.00  0.00
ATOM    302  CG  LEU    38      52.184  -2.159 -18.437  1.00  0.00
ATOM    303  CD1 LEU    38      50.947  -2.983 -18.819  1.00  0.00
ATOM    304  CD2 LEU    38      52.471  -0.968 -19.269  1.00  0.00
ATOM    305  C   LEU    38      53.122  -3.867 -16.048  1.00  0.00
ATOM    306  O   LEU    38      52.984  -4.817 -16.843  1.00  0.00
ATOM    307  OXT LEU    38      54.220  -3.751 -15.508  1.00  0.00
TER
END
