# Supplementary material for: In silico approaches for predicting the half-life of natural and modified peptides in blood
Source: PLoS One. 2018 Jun 1;13(6):e0196829. doi: 10.1371/journal.pone.0196829 (PMC5983457; doi:10.1371/journal.pone.0196829)
Supplement: S3 File — (ZIP) [file pone.0196829.s009.zip › 3may2018_261_pdb_files/1840.pdb]

PFRMAT TS
TARGET p1840
AUTHOR Raghava-GPS-serv
METHOD PEPSTR
MODEL  1  REFINED
PARENT N/A
ATOM      1  N   THR     1      16.210  -1.699   5.724  1.00  0.00
ATOM      2  CA  THR     1      14.994  -1.937   6.521  1.00  0.00
ATOM      3  CB  THR     1      13.685  -2.250   5.707  1.00  0.00
ATOM      4  CG2 THR     1      12.971  -0.873   5.566  1.00  0.00
ATOM      5  OG1 THR     1      14.023  -2.642   4.425  1.00  0.00
ATOM      6  C   THR     1      15.084  -3.018   7.565  1.00  0.00
ATOM      7  O   THR     1      14.454  -2.853   8.615  1.00  0.00
ATOM      8  N   THR     2      15.839  -4.054   7.369  1.00  0.00
ATOM      9  CA  THR     2      16.054  -5.177   8.328  1.00  0.00
ATOM     10  CB  THR     2      15.318  -6.439   7.798  1.00  0.00
ATOM     11  CG2 THR     2      13.787  -6.223   7.658  1.00  0.00
ATOM     12  OG1 THR     2      15.903  -6.688   6.555  1.00  0.00
ATOM     13  C   THR     2      17.546  -5.458   8.644  1.00  0.00
ATOM     14  O   THR     2      18.333  -4.513   8.655  1.00  0.00
ATOM     15  N   TRP     3      17.998  -6.693   8.692  1.00  0.00
ATOM     16  CA  TRP     3      19.414  -7.132   8.756  1.00  0.00
ATOM     17  CB  TRP     3      19.569  -8.293   9.802  1.00  0.00
ATOM     18  CG  TRP     3      18.576  -9.400   9.523  1.00  0.00
ATOM     19  CD1 TRP     3      18.707 -10.250   8.480  1.00  0.00
ATOM     20  NE1 TRP     3      17.563 -11.048   8.416  1.00  0.00
ATOM     21  CE2 TRP     3      16.729 -10.941   9.465  1.00  0.00
ATOM     22  CZ2 TRP     3      15.489 -11.619   9.809  1.00  0.00
ATOM     23  CZ3 TRP     3      15.411 -10.170  11.739  1.00  0.00
ATOM     24  CE3 TRP     3      16.547  -9.419  11.288  1.00  0.00
ATOM     25  CD2 TRP     3      17.298  -9.846  10.160  1.00  0.00
ATOM     26  C   TRP     3      19.886  -7.536   7.427  1.00  0.00
ATOM     27  O   TRP     3      21.027  -7.981   7.246  1.00  0.00
ATOM     28  N   GLU     4      19.065  -7.380   6.409  1.00  0.00
ATOM     29  CA  GLU     4      19.118  -7.891   5.032  1.00  0.00
ATOM     30  CB  GLU     4      17.989  -7.262   4.240  1.00  0.00
ATOM     31  CG  GLU     4      17.783  -5.755   4.388  1.00  0.00
ATOM     32  CD  GLU     4      16.446  -5.241   3.830  1.00  0.00
ATOM     33  OE1 GLU     4      15.790  -4.404   4.525  1.00  0.00
ATOM     34  OE2 GLU     4      16.022  -5.620   2.731  1.00  0.00
ATOM     35  C   GLU     4      20.454  -7.887   4.234  1.00  0.00
ATOM     36  O   GLU     4      20.557  -8.529   3.212  1.00  0.00
ATOM     37  N   ALA     5      21.519  -7.161   4.647  1.00  0.00
ATOM     38  CA  ALA     5      22.801  -7.012   3.896  1.00  0.00
ATOM     39  CB  ALA     5      23.687  -5.937   4.544  1.00  0.00
ATOM     40  C   ALA     5      23.548  -8.297   3.809  1.00  0.00
ATOM     41  O   ALA     5      24.595  -8.293   3.252  1.00  0.00
ATOM     42  N   TRP     6      23.099  -9.397   4.391  1.00  0.00
ATOM     43  CA  TRP     6      23.627 -10.734   4.200  1.00  0.00
ATOM     44  CB  TRP     6      24.486 -11.282   5.398  1.00  0.00
ATOM     45  CG  TRP     6      23.742 -11.592   6.666  1.00  0.00
ATOM     46  CD1 TRP     6      23.245 -10.656   7.496  1.00  0.00
ATOM     47  NE1 TRP     6      22.670 -11.339   8.605  1.00  0.00
ATOM     48  CE2 TRP     6      22.547 -12.685   8.406  1.00  0.00
ATOM     49  CZ2 TRP     6      21.856 -13.649   9.143  1.00  0.00
ATOM     50  CZ3 TRP     6      22.627 -15.302   7.532  1.00  0.00
ATOM     51  CE3 TRP     6      23.295 -14.279   6.847  1.00  0.00
ATOM     52  CD2 TRP     6      23.223 -12.899   7.181  1.00  0.00
ATOM     53  C   TRP     6      22.637 -11.801   3.769  1.00  0.00
ATOM     54  O   TRP     6      22.874 -12.368   2.708  1.00  0.00
ATOM     55  N   ASP     7      21.490 -12.031   4.433  1.00  0.00
ATOM     56  CA  ASP     7      20.592 -13.197   4.111  1.00  0.00
ATOM     57  CB  ASP     7      19.659 -13.585   5.384  1.00  0.00
ATOM     58  CG  ASP     7      18.684 -12.446   5.785  1.00  0.00
ATOM     59  OD1 ASP     7      17.525 -12.753   6.245  1.00  0.00
ATOM     60  OD2 ASP     7      19.121 -11.283   5.676  1.00  0.00
ATOM     61  C   ASP     7      19.764 -12.900   2.816  1.00  0.00
ATOM     62  O   ASP     7      19.857 -13.613   1.802  1.00  0.00
ATOM     63  N   ARG     8      19.032 -11.787   2.819  1.00  0.00
ATOM     64  CA  ARG     8      18.254 -11.313   1.627  1.00  0.00
ATOM     65  CB  ARG     8      17.383 -10.232   1.991  1.00  0.00
ATOM     66  CG  ARG     8      16.618  -9.634   0.821  1.00  0.00
ATOM     67  CD  ARG     8      17.180  -8.234   0.469  1.00  0.00
ATOM     68  NE  ARG     8      16.610  -7.547  -0.676  1.00  0.00
ATOM     69  CZ  ARG     8      15.992  -6.396  -0.818  1.00  0.00
ATOM     70  C   ARG     8      19.228 -11.033   0.492  1.00  0.00
ATOM     71  O   ARG     8      19.098 -11.519  -0.601  1.00  0.00
ATOM     72  N   ALA     9      20.298 -10.358   0.851  1.00  0.00
ATOM     73  CA  ALA     9      21.359 -10.072  -0.094  1.00  0.00
ATOM     74  CB  ALA     9      22.564  -9.441   0.572  1.00  0.00
ATOM     75  C   ALA     9      21.841 -11.323  -0.880  1.00  0.00
ATOM     76  O   ALA     9      21.847 -11.349  -2.109  1.00  0.00
ATOM     77  N   ILE    10      22.059 -12.426  -0.175  1.00  0.00
ATOM     78  CA  ILE    10      22.565 -13.664  -0.906  1.00  0.00
ATOM     79  CB  ILE    10      23.539 -14.476  -0.006  1.00  0.00
ATOM     80  CG2 ILE    10      22.570 -15.300   0.942  1.00  0.00
ATOM     81  CG1 ILE    10      24.460 -15.516  -0.663  1.00  0.00
ATOM     82  CD1 ILE    10      25.393 -15.004  -1.735  1.00  0.00
ATOM     83  C   ILE    10      21.454 -14.479  -1.620  1.00  0.00
ATOM     84  O   ILE    10      21.625 -14.659  -2.842  1.00  0.00
ATOM     85  N   ALA    11      20.309 -14.627  -1.045  1.00  0.00
ATOM     86  CA  ALA    11      19.005 -15.081  -1.702  1.00  0.00
ATOM     87  CB  ALA    11      17.904 -14.882  -0.699  1.00  0.00
ATOM     88  C   ALA    11      18.792 -14.350  -3.032  1.00  0.00
ATOM     89  O   ALA    11      18.552 -14.923  -4.052  1.00  0.00
ATOM     90  N   GLU    12      19.069 -13.044  -3.006  1.00  0.00
ATOM     91  CA  GLU    12      18.841 -12.130  -4.150  1.00  0.00
ATOM     92  CB  GLU    12      18.565 -10.625  -3.697  1.00  0.00
ATOM     93  CG  GLU    12      17.885  -9.718  -4.710  1.00  0.00
ATOM     94  CD  GLU    12      18.013  -8.330  -4.045  1.00  0.00
ATOM     95  OE1 GLU    12      19.106  -7.827  -4.078  1.00  0.00
ATOM     96  OE2 GLU    12      17.067  -7.824  -3.363  1.00  0.00
ATOM     97  C   GLU    12      20.042 -12.184  -5.125  1.00  0.00
ATOM     98  O   GLU    12      19.798 -12.234  -6.331  1.00  0.00
ATOM     99  N   TYR    13      21.317 -12.309  -4.739  1.00  0.00
ATOM    100  CA  TYR    13      22.429 -12.575  -5.659  1.00  0.00
ATOM    101  CB  TYR    13      23.776 -12.661  -4.942  1.00  0.00
ATOM    102  CG  TYR    13      24.744 -11.471  -5.230  1.00  0.00
ATOM    103  CD1 TYR    13      25.378 -11.409  -6.440  1.00  0.00
ATOM    104  CE1 TYR    13      26.244 -10.287  -6.658  1.00  0.00
ATOM    105  CZ  TYR    13      26.397  -9.331  -5.711  1.00  0.00
ATOM    106  CE2 TYR    13      25.767  -9.414  -4.430  1.00  0.00
ATOM    107  CD2 TYR    13      24.935 -10.515  -4.150  1.00  0.00
ATOM    108  C   TYR    13      22.251 -13.788  -6.650  1.00  0.00
ATOM    109  O   TYR    13      22.653 -13.843  -7.811  1.00  0.00
ATOM    110  N   ALA    14      21.499 -14.779  -6.201  1.00  0.00
ATOM    111  CA  ALA    14      21.128 -15.985  -6.858  1.00  0.00
ATOM    112  CB  ALA    14      20.554 -16.931  -5.838  1.00  0.00
ATOM    113  C   ALA    14      20.160 -15.717  -8.056  1.00  0.00
ATOM    114  O   ALA    14      19.900 -16.609  -8.879  1.00  0.00
ATOM    115  N   ALA    15      19.565 -14.480  -8.122  1.00  0.00
ATOM    116  CA  ALA    15      18.840 -14.182  -9.358  1.00  0.00
ATOM    117  CB  ALA    15      17.219 -14.269  -9.042  1.00  0.00
ATOM    118  C   ALA    15      19.347 -12.867 -10.017  1.00  0.00
ATOM    119  O   ALA    15      19.173 -12.753 -11.202  1.00  0.00
ATOM    120  N   ARG    16      20.024 -12.029  -9.233  1.00  0.00
ATOM    121  CA  ARG    16      20.677 -10.821  -9.649  1.00  0.00
ATOM    122  CB  ARG    16      20.248  -9.698  -8.676  1.00  0.00
ATOM    123  CG  ARG    16      20.931  -8.311  -8.920  1.00  0.00
ATOM    124  CD  ARG    16      20.440  -7.385  -7.809  1.00  0.00
ATOM    125  NE  ARG    16      20.811  -7.651  -6.404  1.00  0.00
ATOM    126  CZ  ARG    16      21.767  -8.420  -5.888  1.00  0.00
ATOM    127  C   ARG    16      22.217 -11.128  -9.565  1.00  0.00
ATOM    128  O   ARG    16      22.889 -10.648  -8.670  1.00  0.00
ATOM    129  N   ILE    17      22.595 -12.069 -10.439  1.00  0.00
ATOM    130  CA  ILE    17      23.914 -12.684 -10.661  1.00  0.00
ATOM    131  CB  ILE    17      23.665 -14.122 -11.111  1.00  0.00
ATOM    132  CG2 ILE    17      23.065 -14.342 -12.466  1.00  0.00
ATOM    133  CG1 ILE    17      24.995 -14.862 -10.961  1.00  0.00
ATOM    134  CD1 ILE    17      24.863 -16.401 -11.016  1.00  0.00
ATOM    135  C   ILE    17      24.734 -11.846 -11.662  1.00  0.00
ATOM    136  O   ILE    17      25.924 -11.884 -11.546  1.00  0.00
ATOM    137  N   GLU    18      24.131 -11.080 -12.551  1.00  0.00
ATOM    138  CA  GLU    18      24.971 -10.354 -13.578  1.00  0.00
ATOM    139  CB  GLU    18      24.051  -9.652 -14.574  1.00  0.00
ATOM    140  CG  GLU    18      22.818  -8.941 -14.058  1.00  0.00
ATOM    141  CD  GLU    18      22.998  -8.095 -12.744  1.00  0.00
ATOM    142  OE1 GLU    18      23.458  -6.967 -12.802  1.00  0.00
ATOM    143  OE2 GLU    18      22.774  -8.609 -11.637  1.00  0.00
ATOM    144  C   GLU    18      25.894  -9.355 -12.812  1.00  0.00
ATOM    145  O   GLU    18      26.995  -9.084 -13.265  1.00  0.00
ATOM    146  N   ALA    19      25.513  -8.946 -11.548  1.00  0.00
ATOM    147  CA  ALA    19      26.206  -8.073 -10.645  1.00  0.00
ATOM    148  CB  ALA    19      25.251  -7.909  -9.397  1.00  0.00
ATOM    149  C   ALA    19      27.585  -8.666 -10.349  1.00  0.00
ATOM    150  O   ALA    19      28.584  -7.944 -10.222  1.00  0.00
ATOM    151  N   LEU    20      27.793  -9.972 -10.500  1.00  0.00
ATOM    152  CA  LEU    20      29.109 -10.653 -10.237  1.00  0.00
ATOM    153  CB  LEU    20      28.914 -12.139  -9.950  1.00  0.00
ATOM    154  CG  LEU    20      30.187 -12.948 -10.053  1.00  0.00
ATOM    155  CD1 LEU    20      31.254 -12.711  -9.018  1.00  0.00
ATOM    156  CD2 LEU    20      29.642 -14.367  -9.965  1.00  0.00
ATOM    157  C   LEU    20      30.100 -10.156 -11.307  1.00  0.00
ATOM    158  O   LEU    20      31.200  -9.578 -11.043  1.00  0.00
ATOM    159  N   ILE    21      29.820 -10.435 -12.574  1.00  0.00
ATOM    160  CA  ILE    21      30.719 -10.153 -13.676  1.00  0.00
ATOM    161  CB  ILE    21      30.552 -11.147 -14.897  1.00  0.00
ATOM    162  CG2 ILE    21      29.118 -11.157 -15.486  1.00  0.00
ATOM    163  CG1 ILE    21      31.608 -10.854 -15.991  1.00  0.00
ATOM    164  CD1 ILE    21      31.696 -11.847 -17.214  1.00  0.00
ATOM    165  C   ILE    21      30.673  -8.650 -14.028  1.00  0.00
ATOM    166  O   ILE    21      31.713  -8.082 -14.382  1.00  0.00
ATOM    167  N   ARG    22      29.546  -7.965 -13.885  1.00  0.00
ATOM    168  CA  ARG    22      29.420  -6.452 -14.033  1.00  0.00
ATOM    169  CB  ARG    22      27.925  -5.963 -13.910  1.00  0.00
ATOM    170  CG  ARG    22      27.186  -6.434 -15.114  1.00  0.00
ATOM    171  CD  ARG    22      25.779  -6.134 -15.158  1.00  0.00
ATOM    172  NE  ARG    22      25.595  -4.691 -15.063  1.00  0.00
ATOM    173  CZ  ARG    22      25.018  -4.019 -14.115  1.00  0.00
ATOM    174  C   ARG    22      30.423  -5.829 -13.024  1.00  0.00
ATOM    175  O   ARG    22      31.156  -4.965 -13.473  1.00  0.00
ATOM    176  N   ALA    23      30.543  -6.375 -11.783  1.00  0.00
ATOM    177  CA  ALA    23      31.558  -5.766 -10.872  1.00  0.00
ATOM    178  CB  ALA    23      31.126  -6.249  -9.488  1.00  0.00
ATOM    179  C   ALA    23      33.054  -5.922 -11.257  1.00  0.00
ATOM    180  O   ALA    23      33.895  -5.274 -10.599  1.00  0.00
ATOM    181  N   ALA    24      33.484  -6.657 -12.303  1.00  0.00
ATOM    182  CA  ALA    24      34.786  -6.496 -12.927  1.00  0.00
ATOM    183  CB  ALA    24      35.402  -7.923 -13.040  1.00  0.00
ATOM    184  C   ALA    24      34.628  -5.741 -14.288  1.00  0.00
ATOM    185  O   ALA    24      35.200  -4.662 -14.515  1.00  0.00
ATOM    186  N   GLN    25      33.977  -6.310 -15.296  1.00  0.00
ATOM    187  CA  GLN    25      33.963  -5.726 -16.682  1.00  0.00
ATOM    188  CB  GLN    25      33.149  -6.619 -17.680  1.00  0.00
ATOM    189  CG  GLN    25      33.967  -7.802 -18.312  1.00  0.00
ATOM    190  CD  GLN    25      34.771  -8.625 -17.377  1.00  0.00
ATOM    191  OE1 GLN    25      34.281  -9.524 -16.660  1.00  0.00
ATOM    192  NE2 GLN    25      36.080  -8.432 -17.290  1.00  0.00
ATOM    193  C   GLN    25      33.384  -4.323 -16.784  1.00  0.00
ATOM    194  O   GLN    25      33.875  -3.508 -17.607  1.00  0.00
ATOM    195  N   GLU    26      32.280  -4.048 -16.096  1.00  0.00
ATOM    196  CA  GLU    26      31.636  -2.734 -16.088  1.00  0.00
ATOM    197  CB  GLU    26      30.187  -2.931 -15.616  1.00  0.00
ATOM    198  CG  GLU    26      29.295  -1.786 -16.164  1.00  0.00
ATOM    199  CD  GLU    26      27.842  -1.955 -15.694  1.00  0.00
ATOM    200  OE1 GLU    26      27.351  -1.183 -14.799  1.00  0.00
ATOM    201  OE2 GLU    26      27.157  -2.822 -16.321  1.00  0.00
ATOM    202  C   GLU    26      32.490  -1.597 -15.326  1.00  0.00
ATOM    203  O   GLU    26      32.166  -0.390 -15.367  1.00  0.00
ATOM    204  N   GLN    27      33.660  -2.008 -14.803  1.00  0.00
ATOM    205  CA  GLN    27      34.759  -1.115 -14.333  1.00  0.00
ATOM    206  CB  GLN    27      35.237  -1.496 -12.919  1.00  0.00
ATOM    207  CG  GLN    27      34.135  -1.848 -11.969  1.00  0.00
ATOM    208  CD  GLN    27      34.619  -1.644 -10.524  1.00  0.00
ATOM    209  OE1 GLN    27      35.120  -0.593 -10.169  1.00  0.00
ATOM    210  NE2 GLN    27      34.614  -2.732  -9.761  1.00  0.00
ATOM    211  C   GLN    27      35.929  -1.035 -15.381  1.00  0.00
ATOM    212  O   GLN    27      36.696  -0.089 -15.135  1.00  0.00
ATOM    213  N   GLN    28      36.065  -1.936 -16.376  1.00  0.00
ATOM    214  CA  GLN    28      37.287  -2.179 -17.112  1.00  0.00
ATOM    215  CB  GLN    28      37.043  -3.533 -17.926  1.00  0.00
ATOM    216  CG  GLN    28      38.247  -3.947 -18.771  1.00  0.00
ATOM    217  CD  GLN    28      38.228  -5.432 -19.205  1.00  0.00
ATOM    218  OE1 GLN    28      37.486  -6.295 -18.746  1.00  0.00
ATOM    219  NE2 GLN    28      39.203  -5.727 -20.038  1.00  0.00
ATOM    220  C   GLN    28      37.551  -1.049 -18.147  1.00  0.00
ATOM    221  O   GLN    28      38.663  -0.596 -18.333  1.00  0.00
ATOM    222  N   GLU    29      36.526  -0.509 -18.935  1.00  0.00
ATOM    223  CA  GLU    29      36.748   0.502 -19.956  1.00  0.00
ATOM    224  CB  GLU    29      35.503   0.541 -20.914  1.00  0.00
ATOM    225  CG  GLU    29      34.363   1.568 -20.923  1.00  0.00
ATOM    226  CD  GLU    29      33.453   1.401 -19.689  1.00  0.00
ATOM    227  OE1 GLU    29      33.791   0.647 -18.765  1.00  0.00
ATOM    228  OE2 GLU    29      32.406   2.058 -19.612  1.00  0.00
ATOM    229  C   GLU    29      37.136   1.833 -19.295  1.00  0.00
ATOM    230  O   GLU    29      37.703   2.760 -19.958  1.00  0.00
ATOM    231  N   LYS    30      36.734   1.899 -17.985  1.00  0.00
ATOM    232  CA  LYS    30      37.153   2.925 -17.022  1.00  0.00
ATOM    233  CB  LYS    30      36.183   3.234 -15.862  1.00  0.00
ATOM    234  CG  LYS    30      34.712   3.639 -16.241  1.00  0.00
ATOM    235  CD  LYS    30      33.653   3.227 -15.279  1.00  0.00
ATOM    236  CE  LYS    30      32.247   3.183 -15.940  1.00  0.00
ATOM    237  NZ  LYS    30      32.014   2.009 -16.876  1.00  0.00
ATOM    238  C   LYS    30      38.623   2.720 -16.478  1.00  0.00
ATOM    239  O   LYS    30      39.424   3.661 -16.496  1.00  0.00
ATOM    240  N   LEU    31      39.021   1.484 -16.157  1.00  0.00
ATOM    241  CA  LEU    31      40.363   1.154 -15.700  1.00  0.00
ATOM    242  CB  LEU    31      40.393  -0.257 -15.085  1.00  0.00
ATOM    243  CG  LEU    31      39.748  -0.474 -13.716  1.00  0.00
ATOM    244  CD1 LEU    31      39.655  -2.017 -13.580  1.00  0.00
ATOM    245  CD2 LEU    31      40.554   0.213 -12.567  1.00  0.00
ATOM    246  C   LEU    31      41.431   1.246 -16.801  1.00  0.00
ATOM    247  O   LEU    31      42.494   1.879 -16.638  1.00  0.00
ATOM    248  N   GLU    32      41.085   0.536 -17.879  1.00  0.00
ATOM    249  CA  GLU    32      42.014   0.341 -18.995  1.00  0.00
ATOM    250  CB  GLU    32      41.695  -0.907 -19.789  1.00  0.00
ATOM    251  CG  GLU    32      41.859  -2.264 -19.049  1.00  0.00
ATOM    252  CD  GLU    32      42.006  -3.473 -20.032  1.00  0.00
ATOM    253  OE1 GLU    32      41.080  -3.772 -20.819  1.00  0.00
ATOM    254  OE2 GLU    32      43.131  -4.040 -20.128  1.00  0.00
ATOM    255  C   GLU    32      42.196   1.685 -19.841  1.00  0.00
ATOM    256  O   GLU    32      43.216   1.831 -20.509  1.00  0.00
ATOM    257  N   ALA    33      41.290   2.701 -19.869  1.00  0.00
ATOM    258  CA  ALA    33      41.532   4.010 -20.413  1.00  0.00
ATOM    259  CB  ALA    33      40.305   4.887 -20.524  1.00  0.00
ATOM    260  C   ALA    33      42.603   4.811 -19.616  1.00  0.00
ATOM    261  O   ALA    33      43.045   5.890 -20.080  1.00  0.00
ATOM    262  N   ALA    34      43.156   4.255 -18.560  1.00  0.00
ATOM    263  CA  ALA    34      44.459   4.694 -17.989  1.00  0.00
ATOM    264  CB  ALA    34      44.190   5.034 -16.485  1.00  0.00
ATOM    265  C   ALA    34      45.581   3.666 -18.155  1.00  0.00
ATOM    266  O   ALA    34      46.671   3.915 -17.701  1.00  0.00
ATOM    267  N   LEU    35      45.460   2.557 -18.878  1.00  0.00
ATOM    268  CA  LEU    35      46.574   1.573 -19.005  1.00  0.00
ATOM    269  CB  LEU    35      46.136   0.287 -18.321  1.00  0.00
ATOM    270  CG  LEU    35      47.187  -0.890 -18.106  1.00  0.00
ATOM    271  CD1 LEU    35      48.296  -0.349 -17.273  1.00  0.00
ATOM    272  CD2 LEU    35      46.671  -2.198 -17.419  1.00  0.00
ATOM    273  C   LEU    35      46.972   1.279 -20.503  1.00  0.00
ATOM    274  O   LEU    35      48.127   1.031 -20.858  1.00  0.00
ATOM    275  N   ARG    36      45.960   1.308 -21.382  1.00  0.00
ATOM    276  CA  ARG    36      46.102   1.061 -22.813  1.00  0.00
ATOM    277  CB  ARG    36      45.725  -0.477 -22.954  1.00  0.00
ATOM    278  CG  ARG    36      45.829  -0.878 -24.418  1.00  0.00
ATOM    279  CD  ARG    36      45.429  -2.334 -24.676  1.00  0.00
ATOM    280  NE  ARG    36      44.039  -2.395 -24.446  1.00  0.00
ATOM    281  CZ  ARG    36      43.454  -2.950 -23.440  1.00  0.00
ATOM    282  C   ARG    36      45.290   2.053 -23.689  1.00  0.00
ATOM    283  O   ARG    36      45.876   2.584 -24.592  1.00  0.00
ATOM    284  N   GLU    37      44.033   2.360 -23.350  1.00  0.00
ATOM    285  CA  GLU    37      43.161   3.250 -24.162  1.00  0.00
ATOM    286  CB  GLU    37      41.622   2.973 -24.110  1.00  0.00
ATOM    287  CG  GLU    37      41.321   1.837 -25.066  1.00  0.00
ATOM    288  CD  GLU    37      41.907   0.483 -24.515  1.00  0.00
ATOM    289  OE1 GLU    37      42.351  -0.301 -25.343  1.00  0.00
ATOM    290  OE2 GLU    37      41.878   0.275 -23.251  1.00  0.00
ATOM    291  C   GLU    37      43.449   4.733 -23.846  1.00  0.00
ATOM    292  O   GLU    37      43.095   5.579 -24.637  1.00  0.00
ATOM    293  N   LEU    38      44.226   5.125 -22.811  1.00  0.00
ATOM    294  CA  LEU    38      44.896   6.368 -22.653  1.00  0.00
ATOM    295  CB  LEU    38      46.215   6.244 -23.421  1.00  0.00
ATOM    296  CG  LEU    38      47.447   5.294 -23.015  1.00  0.00
ATOM    297  CD1 LEU    38      48.637   5.416 -23.988  1.00  0.00
ATOM    298  CD2 LEU    38      47.964   5.521 -21.583  1.00  0.00
ATOM    299  C   LEU    38      44.198   7.688 -23.052  1.00  0.00
ATOM    300  O   LEU    38      44.440   8.770 -22.514  1.00  0.00
ATOM    301  OXT LEU    38      43.370   7.706 -23.960  1.00  0.00
TER
END
