# Supplementary material for: In silico approaches for predicting the half-life of natural and modified peptides in blood
Source: PLoS One. 2018 Jun 1;13(6):e0196829. doi: 10.1371/journal.pone.0196829 (PMC5983457; doi:10.1371/journal.pone.0196829)
Supplement: S3 File — (ZIP) [file pone.0196829.s009.zip › 3may2018_261_pdb_files/1845.pdb]

PFRMAT TS
TARGET p1845
AUTHOR Raghava-GPS-serv
METHOD PEPSTR
MODEL  1  REFINED
PARENT N/A
ATOM      1  N   THR     1      18.911  -9.508  -0.129  1.00  0.00
ATOM      2  CA  THR     1      18.638  -9.479  -1.616  1.00  0.00
ATOM      3  CB  THR     1      17.423 -10.343  -2.060  1.00  0.00
ATOM      4  CG2 THR     1      17.824 -11.831  -1.944  1.00  0.00
ATOM      5  OG1 THR     1      16.403 -10.085  -1.108  1.00  0.00
ATOM      6  C   THR     1      18.415  -7.982  -2.149  1.00  0.00
ATOM      7  O   THR     1      18.275  -7.773  -3.380  1.00  0.00
ATOM      8  N   THR     2      18.274  -6.980  -1.298  1.00  0.00
ATOM      9  CA  THR     2      17.636  -5.667  -1.382  1.00  0.00
ATOM     10  CB  THR     2      16.727  -5.293  -0.204  1.00  0.00
ATOM     11  CG2 THR     2      15.180  -5.495  -0.272  1.00  0.00
ATOM     12  OG1 THR     2      17.059  -6.185   0.941  1.00  0.00
ATOM     13  C   THR     2      18.634  -4.539  -1.548  1.00  0.00
ATOM     14  O   THR     2      18.516  -3.773  -2.492  1.00  0.00
ATOM     15  N   TRP     3      19.693  -4.472  -0.701  1.00  0.00
ATOM     16  CA  TRP     3      20.628  -3.335  -0.417  1.00  0.00
ATOM     17  CB  TRP     3      19.936  -2.272   0.421  1.00  0.00
ATOM     18  CG  TRP     3      20.729  -0.994   0.541  1.00  0.00
ATOM     19  CD1 TRP     3      21.517  -0.638   1.589  1.00  0.00
ATOM     20  NE1 TRP     3      22.195   0.562   1.383  1.00  0.00
ATOM     21  CE2 TRP     3      21.819   1.041   0.092  1.00  0.00
ATOM     22  CZ2 TRP     3      22.234   2.131  -0.670  1.00  0.00
ATOM     23  CZ3 TRP     3      20.903   1.306  -2.545  1.00  0.00
ATOM     24  CE3 TRP     3      20.478   0.236  -1.769  1.00  0.00
ATOM     25  CD2 TRP     3      20.999   0.002  -0.446  1.00  0.00
ATOM     26  C   TRP     3      21.894  -3.865   0.399  1.00  0.00
ATOM     27  O   TRP     3      23.052  -3.882  -0.073  1.00  0.00
ATOM     28  N   GLU     4      21.629  -4.585   1.476  1.00  0.00
ATOM     29  CA  GLU     4      22.590  -5.311   2.318  1.00  0.00
ATOM     30  CB  GLU     4      21.916  -6.008   3.500  1.00  0.00
ATOM     31  CG  GLU     4      20.875  -7.085   3.122  1.00  0.00
ATOM     32  CD  GLU     4      19.828  -6.654   2.107  1.00  0.00
ATOM     33  OE1 GLU     4      19.868  -7.079   0.934  1.00  0.00
ATOM     34  OE2 GLU     4      19.244  -5.633   2.341  1.00  0.00
ATOM     35  C   GLU     4      23.351  -6.341   1.528  1.00  0.00
ATOM     36  O   GLU     4      24.548  -6.632   1.822  1.00  0.00
ATOM     37  N   ALA     5      22.763  -6.927   0.535  1.00  0.00
ATOM     38  CA  ALA     5      23.401  -7.938  -0.243  1.00  0.00
ATOM     39  CB  ALA     5      22.301  -8.734  -0.960  1.00  0.00
ATOM     40  C   ALA     5      24.467  -7.384  -1.267  1.00  0.00
ATOM     41  O   ALA     5      25.224  -8.157  -1.901  1.00  0.00
ATOM     42  N   TRP     6      24.400  -6.091  -1.451  1.00  0.00
ATOM     43  CA  TRP     6      25.176  -5.446  -2.551  1.00  0.00
ATOM     44  CB  TRP     6      24.132  -5.102  -3.653  1.00  0.00
ATOM     45  CG  TRP     6      23.045  -6.110  -3.898  1.00  0.00
ATOM     46  CD1 TRP     6      21.696  -5.876  -3.805  1.00  0.00
ATOM     47  NE1 TRP     6      20.922  -6.962  -4.180  1.00  0.00
ATOM     48  CE2 TRP     6      21.719  -7.956  -4.658  1.00  0.00
ATOM     49  CZ2 TRP     6      21.380  -9.184  -5.176  1.00  0.00
ATOM     50  CZ3 TRP     6      23.754  -9.627  -5.411  1.00  0.00
ATOM     51  CE3 TRP     6      24.053  -8.306  -5.002  1.00  0.00
ATOM     52  CD2 TRP     6      23.030  -7.407  -4.553  1.00  0.00
ATOM     53  C   TRP     6      26.009  -4.359  -2.150  1.00  0.00
ATOM     54  O   TRP     6      26.956  -4.095  -2.875  1.00  0.00
ATOM     55  N   ASP     7      25.696  -3.623  -1.028  1.00  0.00
ATOM     56  CA  ASP     7      26.256  -2.249  -0.842  1.00  0.00
ATOM     57  CB  ASP     7      25.682  -1.752   0.455  1.00  0.00
ATOM     58  CG  ASP     7      26.201  -2.555   1.660  1.00  0.00
ATOM     59  OD1 ASP     7      27.425  -2.606   1.935  1.00  0.00
ATOM     60  OD2 ASP     7      25.324  -3.194   2.221  1.00  0.00
ATOM     61  C   ASP     7      27.780  -2.162  -1.041  1.00  0.00
ATOM     62  O   ASP     7      28.184  -1.307  -1.846  1.00  0.00
ATOM     63  N   ARG     8      28.642  -3.093  -0.537  1.00  0.00
ATOM     64  CA  ARG     8      29.987  -3.379  -0.950  1.00  0.00
ATOM     65  CB  ARG     8      31.010  -3.293   0.136  1.00  0.00
ATOM     66  CG  ARG     8      31.262  -4.443   1.178  1.00  0.00
ATOM     67  CD  ARG     8      29.979  -4.807   2.009  1.00  0.00
ATOM     68  NE  ARG     8      29.183  -5.880   1.350  1.00  0.00
ATOM     69  CZ  ARG     8      27.907  -6.113   1.547  1.00  0.00
ATOM     70  C   ARG     8      30.245  -4.500  -1.877  1.00  0.00
ATOM     71  O   ARG     8      31.410  -4.744  -2.226  1.00  0.00
ATOM     72  N   ALA     9      29.283  -5.204  -2.406  1.00  0.00
ATOM     73  CA  ALA     9      29.532  -6.189  -3.432  1.00  0.00
ATOM     74  CB  ALA     9      28.166  -6.831  -3.676  1.00  0.00
ATOM     75  C   ALA     9      30.260  -5.796  -4.703  1.00  0.00
ATOM     76  O   ALA     9      30.812  -6.691  -5.314  1.00  0.00
ATOM     77  N   ILE    10      30.434  -4.484  -5.037  1.00  0.00
ATOM     78  CA  ILE    10      31.229  -3.937  -6.167  1.00  0.00
ATOM     79  CB  ILE    10      31.056  -2.359  -6.278  1.00  0.00
ATOM     80  CG2 ILE    10      29.597  -2.103  -6.809  1.00  0.00
ATOM     81  CG1 ILE    10      31.501  -1.607  -5.031  1.00  0.00
ATOM     82  CD1 ILE    10      31.156  -0.152  -5.122  1.00  0.00
ATOM     83  C   ILE    10      32.718  -4.289  -6.033  1.00  0.00
ATOM     84  O   ILE    10      33.440  -4.449  -7.001  1.00  0.00
ATOM     85  N   ALA    11      33.200  -4.453  -4.800  1.00  0.00
ATOM     86  CA  ALA    11      34.562  -4.737  -4.327  1.00  0.00
ATOM     87  CB  ALA    11      35.008  -3.514  -3.517  1.00  0.00
ATOM     88  C   ALA    11      34.511  -6.050  -3.473  1.00  0.00
ATOM     89  O   ALA    11      35.583  -6.508  -3.116  1.00  0.00
ATOM     90  N   GLU    12      33.353  -6.622  -3.139  1.00  0.00
ATOM     91  CA  GLU    12      33.112  -7.840  -2.336  1.00  0.00
ATOM     92  CB  GLU    12      32.298  -7.443  -1.082  1.00  0.00
ATOM     93  CG  GLU    12      32.047  -8.571  -0.189  1.00  0.00
ATOM     94  CD  GLU    12      30.553  -9.077  -0.404  1.00  0.00
ATOM     95  OE1 GLU    12      30.345 -10.064  -1.177  1.00  0.00
ATOM     96  OE2 GLU    12      29.676  -8.400   0.205  1.00  0.00
ATOM     97  C   GLU    12      32.672  -9.090  -3.110  1.00  0.00
ATOM     98  O   GLU    12      32.965 -10.175  -2.612  1.00  0.00
ATOM     99  N   TYR    13      32.176  -8.916  -4.375  1.00  0.00
ATOM    100  CA  TYR    13      31.916 -10.087  -5.217  1.00  0.00
ATOM    101  CB  TYR    13      31.374  -9.531  -6.531  1.00  0.00
ATOM    102  CG  TYR    13      29.978 -10.068  -6.893  1.00  0.00
ATOM    103  CD1 TYR    13      29.831 -11.393  -7.297  1.00  0.00
ATOM    104  CE1 TYR    13      28.568 -11.922  -7.584  1.00  0.00
ATOM    105  CZ  TYR    13      27.478 -11.063  -7.550  1.00  0.00
ATOM    106  CE2 TYR    13      27.650  -9.715  -7.214  1.00  0.00
ATOM    107  CD2 TYR    13      28.885  -9.198  -6.896  1.00  0.00
ATOM    108  C   TYR    13      33.066 -11.049  -5.462  1.00  0.00
ATOM    109  O   TYR    13      32.722 -12.246  -5.609  1.00  0.00
ATOM    110  N   ALA    14      34.328 -10.528  -5.357  1.00  0.00
ATOM    111  CA  ALA    14      35.639 -11.228  -5.365  1.00  0.00
ATOM    112  CB  ALA    14      36.790 -10.429  -4.780  1.00  0.00
ATOM    113  C   ALA    14      35.560 -12.481  -4.564  1.00  0.00
ATOM    114  O   ALA    14      36.132 -13.477  -4.917  1.00  0.00
ATOM    115  N   ALA    15      34.847 -12.435  -3.421  1.00  0.00
ATOM    116  CA  ALA    15      34.719 -13.523  -2.482  1.00  0.00
ATOM    117  CB  ALA    15      34.387 -12.836  -1.201  1.00  0.00
ATOM    118  C   ALA    15      33.602 -14.543  -2.783  1.00  0.00
ATOM    119  O   ALA    15      33.531 -15.541  -1.994  1.00  0.00
ATOM    120  N   ARG    16      32.705 -14.256  -3.743  1.00  0.00
ATOM    121  CA  ARG    16      31.414 -15.006  -3.945  1.00  0.00
ATOM    122  CB  ARG    16      30.296 -14.110  -4.482  1.00  0.00
ATOM    123  CG  ARG    16      29.869 -13.081  -3.463  1.00  0.00
ATOM    124  CD  ARG    16      28.671 -12.161  -3.825  1.00  0.00
ATOM    125  NE  ARG    16      28.456 -11.180  -2.767  1.00  0.00
ATOM    126  CZ  ARG    16      27.456 -10.345  -2.688  1.00  0.00
ATOM    127  C   ARG    16      31.643 -16.186  -4.790  1.00  0.00
ATOM    128  O   ARG    16      30.831 -17.107  -4.730  1.00  0.00
ATOM    129  N   ILE    17      32.735 -16.243  -5.612  1.00  0.00
ATOM    130  CA  ILE    17      33.026 -17.386  -6.483  1.00  0.00
ATOM    131  CB  ILE    17      32.134 -17.499  -7.771  1.00  0.00
ATOM    132  CG2 ILE    17      30.891 -18.382  -7.627  1.00  0.00
ATOM    133  CG1 ILE    17      31.755 -16.132  -8.371  1.00  0.00
ATOM    134  CD1 ILE    17      31.354 -16.046  -9.830  1.00  0.00
ATOM    135  C   ILE    17      34.521 -17.600  -6.708  1.00  0.00
ATOM    136  O   ILE    17      34.973 -18.101  -7.680  1.00  0.00
ATOM    137  N   GLU    18      35.343 -16.899  -5.883  1.00  0.00
ATOM    138  CA  GLU    18      36.862 -16.966  -5.930  1.00  0.00
ATOM    139  CB  GLU    18      37.363 -18.197  -5.181  1.00  0.00
ATOM    140  CG  GLU    18      38.768 -18.045  -4.513  1.00  0.00
ATOM    141  CD  GLU    18      39.887 -18.237  -5.564  1.00  0.00
ATOM    142  OE1 GLU    18      40.773 -17.314  -5.733  1.00  0.00
ATOM    143  OE2 GLU    18      39.697 -19.228  -6.325  1.00  0.00
ATOM    144  C   GLU    18      37.352 -16.657  -7.329  1.00  0.00
ATOM    145  O   GLU    18      37.030 -15.630  -7.871  1.00  0.00
ATOM    146  N   ALA    19      38.169 -17.584  -7.931  1.00  0.00
ATOM    147  CA  ALA    19      38.912 -17.297  -9.203  1.00  0.00
ATOM    148  CB  ALA    19      39.792 -18.497  -9.564  1.00  0.00
ATOM    149  C   ALA    19      37.927 -16.800 -10.415  1.00  0.00
ATOM    150  O   ALA    19      38.466 -16.141 -11.303  1.00  0.00
ATOM    151  N   LEU    20      36.590 -17.081 -10.355  1.00  0.00
ATOM    152  CA  LEU    20      35.665 -16.793 -11.491  1.00  0.00
ATOM    153  CB  LEU    20      34.479 -17.797 -11.517  1.00  0.00
ATOM    154  CG  LEU    20      33.562 -17.798 -12.724  1.00  0.00
ATOM    155  CD1 LEU    20      34.296 -17.869 -14.093  1.00  0.00
ATOM    156  CD2 LEU    20      32.495 -18.929 -12.741  1.00  0.00
ATOM    157  C   LEU    20      35.287 -15.365 -11.498  1.00  0.00
ATOM    158  O   LEU    20      34.589 -14.883 -12.429  1.00  0.00
ATOM    159  N   ILE    21      35.551 -14.531 -10.531  1.00  0.00
ATOM    160  CA  ILE    21      35.374 -13.102 -10.564  1.00  0.00
ATOM    161  CB  ILE    21      34.058 -12.899  -9.692  1.00  0.00
ATOM    162  CG2 ILE    21      34.134 -13.303  -8.231  1.00  0.00
ATOM    163  CG1 ILE    21      33.506 -11.394  -9.704  1.00  0.00
ATOM    164  CD1 ILE    21      33.284 -10.634 -11.066  1.00  0.00
ATOM    165  C   ILE    21      36.613 -12.328 -10.006  1.00  0.00
ATOM    166  O   ILE    21      36.863 -11.198 -10.375  1.00  0.00
ATOM    167  N   ARG    22      37.659 -12.953  -9.344  1.00  0.00
ATOM    168  CA  ARG    22      38.803 -12.226  -8.794  1.00  0.00
ATOM    169  CB  ARG    22      39.601 -13.209  -7.858  1.00  0.00
ATOM    170  CG  ARG    22      39.181 -13.273  -6.396  1.00  0.00
ATOM    171  CD  ARG    22      40.269 -14.267  -5.773  1.00  0.00
ATOM    172  NE  ARG    22      41.585 -13.677  -5.637  1.00  0.00
ATOM    173  CZ  ARG    22      42.654 -14.206  -6.201  1.00  0.00
ATOM    174  C   ARG    22      39.720 -11.719  -9.863  1.00  0.00
ATOM    175  O   ARG    22      40.191 -10.625  -9.741  1.00  0.00
ATOM    176  N   ALA    23      39.832 -12.428 -11.030  1.00  0.00
ATOM    177  CA  ALA    23      40.310 -11.967 -12.278  1.00  0.00
ATOM    178  CB  ALA    23      40.123 -13.117 -13.232  1.00  0.00
ATOM    179  C   ALA    23      39.702 -10.725 -12.885  1.00  0.00
ATOM    180  O   ALA    23      40.441 -10.026 -13.528  1.00  0.00
ATOM    181  N   ALA    24      38.436 -10.423 -12.586  1.00  0.00
ATOM    182  CA  ALA    24      37.974  -9.022 -12.930  1.00  0.00
ATOM    183  CB  ALA    24      36.561  -9.149 -13.398  1.00  0.00
ATOM    184  C   ALA    24      38.033  -8.001 -11.784  1.00  0.00
ATOM    185  O   ALA    24      38.332  -6.783 -12.068  1.00  0.00
ATOM    186  N   GLN    25      37.758  -8.390 -10.543  1.00  0.00
ATOM    187  CA  GLN    25      37.760  -7.519  -9.344  1.00  0.00
ATOM    188  CB  GLN    25      37.439  -8.370  -8.128  1.00  0.00
ATOM    189  CG  GLN    25      35.939  -8.825  -8.153  1.00  0.00
ATOM    190  CD  GLN    25      34.954  -7.806  -7.533  1.00  0.00
ATOM    191  OE1 GLN    25      34.440  -7.927  -6.445  1.00  0.00
ATOM    192  NE2 GLN    25      34.665  -6.709  -8.153  1.00  0.00
ATOM    193  C   GLN    25      39.095  -6.875  -9.163  1.00  0.00
ATOM    194  O   GLN    25      39.149  -5.718  -8.827  1.00  0.00
ATOM    195  N   GLU    26      40.182  -7.584  -9.479  1.00  0.00
ATOM    196  CA  GLU    26      41.509  -7.183  -9.077  1.00  0.00
ATOM    197  CB  GLU    26      42.283  -8.439  -8.479  1.00  0.00
ATOM    198  CG  GLU    26      41.716  -9.009  -7.185  1.00  0.00
ATOM    199  CD  GLU    26      42.409 -10.284  -6.765  1.00  0.00
ATOM    200  OE1 GLU    26      43.569 -10.647  -7.154  1.00  0.00
ATOM    201  OE2 GLU    26      41.833 -11.017  -5.982  1.00  0.00
ATOM    202  C   GLU    26      42.273  -6.386 -10.272  1.00  0.00
ATOM    203  O   GLU    26      43.469  -6.185 -10.268  1.00  0.00
ATOM    204  N   GLN    27      41.448  -5.991 -11.233  1.00  0.00
ATOM    205  CA  GLN    27      41.655  -4.927 -12.289  1.00  0.00
ATOM    206  CB  GLN    27      41.671  -5.603 -13.703  1.00  0.00
ATOM    207  CG  GLN    27      42.827  -6.599 -13.841  1.00  0.00
ATOM    208  CD  GLN    27      42.783  -7.364 -15.087  1.00  0.00
ATOM    209  OE1 GLN    27      43.364  -7.005 -16.096  1.00  0.00
ATOM    210  NE2 GLN    27      42.082  -8.478 -15.129  1.00  0.00
ATOM    211  C   GLN    27      40.568  -3.839 -12.141  1.00  0.00
ATOM    212  O   GLN    27      40.708  -2.705 -12.585  1.00  0.00
ATOM    213  N   GLN    28      39.459  -4.032 -11.334  1.00  0.00
ATOM    214  CA  GLN    28      38.324  -2.988 -11.256  1.00  0.00
ATOM    215  CB  GLN    28      37.076  -3.631 -10.609  1.00  0.00
ATOM    216  CG  GLN    28      36.157  -4.245 -11.751  1.00  0.00
ATOM    217  CD  GLN    28      34.940  -4.976 -11.192  1.00  0.00
ATOM    218  OE1 GLN    28      34.920  -6.166 -10.804  1.00  0.00
ATOM    219  NE2 GLN    28      33.911  -4.298 -10.854  1.00  0.00
ATOM    220  C   GLN    28      38.836  -1.796 -10.506  1.00  0.00
ATOM    221  O   GLN    28      38.389  -0.704 -10.755  1.00  0.00
ATOM    222  N   GLU    29      39.715  -1.946  -9.507  1.00  0.00
ATOM    223  CA  GLU    29      40.161  -0.906  -8.580  1.00  0.00
ATOM    224  CB  GLU    29      40.570  -1.527  -7.194  1.00  0.00
ATOM    225  CG  GLU    29      41.523  -2.728  -7.203  1.00  0.00
ATOM    226  CD  GLU    29      42.629  -2.798  -8.231  1.00  0.00
ATOM    227  OE1 GLU    29      43.831  -2.535  -7.831  1.00  0.00
ATOM    228  OE2 GLU    29      42.358  -3.228  -9.360  1.00  0.00
ATOM    229  C   GLU    29      41.186   0.040  -9.200  1.00  0.00
ATOM    230  O   GLU    29      41.534   1.083  -8.564  1.00  0.00
ATOM    231  N   LYS    30      41.660  -0.300 -10.429  1.00  0.00
ATOM    232  CA  LYS    30      42.666   0.463 -11.189  1.00  0.00
ATOM    233  CB  LYS    30      43.656  -0.492 -12.012  1.00  0.00
ATOM    234  CG  LYS    30      44.496  -1.432 -11.161  1.00  0.00
ATOM    235  CD  LYS    30      45.188  -2.667 -11.798  1.00  0.00
ATOM    236  CE  LYS    30      45.997  -3.508 -10.754  1.00  0.00
ATOM    237  NZ  LYS    30      45.081  -4.150  -9.749  1.00  0.00
ATOM    238  C   LYS    30      41.942   1.450 -12.163  1.00  0.00
ATOM    239  O   LYS    30      42.617   2.103 -12.975  1.00  0.00
ATOM    240  N   LEU    31      40.594   1.483 -12.196  1.00  0.00
ATOM    241  CA  LEU    31      39.764   1.896 -13.369  1.00  0.00
ATOM    242  CB  LEU    31      39.533   0.648 -14.230  1.00  0.00
ATOM    243  CG  LEU    31      38.562   0.782 -15.415  1.00  0.00
ATOM    244  CD1 LEU    31      39.106   1.640 -16.500  1.00  0.00
ATOM    245  CD2 LEU    31      38.249  -0.594 -15.983  1.00  0.00
ATOM    246  C   LEU    31      38.342   2.450 -12.929  1.00  0.00
ATOM    247  O   LEU    31      37.804   3.419 -13.468  1.00  0.00
ATOM    248  N   GLU    32      37.798   1.839 -11.857  1.00  0.00
ATOM    249  CA  GLU    32      36.589   2.299 -11.178  1.00  0.00
ATOM    250  CB  GLU    32      35.653   1.163 -10.719  1.00  0.00
ATOM    251  CG  GLU    32      34.951   0.452 -11.915  1.00  0.00
ATOM    252  CD  GLU    32      33.969  -0.489 -11.266  1.00  0.00
ATOM    253  OE1 GLU    32      33.094  -0.015 -10.535  1.00  0.00
ATOM    254  OE2 GLU    32      34.015  -1.748 -11.423  1.00  0.00
ATOM    255  C   GLU    32      36.822   3.368 -10.126  1.00  0.00
ATOM    256  O   GLU    32      36.464   3.224  -8.965  1.00  0.00
ATOM    257  N   ALA    33      37.533   4.337 -10.569  1.00  0.00
ATOM    258  CA  ALA    33      37.947   5.452  -9.793  1.00  0.00
ATOM    259  CB  ALA    33      38.982   6.305 -10.570  1.00  0.00
ATOM    260  C   ALA    33      36.663   6.363  -9.548  1.00  0.00
ATOM    261  O   ALA    33      35.695   6.397 -10.321  1.00  0.00
ATOM    262  N   VAL    34      36.754   7.030  -8.430  1.00  0.00
ATOM    263  CA  VAL    34      35.676   7.716  -7.723  1.00  0.00
ATOM    264  CB  VAL    34      35.224   8.990  -8.240  1.00  0.00
ATOM    265  CG1 VAL    34      36.333   9.961  -8.631  1.00  0.00
ATOM    266  CG2 VAL    34      34.281   8.919  -9.389  1.00  0.00
ATOM    267  C   VAL    34      34.601   6.746  -7.251  1.00  0.00
ATOM    268  O   VAL    34      33.520   7.182  -6.780  1.00  0.00
ATOM    269  N   LEU    35      34.799   5.381  -7.276  1.00  0.00
ATOM    270  CA  LEU    35      33.763   4.366  -7.037  1.00  0.00
ATOM    271  CB  LEU    35      33.243   3.814  -8.383  1.00  0.00
ATOM    272  CG  LEU    35      32.604   4.862  -9.308  1.00  0.00
ATOM    273  CD1 LEU    35      32.318   4.296 -10.729  1.00  0.00
ATOM    274  CD2 LEU    35      31.220   5.278  -8.701  1.00  0.00
ATOM    275  C   LEU    35      34.363   3.136  -6.239  1.00  0.00
ATOM    276  O   LEU    35      33.711   2.078  -6.140  1.00  0.00
ATOM    277  N   ARG    36      35.594   3.283  -5.700  1.00  0.00
ATOM    278  CA  ARG    36      36.372   2.248  -4.929  1.00  0.00
ATOM    279  CB  ARG    36      37.244   1.410  -5.849  1.00  0.00
ATOM    280  CG  ARG    36      36.505   0.464  -6.819  1.00  0.00
ATOM    281  CD  ARG    36      35.621  -0.564  -6.065  1.00  0.00
ATOM    282  NE  ARG    36      34.923  -1.549  -6.806  1.00  0.00
ATOM    283  CZ  ARG    36      34.181  -1.261  -7.829  1.00  0.00
ATOM    284  C   ARG    36      37.254   2.744  -3.803  1.00  0.00
ATOM    285  O   ARG    36      37.571   2.017  -2.912  1.00  0.00
ATOM    286  N   GLU    37      37.586   4.037  -3.824  1.00  0.00
ATOM    287  CA  GLU    37      38.203   4.850  -2.732  1.00  0.00
ATOM    288  CB  GLU    37      39.362   5.625  -3.414  1.00  0.00
ATOM    289  CG  GLU    37      39.049   6.746  -4.343  1.00  0.00
ATOM    290  CD  GLU    37      38.197   6.281  -5.538  1.00  0.00
ATOM    291  OE1 GLU    37      38.810   5.976  -6.568  1.00  0.00
ATOM    292  OE2 GLU    37      36.985   6.009  -5.429  1.00  0.00
ATOM    293  C   GLU    37      37.207   5.888  -2.136  1.00  0.00
ATOM    294  O   GLU    37      37.553   6.226  -1.039  1.00  0.00
ATOM    295  N   LEU    38      36.178   6.380  -2.824  1.00  0.00
ATOM    296  CA  LEU    38      35.240   7.425  -2.329  1.00  0.00
ATOM    297  CB  LEU    38      33.990   6.764  -1.726  1.00  0.00
ATOM    298  CG  LEU    38      33.108   5.865  -2.611  1.00  0.00
ATOM    299  CD1 LEU    38      32.096   5.137  -1.687  1.00  0.00
ATOM    300  CD2 LEU    38      32.305   6.670  -3.619  1.00  0.00
ATOM    301  C   LEU    38      35.985   8.333  -1.330  1.00  0.00
ATOM    302  O   LEU    38      35.480   9.378  -1.003  1.00  0.00
ATOM    303  OXT LEU    38      37.071   7.991  -0.867  1.00  0.00
TER
END
