# Supplementary material for: In silico approaches for predicting the half-life of natural and modified peptides in blood
Source: PLoS One. 2018 Jun 1;13(6):e0196829. doi: 10.1371/journal.pone.0196829 (PMC5983457; doi:10.1371/journal.pone.0196829)
Supplement: S3 File — (ZIP) [file pone.0196829.s009.zip › 3may2018_261_pdb_files/1850.pdb]

PFRMAT TS
TARGET p1850
AUTHOR Raghava-GPS-serv
METHOD PEPSTR
MODEL  1  REFINED
PARENT N/A
ATOM      1  N   THR     1      23.179   6.920  10.261  1.00  0.00
ATOM      2  CA  THR     1      22.525   5.677  10.644  1.00  0.00
ATOM      3  CB  THR     1      21.061   5.957  10.986  1.00  0.00
ATOM      4  CG2 THR     1      20.439   5.040  12.040  1.00  0.00
ATOM      5  OG1 THR     1      21.027   7.213  11.555  1.00  0.00
ATOM      6  C   THR     1      22.627   4.578   9.538  1.00  0.00
ATOM      7  O   THR     1      23.528   4.635   8.724  1.00  0.00
ATOM      8  N   THR     2      21.889   3.481   9.662  1.00  0.00
ATOM      9  CA  THR     2      22.046   2.182   8.910  1.00  0.00
ATOM     10  CB  THR     2      21.891   0.960   9.876  1.00  0.00
ATOM     11  CG2 THR     2      23.168   0.694  10.732  1.00  0.00
ATOM     12  OG1 THR     2      20.726   1.283  10.562  1.00  0.00
ATOM     13  C   THR     2      21.114   2.141   7.700  1.00  0.00
ATOM     14  O   THR     2      19.912   2.402   7.783  1.00  0.00
ATOM     15  N   TRP     3      21.657   1.829   6.517  1.00  0.00
ATOM     16  CA  TRP     3      20.939   1.765   5.258  1.00  0.00
ATOM     17  CB  TRP     3      21.412   2.952   4.449  1.00  0.00
ATOM     18  CG  TRP     3      20.966   2.966   3.013  1.00  0.00
ATOM     19  CD1 TRP     3      19.805   2.419   2.505  1.00  0.00
ATOM     20  NE1 TRP     3      19.679   2.705   1.178  1.00  0.00
ATOM     21  CE2 TRP     3      20.601   3.603   0.814  1.00  0.00
ATOM     22  CZ2 TRP     3      20.814   4.146  -0.373  1.00  0.00
ATOM     23  CZ3 TRP     3      22.597   5.465   0.513  1.00  0.00
ATOM     24  CE3 TRP     3      22.439   4.820   1.773  1.00  0.00
ATOM     25  CD2 TRP     3      21.420   3.863   1.969  1.00  0.00
ATOM     26  C   TRP     3      21.107   0.441   4.562  1.00  0.00
ATOM     27  O   TRP     3      20.139  -0.224   4.182  1.00  0.00
ATOM     28  N   GLU     4      22.353   0.036   4.496  1.00  0.00
ATOM     29  CA  GLU     4      22.958  -1.147   3.927  1.00  0.00
ATOM     30  CB  GLU     4      24.463  -1.144   4.125  1.00  0.00
ATOM     31  CG  GLU     4      24.968  -1.177   5.536  1.00  0.00
ATOM     32  CD  GLU     4      24.312  -0.119   6.399  1.00  0.00
ATOM     33  OE1 GLU     4      24.623   1.073   6.274  1.00  0.00
ATOM     34  OE2 GLU     4      23.370  -0.530   7.146  1.00  0.00
ATOM     35  C   GLU     4      22.266  -2.442   4.462  1.00  0.00
ATOM     36  O   GLU     4      22.053  -3.369   3.615  1.00  0.00
ATOM     37  N   ALA     5      21.997  -2.481   5.748  1.00  0.00
ATOM     38  CA  ALA     5      21.451  -3.666   6.414  1.00  0.00
ATOM     39  CB  ALA     5      21.870  -3.619   7.873  1.00  0.00
ATOM     40  C   ALA     5      19.999  -4.077   6.167  1.00  0.00
ATOM     41  O   ALA     5      19.602  -5.190   6.386  1.00  0.00
ATOM     42  N   TRP     6      19.143  -3.147   5.590  1.00  0.00
ATOM     43  CA  TRP     6      17.801  -3.458   5.081  1.00  0.00
ATOM     44  CB  TRP     6      16.732  -2.575   5.818  1.00  0.00
ATOM     45  CG  TRP     6      17.059  -1.176   5.925  1.00  0.00
ATOM     46  CD1 TRP     6      17.841  -0.563   6.838  1.00  0.00
ATOM     47  NE1 TRP     6      17.754   0.815   6.645  1.00  0.00
ATOM     48  CE2 TRP     6      16.914   1.128   5.604  1.00  0.00
ATOM     49  CZ2 TRP     6      16.508   2.351   5.134  1.00  0.00
ATOM     50  CZ3 TRP     6      15.099   1.074   3.520  1.00  0.00
ATOM     51  CE3 TRP     6      15.587  -0.114   4.041  1.00  0.00
ATOM     52  CD2 TRP     6      16.496  -0.119   5.145  1.00  0.00
ATOM     53  C   TRP     6      17.620  -3.266   3.545  1.00  0.00
ATOM     54  O   TRP     6      16.623  -3.651   2.975  1.00  0.00
ATOM     55  N   ASP     7      18.419  -2.483   2.878  1.00  0.00
ATOM     56  CA  ASP     7      18.443  -2.145   1.407  1.00  0.00
ATOM     57  CB  ASP     7      17.717  -0.857   1.088  1.00  0.00
ATOM     58  CG  ASP     7      17.980  -0.309  -0.338  1.00  0.00
ATOM     59  OD1 ASP     7      17.788  -1.087  -1.321  1.00  0.00
ATOM     60  OD2 ASP     7      18.419   0.798  -0.482  1.00  0.00
ATOM     61  C   ASP     7      19.866  -2.158   0.717  1.00  0.00
ATOM     62  O   ASP     7      20.207  -3.088  -0.044  1.00  0.00
ATOM     63  N   ARG     8      20.698  -1.122   0.895  1.00  0.00
ATOM     64  CA  ARG     8      21.933  -0.942   0.069  1.00  0.00
ATOM     65  CB  ARG     8      22.539   0.471   0.412  1.00  0.00
ATOM     66  CG  ARG     8      22.836   1.262  -0.877  1.00  0.00
ATOM     67  CD  ARG     8      23.781   0.629  -1.972  1.00  0.00
ATOM     68  NE  ARG     8      23.103  -0.264  -2.959  1.00  0.00
ATOM     69  CZ  ARG     8      23.487  -1.477  -3.376  1.00  0.00
ATOM     70  C   ARG     8      23.062  -2.014   0.174  1.00  0.00
ATOM     71  O   ARG     8      24.211  -1.757  -0.203  1.00  0.00
ATOM     72  N   ALA     9      22.765  -3.262   0.654  1.00  0.00
ATOM     73  CA  ALA     9      23.513  -4.472   0.391  1.00  0.00
ATOM     74  CB  ALA     9      24.157  -4.930   1.700  1.00  0.00
ATOM     75  C   ALA     9      22.789  -5.658  -0.232  1.00  0.00
ATOM     76  O   ALA     9      23.461  -6.544  -0.783  1.00  0.00
ATOM     77  N   ILE    10      21.417  -5.561  -0.347  1.00  0.00
ATOM     78  CA  ILE    10      20.486  -6.526  -0.869  1.00  0.00
ATOM     79  CB  ILE    10      19.951  -7.424   0.295  1.00  0.00
ATOM     80  CG2 ILE    10      19.213  -6.717   1.401  1.00  0.00
ATOM     81  CG1 ILE    10      19.212  -8.688  -0.147  1.00  0.00
ATOM     82  CD1 ILE    10      18.617  -9.583   1.009  1.00  0.00
ATOM     83  C   ILE    10      19.420  -6.012  -1.794  1.00  0.00
ATOM     84  O   ILE    10      19.347  -6.356  -2.936  1.00  0.00
ATOM     85  N   ALA    11      18.468  -5.105  -1.429  1.00  0.00
ATOM     86  CA  ALA    11      17.245  -4.849  -2.078  1.00  0.00
ATOM     87  CB  ALA    11      16.216  -4.131  -1.093  1.00  0.00
ATOM     88  C   ALA    11      17.318  -4.169  -3.457  1.00  0.00
ATOM     89  O   ALA    11      16.991  -4.850  -4.430  1.00  0.00
ATOM     90  N   GLU    12      17.912  -2.970  -3.571  1.00  0.00
ATOM     91  CA  GLU    12      18.201  -2.331  -4.869  1.00  0.00
ATOM     92  CB  GLU    12      18.730  -0.925  -4.642  1.00  0.00
ATOM     93  CG  GLU    12      19.255  -0.110  -5.874  1.00  0.00
ATOM     94  CD  GLU    12      20.726  -0.243  -5.977  1.00  0.00
ATOM     95  OE1 GLU    12      21.244  -0.909  -6.886  1.00  0.00
ATOM     96  OE2 GLU    12      21.411   0.359  -5.051  1.00  0.00
ATOM     97  C   GLU    12      19.046  -3.162  -5.857  1.00  0.00
ATOM     98  O   GLU    12      18.782  -3.191  -7.054  1.00  0.00
ATOM     99  N   TYR    13      19.927  -4.066  -5.395  1.00  0.00
ATOM    100  CA  TYR    13      20.677  -5.004  -6.168  1.00  0.00
ATOM    101  CB  TYR    13      21.746  -5.823  -5.400  1.00  0.00
ATOM    102  CG  TYR    13      23.153  -5.209  -5.206  1.00  0.00
ATOM    103  CD1 TYR    13      23.915  -5.603  -4.079  1.00  0.00
ATOM    104  CE1 TYR    13      25.176  -5.053  -3.892  1.00  0.00
ATOM    105  CZ  TYR    13      25.714  -4.121  -4.820  1.00  0.00
ATOM    106  CE2 TYR    13      24.975  -3.809  -5.981  1.00  0.00
ATOM    107  CD2 TYR    13      23.684  -4.271  -6.136  1.00  0.00
ATOM    108  C   TYR    13      19.792  -6.081  -6.786  1.00  0.00
ATOM    109  O   TYR    13      19.944  -6.462  -7.913  1.00  0.00
ATOM    110  N   ALA    14      18.813  -6.535  -6.047  1.00  0.00
ATOM    111  CA  ALA    14      17.741  -7.512  -6.575  1.00  0.00
ATOM    112  CB  ALA    14      17.141  -8.269  -5.349  1.00  0.00
ATOM    113  C   ALA    14      16.703  -6.836  -7.291  1.00  0.00
ATOM    114  O   ALA    14      16.008  -7.504  -8.033  1.00  0.00
ATOM    115  N   ALA    15      16.478  -5.573  -7.117  1.00  0.00
ATOM    116  CA  ALA    15      15.558  -4.730  -7.960  1.00  0.00
ATOM    117  CB  ALA    15      15.285  -3.320  -7.265  1.00  0.00
ATOM    118  C   ALA    15      16.103  -4.509  -9.322  1.00  0.00
ATOM    119  O   ALA    15      15.339  -4.311 -10.249  1.00  0.00
ATOM    120  N   ARG    16      17.421  -4.698  -9.436  1.00  0.00
ATOM    121  CA  ARG    16      18.112  -4.980 -10.716  1.00  0.00
ATOM    122  CB  ARG    16      19.513  -4.375 -10.650  1.00  0.00
ATOM    123  CG  ARG    16      19.474  -2.860 -10.481  1.00  0.00
ATOM    124  CD  ARG    16      20.596  -2.235  -9.640  1.00  0.00
ATOM    125  NE  ARG    16      21.867  -2.447 -10.259  1.00  0.00
ATOM    126  CZ  ARG    16      22.994  -2.016  -9.885  1.00  0.00
ATOM    127  C   ARG    16      18.186  -6.506 -10.871  1.00  0.00
ATOM    128  O   ARG    16      18.205  -7.295  -9.962  1.00  0.00
ATOM    129  N   ILE    17      18.299  -6.954 -12.160  1.00  0.00
ATOM    130  CA  ILE    17      18.458  -8.411 -12.520  1.00  0.00
ATOM    131  CB  ILE    17      18.110  -8.597 -14.039  1.00  0.00
ATOM    132  CG2 ILE    17      19.337  -8.171 -14.883  1.00  0.00
ATOM    133  CG1 ILE    17      17.690 -10.062 -14.508  1.00  0.00
ATOM    134  CD1 ILE    17      16.293 -10.427 -14.001  1.00  0.00
ATOM    135  C   ILE    17      19.847  -8.985 -12.109  1.00  0.00
ATOM    136  O   ILE    17      19.997 -10.199 -12.035  1.00  0.00
ATOM    137  N   GLU    18      20.826  -8.142 -11.808  1.00  0.00
ATOM    138  CA  GLU    18      22.150  -8.571 -11.290  1.00  0.00
ATOM    139  CB  GLU    18      23.040  -7.321 -11.429  1.00  0.00
ATOM    140  CG  GLU    18      23.078  -6.526 -12.726  1.00  0.00
ATOM    141  CD  GLU    18      23.389  -5.090 -12.502  1.00  0.00
ATOM    142  OE1 GLU    18      24.552  -4.751 -12.253  1.00  0.00
ATOM    143  OE2 GLU    18      22.540  -4.202 -12.419  1.00  0.00
ATOM    144  C   GLU    18      22.274  -9.197  -9.884  1.00  0.00
ATOM    145  O   GLU    18      23.123 -10.047  -9.617  1.00  0.00
ATOM    146  N   ALA    19      21.396  -8.856  -8.954  1.00  0.00
ATOM    147  CA  ALA    19      21.038  -9.559  -7.730  1.00  0.00
ATOM    148  CB  ALA    19      19.944 -10.552  -8.081  1.00  0.00
ATOM    149  C   ALA    19      22.227 -10.192  -7.003  1.00  0.00
ATOM    150  O   ALA    19      23.063  -9.557  -6.332  1.00  0.00
ATOM    151  N   LEU    20      22.349 -11.562  -7.044  1.00  0.00
ATOM    152  CA  LEU    20      23.512 -12.375  -6.564  1.00  0.00
ATOM    153  CB  LEU    20      23.105 -13.855  -6.492  1.00  0.00
ATOM    154  CG  LEU    20      24.102 -14.790  -5.871  1.00  0.00
ATOM    155  CD1 LEU    20      24.474 -14.233  -4.529  1.00  0.00
ATOM    156  CD2 LEU    20      23.536 -16.199  -5.686  1.00  0.00
ATOM    157  C   LEU    20      24.834 -12.272  -7.352  1.00  0.00
ATOM    158  O   LEU    20      25.932 -12.344  -6.754  1.00  0.00
ATOM    159  N   ILE    21      24.686 -12.284  -8.687  1.00  0.00
ATOM    160  CA  ILE    21      25.764 -12.406  -9.640  1.00  0.00
ATOM    161  CB  ILE    21      25.358 -13.002 -11.038  1.00  0.00
ATOM    162  CG2 ILE    21      25.119 -14.438 -10.874  1.00  0.00
ATOM    163  CG1 ILE    21      24.263 -12.106 -11.723  1.00  0.00
ATOM    164  CD1 ILE    21      23.596 -12.663 -12.962  1.00  0.00
ATOM    165  C   ILE    21      26.612 -11.106  -9.782  1.00  0.00
ATOM    166  O   ILE    21      27.776 -11.154 -10.190  1.00  0.00
ATOM    167  N   ARG    22      26.011 -10.029  -9.327  1.00  0.00
ATOM    168  CA  ARG    22      26.713  -8.772  -9.023  1.00  0.00
ATOM    169  CB  ARG    22      25.626  -7.895  -8.274  1.00  0.00
ATOM    170  CG  ARG    22      26.100  -6.477  -8.007  1.00  0.00
ATOM    171  CD  ARG    22      25.969  -5.485  -9.148  1.00  0.00
ATOM    172  NE  ARG    22      26.682  -4.233  -8.873  1.00  0.00
ATOM    173  CZ  ARG    22      27.233  -3.587  -9.816  1.00  0.00
ATOM    174  C   ARG    22      28.025  -8.925  -8.285  1.00  0.00
ATOM    175  O   ARG    22      28.972  -8.268  -8.652  1.00  0.00
ATOM    176  N   ALA    23      28.112  -9.764  -7.251  1.00  0.00
ATOM    177  CA  ALA    23      29.417  -9.950  -6.528  1.00  0.00
ATOM    178  CB  ALA    23      29.155 -10.960  -5.306  1.00  0.00
ATOM    179  C   ALA    23      30.567 -10.458  -7.499  1.00  0.00
ATOM    180  O   ALA    23      31.734 -10.169  -7.299  1.00  0.00
ATOM    181  N   LEU    24      30.267 -11.256  -8.543  1.00  0.00
ATOM    182  CA  LEU    24      31.208 -11.469  -9.658  1.00  0.00
ATOM    183  CB  LEU    24      30.891 -12.688 -10.506  1.00  0.00
ATOM    184  CG  LEU    24      31.835 -13.036 -11.609  1.00  0.00
ATOM    185  CD1 LEU    24      33.236 -13.439 -11.148  1.00  0.00
ATOM    186  CD2 LEU    24      31.180 -14.189 -12.404  1.00  0.00
ATOM    187  C   LEU    24      31.522 -10.143 -10.422  1.00  0.00
ATOM    188  O   LEU    24      32.661  -9.671 -10.564  1.00  0.00
ATOM    189  N   GLN    25      30.449  -9.396 -10.763  1.00  0.00
ATOM    190  CA  GLN    25      30.530  -8.137 -11.496  1.00  0.00
ATOM    191  CB  GLN    25      29.087  -7.880 -11.859  1.00  0.00
ATOM    192  CG  GLN    25      28.887  -7.103 -13.204  1.00  0.00
ATOM    193  CD  GLN    25      27.402  -6.850 -13.489  1.00  0.00
ATOM    194  OE1 GLN    25      26.659  -7.721 -13.817  1.00  0.00
ATOM    195  NE2 GLN    25      26.965  -5.664 -13.207  1.00  0.00
ATOM    196  C   GLN    25      31.160  -6.987 -10.718  1.00  0.00
ATOM    197  O   GLN    25      31.819  -6.176 -11.394  1.00  0.00
ATOM    198  N   GLU    26      31.155  -6.848  -9.389  1.00  0.00
ATOM    199  CA  GLU    26      31.779  -5.738  -8.652  1.00  0.00
ATOM    200  CB  GLU    26      31.560  -5.783  -7.166  1.00  0.00
ATOM    201  CG  GLU    26      30.083  -5.503  -6.781  1.00  0.00
ATOM    202  CD  GLU    26      29.610  -4.096  -7.090  1.00  0.00
ATOM    203  OE1 GLU    26      30.435  -3.229  -7.444  1.00  0.00
ATOM    204  OE2 GLU    26      28.381  -3.862  -6.874  1.00  0.00
ATOM    205  C   GLU    26      33.306  -5.753  -8.971  1.00  0.00
ATOM    206  O   GLU    26      33.952  -4.698  -9.092  1.00  0.00
ATOM    207  N   LEU    27      33.886  -6.931  -9.045  1.00  0.00
ATOM    208  CA  LEU    27      35.306  -7.137  -9.283  1.00  0.00
ATOM    209  CB  LEU    27      35.573  -8.552  -8.847  1.00  0.00
ATOM    210  CG  LEU    27      37.018  -8.910  -8.528  1.00  0.00
ATOM    211  CD1 LEU    27      37.025 -10.171  -7.657  1.00  0.00
ATOM    212  CD2 LEU    27      37.944  -9.234  -9.717  1.00  0.00
ATOM    213  C   LEU    27      35.558  -6.928 -10.733  1.00  0.00
ATOM    214  O   LEU    27      36.294  -6.084 -11.100  1.00  0.00
ATOM    215  N   GLN    28      34.827  -7.588 -11.629  1.00  0.00
ATOM    216  CA  GLN    28      35.036  -7.426 -13.075  1.00  0.00
ATOM    217  CB  GLN    28      34.232  -8.488 -13.780  1.00  0.00
ATOM    218  CG  GLN    28      34.207  -8.290 -15.355  1.00  0.00
ATOM    219  CD  GLN    28      33.790  -9.500 -16.145  1.00  0.00
ATOM    220  OE1 GLN    28      32.949 -10.346 -15.832  1.00  0.00
ATOM    221  NE2 GLN    28      34.488  -9.598 -17.306  1.00  0.00
ATOM    222  C   GLN    28      34.842  -6.041 -13.608  1.00  0.00
ATOM    223  O   GLN    28      35.554  -5.613 -14.526  1.00  0.00
ATOM    224  N   GLU    29      33.886  -5.259 -13.155  1.00  0.00
ATOM    225  CA  GLU    29      33.801  -3.824 -13.567  1.00  0.00
ATOM    226  CB  GLU    29      32.712  -3.062 -12.846  1.00  0.00
ATOM    227  CG  GLU    29      31.355  -3.497 -13.280  1.00  0.00
ATOM    228  CD  GLU    29      30.209  -3.112 -12.337  1.00  0.00
ATOM    229  OE1 GLU    29      30.507  -2.527 -11.274  1.00  0.00
ATOM    230  OE2 GLU    29      29.029  -3.472 -12.492  1.00  0.00
ATOM    231  C   GLU    29      35.053  -2.961 -13.257  1.00  0.00
ATOM    232  O   GLU    29      35.251  -1.961 -13.922  1.00  0.00
ATOM    233  N   LYS    30      35.933  -3.325 -12.314  1.00  0.00
ATOM    234  CA  LYS    30      36.885  -2.457 -11.731  1.00  0.00
ATOM    235  CB  LYS    30      36.470  -2.114 -10.297  1.00  0.00
ATOM    236  CG  LYS    30      35.127  -1.347 -10.301  1.00  0.00
ATOM    237  CD  LYS    30      34.443  -1.179  -8.915  1.00  0.00
ATOM    238  CE  LYS    30      32.983  -0.787  -9.073  1.00  0.00
ATOM    239  NZ  LYS    30      32.127  -2.006  -9.254  1.00  0.00
ATOM    240  C   LYS    30      38.372  -2.870 -11.843  1.00  0.00
ATOM    241  O   LYS    30      39.199  -1.992 -12.028  1.00  0.00
ATOM    242  N   ASN    31      38.633  -4.204 -11.870  1.00  0.00
ATOM    243  CA  ASN    31      39.881  -4.879 -11.947  1.00  0.00
ATOM    244  CB  ASN    31      39.771  -5.897 -10.781  1.00  0.00
ATOM    245  CG  ASN    31      41.196  -6.485 -10.411  1.00  0.00
ATOM    246  OD1 ASN    31      41.436  -6.710  -9.229  1.00  0.00
ATOM    247  ND2 ASN    31      42.125  -6.734 -11.272  1.00  0.00
ATOM    248  C   ASN    31      40.233  -5.344 -13.367  1.00  0.00
ATOM    249  O   ASN    31      41.413  -5.599 -13.596  1.00  0.00
ATOM    250  N   GLU    32      39.261  -5.464 -14.280  1.00  0.00
ATOM    251  CA  GLU    32      39.329  -6.075 -15.582  1.00  0.00
ATOM    252  CB  GLU    32      38.818  -7.508 -15.387  1.00  0.00
ATOM    253  CG  GLU    32      38.992  -8.391 -16.699  1.00  0.00
ATOM    254  CD  GLU    32      37.844  -8.446 -17.725  1.00  0.00
ATOM    255  OE1 GLU    32      36.764  -7.828 -17.509  1.00  0.00
ATOM    256  OE2 GLU    32      37.989  -9.018 -18.829  1.00  0.00
ATOM    257  C   GLU    32      38.616  -5.356 -16.753  1.00  0.00
ATOM    258  O   GLU    32      39.248  -5.148 -17.767  1.00  0.00
ATOM    259  N   ALA    33      37.424  -4.779 -16.589  1.00  0.00
ATOM    260  CA  ALA    33      36.831  -3.861 -17.541  1.00  0.00
ATOM    261  CB  ALA    33      35.245  -3.950 -17.301  1.00  0.00
ATOM    262  C   ALA    33      37.434  -2.450 -17.551  1.00  0.00
ATOM    263  O   ALA    33      37.331  -1.803 -18.597  1.00  0.00
ATOM    264  N   ALA    34      38.070  -1.999 -16.475  1.00  0.00
ATOM    265  CA  ALA    34      38.834  -0.754 -16.479  1.00  0.00
ATOM    266  CB  ALA    34      39.496  -0.720 -15.125  1.00  0.00
ATOM    267  C   ALA    34      39.936  -0.739 -17.567  1.00  0.00
ATOM    268  O   ALA    34      40.388   0.337 -17.921  1.00  0.00
ATOM    269  N   LEU    35      40.390  -1.931 -18.063  1.00  0.00
ATOM    270  CA  LEU    35      41.374  -2.030 -19.147  1.00  0.00
ATOM    271  CB  LEU    35      42.118  -3.395 -19.058  1.00  0.00
ATOM    272  CG  LEU    35      43.285  -3.474 -18.027  1.00  0.00
ATOM    273  CD1 LEU    35      42.751  -3.718 -16.660  1.00  0.00
ATOM    274  CD2 LEU    35      44.141  -4.655 -18.478  1.00  0.00
ATOM    275  C   LEU    35      40.776  -1.817 -20.558  1.00  0.00
ATOM    276  O   LEU    35      41.477  -1.446 -21.472  1.00  0.00
ATOM    277  N   ARG    36      39.413  -2.004 -20.713  1.00  0.00
ATOM    278  CA  ARG    36      38.726  -2.201 -21.981  1.00  0.00
ATOM    279  CB  ARG    36      38.355  -3.729 -22.101  1.00  0.00
ATOM    280  CG  ARG    36      37.647  -4.144 -23.386  1.00  0.00
ATOM    281  CD  ARG    36      37.451  -5.697 -23.420  1.00  0.00
ATOM    282  NE  ARG    36      36.568  -6.084 -22.266  1.00  0.00
ATOM    283  CZ  ARG    36      36.924  -6.668 -21.133  1.00  0.00
ATOM    284  C   ARG    36      37.471  -1.316 -22.192  1.00  0.00
ATOM    285  O   ARG    36      37.302  -0.408 -23.076  1.00  0.00
ATOM    286  N   GLU    37      36.515  -1.367 -21.294  1.00  0.00
ATOM    287  CA  GLU    37      35.327  -0.513 -21.300  1.00  0.00
ATOM    288  CB  GLU    37      34.251  -1.333 -20.612  1.00  0.00
ATOM    289  CG  GLU    37      33.539  -2.332 -21.556  1.00  0.00
ATOM    290  CD  GLU    37      34.334  -3.694 -21.564  1.00  0.00
ATOM    291  OE1 GLU    37      34.931  -4.147 -20.549  1.00  0.00
ATOM    292  OE2 GLU    37      34.386  -4.362 -22.662  1.00  0.00
ATOM    293  C   GLU    37      35.574   0.834 -20.601  1.00  0.00
ATOM    294  O   GLU    37      34.680   1.693 -20.669  1.00  0.00
ATOM    295  N   LEU    38      36.639   0.897 -19.880  1.00  0.00
ATOM    296  CA  LEU    38      36.872   1.941 -18.904  1.00  0.00
ATOM    297  CB  LEU    38      37.218   3.270 -19.634  1.00  0.00
ATOM    298  CG  LEU    38      38.284   3.264 -20.731  1.00  0.00
ATOM    299  CD1 LEU    38      38.487   4.682 -21.222  1.00  0.00
ATOM    300  CD2 LEU    38      39.635   2.604 -20.357  1.00  0.00
ATOM    301  C   LEU    38      35.800   2.145 -17.872  1.00  0.00
ATOM    302  O   LEU    38      36.148   2.532 -16.738  1.00  0.00
ATOM    303  OXT LEU    38      34.615   2.020 -18.171  1.00  0.00
TER
END
