# Supplementary material for: In silico approaches for predicting the half-life of natural and modified peptides in blood
Source: PLoS One. 2018 Jun 1;13(6):e0196829. doi: 10.1371/journal.pone.0196829 (PMC5983457; doi:10.1371/journal.pone.0196829)
Supplement: S3 File — (ZIP) [file pone.0196829.s009.zip › 3may2018_261_pdb_files/1855.pdb]

PFRMAT TS
TARGET p1855
AUTHOR Raghava-GPS-serv
METHOD PEPSTR
MODEL  1  REFINED
PARENT N/A
ATOM      1  N   THR     1       8.583  -5.522   0.230  1.00  0.00
ATOM      2  CA  THR     1       8.721  -4.726   1.465  1.00  0.00
ATOM      3  CB  THR     1       7.871  -5.219   2.594  1.00  0.00
ATOM      4  CG2 THR     1       6.370  -5.124   2.305  1.00  0.00
ATOM      5  OG1 THR     1       8.204  -6.525   2.967  1.00  0.00
ATOM      6  C   THR     1      10.183  -4.515   1.900  1.00  0.00
ATOM      7  O   THR     1      10.483  -3.548   2.609  1.00  0.00
ATOM      8  N   THR     2      11.055  -5.447   1.520  1.00  0.00
ATOM      9  CA  THR     2      12.429  -5.396   1.916  1.00  0.00
ATOM     10  CB  THR     2      12.610  -5.877   3.375  1.00  0.00
ATOM     11  CG2 THR     2      11.862  -7.104   3.672  1.00  0.00
ATOM     12  OG1 THR     2      13.949  -5.973   3.770  1.00  0.00
ATOM     13  C   THR     2      13.296  -6.244   0.962  1.00  0.00
ATOM     14  O   THR     2      12.868  -7.337   0.528  1.00  0.00
ATOM     15  N   TRP     3      14.522  -5.753   0.661  1.00  0.00
ATOM     16  CA  TRP     3      15.623  -6.490   0.074  1.00  0.00
ATOM     17  CB  TRP     3      15.558  -6.401  -1.417  1.00  0.00
ATOM     18  CG  TRP     3      16.757  -6.981  -2.075  1.00  0.00
ATOM     19  CD1 TRP     3      17.665  -6.189  -2.765  1.00  0.00
ATOM     20  NE1 TRP     3      18.729  -6.981  -3.082  1.00  0.00
ATOM     21  CE2 TRP     3      18.583  -8.249  -2.643  1.00  0.00
ATOM     22  CZ2 TRP     3      19.372  -9.370  -2.704  1.00  0.00
ATOM     23  CZ3 TRP     3      17.781 -10.618  -1.416  1.00  0.00
ATOM     24  CE3 TRP     3      16.958  -9.507  -1.405  1.00  0.00
ATOM     25  CD2 TRP     3      17.282  -8.299  -2.007  1.00  0.00
ATOM     26  C   TRP     3      16.919  -5.996   0.698  1.00  0.00
ATOM     27  O   TRP     3      17.777  -6.809   0.969  1.00  0.00
ATOM     28  N   GLU     4      17.125  -4.730   0.985  1.00  0.00
ATOM     29  CA  GLU     4      18.314  -4.038   1.382  1.00  0.00
ATOM     30  CB  GLU     4      18.038  -2.563   1.568  1.00  0.00
ATOM     31  CG  GLU     4      17.132  -2.120   2.743  1.00  0.00
ATOM     32  CD  GLU     4      15.799  -2.809   2.737  1.00  0.00
ATOM     33  OE1 GLU     4      15.508  -3.468   3.787  1.00  0.00
ATOM     34  OE2 GLU     4      15.078  -2.853   1.704  1.00  0.00
ATOM     35  C   GLU     4      19.196  -4.514   2.563  1.00  0.00
ATOM     36  O   GLU     4      20.427  -4.597   2.378  1.00  0.00
ATOM     37  N   ALA     5      18.454  -4.926   3.554  1.00  0.00
ATOM     38  CA  ALA     5      19.054  -5.582   4.737  1.00  0.00
ATOM     39  CB  ALA     5      18.091  -5.649   5.921  1.00  0.00
ATOM     40  C   ALA     5      19.548  -7.062   4.501  1.00  0.00
ATOM     41  O   ALA     5      20.316  -7.466   5.287  1.00  0.00
ATOM     42  N   TRP     6      19.078  -7.714   3.449  1.00  0.00
ATOM     43  CA  TRP     6      19.432  -9.024   2.962  1.00  0.00
ATOM     44  CB  TRP     6      18.153  -9.726   2.565  1.00  0.00
ATOM     45  CG  TRP     6      16.993  -9.397   3.471  1.00  0.00
ATOM     46  CD1 TRP     6      16.082  -8.485   3.304  1.00  0.00
ATOM     47  NE1 TRP     6      15.255  -8.488   4.378  1.00  0.00
ATOM     48  CE2 TRP     6      15.540  -9.397   5.327  1.00  0.00
ATOM     49  CZ2 TRP     6      14.894  -9.825   6.471  1.00  0.00
ATOM     50  CZ3 TRP     6      16.657 -11.570   6.653  1.00  0.00
ATOM     51  CE3 TRP     6      17.177 -11.178   5.428  1.00  0.00
ATOM     52  CD2 TRP     6      16.618 -10.070   4.687  1.00  0.00
ATOM     53  C   TRP     6      20.514  -8.870   1.866  1.00  0.00
ATOM     54  O   TRP     6      21.462  -9.602   1.923  1.00  0.00
ATOM     55  N   ASP     7      20.474  -7.819   0.965  1.00  0.00
ATOM     56  CA  ASP     7      21.531  -7.544   0.021  1.00  0.00
ATOM     57  CB  ASP     7      21.178  -6.258  -0.743  1.00  0.00
ATOM     58  CG  ASP     7      21.973  -6.144  -2.039  1.00  0.00
ATOM     59  OD1 ASP     7      21.446  -6.278  -3.168  1.00  0.00
ATOM     60  OD2 ASP     7      23.122  -5.757  -1.833  1.00  0.00
ATOM     61  C   ASP     7      22.944  -7.356   0.648  1.00  0.00
ATOM     62  O   ASP     7      23.850  -8.189   0.363  1.00  0.00
ATOM     63  N   ARG     8      23.101  -6.493   1.646  1.00  0.00
ATOM     64  CA  ARG     8      24.373  -6.392   2.365  1.00  0.00
ATOM     65  CB  ARG     8      24.513  -5.016   3.086  1.00  0.00
ATOM     66  CG  ARG     8      23.416  -4.479   4.029  1.00  0.00
ATOM     67  CD  ARG     8      22.760  -5.461   5.010  1.00  0.00
ATOM     68  NE  ARG     8      23.863  -5.769   6.003  1.00  0.00
ATOM     69  CZ  ARG     8      23.908  -6.758   6.836  1.00  0.00
ATOM     70  C   ARG     8      24.636  -7.616   3.261  1.00  0.00
ATOM     71  O   ARG     8      25.658  -7.708   3.972  1.00  0.00
ATOM     72  N   ALA     9      23.822  -8.643   3.348  1.00  0.00
ATOM     73  CA  ALA     9      24.237  -9.869   4.044  1.00  0.00
ATOM     74  CB  ALA     9      22.931 -10.720   4.272  1.00  0.00
ATOM     75  C   ALA     9      25.337 -10.659   3.273  1.00  0.00
ATOM     76  O   ALA     9      26.072 -11.445   3.918  1.00  0.00
ATOM     77  N   ILE    10      25.479 -10.329   2.024  1.00  0.00
ATOM     78  CA  ILE    10      26.567 -10.802   1.198  1.00  0.00
ATOM     79  CB  ILE    10      26.098 -11.775   0.097  1.00  0.00
ATOM     80  CG2 ILE    10      25.156 -11.156  -0.914  1.00  0.00
ATOM     81  CG1 ILE    10      27.274 -12.498  -0.650  1.00  0.00
ATOM     82  CD1 ILE    10      26.857 -13.821  -1.272  1.00  0.00
ATOM     83  C   ILE    10      27.489  -9.717   0.709  1.00  0.00
ATOM     84  O   ILE    10      28.683  -9.858   0.719  1.00  0.00
ATOM     85  N   ALA    11      26.931  -8.647   0.027  1.00  0.00
ATOM     86  CA  ALA    11      27.832  -7.862  -0.793  1.00  0.00
ATOM     87  CB  ALA    11      26.887  -6.953  -1.604  1.00  0.00
ATOM     88  C   ALA    11      28.818  -6.996   0.059  1.00  0.00
ATOM     89  O   ALA    11      29.923  -6.560  -0.304  1.00  0.00
ATOM     90  N   GLU    12      28.486  -6.883   1.359  1.00  0.00
ATOM     91  CA  GLU    12      29.284  -6.341   2.435  1.00  0.00
ATOM     92  CB  GLU    12      28.400  -6.287   3.686  1.00  0.00
ATOM     93  CG  GLU    12      28.807  -5.619   4.983  1.00  0.00
ATOM     94  CD  GLU    12      27.767  -5.923   6.017  1.00  0.00
ATOM     95  OE1 GLU    12      26.756  -5.184   6.045  1.00  0.00
ATOM     96  OE2 GLU    12      27.873  -6.894   6.862  1.00  0.00
ATOM     97  C   GLU    12      30.562  -7.113   2.721  1.00  0.00
ATOM     98  O   GLU    12      31.303  -6.646   3.575  1.00  0.00
ATOM     99  N   TYR    13      30.854  -8.232   2.041  1.00  0.00
ATOM    100  CA  TYR    13      32.091  -8.975   2.039  1.00  0.00
ATOM    101  CB  TYR    13      31.949 -10.379   1.414  1.00  0.00
ATOM    102  CG  TYR    13      31.515 -11.518   2.377  1.00  0.00
ATOM    103  CD1 TYR    13      32.295 -12.002   3.408  1.00  0.00
ATOM    104  CE1 TYR    13      31.882 -13.172   4.238  1.00  0.00
ATOM    105  CZ  TYR    13      30.575 -13.754   3.944  1.00  0.00
ATOM    106  CE2 TYR    13      29.807 -13.275   2.865  1.00  0.00
ATOM    107  CD2 TYR    13      30.337 -12.228   2.065  1.00  0.00
ATOM    108  C   TYR    13      33.338  -8.250   1.529  1.00  0.00
ATOM    109  O   TYR    13      34.439  -8.665   1.959  1.00  0.00
ATOM    110  N   ALA    14      33.291  -7.185   0.710  1.00  0.00
ATOM    111  CA  ALA    14      34.412  -6.138   0.624  1.00  0.00
ATOM    112  CB  ALA    14      34.190  -5.323  -0.662  1.00  0.00
ATOM    113  C   ALA    14      34.497  -5.331   1.880  1.00  0.00
ATOM    114  O   ALA    14      35.572  -5.176   2.383  1.00  0.00
ATOM    115  N   ALA    15      33.429  -4.785   2.509  1.00  0.00
ATOM    116  CA  ALA    15      33.545  -3.903   3.687  1.00  0.00
ATOM    117  CB  ALA    15      32.155  -3.286   3.936  1.00  0.00
ATOM    118  C   ALA    15      34.116  -4.599   4.938  1.00  0.00
ATOM    119  O   ALA    15      34.923  -4.036   5.679  1.00  0.00
ATOM    120  N   ARG    16      33.689  -5.869   5.167  1.00  0.00
ATOM    121  CA  ARG    16      34.293  -6.777   6.098  1.00  0.00
ATOM    122  CB  ARG    16      33.559  -8.157   6.101  1.00  0.00
ATOM    123  CG  ARG    16      31.996  -8.037   6.434  1.00  0.00
ATOM    124  CD  ARG    16      31.239  -9.422   6.223  1.00  0.00
ATOM    125  NE  ARG    16      29.743  -9.184   6.197  1.00  0.00
ATOM    126  CZ  ARG    16      28.748  -9.803   5.514  1.00  0.00
ATOM    127  C   ARG    16      35.793  -6.972   5.897  1.00  0.00
ATOM    128  O   ARG    16      36.410  -7.884   6.433  1.00  0.00
ATOM    129  N   ILE    17      36.495  -6.254   5.016  1.00  0.00
ATOM    130  CA  ILE    17      37.969  -6.258   4.782  1.00  0.00
ATOM    131  CB  ILE    17      38.376  -7.174   3.610  1.00  0.00
ATOM    132  CG2 ILE    17      39.872  -7.176   3.521  1.00  0.00
ATOM    133  CG1 ILE    17      37.902  -8.620   3.729  1.00  0.00
ATOM    134  CD1 ILE    17      37.996  -9.461   2.427  1.00  0.00
ATOM    135  C   ILE    17      38.501  -4.792   4.558  1.00  0.00
ATOM    136  O   ILE    17      39.457  -4.313   5.135  1.00  0.00
ATOM    137  N   GLU    18      37.764  -4.000   3.726  1.00  0.00
ATOM    138  CA  GLU    18      38.095  -2.548   3.531  1.00  0.00
ATOM    139  CB  GLU    18      37.147  -2.009   2.394  1.00  0.00
ATOM    140  CG  GLU    18      37.316  -2.682   1.024  1.00  0.00
ATOM    141  CD  GLU    18      38.701  -2.423   0.413  1.00  0.00
ATOM    142  OE1 GLU    18      39.766  -2.749   1.005  1.00  0.00
ATOM    143  OE2 GLU    18      38.774  -1.916  -0.727  1.00  0.00
ATOM    144  C   GLU    18      38.082  -1.718   4.881  1.00  0.00
ATOM    145  O   GLU    18      39.030  -1.010   5.166  1.00  0.00
ATOM    146  N   ALA    19      37.115  -1.988   5.759  1.00  0.00
ATOM    147  CA  ALA    19      37.083  -1.360   7.115  1.00  0.00
ATOM    148  CB  ALA    19      35.657  -1.375   7.621  1.00  0.00
ATOM    149  C   ALA    19      38.130  -2.011   8.096  1.00  0.00
ATOM    150  O   ALA    19      38.203  -1.580   9.297  1.00  0.00
ATOM    151  N   LEU    20      39.094  -2.859   7.706  1.00  0.00
ATOM    152  CA  LEU    20      40.286  -3.395   8.395  1.00  0.00
ATOM    153  CB  LEU    20      40.307  -4.925   8.572  1.00  0.00
ATOM    154  CG  LEU    20      39.034  -5.718   8.841  1.00  0.00
ATOM    155  CD1 LEU    20      39.125  -7.212   8.860  1.00  0.00
ATOM    156  CD2 LEU    20      38.374  -5.319  10.153  1.00  0.00
ATOM    157  C   LEU    20      41.635  -2.948   7.712  1.00  0.00
ATOM    158  O   LEU    20      42.555  -2.638   8.449  1.00  0.00
ATOM    159  N   ILE    21      41.670  -3.008   6.382  1.00  0.00
ATOM    160  CA  ILE    21      42.884  -3.095   5.653  1.00  0.00
ATOM    161  CB  ILE    21      43.432  -4.549   5.717  1.00  0.00
ATOM    162  CG2 ILE    21      42.586  -5.533   4.925  1.00  0.00
ATOM    163  CG1 ILE    21      44.978  -4.555   5.393  1.00  0.00
ATOM    164  CD1 ILE    21      45.938  -3.725   6.186  1.00  0.00
ATOM    165  C   ILE    21      42.673  -2.442   4.279  1.00  0.00
ATOM    166  O   ILE    21      43.428  -2.861   3.359  1.00  0.00
ATOM    167  N   ARG    22      41.849  -1.407   4.122  1.00  0.00
ATOM    168  CA  ARG    22      41.806  -0.704   2.855  1.00  0.00
ATOM    169  CB  ARG    22      40.866   0.534   2.993  1.00  0.00
ATOM    170  CG  ARG    22      40.661   1.503   1.799  1.00  0.00
ATOM    171  CD  ARG    22      40.176   0.768   0.462  1.00  0.00
ATOM    172  NE  ARG    22      39.950   1.714  -0.649  1.00  0.00
ATOM    173  CZ  ARG    22      39.560   1.499  -1.897  1.00  0.00
ATOM    174  C   ARG    22      43.178  -0.201   2.374  1.00  0.00
ATOM    175  O   ARG    22      43.296  -0.028   1.147  1.00  0.00
ATOM    176  N   ALA    23      44.099   0.183   3.271  1.00  0.00
ATOM    177  CA  ALA    23      45.499   0.638   2.995  1.00  0.00
ATOM    178  CB  ALA    23      46.344   0.824   4.310  1.00  0.00
ATOM    179  C   ALA    23      46.343  -0.360   2.118  1.00  0.00
ATOM    180  O   ALA    23      47.250   0.166   1.381  1.00  0.00
ATOM    181  N   LEU    24      45.893  -1.592   1.934  1.00  0.00
ATOM    182  CA  LEU    24      46.425  -2.390   0.817  1.00  0.00
ATOM    183  CB  LEU    24      46.501  -3.900   1.165  1.00  0.00
ATOM    184  CG  LEU    24      47.328  -4.744   0.229  1.00  0.00
ATOM    185  CD1 LEU    24      48.610  -4.110  -0.084  1.00  0.00
ATOM    186  CD2 LEU    24      47.560  -6.071   0.979  1.00  0.00
ATOM    187  C   LEU    24      45.687  -2.156  -0.564  1.00  0.00
ATOM    188  O   LEU    24      46.273  -1.786  -1.557  1.00  0.00
ATOM    189  N   GLN    25      44.362  -2.238  -0.515  1.00  0.00
ATOM    190  CA  GLN    25      43.517  -2.156  -1.783  1.00  0.00
ATOM    191  CB  GLN    25      42.039  -2.643  -1.516  1.00  0.00
ATOM    192  CG  GLN    25      42.048  -4.177  -1.401  1.00  0.00
ATOM    193  CD  GLN    25      42.676  -4.660  -0.076  1.00  0.00
ATOM    194  OE1 GLN    25      43.748  -5.175  -0.072  1.00  0.00
ATOM    195  NE2 GLN    25      42.083  -4.447   1.056  1.00  0.00
ATOM    196  C   GLN    25      43.495  -0.767  -2.307  1.00  0.00
ATOM    197  O   GLN    25      43.489  -0.632  -3.533  1.00  0.00
ATOM    198  N   GLU    26      43.624   0.303  -1.485  1.00  0.00
ATOM    199  CA  GLU    26      43.696   1.727  -1.937  1.00  0.00
ATOM    200  CB  GLU    26      43.747   2.636  -0.712  1.00  0.00
ATOM    201  CG  GLU    26      43.605   4.184  -0.947  1.00  0.00
ATOM    202  CD  GLU    26      42.257   4.471  -1.594  1.00  0.00
ATOM    203  OE1 GLU    26      42.223   4.968  -2.748  1.00  0.00
ATOM    204  OE2 GLU    26      41.243   4.144  -0.957  1.00  0.00
ATOM    205  C   GLU    26      44.799   1.966  -2.948  1.00  0.00
ATOM    206  O   GLU    26      44.675   2.857  -3.812  1.00  0.00
ATOM    207  N   LEU    27      45.882   1.117  -2.903  1.00  0.00
ATOM    208  CA  LEU    27      46.905   1.093  -3.887  1.00  0.00
ATOM    209  CB  LEU    27      48.205   0.748  -3.199  1.00  0.00
ATOM    210  CG  LEU    27      49.001   1.838  -2.394  1.00  0.00
ATOM    211  CD1 LEU    27      48.191   2.444  -1.221  1.00  0.00
ATOM    212  CD2 LEU    27      50.356   1.291  -1.928  1.00  0.00
ATOM    213  C   LEU    27      46.598   0.133  -5.049  1.00  0.00
ATOM    214  O   LEU    27      46.514   0.647  -6.145  1.00  0.00
ATOM    215  N   GLN    28      46.434  -1.140  -4.831  1.00  0.00
ATOM    216  CA  GLN    28      46.352  -2.166  -5.879  1.00  0.00
ATOM    217  CB  GLN    28      46.265  -3.602  -5.258  1.00  0.00
ATOM    218  CG  GLN    28      46.764  -4.781  -6.101  1.00  0.00
ATOM    219  CD  GLN    28      48.235  -4.599  -6.590  1.00  0.00
ATOM    220  OE1 GLN    28      49.121  -4.385  -5.817  1.00  0.00
ATOM    221  NE2 GLN    28      48.430  -4.698  -7.899  1.00  0.00
ATOM    222  C   GLN    28      45.150  -1.899  -6.883  1.00  0.00
ATOM    223  O   GLN    28      45.351  -2.054  -8.070  1.00  0.00
ATOM    224  N   GLU    29      44.048  -1.404  -6.353  1.00  0.00
ATOM    225  CA  GLU    29      42.901  -0.892  -7.168  1.00  0.00
ATOM    226  CB  GLU    29      41.995  -0.281  -6.094  1.00  0.00
ATOM    227  CG  GLU    29      40.796   0.379  -6.779  1.00  0.00
ATOM    228  CD  GLU    29      40.112   1.318  -5.799  1.00  0.00
ATOM    229  OE1 GLU    29      40.421   2.521  -5.714  1.00  0.00
ATOM    230  OE2 GLU    29      39.298   0.835  -5.005  1.00  0.00
ATOM    231  C   GLU    29      43.296   0.066  -8.311  1.00  0.00
ATOM    232  O   GLU    29      42.705   0.134  -9.350  1.00  0.00
ATOM    233  N   LYS    30      44.434   0.839  -8.211  1.00  0.00
ATOM    234  CA  LYS    30      44.997   1.724  -9.180  1.00  0.00
ATOM    235  CB  LYS    30      45.701   2.829  -8.401  1.00  0.00
ATOM    236  CG  LYS    30      45.139   3.509  -7.103  1.00  0.00
ATOM    237  CD  LYS    30      43.687   4.014  -7.417  1.00  0.00
ATOM    238  CE  LYS    30      43.033   4.842  -6.296  1.00  0.00
ATOM    239  NZ  LYS    30      42.641   3.988  -5.134  1.00  0.00
ATOM    240  C   LYS    30      46.011   0.979 -10.109  1.00  0.00
ATOM    241  O   LYS    30      46.812   1.643 -10.761  1.00  0.00
ATOM    242  N   ASN    31      45.990  -0.362 -10.204  1.00  0.00
ATOM    243  CA  ASN    31      46.616  -1.150 -11.211  1.00  0.00
ATOM    244  CB  ASN    31      47.752  -1.900 -10.535  1.00  0.00
ATOM    245  CG  ASN    31      48.488  -2.694 -11.559  1.00  0.00
ATOM    246  OD1 ASN    31      49.021  -2.066 -12.456  1.00  0.00
ATOM    247  ND2 ASN    31      48.593  -3.949 -11.414  1.00  0.00
ATOM    248  C   ASN    31      45.656  -2.089 -11.957  1.00  0.00
ATOM    249  O   ASN    31      45.747  -2.325 -13.176  1.00  0.00
ATOM    250  N   GLU    32      44.602  -2.599 -11.311  1.00  0.00
ATOM    251  CA  GLU    32      43.917  -3.853 -11.789  1.00  0.00
ATOM    252  CB  GLU    32      43.389  -4.605 -10.506  1.00  0.00
ATOM    253  CG  GLU    32      44.454  -5.132  -9.555  1.00  0.00
ATOM    254  CD  GLU    32      45.634  -5.781 -10.202  1.00  0.00
ATOM    255  OE1 GLU    32      46.773  -5.321 -10.041  1.00  0.00
ATOM    256  OE2 GLU    32      45.386  -6.795 -10.881  1.00  0.00
ATOM    257  C   GLU    32      42.722  -3.613 -12.808  1.00  0.00
ATOM    258  O   GLU    32      41.745  -4.326 -12.937  1.00  0.00
ATOM    259  N   ALA    33      42.717  -2.399 -13.397  1.00  0.00
ATOM    260  CA  ALA    33      41.794  -1.917 -14.390  1.00  0.00
ATOM    261  CB  ALA    33      40.503  -1.547 -13.720  1.00  0.00
ATOM    262  C   ALA    33      42.323  -0.720 -15.168  1.00  0.00
ATOM    263  O   ALA    33      41.483  -0.031 -15.835  1.00  0.00
ATOM    264  N   ILE    34      43.641  -0.450 -15.281  1.00  0.00
ATOM    265  CA  ILE    34      44.270   0.788 -15.830  1.00  0.00
ATOM    266  CB  ILE    34      44.218   1.859 -14.694  1.00  0.00
ATOM    267  CG2 ILE    34      45.200   1.609 -13.472  1.00  0.00
ATOM    268  CG1 ILE    34      44.480   3.256 -15.348  1.00  0.00
ATOM    269  CD1 ILE    34      44.027   4.339 -14.467  1.00  0.00
ATOM    270  C   ILE    34      45.724   0.548 -16.344  1.00  0.00
ATOM    271  O   ILE    34      46.048   1.273 -17.302  1.00  0.00
ATOM    272  N   LEU    35      46.516  -0.347 -15.746  1.00  0.00
ATOM    273  CA  LEU    35      48.005  -0.320 -15.968  1.00  0.00
ATOM    274  CB  LEU    35      48.783   0.431 -14.831  1.00  0.00
ATOM    275  CG  LEU    35      50.308   0.613 -14.922  1.00  0.00
ATOM    276  CD1 LEU    35      50.665   1.037 -16.321  1.00  0.00
ATOM    277  CD2 LEU    35      50.770   1.577 -13.803  1.00  0.00
ATOM    278  C   LEU    35      48.573  -1.830 -16.011  1.00  0.00
ATOM    279  O   LEU    35      49.520  -2.042 -16.751  1.00  0.00
ATOM    280  N   ARG    36      47.948  -2.788 -15.381  1.00  0.00
ATOM    281  CA  ARG    36      48.107  -4.223 -15.704  1.00  0.00
ATOM    282  CB  ARG    36      47.328  -5.099 -14.704  1.00  0.00
ATOM    283  CG  ARG    36      47.293  -6.621 -14.968  1.00  0.00
ATOM    284  CD  ARG    36      46.278  -7.397 -14.115  1.00  0.00
ATOM    285  NE  ARG    36      44.943  -6.886 -14.501  1.00  0.00
ATOM    286  CZ  ARG    36      43.753  -7.035 -13.908  1.00  0.00
ATOM    287  C   ARG    36      47.700  -4.586 -17.126  1.00  0.00
ATOM    288  O   ARG    36      48.267  -5.430 -17.823  1.00  0.00
ATOM    289  N   GLU    37      46.652  -3.950 -17.631  1.00  0.00
ATOM    290  CA  GLU    37      46.081  -4.025 -19.035  1.00  0.00
ATOM    291  CB  GLU    37      44.820  -3.092 -19.020  1.00  0.00
ATOM    292  CG  GLU    37      43.728  -3.679 -18.170  1.00  0.00
ATOM    293  CD  GLU    37      44.038  -3.883 -16.759  1.00  0.00
ATOM    294  OE1 GLU    37      44.430  -2.913 -16.052  1.00  0.00
ATOM    295  OE2 GLU    37      43.855  -5.010 -16.316  1.00  0.00
ATOM    296  C   GLU    37      47.159  -3.572 -20.046  1.00  0.00
ATOM    297  O   GLU    37      46.953  -3.633 -21.262  1.00  0.00
ATOM    298  N   LEU    38      48.300  -2.974 -19.638  1.00  0.00
ATOM    299  CA  LEU    38      49.321  -2.282 -20.455  1.00  0.00
ATOM    300  CB  LEU    38      50.432  -3.287 -20.748  1.00  0.00
ATOM    301  CG  LEU    38      51.672  -2.713 -21.434  1.00  0.00
ATOM    302  CD1 LEU    38      52.434  -1.851 -20.436  1.00  0.00
ATOM    303  CD2 LEU    38      52.699  -3.775 -21.822  1.00  0.00
ATOM    304  C   LEU    38      48.647  -1.562 -21.677  1.00  0.00
ATOM    305  O   LEU    38      49.341  -0.859 -22.395  1.00  0.00
ATOM    306  OXT LEU    38      47.455  -1.733 -21.922  1.00  0.00
TER
END
