# Supplementary material for: In silico approaches for predicting the half-life of natural and modified peptides in blood
Source: PLoS One. 2018 Jun 1;13(6):e0196829. doi: 10.1371/journal.pone.0196829 (PMC5983457; doi:10.1371/journal.pone.0196829)
Supplement: S3 File — (ZIP) [file pone.0196829.s009.zip › 3may2018_261_pdb_files/1860.pdb]

PFRMAT TS
TARGET p1860
AUTHOR Raghava-GPS-serv
METHOD PEPSTR
MODEL  1  REFINED
PARENT N/A
ATOM      1  N   THR     1      11.644  11.465 -10.974  1.00  0.00
ATOM      2  CA  THR     1      12.542  10.315 -11.098  1.00  0.00
ATOM      3  CB  THR     1      11.798   9.047 -10.682  1.00  0.00
ATOM      4  CG2 THR     1      10.650   8.671 -11.618  1.00  0.00
ATOM      5  OG1 THR     1      12.803   8.058 -10.725  1.00  0.00
ATOM      6  C   THR     1      13.156  10.177 -12.538  1.00  0.00
ATOM      7  O   THR     1      12.633  10.732 -13.475  1.00  0.00
ATOM      8  N   THR     2      14.325   9.580 -12.681  1.00  0.00
ATOM      9  CA  THR     2      15.006   9.288 -13.930  1.00  0.00
ATOM     10  CB  THR     2      16.140  10.396 -14.246  1.00  0.00
ATOM     11  CG2 THR     2      15.579  11.773 -14.444  1.00  0.00
ATOM     12  OG1 THR     2      17.081  10.401 -13.232  1.00  0.00
ATOM     13  C   THR     2      15.634   7.877 -13.983  1.00  0.00
ATOM     14  O   THR     2      15.990   7.283 -12.956  1.00  0.00
ATOM     15  N   TRP     3      15.636   7.293 -15.172  1.00  0.00
ATOM     16  CA  TRP     3      15.770   5.863 -15.348  1.00  0.00
ATOM     17  CB  TRP     3      15.266   5.539 -16.793  1.00  0.00
ATOM     18  CG  TRP     3      13.902   5.955 -17.181  1.00  0.00
ATOM     19  CD1 TRP     3      12.860   6.287 -16.362  1.00  0.00
ATOM     20  NE1 TRP     3      11.705   6.662 -17.107  1.00  0.00
ATOM     21  CE2 TRP     3      11.915   6.349 -18.406  1.00  0.00
ATOM     22  CZ2 TRP     3      11.051   6.258 -19.556  1.00  0.00
ATOM     23  CZ3 TRP     3      12.939   5.532 -20.883  1.00  0.00
ATOM     24  CE3 TRP     3      13.803   5.627 -19.810  1.00  0.00
ATOM     25  CD2 TRP     3      13.321   6.018 -18.541  1.00  0.00
ATOM     26  C   TRP     3      17.193   5.389 -15.020  1.00  0.00
ATOM     27  O   TRP     3      17.450   4.343 -14.509  1.00  0.00
ATOM     28  N   GLU     4      18.209   6.238 -15.259  1.00  0.00
ATOM     29  CA  GLU     4      19.620   5.911 -15.036  1.00  0.00
ATOM     30  CB  GLU     4      20.591   6.653 -15.914  1.00  0.00
ATOM     31  CG  GLU     4      20.684   8.129 -15.700  1.00  0.00
ATOM     32  CD  GLU     4      19.382   8.819 -15.426  1.00  0.00
ATOM     33  OE1 GLU     4      18.558   8.977 -16.295  1.00  0.00
ATOM     34  OE2 GLU     4      19.181   9.187 -14.212  1.00  0.00
ATOM     35  C   GLU     4      20.037   5.977 -13.572  1.00  0.00
ATOM     36  O   GLU     4      20.856   5.136 -13.172  1.00  0.00
ATOM     37  N   ALA     5      19.471   6.922 -12.765  1.00  0.00
ATOM     38  CA  ALA     5      19.888   7.182 -11.419  1.00  0.00
ATOM     39  CB  ALA     5      19.981   8.724 -11.243  1.00  0.00
ATOM     40  C   ALA     5      18.957   6.541 -10.365  1.00  0.00
ATOM     41  O   ALA     5      19.475   6.132  -9.293  1.00  0.00
ATOM     42  N   TRP     6      17.680   6.347 -10.708  1.00  0.00
ATOM     43  CA  TRP     6      16.812   5.703  -9.774  1.00  0.00
ATOM     44  CB  TRP     6      15.936   6.693  -9.088  1.00  0.00
ATOM     45  CG  TRP     6      15.080   6.067  -8.049  1.00  0.00
ATOM     46  CD1 TRP     6      13.728   5.966  -8.085  1.00  0.00
ATOM     47  NE1 TRP     6      13.256   5.239  -7.042  1.00  0.00
ATOM     48  CE2 TRP     6      14.278   4.916  -6.149  1.00  0.00
ATOM     49  CZ2 TRP     6      14.271   4.245  -4.902  1.00  0.00
ATOM     50  CZ3 TRP     6      16.595   4.499  -4.816  1.00  0.00
ATOM     51  CE3 TRP     6      16.663   5.221  -6.054  1.00  0.00
ATOM     52  CD2 TRP     6      15.448   5.413  -6.781  1.00  0.00
ATOM     53  C   TRP     6      16.129   4.457 -10.332  1.00  0.00
ATOM     54  O   TRP     6      16.487   3.396  -9.851  1.00  0.00
ATOM     55  N   ASP     7      15.168   4.614 -11.284  1.00  0.00
ATOM     56  CA  ASP     7      14.225   3.493 -11.566  1.00  0.00
ATOM     57  CB  ASP     7      13.300   3.837 -12.760  1.00  0.00
ATOM     58  CG  ASP     7      12.693   5.209 -12.503  1.00  0.00
ATOM     59  OD1 ASP     7      11.719   5.340 -11.706  1.00  0.00
ATOM     60  OD2 ASP     7      13.200   6.265 -13.014  1.00  0.00
ATOM     61  C   ASP     7      14.891   2.155 -11.957  1.00  0.00
ATOM     62  O   ASP     7      14.316   1.132 -11.771  1.00  0.00
ATOM     63  N   ARG     8      16.184   2.173 -12.487  1.00  0.00
ATOM     64  CA  ARG     8      16.987   1.077 -12.678  1.00  0.00
ATOM     65  CB  ARG     8      18.402   1.523 -13.192  1.00  0.00
ATOM     66  CG  ARG     8      19.666   0.643 -13.074  1.00  0.00
ATOM     67  CD  ARG     8      20.972   1.147 -12.261  1.00  0.00
ATOM     68  NE  ARG     8      20.552   1.383 -10.915  1.00  0.00
ATOM     69  CZ  ARG     8      20.281   2.578 -10.256  1.00  0.00
ATOM     70  C   ARG     8      17.095   0.095 -11.482  1.00  0.00
ATOM     71  O   ARG     8      17.298  -1.090 -11.668  1.00  0.00
ATOM     72  N   ALA     9      17.109   0.644 -10.234  1.00  0.00
ATOM     73  CA  ALA     9      17.233  -0.098  -8.983  1.00  0.00
ATOM     74  CB  ALA     9      17.118   0.872  -7.798  1.00  0.00
ATOM     75  C   ALA     9      16.403  -1.343  -8.694  1.00  0.00
ATOM     76  O   ALA     9      16.724  -2.070  -7.727  1.00  0.00
ATOM     77  N   ILE    10      15.348  -1.574  -9.523  1.00  0.00
ATOM     78  CA  ILE    10      14.771  -2.918  -9.619  1.00  0.00
ATOM     79  CB  ILE    10      13.677  -2.906 -10.773  1.00  0.00
ATOM     80  CG2 ILE    10      14.333  -2.872 -12.155  1.00  0.00
ATOM     81  CG1 ILE    10      12.837  -4.145 -10.627  1.00  0.00
ATOM     82  CD1 ILE    10      11.609  -4.210 -11.572  1.00  0.00
ATOM     83  C   ILE    10      15.897  -3.986  -9.708  1.00  0.00
ATOM     84  O   ILE    10      15.619  -5.142  -9.289  1.00  0.00
ATOM     85  N   ALA    11      16.945  -3.756 -10.474  1.00  0.00
ATOM     86  CA  ALA    11      18.027  -4.753 -10.636  1.00  0.00
ATOM     87  CB  ALA    11      19.027  -4.245 -11.739  1.00  0.00
ATOM     88  C   ALA    11      18.754  -5.036  -9.318  1.00  0.00
ATOM     89  O   ALA    11      18.843  -6.172  -8.959  1.00  0.00
ATOM     90  N   GLU    12      19.052  -3.915  -8.551  1.00  0.00
ATOM     91  CA  GLU    12      19.710  -4.006  -7.204  1.00  0.00
ATOM     92  CB  GLU    12      20.133  -2.698  -6.669  1.00  0.00
ATOM     93  CG  GLU    12      21.389  -2.076  -7.460  1.00  0.00
ATOM     94  CD  GLU    12      20.967  -1.002  -8.437  1.00  0.00
ATOM     95  OE1 GLU    12      20.881   0.191  -7.975  1.00  0.00
ATOM     96  OE2 GLU    12      20.585  -1.328  -9.567  1.00  0.00
ATOM     97  C   GLU    12      18.819  -4.722  -6.156  1.00  0.00
ATOM     98  O   GLU    12      19.386  -5.492  -5.365  1.00  0.00
ATOM     99  N   TYR    13      17.476  -4.542  -6.214  1.00  0.00
ATOM    100  CA  TYR    13      16.492  -5.347  -5.423  1.00  0.00
ATOM    101  CB  TYR    13      15.115  -4.659  -5.574  1.00  0.00
ATOM    102  CG  TYR    13      14.021  -5.355  -4.736  1.00  0.00
ATOM    103  CD1 TYR    13      14.034  -5.229  -3.342  1.00  0.00
ATOM    104  CE1 TYR    13      12.892  -5.668  -2.557  1.00  0.00
ATOM    105  CZ  TYR    13      11.827  -6.328  -3.214  1.00  0.00
ATOM    106  CE2 TYR    13      11.903  -6.582  -4.653  1.00  0.00
ATOM    107  CD2 TYR    13      12.915  -5.958  -5.402  1.00  0.00
ATOM    108  C   TYR    13      16.421  -6.863  -5.823  1.00  0.00
ATOM    109  O   TYR    13      16.037  -7.667  -4.956  1.00  0.00
ATOM    110  N   ALA    14      16.802  -7.278  -7.049  1.00  0.00
ATOM    111  CA  ALA    14      17.094  -8.633  -7.506  1.00  0.00
ATOM    112  CB  ALA    14      16.729  -8.828  -9.040  1.00  0.00
ATOM    113  C   ALA    14      18.496  -9.143  -7.091  1.00  0.00
ATOM    114  O   ALA    14      18.687 -10.211  -6.488  1.00  0.00
ATOM    115  N   ALA    15      19.564  -8.277  -7.270  1.00  0.00
ATOM    116  CA  ALA    15      20.989  -8.511  -6.869  1.00  0.00
ATOM    117  CB  ALA    15      21.882  -7.404  -7.314  1.00  0.00
ATOM    118  C   ALA    15      21.086  -8.883  -5.380  1.00  0.00
ATOM    119  O   ALA    15      21.960  -9.723  -5.001  1.00  0.00
ATOM    120  N   ARG    16      20.189  -8.277  -4.570  1.00  0.00
ATOM    121  CA  ARG    16      19.940  -8.422  -3.163  1.00  0.00
ATOM    122  CB  ARG    16      19.050  -7.279  -2.682  1.00  0.00
ATOM    123  CG  ARG    16      18.577  -7.333  -1.198  1.00  0.00
ATOM    124  CD  ARG    16      17.422  -8.236  -0.762  1.00  0.00
ATOM    125  NE  ARG    16      16.410  -8.475  -1.828  1.00  0.00
ATOM    126  CZ  ARG    16      15.171  -8.806  -1.685  1.00  0.00
ATOM    127  C   ARG    16      19.494  -9.825  -2.687  1.00  0.00
ATOM    128  O   ARG    16      19.632 -10.080  -1.472  1.00  0.00
ATOM    129  N   ILE    17      19.115 -10.704  -3.619  1.00  0.00
ATOM    130  CA  ILE    17      19.047 -12.173  -3.413  1.00  0.00
ATOM    131  CB  ILE    17      17.613 -12.681  -3.685  1.00  0.00
ATOM    132  CG2 ILE    17      16.720 -12.333  -2.492  1.00  0.00
ATOM    133  CG1 ILE    17      16.956 -12.354  -5.053  1.00  0.00
ATOM    134  CD1 ILE    17      15.570 -12.880  -5.297  1.00  0.00
ATOM    135  C   ILE    17      20.069 -12.953  -4.266  1.00  0.00
ATOM    136  O   ILE    17      20.453 -14.032  -3.838  1.00  0.00
ATOM    137  N   GLU    18      20.556 -12.395  -5.374  1.00  0.00
ATOM    138  CA  GLU    18      21.572 -13.144  -6.244  1.00  0.00
ATOM    139  CB  GLU    18      21.668 -12.339  -7.617  1.00  0.00
ATOM    140  CG  GLU    18      22.431 -12.822  -8.828  1.00  0.00
ATOM    141  CD  GLU    18      23.954 -12.736  -8.814  1.00  0.00
ATOM    142  OE1 GLU    18      24.580 -13.487  -9.540  1.00  0.00
ATOM    143  OE2 GLU    18      24.528 -11.965  -8.013  1.00  0.00
ATOM    144  C   GLU    18      22.909 -13.475  -5.527  1.00  0.00
ATOM    145  O   GLU    18      23.354 -14.608  -5.757  1.00  0.00
ATOM    146  N   ALA    19      23.374 -12.642  -4.641  1.00  0.00
ATOM    147  CA  ALA    19      24.482 -12.922  -3.750  1.00  0.00
ATOM    148  CB  ALA    19      25.374 -11.647  -3.681  1.00  0.00
ATOM    149  C   ALA    19      24.064 -13.585  -2.429  1.00  0.00
ATOM    150  O   ALA    19      25.004 -13.843  -1.640  1.00  0.00
ATOM    151  N   LEU    20      22.824 -14.048  -2.258  1.00  0.00
ATOM    152  CA  LEU    20      22.424 -14.741  -0.920  1.00  0.00
ATOM    153  CB  LEU    20      21.251 -14.103  -0.121  1.00  0.00
ATOM    154  CG  LEU    20      21.802 -12.728   0.380  1.00  0.00
ATOM    155  CD1 LEU    20      20.649 -12.043   1.117  1.00  0.00
ATOM    156  CD2 LEU    20      22.925 -12.722   1.446  1.00  0.00
ATOM    157  C   LEU    20      22.204 -16.159  -1.270  1.00  0.00
ATOM    158  O   LEU    20      22.537 -17.030  -0.553  1.00  0.00
ATOM    159  N   ILE    21      21.614 -16.519  -2.443  1.00  0.00
ATOM    160  CA  ILE    21      21.295 -17.903  -2.989  1.00  0.00
ATOM    161  CB  ILE    21      20.302 -17.907  -4.244  1.00  0.00
ATOM    162  CG2 ILE    21      19.019 -17.180  -3.676  1.00  0.00
ATOM    163  CG1 ILE    21      20.822 -17.047  -5.448  1.00  0.00
ATOM    164  CD1 ILE    21      19.974 -17.118  -6.745  1.00  0.00
ATOM    165  C   ILE    21      22.515 -18.780  -3.314  1.00  0.00
ATOM    166  O   ILE    21      22.397 -20.011  -3.301  1.00  0.00
ATOM    167  N   ARG    22      23.731 -18.223  -3.508  1.00  0.00
ATOM    168  CA  ARG    22      25.047 -18.939  -3.475  1.00  0.00
ATOM    169  CB  ARG    22      25.930 -18.384  -4.618  1.00  0.00
ATOM    170  CG  ARG    22      26.375 -16.919  -4.485  1.00  0.00
ATOM    171  CD  ARG    22      27.259 -16.392  -5.669  1.00  0.00
ATOM    172  NE  ARG    22      27.233 -14.954  -5.794  1.00  0.00
ATOM    173  CZ  ARG    22      26.582 -14.151  -6.628  1.00  0.00
ATOM    174  C   ARG    22      25.688 -18.865  -2.108  1.00  0.00
ATOM    175  O   ARG    22      26.816 -19.338  -1.924  1.00  0.00
ATOM    176  N   ALA    23      24.984 -18.386  -1.070  1.00  0.00
ATOM    177  CA  ALA    23      25.338 -18.504   0.331  1.00  0.00
ATOM    178  CB  ALA    23      24.583 -19.750   0.868  1.00  0.00
ATOM    179  C   ALA    23      26.774 -18.273   0.641  1.00  0.00
ATOM    180  O   ALA    23      27.412 -17.294   0.367  1.00  0.00
ATOM    181  N   ALA    24      27.444 -19.241   1.206  1.00  0.00
ATOM    182  CA  ALA    24      28.780 -19.256   1.656  1.00  0.00
ATOM    183  CB  ALA    24      28.932 -20.717   2.149  1.00  0.00
ATOM    184  C   ALA    24      29.888 -18.817   0.637  1.00  0.00
ATOM    185  O   ALA    24      31.018 -18.499   1.048  1.00  0.00
ATOM    186  N   GLN    25      29.588 -18.797  -0.696  1.00  0.00
ATOM    187  CA  GLN    25      30.539 -18.291  -1.714  1.00  0.00
ATOM    188  CB  GLN    25      29.909 -18.447  -3.088  1.00  0.00
ATOM    189  CG  GLN    25      30.905 -17.994  -4.152  1.00  0.00
ATOM    190  CD  GLN    25      30.385 -18.355  -5.544  1.00  0.00
ATOM    191  OE1 GLN    25      29.377 -18.861  -5.829  1.00  0.00
ATOM    192  NE2 GLN    25      31.088 -18.021  -6.564  1.00  0.00
ATOM    193  C   GLN    25      30.957 -16.851  -1.420  1.00  0.00
ATOM    194  O   GLN    25      32.187 -16.616  -1.514  1.00  0.00
ATOM    195  N   GLU    26      30.087 -15.928  -1.111  1.00  0.00
ATOM    196  CA  GLU    26      30.332 -14.577  -0.776  1.00  0.00
ATOM    197  CB  GLU    26      29.070 -13.743  -0.874  1.00  0.00
ATOM    198  CG  GLU    26      28.216 -13.997  -2.085  1.00  0.00
ATOM    199  CD  GLU    26      28.898 -13.870  -3.499  1.00  0.00
ATOM    200  OE1 GLU    26      29.956 -14.515  -3.798  1.00  0.00
ATOM    201  OE2 GLU    26      28.455 -13.039  -4.330  1.00  0.00
ATOM    202  C   GLU    26      31.178 -14.397   0.451  1.00  0.00
ATOM    203  O   GLU    26      31.967 -13.490   0.509  1.00  0.00
ATOM    204  N   LEU    27      31.112 -15.373   1.390  1.00  0.00
ATOM    205  CA  LEU    27      31.930 -15.370   2.558  1.00  0.00
ATOM    206  CB  LEU    27      31.381 -16.121   3.788  1.00  0.00
ATOM    207  CG  LEU    27      32.322 -16.100   4.994  1.00  0.00
ATOM    208  CD1 LEU    27      32.550 -14.708   5.516  1.00  0.00
ATOM    209  CD2 LEU    27      31.743 -17.001   6.080  1.00  0.00
ATOM    210  C   LEU    27      33.312 -15.801   2.150  1.00  0.00
ATOM    211  O   LEU    27      34.291 -15.056   2.122  1.00  0.00
ATOM    212  N   GLN    28      33.451 -17.098   1.679  1.00  0.00
ATOM    213  CA  GLN    28      34.784 -17.892   1.450  1.00  0.00
ATOM    214  CB  GLN    28      34.376 -19.351   1.414  1.00  0.00
ATOM    215  CG  GLN    28      34.493 -20.166   2.737  1.00  0.00
ATOM    216  CD  GLN    28      33.597 -19.736   3.800  1.00  0.00
ATOM    217  OE1 GLN    28      32.352 -19.721   3.704  1.00  0.00
ATOM    218  NE2 GLN    28      34.107 -19.211   4.886  1.00  0.00
ATOM    219  C   GLN    28      35.591 -17.632   0.161  1.00  0.00
ATOM    220  O   GLN    28      36.736 -18.035   0.069  1.00  0.00
ATOM    221  N   GLU    29      35.040 -16.876  -0.789  1.00  0.00
ATOM    222  CA  GLU    29      35.661 -16.376  -1.946  1.00  0.00
ATOM    223  CB  GLU    29      34.680 -16.583  -3.116  1.00  0.00
ATOM    224  CG  GLU    29      35.282 -16.625  -4.511  1.00  0.00
ATOM    225  CD  GLU    29      34.413 -15.898  -5.519  1.00  0.00
ATOM    226  OE1 GLU    29      34.540 -14.670  -5.818  1.00  0.00
ATOM    227  OE2 GLU    29      33.469 -16.554  -6.037  1.00  0.00
ATOM    228  C   GLU    29      35.897 -14.848  -1.850  1.00  0.00
ATOM    229  O   GLU    29      36.990 -14.421  -2.189  1.00  0.00
ATOM    230  N   LYS    30      34.855 -14.024  -1.537  1.00  0.00
ATOM    231  CA  LYS    30      34.881 -12.550  -1.707  1.00  0.00
ATOM    232  CB  LYS    30      33.565 -12.036  -2.329  1.00  0.00
ATOM    233  CG  LYS    30      33.181 -12.689  -3.741  1.00  0.00
ATOM    234  CD  LYS    30      32.082 -11.999  -4.553  1.00  0.00
ATOM    235  CE  LYS    30      31.897 -12.700  -5.912  1.00  0.00
ATOM    236  NZ  LYS    30      31.790 -14.186  -5.950  1.00  0.00
ATOM    237  C   LYS    30      35.127 -11.718  -0.449  1.00  0.00
ATOM    238  O   LYS    30      35.607 -10.628  -0.601  1.00  0.00
ATOM    239  N   LEU    31      34.713 -12.164   0.734  1.00  0.00
ATOM    240  CA  LEU    31      34.896 -11.371   2.036  1.00  0.00
ATOM    241  CB  LEU    31      33.537 -11.332   2.735  1.00  0.00
ATOM    242  CG  LEU    31      33.317 -10.521   4.078  1.00  0.00
ATOM    243  CD1 LEU    31      33.409  -9.005   3.692  1.00  0.00
ATOM    244  CD2 LEU    31      31.912 -10.753   4.541  1.00  0.00
ATOM    245  C   LEU    31      36.013 -11.962   2.897  1.00  0.00
ATOM    246  O   LEU    31      36.592 -11.215   3.718  1.00  0.00
ATOM    247  N   GLU    32      36.399 -13.201   2.671  1.00  0.00
ATOM    248  CA  GLU    32      37.676 -13.749   3.138  1.00  0.00
ATOM    249  CB  GLU    32      37.606 -15.207   3.470  1.00  0.00
ATOM    250  CG  GLU    32      36.859 -15.480   4.750  1.00  0.00
ATOM    251  CD  GLU    32      37.124 -16.989   5.224  1.00  0.00
ATOM    252  OE1 GLU    32      38.111 -17.197   5.949  1.00  0.00
ATOM    253  OE2 GLU    32      36.469 -17.957   4.737  1.00  0.00
ATOM    254  C   GLU    32      38.808 -13.505   2.071  1.00  0.00
ATOM    255  O   GLU    32      39.883 -14.187   2.043  1.00  0.00
ATOM    256  N   ALA    33      38.570 -12.477   1.144  1.00  0.00
ATOM    257  CA  ALA    33      39.470 -12.264  -0.044  1.00  0.00
ATOM    258  CB  ALA    33      38.640 -11.378  -1.062  1.00  0.00
ATOM    259  C   ALA    33      40.832 -11.664   0.271  1.00  0.00
ATOM    260  O   ALA    33      41.530 -11.163  -0.604  1.00  0.00
ATOM    261  N   ALA    34      41.278 -11.816   1.509  1.00  0.00
ATOM    262  CA  ALA    34      42.624 -11.509   2.001  1.00  0.00
ATOM    263  CB  ALA    34      42.750 -10.010   2.480  1.00  0.00
ATOM    264  C   ALA    34      43.045 -12.459   3.156  1.00  0.00
ATOM    265  O   ALA    34      44.010 -12.177   3.954  1.00  0.00
ATOM    266  N   LEU    35      42.434 -13.661   3.330  1.00  0.00
ATOM    267  CA  LEU    35      42.835 -14.733   4.226  1.00  0.00
ATOM    268  CB  LEU    35      41.882 -14.764   5.384  1.00  0.00
ATOM    269  CG  LEU    35      42.385 -15.456   6.646  1.00  0.00
ATOM    270  CD1 LEU    35      43.246 -14.515   7.440  1.00  0.00
ATOM    271  CD2 LEU    35      41.294 -15.980   7.574  1.00  0.00
ATOM    272  C   LEU    35      42.929 -16.120   3.551  1.00  0.00
ATOM    273  O   LEU    35      42.512 -17.138   4.110  1.00  0.00
ATOM    274  N   ARG    36      43.656 -16.239   2.394  1.00  0.00
ATOM    275  CA  ARG    36      43.751 -17.463   1.605  1.00  0.00
ATOM    276  CB  ARG    36      42.922 -17.376   0.303  1.00  0.00
ATOM    277  CG  ARG    36      41.516 -16.824   0.113  1.00  0.00
ATOM    278  CD  ARG    36      40.541 -17.876   0.623  1.00  0.00
ATOM    279  NE  ARG    36      40.660 -17.993   2.120  1.00  0.00
ATOM    280  CZ  ARG    36      39.717 -18.139   3.061  1.00  0.00
ATOM    281  C   ARG    36      45.165 -17.803   1.236  1.00  0.00
ATOM    282  O   ARG    36      45.428 -18.970   1.088  1.00  0.00
ATOM    283  N   GLU    37      46.092 -16.842   1.145  1.00  0.00
ATOM    284  CA  GLU    37      47.414 -16.908   0.509  1.00  0.00
ATOM    285  CB  GLU    37      47.304 -16.028  -0.739  1.00  0.00
ATOM    286  CG  GLU    37      47.049 -14.510  -0.506  1.00  0.00
ATOM    287  CD  GLU    37      45.829 -14.131   0.421  1.00  0.00
ATOM    288  OE1 GLU    37      44.719 -14.374  -0.035  1.00  0.00
ATOM    289  OE2 GLU    37      45.876 -14.010   1.661  1.00  0.00
ATOM    290  C   GLU    37      48.566 -16.548   1.325  1.00  0.00
ATOM    291  O   GLU    37      49.591 -17.148   1.148  1.00  0.00
ATOM    292  N   LEU    38      48.545 -15.593   2.179  1.00  0.00
ATOM    293  CA  LEU    38      49.497 -15.193   3.261  1.00  0.00
ATOM    294  CB  LEU    38      49.392 -16.165   4.498  1.00  0.00
ATOM    295  CG  LEU    38      48.006 -15.992   5.234  1.00  0.00
ATOM    296  CD1 LEU    38      48.120 -17.005   6.276  1.00  0.00
ATOM    297  CD2 LEU    38      47.733 -14.600   5.932  1.00  0.00
ATOM    298  C   LEU    38      50.930 -15.112   2.752  1.00  0.00
ATOM    299  O   LEU    38      51.827 -14.870   3.595  1.00  0.00
ATOM    300  OXT LEU    38      51.185 -15.329   1.569  1.00  0.00
TER
END
