# Supplementary material for: In silico approaches for predicting the half-life of natural and modified peptides in blood
Source: PLoS One. 2018 Jun 1;13(6):e0196829. doi: 10.1371/journal.pone.0196829 (PMC5983457; doi:10.1371/journal.pone.0196829)
Supplement: S3 File — (ZIP) [file pone.0196829.s009.zip › 3may2018_261_pdb_files/1865.pdb]

PFRMAT TS
TARGET p1865
AUTHOR Raghava-GPS-serv
METHOD PEPSTR
MODEL  1  REFINED
PARENT N/A
ATOM      1  N   THR     1      23.618   1.420   5.221  1.00  0.00
ATOM      2  CA  THR     1      22.210   1.594   5.743  1.00  0.00
ATOM      3  CB  THR     1      21.953   3.058   6.170  1.00  0.00
ATOM      4  CG2 THR     1      20.499   3.271   6.690  1.00  0.00
ATOM      5  OG1 THR     1      22.825   3.405   7.179  1.00  0.00
ATOM      6  C   THR     1      21.295   1.201   4.618  1.00  0.00
ATOM      7  O   THR     1      21.528   1.501   3.426  1.00  0.00
ATOM      8  N   THR     2      20.182   0.532   4.999  1.00  0.00
ATOM      9  CA  THR     2      19.151   0.110   4.044  1.00  0.00
ATOM     10  CB  THR     2      18.657  -1.363   4.351  1.00  0.00
ATOM     11  CG2 THR     2      19.795  -2.338   4.458  1.00  0.00
ATOM     12  OG1 THR     2      18.086  -1.490   5.635  1.00  0.00
ATOM     13  C   THR     2      17.907   1.065   4.062  1.00  0.00
ATOM     14  O   THR     2      17.543   1.662   5.117  1.00  0.00
ATOM     15  N   TRP     3      17.288   1.346   2.861  1.00  0.00
ATOM     16  CA  TRP     3      16.230   2.371   2.704  1.00  0.00
ATOM     17  CB  TRP     3      16.896   3.715   2.822  1.00  0.00
ATOM     18  CG  TRP     3      16.022   4.921   3.121  1.00  0.00
ATOM     19  CD1 TRP     3      15.658   5.883   2.215  1.00  0.00
ATOM     20  NE1 TRP     3      14.969   6.847   2.889  1.00  0.00
ATOM     21  CE2 TRP     3      14.741   6.469   4.246  1.00  0.00
ATOM     22  CZ2 TRP     3      13.942   7.000   5.276  1.00  0.00
ATOM     23  CZ3 TRP     3      14.498   5.058   6.634  1.00  0.00
ATOM     24  CE3 TRP     3      15.304   4.530   5.607  1.00  0.00
ATOM     25  CD2 TRP     3      15.416   5.270   4.386  1.00  0.00
ATOM     26  C   TRP     3      15.313   2.114   1.500  1.00  0.00
ATOM     27  O   TRP     3      14.834   3.026   0.741  1.00  0.00
ATOM     28  N   GLU     4      15.112   0.829   1.139  1.00  0.00
ATOM     29  CA  GLU     4      14.974   0.574  -0.331  1.00  0.00
ATOM     30  CB  GLU     4      15.427  -0.893  -0.714  1.00  0.00
ATOM     31  CG  GLU     4      16.720  -1.481  -0.012  1.00  0.00
ATOM     32  CD  GLU     4      17.943  -0.648  -0.319  1.00  0.00
ATOM     33  OE1 GLU     4      18.282   0.100   0.607  1.00  0.00
ATOM     34  OE2 GLU     4      18.475  -0.662  -1.438  1.00  0.00
ATOM     35  C   GLU     4      13.565   0.698  -0.893  1.00  0.00
ATOM     36  O   GLU     4      13.390   0.796  -2.139  1.00  0.00
ATOM     37  N   ALA     5      12.519   0.620  -0.117  1.00  0.00
ATOM     38  CA  ALA     5      11.079   0.414  -0.507  1.00  0.00
ATOM     39  CB  ALA     5      10.408  -0.434   0.581  1.00  0.00
ATOM     40  C   ALA     5      10.291   1.726  -0.741  1.00  0.00
ATOM     41  O   ALA     5       9.089   1.698  -1.026  1.00  0.00
ATOM     42  N   TRP     6      10.977   2.854  -0.611  1.00  0.00
ATOM     43  CA  TRP     6      10.402   4.180  -0.807  1.00  0.00
ATOM     44  CB  TRP     6       9.950   4.674   0.607  1.00  0.00
ATOM     45  CG  TRP     6      10.895   4.397   1.755  1.00  0.00
ATOM     46  CD1 TRP     6      12.015   5.130   2.090  1.00  0.00
ATOM     47  NE1 TRP     6      12.728   4.475   3.072  1.00  0.00
ATOM     48  CE2 TRP     6      12.111   3.378   3.527  1.00  0.00
ATOM     49  CZ2 TRP     6      12.525   2.472   4.530  1.00  0.00
ATOM     50  CZ3 TRP     6      10.438   1.316   4.082  1.00  0.00
ATOM     51  CE3 TRP     6      10.046   2.298   3.153  1.00  0.00
ATOM     52  CD2 TRP     6      10.919   3.275   2.774  1.00  0.00
ATOM     53  C   TRP     6      11.139   5.114  -1.686  1.00  0.00
ATOM     54  O   TRP     6      11.213   4.832  -2.899  1.00  0.00
ATOM     55  N   ASP     7      11.643   6.254  -1.283  1.00  0.00
ATOM     56  CA  ASP     7      12.137   7.274  -2.177  1.00  0.00
ATOM     57  CB  ASP     7      12.494   8.594  -1.417  1.00  0.00
ATOM     58  CG  ASP     7      13.616   8.398  -0.411  1.00  0.00
ATOM     59  OD1 ASP     7      13.341   8.052   0.729  1.00  0.00
ATOM     60  OD2 ASP     7      14.762   8.661  -0.824  1.00  0.00
ATOM     61  C   ASP     7      13.407   6.800  -3.024  1.00  0.00
ATOM     62  O   ASP     7      13.525   7.260  -4.159  1.00  0.00
ATOM     63  N   ARG     8      14.084   5.801  -2.587  1.00  0.00
ATOM     64  CA  ARG     8      15.192   5.166  -3.290  1.00  0.00
ATOM     65  CB  ARG     8      15.880   4.196  -2.305  1.00  0.00
ATOM     66  CG  ARG     8      17.096   4.667  -1.550  1.00  0.00
ATOM     67  CD  ARG     8      17.867   3.499  -0.835  1.00  0.00
ATOM     68  NE  ARG     8      19.242   3.919  -0.444  1.00  0.00
ATOM     69  CZ  ARG     8      20.038   3.409   0.452  1.00  0.00
ATOM     70  C   ARG     8      14.766   4.546  -4.580  1.00  0.00
ATOM     71  O   ARG     8      15.640   4.555  -5.455  1.00  0.00
ATOM     72  N   ALA     9      13.515   4.123  -4.790  1.00  0.00
ATOM     73  CA  ALA     9      13.048   3.782  -6.139  1.00  0.00
ATOM     74  CB  ALA     9      11.633   3.276  -6.096  1.00  0.00
ATOM     75  C   ALA     9      13.229   4.898  -7.162  1.00  0.00
ATOM     76  O   ALA     9      13.575   4.579  -8.308  1.00  0.00
ATOM     77  N   ILE    10      12.885   6.126  -6.844  1.00  0.00
ATOM     78  CA  ILE    10      13.188   7.185  -7.823  1.00  0.00
ATOM     79  CB  ILE    10      12.150   8.295  -7.757  1.00  0.00
ATOM     80  CG2 ILE    10      12.202   9.124  -6.491  1.00  0.00
ATOM     81  CG1 ILE    10      12.040   9.057  -9.054  1.00  0.00
ATOM     82  CD1 ILE    10      10.794   9.926  -9.201  1.00  0.00
ATOM     83  C   ILE    10      14.646   7.671  -7.655  1.00  0.00
ATOM     84  O   ILE    10      15.277   7.911  -8.675  1.00  0.00
ATOM     85  N   ALA    11      15.301   7.607  -6.458  1.00  0.00
ATOM     86  CA  ALA    11      16.546   8.309  -6.125  1.00  0.00
ATOM     87  CB  ALA    11      16.377   9.030  -4.799  1.00  0.00
ATOM     88  C   ALA    11      17.854   7.484  -6.315  1.00  0.00
ATOM     89  O   ALA    11      18.845   8.047  -6.756  1.00  0.00
ATOM     90  N   GLU    12      17.922   6.143  -6.000  1.00  0.00
ATOM     91  CA  GLU    12      19.204   5.376  -5.908  1.00  0.00
ATOM     92  CB  GLU    12      19.500   5.151  -4.368  1.00  0.00
ATOM     93  CG  GLU    12      21.052   5.191  -4.185  1.00  0.00
ATOM     94  CD  GLU    12      21.400   4.630  -2.824  1.00  0.00
ATOM     95  OE1 GLU    12      21.785   3.433  -2.850  1.00  0.00
ATOM     96  OE2 GLU    12      21.275   5.330  -1.745  1.00  0.00
ATOM     97  C   GLU    12      19.206   4.032  -6.740  1.00  0.00
ATOM     98  O   GLU    12      20.061   3.167  -6.642  1.00  0.00
ATOM     99  N   TYR    13      18.135   3.764  -7.598  1.00  0.00
ATOM    100  CA  TYR    13      17.890   2.410  -8.300  1.00  0.00
ATOM    101  CB  TYR    13      16.411   2.138  -8.495  1.00  0.00
ATOM    102  CG  TYR    13      15.589   1.358  -7.473  1.00  0.00
ATOM    103  CD1 TYR    13      15.962   1.504  -6.112  1.00  0.00
ATOM    104  CE1 TYR    13      15.136   0.906  -5.078  1.00  0.00
ATOM    105  CZ  TYR    13      14.023   0.150  -5.496  1.00  0.00
ATOM    106  CE2 TYR    13      13.872  -0.222  -6.853  1.00  0.00
ATOM    107  CD2 TYR    13      14.637   0.334  -7.825  1.00  0.00
ATOM    108  C   TYR    13      18.672   2.231  -9.584  1.00  0.00
ATOM    109  O   TYR    13      18.826   1.104 -10.041  1.00  0.00
ATOM    110  N   ALA    14      19.218   3.328 -10.192  1.00  0.00
ATOM    111  CA  ALA    14      19.968   3.110 -11.372  1.00  0.00
ATOM    112  CB  ALA    14      20.038   4.396 -12.181  1.00  0.00
ATOM    113  C   ALA    14      21.353   2.426 -11.155  1.00  0.00
ATOM    114  O   ALA    14      21.927   1.691 -11.976  1.00  0.00
ATOM    115  N   ALA    15      21.876   2.571  -9.887  1.00  0.00
ATOM    116  CA  ALA    15      22.921   1.708  -9.380  1.00  0.00
ATOM    117  CB  ALA    15      23.300   2.155  -7.963  1.00  0.00
ATOM    118  C   ALA    15      22.601   0.202  -9.285  1.00  0.00
ATOM    119  O   ALA    15      23.506  -0.580  -9.408  1.00  0.00
ATOM    120  N   ARG    16      21.290  -0.104  -9.134  1.00  0.00
ATOM    121  CA  ARG    16      20.797  -1.464  -8.913  1.00  0.00
ATOM    122  CB  ARG    16      19.786  -1.475  -7.791  1.00  0.00
ATOM    123  CG  ARG    16      20.319  -0.978  -6.453  1.00  0.00
ATOM    124  CD  ARG    16      19.187  -0.543  -5.624  1.00  0.00
ATOM    125  NE  ARG    16      19.715  -0.307  -4.229  1.00  0.00
ATOM    126  CZ  ARG    16      20.619   0.658  -3.848  1.00  0.00
ATOM    127  C   ARG    16      20.427  -2.182 -10.221  1.00  0.00
ATOM    128  O   ARG    16      19.876  -3.243 -10.129  1.00  0.00
ATOM    129  N   ILE    17      20.710  -1.563 -11.366  1.00  0.00
ATOM    130  CA  ILE    17      20.599  -2.028 -12.757  1.00  0.00
ATOM    131  CB  ILE    17      19.288  -1.518 -13.382  1.00  0.00
ATOM    132  CG2 ILE    17      18.034  -2.141 -12.715  1.00  0.00
ATOM    133  CG1 ILE    17      19.303   0.010 -13.467  1.00  0.00
ATOM    134  CD1 ILE    17      18.088   0.654 -14.178  1.00  0.00
ATOM    135  C   ILE    17      21.824  -1.785 -13.640  1.00  0.00
ATOM    136  O   ILE    17      21.773  -2.335 -14.718  1.00  0.00
ATOM    137  N   GLU    18      22.910  -1.117 -13.192  1.00  0.00
ATOM    138  CA  GLU    18      24.155  -0.866 -13.954  1.00  0.00
ATOM    139  CB  GLU    18      24.122   0.616 -14.473  1.00  0.00
ATOM    140  CG  GLU    18      25.070   0.958 -15.634  1.00  0.00
ATOM    141  CD  GLU    18      26.592   0.801 -15.216  1.00  0.00
ATOM    142  OE1 GLU    18      27.315  -0.041 -15.761  1.00  0.00
ATOM    143  OE2 GLU    18      26.912   1.620 -14.307  1.00  0.00
ATOM    144  C   GLU    18      25.386  -1.132 -13.011  1.00  0.00
ATOM    145  O   GLU    18      25.974  -2.193 -13.045  1.00  0.00
ATOM    146  N   ALA    19      25.584  -0.215 -12.110  1.00  0.00
ATOM    147  CA  ALA    19      26.869  -0.091 -11.448  1.00  0.00
ATOM    148  CB  ALA    19      26.844   1.408 -11.031  1.00  0.00
ATOM    149  C   ALA    19      27.179  -1.105 -10.318  1.00  0.00
ATOM    150  O   ALA    19      28.362  -1.162 -10.004  1.00  0.00
ATOM    151  N   LEU    20      26.170  -1.894  -9.902  1.00  0.00
ATOM    152  CA  LEU    20      26.335  -3.132  -9.120  1.00  0.00
ATOM    153  CB  LEU    20      25.121  -3.241  -8.142  1.00  0.00
ATOM    154  CG  LEU    20      25.248  -4.250  -7.035  1.00  0.00
ATOM    155  CD1 LEU    20      26.582  -4.272  -6.211  1.00  0.00
ATOM    156  CD2 LEU    20      24.113  -3.935  -5.995  1.00  0.00
ATOM    157  C   LEU    20      26.543  -4.337 -10.064  1.00  0.00
ATOM    158  O   LEU    20      27.344  -5.189  -9.679  1.00  0.00
ATOM    159  N   ILE    21      25.966  -4.415 -11.297  1.00  0.00
ATOM    160  CA  ILE    21      26.185  -5.592 -12.164  1.00  0.00
ATOM    161  CB  ILE    21      25.228  -5.599 -13.436  1.00  0.00
ATOM    162  CG2 ILE    21      25.822  -6.540 -14.579  1.00  0.00
ATOM    163  CG1 ILE    21      23.803  -6.142 -13.069  1.00  0.00
ATOM    164  CD1 ILE    21      22.720  -5.824 -14.141  1.00  0.00
ATOM    165  C   ILE    21      27.627  -5.487 -12.654  1.00  0.00
ATOM    166  O   ILE    21      28.303  -6.492 -12.913  1.00  0.00
ATOM    167  N   ARG    22      28.106  -4.237 -12.814  1.00  0.00
ATOM    168  CA  ARG    22      29.422  -3.982 -13.466  1.00  0.00
ATOM    169  CB  ARG    22      29.619  -2.654 -14.074  1.00  0.00
ATOM    170  CG  ARG    22      30.570  -2.682 -15.257  1.00  0.00
ATOM    171  CD  ARG    22      30.726  -1.292 -15.869  1.00  0.00
ATOM    172  NE  ARG    22      31.357  -0.306 -14.952  1.00  0.00
ATOM    173  CZ  ARG    22      30.791   0.717 -14.375  1.00  0.00
ATOM    174  C   ARG    22      30.507  -4.175 -12.395  1.00  0.00
ATOM    175  O   ARG    22      31.604  -4.604 -12.752  1.00  0.00
ATOM    176  N   ALA    23      30.182  -4.117 -11.122  1.00  0.00
ATOM    177  CA  ALA    23      31.135  -4.553 -10.073  1.00  0.00
ATOM    178  CB  ALA    23      30.587  -4.154  -8.739  1.00  0.00
ATOM    179  C   ALA    23      31.494  -6.104 -10.130  1.00  0.00
ATOM    180  O   ALA    23      32.302  -6.585  -9.341  1.00  0.00
ATOM    181  N   LEU    24      30.764  -6.901 -10.925  1.00  0.00
ATOM    182  CA  LEU    24      31.170  -8.333 -11.158  1.00  0.00
ATOM    183  CB  LEU    24      29.908  -9.144 -11.587  1.00  0.00
ATOM    184  CG  LEU    24      28.829  -9.293 -10.490  1.00  0.00
ATOM    185  CD1 LEU    24      27.683 -10.180 -10.911  1.00  0.00
ATOM    186  CD2 LEU    24      29.500 -10.054  -9.304  1.00  0.00
ATOM    187  C   LEU    24      32.258  -8.519 -12.257  1.00  0.00
ATOM    188  O   LEU    24      32.915  -9.526 -12.290  1.00  0.00
ATOM    189  N   GLN    25      32.504  -7.466 -13.104  1.00  0.00
ATOM    190  CA  GLN    25      33.422  -7.310 -14.160  1.00  0.00
ATOM    191  CB  GLN    25      32.668  -6.679 -15.357  1.00  0.00
ATOM    192  CG  GLN    25      33.552  -6.662 -16.602  1.00  0.00
ATOM    193  CD  GLN    25      33.174  -5.679 -17.683  1.00  0.00
ATOM    194  OE1 GLN    25      32.052  -5.639 -18.183  1.00  0.00
ATOM    195  NE2 GLN    25      33.997  -4.679 -17.978  1.00  0.00
ATOM    196  C   GLN    25      34.676  -6.420 -13.732  1.00  0.00
ATOM    197  O   GLN    25      35.816  -6.685 -14.015  1.00  0.00
ATOM    198  N   GLU    26      34.426  -5.355 -13.023  1.00  0.00
ATOM    199  CA  GLU    26      35.376  -4.350 -12.602  1.00  0.00
ATOM    200  CB  GLU    26      34.609  -3.071 -12.075  1.00  0.00
ATOM    201  CG  GLU    26      33.904  -2.258 -13.185  1.00  0.00
ATOM    202  CD  GLU    26      34.418  -0.861 -13.173  1.00  0.00
ATOM    203  OE1 GLU    26      33.615   0.021 -13.123  1.00  0.00
ATOM    204  OE2 GLU    26      35.653  -0.656 -13.180  1.00  0.00
ATOM    205  C   GLU    26      36.378  -4.711 -11.513  1.00  0.00
ATOM    206  O   GLU    26      37.313  -3.968 -11.250  1.00  0.00
ATOM    207  N   LEU    27      36.183  -5.891 -10.890  1.00  0.00
ATOM    208  CA  LEU    27      37.092  -6.531  -9.985  1.00  0.00
ATOM    209  CB  LEU    27      36.294  -7.442  -9.041  1.00  0.00
ATOM    210  CG  LEU    27      37.128  -7.841  -7.833  1.00  0.00
ATOM    211  CD1 LEU    27      37.766  -6.694  -7.034  1.00  0.00
ATOM    212  CD2 LEU    27      36.292  -8.683  -6.924  1.00  0.00
ATOM    213  C   LEU    27      38.095  -7.324 -10.794  1.00  0.00
ATOM    214  O   LEU    27      39.229  -7.495 -10.440  1.00  0.00
ATOM    215  N   GLN    28      37.730  -7.724 -12.061  1.00  0.00
ATOM    216  CA  GLN    28      38.521  -8.707 -12.861  1.00  0.00
ATOM    217  CB  GLN    28      37.641  -9.924 -13.155  1.00  0.00
ATOM    218  CG  GLN    28      38.477 -11.067 -13.863  1.00  0.00
ATOM    219  CD  GLN    28      39.786 -11.375 -13.101  1.00  0.00
ATOM    220  OE1 GLN    28      39.949 -11.435 -11.883  1.00  0.00
ATOM    221  NE2 GLN    28      40.790 -11.845 -13.818  1.00  0.00
ATOM    222  C   GLN    28      39.207  -8.121 -14.116  1.00  0.00
ATOM    223  O   GLN    28      40.334  -8.566 -14.293  1.00  0.00
ATOM    224  N   GLU    29      38.633  -7.233 -14.993  1.00  0.00
ATOM    225  CA  GLU    29      39.186  -6.982 -16.381  1.00  0.00
ATOM    226  CB  GLU    29      38.068  -6.478 -17.358  1.00  0.00
ATOM    227  CG  GLU    29      37.890  -4.963 -17.353  1.00  0.00
ATOM    228  CD  GLU    29      37.248  -4.304 -16.106  1.00  0.00
ATOM    229  OE1 GLU    29      36.021  -4.286 -16.070  1.00  0.00
ATOM    230  OE2 GLU    29      37.986  -3.991 -15.091  1.00  0.00
ATOM    231  C   GLU    29      40.498  -6.168 -16.330  1.00  0.00
ATOM    232  O   GLU    29      41.317  -6.345 -17.227  1.00  0.00
ATOM    233  N   LYS    30      40.816  -5.369 -15.266  1.00  0.00
ATOM    234  CA  LYS    30      42.120  -4.754 -15.066  1.00  0.00
ATOM    235  CB  LYS    30      42.082  -3.641 -13.915  1.00  0.00
ATOM    236  CG  LYS    30      41.206  -2.342 -14.200  1.00  0.00
ATOM    237  CD  LYS    30      40.487  -1.824 -12.967  1.00  0.00
ATOM    238  CE  LYS    30      39.204  -1.049 -13.219  1.00  0.00
ATOM    239  NZ  LYS    30      38.024  -2.010 -13.283  1.00  0.00
ATOM    240  C   LYS    30      43.189  -5.765 -14.833  1.00  0.00
ATOM    241  O   LYS    30      44.316  -5.525 -15.008  1.00  0.00
ATOM    242  N   LEU    31      42.900  -7.060 -14.518  1.00  0.00
ATOM    243  CA  LEU    31      43.830  -8.180 -14.405  1.00  0.00
ATOM    244  CB  LEU    31      43.451  -8.986 -13.130  1.00  0.00
ATOM    245  CG  LEU    31      43.533  -8.239 -11.830  1.00  0.00
ATOM    246  CD1 LEU    31      43.030  -9.022 -10.631  1.00  0.00
ATOM    247  CD2 LEU    31      44.965  -7.859 -11.673  1.00  0.00
ATOM    248  C   LEU    31      43.959  -9.077 -15.680  1.00  0.00
ATOM    249  O   LEU    31      45.026  -9.646 -15.867  1.00  0.00
ATOM    250  N   GLU    32      42.877  -9.043 -16.445  1.00  0.00
ATOM    251  CA  GLU    32      42.984  -9.762 -17.726  1.00  0.00
ATOM    252  CB  GLU    32      41.713  -9.828 -18.598  1.00  0.00
ATOM    253  CG  GLU    32      40.585 -10.513 -17.786  1.00  0.00
ATOM    254  CD  GLU    32      40.845 -12.070 -17.667  1.00  0.00
ATOM    255  OE1 GLU    32      41.150 -12.726 -18.704  1.00  0.00
ATOM    256  OE2 GLU    32      41.002 -12.592 -16.522  1.00  0.00
ATOM    257  C   GLU    32      44.120  -9.154 -18.594  1.00  0.00
ATOM    258  O   GLU    32      44.627  -9.768 -19.553  1.00  0.00
ATOM    259  N   ALA    33      44.621  -7.909 -18.247  1.00  0.00
ATOM    260  CA  ALA    33      45.768  -7.309 -18.919  1.00  0.00
ATOM    261  CB  ALA    33      45.755  -5.831 -18.517  1.00  0.00
ATOM    262  C   ALA    33      47.144  -7.916 -18.606  1.00  0.00
ATOM    263  O   ALA    33      48.140  -7.586 -19.239  1.00  0.00
ATOM    264  N   ILE    34      47.268  -8.811 -17.578  1.00  0.00
ATOM    265  CA  ILE    34      48.468  -9.364 -16.963  1.00  0.00
ATOM    266  CB  ILE    34      48.966  -8.384 -15.856  1.00  0.00
ATOM    267  CG2 ILE    34      47.933  -8.262 -14.638  1.00  0.00
ATOM    268  CG1 ILE    34      50.434  -8.720 -15.461  1.00  0.00
ATOM    269  CD1 ILE    34      51.037  -7.623 -14.535  1.00  0.00
ATOM    270  C   ILE    34      48.520 -10.847 -16.576  1.00  0.00
ATOM    271  O   ILE    34      49.338 -11.591 -17.088  1.00  0.00
ATOM    272  N   LEU    35      47.447 -11.322 -15.933  1.00  0.00
ATOM    273  CA  LEU    35      47.424 -12.590 -15.183  1.00  0.00
ATOM    274  CB  LEU    35      46.219 -12.459 -14.166  1.00  0.00
ATOM    275  CG  LEU    35      46.201 -13.492 -13.021  1.00  0.00
ATOM    276  CD1 LEU    35      46.586 -12.912 -11.612  1.00  0.00
ATOM    277  CD2 LEU    35      44.894 -14.237 -12.848  1.00  0.00
ATOM    278  C   LEU    35      47.441 -13.888 -15.995  1.00  0.00
ATOM    279  O   LEU    35      46.371 -14.515 -16.021  1.00  0.00
ATOM    280  N   ARG    36      48.570 -14.239 -16.733  1.00  0.00
ATOM    281  CA  ARG    36      48.559 -15.273 -17.797  1.00  0.00
ATOM    282  CB  ARG    36      48.835 -14.665 -19.154  1.00  0.00
ATOM    283  CG  ARG    36      47.551 -14.362 -19.952  1.00  0.00
ATOM    284  CD  ARG    36      46.709 -13.182 -19.379  1.00  0.00
ATOM    285  NE  ARG    36      45.649 -13.626 -18.445  1.00  0.00
ATOM    286  CZ  ARG    36      44.322 -13.409 -18.555  1.00  0.00
ATOM    287  C   ARG    36      49.537 -16.368 -17.395  1.00  0.00
ATOM    288  O   ARG    36      49.799 -17.218 -18.248  1.00  0.00
ATOM    289  N   GLU    37      50.117 -16.368 -16.176  1.00  0.00
ATOM    290  CA  GLU    37      50.838 -17.412 -15.496  1.00  0.00
ATOM    291  CB  GLU    37      51.938 -16.771 -14.606  1.00  0.00
ATOM    292  CG  GLU    37      51.408 -16.032 -13.383  1.00  0.00
ATOM    293  CD  GLU    37      50.581 -14.778 -13.669  1.00  0.00
ATOM    294  OE1 GLU    37      49.369 -14.991 -13.895  1.00  0.00
ATOM    295  OE2 GLU    37      51.169 -13.713 -13.909  1.00  0.00
ATOM    296  C   GLU    37      49.862 -18.227 -14.620  1.00  0.00
ATOM    297  O   GLU    37      50.146 -19.362 -14.266  1.00  0.00
ATOM    298  N   LEU    38      48.709 -17.684 -14.309  1.00  0.00
ATOM    299  CA  LEU    38      47.586 -18.321 -13.640  1.00  0.00
ATOM    300  CB  LEU    38      46.618 -18.964 -14.649  1.00  0.00
ATOM    301  CG  LEU    38      46.010 -18.046 -15.765  1.00  0.00
ATOM    302  CD1 LEU    38      45.298 -18.786 -16.833  1.00  0.00
ATOM    303  CD2 LEU    38      44.884 -17.205 -15.109  1.00  0.00
ATOM    304  C   LEU    38      48.012 -19.333 -12.607  1.00  0.00
ATOM    305  O   LEU    38      47.261 -19.660 -11.716  1.00  0.00
ATOM    306  OXT LEU    38      49.104 -19.891 -12.693  1.00  0.00
TER
END
