# Supplementary material for: In silico approaches for predicting the half-life of natural and modified peptides in blood
Source: PLoS One. 2018 Jun 1;13(6):e0196829. doi: 10.1371/journal.pone.0196829 (PMC5983457; doi:10.1371/journal.pone.0196829)
Supplement: S3 File — (ZIP) [file pone.0196829.s009.zip › 3may2018_261_pdb_files/1974.pdb]

PFRMAT TS
TARGET p1974
AUTHOR Raghava-GPS-serv
METHOD PEPSTR
MODEL  1  REFINED
PARENT N/A
ATOM      1  N   SER     1       8.571 -19.880  10.043  1.00  0.00
ATOM      2  CA  SER     1       8.188 -19.166   8.819  1.00  0.00
ATOM      3  CB  SER     1       6.931 -19.754   8.151  1.00  0.00
ATOM      4  OG  SER     1       6.668 -19.011   6.993  1.00  0.00
ATOM      5  C   SER     1       7.888 -17.669   9.036  1.00  0.00
ATOM      6  O   SER     1       7.044 -17.367   9.925  1.00  0.00
ATOM      7  N   PRO     2       8.436 -16.695   8.262  1.00  0.00
ATOM      8  CD  PRO     2       9.669 -16.950   7.439  1.00  0.00
ATOM      9  CG  PRO     2      10.296 -15.595   7.214  1.00  0.00
ATOM     10  CB  PRO     2       9.053 -14.659   7.271  1.00  0.00
ATOM     11  CA  PRO     2       8.001 -15.295   8.232  1.00  0.00
ATOM     12  C   PRO     2       6.552 -15.140   7.678  1.00  0.00
ATOM     13  O   PRO     2       5.913 -14.111   7.974  1.00  0.00
ATOM     14  N   ARG     3       6.019 -16.173   7.087  1.00  0.00
ATOM     15  CA  ARG     3       4.588 -16.285   6.729  1.00  0.00
ATOM     16  CB  ARG     3       4.296 -16.105   5.212  1.00  0.00
ATOM     17  CG  ARG     3       2.881 -15.654   4.833  1.00  0.00
ATOM     18  CD  ARG     3       2.570 -14.324   5.429  1.00  0.00
ATOM     19  NE  ARG     3       1.668 -14.290   6.534  1.00  0.00
ATOM     20  CZ  ARG     3       1.916 -13.942   7.790  1.00  0.00
ATOM     21  C   ARG     3       3.986 -17.550   7.402  1.00  0.00
ATOM     22  O   ARG     3       3.190 -18.264   6.803  1.00  0.00
ATOM     23  N   GLY     4       4.256 -17.695   8.695  1.00  0.00
ATOM     24  CA  GLY     4       3.308 -18.435   9.556  1.00  0.00
ATOM     25  C   GLY     4       2.001 -17.612   9.828  1.00  0.00
ATOM     26  O   GLY     4       1.952 -16.377  10.117  1.00  0.00
ATOM     27  N   ASP     5       0.837 -18.250   9.646  1.00  0.00
ATOM     28  CA  ASP     5      -0.554 -17.694   9.533  1.00  0.00
ATOM     29  CB  ASP     5      -0.897 -17.336   8.019  1.00  0.00
ATOM     30  CG  ASP     5      -1.628 -15.980   8.057  1.00  0.00
ATOM     31  OD1 ASP     5      -1.212 -15.092   7.283  1.00  0.00
ATOM     32  OD2 ASP     5      -2.653 -15.788   8.711  1.00  0.00
ATOM     33  C   ASP     5      -1.561 -18.659  10.164  1.00  0.00
ATOM     34  O   ASP     5      -1.244 -19.833  10.130  1.00  0.00
ATOM     35  N   LEU     6      -2.695 -18.191  10.630  1.00  0.00
ATOM     36  CA  LEU     6      -3.942 -19.024  10.797  1.00  0.00
ATOM     37  CB  LEU     6      -4.648 -18.508  12.112  1.00  0.00
ATOM     38  CG  LEU     6      -3.802 -18.577  13.371  1.00  0.00
ATOM     39  CD1 LEU     6      -4.734 -18.572  14.586  1.00  0.00
ATOM     40  CD2 LEU     6      -3.013 -19.865  13.464  1.00  0.00
ATOM     41  C   LEU     6      -4.812 -18.968   9.552  1.00  0.00
ATOM     42  O   LEU     6      -5.879 -19.649   9.582  1.00  0.00
ATOM     43  N   ALA     7      -4.396 -18.311   8.476  1.00  0.00
ATOM     44  CA  ALA     7      -5.009 -17.996   7.196  1.00  0.00
ATOM     45  CB  ALA     7      -4.892 -19.106   6.161  1.00  0.00
ATOM     46  C   ALA     7      -6.420 -17.400   7.427  1.00  0.00
ATOM     47  O   ALA     7      -6.574 -16.192   7.645  1.00  0.00
ATOM     48  N   VAL     8      -7.416 -18.282   7.359  1.00  0.00
ATOM     49  CA  VAL     8      -8.833 -17.941   7.574  1.00  0.00
ATOM     50  CB  VAL     8      -9.681 -18.956   6.739  1.00  0.00
ATOM     51  CG1 VAL     8     -10.053 -20.154   7.541  1.00  0.00
ATOM     52  CG2 VAL     8     -10.925 -18.266   6.108  1.00  0.00
ATOM     53  C   VAL     8      -9.306 -17.802   9.035  1.00  0.00
ATOM     54  O   VAL     8     -10.140 -16.923   9.408  1.00  0.00
ATOM     55  N   LEU     9      -8.631 -18.524   9.966  1.00  0.00
ATOM     56  CA  LEU     9      -8.913 -18.438  11.382  1.00  0.00
ATOM     57  CB  LEU     9      -8.688 -19.821  12.077  1.00  0.00
ATOM     58  CG  LEU     9      -8.925 -19.796  13.564  1.00  0.00
ATOM     59  CD1 LEU     9     -10.234 -19.016  14.013  1.00  0.00
ATOM     60  CD2 LEU     9      -9.148 -21.263  13.947  1.00  0.00
ATOM     61  C   LEU     9      -8.161 -17.256  12.056  1.00  0.00
ATOM     62  O   LEU     9      -7.373 -17.420  12.990  1.00  0.00
ATOM     63  N   GLY    10      -8.357 -16.043  11.577  1.00  0.00
ATOM     64  CA  GLY    10      -8.040 -14.872  12.466  1.00  0.00
ATOM     65  C   GLY    10      -6.656 -14.302  12.314  1.00  0.00
ATOM     66  O   GLY    10      -6.358 -13.460  11.463  1.00  0.00
ATOM     67  N   HIE    11      -5.811 -14.717  13.284  1.00  0.00
ATOM     68  CA  HIE    11      -4.532 -13.987  13.462  1.00  0.00
ATOM     69  CB  HIE    11      -3.895 -14.348  14.816  1.00  0.00
ATOM     70  CG  HIE    11      -3.001 -13.262  15.389  1.00  0.00
ATOM     71  ND1 HIE    11      -2.787 -12.008  14.887  1.00  0.00
ATOM     72  CE1 HIE    11      -1.946 -11.425  15.764  1.00  0.00
ATOM     73  NE2 HIE    11      -1.526 -12.317  16.622  1.00  0.00
ATOM     74  CD2 HIE    11      -2.096 -13.525  16.400  1.00  0.00
ATOM     75  C   HIE    11      -3.497 -14.147  12.325  1.00  0.00
ATOM     76  O   HIE    11      -3.597 -15.078  11.479  1.00  0.00
ATOM     77  N   LYS    12      -2.601 -13.146  12.264  1.00  0.00
ATOM     78  CA  LYS    12      -1.500 -12.922  11.318  1.00  0.00
ATOM     79  CB  LYS    12      -1.984 -11.700  10.482  1.00  0.00
ATOM     80  CG  LYS    12      -3.273 -11.860   9.690  1.00  0.00
ATOM     81  CD  LYS    12      -3.242 -12.559   8.301  1.00  0.00
ATOM     82  CE  LYS    12      -4.581 -13.247   8.009  1.00  0.00
ATOM     83  NZ  LYS    12      -4.953 -14.334   8.983  1.00  0.00
ATOM     84  C   LYS    12      -0.100 -12.843  11.906  1.00  0.00
ATOM     85  O   LYS    12       0.890 -12.663  11.129  1.00  0.00
ATOM     86  N   TYR    13       0.091 -13.034  13.228  1.00  0.00
ATOM     87  CA  TYR    13       1.313 -12.791  13.940  1.00  0.00
ATOM     88  CB  TYR    13       2.265 -13.954  13.843  1.00  0.00
ATOM     89  CG  TYR    13       1.711 -15.279  14.418  1.00  0.00
ATOM     90  CD1 TYR    13       1.036 -16.150  13.541  1.00  0.00
ATOM     91  CE1 TYR    13       0.437 -17.362  13.988  1.00  0.00
ATOM     92  CZ  TYR    13       0.480 -17.624  15.386  1.00  0.00
ATOM     93  CE2 TYR    13       1.160 -16.707  16.295  1.00  0.00
ATOM     94  CD2 TYR    13       1.710 -15.514  15.807  1.00  0.00
ATOM     95  C   TYR    13       1.921 -11.441  13.722  1.00  0.00
ATOM     96  O   TYR    13       1.248 -10.469  13.522  1.00  0.00
ATOM     97  OXT TYR    13       3.115 -11.251  13.945  1.00  0.00
TER
END
