# Supplementary material for: In silico approaches for predicting the half-life of natural and modified peptides in blood
Source: PLoS One. 2018 Jun 1;13(6):e0196829. doi: 10.1371/journal.pone.0196829 (PMC5983457; doi:10.1371/journal.pone.0196829)
Supplement: S3 File — (ZIP) [file pone.0196829.s009.zip › 3may2018_261_pdb_files/1977.pdb]

PFRMAT TS
TARGET p1977
AUTHOR Raghava-GPS-serv
METHOD PEPSTR
MODEL  1  REFINED
PARENT N/A
ATOM      1  N   ILE     1       6.761 -18.735   3.061  1.00  0.00
ATOM      2  CA  ILE     1       8.251 -18.880   2.754  1.00  0.00
ATOM      3  CB  ILE     1       8.825 -19.911   3.690  1.00  0.00
ATOM      4  CG2 ILE     1       8.590 -21.423   3.219  1.00  0.00
ATOM      5  CG1 ILE     1      10.337 -19.809   3.864  1.00  0.00
ATOM      6  CD1 ILE     1      10.958 -20.640   4.992  1.00  0.00
ATOM      7  C   ILE     1       8.533 -19.144   1.276  1.00  0.00
ATOM      8  O   ILE     1       7.668 -19.749   0.608  1.00  0.00
ATOM      9  N   ARG     2       9.712 -18.642   0.697  1.00  0.00
ATOM     10  CA  ARG     2       9.934 -18.554  -0.754  1.00  0.00
ATOM     11  CB  ARG     2      10.994 -17.505  -1.064  1.00  0.00
ATOM     12  CG  ARG     2      11.173 -17.005  -2.512  1.00  0.00
ATOM     13  CD  ARG     2       9.926 -16.872  -3.430  1.00  0.00
ATOM     14  NE  ARG     2       9.597 -18.107  -4.092  1.00  0.00
ATOM     15  CZ  ARG     2       8.660 -18.254  -5.013  1.00  0.00
ATOM     16  C   ARG     2      10.201 -19.931  -1.435  1.00  0.00
ATOM     17  O   ARG     2      10.844 -19.980  -2.488  1.00  0.00
ATOM     18  N   ARG     3       9.659 -21.012  -0.838  1.00  0.00
ATOM     19  CA  ARG     3       9.474 -22.335  -1.422  1.00  0.00
ATOM     20  CB  ARG     3       8.751 -23.306  -0.478  1.00  0.00
ATOM     21  CG  ARG     3       7.383 -22.869  -0.140  1.00  0.00
ATOM     22  CD  ARG     3       6.572 -23.987   0.564  1.00  0.00
ATOM     23  NE  ARG     3       5.139 -23.734   0.560  1.00  0.00
ATOM     24  CZ  ARG     3       4.221 -24.458   1.117  1.00  0.00
ATOM     25  C   ARG     3       8.808 -22.200  -2.846  1.00  0.00
ATOM     26  O   ARG     3       8.326 -21.137  -3.145  1.00  0.00
ATOM     27  N   ALA     4       8.555 -23.257  -3.636  1.00  0.00
ATOM     28  CA  ALA     4       7.280 -23.316  -4.486  1.00  0.00
ATOM     29  CB  ALA     4       7.390 -24.484  -5.512  1.00  0.00
ATOM     30  C   ALA     4       6.035 -23.534  -3.642  1.00  0.00
ATOM     31  O   ALA     4       5.962 -24.415  -2.762  1.00  0.00
ATOM     32  N   ASP     5       4.972 -22.832  -4.064  1.00  0.00
ATOM     33  CA  ASP     5       3.663 -22.807  -3.374  1.00  0.00
ATOM     34  CB  ASP     5       3.619 -21.568  -2.393  1.00  0.00
ATOM     35  CG  ASP     5       2.670 -21.751  -1.253  1.00  0.00
ATOM     36  OD1 ASP     5       3.046 -21.634  -0.075  1.00  0.00
ATOM     37  OD2 ASP     5       1.435 -21.923  -1.500  1.00  0.00
ATOM     38  C   ASP     5       2.519 -22.641  -4.380  1.00  0.00
ATOM     39  O   ASP     5       2.575 -21.868  -5.350  1.00  0.00
ATOM     40  N   ARG     6       1.371 -23.326  -4.159  1.00  0.00
ATOM     41  CA  ARG     6       0.228 -23.199  -5.024  1.00  0.00
ATOM     42  CB  ARG     6       0.249 -24.276  -6.074  1.00  0.00
ATOM     43  CG  ARG     6      -0.627 -24.070  -7.364  1.00  0.00
ATOM     44  CD  ARG     6      -0.573 -22.707  -8.122  1.00  0.00
ATOM     45  NE  ARG     6      -1.096 -21.577  -7.344  1.00  0.00
ATOM     46  CZ  ARG     6      -0.666 -20.335  -7.304  1.00  0.00
ATOM     47  C   ARG     6      -1.153 -22.870  -4.406  1.00  0.00
ATOM     48  O   ARG     6      -2.179 -22.996  -5.050  1.00  0.00
ATOM     49  N   ALA     7      -1.197 -22.441  -3.158  1.00  0.00
ATOM     50  CA  ALA     7      -2.386 -22.023  -2.437  1.00  0.00
ATOM     51  CB  ALA     7      -2.047 -21.632  -1.037  1.00  0.00
ATOM     52  C   ALA     7      -3.084 -20.844  -3.171  1.00  0.00
ATOM     53  O   ALA     7      -2.501 -20.019  -3.884  1.00  0.00
ATOM     54  N   ALA     8      -4.371 -20.653  -2.898  1.00  0.00
ATOM     55  CA  ALA     8      -5.208 -19.593  -3.464  1.00  0.00
ATOM     56  CB  ALA     8      -6.516 -20.261  -3.804  1.00  0.00
ATOM     57  C   ALA     8      -5.213 -18.379  -2.522  1.00  0.00
ATOM     58  O   ALA     8      -6.244 -18.161  -1.859  1.00  0.00
ATOM     59  N   VAL     9      -4.156 -17.612  -2.581  1.00  0.00
ATOM     60  CA  VAL     9      -3.850 -16.502  -1.601  1.00  0.00
ATOM     61  CB  VAL     9      -3.644 -17.125  -0.227  1.00  0.00
ATOM     62  CG1 VAL     9      -2.445 -18.001  -0.153  1.00  0.00
ATOM     63  CG2 VAL     9      -3.811 -16.283   1.015  1.00  0.00
ATOM     64  C   VAL     9      -2.758 -15.586  -2.065  1.00  0.00
ATOM     65  O   VAL     9      -1.990 -16.002  -2.920  1.00  0.00
ATOM     66  N   PRO    10      -2.582 -14.333  -1.600  1.00  0.00
ATOM     67  CD  PRO    10      -3.553 -13.565  -0.929  1.00  0.00
ATOM     68  CG  PRO    10      -3.240 -12.119  -1.305  1.00  0.00
ATOM     69  CB  PRO    10      -1.761 -12.066  -1.600  1.00  0.00
ATOM     70  CA  PRO    10      -1.427 -13.481  -2.046  1.00  0.00
ATOM     71  C   PRO    10      -0.053 -13.973  -1.600  1.00  0.00
ATOM     72  O   PRO    10       0.032 -14.744  -0.645  1.00  0.00
ATOM     73  N   GLY    11       1.031 -13.493  -2.266  1.00  0.00
ATOM     74  CA  GLY    11       2.429 -14.072  -2.110  1.00  0.00
ATOM     75  C   GLY    11       3.040 -13.720  -3.469  1.00  0.00
ATOM     76  O   GLY    11       2.659 -12.815  -4.236  1.00  0.00
ATOM     77  N   GLY    12       4.224 -14.371  -3.661  1.00  0.00
ATOM     78  CA  GLY    12       5.234 -14.279  -4.734  1.00  0.00
ATOM     79  C   GLY    12       6.617 -13.900  -4.181  1.00  0.00
ATOM     80  O   GLY    12       7.576 -14.700  -4.281  1.00  0.00
ATOM     81  N   GLY    13       6.649 -12.696  -3.481  1.00  0.00
ATOM     82  CA  GLY    13       7.496 -12.485  -2.367  1.00  0.00
ATOM     83  C   GLY    13       6.859 -13.002  -1.009  1.00  0.00
ATOM     84  O   GLY    13       5.632 -13.172  -1.005  1.00  0.00
ATOM     85  N   GLY    14       7.714 -13.372  -0.064  1.00  0.00
ATOM     86  CA  GLY    14       7.299 -13.959   1.204  1.00  0.00
ATOM     87  C   GLY    14       6.713 -15.365   1.106  1.00  0.00
ATOM     88  O   GLY    14       7.575 -16.242   0.896  1.00  0.00
ATOM     89  N   ARG    15       5.347 -15.485   1.094  1.00  0.00
ATOM     90  CA  ARG    15       4.717 -16.786   0.668  1.00  0.00
ATOM     91  CB  ARG    15       3.194 -16.856   0.873  1.00  0.00
ATOM     92  CG  ARG    15       2.750 -18.348   0.719  1.00  0.00
ATOM     93  CD  ARG    15       1.252 -18.391   0.740  1.00  0.00
ATOM     94  NE  ARG    15       0.756 -19.194  -0.363  1.00  0.00
ATOM     95  CZ  ARG    15       0.603 -18.688  -1.586  1.00  0.00
ATOM     96  C   ARG    15       5.131 -17.025  -0.735  1.00  0.00
ATOM     97  O   ARG    15       4.963 -16.140  -1.595  1.00  0.00
ATOM     98  N   GLY    16       5.692 -18.179  -1.122  1.00  0.00
ATOM     99  CA  GLY    16       6.366 -18.344  -2.450  1.00  0.00
ATOM    100  C   GLY    16       5.522 -18.589  -3.681  1.00  0.00
ATOM    101  O   GLY    16       5.530 -19.666  -4.248  1.00  0.00
ATOM    102  N   ASP    17       4.660 -17.590  -4.121  1.00  0.00
ATOM    103  CA  ASP    17       3.576 -17.802  -5.112  1.00  0.00
ATOM    104  CB  ASP    17       2.529 -16.730  -5.099  1.00  0.00
ATOM    105  CG  ASP    17       1.252 -17.289  -5.692  1.00  0.00
ATOM    106  OD1 ASP    17       1.276 -17.520  -6.887  1.00  0.00
ATOM    107  OD2 ASP    17       0.421 -17.761  -4.853  1.00  0.00
ATOM    108  C   ASP    17       4.132 -17.982  -6.596  1.00  0.00
ATOM    109  O   ASP    17       5.423 -17.869  -6.802  1.00  0.00
ATOM    110  OXT ASP    17       3.380 -18.320  -7.507  1.00  0.00
TER
END
