# Supplementary material for: In silico approaches for predicting the half-life of natural and modified peptides in blood
Source: PLoS One. 2018 Jun 1;13(6):e0196829. doi: 10.1371/journal.pone.0196829 (PMC5983457; doi:10.1371/journal.pone.0196829)
Supplement: S3 File — (ZIP) [file pone.0196829.s009.zip › 3may2018_261_pdb_files/1987.pdb]

PFRMAT TS
TARGET p1987
AUTHOR Raghava-GPS-serv
METHOD PEPSTR
MODEL  1  REFINED
PARENT N/A
ATOM      1  N   ASN     1      -0.843  -7.469  -1.489  1.00  0.00
ATOM      2  CA  ASN     1      -1.588  -6.247  -1.121  1.00  0.00
ATOM      3  CB  ASN     1      -3.060  -6.486  -1.607  1.00  0.00
ATOM      4  CG  ASN     1      -3.919  -5.239  -1.604  1.00  0.00
ATOM      5  OD1 ASN     1      -4.539  -4.937  -0.629  1.00  0.00
ATOM      6  ND2 ASN     1      -3.949  -4.488  -2.654  1.00  0.00
ATOM      7  C   ASN     1      -1.443  -5.847   0.373  1.00  0.00
ATOM      8  O   ASN     1      -0.971  -6.706   1.199  1.00  0.00
ATOM      9  N   ILE     2      -1.788  -4.619   0.716  1.00  0.00
ATOM     10  CA  ILE     2      -1.906  -4.101   2.109  1.00  0.00
ATOM     11  CB  ILE     2      -1.911  -2.507   2.111  1.00  0.00
ATOM     12  CG2 ILE     2      -3.207  -1.865   1.450  1.00  0.00
ATOM     13  CG1 ILE     2      -1.483  -1.956   3.416  1.00  0.00
ATOM     14  CD1 ILE     2      -1.013  -0.431   3.448  1.00  0.00
ATOM     15  C   ILE     2      -3.029  -4.753   2.830  1.00  0.00
ATOM     16  O   ILE     2      -2.841  -5.177   3.995  1.00  0.00
ATOM     17  N   SER     3      -4.176  -5.103   2.183  1.00  0.00
ATOM     18  CA  SER     3      -5.347  -5.457   2.986  1.00  0.00
ATOM     19  CB  SER     3      -6.627  -5.123   2.118  1.00  0.00
ATOM     20  OG  SER     3      -7.863  -5.466   2.726  1.00  0.00
ATOM     21  C   SER     3      -5.383  -6.861   3.488  1.00  0.00
ATOM     22  O   SER     3      -4.528  -7.677   3.274  1.00  0.00
ATOM     23  N   HIE     4      -6.371  -7.285   4.367  1.00  0.00
ATOM     24  CA  HIE     4      -6.381  -8.561   5.113  1.00  0.00
ATOM     25  CB  HIE     4      -7.030  -8.310   6.544  1.00  0.00
ATOM     26  CG  HIE     4      -6.438  -9.170   7.638  1.00  0.00
ATOM     27  ND1 HIE     4      -6.179 -10.530   7.603  1.00  0.00
ATOM     28  CE1 HIE     4      -5.599 -10.883   8.833  1.00  0.00
ATOM     29  NE2 HIE     4      -5.512  -9.792   9.545  1.00  0.00
ATOM     30  CD2 HIE     4      -5.947  -8.686   8.821  1.00  0.00
ATOM     31  C   HIE     4      -7.144  -9.629   4.283  1.00  0.00
ATOM     32  O   HIE     4      -8.115 -10.275   4.753  1.00  0.00
ATOM     33  N   THR     5      -6.772  -9.757   2.966  1.00  0.00
ATOM     34  CA  THR     5      -7.497 -10.571   2.002  1.00  0.00
ATOM     35  CB  THR     5      -7.099 -10.067   0.571  1.00  0.00
ATOM     36  CG2 THR     5      -7.091  -8.579   0.267  1.00  0.00
ATOM     37  OG1 THR     5      -5.754 -10.323   0.446  1.00  0.00
ATOM     38  C   THR     5      -7.300 -12.030   2.072  1.00  0.00
ATOM     39  O   THR     5      -6.647 -12.466   3.019  1.00  0.00
ATOM     40  N   LYS     6      -7.927 -12.858   1.178  1.00  0.00
ATOM     41  CA  LYS     6      -7.736 -14.343   1.232  1.00  0.00
ATOM     42  CB  LYS     6      -8.684 -15.010   0.196  1.00  0.00
ATOM     43  CG  LYS     6      -8.376 -14.759  -1.361  1.00  0.00
ATOM     44  CD  LYS     6      -7.347 -15.830  -2.002  1.00  0.00
ATOM     45  CE  LYS     6      -6.928 -15.603  -3.472  1.00  0.00
ATOM     46  NZ  LYS     6      -5.841 -16.501  -3.862  1.00  0.00
ATOM     47  C   LYS     6      -6.265 -14.666   1.105  1.00  0.00
ATOM     48  O   LYS     6      -5.783 -15.642   1.600  1.00  0.00
ATOM     49  N   GLU     7      -5.522 -13.853   0.348  1.00  0.00
ATOM     50  CA  GLU     7      -4.016 -14.145   0.274  1.00  0.00
ATOM     51  CB  GLU     7      -3.346 -13.356  -0.872  1.00  0.00
ATOM     52  CG  GLU     7      -2.099 -14.144  -1.382  1.00  0.00
ATOM     53  CD  GLU     7      -2.496 -15.319  -2.308  1.00  0.00
ATOM     54  OE1 GLU     7      -1.555 -16.109  -2.620  1.00  0.00
ATOM     55  OE2 GLU     7      -3.683 -15.658  -2.506  1.00  0.00
ATOM     56  C   GLU     7      -3.280 -13.839   1.602  1.00  0.00
ATOM     57  O   GLU     7      -2.225 -14.457   1.950  1.00  0.00
ATOM     58  N   LYS     8      -3.923 -13.053   2.473  1.00  0.00
ATOM     59  CA  LYS     8      -3.351 -12.808   3.810  1.00  0.00
ATOM     60  CB  LYS     8      -3.510 -11.342   4.232  1.00  0.00
ATOM     61  CG  LYS     8      -2.368 -10.822   5.188  1.00  0.00
ATOM     62  CD  LYS     8      -2.170  -9.296   5.086  1.00  0.00
ATOM     63  CE  LYS     8      -1.667  -8.785   3.773  1.00  0.00
ATOM     64  NZ  LYS     8      -1.141  -7.425   3.779  1.00  0.00
ATOM     65  C   LYS     8      -3.785 -13.837   4.889  1.00  0.00
ATOM     66  O   LYS     8      -2.939 -14.308   5.605  1.00  0.00
ATOM     67  N   LYS     9      -5.015 -14.271   4.791  1.00  0.00
ATOM     68  CA  LYS     9      -5.661 -15.327   5.577  1.00  0.00
ATOM     69  CB  LYS     9      -7.166 -15.110   5.508  1.00  0.00
ATOM     70  CG  LYS     9      -7.609 -13.814   6.203  1.00  0.00
ATOM     71  CD  LYS     9      -9.137 -13.813   6.461  1.00  0.00
ATOM     72  CE  LYS     9      -9.431 -12.740   7.519  1.00  0.00
ATOM     73  NZ  LYS     9      -8.905 -11.345   7.203  1.00  0.00
ATOM     74  C   LYS     9      -5.316 -16.788   5.135  1.00  0.00
ATOM     75  O   LYS     9      -4.886 -17.492   6.035  1.00  0.00
ATOM     76  N   LYS    10      -5.600 -17.229   3.885  1.00  0.00
ATOM     77  CA  LYS    10      -5.624 -18.641   3.455  1.00  0.00
ATOM     78  CB  LYS    10      -7.100 -19.033   3.291  1.00  0.00
ATOM     79  CG  LYS    10      -7.945 -19.179   4.580  1.00  0.00
ATOM     80  CD  LYS    10      -7.484 -20.226   5.579  1.00  0.00
ATOM     81  CE  LYS    10      -7.776 -21.654   5.076  1.00  0.00
ATOM     82  NZ  LYS    10      -6.888 -22.514   5.908  1.00  0.00
ATOM     83  C   LYS    10      -4.773 -18.788   2.221  1.00  0.00
ATOM     84  O   LYS    10      -4.783 -19.866   1.682  1.00  0.00
ATOM     85  N   GLY    11      -3.955 -17.846   1.800  1.00  0.00
ATOM     86  CA  GLY    11      -3.164 -17.853   0.526  1.00  0.00
ATOM     87  C   GLY    11      -2.003 -18.819   0.596  1.00  0.00
ATOM     88  O   GLY    11      -1.329 -18.936   1.621  1.00  0.00
ATOM     89  N   LYS    12      -1.818 -19.614  -0.452  1.00  0.00
ATOM     90  CA  LYS    12      -0.801 -20.694  -0.623  1.00  0.00
ATOM     91  CB  LYS    12       0.575 -20.063  -1.080  1.00  0.00
ATOM     92  CG  LYS    12       0.266 -19.316  -2.405  1.00  0.00
ATOM     93  CD  LYS    12       1.559 -18.711  -3.014  1.00  0.00
ATOM     94  CE  LYS    12       1.064 -17.949  -4.353  1.00  0.00
ATOM     95  NZ  LYS    12       0.471 -16.611  -4.146  1.00  0.00
ATOM     96  C   LYS    12      -0.715 -21.732   0.521  1.00  0.00
ATOM     97  O   LYS    12      -1.753 -22.350   0.819  1.00  0.00
ATOM     98  N   ALA    13       0.420 -21.829   1.223  1.00  0.00
ATOM     99  CA  ALA    13       0.578 -22.856   2.280  1.00  0.00
ATOM    100  CB  ALA    13       2.053 -22.881   2.748  1.00  0.00
ATOM    101  C   ALA    13      -0.461 -22.737   3.364  1.00  0.00
ATOM    102  O   ALA    13      -0.914 -23.683   3.987  1.00  0.00
ATOM    103  N   LYS    14      -0.939 -21.521   3.647  1.00  0.00
ATOM    104  CA  LYS    14      -2.016 -21.233   4.689  1.00  0.00
ATOM    105  CB  LYS    14      -2.246 -19.686   4.859  1.00  0.00
ATOM    106  CG  LYS    14      -1.038 -19.045   5.616  1.00  0.00
ATOM    107  CD  LYS    14      -1.163 -17.516   5.417  1.00  0.00
ATOM    108  CE  LYS    14      -0.934 -17.095   4.015  1.00  0.00
ATOM    109  NZ  LYS    14      -0.783 -15.674   3.819  1.00  0.00
ATOM    110  C   LYS    14      -3.399 -21.847   4.378  1.00  0.00
ATOM    111  O   LYS    14      -4.260 -21.988   5.330  1.00  0.00
ATOM    112  N   LYS    15      -3.572 -22.400   3.174  1.00  0.00
ATOM    113  CA  LYS    15      -4.687 -23.335   2.924  1.00  0.00
ATOM    114  CB  LYS    15      -4.485 -23.979   1.524  1.00  0.00
ATOM    115  CG  LYS    15      -5.580 -25.012   1.086  1.00  0.00
ATOM    116  CD  LYS    15      -5.229 -25.711  -0.284  1.00  0.00
ATOM    117  CE  LYS    15      -6.317 -26.607  -0.884  1.00  0.00
ATOM    118  NZ  LYS    15      -5.859 -26.966  -2.243  1.00  0.00
ATOM    119  C   LYS    15      -4.620 -24.486   3.930  1.00  0.00
ATOM    120  O   LYS    15      -5.572 -24.774   4.595  1.00  0.00
ATOM    121  N   LYS    16      -3.451 -25.117   4.183  1.00  0.00
ATOM    122  CA  LYS    16      -3.082 -26.207   5.063  1.00  0.00
ATOM    123  CB  LYS    16      -1.780 -26.803   4.587  1.00  0.00
ATOM    124  CG  LYS    16      -1.761 -28.333   5.019  1.00  0.00
ATOM    125  CD  LYS    16      -0.287 -28.854   5.397  1.00  0.00
ATOM    126  CE  LYS    16       0.430 -28.304   6.597  1.00  0.00
ATOM    127  NZ  LYS    16      -0.061 -28.867   7.916  1.00  0.00
ATOM    128  C   LYS    16      -2.949 -25.702   6.485  1.00  0.00
ATOM    129  O   LYS    16      -2.438 -26.473   7.333  1.00  0.00
ATOM    130  N   ARG    17      -3.422 -24.502   6.836  1.00  0.00
ATOM    131  CA  ARG    17      -3.551 -24.058   8.249  1.00  0.00
ATOM    132  CB  ARG    17      -3.036 -22.613   8.293  1.00  0.00
ATOM    133  CG  ARG    17      -2.988 -21.808   9.650  1.00  0.00
ATOM    134  CD  ARG    17      -4.174 -20.979  10.075  1.00  0.00
ATOM    135  NE  ARG    17      -3.834 -20.220  11.333  1.00  0.00
ATOM    136  CZ  ARG    17      -4.352 -20.367  12.577  1.00  0.00
ATOM    137  C   ARG    17      -4.981 -24.314   8.700  1.00  0.00
ATOM    138  O   ARG    17      -5.965 -23.801   8.186  1.00  0.00
ATOM    139  N   LEU    18      -5.141 -24.904   9.911  1.00  0.00
ATOM    140  CA  LEU    18      -6.434 -25.244  10.530  1.00  0.00
ATOM    141  CB  LEU    18      -6.210 -26.335  11.604  1.00  0.00
ATOM    142  CG  LEU    18      -7.350 -26.832  12.430  1.00  0.00
ATOM    143  CD1 LEU    18      -8.240 -27.659  11.514  1.00  0.00
ATOM    144  CD2 LEU    18      -6.931 -27.751  13.636  1.00  0.00
ATOM    145  C   LEU    18      -7.307 -23.994  10.995  1.00  0.00
ATOM    146  O   LEU    18      -6.848 -23.087  11.641  1.00  0.00
ATOM    147  N   THR    19      -8.614 -24.058  10.624  1.00  0.00
ATOM    148  CA  THR    19      -9.755 -23.207  11.140  1.00  0.00
ATOM    149  CB  THR    19     -10.989 -23.514  10.361  1.00  0.00
ATOM    150  CG2 THR    19     -10.787 -23.519   8.836  1.00  0.00
ATOM    151  OG1 THR    19     -11.541 -24.864  10.601  1.00  0.00
ATOM    152  C   THR    19      -9.983 -23.262  12.618  1.00  0.00
ATOM    153  O   THR    19     -11.138 -23.095  13.061  1.00  0.00
ATOM    154  N   LYS    20      -8.975 -23.465  13.506  1.00  0.00
ATOM    155  CA  LYS    20      -9.016 -23.537  14.998  1.00  0.00
ATOM    156  CB  LYS    20      -9.320 -24.932  15.557  1.00  0.00
ATOM    157  CG  LYS    20     -10.766 -25.420  15.281  1.00  0.00
ATOM    158  CD  LYS    20     -10.870 -26.170  13.899  1.00  0.00
ATOM    159  CE  LYS    20     -12.306 -26.376  13.556  1.00  0.00
ATOM    160  NZ  LYS    20     -12.958 -25.045  13.293  1.00  0.00
ATOM    161  C   LYS    20      -7.755 -22.915  15.659  1.00  0.00
ATOM    162  O   LYS    20      -6.894 -22.415  14.919  1.00  0.00
ATOM    163  OXT LYS    20      -7.691 -22.784  16.879  1.00  0.00
TER
END
