# Supplementary material for: In silico approaches for predicting the half-life of natural and modified peptides in blood
Source: PLoS One. 2018 Jun 1;13(6):e0196829. doi: 10.1371/journal.pone.0196829 (PMC5983457; doi:10.1371/journal.pone.0196829)
Supplement: S3 File — (ZIP) [file pone.0196829.s009.zip › 3may2018_261_pdb_files/1990.pdb]

PFRMAT TS
TARGET p1990
AUTHOR Raghava-GPS-serv
METHOD PEPSTR
MODEL  1  REFINED
PARENT N/A
ATOM      1  N   TYR     1      -0.955  -2.701  -0.091  1.00  0.00
ATOM      2  CA  TYR     1      -0.127  -1.530  -0.206  1.00  0.00
ATOM      3  CB  TYR     1       0.109  -1.084   1.206  1.00  0.00
ATOM      4  CG  TYR     1       1.136  -0.078   1.633  1.00  0.00
ATOM      5  CD1 TYR     1       1.928  -0.306   2.724  1.00  0.00
ATOM      6  CE1 TYR     1       2.771   0.707   3.138  1.00  0.00
ATOM      7  CZ  TYR     1       2.819   1.889   2.371  1.00  0.00
ATOM      8  CE2 TYR     1       1.944   2.103   1.286  1.00  0.00
ATOM      9  CD2 TYR     1       1.089   1.070   0.812  1.00  0.00
ATOM     10  C   TYR     1       1.156  -1.783  -1.040  1.00  0.00
ATOM     11  O   TYR     1       1.776  -2.834  -1.047  1.00  0.00
ATOM     12  N   GLY     2       1.511  -0.791  -1.879  1.00  0.00
ATOM     13  CA  GLY     2       2.727  -0.797  -2.665  1.00  0.00
ATOM     14  C   GLY     2       4.009  -1.251  -1.878  1.00  0.00
ATOM     15  O   GLY     2       4.911  -1.695  -2.566  1.00  0.00
ATOM     16  N   ARG     3       4.196  -1.032  -0.546  1.00  0.00
ATOM     17  CA  ARG     3       5.436  -1.340   0.227  1.00  0.00
ATOM     18  CB  ARG     3       5.240  -0.838   1.722  1.00  0.00
ATOM     19  CG  ARG     3       6.610  -0.631   2.502  1.00  0.00
ATOM     20  CD  ARG     3       6.394  -0.183   4.014  1.00  0.00
ATOM     21  NE  ARG     3       5.868   1.184   4.204  1.00  0.00
ATOM     22  CZ  ARG     3       6.015   2.035   5.223  1.00  0.00
ATOM     23  C   ARG     3       5.980  -2.787   0.114  1.00  0.00
ATOM     24  O   ARG     3       7.093  -3.081   0.504  1.00  0.00
ATOM     25  N   LYS     4       5.170  -3.632  -0.463  1.00  0.00
ATOM     26  CA  LYS     4       5.556  -5.055  -0.681  1.00  0.00
ATOM     27  CB  LYS     4       4.306  -5.962  -0.986  1.00  0.00
ATOM     28  CG  LYS     4       3.231  -5.907   0.163  1.00  0.00
ATOM     29  CD  LYS     4       2.130  -6.974  -0.067  1.00  0.00
ATOM     30  CE  LYS     4       1.252  -6.681  -1.313  1.00  0.00
ATOM     31  NZ  LYS     4       0.495  -5.337  -1.153  1.00  0.00
ATOM     32  C   LYS     4       6.617  -5.278  -1.734  1.00  0.00
ATOM     33  O   LYS     4       6.722  -6.326  -2.347  1.00  0.00
ATOM     34  N   LYS     5       7.450  -4.268  -1.925  1.00  0.00
ATOM     35  CA  LYS     5       8.514  -4.318  -3.011  1.00  0.00
ATOM     36  CB  LYS     5       8.967  -2.823  -3.070  1.00  0.00
ATOM     37  CG  LYS     5       9.699  -2.387  -4.351  1.00  0.00
ATOM     38  CD  LYS     5       9.033  -2.787  -5.640  1.00  0.00
ATOM     39  CE  LYS     5       7.562  -2.283  -5.729  1.00  0.00
ATOM     40  NZ  LYS     5       6.910  -2.786  -6.981  1.00  0.00
ATOM     41  C   LYS     5       9.747  -5.247  -2.675  1.00  0.00
ATOM     42  O   LYS     5      10.494  -5.575  -3.499  1.00  0.00
ATOM     43  N   ARG     6      10.001  -5.610  -1.398  1.00  0.00
ATOM     44  CA  ARG     6      11.150  -6.378  -0.967  1.00  0.00
ATOM     45  CB  ARG     6      11.049  -6.578   0.562  1.00  0.00
ATOM     46  CG  ARG     6      12.392  -6.609   1.242  1.00  0.00
ATOM     47  CD  ARG     6      12.136  -6.860   2.759  1.00  0.00
ATOM     48  NE  ARG     6      13.416  -7.012   3.582  1.00  0.00
ATOM     49  CZ  ARG     6      13.337  -6.997   4.943  1.00  0.00
ATOM     50  C   ARG     6      11.455  -7.634  -1.789  1.00  0.00
ATOM     51  O   ARG     6      12.647  -7.935  -1.946  1.00  0.00
ATOM     52  N   ARG     7      10.456  -8.277  -2.402  1.00  0.00
ATOM     53  CA  ARG     7      10.521  -9.435  -3.380  1.00  0.00
ATOM     54  CB  ARG     7       9.122  -9.896  -3.737  1.00  0.00
ATOM     55  CG  ARG     7       9.135 -11.247  -4.597  1.00  0.00
ATOM     56  CD  ARG     7       9.992 -12.399  -4.006  1.00  0.00
ATOM     57  NE  ARG     7      11.371 -12.525  -4.609  1.00  0.00
ATOM     58  CZ  ARG     7      11.877 -13.632  -5.087  1.00  0.00
ATOM     59  C   ARG     7      11.397  -9.062  -4.660  1.00  0.00
ATOM     60  O   ARG     7      12.202  -9.932  -5.063  1.00  0.00
ATOM     61  N   GLN     8      11.360  -7.861  -5.190  1.00  0.00
ATOM     62  CA  GLN     8      12.087  -7.346  -6.332  1.00  0.00
ATOM     63  CB  GLN     8      11.201  -6.387  -7.095  1.00  0.00
ATOM     64  CG  GLN     8       9.796  -6.955  -7.526  1.00  0.00
ATOM     65  CD  GLN     8       9.041  -5.941  -8.444  1.00  0.00
ATOM     66  OE1 GLN     8       8.166  -5.196  -8.008  1.00  0.00
ATOM     67  NE2 GLN     8       9.207  -6.074  -9.719  1.00  0.00
ATOM     68  C   GLN     8      13.461  -6.771  -5.960  1.00  0.00
ATOM     69  O   GLN     8      14.255  -6.415  -6.836  1.00  0.00
ATOM     70  N   ARG     9      13.681  -6.684  -4.632  1.00  0.00
ATOM     71  CA  ARG     9      14.988  -6.334  -4.005  1.00  0.00
ATOM     72  CB  ARG     9      14.747  -5.250  -2.830  1.00  0.00
ATOM     73  CG  ARG     9      16.066  -4.749  -2.105  1.00  0.00
ATOM     74  CD  ARG     9      17.023  -4.226  -3.157  1.00  0.00
ATOM     75  NE  ARG     9      18.460  -4.011  -2.745  1.00  0.00
ATOM     76  CZ  ARG     9      19.455  -4.903  -2.724  1.00  0.00
ATOM     77  C   ARG     9      15.724  -7.632  -3.653  1.00  0.00
ATOM     78  O   ARG     9      16.934  -7.674  -3.942  1.00  0.00
ATOM     79  N   ARG    10      15.188  -8.632  -3.041  1.00  0.00
ATOM     80  CA  ARG    10      15.850  -9.960  -2.988  1.00  0.00
ATOM     81  CB  ARG    10      15.304 -10.684  -1.711  1.00  0.00
ATOM     82  CG  ARG    10      16.316 -11.781  -1.348  1.00  0.00
ATOM     83  CD  ARG    10      16.583 -12.970  -2.285  1.00  0.00
ATOM     84  NE  ARG    10      17.472 -13.931  -1.631  1.00  0.00
ATOM     85  CZ  ARG    10      18.458 -14.643  -2.191  1.00  0.00
ATOM     86  C   ARG    10      15.754 -10.716  -4.306  1.00  0.00
ATOM     87  O   ARG    10      14.878 -11.597  -4.438  1.00  0.00
ATOM     88  N   ARG    11      16.563 -10.401  -5.309  1.00  0.00
ATOM     89  CA  ARG    11      16.646 -11.127  -6.603  1.00  0.00
ATOM     90  CB  ARG    11      17.297 -10.212  -7.651  1.00  0.00
ATOM     91  CG  ARG    11      16.511  -8.942  -7.919  1.00  0.00
ATOM     92  CD  ARG    11      17.117  -7.906  -8.880  1.00  0.00
ATOM     93  NE  ARG    11      16.254  -6.718  -8.850  1.00  0.00
ATOM     94  CZ  ARG    11      16.159  -5.797  -9.809  1.00  0.00
ATOM     95  C   ARG    11      17.233 -12.539  -6.485  1.00  0.00
ATOM     96  O   ARG    11      17.522 -13.104  -5.431  1.00  0.00
ATOM     97  OXT ARG    11      17.354 -13.249  -7.481  1.00  0.00
TER
END
