# Supplementary material for: In silico approaches for predicting the half-life of natural and modified peptides in blood
Source: PLoS One. 2018 Jun 1;13(6):e0196829. doi: 10.1371/journal.pone.0196829 (PMC5983457; doi:10.1371/journal.pone.0196829)
Supplement: S3 File — (ZIP) [file pone.0196829.s009.zip › 3may2018_261_pdb_files/1993.pdb]

PFRMAT TS
TARGET p1993
AUTHOR Raghava-GPS-serv
METHOD PEPSTR
MODEL  1  REFINED
PARENT N/A
ATOM      1  N   HIE     1     -12.443 -13.125  10.898  1.00  0.00
ATOM      2  CA  HIE     1     -11.679 -14.379  10.652  1.00  0.00
ATOM      3  CB  HIE     1     -10.648 -14.181   9.604  1.00  0.00
ATOM      4  CG  HIE     1      -9.829 -15.332   9.353  1.00  0.00
ATOM      5  ND1 HIE     1     -10.256 -16.608   8.825  1.00  0.00
ATOM      6  CE1 HIE     1      -9.085 -17.318   8.719  1.00  0.00
ATOM      7  NE2 HIE     1      -8.018 -16.504   9.077  1.00  0.00
ATOM      8  CD2 HIE     1      -8.468 -15.247   9.394  1.00  0.00
ATOM      9  C   HIE     1     -11.178 -15.023  11.935  1.00  0.00
ATOM     10  O   HIE     1     -10.765 -14.298  12.786  1.00  0.00
ATOM     11  N   SER     2     -11.310 -16.317  12.089  1.00  0.00
ATOM     12  CA  SER     2     -10.873 -17.010  13.306  1.00  0.00
ATOM     13  CB  SER     2     -12.111 -17.068  14.270  1.00  0.00
ATOM     14  OG  SER     2     -12.652 -15.791  14.497  1.00  0.00
ATOM     15  C   SER     2     -10.182 -18.294  13.023  1.00  0.00
ATOM     16  O   SER     2      -9.575 -18.852  13.852  1.00  0.00
ATOM     17  N   GLN     3     -10.264 -18.786  11.810  1.00  0.00
ATOM     18  CA  GLN     3      -9.838 -20.109  11.397  1.00  0.00
ATOM     19  CB  GLN     3     -10.540 -20.580  10.069  1.00  0.00
ATOM     20  CG  GLN     3     -12.126 -20.562  10.280  1.00  0.00
ATOM     21  CD  GLN     3     -12.856 -19.279   9.775  1.00  0.00
ATOM     22  OE1 GLN     3     -12.607 -18.136  10.126  1.00  0.00
ATOM     23  NE2 GLN     3     -13.865 -19.418   8.919  1.00  0.00
ATOM     24  C   GLN     3      -8.303 -20.219  11.253  1.00  0.00
ATOM     25  O   GLN     3      -7.572 -19.220  11.101  1.00  0.00
ATOM     26  N   GLY     4      -7.714 -21.425  11.417  1.00  0.00
ATOM     27  CA  GLY     4      -6.241 -21.748  11.478  1.00  0.00
ATOM     28  C   GLY     4      -5.677 -21.290  12.894  1.00  0.00
ATOM     29  O   GLY     4      -4.976 -22.083  13.517  1.00  0.00
ATOM     30  N   THR     5      -6.030 -20.032  13.389  1.00  0.00
ATOM     31  CA  THR     5      -5.757 -19.549  14.771  1.00  0.00
ATOM     32  CB  THR     5      -6.050 -18.093  15.065  1.00  0.00
ATOM     33  CG2 THR     5      -4.942 -17.245  14.507  1.00  0.00
ATOM     34  OG1 THR     5      -7.190 -17.634  14.478  1.00  0.00
ATOM     35  C   THR     5      -6.519 -20.496  15.727  1.00  0.00
ATOM     36  O   THR     5      -5.943 -20.968  16.699  1.00  0.00
ATOM     37  N   PHE     6      -7.789 -20.693  15.347  1.00  0.00
ATOM     38  CA  PHE     6      -8.526 -21.893  15.840  1.00  0.00
ATOM     39  CB  PHE     6      -9.977 -21.515  15.905  1.00  0.00
ATOM     40  CG  PHE     6     -10.859 -22.360  16.725  1.00  0.00
ATOM     41  CD1 PHE     6     -11.748 -23.302  16.175  1.00  0.00
ATOM     42  CE1 PHE     6     -12.742 -23.941  16.940  1.00  0.00
ATOM     43  CZ  PHE     6     -12.794 -23.685  18.302  1.00  0.00
ATOM     44  CE2 PHE     6     -11.851 -22.797  18.869  1.00  0.00
ATOM     45  CD2 PHE     6     -10.930 -22.118  18.123  1.00  0.00
ATOM     46  C   PHE     6      -8.280 -23.080  14.997  1.00  0.00
ATOM     47  O   PHE     6      -8.667 -23.002  13.830  1.00  0.00
ATOM     48  N   THR     7      -7.662 -24.156  15.489  1.00  0.00
ATOM     49  CA  THR     7      -7.174 -25.215  14.570  1.00  0.00
ATOM     50  CB  THR     7      -6.491 -26.249  15.439  1.00  0.00
ATOM     51  CG2 THR     7      -5.398 -25.715  16.427  1.00  0.00
ATOM     52  OG1 THR     7      -7.361 -26.946  16.227  1.00  0.00
ATOM     53  C   THR     7      -8.173 -25.917  13.729  1.00  0.00
ATOM     54  O   THR     7      -9.292 -26.082  14.125  1.00  0.00
ATOM     55  N   SER     8      -7.701 -26.394  12.591  1.00  0.00
ATOM     56  CA  SER     8      -8.504 -26.830  11.438  1.00  0.00
ATOM     57  CB  SER     8      -7.729 -27.023  10.165  1.00  0.00
ATOM     58  OG  SER     8      -6.922 -25.796   9.934  1.00  0.00
ATOM     59  C   SER     8      -9.301 -28.120  11.716  1.00  0.00
ATOM     60  O   SER     8      -9.918 -28.524  10.731  1.00  0.00
ATOM     61  N   ASP     9      -9.340 -28.732  12.885  1.00  0.00
ATOM     62  CA  ASP     9     -10.001 -29.970  13.188  1.00  0.00
ATOM     63  CB  ASP     9      -9.112 -30.679  14.227  1.00  0.00
ATOM     64  CG  ASP     9      -9.359 -30.169  15.583  1.00  0.00
ATOM     65  OD1 ASP     9     -10.147 -30.766  16.365  1.00  0.00
ATOM     66  OD2 ASP     9      -8.769 -29.149  15.968  1.00  0.00
ATOM     67  C   ASP     9     -11.486 -29.751  13.671  1.00  0.00
ATOM     68  O   ASP     9     -11.828 -28.670  14.176  1.00  0.00
ATOM     69  N   TYR    10     -12.300 -30.771  13.471  1.00  0.00
ATOM     70  CA  TYR    10     -13.684 -30.869  13.730  1.00  0.00
ATOM     71  CB  TYR    10     -14.485 -31.225  12.453  1.00  0.00
ATOM     72  CG  TYR    10     -14.641 -30.045  11.469  1.00  0.00
ATOM     73  CD1 TYR    10     -15.838 -29.341  11.546  1.00  0.00
ATOM     74  CE1 TYR    10     -16.101 -28.379  10.620  1.00  0.00
ATOM     75  CZ  TYR    10     -15.167 -28.087   9.612  1.00  0.00
ATOM     76  CE2 TYR    10     -13.944 -28.746   9.503  1.00  0.00
ATOM     77  CD2 TYR    10     -13.654 -29.785  10.505  1.00  0.00
ATOM     78  C   TYR    10     -13.999 -31.734  14.956  1.00  0.00
ATOM     79  O   TYR    10     -15.125 -31.684  15.425  1.00  0.00
ATOM     80  N   SER    11     -12.988 -32.392  15.612  1.00  0.00
ATOM     81  CA  SER    11     -13.061 -32.853  17.049  1.00  0.00
ATOM     82  CB  SER    11     -11.933 -33.785  17.407  1.00  0.00
ATOM     83  OG  SER    11     -12.071 -34.932  16.596  1.00  0.00
ATOM     84  C   SER    11     -13.331 -31.652  17.993  1.00  0.00
ATOM     85  O   SER    11     -14.355 -31.643  18.589  1.00  0.00
ATOM     86  N   LYS    12     -12.372 -30.679  18.051  1.00  0.00
ATOM     87  CA  LYS    12     -12.661 -29.270  18.495  1.00  0.00
ATOM     88  CB  LYS    12     -11.252 -28.709  18.972  1.00  0.00
ATOM     89  CG  LYS    12     -11.188 -27.297  19.553  1.00  0.00
ATOM     90  CD  LYS    12     -10.013 -26.393  18.994  1.00  0.00
ATOM     91  CE  LYS    12     -10.315 -25.896  17.555  1.00  0.00
ATOM     92  NZ  LYS    12     -10.185 -26.971  16.526  1.00  0.00
ATOM     93  C   LYS    12     -13.426 -28.616  17.419  1.00  0.00
ATOM     94  O   LYS    12     -12.871 -27.644  16.888  1.00  0.00
ATOM     95  N   TYR    13     -14.657 -29.028  17.006  1.00  0.00
ATOM     96  CA  TYR    13     -15.518 -28.540  15.912  1.00  0.00
ATOM     97  CB  TYR    13     -16.957 -28.677  16.444  1.00  0.00
ATOM     98  CG  TYR    13     -18.040 -28.221  15.505  1.00  0.00
ATOM     99  CD1 TYR    13     -18.439 -26.825  15.491  1.00  0.00
ATOM    100  CE1 TYR    13     -19.370 -26.307  14.554  1.00  0.00
ATOM    101  CZ  TYR    13     -19.847 -27.158  13.551  1.00  0.00
ATOM    102  CE2 TYR    13     -19.402 -28.494  13.504  1.00  0.00
ATOM    103  CD2 TYR    13     -18.461 -29.042  14.469  1.00  0.00
ATOM    104  C   TYR    13     -15.135 -27.115  15.457  1.00  0.00
ATOM    105  O   TYR    13     -15.454 -26.042  16.015  1.00  0.00
ATOM    106  N   LEU    14     -14.346 -27.051  14.284  1.00  0.00
ATOM    107  CA  LEU    14     -13.841 -25.864  13.626  1.00  0.00
ATOM    108  CB  LEU    14     -13.112 -26.212  12.285  1.00  0.00
ATOM    109  CG  LEU    14     -12.528 -25.074  11.443  1.00  0.00
ATOM    110  CD1 LEU    14     -11.533 -24.192  12.139  1.00  0.00
ATOM    111  CD2 LEU    14     -11.911 -25.567  10.095  1.00  0.00
ATOM    112  C   LEU    14     -14.847 -24.765  13.361  1.00  0.00
ATOM    113  O   LEU    14     -14.519 -23.589  13.637  1.00  0.00
ATOM    114  N   ASP    15     -16.028 -25.204  12.934  1.00  0.00
ATOM    115  CA  ASP    15     -17.056 -24.265  12.481  1.00  0.00
ATOM    116  CB  ASP    15     -18.012 -24.957  11.528  1.00  0.00
ATOM    117  CG  ASP    15     -19.091 -24.070  11.206  1.00  0.00
ATOM    118  OD1 ASP    15     -19.010 -23.316  10.202  1.00  0.00
ATOM    119  OD2 ASP    15     -20.052 -24.143  12.001  1.00  0.00
ATOM    120  C   ASP    15     -17.698 -23.472  13.670  1.00  0.00
ATOM    121  O   ASP    15     -18.218 -22.423  13.431  1.00  0.00
ATOM    122  N   SER    16     -17.421 -23.795  14.946  1.00  0.00
ATOM    123  CA  SER    16     -17.679 -22.841  16.046  1.00  0.00
ATOM    124  CB  SER    16     -17.484 -23.483  17.428  1.00  0.00
ATOM    125  OG  SER    16     -16.185 -23.967  17.720  1.00  0.00
ATOM    126  C   SER    16     -16.885 -21.567  15.967  1.00  0.00
ATOM    127  O   SER    16     -17.326 -20.542  16.482  1.00  0.00
ATOM    128  N   ARG    17     -15.850 -21.551  15.103  1.00  0.00
ATOM    129  CA  ARG    17     -15.127 -20.303  14.816  1.00  0.00
ATOM    130  CB  ARG    17     -13.772 -20.236  15.633  1.00  0.00
ATOM    131  CG  ARG    17     -13.971 -19.891  17.181  1.00  0.00
ATOM    132  CD  ARG    17     -14.161 -18.418  17.329  1.00  0.00
ATOM    133  NE  ARG    17     -15.567 -17.952  17.149  1.00  0.00
ATOM    134  CZ  ARG    17     -16.056 -17.253  16.091  1.00  0.00
ATOM    135  C   ARG    17     -15.039 -19.926  13.321  1.00  0.00
ATOM    136  O   ARG    17     -14.025 -19.386  12.911  1.00  0.00
ATOM    137  N   ARG    18     -16.112 -20.123  12.580  1.00  0.00
ATOM    138  CA  ARG    18     -16.575 -19.325  11.513  1.00  0.00
ATOM    139  CB  ARG    18     -17.877 -19.918  11.069  1.00  0.00
ATOM    140  CG  ARG    18     -18.335 -19.169   9.785  1.00  0.00
ATOM    141  CD  ARG    18     -19.695 -19.664   9.192  1.00  0.00
ATOM    142  NE  ARG    18     -20.766 -19.451  10.195  1.00  0.00
ATOM    143  CZ  ARG    18     -21.090 -20.223  11.186  1.00  0.00
ATOM    144  C   ARG    18     -16.692 -17.866  12.009  1.00  0.00
ATOM    145  O   ARG    18     -17.140 -17.623  13.174  1.00  0.00
ATOM    146  N   ALA    19     -16.416 -16.936  11.081  1.00  0.00
ATOM    147  CA  ALA    19     -16.440 -15.558  11.313  1.00  0.00
ATOM    148  CB  ALA    19     -15.040 -15.173  11.775  1.00  0.00
ATOM    149  C   ALA    19     -16.909 -14.749  10.127  1.00  0.00
ATOM    150  O   ALA    19     -17.250 -13.599  10.270  1.00  0.00
ATOM    151  N   GLN    20     -16.869 -15.311   8.905  1.00  0.00
ATOM    152  CA  GLN    20     -17.249 -14.653   7.685  1.00  0.00
ATOM    153  CB  GLN    20     -16.586 -15.297   6.522  1.00  0.00
ATOM    154  CG  GLN    20     -15.004 -15.239   6.585  1.00  0.00
ATOM    155  CD  GLN    20     -14.470 -16.195   7.655  1.00  0.00
ATOM    156  OE1 GLN    20     -15.099 -17.092   8.246  1.00  0.00
ATOM    157  NE2 GLN    20     -13.195 -16.057   7.928  1.00  0.00
ATOM    158  C   GLN    20     -18.775 -14.585   7.606  1.00  0.00
ATOM    159  O   GLN    20     -19.301 -14.283   6.527  1.00  0.00
ATOM    160  N   ASP    21     -19.558 -14.942   8.655  1.00  0.00
ATOM    161  CA  ASP    21     -21.052 -14.819   8.814  1.00  0.00
ATOM    162  CB  ASP    21     -21.213 -14.856  10.391  1.00  0.00
ATOM    163  CG  ASP    21     -20.959 -16.256  10.922  1.00  0.00
ATOM    164  OD1 ASP    21     -21.915 -17.071  10.813  1.00  0.00
ATOM    165  OD2 ASP    21     -19.833 -16.496  11.392  1.00  0.00
ATOM    166  C   ASP    21     -21.624 -13.494   8.350  1.00  0.00
ATOM    167  O   ASP    21     -22.840 -13.500   8.210  1.00  0.00
ATOM    168  N   PHE    22     -20.825 -12.464   8.046  1.00  0.00
ATOM    169  CA  PHE    22     -21.334 -11.331   7.323  1.00  0.00
ATOM    170  CB  PHE    22     -20.197 -10.259   7.152  1.00  0.00
ATOM    171  CG  PHE    22     -18.807 -10.698   6.862  1.00  0.00
ATOM    172  CD1 PHE    22     -17.962 -10.884   7.910  1.00  0.00
ATOM    173  CE1 PHE    22     -16.595 -11.226   7.625  1.00  0.00
ATOM    174  CZ  PHE    22     -16.213 -11.523   6.249  1.00  0.00
ATOM    175  CE2 PHE    22     -17.157 -11.335   5.195  1.00  0.00
ATOM    176  CD2 PHE    22     -18.405 -10.866   5.497  1.00  0.00
ATOM    177  C   PHE    22     -21.927 -11.770   5.912  1.00  0.00
ATOM    178  O   PHE    22     -23.013 -11.297   5.595  1.00  0.00
ATOM    179  N   VAL    23     -21.348 -12.799   5.255  1.00  0.00
ATOM    180  CA  VAL    23     -21.891 -13.288   3.934  1.00  0.00
ATOM    181  CB  VAL    23     -20.914 -14.149   3.217  1.00  0.00
ATOM    182  CG1 VAL    23     -20.853 -15.625   3.809  1.00  0.00
ATOM    183  CG2 VAL    23     -21.145 -14.092   1.713  1.00  0.00
ATOM    184  C   VAL    23     -23.310 -13.882   3.929  1.00  0.00
ATOM    185  O   VAL    23     -24.231 -13.583   3.100  1.00  0.00
ATOM    186  N   GLN    24     -23.517 -14.544   5.084  1.00  0.00
ATOM    187  CA  GLN    24     -24.760 -15.262   5.311  1.00  0.00
ATOM    188  CB  GLN    24     -24.594 -16.724   5.770  1.00  0.00
ATOM    189  CG  GLN    24     -23.820 -16.773   7.067  1.00  0.00
ATOM    190  CD  GLN    24     -24.177 -18.049   7.927  1.00  0.00
ATOM    191  OE1 GLN    24     -24.787 -19.042   7.496  1.00  0.00
ATOM    192  NE2 GLN    24     -23.909 -18.086   9.218  1.00  0.00
ATOM    193  C   GLN    24     -25.891 -14.426   6.061  1.00  0.00
ATOM    194  O   GLN    24     -27.023 -14.806   6.000  1.00  0.00
ATOM    195  N   TRP    25     -25.525 -13.363   6.858  1.00  0.00
ATOM    196  CA  TRP    25     -26.537 -12.570   7.608  1.00  0.00
ATOM    197  CB  TRP    25     -26.300 -12.712   9.129  1.00  0.00
ATOM    198  CG  TRP    25     -26.935 -13.850   9.868  1.00  0.00
ATOM    199  CD1 TRP    25     -26.859 -15.139   9.520  1.00  0.00
ATOM    200  NE1 TRP    25     -27.408 -15.970  10.457  1.00  0.00
ATOM    201  CE2 TRP    25     -27.908 -15.210  11.504  1.00  0.00
ATOM    202  CZ2 TRP    25     -28.655 -15.463  12.636  1.00  0.00
ATOM    203  CZ3 TRP    25     -28.703 -13.085  13.227  1.00  0.00
ATOM    204  CE3 TRP    25     -27.934 -12.873  12.049  1.00  0.00
ATOM    205  CD2 TRP    25     -27.569 -13.876  11.140  1.00  0.00
ATOM    206  C   TRP    25     -26.672 -11.114   7.077  1.00  0.00
ATOM    207  O   TRP    25     -27.675 -10.476   7.484  1.00  0.00
ATOM    208  N   LEU    26     -25.699 -10.553   6.456  1.00  0.00
ATOM    209  CA  LEU    26     -25.661  -9.177   6.063  1.00  0.00
ATOM    210  CB  LEU    26     -24.373  -8.481   6.593  1.00  0.00
ATOM    211  CG  LEU    26     -24.473  -8.134   8.105  1.00  0.00
ATOM    212  CD1 LEU    26     -23.056  -7.809   8.678  1.00  0.00
ATOM    213  CD2 LEU    26     -25.455  -6.938   8.453  1.00  0.00
ATOM    214  C   LEU    26     -25.753  -9.051   4.543  1.00  0.00
ATOM    215  O   LEU    26     -26.765  -8.523   4.064  1.00  0.00
ATOM    216  N   MET    27     -24.819  -9.643   3.777  1.00  0.00
ATOM    217  CA  MET    27     -24.785  -9.767   2.329  1.00  0.00
ATOM    218  CB  MET    27     -23.419 -10.268   1.888  1.00  0.00
ATOM    219  CG  MET    27     -22.278  -9.409   2.220  1.00  0.00
ATOM    220  SD  MET    27     -20.632 -10.080   1.952  1.00  0.00
ATOM    221  CE  MET    27     -19.604  -8.847   2.826  1.00  0.00
ATOM    222  C   MET    27     -25.982 -10.637   1.702  1.00  0.00
ATOM    223  O   MET    27     -26.492 -10.372   0.604  1.00  0.00
ATOM    224  N   ASN    28     -26.483 -11.558   2.554  1.00  0.00
ATOM    225  CA  ASN    28     -27.866 -12.013   2.297  1.00  0.00
ATOM    226  CB  ASN    28     -28.091 -13.212   3.269  1.00  0.00
ATOM    227  CG  ASN    28     -29.358 -14.134   3.043  1.00  0.00
ATOM    228  OD1 ASN    28     -30.372 -13.642   2.637  1.00  0.00
ATOM    229  ND2 ASN    28     -29.215 -15.413   3.334  1.00  0.00
ATOM    230  C   ASN    28     -28.901 -10.940   2.411  1.00  0.00
ATOM    231  O   ASN    28     -29.505 -10.631   3.484  1.00  0.00
ATOM    232  N   THR    29     -29.295 -10.389   1.235  1.00  0.00
ATOM    233  CA  THR    29     -30.167  -9.261   1.061  1.00  0.00
ATOM    234  CB  THR    29     -29.938  -8.675  -0.362  1.00  0.00
ATOM    235  CG2 THR    29     -28.754  -7.827  -0.432  1.00  0.00
ATOM    236  OG1 THR    29     -29.919  -9.742  -1.289  1.00  0.00
ATOM    237  C   THR    29     -31.646  -9.605   1.412  1.00  0.00
ATOM    238  O   THR    29     -32.465  -8.701   1.509  1.00  0.00
ATOM    239  N   LYS    30     -32.032 -10.891   1.494  1.00  0.00
ATOM    240  CA  LYS    30     -33.357 -11.362   1.845  1.00  0.00
ATOM    241  CB  LYS    30     -33.619 -12.752   1.209  1.00  0.00
ATOM    242  CG  LYS    30     -35.012 -13.376   1.410  1.00  0.00
ATOM    243  CD  LYS    30     -36.113 -12.734   0.497  1.00  0.00
ATOM    244  CE  LYS    30     -36.596 -11.406   1.081  1.00  0.00
ATOM    245  NZ  LYS    30     -37.823 -10.881   0.412  1.00  0.00
ATOM    246  C   LYS    30     -33.488 -11.431   3.417  1.00  0.00
ATOM    247  O   LYS    30     -34.321 -10.735   3.992  1.00  0.00
ATOM    248  N   ARG    31     -32.592 -12.184   4.087  1.00  0.00
ATOM    249  CA  ARG    31     -32.457 -12.288   5.553  1.00  0.00
ATOM    250  CB  ARG    31     -31.390 -13.326   5.904  1.00  0.00
ATOM    251  CG  ARG    31     -31.228 -13.789   7.367  1.00  0.00
ATOM    252  CD  ARG    31     -30.233 -12.983   8.218  1.00  0.00
ATOM    253  NE  ARG    31     -30.398 -13.207   9.642  1.00  0.00
ATOM    254  CZ  ARG    31     -31.190 -12.494  10.358  1.00  0.00
ATOM    255  C   ARG    31     -32.156 -10.974   6.216  1.00  0.00
ATOM    256  O   ARG    31     -32.680 -10.809   7.313  1.00  0.00
ATOM    257  N   ASN    32     -31.337 -10.116   5.631  1.00  0.00
ATOM    258  CA  ASN    32     -31.008  -8.782   6.160  1.00  0.00
ATOM    259  CB  ASN    32     -29.700  -8.334   5.585  1.00  0.00
ATOM    260  CG  ASN    32     -29.290  -7.054   6.150  1.00  0.00
ATOM    261  OD1 ASN    32     -29.950  -6.397   6.906  1.00  0.00
ATOM    262  ND2 ASN    32     -28.176  -6.445   5.715  1.00  0.00
ATOM    263  C   ASN    32     -32.141  -7.818   5.797  1.00  0.00
ATOM    264  O   ASN    32     -32.458  -7.650   4.610  1.00  0.00
ATOM    265  N   ARG    33     -32.699  -7.211   6.863  1.00  0.00
ATOM    266  CA  ARG    33     -33.823  -6.229   6.986  1.00  0.00
ATOM    267  CB  ARG    33     -33.338  -4.783   7.010  1.00  0.00
ATOM    268  CG  ARG    33     -32.466  -4.236   5.921  1.00  0.00
ATOM    269  CD  ARG    33     -33.171  -3.069   5.146  1.00  0.00
ATOM    270  NE  ARG    33     -34.324  -3.322   4.330  1.00  0.00
ATOM    271  CZ  ARG    33     -34.850  -2.681   3.270  1.00  0.00
ATOM    272  C   ARG    33     -34.989  -6.419   5.935  1.00  0.00
ATOM    273  O   ARG    33     -35.597  -5.434   5.660  1.00  0.00
ATOM    274  N   ASN    34     -35.208  -7.573   5.271  1.00  0.00
ATOM    275  CA  ASN    34     -35.878  -7.648   3.985  1.00  0.00
ATOM    276  CB  ASN    34     -37.388  -7.587   4.251  1.00  0.00
ATOM    277  CG  ASN    34     -38.129  -8.067   2.996  1.00  0.00
ATOM    278  OD1 ASN    34     -37.622  -8.661   2.035  1.00  0.00
ATOM    279  ND2 ASN    34     -39.409  -7.701   2.952  1.00  0.00
ATOM    280  C   ASN    34     -35.527  -6.632   2.857  1.00  0.00
ATOM    281  O   ASN    34     -36.283  -5.815   2.495  1.00  0.00
ATOM    282  N   ASN    35     -34.256  -6.622   2.429  1.00  0.00
ATOM    283  CA  ASN    35     -33.752  -5.692   1.405  1.00  0.00
ATOM    284  CB  ASN    35     -32.237  -5.546   1.567  1.00  0.00
ATOM    285  CG  ASN    35     -31.825  -4.138   1.203  1.00  0.00
ATOM    286  OD1 ASN    35     -32.148  -3.219   1.968  1.00  0.00
ATOM    287  ND2 ASN    35     -31.151  -3.929   0.063  1.00  0.00
ATOM    288  C   ASN    35     -34.344  -5.971   0.017  1.00  0.00
ATOM    289  O   ASN    35     -34.962  -5.053  -0.526  1.00  0.00
ATOM    290  N   ILE    36     -34.174  -7.166  -0.521  1.00  0.00
ATOM    291  CA  ILE    36     -34.598  -7.671  -1.829  1.00  0.00
ATOM    292  CB  ILE    36     -33.534  -8.693  -2.401  1.00  0.00
ATOM    293  CG2 ILE    36     -33.567 -10.039  -1.617  1.00  0.00
ATOM    294  CG1 ILE    36     -33.807  -8.916  -3.949  1.00  0.00
ATOM    295  CD1 ILE    36     -32.865  -9.825  -4.758  1.00  0.00
ATOM    296  C   ILE    36     -36.075  -8.086  -1.698  1.00  0.00
ATOM    297  O   ILE    36     -36.461  -9.097  -1.194  1.00  0.00
ATOM    298  N   ALA    37     -37.042  -7.295  -2.214  1.00  0.00
ATOM    299  CA  ALA    37     -38.492  -7.269  -2.015  1.00  0.00
ATOM    300  CB  ALA    37     -39.099  -8.083  -3.091  1.00  0.00
ATOM    301  C   ALA    37     -38.913  -7.613  -0.583  1.00  0.00
ATOM    302  O   ALA    37     -39.685  -8.549  -0.270  1.00  0.00
ATOM    303  OXT ALA    37     -38.448  -6.992   0.370  1.00  0.00
TER
END
