# Supplementary material for: In silico approaches for predicting the half-life of natural and modified peptides in blood
Source: PLoS One. 2018 Jun 1;13(6):e0196829. doi: 10.1371/journal.pone.0196829 (PMC5983457; doi:10.1371/journal.pone.0196829)
Supplement: S3 File — (ZIP) [file pone.0196829.s009.zip › 3may2018_261_pdb_files/1994.pdb]

PFRMAT TS
TARGET p1994
AUTHOR Raghava-GPS-serv
METHOD PEPSTR
MODEL  1  REFINED
PARENT N/A
ATOM      1  N   LEU     1      -8.419  -0.781  17.046  1.00  0.00
ATOM      2  CA  LEU     1      -9.072   0.070  16.140  1.00  0.00
ATOM      3  CB  LEU     1     -10.171   0.806  16.872  1.00  0.00
ATOM      4  CG  LEU     1     -10.889   1.822  15.925  1.00  0.00
ATOM      5  CD1 LEU     1     -11.715   1.174  14.789  1.00  0.00
ATOM      6  CD2 LEU     1     -11.911   2.623  16.774  1.00  0.00
ATOM      7  C   LEU     1      -8.116   0.964  15.267  1.00  0.00
ATOM      8  O   LEU     1      -8.484   1.376  14.183  1.00  0.00
ATOM      9  N   GLU     2      -6.899   1.157  15.730  1.00  0.00
ATOM     10  CA  GLU     2      -5.770   1.678  14.988  1.00  0.00
ATOM     11  CB  GLU     2      -4.530   1.974  15.923  1.00  0.00
ATOM     12  CG  GLU     2      -4.273   1.015  17.137  1.00  0.00
ATOM     13  CD  GLU     2      -4.333  -0.493  16.846  1.00  0.00
ATOM     14  OE1 GLU     2      -3.243  -1.026  16.607  1.00  0.00
ATOM     15  OE2 GLU     2      -5.451  -1.079  16.812  1.00  0.00
ATOM     16  C   GLU     2      -5.343   0.698  13.877  1.00  0.00
ATOM     17  O   GLU     2      -4.838   1.241  12.877  1.00  0.00
ATOM     18  N   GLN     3      -5.742  -0.566  13.938  1.00  0.00
ATOM     19  CA  GLN     3      -5.412  -1.366  12.804  1.00  0.00
ATOM     20  CB  GLN     3      -5.505  -2.800  13.236  1.00  0.00
ATOM     21  CG  GLN     3      -4.392  -3.345  14.148  1.00  0.00
ATOM     22  CD  GLN     3      -2.991  -2.950  13.670  1.00  0.00
ATOM     23  OE1 GLN     3      -2.620  -3.320  12.542  1.00  0.00
ATOM     24  NE2 GLN     3      -2.209  -2.296  14.412  1.00  0.00
ATOM     25  C   GLN     3      -6.320  -1.046  11.546  1.00  0.00
ATOM     26  O   GLN     3      -5.921  -1.417  10.446  1.00  0.00
ATOM     27  N   TYR     4      -7.450  -0.290  11.666  1.00  0.00
ATOM     28  CA  TYR     4      -8.167   0.243  10.477  1.00  0.00
ATOM     29  CB  TYR     4      -9.458   1.022  10.871  1.00  0.00
ATOM     30  CG  TYR     4     -10.083   1.552   9.600  1.00  0.00
ATOM     31  CD1 TYR     4     -10.857   0.711   8.813  1.00  0.00
ATOM     32  CE1 TYR     4     -11.403   1.212   7.605  1.00  0.00
ATOM     33  CZ  TYR     4     -11.369   2.588   7.294  1.00  0.00
ATOM     34  CE2 TYR     4     -10.671   3.463   8.150  1.00  0.00
ATOM     35  CD2 TYR     4     -10.071   2.954   9.315  1.00  0.00
ATOM     36  C   TYR     4      -7.245   1.151   9.526  1.00  0.00
ATOM     37  O   TYR     4      -7.431   1.142   8.299  1.00  0.00
ATOM     38  N   ALA     5      -6.272   1.783  10.142  1.00  0.00
ATOM     39  CA  ALA     5      -5.175   2.547   9.403  1.00  0.00
ATOM     40  CB  ALA     5      -4.366   3.374  10.415  1.00  0.00
ATOM     41  C   ALA     5      -4.137   1.627   8.689  1.00  0.00
ATOM     42  O   ALA     5      -3.343   2.125   7.848  1.00  0.00
ATOM     43  N   ASN     6      -4.059   0.339   9.031  1.00  0.00
ATOM     44  CA  ASN     6      -3.422  -0.772   8.283  1.00  0.00
ATOM     45  CB  ASN     6      -2.983  -1.873   9.259  1.00  0.00
ATOM     46  CG  ASN     6      -1.504  -2.158   9.331  1.00  0.00
ATOM     47  OD1 ASN     6      -0.600  -1.658   8.699  1.00  0.00
ATOM     48  ND2 ASN     6      -1.065  -2.960  10.273  1.00  0.00
ATOM     49  C   ASN     6      -4.370  -1.381   7.165  1.00  0.00
ATOM     50  O   ASN     6      -3.938  -1.921   6.201  1.00  0.00
ATOM     51  N   GLN     7      -5.703  -1.272   7.296  1.00  0.00
ATOM     52  CA  GLN     7      -6.670  -1.985   6.398  1.00  0.00
ATOM     53  CB  GLN     7      -8.005  -2.081   7.141  1.00  0.00
ATOM     54  CG  GLN     7      -8.708  -3.358   6.598  1.00  0.00
ATOM     55  CD  GLN     7      -9.945  -3.703   7.399  1.00  0.00
ATOM     56  OE1 GLN     7     -10.091  -3.471   8.585  1.00  0.00
ATOM     57  NE2 GLN     7     -10.923  -4.315   6.719  1.00  0.00
ATOM     58  C   GLN     7      -6.811  -1.269   5.029  1.00  0.00
ATOM     59  O   GLN     7      -7.427  -1.776   4.088  1.00  0.00
ATOM     60  N   LEU     8      -6.074  -0.164   4.725  1.00  0.00
ATOM     61  CA  LEU     8      -5.896   0.448   3.444  1.00  0.00
ATOM     62  CB  LEU     8      -5.417   1.887   3.616  1.00  0.00
ATOM     63  CG  LEU     8      -5.532   2.788   2.338  1.00  0.00
ATOM     64  CD1 LEU     8      -6.868   2.925   1.573  1.00  0.00
ATOM     65  CD2 LEU     8      -5.263   4.303   2.867  1.00  0.00
ATOM     66  C   LEU     8      -5.072  -0.427   2.410  1.00  0.00
ATOM     67  O   LEU     8      -5.111  -0.118   1.222  1.00  0.00
ATOM     68  N   ALA     9      -4.524  -1.555   2.873  1.00  0.00
ATOM     69  CA  ALA     9      -4.100  -2.736   2.049  1.00  0.00
ATOM     70  CB  ALA     9      -2.985  -3.546   2.716  1.00  0.00
ATOM     71  C   ALA     9      -5.223  -3.743   1.604  1.00  0.00
ATOM     72  O   ALA     9      -4.950  -4.492   0.670  1.00  0.00
ATOM     73  N   ASP    10      -6.379  -3.694   2.243  1.00  0.00
ATOM     74  CA  ASP    10      -7.623  -4.478   1.919  1.00  0.00
ATOM     75  CB  ASP    10      -7.866  -5.318   3.241  1.00  0.00
ATOM     76  CG  ASP    10      -9.142  -6.107   3.217  1.00  0.00
ATOM     77  OD1 ASP    10      -9.381  -6.914   2.277  1.00  0.00
ATOM     78  OD2 ASP    10      -9.875  -5.978   4.193  1.00  0.00
ATOM     79  C   ASP    10      -8.737  -3.644   1.350  1.00  0.00
ATOM     80  O   ASP    10      -9.331  -4.015   0.340  1.00  0.00
ATOM     81  N   GLN    11      -8.944  -2.415   1.915  1.00  0.00
ATOM     82  CA  GLN    11      -9.803  -1.421   1.307  1.00  0.00
ATOM     83  CB  GLN    11     -10.293  -0.368   2.332  1.00  0.00
ATOM     84  CG  GLN    11     -11.099  -1.035   3.472  1.00  0.00
ATOM     85  CD  GLN    11     -12.399  -0.263   3.693  1.00  0.00
ATOM     86  OE1 GLN    11     -12.631   0.492   4.643  1.00  0.00
ATOM     87  NE2 GLN    11     -13.447  -0.519   2.949  1.00  0.00
ATOM     88  C   GLN    11      -9.081  -0.718   0.140  1.00  0.00
ATOM     89  O   GLN    11      -9.103   0.495   0.033  1.00  0.00
ATOM     90  N   ILE    12      -8.599  -1.496  -0.813  1.00  0.00
ATOM     91  CA  ILE    12      -8.287  -1.088  -2.206  1.00  0.00
ATOM     92  CB  ILE    12      -6.823  -0.649  -2.237  1.00  0.00
ATOM     93  CG2 ILE    12      -5.875  -1.911  -2.188  1.00  0.00
ATOM     94  CG1 ILE    12      -6.457   0.281  -3.448  1.00  0.00
ATOM     95  CD1 ILE    12      -5.239   1.176  -3.203  1.00  0.00
ATOM     96  C   ILE    12      -8.656  -2.201  -3.127  1.00  0.00
ATOM     97  O   ILE    12      -8.198  -2.130  -4.305  1.00  0.00
ATOM     98  N   ILE    13      -9.484  -3.205  -2.679  1.00  0.00
ATOM     99  CA  ILE    13      -9.643  -4.425  -3.489  1.00  0.00
ATOM    100  CB  ILE    13      -8.393  -5.275  -3.484  1.00  0.00
ATOM    101  CG2 ILE    13      -7.893  -5.850  -2.123  1.00  0.00
ATOM    102  CG1 ILE    13      -8.300  -6.445  -4.554  1.00  0.00
ATOM    103  CD1 ILE    13      -8.479  -6.068  -6.033  1.00  0.00
ATOM    104  C   ILE    13     -10.860  -5.217  -3.024  1.00  0.00
ATOM    105  O   ILE    13     -11.554  -5.738  -3.849  1.00  0.00
ATOM    106  N   LYS    14     -11.194  -5.203  -1.749  1.00  0.00
ATOM    107  CA  LYS    14     -12.344  -5.818  -1.170  1.00  0.00
ATOM    108  CB  LYS    14     -12.285  -5.555   0.320  1.00  0.00
ATOM    109  CG  LYS    14     -13.511  -5.649   1.187  1.00  0.00
ATOM    110  CD  LYS    14     -13.216  -5.766   2.683  1.00  0.00
ATOM    111  CE  LYS    14     -12.912  -7.186   3.297  1.00  0.00
ATOM    112  NZ  LYS    14     -11.885  -7.909   2.523  1.00  0.00
ATOM    113  C   LYS    14     -13.580  -5.229  -1.709  1.00  0.00
ATOM    114  O   LYS    14     -14.536  -6.041  -1.931  1.00  0.00
ATOM    115  N   GLU    15     -13.547  -3.969  -2.153  1.00  0.00
ATOM    116  CA  GLU    15     -14.695  -3.156  -2.675  1.00  0.00
ATOM    117  CB  GLU    15     -14.374  -1.646  -2.652  1.00  0.00
ATOM    118  CG  GLU    15     -14.044  -0.999  -1.355  1.00  0.00
ATOM    119  CD  GLU    15     -12.947  -1.697  -0.563  1.00  0.00
ATOM    120  OE1 GLU    15     -11.840  -1.977  -1.079  1.00  0.00
ATOM    121  OE2 GLU    15     -13.151  -1.969   0.663  1.00  0.00
ATOM    122  C   GLU    15     -15.017  -3.630  -4.074  1.00  0.00
ATOM    123  O   GLU    15     -16.121  -3.266  -4.561  1.00  0.00
ATOM    124  N   ALA    16     -14.124  -4.396  -4.707  1.00  0.00
ATOM    125  CA  ALA    16     -14.238  -5.036  -6.017  1.00  0.00
ATOM    126  CB  ALA    16     -12.914  -4.618  -6.795  1.00  0.00
ATOM    127  C   ALA    16     -14.415  -6.539  -5.958  1.00  0.00
ATOM    128  O   ALA    16     -14.521  -7.164  -7.019  1.00  0.00
ATOM    129  N   THR    17     -14.511  -7.114  -4.768  1.00  0.00
ATOM    130  CA  THR    17     -14.286  -8.587  -4.523  1.00  0.00
ATOM    131  CB  THR    17     -12.846  -8.983  -4.068  1.00  0.00
ATOM    132  CG2 THR    17     -12.616 -10.537  -3.920  1.00  0.00
ATOM    133  OG1 THR    17     -11.950  -8.385  -4.936  1.00  0.00
ATOM    134  C   THR    17     -15.405  -9.182  -3.590  1.00  0.00
ATOM    135  O   THR    17     -16.257  -9.969  -3.956  1.00  0.00
ATOM    136  N   GLU    18     -15.311  -8.624  -2.351  1.00  0.00
ATOM    137  CA  GLU    18     -16.285  -8.874  -1.290  1.00  0.00
ATOM    138  CB  GLU    18     -16.225 -10.198  -0.541  1.00  0.00
ATOM    139  CG  GLU    18     -14.918 -10.643   0.024  1.00  0.00
ATOM    140  CD  GLU    18     -14.220  -9.575   0.873  1.00  0.00
ATOM    141  OE1 GLU    18     -14.854  -9.076   1.822  1.00  0.00
ATOM    142  OE2 GLU    18     -13.082  -9.156   0.516  1.00  0.00
ATOM    143  C   GLU    18     -16.291  -7.603  -0.414  1.00  0.00
ATOM    144  O   GLU    18     -17.320  -7.140   0.089  1.00  0.00
ATOM    145  OXT GLU    18     -15.236  -7.123  -0.004  1.00  0.00
TER
END
