# Supplementary material for: In silico approaches for predicting the half-life of natural and modified peptides in blood
Source: PLoS One. 2018 Jun 1;13(6):e0196829. doi: 10.1371/journal.pone.0196829 (PMC5983457; doi:10.1371/journal.pone.0196829)
Supplement: S3 File — (ZIP) [file pone.0196829.s009.zip › 3may2018_261_pdb_files/2006.pdb]

ATOM      1  N   HIE     1       2.834 -25.980   3.153  1.00  0.00           N  
ATOM      2  H   HIE     1       3.443 -25.300   2.719  1.00  0.00           H  
ATOM      3  CA  HIE     1       3.396 -26.575   4.437  1.00  0.00           C  
ATOM      4  HA  HIE     1       3.347 -27.662   4.510  1.00  0.00           H  
ATOM      5  CB  HIE     1       4.888 -26.309   4.556  1.00  0.00           C  
ATOM      6  HB2 HIE     1       5.462 -26.824   3.787  1.00  0.00           H  
ATOM      7  HB3 HIE     1       5.051 -25.242   4.401  1.00  0.00           H  
ATOM      8  CG  HIE     1       5.544 -26.698   5.857  1.00  0.00           C  
ATOM      9  ND1 HIE     1       5.545 -27.985   6.342  1.00  0.00           N  
ATOM     10  CE1 HIE     1       6.159 -28.040   7.482  1.00  0.00           C  
ATOM     11  HE1 HIE     1       6.509 -28.957   7.932  1.00  0.00           H  
ATOM     12  NE2 HIE     1       6.534 -26.788   7.794  1.00  0.00           N  
ATOM     13  HE2 HIE     1       7.185 -26.520   8.518  1.00  0.00           H  
ATOM     14  CD2 HIE     1       6.256 -25.926   6.746  1.00  0.00           C  
ATOM     15  HD2 HIE     1       6.399 -24.855   6.729  1.00  0.00           H  
ATOM     16  C   HIE     1       2.608 -26.015   5.604  1.00  0.00           C  
ATOM     17  O   HIE     1       2.356 -24.831   5.583  1.00  0.00           O  
ATOM     18  N   SER     2       2.231 -26.808   6.622  1.00  0.00           N  
ATOM     19  H   SER     2       2.585 -27.753   6.649  1.00  0.00           H  
ATOM     20  CA  SER     2       1.503 -26.382   7.861  1.00  0.00           C  
ATOM     21  HA  SER     2       2.038 -25.548   8.316  1.00  0.00           H  
ATOM     22  CB  SER     2       0.108 -25.799   7.499  1.00  0.00           C  
ATOM     23  HB2 SER     2      -0.459 -26.437   6.821  1.00  0.00           H  
ATOM     24  HB3 SER     2      -0.464 -25.801   8.427  1.00  0.00           H  
ATOM     25  OG  SER     2       0.226 -24.512   7.045  1.00  0.00           O  
ATOM     26  HG  SER     2       0.892 -24.553   6.354  1.00  0.00           H  
ATOM     27  C   SER     2       1.346 -27.538   8.785  1.00  0.00           C  
ATOM     28  O   SER     2       1.604 -28.676   8.482  1.00  0.00           O  
ATOM     29  N   ASP     3       1.154 -27.235  10.092  1.00  0.00           N  
ATOM     30  H   ASP     3       0.658 -26.369  10.248  1.00  0.00           H  
ATOM     31  CA  ASP     3       1.369 -28.129  11.266  1.00  0.00           C  
ATOM     32  HA  ASP     3       1.047 -29.159  11.108  1.00  0.00           H  
ATOM     33  CB  ASP     3       2.903 -28.376  11.441  1.00  0.00           C  
ATOM     34  HB2 ASP     3       2.981 -29.034  12.307  1.00  0.00           H  
ATOM     35  HB3 ASP     3       3.282 -28.902  10.566  1.00  0.00           H  
ATOM     36  CG  ASP     3       3.692 -27.088  11.738  1.00  0.00           C  
ATOM     37  OD1 ASP     3       4.307 -26.535  10.804  1.00  0.00           O  
ATOM     38  OD2 ASP     3       3.584 -26.558  12.848  1.00  0.00           O  
ATOM     39  C   ASP     3       0.570 -27.591  12.435  1.00  0.00           C  
ATOM     40  O   ASP     3      -0.353 -26.841  12.224  1.00  0.00           O  
ATOM     41  N   GLY     4       0.917 -27.918  13.669  1.00  0.00           N  
ATOM     42  H   GLY     4       1.686 -28.569  13.738  1.00  0.00           H  
ATOM     43  CA  GLY     4       0.205 -27.553  14.884  1.00  0.00           C  
ATOM     44  HA2 GLY     4      -0.860 -27.563  14.653  1.00  0.00           H  
ATOM     45  HA3 GLY     4       0.233 -28.395  15.575  1.00  0.00           H  
ATOM     46  C   GLY     4       0.694 -26.217  15.382  1.00  0.00           C  
ATOM     47  O   GLY     4       0.227 -25.754  16.478  1.00  0.00           O  
ATOM     48  N   THR     5       1.667 -25.608  14.747  1.00  0.00           N  
ATOM     49  H   THR     5       1.902 -26.094  13.894  1.00  0.00           H  
ATOM     50  CA  THR     5       2.506 -24.464  15.194  1.00  0.00           C  
ATOM     51  HA  THR     5       1.902 -23.903  15.908  1.00  0.00           H  
ATOM     52  CB  THR     5       3.803 -24.954  15.928  1.00  0.00           C  
ATOM     53  HB  THR     5       4.370 -24.057  16.177  1.00  0.00           H  
ATOM     54  CG2 THR     5       3.548 -25.604  17.262  1.00  0.00           C  
ATOM     55 HG21 THR     5       2.999 -26.509  17.001  1.00  0.00           H  
ATOM     56 HG22 THR     5       4.521 -25.763  17.727  1.00  0.00           H  
ATOM     57 HG23 THR     5       2.895 -24.963  17.855  1.00  0.00           H  
ATOM     58  OG1 THR     5       4.673 -25.837  15.216  1.00  0.00           O  
ATOM     59  HG1 THR     5       4.456 -25.893  14.283  1.00  0.00           H  
ATOM     60  C   THR     5       2.878 -23.468  14.096  1.00  0.00           C  
ATOM     61  O   THR     5       3.304 -22.323  14.426  1.00  0.00           O  
ATOM     62  N   PHE     6       2.656 -23.894  12.857  1.00  0.00           N  
ATOM     63  H   PHE     6       2.350 -24.847  12.719  1.00  0.00           H  
ATOM     64  CA  PHE     6       3.015 -23.218  11.638  1.00  0.00           C  
ATOM     65  HA  PHE     6       2.852 -23.871  10.780  1.00  0.00           H  
ATOM     66  CB  PHE     6       2.037 -22.030  11.373  1.00  0.00           C  
ATOM     67  HB2 PHE     6       0.982 -22.285  11.474  1.00  0.00           H  
ATOM     68  HB3 PHE     6       2.333 -21.309  12.135  1.00  0.00           H  
ATOM     69  CG  PHE     6       2.221 -21.476   9.958  1.00  0.00           C  
ATOM     70  CD1 PHE     6       3.038 -20.340   9.754  1.00  0.00           C  
ATOM     71  HD1 PHE     6       3.516 -19.893  10.613  1.00  0.00           H  
ATOM     72  CE1 PHE     6       3.337 -19.851   8.474  1.00  0.00           C  
ATOM     73  HE1 PHE     6       4.002 -19.006   8.381  1.00  0.00           H  
ATOM     74  CZ  PHE     6       2.878 -20.579   7.304  1.00  0.00           C  
ATOM     75  HZ  PHE     6       3.219 -20.380   6.298  1.00  0.00           H  
ATOM     76  CE2 PHE     6       2.032 -21.697   7.540  1.00  0.00           C  
ATOM     77  HE2 PHE     6       1.681 -22.311   6.724  1.00  0.00           H  
ATOM     78  CD2 PHE     6       1.698 -22.119   8.843  1.00  0.00           C  
ATOM     79  HD2 PHE     6       0.946 -22.874   9.021  1.00  0.00           H  
ATOM     80  C   PHE     6       4.496 -22.912  11.699  1.00  0.00           C  
ATOM     81  O   PHE     6       4.843 -21.722  11.788  1.00  0.00           O  
ATOM     82  N   THR     7       5.244 -23.977  11.517  1.00  0.00           N  
ATOM     83  H   THR     7       4.773 -24.869  11.483  1.00  0.00           H  
ATOM     84  CA  THR     7       6.685 -23.855  11.526  1.00  0.00           C  
ATOM     85  HA  THR     7       7.078 -23.382  12.426  1.00  0.00           H  
ATOM     86  CB  THR     7       7.340 -25.253  11.554  1.00  0.00           C  
ATOM     87  HB  THR     7       8.379 -25.154  11.238  1.00  0.00           H  
ATOM     88  CG2 THR     7       7.408 -25.904  12.995  1.00  0.00           C  
ATOM     89 HG21 THR     7       7.983 -25.207  13.606  1.00  0.00           H  
ATOM     90 HG22 THR     7       6.405 -26.070  13.389  1.00  0.00           H  
ATOM     91 HG23 THR     7       8.065 -26.773  13.017  1.00  0.00           H  
ATOM     92  OG1 THR     7       6.876 -26.181  10.633  1.00  0.00           O  
ATOM     93  HG1 THR     7       5.917 -26.159  10.603  1.00  0.00           H  
ATOM     94  C   THR     7       7.224 -23.131  10.293  1.00  0.00           C  
ATOM     95  O   THR     7       7.387 -23.753   9.268  1.00  0.00           O  
ATOM     96  N   SER     8       7.430 -21.862  10.391  1.00  0.00           N  
ATOM     97  H   SER     8       6.988 -21.480  11.215  1.00  0.00           H  
ATOM     98  CA  SER     8       7.681 -20.882   9.294  1.00  0.00           C  
ATOM     99  HA  SER     8       8.723 -20.970   8.986  1.00  0.00           H  
ATOM    100  CB  SER     8       6.783 -20.954   8.094  1.00  0.00           C  
ATOM    101  HB2 SER     8       5.736 -20.974   8.395  1.00  0.00           H  
ATOM    102  HB3 SER     8       6.931 -20.075   7.465  1.00  0.00           H  
ATOM    103  OG  SER     8       7.032 -22.189   7.371  1.00  0.00           O  
ATOM    104  HG  SER     8       7.191 -22.880   8.018  1.00  0.00           H  
ATOM    105  C   SER     8       7.557 -19.439   9.895  1.00  0.00           C  
ATOM    106  O   SER     8       6.965 -19.273  10.980  1.00  0.00           O  
ATOM    107  N   ASP     9       8.171 -18.401   9.342  1.00  0.00           N  
ATOM    108  H   ASP     9       8.664 -18.641   8.494  1.00  0.00           H  
ATOM    109  CA  ASP     9       8.565 -17.190  10.136  1.00  0.00           C  
ATOM    110  HA  ASP     9       8.900 -17.567  11.102  1.00  0.00           H  
ATOM    111  CB  ASP     9       9.894 -16.534   9.585  1.00  0.00           C  
ATOM    112  HB2 ASP     9      10.529 -17.290   9.123  1.00  0.00           H  
ATOM    113  HB3 ASP     9       9.670 -15.834   8.779  1.00  0.00           H  
ATOM    114  CG  ASP     9      10.730 -15.880  10.695  1.00  0.00           C  
ATOM    115  OD1 ASP     9      11.012 -16.575  11.724  1.00  0.00           O  
ATOM    116  OD2 ASP     9      11.038 -14.712  10.506  1.00  0.00           O  
ATOM    117  C   ASP     9       7.412 -16.284  10.592  1.00  0.00           C  
ATOM    118  O   ASP     9       7.740 -15.253  11.270  1.00  0.00           O  
ATOM    119  N   LEU    10       6.194 -16.453  10.057  1.00  0.00           N  
ATOM    120  H   LEU    10       6.142 -17.115   9.297  1.00  0.00           H  
ATOM    121  CA  LEU    10       5.079 -15.694  10.630  1.00  0.00           C  
ATOM    122  HA  LEU    10       5.273 -14.631  10.770  1.00  0.00           H  
ATOM    123  CB  LEU    10       3.989 -15.758   9.609  1.00  0.00           C  
ATOM    124  HB2 LEU    10       4.370 -15.292   8.701  1.00  0.00           H  
ATOM    125  HB3 LEU    10       3.806 -16.822   9.458  1.00  0.00           H  
ATOM    126  CG  LEU    10       2.694 -15.113  10.058  1.00  0.00           C  
ATOM    127  HG  LEU    10       2.400 -15.472  11.044  1.00  0.00           H  
ATOM    128  CD1 LEU    10       2.821 -13.575  10.260  1.00  0.00           C  
ATOM    129 HD11 LEU    10       3.112 -13.075   9.336  1.00  0.00           H  
ATOM    130 HD12 LEU    10       1.817 -13.247  10.528  1.00  0.00           H  
ATOM    131 HD13 LEU    10       3.499 -13.395  11.094  1.00  0.00           H  
ATOM    132  CD2 LEU    10       1.519 -15.489   9.040  1.00  0.00           C  
ATOM    133 HD21 LEU    10       0.635 -14.961   9.396  1.00  0.00           H  
ATOM    134 HD22 LEU    10       1.768 -15.197   8.020  1.00  0.00           H  
ATOM    135 HD23 LEU    10       1.298 -16.555   8.994  1.00  0.00           H  
ATOM    136  C   LEU    10       4.747 -16.139  12.036  1.00  0.00           C  
ATOM    137  O   LEU    10       4.160 -15.382  12.765  1.00  0.00           O  
ATOM    138  N   SER    11       5.051 -17.332  12.495  1.00  0.00           N  
ATOM    139  H   SER    11       5.504 -18.004  11.891  1.00  0.00           H  
ATOM    140  CA  SER    11       4.903 -17.734  13.948  1.00  0.00           C  
ATOM    141  HA  SER    11       4.002 -17.345  14.423  1.00  0.00           H  
ATOM    142  CB  SER    11       4.916 -19.268  13.974  1.00  0.00           C  
ATOM    143  HB2 SER    11       5.587 -19.710  13.237  1.00  0.00           H  
ATOM    144  HB3 SER    11       5.249 -19.641  14.942  1.00  0.00           H  
ATOM    145  OG  SER    11       3.575 -19.775  13.989  1.00  0.00           O  
ATOM    146  HG  SER    11       3.429 -20.688  14.249  1.00  0.00           H  
ATOM    147  C   SER    11       6.147 -17.221  14.702  1.00  0.00           C  
ATOM    148  O   SER    11       6.190 -17.394  15.932  1.00  0.00           O  
ATOM    149  N   LYS    12       7.131 -16.586  14.042  1.00  0.00           N  
ATOM    150  H   LYS    12       6.907 -16.442  13.068  1.00  0.00           H  
ATOM    151  CA  LYS    12       8.567 -16.496  14.422  1.00  0.00           C  
ATOM    152  HA  LYS    12       9.061 -16.082  13.543  1.00  0.00           H  
ATOM    153  CB  LYS    12       8.749 -15.501  15.539  1.00  0.00           C  
ATOM    154  HB2 LYS    12       8.209 -14.572  15.356  1.00  0.00           H  
ATOM    155  HB3 LYS    12       8.336 -15.941  16.447  1.00  0.00           H  
ATOM    156  CG  LYS    12      10.230 -15.082  15.792  1.00  0.00           C  
ATOM    157  HG2 LYS    12      10.142 -14.336  16.582  1.00  0.00           H  
ATOM    158  HG3 LYS    12      10.723 -15.953  16.226  1.00  0.00           H  
ATOM    159  CD  LYS    12      11.047 -14.580  14.505  1.00  0.00           C  
ATOM    160  HD2 LYS    12      10.414 -14.369  13.644  1.00  0.00           H  
ATOM    161  HD3 LYS    12      11.569 -13.644  14.700  1.00  0.00           H  
ATOM    162  CE  LYS    12      12.156 -15.587  14.114  1.00  0.00           C  
ATOM    163  HE2 LYS    12      12.794 -15.893  14.943  1.00  0.00           H  
ATOM    164  HE3 LYS    12      11.611 -16.467  13.771  1.00  0.00           H  
ATOM    165  NZ  LYS    12      12.979 -15.013  13.034  1.00  0.00           N  
ATOM    166  HZ1 LYS    12      13.606 -15.727  12.690  1.00  0.00           H  
ATOM    167  HZ2 LYS    12      12.305 -14.817  12.307  1.00  0.00           H  
ATOM    168  HZ3 LYS    12      13.487 -14.192  13.330  1.00  0.00           H  
ATOM    169  C   LYS    12       9.115 -17.866  14.558  1.00  0.00           C  
ATOM    170  O   LYS    12       8.647 -18.696  15.351  1.00  0.00           O  
ATOM    171  N   GLN    13      10.192 -18.144  13.808  1.00  0.00           N  
ATOM    172  H   GLN    13      10.521 -17.435  13.170  1.00  0.00           H  
ATOM    173  CA  GLN    13      10.934 -19.415  13.961  1.00  0.00           C  
ATOM    174  HA  GLN    13      10.177 -20.123  14.299  1.00  0.00           H  
ATOM    175  CB  GLN    13      11.606 -19.944  12.721  1.00  0.00           C  
ATOM    176  HB2 GLN    13      11.957 -19.039  12.225  1.00  0.00           H  
ATOM    177  HB3 GLN    13      12.402 -20.631  13.007  1.00  0.00           H  
ATOM    178  CG  GLN    13      10.697 -20.589  11.643  1.00  0.00           C  
ATOM    179  HG2 GLN    13      10.245 -21.521  11.980  1.00  0.00           H  
ATOM    180  HG3 GLN    13       9.822 -19.951  11.519  1.00  0.00           H  
ATOM    181  CD  GLN    13      11.357 -20.762  10.304  1.00  0.00           C  
ATOM    182  OE1 GLN    13      10.840 -20.343   9.296  1.00  0.00           O  
ATOM    183  NE2 GLN    13      12.488 -21.354  10.171  1.00  0.00           N  
ATOM    184 HE21 GLN    13      12.951 -21.163   9.294  1.00  0.00           H  
ATOM    185 HE22 GLN    13      12.984 -21.651  10.999  1.00  0.00           H  
ATOM    186  C   GLN    13      11.952 -19.322  15.182  1.00  0.00           C  
ATOM    187  O   GLN    13      12.365 -18.283  15.669  1.00  0.00           O  
ATOM    188  N   MET    14      12.353 -20.507  15.667  1.00  0.00           N  
ATOM    189  H   MET    14      12.164 -21.331  15.114  1.00  0.00           H  
ATOM    190  CA  MET    14      13.182 -20.563  16.898  1.00  0.00           C  
ATOM    191  HA  MET    14      13.344 -19.523  17.183  1.00  0.00           H  
ATOM    192  CB  MET    14      12.360 -21.266  17.956  1.00  0.00           C  
ATOM    193  HB2 MET    14      12.188 -22.307  17.685  1.00  0.00           H  
ATOM    194  HB3 MET    14      12.951 -21.231  18.871  1.00  0.00           H  
ATOM    195  CG  MET    14      11.026 -20.633  18.363  1.00  0.00           C  
ATOM    196  HG2 MET    14      11.193 -19.610  18.699  1.00  0.00           H  
ATOM    197  HG3 MET    14      10.413 -20.552  17.465  1.00  0.00           H  
ATOM    198  SD  MET    14       9.942 -21.561  19.559  1.00  0.00           S  
ATOM    199  CE  MET    14       8.339 -20.587  19.279  1.00  0.00           C  
ATOM    200  HE1 MET    14       7.587 -21.096  19.882  1.00  0.00           H  
ATOM    201  HE2 MET    14       8.379 -19.558  19.637  1.00  0.00           H  
ATOM    202  HE3 MET    14       8.132 -20.672  18.212  1.00  0.00           H  
ATOM    203  C   MET    14      14.563 -21.240  16.743  1.00  0.00           C  
ATOM    204  O   MET    14      15.497 -20.793  17.363  1.00  0.00           O  
ATOM    205  N   GLU    15      14.700 -22.220  15.848  1.00  0.00           N  
ATOM    206  H   GLU    15      13.830 -22.571  15.475  1.00  0.00           H  
ATOM    207  CA  GLU    15      15.910 -22.980  15.405  1.00  0.00           C  
ATOM    208  HA  GLU    15      16.500 -23.122  16.311  1.00  0.00           H  
ATOM    209  CB  GLU    15      15.445 -24.383  14.918  1.00  0.00           C  
ATOM    210  HB2 GLU    15      16.300 -25.058  14.897  1.00  0.00           H  
ATOM    211  HB3 GLU    15      14.700 -24.772  15.613  1.00  0.00           H  
ATOM    212  CG  GLU    15      14.746 -24.367  13.541  1.00  0.00           C  
ATOM    213  HG2 GLU    15      15.485 -24.069  12.796  1.00  0.00           H  
ATOM    214  HG3 GLU    15      14.400 -25.373  13.304  1.00  0.00           H  
ATOM    215  CD  GLU    15      13.589 -23.388  13.396  1.00  0.00           C  
ATOM    216  OE1 GLU    15      13.676 -22.575  12.476  1.00  0.00           O  
ATOM    217  OE2 GLU    15      12.740 -23.329  14.295  1.00  0.00           O  
ATOM    218  C   GLU    15      16.801 -22.189  14.372  1.00  0.00           C  
ATOM    219  O   GLU    15      18.043 -22.224  14.570  1.00  0.00           O  
ATOM    220  N   GLU    16      16.238 -21.450  13.391  1.00  0.00           N  
ATOM    221  H   GLU    16      15.273 -21.623  13.151  1.00  0.00           H  
ATOM    222  CA  GLU    16      17.053 -20.492  12.600  1.00  0.00           C  
ATOM    223  HA  GLU    16      17.787 -21.056  12.026  1.00  0.00           H  
ATOM    224  CB  GLU    16      16.237 -19.903  11.404  1.00  0.00           C  
ATOM    225  HB2 GLU    16      16.937 -19.631  10.615  1.00  0.00           H  
ATOM    226  HB3 GLU    16      15.687 -20.741  10.974  1.00  0.00           H  
ATOM    227  CG  GLU    16      15.169 -18.832  11.687  1.00  0.00           C  
ATOM    228  HG2 GLU    16      14.330 -18.995  11.010  1.00  0.00           H  
ATOM    229  HG3 GLU    16      14.719 -18.957  12.672  1.00  0.00           H  
ATOM    230  CD  GLU    16      15.616 -17.394  11.453  1.00  0.00           C  
ATOM    231  OE1 GLU    16      16.714 -17.099  10.831  1.00  0.00           O  
ATOM    232  OE2 GLU    16      14.925 -16.546  12.003  1.00  0.00           O  
ATOM    233  C   GLU    16      17.780 -19.424  13.470  1.00  0.00           C  
ATOM    234  O   GLU    16      18.994 -19.087  13.222  1.00  0.00           O  
ATOM    235  N   GLU    17      17.051 -18.845  14.542  1.00  0.00           N  
ATOM    236  H   GLU    17      16.097 -19.158  14.654  1.00  0.00           H  
ATOM    237  CA  GLU    17      17.567 -17.932  15.558  1.00  0.00           C  
ATOM    238  HA  GLU    17      17.965 -17.064  15.033  1.00  0.00           H  
ATOM    239  CB  GLU    17      16.394 -17.427  16.431  1.00  0.00           C  
ATOM    240  HB2 GLU    17      15.921 -18.379  16.671  1.00  0.00           H  
ATOM    241  HB3 GLU    17      16.727 -16.966  17.361  1.00  0.00           H  
ATOM    242  CG  GLU    17      15.347 -16.520  15.804  1.00  0.00           C  
ATOM    243  HG2 GLU    17      15.015 -16.906  14.840  1.00  0.00           H  
ATOM    244  HG3 GLU    17      14.479 -16.514  16.463  1.00  0.00           H  
ATOM    245  CD  GLU    17      15.843 -15.095  15.538  1.00  0.00           C  
ATOM    246  OE1 GLU    17      17.074 -14.922  15.628  1.00  0.00           O  
ATOM    247  OE2 GLU    17      15.055 -14.228  15.051  1.00  0.00           O  
ATOM    248  C   GLU    17      18.655 -18.630  16.442  1.00  0.00           C  
ATOM    249  O   GLU    17      19.607 -18.040  16.828  1.00  0.00           O  
ATOM    250  N   ALA    18      18.600 -19.940  16.715  1.00  0.00           N  
ATOM    251  H   ALA    18      17.795 -20.480  16.433  1.00  0.00           H  
ATOM    252  CA  ALA    18      19.698 -20.715  17.380  1.00  0.00           C  
ATOM    253  HA  ALA    18      19.977 -20.136  18.260  1.00  0.00           H  
ATOM    254  CB  ALA    18      19.048 -22.022  17.821  1.00  0.00           C  
ATOM    255  HB1 ALA    18      18.252 -21.757  18.517  1.00  0.00           H  
ATOM    256  HB2 ALA    18      18.594 -22.555  16.986  1.00  0.00           H  
ATOM    257  HB3 ALA    18      19.760 -22.620  18.390  1.00  0.00           H  
ATOM    258  C   ALA    18      20.880 -20.962  16.459  1.00  0.00           C  
ATOM    259  O   ALA    18      22.008 -20.766  16.874  1.00  0.00           O  
ATOM    260  N   VAL    19      20.636 -21.347  15.226  1.00  0.00           N  
ATOM    261  H   VAL    19      19.666 -21.456  14.966  1.00  0.00           H  
ATOM    262  CA  VAL    19      21.689 -21.355  14.179  1.00  0.00           C  
ATOM    263  HA  VAL    19      22.374 -22.108  14.567  1.00  0.00           H  
ATOM    264  CB  VAL    19      21.214 -21.871  12.777  1.00  0.00           C  
ATOM    265  HB  VAL    19      20.333 -21.251  12.614  1.00  0.00           H  
ATOM    266  CG1 VAL    19      22.279 -21.798  11.721  1.00  0.00           C  
ATOM    267 HG11 VAL    19      23.122 -22.450  11.952  1.00  0.00           H  
ATOM    268 HG12 VAL    19      21.826 -22.044  10.761  1.00  0.00           H  
ATOM    269 HG13 VAL    19      22.669 -20.783  11.647  1.00  0.00           H  
ATOM    270  CG2 VAL    19      20.891 -23.415  12.776  1.00  0.00           C  
ATOM    271 HG21 VAL    19      20.051 -23.527  13.462  1.00  0.00           H  
ATOM    272 HG22 VAL    19      20.471 -23.833  11.861  1.00  0.00           H  
ATOM    273 HG23 VAL    19      21.780 -23.952  13.105  1.00  0.00           H  
ATOM    274  C   VAL    19      22.380 -19.977  14.110  1.00  0.00           C  
ATOM    275  O   VAL    19      23.604 -19.849  14.168  1.00  0.00           O  
ATOM    276  N   ARG    20      21.620 -18.878  14.087  1.00  0.00           N  
ATOM    277  H   ARG    20      20.622 -19.030  14.078  1.00  0.00           H  
ATOM    278  CA  ARG    20      22.119 -17.493  13.908  1.00  0.00           C  
ATOM    279  HA  ARG    20      22.588 -17.339  12.936  1.00  0.00           H  
ATOM    280  CB  ARG    20      20.981 -16.380  14.088  1.00  0.00           C  
ATOM    281  HB2 ARG    20      20.262 -16.670  13.321  1.00  0.00           H  
ATOM    282  HB3 ARG    20      20.552 -16.358  15.090  1.00  0.00           H  
ATOM    283  CG  ARG    20      21.459 -14.971  13.641  1.00  0.00           C  
ATOM    284  HG2 ARG    20      22.348 -14.863  14.262  1.00  0.00           H  
ATOM    285  HG3 ARG    20      21.823 -15.123  12.625  1.00  0.00           H  
ATOM    286  CD  ARG    20      20.409 -13.823  13.830  1.00  0.00           C  
ATOM    287  HD2 ARG    20      20.522 -13.681  14.905  1.00  0.00           H  
ATOM    288  HD3 ARG    20      20.764 -12.936  13.306  1.00  0.00           H  
ATOM    289  NE  ARG    20      18.909 -14.218  13.666  1.00  0.00           N  
ATOM    290  HE  ARG    20      18.350 -14.232  14.507  1.00  0.00           H  
ATOM    291  CZ  ARG    20      18.286 -14.807  12.703  1.00  0.00           C  
ATOM    292  NH1 ARG    20      18.826 -15.379  11.638  1.00  0.00           N  
ATOM    293 HH11 ARG    20      19.807 -15.599  11.742  1.00  0.00           H  
ATOM    294 HH12 ARG    20      18.137 -15.841  11.062  1.00  0.00           H  
ATOM    295  NH2 ARG    20      16.976 -14.870  12.831  1.00  0.00           N  
ATOM    296 HH21 ARG    20      16.484 -14.396  13.575  1.00  0.00           H  
ATOM    297 HH22 ARG    20      16.532 -15.577  12.262  1.00  0.00           H  
ATOM    298  C   ARG    20      23.205 -17.263  14.988  1.00  0.00           C  
ATOM    299  O   ARG    20      24.313 -16.830  14.636  1.00  0.00           O  
ATOM    300  N   LEU    21      22.852 -17.503  16.257  1.00  0.00           N  
ATOM    301  H   LEU    21      21.923 -17.875  16.393  1.00  0.00           H  
ATOM    302  CA  LEU    21      23.601 -17.387  17.527  1.00  0.00           C  
ATOM    303  HA  LEU    21      23.984 -16.374  17.647  1.00  0.00           H  
ATOM    304  CB  LEU    21      22.691 -17.608  18.698  1.00  0.00           C  
ATOM    305  HB2 LEU    21      22.150 -18.550  18.605  1.00  0.00           H  
ATOM    306  HB3 LEU    21      23.254 -17.787  19.614  1.00  0.00           H  
ATOM    307  CG  LEU    21      21.619 -16.501  18.896  1.00  0.00           C  
ATOM    308  HG  LEU    21      20.938 -16.436  18.047  1.00  0.00           H  
ATOM    309  CD1 LEU    21      20.896 -16.722  20.155  1.00  0.00           C  
ATOM    310 HD11 LEU    21      20.234 -15.886  20.379  1.00  0.00           H  
ATOM    311 HD12 LEU    21      20.243 -17.584  20.018  1.00  0.00           H  
ATOM    312 HD13 LEU    21      21.619 -16.832  20.964  1.00  0.00           H  
ATOM    313  CD2 LEU    21      22.138 -15.056  19.056  1.00  0.00           C  
ATOM    314 HD21 LEU    21      23.049 -14.946  19.644  1.00  0.00           H  
ATOM    315 HD22 LEU    21      22.414 -14.741  18.049  1.00  0.00           H  
ATOM    316 HD23 LEU    21      21.449 -14.297  19.426  1.00  0.00           H  
ATOM    317  C   LEU    21      24.896 -18.312  17.580  1.00  0.00           C  
ATOM    318  O   LEU    21      25.887 -17.889  18.109  1.00  0.00           O  
ATOM    319  N   PHE    22      24.941 -19.437  16.868  1.00  0.00           N  
ATOM    320  H   PHE    22      24.119 -19.658  16.323  1.00  0.00           H  
ATOM    321  CA  PHE    22      26.147 -20.231  16.563  1.00  0.00           C  
ATOM    322  HA  PHE    22      26.659 -20.319  17.521  1.00  0.00           H  
ATOM    323  CB  PHE    22      25.702 -21.656  16.216  1.00  0.00           C  
ATOM    324  HB2 PHE    22      25.057 -21.979  17.033  1.00  0.00           H  
ATOM    325  HB3 PHE    22      25.156 -21.726  15.275  1.00  0.00           H  
ATOM    326  CG  PHE    22      26.819 -22.648  16.163  1.00  0.00           C  
ATOM    327  CD1 PHE    22      27.328 -23.014  14.873  1.00  0.00           C  
ATOM    328  HD1 PHE    22      26.855 -22.676  13.963  1.00  0.00           H  
ATOM    329  CE1 PHE    22      28.490 -23.848  14.761  1.00  0.00           C  
ATOM    330  HE1 PHE    22      28.810 -24.168  13.780  1.00  0.00           H  
ATOM    331  CZ  PHE    22      29.153 -24.162  15.919  1.00  0.00           C  
ATOM    332  HZ  PHE    22      30.003 -24.822  15.833  1.00  0.00           H  
ATOM    333  CE2 PHE    22      28.638 -23.846  17.238  1.00  0.00           C  
ATOM    334  HE2 PHE    22      29.213 -24.274  18.045  1.00  0.00           H  
ATOM    335  CD2 PHE    22      27.479 -23.073  17.359  1.00  0.00           C  
ATOM    336  HD2 PHE    22      27.139 -22.757  18.334  1.00  0.00           H  
ATOM    337  C   PHE    22      27.093 -19.608  15.527  1.00  0.00           C  
ATOM    338  O   PHE    22      28.328 -19.529  15.748  1.00  0.00           O  
ATOM    339  N   ILE    23      26.601 -19.110  14.387  1.00  0.00           N  
ATOM    340  H   ILE    23      25.616 -19.269  14.231  1.00  0.00           H  
ATOM    341  CA  ILE    23      27.273 -18.360  13.312  1.00  0.00           C  
ATOM    342  HA  ILE    23      28.162 -18.903  12.993  1.00  0.00           H  
ATOM    343  CB  ILE    23      26.483 -18.183  12.052  1.00  0.00           C  
ATOM    344  HB  ILE    23      25.486 -17.891  12.382  1.00  0.00           H  
ATOM    345  CG2 ILE    23      26.918 -17.032  11.119  1.00  0.00           C  
ATOM    346 HG21 ILE    23      26.605 -16.053  11.483  1.00  0.00           H  
ATOM    347 HG22 ILE    23      27.995 -17.021  10.950  1.00  0.00           H  
ATOM    348 HG23 ILE    23      26.515 -17.175  10.116  1.00  0.00           H  
ATOM    349  CG1 ILE    23      26.402 -19.510  11.321  1.00  0.00           C  
ATOM    350 HG12 ILE    23      27.350 -19.794  10.863  1.00  0.00           H  
ATOM    351 HG13 ILE    23      26.314 -20.287  12.082  1.00  0.00           H  
ATOM    352  CD1 ILE    23      25.313 -19.670  10.177  1.00  0.00           C  
ATOM    353 HD11 ILE    23      24.323 -19.419  10.559  1.00  0.00           H  
ATOM    354 HD12 ILE    23      25.592 -19.084   9.302  1.00  0.00           H  
ATOM    355 HD13 ILE    23      25.379 -20.702   9.833  1.00  0.00           H  
ATOM    356  C   ILE    23      27.885 -17.051  13.933  1.00  0.00           C  
ATOM    357  O   ILE    23      29.114 -16.820  13.734  1.00  0.00           O  
ATOM    358  N   GLU    24      27.101 -16.433  14.843  1.00  0.00           N  
ATOM    359  H   GLU    24      26.132 -16.708  14.918  1.00  0.00           H  
ATOM    360  CA  GLU    24      27.559 -15.285  15.583  1.00  0.00           C  
ATOM    361  HA  GLU    24      28.016 -14.734  14.761  1.00  0.00           H  
ATOM    362  CB  GLU    24      26.404 -14.432  16.258  1.00  0.00           C  
ATOM    363  HB2 GLU    24      25.871 -15.043  16.987  1.00  0.00           H  
ATOM    364  HB3 GLU    24      26.868 -13.645  16.853  1.00  0.00           H  
ATOM    365  CG  GLU    24      25.363 -13.695  15.413  1.00  0.00           C  
ATOM    366  HG2 GLU    24      24.812 -14.516  14.956  1.00  0.00           H  
ATOM    367  HG3 GLU    24      24.741 -13.035  16.018  1.00  0.00           H  
ATOM    368  CD  GLU    24      25.997 -12.819  14.285  1.00  0.00           C  
ATOM    369  OE1 GLU    24      26.550 -11.773  14.671  1.00  0.00           O  
ATOM    370  OE2 GLU    24      25.868 -13.111  13.085  1.00  0.00           O  
ATOM    371  C   GLU    24      28.733 -15.563  16.518  1.00  0.00           C  
ATOM    372  O   GLU    24      29.587 -14.692  16.722  1.00  0.00           O  
ATOM    373  N   TRP    25      28.841 -16.706  17.154  1.00  0.00           N  
ATOM    374  H   TRP    25      28.279 -17.435  16.738  1.00  0.00           H  
ATOM    375  CA  TRP    25      30.003 -17.134  17.871  1.00  0.00           C  
ATOM    376  HA  TRP    25      30.275 -16.433  18.661  1.00  0.00           H  
ATOM    377  CB  TRP    25      29.658 -18.381  18.638  1.00  0.00           C  
ATOM    378  HB2 TRP    25      28.961 -18.157  19.446  1.00  0.00           H  
ATOM    379  HB3 TRP    25      29.102 -19.070  18.002  1.00  0.00           H  
ATOM    380  CG  TRP    25      30.867 -19.065  19.185  1.00  0.00           C  
ATOM    381  CD1 TRP    25      31.301 -20.307  18.896  1.00  0.00           C  
ATOM    382  HD1 TRP    25      30.742 -21.011  18.298  1.00  0.00           H  
ATOM    383  NE1 TRP    25      32.539 -20.547  19.489  1.00  0.00           N  
ATOM    384  HE1 TRP    25      33.027 -21.422  19.357  1.00  0.00           H  
ATOM    385  CE2 TRP    25      33.044 -19.463  20.110  1.00  0.00           C  
ATOM    386  CZ2 TRP    25      34.288 -19.113  20.699  1.00  0.00           C  
ATOM    387  HZ2 TRP    25      35.087 -19.839  20.675  1.00  0.00           H  
ATOM    388  CH2 TRP    25      34.309 -17.971  21.464  1.00  0.00           C  
ATOM    389  HH2 TRP    25      35.245 -17.796  21.974  1.00  0.00           H  
ATOM    390  CZ3 TRP    25      33.206 -17.096  21.545  1.00  0.00           C  
ATOM    391  HZ3 TRP    25      33.307 -16.260  22.222  1.00  0.00           H  
ATOM    392  CE3 TRP    25      31.978 -17.392  20.843  1.00  0.00           C  
ATOM    393  HE3 TRP    25      31.158 -16.697  20.745  1.00  0.00           H  
ATOM    394  CD2 TRP    25      31.923 -18.581  20.091  1.00  0.00           C  
ATOM    395  C   TRP    25      31.195 -17.416  16.989  1.00  0.00           C  
ATOM    396  O   TRP    25      32.262 -16.958  17.369  1.00  0.00           O  
ATOM    397  N   LEU    26      31.075 -18.219  15.902  1.00  0.00           N  
ATOM    398  H   LEU    26      30.202 -18.723  15.839  1.00  0.00           H  
ATOM    399  CA  LEU    26      32.229 -18.398  15.013  1.00  0.00           C  
ATOM    400  HA  LEU    26      33.059 -18.790  15.602  1.00  0.00           H  
ATOM    401  CB  LEU    26      31.790 -19.326  13.930  1.00  0.00           C  
ATOM    402  HB2 LEU    26      30.913 -18.911  13.432  1.00  0.00           H  
ATOM    403  HB3 LEU    26      32.596 -19.319  13.196  1.00  0.00           H  
ATOM    404  CG  LEU    26      31.494 -20.756  14.542  1.00  0.00           C  
ATOM    405  HG  LEU    26      30.757 -20.667  15.341  1.00  0.00           H  
ATOM    406  CD1 LEU    26      30.804 -21.649  13.489  1.00  0.00           C  
ATOM    407 HD11 LEU    26      29.921 -21.185  13.049  1.00  0.00           H  
ATOM    408 HD12 LEU    26      31.497 -21.868  12.677  1.00  0.00           H  
ATOM    409 HD13 LEU    26      30.413 -22.532  13.995  1.00  0.00           H  
ATOM    410  CD2 LEU    26      32.787 -21.510  15.131  1.00  0.00           C  
ATOM    411 HD21 LEU    26      33.504 -21.709  14.335  1.00  0.00           H  
ATOM    412 HD22 LEU    26      33.147 -20.919  15.974  1.00  0.00           H  
ATOM    413 HD23 LEU    26      32.412 -22.451  15.534  1.00  0.00           H  
ATOM    414  C   LEU    26      32.705 -17.064  14.426  1.00  0.00           C  
ATOM    415  O   LEU    26      33.918 -16.780  14.527  1.00  0.00           O  
ATOM    416  N   LYS    27      31.803 -16.179  13.999  1.00  0.00           N  
ATOM    417  H   LYS    27      30.880 -16.582  13.912  1.00  0.00           H  
ATOM    418  CA  LYS    27      32.005 -14.919  13.377  1.00  0.00           C  
ATOM    419  HA  LYS    27      32.712 -15.080  12.564  1.00  0.00           H  
ATOM    420  CB  LYS    27      30.835 -14.404  12.557  1.00  0.00           C  
ATOM    421  HB2 LYS    27      30.604 -15.195  11.844  1.00  0.00           H  
ATOM    422  HB3 LYS    27      29.961 -14.372  13.208  1.00  0.00           H  
ATOM    423  CG  LYS    27      30.967 -13.112  11.736  1.00  0.00           C  
ATOM    424  HG2 LYS    27      31.146 -12.333  12.478  1.00  0.00           H  
ATOM    425  HG3 LYS    27      31.822 -13.157  11.062  1.00  0.00           H  
ATOM    426  CD  LYS    27      29.718 -12.832  10.913  1.00  0.00           C  
ATOM    427  HD2 LYS    27      29.793 -11.937  10.295  1.00  0.00           H  
ATOM    428  HD3 LYS    27      29.569 -13.666  10.227  1.00  0.00           H  
ATOM    429  CE  LYS    27      28.469 -12.821  11.769  1.00  0.00           C  
ATOM    430  HE2 LYS    27      27.572 -12.914  11.156  1.00  0.00           H  
ATOM    431  HE3 LYS    27      28.427 -13.706  12.404  1.00  0.00           H  
ATOM    432  NZ  LYS    27      28.377 -11.639  12.661  1.00  0.00           N  
ATOM    433  HZ1 LYS    27      29.085 -11.652  13.382  1.00  0.00           H  
ATOM    434  HZ2 LYS    27      28.369 -10.768  12.151  1.00  0.00           H  
ATOM    435  HZ3 LYS    27      27.494 -11.691  13.148  1.00  0.00           H  
ATOM    436  C   LYS    27      32.619 -13.886  14.378  1.00  0.00           C  
ATOM    437  O   LYS    27      33.785 -13.550  14.231  1.00  0.00           O  
ATOM    438  N   ASN    28      31.933 -13.566  15.465  1.00  0.00           N  
ATOM    439  H   ASN    28      31.062 -14.056  15.612  1.00  0.00           H  
ATOM    440  CA  ASN    28      32.252 -12.530  16.472  1.00  0.00           C  
ATOM    441  HA  ASN    28      32.855 -11.831  15.894  1.00  0.00           H  
ATOM    442  CB  ASN    28      30.991 -11.852  16.978  1.00  0.00           C  
ATOM    443  HB2 ASN    28      30.499 -12.578  17.625  1.00  0.00           H  
ATOM    444  HB3 ASN    28      31.259 -11.045  17.660  1.00  0.00           H  
ATOM    445  CG  ASN    28      29.917 -11.522  15.934  1.00  0.00           C  
ATOM    446  OD1 ASN    28      30.148 -11.349  14.719  1.00  0.00           O  
ATOM    447  ND2 ASN    28      28.624 -11.399  16.370  1.00  0.00           N  
ATOM    448 HD21 ASN    28      27.934 -11.396  15.632  1.00  0.00           H  
ATOM    449 HD22 ASN    28      28.230 -11.565  17.284  1.00  0.00           H  
ATOM    450  C   ASN    28      33.207 -12.919  17.676  1.00  0.00           C  
ATOM    451  O   ASN    28      33.861 -12.020  18.304  1.00  0.00           O  
ATOM    452  N   GLY    29      33.349 -14.220  17.967  1.00  0.00           N  
ATOM    453  H   GLY    29      32.718 -14.859  17.506  1.00  0.00           H  
ATOM    454  CA  GLY    29      34.111 -14.811  19.130  1.00  0.00           C  
ATOM    455  HA2 GLY    29      34.245 -14.062  19.910  1.00  0.00           H  
ATOM    456  HA3 GLY    29      33.509 -15.570  19.628  1.00  0.00           H  
ATOM    457  C   GLY    29      35.420 -15.513  18.761  1.00  0.00           C  
ATOM    458  O   GLY    29      36.438 -15.315  19.409  1.00  0.00           O  
ATOM    459  N   GLY    30      35.358 -16.280  17.667  1.00  0.00           N  
ATOM    460  H   GLY    30      34.430 -16.456  17.310  1.00  0.00           H  
ATOM    461  CA  GLY    30      36.443 -17.139  17.202  1.00  0.00           C  
ATOM    462  HA2 GLY    30      36.635 -17.882  17.976  1.00  0.00           H  
ATOM    463  HA3 GLY    30      36.018 -17.607  16.315  1.00  0.00           H  
ATOM    464  C   GLY    30      37.785 -16.387  16.942  1.00  0.00           C  
ATOM    465  O   GLY    30      38.641 -16.447  17.833  1.00  0.00           O  
ATOM    466  N   PRO    31      38.037 -15.996  15.669  1.00  0.00           N  
ATOM    467  CD  PRO    31      37.091 -15.830  14.638  1.00  0.00           C  
ATOM    468  HD2 PRO    31      36.341 -15.147  15.036  1.00  0.00           H  
ATOM    469  HD3 PRO    31      36.650 -16.760  14.276  1.00  0.00           H  
ATOM    470  CG  PRO    31      37.699 -14.989  13.515  1.00  0.00           C  
ATOM    471  HG2 PRO    31      37.367 -15.353  12.542  1.00  0.00           H  
ATOM    472  HG3 PRO    31      37.428 -13.958  13.742  1.00  0.00           H  
ATOM    473  CB  PRO    31      39.174 -15.166  13.677  1.00  0.00           C  
ATOM    474  HB2 PRO    31      39.779 -14.320  13.354  1.00  0.00           H  
ATOM    475  HB3 PRO    31      39.417 -16.101  13.172  1.00  0.00           H  
ATOM    476  CA  PRO    31      39.310 -15.394  15.201  1.00  0.00           C  
ATOM    477  HA  PRO    31      40.151 -16.081  15.292  1.00  0.00           H  
ATOM    478  C   PRO    31      39.669 -14.175  15.923  1.00  0.00           C  
ATOM    479  O   PRO    31      40.869 -14.071  16.092  1.00  0.00           O  
ATOM    480  N   SER    32      38.737 -13.477  16.512  1.00  0.00           N  
ATOM    481  H   SER    32      37.744 -13.651  16.443  1.00  0.00           H  
ATOM    482  CA  SER    32      38.982 -12.525  17.576  1.00  0.00           C  
ATOM    483  HA  SER    32      39.710 -11.809  17.193  1.00  0.00           H  
ATOM    484  CB  SER    32      37.648 -11.741  17.912  1.00  0.00           C  
ATOM    485  HB2 SER    32      37.694 -11.334  18.922  1.00  0.00           H  
ATOM    486  HB3 SER    32      37.460 -10.882  17.268  1.00  0.00           H  
ATOM    487  OG  SER    32      36.482 -12.531  17.846  1.00  0.00           O  
ATOM    488  HG  SER    32      35.705 -11.982  17.970  1.00  0.00           H  
ATOM    489  C   SER    32      39.725 -13.097  18.806  1.00  0.00           C  
ATOM    490  O   SER    32      40.618 -12.407  19.257  1.00  0.00           O  
ATOM    491  N   SER    33      39.416 -14.255  19.367  1.00  0.00           N  
ATOM    492  H   SER    33      38.756 -14.878  18.923  1.00  0.00           H  
ATOM    493  CA  SER    33      40.097 -14.772  20.579  1.00  0.00           C  
ATOM    494  HA  SER    33      40.210 -13.914  21.241  1.00  0.00           H  
ATOM    495  CB  SER    33      39.217 -15.896  21.214  1.00  0.00           C  
ATOM    496  HB2 SER    33      39.100 -16.750  20.547  1.00  0.00           H  
ATOM    497  HB3 SER    33      39.696 -16.281  22.114  1.00  0.00           H  
ATOM    498  OG  SER    33      37.965 -15.427  21.623  1.00  0.00           O  
ATOM    499  HG  SER    33      37.470 -15.326  20.807  1.00  0.00           H  
ATOM    500  C   SER    33      41.524 -15.243  20.228  1.00  0.00           C  
ATOM    501  O   SER    33      42.413 -15.117  21.085  1.00  0.00           O  
ATOM    502  N   GLY    34      41.841 -15.514  18.987  1.00  0.00           N  
ATOM    503  H   GLY    34      41.042 -15.538  18.370  1.00  0.00           H  
ATOM    504  CA  GLY    34      43.114 -15.756  18.360  1.00  0.00           C  
ATOM    505  HA2 GLY    34      43.800 -16.308  19.001  1.00  0.00           H  
ATOM    506  HA3 GLY    34      42.962 -16.444  17.528  1.00  0.00           H  
ATOM    507  C   GLY    34      43.983 -14.581  17.958  1.00  0.00           C  
ATOM    508  O   GLY    34      45.188 -14.828  17.673  1.00  0.00           O  
ATOM    509  N   ALA    35      43.464 -13.370  18.061  1.00  0.00           N  
ATOM    510  H   ALA    35      42.486 -13.316  18.308  1.00  0.00           H  
ATOM    511  CA  ALA    35      44.117 -12.106  17.714  1.00  0.00           C  
ATOM    512  HA  ALA    35      44.656 -12.298  16.786  1.00  0.00           H  
ATOM    513  CB  ALA    35      43.142 -10.984  17.247  1.00  0.00           C  
ATOM    514  HB1 ALA    35      42.235 -11.477  16.897  1.00  0.00           H  
ATOM    515  HB2 ALA    35      42.919 -10.347  18.104  1.00  0.00           H  
ATOM    516  HB3 ALA    35      43.680 -10.383  16.514  1.00  0.00           H  
ATOM    517  C   ALA    35      45.165 -11.609  18.727  1.00  0.00           C  
ATOM    518  O   ALA    35      46.162 -11.019  18.324  1.00  0.00           O  
ATOM    519  N   PRO    36      44.883 -11.616  20.046  1.00  0.00           N  
ATOM    520  CD  PRO    36      43.662 -12.079  20.694  1.00  0.00           C  
ATOM    521  HD2 PRO    36      43.658 -13.158  20.843  1.00  0.00           H  
ATOM    522  HD3 PRO    36      42.798 -11.917  20.049  1.00  0.00           H  
ATOM    523  CG  PRO    36      43.486 -11.387  22.073  1.00  0.00           C  
ATOM    524  HG2 PRO    36      43.194 -12.027  22.906  1.00  0.00           H  
ATOM    525  HG3 PRO    36      42.777 -10.572  21.926  1.00  0.00           H  
ATOM    526  CB  PRO    36      44.895 -10.813  22.336  1.00  0.00           C  
ATOM    527  HB2 PRO    36      45.352 -11.491  23.057  1.00  0.00           H  
ATOM    528  HB3 PRO    36      44.761  -9.824  22.775  1.00  0.00           H  
ATOM    529  CA  PRO    36      45.731 -10.821  21.049  1.00  0.00           C  
ATOM    530  HA  PRO    36      45.853  -9.802  20.682  1.00  0.00           H  
ATOM    531  C   PRO    36      47.170 -11.294  21.182  1.00  0.00           C  
ATOM    532  O   PRO    36      48.048 -10.433  21.007  1.00  0.00           O  
ATOM    533  N   PRO    37      47.444 -12.599  21.325  1.00  0.00           N  
ATOM    534  CD  PRO    37      46.528 -13.721  21.576  1.00  0.00           C  
ATOM    535  HD2 PRO    37      45.763 -13.808  20.804  1.00  0.00           H  
ATOM    536  HD3 PRO    37      46.016 -13.640  22.535  1.00  0.00           H  
ATOM    537  CG  PRO    37      47.401 -14.934  21.704  1.00  0.00           C  
ATOM    538  HG2 PRO    37      47.279 -15.453  20.753  1.00  0.00           H  
ATOM    539  HG3 PRO    37      46.964 -15.451  22.558  1.00  0.00           H  
ATOM    540  CB  PRO    37      48.788 -14.516  21.950  1.00  0.00           C  
ATOM    541  HB2 PRO    37      49.512 -15.084  21.366  1.00  0.00           H  
ATOM    542  HB3 PRO    37      49.085 -14.640  22.991  1.00  0.00           H  
ATOM    543  CA  PRO    37      48.830 -13.043  21.558  1.00  0.00           C  
ATOM    544  HA  PRO    37      49.149 -12.452  22.416  1.00  0.00           H  
ATOM    545  C   PRO    37      49.835 -12.656  20.440  1.00  0.00           C  
ATOM    546  O   PRO    37      50.820 -11.999  20.784  1.00  0.00           O  
ATOM    547  N   PRO    38      49.670 -13.015  19.177  1.00  0.00           N  
ATOM    548  CD  PRO    38      48.703 -14.024  18.712  1.00  0.00           C  
ATOM    549  HD2 PRO    38      47.705 -13.875  19.126  1.00  0.00           H  
ATOM    550  HD3 PRO    38      49.013 -14.995  19.097  1.00  0.00           H  
ATOM    551  CG  PRO    38      48.672 -13.964  17.172  1.00  0.00           C  
ATOM    552  HG2 PRO    38      47.982 -13.175  16.877  1.00  0.00           H  
ATOM    553  HG3 PRO    38      48.339 -14.946  16.835  1.00  0.00           H  
ATOM    554  CB  PRO    38      50.141 -13.601  16.871  1.00  0.00           C  
ATOM    555  HB2 PRO    38      50.171 -13.020  15.948  1.00  0.00           H  
ATOM    556  HB3 PRO    38      50.716 -14.520  16.757  1.00  0.00           H  
ATOM    557  CA  PRO    38      50.601 -12.692  18.049  1.00  0.00           C  
ATOM    558  HA  PRO    38      51.594 -13.058  18.311  1.00  0.00           H  
ATOM    559  C   PRO    38      50.601 -11.240  17.692  1.00  0.00           C  
ATOM    560  O   PRO    38      51.349 -10.804  16.836  1.00  0.00           O  
ATOM    561  N   SER    39      49.777 -10.396  18.319  1.00  0.00           N  
ATOM    562  H   SER    39      49.019 -10.709  18.908  1.00  0.00           H  
ATOM    563  CA  SER    39      49.774  -8.942  18.115  1.00  0.00           C  
ATOM    564  HA  SER    39      50.109  -8.605  17.134  1.00  0.00           H  
ATOM    565  CB  SER    39      48.320  -8.431  18.314  1.00  0.00           C  
ATOM    566  HB2 SER    39      48.008  -8.557  19.351  1.00  0.00           H  
ATOM    567  HB3 SER    39      48.218  -7.346  18.275  1.00  0.00           H  
ATOM    568  OG  SER    39      47.361  -8.921  17.387  1.00  0.00           O  
ATOM    569  HG  SER    39      46.960  -9.709  17.761  1.00  0.00           H  
ATOM    570  C   SER    39      50.629  -8.167  19.181  1.00  0.00           C  
ATOM    571  O   SER    39      50.975  -6.997  19.043  1.00  0.00           O  
TER   
END   
