# Supplementary material for: In silico approaches for predicting the half-life of natural and modified peptides in blood
Source: PLoS One. 2018 Jun 1;13(6):e0196829. doi: 10.1371/journal.pone.0196829 (PMC5983457; doi:10.1371/journal.pone.0196829)
Supplement: S3 File — (ZIP) [file pone.0196829.s009.zip › 3may2018_261_pdb_files/2010.pdb]

PFRMAT TS
TARGET d2010
AUTHOR Raghava-GPS-serv
METHOD PEPSTR
MODEL  1  REFINED
PARENT N/A
ATOM      1  C   ACE     1      -5.867  -3.254  -4.483  1.00  0.00
ATOM      2  O   ACE     1      -6.034  -3.068  -5.704  1.00  0.00
ATOM      3  N   LYS     2      -4.660  -3.104  -3.869  1.00  0.00
ATOM      4  CA  LYS     2      -3.381  -3.051  -4.608  1.00  0.00
ATOM      5  CB  LYS     2      -2.457  -1.885  -4.021  1.00  0.00
ATOM      6  CG  LYS     2      -2.278  -1.757  -2.474  1.00  0.00
ATOM      7  CD  LYS     2      -1.120  -2.452  -1.766  1.00  0.00
ATOM      8  CE  LYS     2      -1.101  -4.020  -1.790  1.00  0.00
ATOM      9  NZ  LYS     2      -2.078  -4.492  -0.852  1.00  0.00
ATOM     10  C   LYS     2      -2.869  -4.495  -4.812  1.00  0.00
ATOM     11  O   LYS     2      -3.325  -5.366  -4.102  1.00  0.00
ATOM     12  N   PRO     3      -1.924  -4.782  -5.765  1.00  0.00
ATOM     13  CD  PRO     3      -1.372  -3.783  -6.716  1.00  0.00
ATOM     14  CG  PRO     3      -0.348  -4.507  -7.510  1.00  0.00
ATOM     15  CB  PRO     3      -0.633  -5.982  -7.284  1.00  0.00
ATOM     16  CA  PRO     3      -1.388  -6.156  -5.920  1.00  0.00
ATOM     17  C   PRO     3      -0.506  -6.376  -4.744  1.00  0.00
ATOM     18  O   PRO     3       0.206  -5.475  -4.303  1.00  0.00
ATOM     19  N   SER     4      -0.506  -7.641  -4.353  1.00  0.00
ATOM     20  CA  SER     4       0.052  -8.174  -3.113  1.00  0.00
ATOM     21  CB  SER     4       0.143  -9.666  -3.036  1.00  0.00
ATOM     22  OG  SER     4      -1.152 -10.213  -3.106  1.00  0.00
ATOM     23  C   SER     4       1.388  -7.511  -2.698  1.00  0.00
ATOM     24  O   SER     4       2.493  -7.747  -3.293  1.00  0.00
ATOM     25  N   SER     5       1.304  -6.580  -1.773  1.00  0.00
ATOM     26  CA  SER     5       2.469  -5.897  -1.237  1.00  0.00
ATOM     27  CB  SER     5       3.105  -4.902  -2.224  1.00  0.00
ATOM     28  OG  SER     5       4.061  -5.612  -3.027  1.00  0.00
ATOM     29  C   SER     5       2.096  -5.267   0.134  1.00  0.00
ATOM     30  O   SER     5       2.415  -4.078   0.427  1.00  0.00
ATOM     31  N   PRO     6       1.416  -5.984   1.028  1.00  0.00
ATOM     32  CD  PRO     6       1.250  -7.430   1.010  1.00  0.00
ATOM     33  CG  PRO     6       1.490  -7.847   2.483  1.00  0.00
ATOM     34  CB  PRO     6       0.803  -6.745   3.194  1.00  0.00
ATOM     35  CA  PRO     6       1.093  -5.484   2.424  1.00  0.00
ATOM     36  C   PRO     6      -0.060  -4.455   2.428  1.00  0.00
ATOM     37  O   PRO     6      -1.060  -4.674   1.740  1.00  0.00
ATOM     38  N   PRO     7      -0.088  -3.373   3.162  1.00  0.00
ATOM     39  CD  PRO     7       1.083  -2.822   3.842  1.00  0.00
ATOM     40  CG  PRO     7       0.681  -1.358   4.098  1.00  0.00
ATOM     41  CB  PRO     7      -0.831  -1.303   4.089  1.00  0.00
ATOM     42  CA  PRO     7      -1.306  -2.547   3.344  1.00  0.00
ATOM     43  C   PRO     7      -2.456  -3.259   4.060  1.00  0.00
ATOM     44  O   PRO     7      -2.404  -3.661   5.245  1.00  0.00
ATOM     45  N   GLU     8      -3.488  -3.603   3.312  1.00  0.00
ATOM     46  CA  GLU     8      -4.713  -4.251   3.656  1.00  0.00
ATOM     47  CB  GLU     8      -5.713  -3.689   2.561  1.00  0.00
ATOM     48  CG  GLU     8      -5.686  -4.197   1.146  1.00  0.00
ATOM     49  CD  GLU     8      -4.665  -3.383   0.230  1.00  0.00
ATOM     50  OE1 GLU     8      -3.805  -2.605   0.705  1.00  0.00
ATOM     51  OE2 GLU     8      -4.710  -3.650  -1.038  1.00  0.00
ATOM     52  C   GLU     8      -4.635  -5.804   3.735  1.00  0.00
ATOM     53  O   GLU     8      -5.621  -6.436   4.114  1.00  0.00
ATOM     54  N   GLU     9      -3.493  -6.359   3.321  1.00  0.00
ATOM     55  CA  GLU     9      -3.315  -7.802   3.505  1.00  0.00
ATOM     56  CB  GLU     9      -2.665  -8.427   2.231  1.00  0.00
ATOM     57  CG  GLU     9      -3.510  -8.323   0.896  1.00  0.00
ATOM     58  CD  GLU     9      -2.460  -8.264  -0.243  1.00  0.00
ATOM     59  OE1 GLU     9      -1.874  -7.170  -0.427  1.00  0.00
ATOM     60  OE2 GLU     9      -2.221  -9.305  -0.875  1.00  0.00
ATOM     61  C   GLU     9      -2.531  -8.146   4.790  1.00  0.00
ATOM     62  O   GLU     9      -2.048  -9.211   5.054  1.00  0.00
ATOM     63  N   NHE    10      -2.333  -7.084   5.538  1.00  0.00
TER
END
