# Supplementary material for: In silico approaches for predicting the half-life of natural and modified peptides in blood
Source: PLoS One. 2018 Jun 1;13(6):e0196829. doi: 10.1371/journal.pone.0196829 (PMC5983457; doi:10.1371/journal.pone.0196829)
Supplement: S3 File — (ZIP) [file pone.0196829.s009.zip › 3may2018_261_pdb_files/2013.pdb]

PFRMAT TS
TARGET d2013
AUTHOR Raghava-GPS-serv
METHOD PEPSTR
MODEL  1  REFINED
PARENT N/A
ATOM      1  N   HIE     1     -21.272 -27.663 -11.101  1.00  0.00
ATOM      2  CA  HIE     1     -19.979 -27.937 -10.460  1.00  0.00
ATOM      3  CB  HIE     1     -18.901 -27.103 -11.153  1.00  0.00
ATOM      4  CG  HIE     1     -17.570 -27.189 -10.488  1.00  0.00
ATOM      5  ND1 HIE     1     -17.040 -28.222  -9.712  1.00  0.00
ATOM      6  CE1 HIE     1     -15.832 -27.767  -9.318  1.00  0.00
ATOM      7  NE2 HIE     1     -15.652 -26.571  -9.738  1.00  0.00
ATOM      8  CD2 HIE     1     -16.700 -26.197 -10.503  1.00  0.00
ATOM      9  C   HIE     1     -19.995 -27.578  -8.940  1.00  0.00
ATOM     10  O   HIE     1     -20.355 -26.498  -8.590  1.00  0.00
ATOM     11  N   SER     2     -19.512 -28.514  -8.086  1.00  0.00
ATOM     12  CA  SER     2     -19.065 -28.215  -6.697  1.00  0.00
ATOM     13  CB  SER     2     -20.205 -27.959  -5.719  1.00  0.00
ATOM     14  OG  SER     2     -20.567 -26.580  -5.954  1.00  0.00
ATOM     15  C   SER     2     -18.173 -29.350  -6.164  1.00  0.00
ATOM     16  O   SER     2     -18.611 -30.132  -5.269  1.00  0.00
ATOM     17  N   ASP     3     -16.948 -29.446  -6.689  1.00  0.00
ATOM     18  CA  ASP     3     -16.040 -30.507  -6.306  1.00  0.00
ATOM     19  CB  ASP     3     -15.084 -30.839  -7.483  1.00  0.00
ATOM     20  CG  ASP     3     -13.680 -30.204  -7.233  1.00  0.00
ATOM     21  OD1 ASP     3     -13.540 -28.981  -7.011  1.00  0.00
ATOM     22  OD2 ASP     3     -12.745 -31.069  -7.098  1.00  0.00
ATOM     23  C   ASP     3     -15.260 -30.315  -4.988  1.00  0.00
ATOM     24  O   ASP     3     -15.402 -29.292  -4.288  1.00  0.00
ATOM     25  N   GLY     4     -14.488 -31.338  -4.565  1.00  0.00
ATOM     26  CA  GLY     4     -13.643 -31.357  -3.300  1.00  0.00
ATOM     27  C   GLY     4     -12.353 -30.520  -3.284  1.00  0.00
ATOM     28  O   GLY     4     -11.908 -30.195  -2.209  1.00  0.00
ATOM     29  N   ILE     5     -11.687 -30.257  -4.464  1.00  0.00
ATOM     30  CA  ILE     5     -10.264 -29.746  -4.517  1.00  0.00
ATOM     31  CB  ILE     5      -9.242 -30.941  -4.301  1.00  0.00
ATOM     32  CG2 ILE     5      -9.121 -31.785  -5.538  1.00  0.00
ATOM     33  CG1 ILE     5      -7.857 -30.366  -3.858  1.00  0.00
ATOM     34  CD1 ILE     5      -6.971 -31.495  -3.322  1.00  0.00
ATOM     35  C   ILE     5     -10.012 -28.859  -5.810  1.00  0.00
ATOM     36  O   ILE     5      -8.982 -28.203  -5.862  1.00  0.00
ATOM     37  N   PHE     6     -10.844 -28.714  -6.805  1.00  0.00
ATOM     38  CA  PHE     6     -10.525 -27.929  -7.976  1.00  0.00
ATOM     39  CB  PHE     6     -11.255 -28.562  -9.135  1.00  0.00
ATOM     40  CG  PHE     6     -10.844 -28.031 -10.551  1.00  0.00
ATOM     41  CD1 PHE     6     -11.774 -27.510 -11.466  1.00  0.00
ATOM     42  CE1 PHE     6     -11.448 -27.133 -12.768  1.00  0.00
ATOM     43  CZ  PHE     6     -10.102 -27.200 -13.194  1.00  0.00
ATOM     44  CE2 PHE     6      -9.151 -27.822 -12.323  1.00  0.00
ATOM     45  CD2 PHE     6      -9.493 -28.178 -11.045  1.00  0.00
ATOM     46  C   PHE     6     -10.819 -26.372  -7.800  1.00  0.00
ATOM     47  O   PHE     6     -11.101 -25.950  -6.675  1.00  0.00
ATOM     48  N   THR     7     -10.937 -25.665  -8.951  1.00  0.00
ATOM     49  CA  THR     7     -11.570 -24.349  -9.011  1.00  0.00
ATOM     50  CB  THR     7     -11.879 -23.992 -10.468  1.00  0.00
ATOM     51  CG2 THR     7     -12.420 -22.583 -10.630  1.00  0.00
ATOM     52  OG1 THR     7     -10.690 -24.057 -11.275  1.00  0.00
ATOM     53  C   THR     7     -12.851 -24.257  -8.094  1.00  0.00
ATOM     54  O   THR     7     -13.683 -25.133  -8.070  1.00  0.00
ATOM     55  N   ASP     8     -12.771 -23.354  -7.155  1.00  0.00
ATOM     56  CA  ASP     8     -13.637 -23.365  -5.990  1.00  0.00
ATOM     57  CB  ASP     8     -12.911 -22.642  -4.905  1.00  0.00
ATOM     58  CG  ASP     8     -13.403 -22.717  -3.483  1.00  0.00
ATOM     59  OD1 ASP     8     -12.584 -23.274  -2.744  1.00  0.00
ATOM     60  OD2 ASP     8     -14.381 -22.070  -3.035  1.00  0.00
ATOM     61  C   ASP     8     -15.063 -22.778  -6.280  1.00  0.00
ATOM     62  O   ASP     8     -15.238 -21.947  -7.159  1.00  0.00
ATOM     63  N   SER     9     -16.105 -23.356  -5.695  1.00  0.00
ATOM     64  CA  SER     9     -17.493 -23.285  -5.956  1.00  0.00
ATOM     65  CB  SER     9     -17.829 -24.360  -6.954  1.00  0.00
ATOM     66  OG  SER     9     -19.000 -24.020  -7.687  1.00  0.00
ATOM     67  C   SER     9     -18.359 -23.499  -4.663  1.00  0.00
ATOM     68  O   SER     9     -17.842 -23.612  -3.521  1.00  0.00
ATOM     69  N   TYR    10     -19.655 -23.557  -4.847  1.00  0.00
ATOM     70  CA  TYR    10     -20.682 -23.631  -3.834  1.00  0.00
ATOM     71  CB  TYR    10     -22.001 -24.008  -4.409  1.00  0.00
ATOM     72  CG  TYR    10     -23.110 -23.671  -3.556  1.00  0.00
ATOM     73  CD1 TYR    10     -23.596 -22.364  -3.550  1.00  0.00
ATOM     74  CE1 TYR    10     -24.796 -22.110  -2.911  1.00  0.00
ATOM     75  CZ  TYR    10     -25.428 -23.071  -2.123  1.00  0.00
ATOM     76  CE2 TYR    10     -24.826 -24.352  -2.009  1.00  0.00
ATOM     77  CD2 TYR    10     -23.677 -24.663  -2.783  1.00  0.00
ATOM     78  C   TYR    10     -20.392 -24.686  -2.617  1.00  0.00
ATOM     79  O   TYR    10     -20.823 -24.486  -1.487  1.00  0.00
ATOM     80  N   SER    11     -19.683 -25.812  -2.877  1.00  0.00
ATOM     81  CA  SER    11     -19.145 -26.777  -1.866  1.00  0.00
ATOM     82  CB  SER    11     -18.241 -27.917  -2.507  1.00  0.00
ATOM     83  OG  SER    11     -17.547 -27.384  -3.607  1.00  0.00
ATOM     84  C   SER    11     -18.335 -26.116  -0.816  1.00  0.00
ATOM     85  O   SER    11     -18.481 -26.430   0.377  1.00  0.00
ATOM     86  N   ARG    12     -17.383 -25.315  -1.246  1.00  0.00
ATOM     87  CA  ARG    12     -16.240 -24.858  -0.521  1.00  0.00
ATOM     88  CB  ARG    12     -15.007 -25.284  -1.341  1.00  0.00
ATOM     89  CG  ARG    12     -14.550 -26.733  -1.020  1.00  0.00
ATOM     90  CD  ARG    12     -13.224 -27.182  -1.777  1.00  0.00
ATOM     91  NE  ARG    12     -13.598 -27.199  -3.182  1.00  0.00
ATOM     92  CZ  ARG    12     -12.931 -26.711  -4.148  1.00  0.00
ATOM     93  C   ARG    12     -16.224 -23.366  -0.175  1.00  0.00
ATOM     94  O   ARG    12     -15.634 -23.060   0.889  1.00  0.00
ATOM     95  N   TYR    13     -16.862 -22.520  -1.029  1.00  0.00
ATOM     96  CA  TYR    13     -16.770 -21.006  -1.052  1.00  0.00
ATOM     97  CB  TYR    13     -17.941 -20.419  -1.819  1.00  0.00
ATOM     98  CG  TYR    13     -19.279 -20.310  -1.092  1.00  0.00
ATOM     99  CD1 TYR    13     -19.982 -21.515  -0.829  1.00  0.00
ATOM    100  CE1 TYR    13     -21.307 -21.486  -0.337  1.00  0.00
ATOM    101  CZ  TYR    13     -21.764 -20.201   0.150  1.00  0.00
ATOM    102  CE2 TYR    13     -20.963 -19.046   0.117  1.00  0.00
ATOM    103  CD2 TYR    13     -19.752 -19.091  -0.581  1.00  0.00
ATOM    104  C   TYR    13     -16.539 -20.265   0.271  1.00  0.00
ATOM    105  O   TYR    13     -15.433 -19.755   0.475  1.00  0.00
ATOM    106  N   ARG    14     -17.457 -20.330   1.242  1.00  0.00
ATOM    107  CA  ARG    14     -17.285 -19.705   2.545  1.00  0.00
ATOM    108  CB  ARG    14     -18.625 -19.316   3.156  1.00  0.00
ATOM    109  CG  ARG    14     -19.298 -20.556   3.851  1.00  0.00
ATOM    110  CD  ARG    14     -19.769 -21.608   2.833  1.00  0.00
ATOM    111  NE  ARG    14     -18.796 -22.741   2.904  1.00  0.00
ATOM    112  CZ  ARG    14     -18.771 -23.857   2.252  1.00  0.00
ATOM    113  C   ARG    14     -16.184 -20.444   3.371  1.00  0.00
ATOM    114  O   ARG    14     -16.366 -21.632   3.630  1.00  0.00
ATOM    115  N   LYS    15     -15.073 -19.790   3.732  1.00  0.00
ATOM    116  CA  LYS    15     -14.011 -20.474   4.406  1.00  0.00
ATOM    117  CB  LYS    15     -12.832 -20.440   3.504  1.00  0.00
ATOM    118  CG  LYS    15     -12.994 -21.398   2.344  1.00  0.00
ATOM    119  CD  LYS    15     -11.815 -21.294   1.402  1.00  0.00
ATOM    120  CE  LYS    15     -11.886 -22.194   0.202  1.00  0.00
ATOM    121  NZ  LYS    15     -13.196 -21.949  -0.449  1.00  0.00
ATOM    122  C   LYS    15     -13.702 -20.034   5.866  1.00  0.00
ATOM    123  O   LYS    15     -14.132 -18.973   6.295  1.00  0.00
ATOM    124  N   GLN    16     -13.297 -20.929   6.743  1.00  0.00
ATOM    125  CA  GLN    16     -13.472 -20.955   8.220  1.00  0.00
ATOM    126  CB  GLN    16     -12.823 -22.205   8.762  1.00  0.00
ATOM    127  CG  GLN    16     -13.703 -23.470   8.504  1.00  0.00
ATOM    128  CD  GLN    16     -13.406 -24.260   7.196  1.00  0.00
ATOM    129  OE1 GLN    16     -13.434 -23.654   6.166  1.00  0.00
ATOM    130  NE2 GLN    16     -13.158 -25.593   7.203  1.00  0.00
ATOM    131  C   GLN    16     -12.855 -19.750   8.928  1.00  0.00
ATOM    132  O   GLN    16     -13.474 -19.082   9.761  1.00  0.00
ATOM    133  N   MET    17     -11.713 -19.247   8.470  1.00  0.00
ATOM    134  CA  MET    17     -11.108 -18.050   8.991  1.00  0.00
ATOM    135  CB  MET    17      -9.669 -18.247   8.495  1.00  0.00
ATOM    136  CG  MET    17      -8.643 -17.164   8.892  1.00  0.00
ATOM    137  SD  MET    17      -8.370 -16.639  10.628  1.00  0.00
ATOM    138  CE  MET    17      -7.052 -17.747  11.144  1.00  0.00
ATOM    139  C   MET    17     -11.703 -16.706   8.558  1.00  0.00
ATOM    140  O   MET    17     -11.358 -15.653   9.189  1.00  0.00
ATOM    141  N   ALA    18     -12.697 -16.700   7.712  1.00  0.00
ATOM    142  CA  ALA    18     -13.684 -15.632   7.542  1.00  0.00
ATOM    143  CB  ALA    18     -14.236 -15.575   6.119  1.00  0.00
ATOM    144  C   ALA    18     -14.853 -15.888   8.509  1.00  0.00
ATOM    145  O   ALA    18     -15.159 -15.094   9.364  1.00  0.00
ATOM    146  N   VAL    19     -15.457 -17.049   8.403  1.00  0.00
ATOM    147  CA  VAL    19     -16.691 -17.447   9.125  1.00  0.00
ATOM    148  CB  VAL    19     -17.071 -18.924   8.769  1.00  0.00
ATOM    149  CG1 VAL    19     -18.157 -19.513   9.720  1.00  0.00
ATOM    150  CG2 VAL    19     -17.633 -18.919   7.330  1.00  0.00
ATOM    151  C   VAL    19     -16.593 -17.274  10.661  1.00  0.00
ATOM    152  O   VAL    19     -17.537 -16.854  11.324  1.00  0.00
ATOM    153  N   LYS    20     -15.509 -17.686  11.221  1.00  0.00
ATOM    154  CA  LYS    20     -15.222 -17.378  12.627  1.00  0.00
ATOM    155  CB  LYS    20     -14.141 -18.328  13.148  1.00  0.00
ATOM    156  CG  LYS    20     -14.659 -19.245  14.320  1.00  0.00
ATOM    157  CD  LYS    20     -15.044 -18.626  15.646  1.00  0.00
ATOM    158  CE  LYS    20     -16.455 -18.078  15.669  1.00  0.00
ATOM    159  NZ  LYS    20     -16.893 -17.518  16.915  1.00  0.00
ATOM    160  C   LYS    20     -15.049 -15.917  13.056  1.00  0.00
ATOM    161  O   LYS    20     -14.891 -15.706  14.232  1.00  0.00
ATOM    162  N   LYS    21     -14.933 -14.923  12.142  1.00  0.00
ATOM    163  CA  LYS    21     -15.079 -13.499  12.361  1.00  0.00
ATOM    164  CB  LYS    21     -14.232 -12.736  11.408  1.00  0.00
ATOM    165  CG  LYS    21     -12.698 -12.907  11.614  1.00  0.00
ATOM    166  CD  LYS    21     -11.760 -12.005  10.776  1.00  0.00
ATOM    167  CE  LYS    21     -10.273 -12.378  11.186  1.00  0.00
ATOM    168  NZ  LYS    21      -9.808 -13.519  10.455  1.00  0.00
ATOM    169  C   LYS    21     -16.585 -13.031  12.258  1.00  0.00
ATOM    170  O   LYS    21     -17.069 -12.289  13.083  1.00  0.00
ATOM    171  N   TYR    22     -17.356 -13.443  11.264  1.00  0.00
ATOM    172  CA  TYR    22     -18.838 -13.191  11.161  1.00  0.00
ATOM    173  CB  TYR    22     -19.428 -13.722   9.832  1.00  0.00
ATOM    174  CG  TYR    22     -20.927 -13.444   9.616  1.00  0.00
ATOM    175  CD1 TYR    22     -21.811 -14.517   9.602  1.00  0.00
ATOM    176  CE1 TYR    22     -23.123 -14.321   9.261  1.00  0.00
ATOM    177  CZ  TYR    22     -23.666 -13.008   9.088  1.00  0.00
ATOM    178  CE2 TYR    22     -22.842 -11.925   9.222  1.00  0.00
ATOM    179  CD2 TYR    22     -21.459 -12.108   9.467  1.00  0.00
ATOM    180  C   TYR    22     -19.593 -13.768  12.364  1.00  0.00
ATOM    181  O   TYR    22     -20.389 -13.027  12.984  1.00  0.00
ATOM    182  N   LEU    23     -19.227 -14.996  12.909  1.00  0.00
ATOM    183  CA  LEU    23     -19.585 -15.482  14.229  1.00  0.00
ATOM    184  CB  LEU    23     -19.642 -17.042  14.281  1.00  0.00
ATOM    185  CG  LEU    23     -20.747 -17.503  13.304  1.00  0.00
ATOM    186  CD1 LEU    23     -20.632 -19.038  13.090  1.00  0.00
ATOM    187  CD2 LEU    23     -22.156 -17.146  13.897  1.00  0.00
ATOM    188  C   LEU    23     -18.866 -14.931  15.498  1.00  0.00
ATOM    189  O   LEU    23     -18.842 -15.542  16.602  1.00  0.00
ATOM    190  N   ALA    24     -18.363 -13.748  15.266  1.00  0.00
ATOM    191  CA  ALA    24     -18.141 -12.816  16.305  1.00  0.00
ATOM    192  CB  ALA    24     -16.647 -12.572  16.618  1.00  0.00
ATOM    193  C   ALA    24     -18.865 -11.470  16.087  1.00  0.00
ATOM    194  O   ALA    24     -19.263 -10.896  17.077  1.00  0.00
ATOM    195  N   ALA    25     -18.898 -10.958  14.863  1.00  0.00
ATOM    196  CA  ALA    25     -19.761  -9.716  14.496  1.00  0.00
ATOM    197  CB  ALA    25     -19.664  -9.425  13.050  1.00  0.00
ATOM    198  C   ALA    25     -21.171  -9.859  15.019  1.00  0.00
ATOM    199  O   ALA    25     -21.701  -8.894  15.571  1.00  0.00
ATOM    200  N   VAL    26     -21.825 -11.035  14.965  1.00  0.00
ATOM    201  CA  VAL    26     -23.215 -11.178  15.465  1.00  0.00
ATOM    202  CB  VAL    26     -23.797 -12.509  15.121  1.00  0.00
ATOM    203  CG1 VAL    26     -23.757 -12.657  13.560  1.00  0.00
ATOM    204  CG2 VAL    26     -22.954 -13.584  15.854  1.00  0.00
ATOM    205  C   VAL    26     -23.610 -10.769  16.923  1.00  0.00
ATOM    206  O   VAL    26     -22.734 -10.683  17.846  1.00  0.00
ATOM    207  N   LEU    27     -24.920 -10.420  17.216  1.00  0.00
ATOM    208  CA  LEU    27     -25.455 -10.087  18.542  1.00  0.00
ATOM    209  CB  LEU    27     -26.972  -9.703  18.436  1.00  0.00
ATOM    210  CG  LEU    27     -27.258  -8.450  17.618  1.00  0.00
ATOM    211  CD1 LEU    27     -28.798  -8.313  17.431  1.00  0.00
ATOM    212  CD2 LEU    27     -26.798  -7.176  18.272  1.00  0.00
ATOM    213  C   LEU    27     -25.215 -11.101  19.718  1.00  0.00
ATOM    214  O   LEU    27     -25.325 -10.732  20.888  1.00  0.00
ATOM    215  N   GLY    28     -24.947 -12.362  19.433  1.00  0.00
ATOM    216  CA  GLY    28     -24.762 -13.532  20.252  1.00  0.00
ATOM    217  C   GLY    28     -23.726 -13.339  21.390  1.00  0.00
ATOM    218  O   GLY    28     -23.804 -13.923  22.471  1.00  0.00
ATOM    219  N   LYS    29     -22.873 -12.319  21.209  1.00  0.00
ATOM    220  CA  LYS    29     -22.015 -11.746  22.303  1.00  0.00
ATOM    221  CB  LYS    29     -21.455 -10.433  21.745  1.00  0.00
ATOM    222  CG  LYS    29     -20.261 -10.448  20.713  1.00  0.00
ATOM    223  CD  LYS    29     -19.596  -9.114  20.310  1.00  0.00
ATOM    224  CE  LYS    29     -20.404  -8.190  19.435  1.00  0.00
ATOM    225  NZ  LYS    29     -20.649  -8.703  18.081  1.00  0.00
ATOM    226  C   LYS    29     -22.852 -11.466  23.582  1.00  0.00
ATOM    227  O   LYS    29     -22.585 -12.102  24.572  1.00  0.00
ATOM    228  N   ARG    30     -23.892 -10.607  23.547  1.00  0.00
ATOM    229  CA  ARG    30     -24.792 -10.338  24.706  1.00  0.00
ATOM    230  CB  ARG    30     -24.881  -8.807  24.826  1.00  0.00
ATOM    231  CG  ARG    30     -25.646  -8.389  26.099  1.00  0.00
ATOM    232  CD  ARG    30     -26.069  -6.871  26.072  1.00  0.00
ATOM    233  NE  ARG    30     -26.831  -6.521  27.329  1.00  0.00
ATOM    234  CZ  ARG    30     -27.104  -5.399  27.910  1.00  0.00
ATOM    235  C   ARG    30     -26.111 -11.088  24.669  1.00  0.00
ATOM    236  O   ARG    30     -26.684 -11.286  25.728  1.00  0.00
ATOM    237  N   TYR    31     -26.619 -11.481  23.499  1.00  0.00
ATOM    238  CA  TYR    31     -28.037 -11.941  23.343  1.00  0.00
ATOM    239  CB  TYR    31     -28.487 -12.060  21.866  1.00  0.00
ATOM    240  CG  TYR    31     -29.772 -12.817  21.669  1.00  0.00
ATOM    241  CD1 TYR    31     -29.783 -14.002  20.972  1.00  0.00
ATOM    242  CE1 TYR    31     -30.977 -14.716  20.831  1.00  0.00
ATOM    243  CZ  TYR    31     -32.189 -14.098  21.134  1.00  0.00
ATOM    244  CE2 TYR    31     -32.231 -12.827  21.703  1.00  0.00
ATOM    245  CD2 TYR    31     -30.998 -12.220  22.040  1.00  0.00
ATOM    246  C   TYR    31     -28.383 -13.197  24.187  1.00  0.00
ATOM    247  O   TYR    31     -29.544 -13.404  24.525  1.00  0.00
ATOM    248  N   LYS    32     -27.351 -13.980  24.667  1.00  0.00
ATOM    249  CA  LYS    32     -27.497 -14.948  25.813  1.00  0.00
ATOM    250  CB  LYS    32     -26.126 -15.284  26.493  1.00  0.00
ATOM    251  CG  LYS    32     -24.949 -15.649  25.610  1.00  0.00
ATOM    252  CD  LYS    32     -23.710 -15.715  26.495  1.00  0.00
ATOM    253  CE  LYS    32     -22.440 -16.045  25.658  1.00  0.00
ATOM    254  NZ  LYS    32     -22.218 -14.958  24.647  1.00  0.00
ATOM    255  C   LYS    32     -28.384 -14.429  26.971  1.00  0.00
ATOM    256  O   LYS    32     -29.020 -15.214  27.657  1.00  0.00
ATOM    257  N   GLN    33     -28.590 -13.156  27.241  1.00  0.00
ATOM    258  CA  GLN    33     -29.420 -12.626  28.302  1.00  0.00
ATOM    259  CB  GLN    33     -29.107 -11.107  28.449  1.00  0.00
ATOM    260  CG  GLN    33     -27.804 -10.721  29.168  1.00  0.00
ATOM    261  CD  GLN    33     -27.731  -9.307  29.671  1.00  0.00
ATOM    262  OE1 GLN    33     -28.306  -8.427  29.114  1.00  0.00
ATOM    263  NE2 GLN    33     -26.999  -8.995  30.715  1.00  0.00
ATOM    264  C   GLN    33     -30.978 -12.914  28.072  1.00  0.00
ATOM    265  O   GLN    33     -31.851 -12.617  28.899  1.00  0.00
ATOM    266  N   ARG    34     -31.418 -13.597  26.955  1.00  0.00
ATOM    267  CA  ARG    34     -32.658 -14.267  26.810  1.00  0.00
ATOM    268  CB  ARG    34     -32.661 -14.849  25.402  1.00  0.00
ATOM    269  CG  ARG    34     -33.967 -15.406  24.872  1.00  0.00
ATOM    270  CD  ARG    34     -34.962 -14.365  24.532  1.00  0.00
ATOM    271  NE  ARG    34     -36.315 -14.993  24.527  1.00  0.00
ATOM    272  CZ  ARG    34     -37.046 -15.446  23.504  1.00  0.00
ATOM    273  C   ARG    34     -32.906 -15.335  27.905  1.00  0.00
ATOM    274  O   ARG    34     -34.028 -15.823  28.134  1.00  0.00
ATOM    275  N   VAL    35     -31.829 -15.726  28.583  1.00  0.00
ATOM    276  CA  VAL    35     -31.921 -16.601  29.773  1.00  0.00
ATOM    277  CB  VAL    35     -30.507 -16.651  30.378  1.00  0.00
ATOM    278  CG1 VAL    35     -30.075 -15.357  31.037  1.00  0.00
ATOM    279  CG2 VAL    35     -30.465 -17.766  31.462  1.00  0.00
ATOM    280  C   VAL    35     -33.009 -16.139  30.787  1.00  0.00
ATOM    281  O   VAL    35     -33.736 -16.980  31.359  1.00  0.00
ATOM    282  N   LYS    36     -33.205 -14.816  30.997  1.00  0.00
ATOM    283  CA  LYS    36     -34.239 -14.172  31.913  1.00  0.00
ATOM    284  CB  LYS    36     -33.623 -12.901  32.608  1.00  0.00
ATOM    285  CG  LYS    36     -34.400 -12.246  33.829  1.00  0.00
ATOM    286  CD  LYS    36     -34.479 -10.790  33.948  1.00  0.00
ATOM    287  CE  LYS    36     -35.339 -10.021  32.907  1.00  0.00
ATOM    288  NZ  LYS    36     -36.697 -10.637  32.969  1.00  0.00
ATOM    289  C   LYS    36     -35.516 -13.884  31.186  1.00  0.00
ATOM    290  O   LYS    36     -36.299 -13.115  31.726  1.00  0.00
ATOM    291  N   ASN    37     -35.739 -14.411  30.026  1.00  0.00
ATOM    292  CA  ASN    37     -37.102 -14.452  29.379  1.00  0.00
ATOM    293  CB  ASN    37     -36.973 -13.806  28.052  1.00  0.00
ATOM    294  CG  ASN    37     -38.249 -13.884  27.223  1.00  0.00
ATOM    295  OD1 ASN    37     -38.423 -14.778  26.401  1.00  0.00
ATOM    296  ND2 ASN    37     -39.171 -12.964  27.367  1.00  0.00
ATOM    297  C   ASN    37     -37.441 -15.908  29.235  1.00  0.00
ATOM    298  O   ASN    37     -38.679 -16.217  29.211  1.00  0.00
ATOM    299  N   LYS    38     -36.468 -16.844  29.224  1.00  0.00
ATOM    300  CA  LYS    38     -36.664 -18.301  29.288  1.00  0.00
ATOM    301  CB  LYS    38     -35.227 -18.880  29.070  1.00  0.00
ATOM    302  CG  LYS    38     -35.029 -20.404  29.111  1.00  0.00
ATOM    303  CD  LYS    38     -33.624 -20.939  29.538  1.00  0.00
ATOM    304  CE  LYS    38     -33.351 -21.022  31.061  1.00  0.00
ATOM    305  NZ  LYS    38     -33.880 -19.857  31.873  1.00  0.00
ATOM    306  C   LYS    38     -37.378 -18.969  30.569  1.00  0.00
ATOM    307  O   LYS    38     -36.639 -19.337  31.497  1.00  0.00
ATOM    308  N   NHE    39     -38.727 -18.983  30.563  1.00  0.00
TER
END
