# Supplementary material for: In silico approaches for predicting the half-life of natural and modified peptides in blood
Source: PLoS One. 2018 Jun 1;13(6):e0196829. doi: 10.1371/journal.pone.0196829 (PMC5983457; doi:10.1371/journal.pone.0196829)
Supplement: S3 File — (ZIP) [file pone.0196829.s009.zip › 3may2018_261_pdb_files/2020.pdb]

PFRMAT TS
TARGET d2020
AUTHOR Raghava-GPS-serv
METHOD PEPSTR
MODEL  1  REFINED
PARENT N/A
ATOM      1  N   HIE     1     -11.116 -13.576  -9.996  1.00  0.00
ATOM      2  CA  HIE     1     -10.603 -14.899  -9.762  1.00  0.00
ATOM      3  CB  HIE     1      -9.291 -14.803  -8.820  1.00  0.00
ATOM      4  CG  HIE     1      -8.666 -16.138  -8.581  1.00  0.00
ATOM      5  ND1 HIE     1      -8.244 -16.995  -9.575  1.00  0.00
ATOM      6  CE1 HIE     1      -7.693 -18.019  -8.958  1.00  0.00
ATOM      7  NE2 HIE     1      -7.801 -17.942  -7.638  1.00  0.00
ATOM      8  CD2 HIE     1      -8.321 -16.688  -7.379  1.00  0.00
ATOM      9  C   HIE     1     -11.651 -15.924  -9.190  1.00  0.00
ATOM     10  O   HIE     1     -12.639 -15.520  -8.536  1.00  0.00
ATOM     11  N   SER     2     -11.449 -17.256  -9.488  1.00  0.00
ATOM     12  CA  SER     2     -12.146 -18.427  -8.785  1.00  0.00
ATOM     13  CB  SER     2     -13.583 -18.682  -9.311  1.00  0.00
ATOM     14  OG  SER     2     -14.452 -17.874  -8.586  1.00  0.00
ATOM     15  C   SER     2     -11.209 -19.751  -8.865  1.00  0.00
ATOM     16  O   SER     2     -10.866 -20.199  -9.960  1.00  0.00
ATOM     17  N   ASP     3     -11.091 -20.407  -7.652  1.00  0.00
ATOM     18  CA  ASP     3     -10.476 -21.715  -7.645  1.00  0.00
ATOM     19  CB  ASP     3      -8.965 -21.552  -7.699  1.00  0.00
ATOM     20  CG  ASP     3      -8.368 -21.204  -6.360  1.00  0.00
ATOM     21  OD1 ASP     3      -8.450 -20.068  -5.844  1.00  0.00
ATOM     22  OD2 ASP     3      -7.755 -22.107  -5.755  1.00  0.00
ATOM     23  C   ASP     3     -10.879 -22.496  -6.389  1.00  0.00
ATOM     24  O   ASP     3     -11.295 -21.854  -5.412  1.00  0.00
ATOM     25  N   GLY     4     -10.687 -23.818  -6.408  1.00  0.00
ATOM     26  CA  GLY     4     -11.136 -24.669  -5.339  1.00  0.00
ATOM     27  C   GLY     4     -10.191 -24.645  -4.132  1.00  0.00
ATOM     28  O   GLY     4     -10.593 -25.174  -3.092  1.00  0.00
ATOM     29  N   ILE     5      -8.980 -24.136  -4.204  1.00  0.00
ATOM     30  CA  ILE     5      -7.952 -24.205  -3.144  1.00  0.00
ATOM     31  CB  ILE     5      -6.587 -24.574  -3.771  1.00  0.00
ATOM     32  CG2 ILE     5      -5.530 -24.989  -2.671  1.00  0.00
ATOM     33  CG1 ILE     5      -6.636 -25.720  -4.825  1.00  0.00
ATOM     34  CD1 ILE     5      -5.262 -26.019  -5.484  1.00  0.00
ATOM     35  C   ILE     5      -7.881 -22.899  -2.346  1.00  0.00
ATOM     36  O   ILE     5      -8.233 -22.877  -1.182  1.00  0.00
ATOM     37  N   PHE     6      -7.651 -21.767  -3.055  1.00  0.00
ATOM     38  CA  PHE     6      -7.320 -20.461  -2.417  1.00  0.00
ATOM     39  CB  PHE     6      -6.309 -19.698  -3.275  1.00  0.00
ATOM     40  CG  PHE     6      -4.959 -20.508  -3.192  1.00  0.00
ATOM     41  CD1 PHE     6      -4.103 -20.248  -2.114  1.00  0.00
ATOM     42  CE1 PHE     6      -2.800 -20.802  -2.056  1.00  0.00
ATOM     43  CZ  PHE     6      -2.377 -21.679  -3.051  1.00  0.00
ATOM     44  CE2 PHE     6      -3.239 -22.014  -4.125  1.00  0.00
ATOM     45  CD2 PHE     6      -4.490 -21.331  -4.220  1.00  0.00
ATOM     46  C   PHE     6      -8.571 -19.582  -2.193  1.00  0.00
ATOM     47  O   PHE     6      -8.684 -19.011  -1.096  1.00  0.00
ATOM     48  N   THR     7      -9.430 -19.454  -3.180  1.00  0.00
ATOM     49  CA  THR     7     -10.702 -18.654  -3.054  1.00  0.00
ATOM     50  CB  THR     7     -11.281 -18.372  -4.443  1.00  0.00
ATOM     51  CG2 THR     7     -12.481 -17.411  -4.514  1.00  0.00
ATOM     52  OG1 THR     7     -10.322 -17.917  -5.363  1.00  0.00
ATOM     53  C   THR     7     -11.763 -19.392  -2.246  1.00  0.00
ATOM     54  O   THR     7     -12.451 -18.873  -1.385  1.00  0.00
ATOM     55  N   ASP     8     -11.924 -20.723  -2.523  1.00  0.00
ATOM     56  CA  ASP     8     -12.612 -21.655  -1.668  1.00  0.00
ATOM     57  CB  ASP     8     -13.249 -22.777  -2.445  1.00  0.00
ATOM     58  CG  ASP     8     -14.736 -22.559  -2.641  1.00  0.00
ATOM     59  OD1 ASP     8     -15.578 -23.360  -2.219  1.00  0.00
ATOM     60  OD2 ASP     8     -15.072 -21.549  -3.321  1.00  0.00
ATOM     61  C   ASP     8     -11.813 -21.967  -0.421  1.00  0.00
ATOM     62  O   ASP     8     -12.139 -21.361   0.600  1.00  0.00
ATOM     63  N   SER     9     -11.010 -23.036  -0.496  1.00  0.00
ATOM     64  CA  SER     9     -10.789 -23.808   0.719  1.00  0.00
ATOM     65  CB  SER     9     -10.236 -25.198   0.370  1.00  0.00
ATOM     66  OG  SER     9     -11.090 -26.057  -0.357  1.00  0.00
ATOM     67  C   SER     9      -9.961 -23.113   1.870  1.00  0.00
ATOM     68  O   SER     9     -10.285 -23.225   3.066  1.00  0.00
ATOM     69  N   TYR    10      -9.041 -22.217   1.439  1.00  0.00
ATOM     70  CA  TYR    10      -8.243 -21.365   2.347  1.00  0.00
ATOM     71  CB  TYR    10      -6.970 -20.852   1.607  1.00  0.00
ATOM     72  CG  TYR    10      -6.050 -20.063   2.439  1.00  0.00
ATOM     73  CD1 TYR    10      -5.323 -20.749   3.416  1.00  0.00
ATOM     74  CE1 TYR    10      -4.566 -20.030   4.373  1.00  0.00
ATOM     75  CZ  TYR    10      -4.542 -18.659   4.254  1.00  0.00
ATOM     76  CE2 TYR    10      -5.158 -17.956   3.210  1.00  0.00
ATOM     77  CD2 TYR    10      -6.001 -18.635   2.354  1.00  0.00
ATOM     78  C   TYR    10      -9.054 -20.177   2.911  1.00  0.00
ATOM     79  O   TYR    10      -8.777 -19.777   4.053  1.00  0.00
ATOM     80  N   SER    11     -10.167 -19.767   2.306  1.00  0.00
ATOM     81  CA  SER    11     -11.078 -18.686   2.869  1.00  0.00
ATOM     82  CB  SER    11     -11.589 -17.583   1.900  1.00  0.00
ATOM     83  OG  SER    11     -12.747 -18.109   1.265  1.00  0.00
ATOM     84  C   SER    11     -12.161 -19.159   3.837  1.00  0.00
ATOM     85  O   SER    11     -12.386 -18.547   4.916  1.00  0.00
ATOM     86  N   ARG    12     -12.792 -20.251   3.523  1.00  0.00
ATOM     87  CA  ARG    12     -13.993 -20.790   4.229  1.00  0.00
ATOM     88  CB  ARG    12     -15.111 -20.924   3.159  1.00  0.00
ATOM     89  CG  ARG    12     -16.013 -19.646   2.884  1.00  0.00
ATOM     90  CD  ARG    12     -16.778 -19.735   1.575  1.00  0.00
ATOM     91  NE  ARG    12     -15.796 -19.459   0.458  1.00  0.00
ATOM     92  CZ  ARG    12     -15.962 -19.935  -0.720  1.00  0.00
ATOM     93  C   ARG    12     -13.852 -22.109   5.000  1.00  0.00
ATOM     94  O   ARG    12     -14.325 -22.166   6.095  1.00  0.00
ATOM     95  N   TYR    13     -13.253 -23.142   4.401  1.00  0.00
ATOM     96  CA  TYR    13     -13.233 -24.522   4.898  1.00  0.00
ATOM     97  CB  TYR    13     -13.164 -25.453   3.691  1.00  0.00
ATOM     98  CG  TYR    13     -14.308 -25.165   2.704  1.00  0.00
ATOM     99  CD1 TYR    13     -14.025 -25.270   1.281  1.00  0.00
ATOM    100  CE1 TYR    13     -14.974 -24.897   0.324  1.00  0.00
ATOM    101  CZ  TYR    13     -16.119 -24.239   0.788  1.00  0.00
ATOM    102  CE2 TYR    13     -16.462 -24.172   2.209  1.00  0.00
ATOM    103  CD2 TYR    13     -15.579 -24.789   3.073  1.00  0.00
ATOM    104  C   TYR    13     -12.134 -24.618   6.010  1.00  0.00
ATOM    105  O   TYR    13     -12.472 -25.125   7.114  1.00  0.00
ATOM    106  N   ARG    14     -10.941 -23.909   5.865  1.00  0.00
ATOM    107  CA  ARG    14     -10.082 -23.531   6.975  1.00  0.00
ATOM    108  CB  ARG    14      -8.948 -22.605   6.424  1.00  0.00
ATOM    109  CG  ARG    14      -7.942 -22.018   7.353  1.00  0.00
ATOM    110  CD  ARG    14      -7.905 -20.479   7.425  1.00  0.00
ATOM    111  NE  ARG    14      -9.084 -19.820   8.079  1.00  0.00
ATOM    112  CZ  ARG    14      -9.994 -19.081   7.494  1.00  0.00
ATOM    113  C   ARG    14     -10.845 -22.885   8.155  1.00  0.00
ATOM    114  O   ARG    14     -11.890 -22.270   8.053  1.00  0.00
ATOM    115  N   LYS    15     -10.345 -23.080   9.395  1.00  0.00
ATOM    116  CA  LYS    15     -10.785 -22.468  10.742  1.00  0.00
ATOM    117  CB  LYS    15     -11.711 -23.372  11.577  1.00  0.00
ATOM    118  CG  LYS    15     -13.161 -23.302  11.165  1.00  0.00
ATOM    119  CD  LYS    15     -13.655 -24.550  10.488  1.00  0.00
ATOM    120  CE  LYS    15     -14.905 -24.267   9.655  1.00  0.00
ATOM    121  NZ  LYS    15     -14.505 -23.688   8.427  1.00  0.00
ATOM    122  C   LYS    15      -9.585 -22.202  11.628  1.00  0.00
ATOM    123  O   LYS    15      -8.551 -22.889  11.488  1.00  0.00
ATOM    124  N   GLN    16      -9.720 -21.324  12.621  1.00  0.00
ATOM    125  CA  GLN    16      -8.664 -20.835  13.481  1.00  0.00
ATOM    126  CB  GLN    16      -8.704 -19.207  13.587  1.00  0.00
ATOM    127  CG  GLN    16      -8.128 -18.624  12.291  1.00  0.00
ATOM    128  CD  GLN    16      -9.186 -18.472  11.169  1.00  0.00
ATOM    129  OE1 GLN    16      -9.903 -19.332  10.730  1.00  0.00
ATOM    130  NE2 GLN    16      -9.175 -17.315  10.520  1.00  0.00
ATOM    131  C   GLN    16      -8.740 -21.488  14.892  1.00  0.00
ATOM    132  O   GLN    16      -9.837 -21.408  15.492  1.00  0.00
ATOM    133  N   MET    17      -7.678 -22.077  15.384  1.00  0.00
ATOM    134  CA  MET    17      -7.839 -22.891  16.573  1.00  0.00
ATOM    135  CB  MET    17      -6.557 -23.769  16.686  1.00  0.00
ATOM    136  CG  MET    17      -6.813 -25.287  16.609  1.00  0.00
ATOM    137  SD  MET    17      -8.013 -25.973  17.883  1.00  0.00
ATOM    138  CE  MET    17      -8.120 -27.660  17.214  1.00  0.00
ATOM    139  C   MET    17      -8.245 -22.124  17.926  1.00  0.00
ATOM    140  O   MET    17      -8.304 -22.748  19.035  1.00  0.00
ATOM    141  N   ALA    18      -8.525 -20.804  17.849  1.00  0.00
ATOM    142  CA  ALA    18      -9.118 -20.106  18.962  1.00  0.00
ATOM    143  CB  ALA    18      -8.598 -18.715  18.898  1.00  0.00
ATOM    144  C   ALA    18     -10.652 -20.122  19.059  1.00  0.00
ATOM    145  O   ALA    18     -11.214 -19.754  20.101  1.00  0.00
ATOM    146  N   VAL    19     -11.324 -20.565  17.976  1.00  0.00
ATOM    147  CA  VAL    19     -12.762 -20.858  17.913  1.00  0.00
ATOM    148  CB  VAL    19     -13.188 -21.634  16.666  1.00  0.00
ATOM    149  CG1 VAL    19     -12.947 -23.128  16.830  1.00  0.00
ATOM    150  CG2 VAL    19     -14.659 -21.422  16.559  1.00  0.00
ATOM    151  C   VAL    19     -13.424 -21.360  19.187  1.00  0.00
ATOM    152  O   VAL    19     -14.523 -20.938  19.589  1.00  0.00
ATOM    153  N   LYS    20     -12.704 -22.244  19.837  1.00  0.00
ATOM    154  CA  LYS    20     -13.177 -22.778  21.166  1.00  0.00
ATOM    155  CB  LYS    20     -12.296 -23.935  21.581  1.00  0.00
ATOM    156  CG  LYS    20     -10.761 -23.629  21.821  1.00  0.00
ATOM    157  CD  LYS    20     -10.052 -24.954  22.282  1.00  0.00
ATOM    158  CE  LYS    20      -8.532 -24.713  22.308  1.00  0.00
ATOM    159  NZ  LYS    20      -7.809 -24.823  20.976  1.00  0.00
ATOM    160  C   LYS    20     -13.437 -21.770  22.328  1.00  0.00
ATOM    161  O   LYS    20     -14.027 -22.150  23.346  1.00  0.00
ATOM    162  N   ALA    21     -12.989 -20.554  22.168  1.00  0.00
ATOM    163  CA  ALA    21     -13.249 -19.355  23.027  1.00  0.00
ATOM    164  CB  ALA    21     -11.928 -18.464  23.123  1.00  0.00
ATOM    165  C   ALA    21     -14.487 -18.647  22.531  1.00  0.00
ATOM    166  O   ALA    21     -15.303 -18.255  23.340  1.00  0.00
ATOM    167  N   TYR    22     -14.637 -18.546  21.218  1.00  0.00
ATOM    168  CA  TYR    22     -15.952 -18.092  20.661  1.00  0.00
ATOM    169  CB  TYR    22     -15.771 -17.845  19.176  1.00  0.00
ATOM    170  CG  TYR    22     -16.972 -17.164  18.509  1.00  0.00
ATOM    171  CD1 TYR    22     -17.946 -17.817  17.721  1.00  0.00
ATOM    172  CE1 TYR    22     -19.049 -17.120  17.276  1.00  0.00
ATOM    173  CZ  TYR    22     -19.198 -15.757  17.509  1.00  0.00
ATOM    174  CE2 TYR    22     -18.166 -15.054  18.195  1.00  0.00
ATOM    175  CD2 TYR    22     -17.014 -15.770  18.621  1.00  0.00
ATOM    176  C   TYR    22     -17.133 -18.987  20.960  1.00  0.00
ATOM    177  O   TYR    22     -18.205 -18.532  21.335  1.00  0.00
ATOM    178  N   LEU    23     -16.960 -20.323  20.951  1.00  0.00
ATOM    179  CA  LEU    23     -17.930 -21.375  21.371  1.00  0.00
ATOM    180  CB  LEU    23     -17.251 -22.786  21.230  1.00  0.00
ATOM    181  CG  LEU    23     -17.986 -23.916  21.878  1.00  0.00
ATOM    182  CD1 LEU    23     -19.356 -24.248  21.320  1.00  0.00
ATOM    183  CD2 LEU    23     -17.191 -25.148  21.620  1.00  0.00
ATOM    184  C   LEU    23     -18.444 -21.207  22.791  1.00  0.00
ATOM    185  O   LEU    23     -19.657 -21.218  23.040  1.00  0.00
ATOM    186  N   ALA    24     -17.601 -20.740  23.731  1.00  0.00
ATOM    187  CA  ALA    24     -17.977 -20.332  25.087  1.00  0.00
ATOM    188  CB  ALA    24     -16.623 -20.316  25.903  1.00  0.00
ATOM    189  C   ALA    24     -18.731 -18.983  25.064  1.00  0.00
ATOM    190  O   ALA    24     -19.925 -18.931  25.514  1.00  0.00
ATOM    191  N   ALA    25     -18.240 -17.957  24.417  1.00  0.00
ATOM    192  CA  ALA    25     -18.866 -16.639  24.497  1.00  0.00
ATOM    193  CB  ALA    25     -17.830 -15.702  23.911  1.00  0.00
ATOM    194  C   ALA    25     -20.164 -16.305  23.665  1.00  0.00
ATOM    195  O   ALA    25     -20.832 -15.351  23.976  1.00  0.00
ATOM    196  N   VAL    26     -20.463 -16.973  22.567  1.00  0.00
ATOM    197  CA  VAL    26     -21.569 -16.588  21.662  1.00  0.00
ATOM    198  CB  VAL    26     -21.667 -17.489  20.416  1.00  0.00
ATOM    199  CG1 VAL    26     -21.742 -19.005  20.651  1.00  0.00
ATOM    200  CG2 VAL    26     -22.826 -17.033  19.537  1.00  0.00
ATOM    201  C   VAL    26     -22.905 -16.472  22.406  1.00  0.00
ATOM    202  O   VAL    26     -23.372 -17.424  23.110  1.00  0.00
ATOM    203  N   LEU    27     -23.459 -15.243  22.339  1.00  0.00
ATOM    204  CA  LEU    27     -24.666 -14.944  23.098  1.00  0.00
ATOM    205  CB  LEU    27     -24.790 -13.416  23.174  1.00  0.00
ATOM    206  CG  LEU    27     -24.964 -12.907  24.597  1.00  0.00
ATOM    207  CD1 LEU    27     -23.575 -13.004  25.227  1.00  0.00
ATOM    208  CD2 LEU    27     -25.427 -11.446  24.584  1.00  0.00
ATOM    209  C   LEU    27     -25.894 -15.504  22.518  1.00  0.00
ATOM    210  O   LEU    27     -26.922 -15.480  23.109  1.00  0.00
ATOM    211  N   GLY    28     -25.753 -16.229  21.382  1.00  0.00
ATOM    212  CA  GLY    28     -26.824 -16.808  20.617  1.00  0.00
ATOM    213  C   GLY    28     -27.561 -17.921  21.439  1.00  0.00
ATOM    214  O   GLY    28     -28.744 -18.176  21.266  1.00  0.00
ATOM    215  N   LYS    29     -26.848 -18.509  22.371  1.00  0.00
ATOM    216  CA  LYS    29     -27.417 -19.378  23.467  1.00  0.00
ATOM    217  CB  LYS    29     -26.302 -19.593  24.504  1.00  0.00
ATOM    218  CG  LYS    29     -25.176 -20.507  23.935  1.00  0.00
ATOM    219  CD  LYS    29     -24.142 -20.849  25.013  1.00  0.00
ATOM    220  CE  LYS    29     -22.764 -20.999  24.382  1.00  0.00
ATOM    221  NZ  LYS    29     -22.016 -19.783  24.054  1.00  0.00
ATOM    222  C   LYS    29     -28.546 -18.738  24.212  1.00  0.00
ATOM    223  O   LYS    29     -29.428 -19.486  24.697  1.00  0.00
ATOM    224  N   ARG    30     -28.645 -17.410  24.345  1.00  0.00
ATOM    225  CA  ARG    30     -29.715 -16.630  24.979  1.00  0.00
ATOM    226  CB  ARG    30     -29.090 -15.441  25.764  1.00  0.00
ATOM    227  CG  ARG    30     -28.087 -15.736  26.945  1.00  0.00
ATOM    228  CD  ARG    30     -28.376 -16.967  27.831  1.00  0.00
ATOM    229  NE  ARG    30     -29.748 -16.933  28.467  1.00  0.00
ATOM    230  CZ  ARG    30     -30.090 -16.971  29.698  1.00  0.00
ATOM    231  C   ARG    30     -30.811 -16.223  23.985  1.00  0.00
ATOM    232  O   ARG    30     -31.971 -16.470  24.283  1.00  0.00
ATOM    233  N   TYR    31     -30.425 -15.915  22.735  1.00  0.00
ATOM    234  CA  TYR    31     -31.328 -15.643  21.641  1.00  0.00
ATOM    235  CB  TYR    31     -30.571 -15.057  20.481  1.00  0.00
ATOM    236  CG  TYR    31     -31.405 -14.151  19.512  1.00  0.00
ATOM    237  CD1 TYR    31     -31.703 -14.600  18.166  1.00  0.00
ATOM    238  CE1 TYR    31     -32.341 -13.773  17.243  1.00  0.00
ATOM    239  CZ  TYR    31     -32.761 -12.466  17.673  1.00  0.00
ATOM    240  CE2 TYR    31     -32.582 -12.059  19.013  1.00  0.00
ATOM    241  CD2 TYR    31     -31.883 -12.886  19.862  1.00  0.00
ATOM    242  C   TYR    31     -32.200 -16.865  21.264  1.00  0.00
ATOM    243  O   TYR    31     -33.306 -16.696  20.845  1.00  0.00
ATOM    244  N   LYS    32     -31.635 -18.111  21.554  1.00  0.00
ATOM    245  CA  LYS    32     -32.304 -19.346  21.439  1.00  0.00
ATOM    246  CB  LYS    32     -31.304 -20.485  21.640  1.00  0.00
ATOM    247  CG  LYS    32     -31.897 -21.888  21.505  1.00  0.00
ATOM    248  CD  LYS    32     -32.427 -22.141  20.074  1.00  0.00
ATOM    249  CE  LYS    32     -33.772 -22.954  19.941  1.00  0.00
ATOM    250  NZ  LYS    32     -35.032 -22.181  20.116  1.00  0.00
ATOM    251  C   LYS    32     -33.495 -19.489  22.397  1.00  0.00
ATOM    252  O   LYS    32     -34.278 -20.330  22.147  1.00  0.00
ATOM    253  N   GLN    33     -33.560 -18.670  23.425  1.00  0.00
ATOM    254  CA  GLN    33     -34.805 -18.327  24.170  1.00  0.00
ATOM    255  CB  GLN    33     -34.519 -18.138  25.695  1.00  0.00
ATOM    256  CG  GLN    33     -33.583 -19.219  26.176  1.00  0.00
ATOM    257  CD  GLN    33     -33.601 -19.215  27.727  1.00  0.00
ATOM    258  OE1 GLN    33     -32.793 -18.634  28.397  1.00  0.00
ATOM    259  NE2 GLN    33     -34.519 -19.921  28.323  1.00  0.00
ATOM    260  C   GLN    33     -35.580 -17.107  23.631  1.00  0.00
ATOM    261  O   GLN    33     -36.842 -17.140  23.529  1.00  0.00
ATOM    262  N   ARG    34     -34.830 -15.994  23.441  1.00  0.00
ATOM    263  CA  ARG    34     -35.416 -14.656  23.046  1.00  0.00
ATOM    264  CB  ARG    34     -34.207 -13.693  22.825  1.00  0.00
ATOM    265  CG  ARG    34     -34.465 -12.222  22.558  1.00  0.00
ATOM    266  CD  ARG    34     -35.030 -11.403  23.733  1.00  0.00
ATOM    267  NE  ARG    34     -36.446 -11.050  23.551  1.00  0.00
ATOM    268  CZ  ARG    34     -37.078  -9.883  23.653  1.00  0.00
ATOM    269  C   ARG    34     -36.309 -14.669  21.811  1.00  0.00
ATOM    270  O   ARG    34     -37.208 -13.854  21.740  1.00  0.00
ATOM    271  N   VAL    35     -36.071 -15.617  20.898  1.00  0.00
ATOM    272  CA  VAL    35     -36.818 -15.717  19.633  1.00  0.00
ATOM    273  CB  VAL    35     -36.199 -16.721  18.575  1.00  0.00
ATOM    274  CG1 VAL    35     -36.614 -18.199  18.742  1.00  0.00
ATOM    275  CG2 VAL    35     -36.534 -16.348  17.144  1.00  0.00
ATOM    276  C   VAL    35     -38.222 -16.165  19.942  1.00  0.00
ATOM    277  O   VAL    35     -39.129 -15.771  19.278  1.00  0.00
ATOM    278  N   LYS    36     -38.459 -16.844  21.059  1.00  0.00
ATOM    279  CA  LYS    36     -39.756 -17.301  21.490  1.00  0.00
ATOM    280  CB  LYS    36     -39.625 -18.568  22.409  1.00  0.00
ATOM    281  CG  LYS    36     -40.966 -19.374  22.665  1.00  0.00
ATOM    282  CD  LYS    36     -41.626 -19.013  24.037  1.00  0.00
ATOM    283  CE  LYS    36     -43.157 -19.229  23.992  1.00  0.00
ATOM    284  NZ  LYS    36     -43.810 -18.285  23.042  1.00  0.00
ATOM    285  C   LYS    36     -40.648 -16.221  21.942  1.00  0.00
ATOM    286  O   LYS    36     -41.801 -16.460  22.285  1.00  0.00
ATOM    287  N   ASN    37     -40.167 -14.941  22.096  1.00  0.00
ATOM    288  CA  ASN    37     -40.938 -13.754  22.666  1.00  0.00
ATOM    289  CB  ASN    37     -40.719 -13.665  24.154  1.00  0.00
ATOM    290  CG  ASN    37     -39.387 -13.216  24.671  1.00  0.00
ATOM    291  OD1 ASN    37     -38.577 -12.670  23.979  1.00  0.00
ATOM    292  ND2 ASN    37     -39.200 -13.328  25.947  1.00  0.00
ATOM    293  C   ASN    37     -40.602 -12.466  21.949  1.00  0.00
ATOM    294  O   ASN    37     -40.680 -11.396  22.500  1.00  0.00
ATOM    295  N   LYS    38     -40.160 -12.590  20.704  1.00  0.00
ATOM    296  CA  LYS    38     -39.680 -11.521  19.880  1.00  0.00
ATOM    297  CB  LYS    38     -38.583 -12.104  19.031  1.00  0.00
ATOM    298  CG  LYS    38     -38.000 -11.122  17.925  1.00  0.00
ATOM    299  CD  LYS    38     -37.442 -11.930  16.754  1.00  0.00
ATOM    300  CE  LYS    38     -38.398 -12.915  16.049  1.00  0.00
ATOM    301  NZ  LYS    38     -39.669 -12.306  15.778  1.00  0.00
ATOM    302  C   LYS    38     -40.855 -10.967  19.058  1.00  0.00
ATOM    303  O   LYS    38     -41.186 -11.384  17.936  1.00  0.00
ATOM    304  N   NHE    39     -41.536  -9.968  19.574  1.00  0.00
TER
END
