# Supplementary material for: In silico approaches for predicting the half-life of natural and modified peptides in blood
Source: PLoS One. 2018 Jun 1;13(6):e0196829. doi: 10.1371/journal.pone.0196829 (PMC5983457; doi:10.1371/journal.pone.0196829)
Supplement: S3 File — (ZIP) [file pone.0196829.s009.zip › 3may2018_261_pdb_files/2028.pdb]

PFRMAT TS
TARGET d2028
AUTHOR Raghava-GPS-serv
METHOD PEPSTR
MODEL  1  REFINED
PARENT N/A
ATOM      1  N   HIE     1     -21.382  -5.447   7.651  1.00  0.00
ATOM      2  CA  HIE     1     -20.400  -5.467   6.529  1.00  0.00
ATOM      3  CB  HIE     1     -21.172  -5.287   5.145  1.00  0.00
ATOM      4  CG  HIE     1     -20.277  -5.077   3.940  1.00  0.00
ATOM      5  ND1 HIE     1     -19.665  -6.116   3.208  1.00  0.00
ATOM      6  CE1 HIE     1     -18.859  -5.442   2.320  1.00  0.00
ATOM      7  NE2 HIE     1     -18.927  -4.125   2.494  1.00  0.00
ATOM      8  CD2 HIE     1     -19.801  -3.848   3.560  1.00  0.00
ATOM      9  C   HIE     1     -19.237  -4.463   6.756  1.00  0.00
ATOM     10  O   HIE     1     -19.508  -3.425   7.339  1.00  0.00
ATOM     11  N   SER     2     -18.057  -4.764   6.275  1.00  0.00
ATOM     12  CA  SER     2     -16.945  -3.861   6.082  1.00  0.00
ATOM     13  CB  SER     2     -16.218  -3.813   7.439  1.00  0.00
ATOM     14  OG  SER     2     -15.817  -5.052   7.866  1.00  0.00
ATOM     15  C   SER     2     -15.947  -4.443   5.006  1.00  0.00
ATOM     16  O   SER     2     -15.859  -3.904   3.910  1.00  0.00
ATOM     17  N   ASP     3     -15.359  -5.614   5.289  1.00  0.00
ATOM     18  CA  ASP     3     -14.074  -5.933   4.582  1.00  0.00
ATOM     19  CB  ASP     3     -13.080  -6.609   5.596  1.00  0.00
ATOM     20  CG  ASP     3     -11.853  -7.214   4.960  1.00  0.00
ATOM     21  OD1 ASP     3     -11.730  -8.426   4.784  1.00  0.00
ATOM     22  OD2 ASP     3     -11.029  -6.524   4.301  1.00  0.00
ATOM     23  C   ASP     3     -14.311  -6.756   3.280  1.00  0.00
ATOM     24  O   ASP     3     -15.418  -7.276   3.032  1.00  0.00
ATOM     25  N   GLY     4     -13.245  -6.755   2.465  1.00  0.00
ATOM     26  CA  GLY     4     -13.166  -7.783   1.384  1.00  0.00
ATOM     27  C   GLY     4     -11.962  -7.487   0.429  1.00  0.00
ATOM     28  O   GLY     4     -11.867  -7.982  -0.742  1.00  0.00
ATOM     29  N   ILE     5     -11.086  -6.605   0.832  1.00  0.00
ATOM     30  CA  ILE     5      -9.973  -6.123  -0.002  1.00  0.00
ATOM     31  CB  ILE     5      -9.490  -4.752   0.554  1.00  0.00
ATOM     32  CG2 ILE     5      -8.836  -4.939   1.928  1.00  0.00
ATOM     33  CG1 ILE     5      -8.667  -4.081  -0.519  1.00  0.00
ATOM     34  CD1 ILE     5      -8.379  -2.614  -0.516  1.00  0.00
ATOM     35  C   ILE     5      -8.856  -7.151  -0.273  1.00  0.00
ATOM     36  O   ILE     5      -8.458  -7.887   0.635  1.00  0.00
ATOM     37  N   PHE     6      -8.372  -7.096  -1.548  1.00  0.00
ATOM     38  CA  PHE     6      -7.392  -8.124  -2.043  1.00  0.00
ATOM     39  CB  PHE     6      -6.940  -7.830  -3.480  1.00  0.00
ATOM     40  CG  PHE     6      -6.181  -8.934  -4.146  1.00  0.00
ATOM     41  CD1 PHE     6      -6.834 -10.022  -4.782  1.00  0.00
ATOM     42  CE1 PHE     6      -6.092 -10.985  -5.457  1.00  0.00
ATOM     43  CZ  PHE     6      -4.644 -10.912  -5.454  1.00  0.00
ATOM     44  CE2 PHE     6      -4.024  -9.822  -4.769  1.00  0.00
ATOM     45  CD2 PHE     6      -4.797  -8.794  -4.149  1.00  0.00
ATOM     46  C   PHE     6      -6.121  -8.131  -1.114  1.00  0.00
ATOM     47  O   PHE     6      -5.823  -7.151  -0.497  1.00  0.00
ATOM     48  N   THR     7      -5.530  -9.310  -0.864  1.00  0.00
ATOM     49  CA  THR     7      -4.394  -9.458   0.071  1.00  0.00
ATOM     50  CB  THR     7      -4.785  -9.551   1.554  1.00  0.00
ATOM     51  CG2 THR     7      -3.762  -9.045   2.521  1.00  0.00
ATOM     52  OG1 THR     7      -6.015  -8.916   1.797  1.00  0.00
ATOM     53  C   THR     7      -3.523 -10.717  -0.322  1.00  0.00
ATOM     54  O   THR     7      -4.144 -11.744  -0.765  1.00  0.00
ATOM     55  N   ASP     8      -2.207 -10.683  -0.089  1.00  0.00
ATOM     56  CA  ASP     8      -1.253 -11.750  -0.610  1.00  0.00
ATOM     57  CB  ASP     8      -0.631 -11.259  -1.935  1.00  0.00
ATOM     58  CG  ASP     8      -0.366 -12.443  -2.917  1.00  0.00
ATOM     59  OD1 ASP     8      -0.830 -12.244  -4.049  1.00  0.00
ATOM     60  OD2 ASP     8      -0.062 -13.554  -2.452  1.00  0.00
ATOM     61  C   ASP     8      -0.135 -12.089   0.440  1.00  0.00
ATOM     62  O   ASP     8      -0.170 -11.678   1.576  1.00  0.00
ATOM     63  N   SER     9       0.942 -12.791   0.027  1.00  0.00
ATOM     64  CA  SER     9       2.077 -13.359   0.829  1.00  0.00
ATOM     65  CB  SER     9       3.034 -12.147   1.095  1.00  0.00
ATOM     66  OG  SER     9       2.642 -11.294   2.183  1.00  0.00
ATOM     67  C   SER     9       1.586 -14.062   2.124  1.00  0.00
ATOM     68  O   SER     9       0.726 -14.960   1.978  1.00  0.00
ATOM     69  N   TYR    10       2.114 -13.709   3.334  1.00  0.00
ATOM     70  CA  TYR    10       1.657 -14.226   4.677  1.00  0.00
ATOM     71  CB  TYR    10       2.513 -13.554   5.739  1.00  0.00
ATOM     72  CG  TYR    10       2.200 -13.943   7.148  1.00  0.00
ATOM     73  CD1 TYR    10       2.251 -15.241   7.640  1.00  0.00
ATOM     74  CE1 TYR    10       1.998 -15.515   8.993  1.00  0.00
ATOM     75  CZ  TYR    10       1.544 -14.486   9.845  1.00  0.00
ATOM     76  CE2 TYR    10       1.357 -13.176   9.332  1.00  0.00
ATOM     77  CD2 TYR    10       1.683 -12.931   7.987  1.00  0.00
ATOM     78  C   TYR    10       0.167 -14.068   4.890  1.00  0.00
ATOM     79  O   TYR    10      -0.462 -14.768   5.678  1.00  0.00
ATOM     80  N   SER    11      -0.474 -13.291   4.021  1.00  0.00
ATOM     81  CA  SER    11      -1.899 -12.894   4.097  1.00  0.00
ATOM     82  CB  SER    11      -1.998 -11.428   4.421  1.00  0.00
ATOM     83  OG  SER    11      -1.436 -11.364   5.730  1.00  0.00
ATOM     84  C   SER    11      -2.734 -13.237   2.795  1.00  0.00
ATOM     85  O   SER    11      -3.926 -12.971   2.756  1.00  0.00
ATOM     86  N   ARG    12      -2.182 -14.152   1.931  1.00  0.00
ATOM     87  CA  ARG    12      -2.880 -15.049   1.126  1.00  0.00
ATOM     88  CB  ARG    12      -1.821 -15.978   0.546  1.00  0.00
ATOM     89  CG  ARG    12      -2.485 -17.073  -0.312  1.00  0.00
ATOM     90  CD  ARG    12      -2.678 -16.634  -1.784  1.00  0.00
ATOM     91  NE  ARG    12      -3.218 -15.263  -2.026  1.00  0.00
ATOM     92  CZ  ARG    12      -2.881 -14.481  -3.040  1.00  0.00
ATOM     93  C   ARG    12      -4.037 -15.749   1.900  1.00  0.00
ATOM     94  O   ARG    12      -5.151 -15.726   1.365  1.00  0.00
ATOM     95  N   TYR    13      -3.724 -16.267   3.084  1.00  0.00
ATOM     96  CA  TYR    13      -4.735 -16.624   4.105  1.00  0.00
ATOM     97  CB  TYR    13      -4.289 -17.704   5.104  1.00  0.00
ATOM     98  CG  TYR    13      -2.801 -17.815   5.497  1.00  0.00
ATOM     99  CD1 TYR    13      -1.932 -18.377   4.541  1.00  0.00
ATOM    100  CE1 TYR    13      -0.542 -18.575   4.829  1.00  0.00
ATOM    101  CZ  TYR    13      -0.020 -18.100   6.038  1.00  0.00
ATOM    102  CE2 TYR    13      -0.885 -17.562   6.993  1.00  0.00
ATOM    103  CD2 TYR    13      -2.253 -17.411   6.762  1.00  0.00
ATOM    104  C   TYR    13      -5.138 -15.310   4.896  1.00  0.00
ATOM    105  O   TYR    13      -4.421 -14.922   5.835  1.00  0.00
ATOM    106  N   ARG    14      -6.282 -14.657   4.545  1.00  0.00
ATOM    107  CA  ARG    14      -6.612 -13.370   5.083  1.00  0.00
ATOM    108  CB  ARG    14      -7.675 -12.696   4.223  1.00  0.00
ATOM    109  CG  ARG    14      -7.261 -12.574   2.731  1.00  0.00
ATOM    110  CD  ARG    14      -8.281 -11.742   1.812  1.00  0.00
ATOM    111  NE  ARG    14      -8.452 -10.325   2.192  1.00  0.00
ATOM    112  CZ  ARG    14      -9.414  -9.822   2.970  1.00  0.00
ATOM    113  C   ARG    14      -6.966 -13.353   6.569  1.00  0.00
ATOM    114  O   ARG    14      -7.839 -14.116   6.961  1.00  0.00
ATOM    115  N   LYS    15      -6.508 -12.320   7.317  1.00  0.00
ATOM    116  CA  LYS    15      -6.771 -12.134   8.795  1.00  0.00
ATOM    117  CB  LYS    15      -5.528 -11.430   9.463  1.00  0.00
ATOM    118  CG  LYS    15      -4.150 -11.962   8.890  1.00  0.00
ATOM    119  CD  LYS    15      -3.794 -13.313   9.594  1.00  0.00
ATOM    120  CE  LYS    15      -2.443 -13.824   8.985  1.00  0.00
ATOM    121  NZ  LYS    15      -2.414 -14.005   7.525  1.00  0.00
ATOM    122  C   LYS    15      -8.048 -11.304   9.083  1.00  0.00
ATOM    123  O   LYS    15      -8.669 -11.506  10.197  1.00  0.00
ATOM    124  N   GLN    16      -8.532 -10.528   8.121  1.00  0.00
ATOM    125  CA  GLN    16      -9.583  -9.489   8.275  1.00  0.00
ATOM    126  CB  GLN    16      -9.375  -8.494   7.079  1.00  0.00
ATOM    127  CG  GLN    16      -7.958  -7.927   6.904  1.00  0.00
ATOM    128  CD  GLN    16      -7.106  -8.637   5.831  1.00  0.00
ATOM    129  OE1 GLN    16      -6.586  -9.774   6.054  1.00  0.00
ATOM    130  NE2 GLN    16      -6.952  -8.016   4.730  1.00  0.00
ATOM    131  C   GLN    16     -11.030  -9.951   8.364  1.00  0.00
ATOM    132  O   GLN    16     -11.916  -9.102   8.482  1.00  0.00
ATOM    133  N   MET    17     -11.293 -11.250   8.464  1.00  0.00
ATOM    134  CA  MET    17     -12.707 -11.800   8.507  1.00  0.00
ATOM    135  CB  MET    17     -12.648 -13.309   8.182  1.00  0.00
ATOM    136  CG  MET    17     -13.044 -13.491   6.708  1.00  0.00
ATOM    137  SD  MET    17     -11.859 -12.769   5.525  1.00  0.00
ATOM    138  CE  MET    17     -12.933 -12.614   4.113  1.00  0.00
ATOM    139  C   MET    17     -13.577 -11.595   9.772  1.00  0.00
ATOM    140  O   MET    17     -14.781 -11.574   9.668  1.00  0.00
ATOM    141  N   ALA    18     -12.905 -11.431  10.904  1.00  0.00
ATOM    142  CA  ALA    18     -13.467 -11.321  12.190  1.00  0.00
ATOM    143  CB  ALA    18     -12.379 -11.368  13.249  1.00  0.00
ATOM    144  C   ALA    18     -14.322  -9.972  12.274  1.00  0.00
ATOM    145  O   ALA    18     -15.308  -9.919  13.017  1.00  0.00
ATOM    146  N   VAL    19     -13.992  -8.848  11.585  1.00  0.00
ATOM    147  CA  VAL    19     -14.755  -7.548  11.466  1.00  0.00
ATOM    148  CB  VAL    19     -13.755  -6.393  11.456  1.00  0.00
ATOM    149  CG1 VAL    19     -13.187  -6.270  12.899  1.00  0.00
ATOM    150  CG2 VAL    19     -12.606  -6.612  10.432  1.00  0.00
ATOM    151  C   VAL    19     -15.661  -7.455  10.291  1.00  0.00
ATOM    152  O   VAL    19     -16.438  -6.506  10.173  1.00  0.00
ATOM    153  N   LYS    20     -15.683  -8.436   9.366  1.00  0.00
ATOM    154  CA  LYS    20     -16.314  -8.430   8.008  1.00  0.00
ATOM    155  CB  LYS    20     -15.653  -9.564   7.190  1.00  0.00
ATOM    156  CG  LYS    20     -15.810  -9.624   5.679  1.00  0.00
ATOM    157  CD  LYS    20     -17.120 -10.163   5.040  1.00  0.00
ATOM    158  CE  LYS    20     -17.778  -9.331   3.905  1.00  0.00
ATOM    159  NZ  LYS    20     -17.903  -7.931   4.436  1.00  0.00
ATOM    160  C   LYS    20     -17.862  -8.593   8.040  1.00  0.00
ATOM    161  O   LYS    20     -18.474  -8.321   6.977  1.00  0.00
ATOM    162  N   LYS    21     -18.505  -8.997   9.150  1.00  0.00
ATOM    163  CA  LYS    21     -19.897  -8.735   9.438  1.00  0.00
ATOM    164  CB  LYS    21     -20.603 -10.084   9.770  1.00  0.00
ATOM    165  CG  LYS    21     -22.097 -10.126   9.248  1.00  0.00
ATOM    166  CD  LYS    21     -22.939 -11.000  10.100  1.00  0.00
ATOM    167  CE  LYS    21     -23.767 -10.205  11.141  1.00  0.00
ATOM    168  NZ  LYS    21     -22.918  -9.709  12.258  1.00  0.00
ATOM    169  C   LYS    21     -20.284  -7.529  10.422  1.00  0.00
ATOM    170  O   LYS    21     -21.129  -7.682  11.320  1.00  0.00
ATOM    171  N   TYR    22     -19.567  -6.407  10.312  1.00  0.00
ATOM    172  CA  TYR    22     -19.253  -5.486  11.414  1.00  0.00
ATOM    173  CB  TYR    22     -20.587  -4.690  11.794  1.00  0.00
ATOM    174  CG  TYR    22     -20.350  -3.427  12.490  1.00  0.00
ATOM    175  CD1 TYR    22     -20.367  -3.341  13.885  1.00  0.00
ATOM    176  CE1 TYR    22     -20.080  -2.154  14.503  1.00  0.00
ATOM    177  CZ  TYR    22     -19.739  -1.000  13.766  1.00  0.00
ATOM    178  CE2 TYR    22     -19.487  -1.134  12.375  1.00  0.00
ATOM    179  CD2 TYR    22     -19.833  -2.356  11.743  1.00  0.00
ATOM    180  C   TYR    22     -18.418  -6.163  12.521  1.00  0.00
ATOM    181  O   TYR    22     -18.247  -7.359  12.556  1.00  0.00
ATOM    182  N   LEU    23     -17.982  -5.348  13.405  1.00  0.00
ATOM    183  CA  LEU    23     -17.110  -5.677  14.515  1.00  0.00
ATOM    184  CB  LEU    23     -16.482  -4.455  15.125  1.00  0.00
ATOM    185  CG  LEU    23     -15.563  -3.529  14.234  1.00  0.00
ATOM    186  CD1 LEU    23     -16.201  -2.972  12.869  1.00  0.00
ATOM    187  CD2 LEU    23     -15.286  -2.210  14.981  1.00  0.00
ATOM    188  C   LEU    23     -17.802  -6.511  15.695  1.00  0.00
ATOM    189  O   LEU    23     -17.251  -6.471  16.768  1.00  0.00
ATOM    190  N   ALA    24     -18.999  -7.089  15.469  1.00  0.00
ATOM    191  CA  ALA    24     -19.852  -7.745  16.491  1.00  0.00
ATOM    192  CB  ALA    24     -21.013  -6.873  16.823  1.00  0.00
ATOM    193  C   ALA    24     -20.190  -9.253  16.057  1.00  0.00
ATOM    194  O   ALA    24     -21.162  -9.835  16.599  1.00  0.00
ATOM    195  N   ALA    25     -19.364  -9.910  15.242  1.00  0.00
ATOM    196  CA  ALA    25     -19.335 -11.423  14.966  1.00  0.00
ATOM    197  CB  ALA    25     -18.796 -12.039  16.254  1.00  0.00
ATOM    198  C   ALA    25     -20.721 -11.876  14.560  1.00  0.00
ATOM    199  O   ALA    25     -21.194 -11.412  13.566  1.00  0.00
ATOM    200  N   VAL    26     -21.365 -12.800  15.274  1.00  0.00
ATOM    201  CA  VAL    26     -22.676 -13.404  15.059  1.00  0.00
ATOM    202  CB  VAL    26     -22.766 -14.661  15.909  1.00  0.00
ATOM    203  CG1 VAL    26     -21.620 -15.610  15.601  1.00  0.00
ATOM    204  CG2 VAL    26     -22.767 -14.384  17.406  1.00  0.00
ATOM    205  C   VAL    26     -23.855 -12.480  15.270  1.00  0.00
ATOM    206  O   VAL    26     -24.963 -12.700  14.716  1.00  0.00
ATOM    207  N   LEU    27     -23.732 -11.365  15.982  1.00  0.00
ATOM    208  CA  LEU    27     -24.844 -10.590  16.529  1.00  0.00
ATOM    209  CB  LEU    27     -24.401  -9.888  17.817  1.00  0.00
ATOM    210  CG  LEU    27     -23.901 -10.750  18.929  1.00  0.00
ATOM    211  CD1 LEU    27     -23.143 -10.035  20.030  1.00  0.00
ATOM    212  CD2 LEU    27     -25.111 -11.510  19.605  1.00  0.00
ATOM    213  C   LEU    27     -25.347  -9.546  15.483  1.00  0.00
ATOM    214  O   LEU    27     -24.583  -9.064  14.535  1.00  0.00
ATOM    215  N   NHE    28     -26.605  -9.183  15.557  1.00  0.00
TER
END
