# Supplementary material for: In silico approaches for predicting the half-life of natural and modified peptides in blood
Source: PLoS One. 2018 Jun 1;13(6):e0196829. doi: 10.1371/journal.pone.0196829 (PMC5983457; doi:10.1371/journal.pone.0196829)
Supplement: S3 File — (ZIP) [file pone.0196829.s009.zip › 3may2018_261_pdb_files/2051.pdb]

PFRMAT TS
TARGET pa2051
AUTHOR Raghava-GPS-serv
METHOD PEPSTR
MODEL  1  REFINED
PARENT N/A
ATOM      1  N   ASN     1      -4.116  -5.441  -7.319  1.00  0.00
ATOM      2  CA  ASN     1      -4.226  -4.043  -7.816  1.00  0.00
ATOM      3  CB  ASN     1      -5.583  -3.875  -8.491  1.00  0.00
ATOM      4  CG  ASN     1      -6.057  -2.493  -8.744  1.00  0.00
ATOM      5  OD1 ASN     1      -5.278  -1.573  -8.771  1.00  0.00
ATOM      6  ND2 ASN     1      -7.338  -2.291  -8.970  1.00  0.00
ATOM      7  C   ASN     1      -3.917  -2.916  -6.708  1.00  0.00
ATOM      8  O   ASN     1      -4.565  -2.979  -5.673  1.00  0.00
ATOM      9  N   PRO     2      -2.940  -2.005  -6.904  1.00  0.00
ATOM     10  CD  PRO     2      -2.156  -1.783  -8.076  1.00  0.00
ATOM     11  CG  PRO     2      -1.834  -0.278  -8.025  1.00  0.00
ATOM     12  CB  PRO     2      -1.487  -0.102  -6.539  1.00  0.00
ATOM     13  CA  PRO     2      -2.574  -0.982  -5.881  1.00  0.00
ATOM     14  C   PRO     2      -3.798  -0.137  -5.428  1.00  0.00
ATOM     15  O   PRO     2      -3.871   0.335  -4.309  1.00  0.00
ATOM     16  N   VAL     3      -4.793  -0.041  -6.310  1.00  0.00
ATOM     17  CA  VAL     3      -5.991   0.782  -6.068  1.00  0.00
ATOM     18  CB  VAL     3      -6.995   0.875  -7.243  1.00  0.00
ATOM     19  CG1 VAL     3      -8.217   1.817  -6.889  1.00  0.00
ATOM     20  CG2 VAL     3      -6.257   1.564  -8.431  1.00  0.00
ATOM     21  C   VAL     3      -6.791   0.316  -4.832  1.00  0.00
ATOM     22  O   VAL     3      -7.232   1.206  -4.040  1.00  0.00
ATOM     23  N   GLU     4      -6.878  -0.995  -4.535  1.00  0.00
ATOM     24  CA  GLU     4      -7.655  -1.466  -3.426  1.00  0.00
ATOM     25  CB  GLU     4      -9.136  -1.697  -3.919  1.00  0.00
ATOM     26  CG  GLU     4      -9.614  -2.912  -4.689  1.00  0.00
ATOM     27  CD  GLU     4      -8.866  -3.070  -6.072  1.00  0.00
ATOM     28  OE1 GLU     4      -9.523  -3.071  -7.139  1.00  0.00
ATOM     29  OE2 GLU     4      -7.640  -3.213  -6.077  1.00  0.00
ATOM     30  C   GLU     4      -7.302  -2.843  -2.804  1.00  0.00
ATOM     31  O   GLU     4      -7.746  -3.223  -1.727  1.00  0.00
ATOM     32  N   ASN     5      -6.433  -3.675  -3.418  1.00  0.00
ATOM     33  CA  ASN     5      -5.721  -4.829  -2.869  1.00  0.00
ATOM     34  CB  ASN     5      -5.467  -5.793  -4.081  1.00  0.00
ATOM     35  CG  ASN     5      -6.679  -6.521  -4.597  1.00  0.00
ATOM     36  OD1 ASN     5      -6.974  -7.646  -4.119  1.00  0.00
ATOM     37  ND2 ASN     5      -7.484  -6.002  -5.542  1.00  0.00
ATOM     38  C   ASN     5      -4.369  -4.418  -2.245  1.00  0.00
ATOM     39  O   ASN     5      -3.730  -5.310  -1.687  1.00  0.00
ATOM     40  N   MET     6      -3.865  -3.192  -2.358  1.00  0.00
ATOM     41  CA  MET     6      -2.616  -2.628  -1.806  1.00  0.00
ATOM     42  CB  MET     6      -2.490  -2.645  -0.281  1.00  0.00
ATOM     43  CG  MET     6      -3.751  -2.238   0.514  1.00  0.00
ATOM     44  SD  MET     6      -3.621  -1.953   2.290  1.00  0.00
ATOM     45  CE  MET     6      -3.107  -3.544   2.979  1.00  0.00
ATOM     46  C   MET     6      -1.334  -3.165  -2.445  1.00  0.00
ATOM     47  O   MET     6      -0.302  -2.606  -2.197  1.00  0.00
ATOM     48  N   MET     7      -1.333  -4.194  -3.226  1.00  0.00
ATOM     49  CA  MET     7      -0.199  -4.661  -4.022  1.00  0.00
ATOM     50  CB  MET     7       0.588  -5.786  -3.255  1.00  0.00
ATOM     51  CG  MET     7       1.754  -6.415  -4.077  1.00  0.00
ATOM     52  SD  MET     7       2.834  -5.324  -5.072  1.00  0.00
ATOM     53  CE  MET     7       4.248  -6.493  -5.493  1.00  0.00
ATOM     54  C   MET     7      -0.862  -5.202  -5.307  1.00  0.00
ATOM     55  O   MET     7      -2.059  -5.440  -5.354  1.00  0.00
ATOM     56  N   ASP     8      -0.138  -5.271  -6.360  1.00  0.00
ATOM     57  CA  ASP     8      -0.585  -5.795  -7.629  1.00  0.00
ATOM     58  CB  ASP     8       0.261  -5.201  -8.801  1.00  0.00
ATOM     59  CG  ASP     8      -0.672  -5.040 -10.101  1.00  0.00
ATOM     60  OD1 ASP     8      -1.543  -4.211 -10.068  1.00  0.00
ATOM     61  OD2 ASP     8      -0.607  -5.851 -11.051  1.00  0.00
ATOM     62  C   ASP     8      -0.894  -7.278  -7.563  1.00  0.00
ATOM     63  O   ASP     8      -0.372  -7.876  -6.618  1.00  0.00
ATOM     64  N   ARG     9      -1.519  -7.855  -8.572  1.00  0.00
ATOM     65  CA  ARG     9      -2.141  -9.220  -8.497  1.00  0.00
ATOM     66  CB  ARG     9      -3.615  -9.130  -7.917  1.00  0.00
ATOM     67  CG  ARG     9      -4.911  -9.397  -8.784  1.00  0.00
ATOM     68  CD  ARG     9      -5.190  -8.217  -9.771  1.00  0.00
ATOM     69  NE  ARG     9      -4.235  -8.015 -10.857  1.00  0.00
ATOM     70  CZ  ARG     9      -3.604  -6.925 -11.200  1.00  0.00
ATOM     71  C   ARG     9      -2.076  -9.995  -9.755  1.00  0.00
ATOM     72  O   ARG     9      -1.514  -9.594 -10.735  1.00  0.00
ATOM     73  N   ASP    10      -2.497 -11.274  -9.776  1.00  0.00
ATOM     74  CA  ASP    10      -2.345 -12.053 -11.020  1.00  0.00
ATOM     75  CB  ASP    10      -2.796 -13.465 -10.715  1.00  0.00
ATOM     76  CG  ASP    10      -2.753 -14.329 -11.929  1.00  0.00
ATOM     77  OD1 ASP    10      -1.815 -14.234 -12.737  1.00  0.00
ATOM     78  OD2 ASP    10      -3.683 -15.144 -12.146  1.00  0.00
ATOM     79  C   ASP    10      -3.133 -11.412 -12.189  1.00  0.00
ATOM     80  O   ASP    10      -4.150 -10.688 -12.012  1.00  0.00
ATOM     81  N   SER    11      -2.687 -11.689 -13.455  1.00  0.00
ATOM     82  CA  SER    11      -3.356 -11.426 -14.767  1.00  0.00
ATOM     83  CB  SER    11      -3.269  -9.991 -15.260  1.00  0.00
ATOM     84  OG  SER    11      -3.823  -9.165 -14.290  1.00  0.00
ATOM     85  C   SER    11      -2.937 -12.378 -15.851  1.00  0.00
ATOM     86  O   SER    11      -2.984 -12.050 -17.021  1.00  0.00
ATOM     87  N   GLN    12      -2.597 -13.594 -15.456  1.00  0.00
ATOM     88  CA  GLN    12      -2.000 -14.742 -16.228  1.00  0.00
ATOM     89  CB  GLN    12      -3.033 -15.715 -16.899  1.00  0.00
ATOM     90  CG  GLN    12      -3.948 -16.434 -15.833  1.00  0.00
ATOM     91  CD  GLN    12      -3.272 -17.554 -15.075  1.00  0.00
ATOM     92  OE1 GLN    12      -2.974 -18.640 -15.579  1.00  0.00
ATOM     93  NE2 GLN    12      -3.010 -17.270 -13.781  1.00  0.00
ATOM     94  C   GLN    12      -0.993 -14.154 -17.210  1.00  0.00
ATOM     95  O   GLN    12       0.230 -14.328 -17.067  1.00  0.00
ATOM     96  OXT GLN    12      -1.375 -13.599 -18.238  1.00  0.00
TER
END
