# Supplementary material for: In silico approaches for predicting the half-life of natural and modified peptides in blood
Source: PLoS One. 2018 Jun 1;13(6):e0196829. doi: 10.1371/journal.pone.0196829 (PMC5983457; doi:10.1371/journal.pone.0196829)
Supplement: S3 File — (ZIP) [file pone.0196829.s009.zip › 3may2018_261_pdb_files/2059.pdb]

ATOM      1  H   HIS     1       3.798  31.121  -1.814  1.00  0.00
ATOM      2  N   HIS     1       4.636  30.730  -2.158  1.00  0.00
ATOM      3  CA  HIS     1       5.262  29.706  -1.326  1.00  0.00
ATOM      4  C   HIS     1       4.326  28.520  -1.123  1.00  0.00
ATOM      5  O   HIS     1       4.748  27.373  -1.254  1.00  0.00
ATOM      6  CB  HIS     1       5.670  30.293   0.028  1.00  0.00
ATOM      7  CG  HIS     1       6.246  29.274   0.968  1.00  0.00
ATOM      8  ND1 HIS     1       7.534  28.797   0.865  1.00  0.00
ATOM      9  CD2 HIS     1       5.692  28.642   2.035  1.00  0.00
ATOM     10  CE1 HIS     1       7.745  27.913   1.832  1.00  0.00
ATOM     11  NE2 HIS     1       6.640  27.801   2.558  1.00  0.00
ATOM     12  H   ALA     2       2.927  29.833  -0.984  1.00  0.00
ATOM     13  N   ALA     2       3.069  28.872  -0.811  1.00  0.00
ATOM     14  CA  ALA     2       2.017  28.107  -0.313  1.00  0.00
ATOM     15  C   ALA     2       1.769  27.085  -1.396  1.00  0.00
ATOM     16  O   ALA     2       1.535  25.916  -1.099  1.00  0.00
ATOM     17  CB  ALA     2       0.748  28.906  -0.041  1.00  0.00
ATOM     18  H   GLU     3       2.186  28.465  -2.851  1.00  0.00
ATOM     19  N   GLU     3       1.830  27.550  -2.741  1.00  0.00
ATOM     20  CA  GLU     3       1.445  26.836  -3.863  1.00  0.00
ATOM     21  C   GLU     3       2.433  25.654  -3.813  1.00  0.00
ATOM     22  O   GLU     3       2.041  24.513  -4.047  1.00  0.00
ATOM     23  CB  GLU     3       1.579  27.579  -5.195  1.00  0.00
ATOM     24  CG  GLU     3       0.593  28.744  -5.289  1.00  0.00
ATOM     25  CD  GLU     3       0.744  29.482  -6.615  1.00  0.00
ATOM     26  OE1 GLU     3       0.002  30.444  -6.832  1.00  0.00
ATOM     27  OE2 GLU     3       1.604  29.078  -7.405  1.00  0.00
ATOM     28  H   CYS     4       3.787  26.742  -2.976  1.00  0.00
ATOM     29  N   CYS     4       3.654  25.926  -3.515  1.00  0.00
ATOM     30  CA  CYS     4       4.757  25.173  -3.886  1.00  0.00
ATOM     31  C   CYS     4       4.795  23.996  -2.924  1.00  0.00
ATOM     32  O   CYS     4       4.989  22.859  -3.349  1.00  0.00
ATOM     33  CB  CYS     4       6.069  25.955  -3.805  1.00  0.00
ATOM     34  SG  CYS     4       6.137  27.292  -5.022  1.00  0.00
ATOM     35  H   THR     5       4.490  25.287  -1.398  1.00  0.00
ATOM     36  N   THR     5       4.591  24.320  -1.571  1.00  0.00
ATOM     37  CA  THR     5       4.518  23.430  -0.509  1.00  0.00
ATOM     38  C   THR     5       3.341  22.498  -0.670  1.00  0.00
ATOM     39  O   THR     5       3.466  21.299  -0.426  1.00  0.00
ATOM     40  CB  THR     5       4.406  24.181   0.832  1.00  0.00
ATOM     41  OG1 THR     5       5.555  24.998   1.006  1.00  0.00
ATOM     42  CG2 THR     5       4.313  23.209   2.006  1.00  0.00
ATOM     43  H   PHE     6       2.078  24.003  -1.258  1.00  0.00
ATOM     44  N   PHE     6       2.127  23.029  -1.103  1.00  0.00
ATOM     45  CA  PHE     6       0.952  22.215  -1.336  1.00  0.00
ATOM     46  C   PHE     6       1.258  21.228  -2.392  1.00  0.00
ATOM     47  O   PHE     6       0.943  20.050  -2.244  1.00  0.00
ATOM     48  CB  PHE     6      -0.250  23.070  -1.752  1.00  0.00
ATOM     49  CG  PHE     6      -1.468  22.228  -2.057  1.00  0.00
ATOM     50  CD1 PHE     6      -2.246  21.714  -1.022  1.00  0.00
ATOM     51  CD2 PHE     6      -1.822  21.960  -3.377  1.00  0.00
ATOM     52  CE1 PHE     6      -3.369  20.938  -1.305  1.00  0.00
ATOM     53  CE2 PHE     6      -2.944  21.184  -3.661  1.00  0.00
ATOM     54  CZ  PHE     6      -3.717  20.674  -2.624  1.00  0.00
ATOM     55  H   THR     7       2.184  22.596  -3.576  1.00  0.00
ATOM     56  N   THR     7       1.902  21.652  -3.527  1.00  0.00
ATOM     57  CA  THR     7       2.178  20.790  -4.617  1.00  0.00
ATOM     58  C   THR     7       3.159  19.684  -4.184  1.00  0.00
ATOM     59  O   THR     7       2.944  18.514  -4.493  1.00  0.00
ATOM     60  CB  THR     7       2.767  21.568  -5.809  1.00  0.00
ATOM     61  OG1 THR     7       1.828  22.544  -6.238  1.00  0.00
ATOM     62  CG2 THR     7       3.077  20.638  -6.981  1.00  0.00
ATOM     63  H   SER     8       4.425  21.059  -3.172  1.00  0.00
ATOM     64  N   SER     8       4.254  20.124  -3.439  1.00  0.00
ATOM     65  CA  SER     8       5.199  19.081  -3.040  1.00  0.00
ATOM     66  C   SER     8       4.620  18.084  -2.104  1.00  0.00
ATOM     67  O   SER     8       4.903  16.893  -2.220  1.00  0.00
ATOM     68  CB  SER     8       6.427  19.737  -2.406  1.00  0.00
ATOM     69  OG  SER     8       6.068  20.364  -1.184  1.00  0.00
ATOM     70  H   ASP     9       3.587  19.526  -1.076  1.00  0.00
ATOM     71  N   ASP     9       3.759  18.555  -1.118  1.00  0.00
ATOM     72  CA  ASP     9       3.117  17.689  -0.174  1.00  0.00
ATOM     73  C   ASP     9       2.176  16.773  -0.894  1.00  0.00
ATOM     74  O   ASP     9       2.093  15.592  -0.565  1.00  0.00
ATOM     75  CB  ASP     9       2.360  18.492   0.887  1.00  0.00
ATOM     76  CG  ASP     9       3.320  19.229   1.817  1.00  0.00
ATOM     77  OD1 ASP     9       2.851  20.068   2.592  1.00  0.00
ATOM     78  OD2 ASP     9       4.707  18.689   1.515  1.00  0.00
ATOM     79  H   VAL    10       1.469  18.287  -2.256  1.00  0.00
ATOM     80  N   VAL    10       1.416  17.349  -1.954  1.00  0.00
ATOM     81  CA  VAL    10       0.480  16.416  -2.637  1.00  0.00
ATOM     82  C   VAL    10       1.250  15.322  -3.265  1.00  0.00
ATOM     83  O   VAL    10       0.835  14.166  -3.212  1.00  0.00
ATOM     84  CB  VAL    10      -0.374  17.142  -3.701  1.00  0.00
ATOM     85  CG1 VAL    10      -1.226  16.140  -4.479  1.00  0.00
ATOM     86  CG2 VAL    10      -1.304  18.156  -3.036  1.00  0.00
ATOM     87  H   SER    11       2.671  16.624  -3.869  1.00  0.00
ATOM     88  N   SER    11       2.386  15.680  -3.861  1.00  0.00
ATOM     89  CA  SER    11       3.182  14.727  -4.473  1.00  0.00
ATOM     90  C   SER    11       3.789  13.590  -3.512  1.00  0.00
ATOM     91  O   SER    11       3.772  12.413  -3.863  1.00  0.00
ATOM     92  CB  SER    11       4.317  15.462  -5.189  1.00  0.00
ATOM     93  OG  SER    11       3.792  16.273  -6.230  1.00  0.00
ATOM     94  H   SER    12       4.223  15.042  -2.208  1.00  0.00
ATOM     95  N   SER    12       4.237  14.081  -2.430  1.00  0.00
ATOM     96  CA  SER    12       4.786  13.156  -1.490  1.00  0.00
ATOM     97  C   SER    12       3.734  12.231  -1.037  1.00  0.00
ATOM     98  O   SER    12       3.989  11.039  -0.876  1.00  0.00
ATOM     99  CB  SER    12       5.391  13.884  -0.288  1.00  0.00
ATOM    100  OG  SER    12       4.386  14.621   0.391  1.00  0.00
ATOM    101  H   TYR    13       2.410  13.773  -0.979  1.00  0.00
ATOM    102  N   TYR    13       2.546  12.805  -0.843  1.00  0.00
ATOM    103  CA  TYR    13       1.372  11.943  -0.405  1.00  0.00
ATOM    104  C   TYR    13       0.985  10.925  -1.349  1.00  0.00
ATOM    105  O   TYR    13       0.710   9.793  -0.956  1.00  0.00
ATOM    106  CB  TYR    13       0.182  12.864  -0.114  1.00  0.00
ATOM    107  CG  TYR    13      -1.067  12.088   0.250  1.00  0.00
ATOM    108  CD1 TYR    13      -1.311  11.718   1.574  1.00  0.00
ATOM    109  CD2 TYR    13      -1.988  11.734  -0.737  1.00  0.00
ATOM    110  CE1 TYR    13      -2.462  11.003   1.908  1.00  0.00
ATOM    111  CE2 TYR    13      -3.141  11.019  -0.405  1.00  0.00
ATOM    112  CZ  TYR    13      -3.374  10.656   0.916  1.00  0.00
ATOM    113  OH  TYR    13      -4.507   9.952   1.244  1.00  0.00
ATOM    114  H   LEU    14       1.173  12.289  -2.858  1.00  0.00
ATOM    115  N   LEU    14       0.976  11.352  -2.617  1.00  0.00
ATOM    116  CA  LEU    14       0.678  10.432  -3.630  1.00  0.00
ATOM    117  C   LEU    14       1.745   9.288  -3.685  1.00  0.00
ATOM    118  O   LEU    14       1.393   8.125  -3.869  1.00  0.00
ATOM    119  CB  LEU    14       0.602  11.144  -4.983  1.00  0.00
ATOM    120  CG  LEU    14      -0.576  12.121  -5.076  1.00  0.00
ATOM    121  CD1 LEU    14      -0.517  12.895  -6.391  1.00  0.00
ATOM    122  CD2 LEU    14      -1.900  11.360  -5.014  1.00  0.00
ATOM    123  H   GLU    15       3.202  10.596  -3.430  1.00  0.00
ATOM    124  N   GLU    15       2.961   9.643  -3.524  1.00  0.00
ATOM    125  CA  GLU    15       4.034   8.613  -3.473  1.00  0.00
ATOM    126  C   GLU    15       3.880   7.645  -2.291  1.00  0.00
ATOM    127  O   GLU    15       4.055   6.439  -2.455  1.00  0.00
ATOM    128  CB  GLU    15       5.399   9.305  -3.411  1.00  0.00
ATOM    129  CG  GLU    15       5.712  10.042  -4.714  1.00  0.00
ATOM    130  CD  GLU    15       7.089  10.696  -4.655  1.00  0.00
ATOM    131  OE1 GLU    15       7.479  11.319  -5.645  1.00  0.00
ATOM    132  OE2 GLU    15       7.744  10.567  -3.614  1.00  0.00
ATOM    133  H   GLY    16       3.432   9.290  -1.057  1.00  0.00
ATOM    134  N   GLY    16       3.533   8.310  -1.115  1.00  0.00
ATOM    135  CA  GLY    16       3.314   7.520   0.045  1.00  0.00
ATOM    136  C   GLY    16       2.181   6.560  -0.063  1.00  0.00
ATOM    137  O   GLY    16       2.290   5.425   0.395  1.00  0.00
ATOM    138  H   GLN    17       1.094   7.994  -1.016  1.00  0.00
ATOM    139  N   GLN    17       1.102   7.061  -0.692  1.00  0.00
ATOM    140  CA  GLN    17      -0.041   6.244  -0.900  1.00  0.00
ATOM    141  C   GLN    17       0.188   5.063  -1.748  1.00  0.00
ATOM    142  O   GLN    17      -0.316   3.982  -1.449  1.00  0.00
ATOM    143  CB  GLN    17      -1.151   7.112  -1.498  1.00  0.00
ATOM    144  CG  GLN    17      -2.456   6.331  -1.651  1.00  0.00
ATOM    145  CD  GLN    17      -3.569   7.223  -2.190  1.00  0.00
ATOM    146  NE2 GLN    17      -4.149   6.869  -3.316  1.00  0.00
ATOM    147  OE1 GLN    17      -3.910   8.234  -1.592  1.00  0.00
ATOM    148  H   ALA    18       1.206   6.200  -2.959  1.00  0.00
ATOM    149  N   ALA    18       0.928   5.275  -2.758  1.00  0.00
ATOM    150  CA  ALA    18       1.375   4.202  -3.615  1.00  0.00
ATOM    151  C   ALA    18       2.210   3.210  -2.978  1.00  0.00
ATOM    152  O   ALA    18       2.032   2.016  -3.206  1.00  0.00
ATOM    153  CB  ALA    18       2.104   4.824  -4.800  1.00  0.00
ATOM    154  H   ALA    19       3.363   4.553  -2.023  1.00  0.00
ATOM    155  N   ALA    19       3.215   3.581  -2.102  1.00  0.00
ATOM    156  CA  ALA    19       3.995   2.713  -1.353  1.00  0.00
ATOM    157  C   ALA    19       3.126   1.914  -0.424  1.00  0.00
ATOM    158  O   ALA    19       3.324   0.710  -0.277  1.00  0.00
ATOM    159  CB  ALA    19       5.046   3.481  -0.561  1.00  0.00
ATOM    160  H   LYS    20       2.025   3.579   0.087  1.00  0.00
ATOM    161  N   LYS    20       2.130   2.606   0.214  1.00  0.00
ATOM    162  CA  LYS    20       1.220   1.909   1.079  1.00  0.00
ATOM    163  C   LYS    20       0.383   0.887   0.419  1.00  0.00
ATOM    164  O   LYS    20       0.185  -0.195   0.967  1.00  0.00
ATOM    165  CB  LYS    20       0.335   2.949   1.773  1.00  0.00
ATOM    166  CG  LYS    20       1.139   3.813   2.745  1.00  0.00
ATOM    167  CD  LYS    20       0.250   4.883   3.379  1.00  0.00
ATOM    168  CE  LYS    20       1.054   5.745   4.352  1.00  0.00
ATOM    169  NZ  LYS    20       0.172   6.771   4.968  1.00  0.00
ATOM    170  H   GLU    21       0.066   2.085  -1.061  1.00  0.00
ATOM    171  N   GLU    21      -0.099   1.177  -0.712  1.00  0.00
ATOM    172  CA  GLU    21      -0.857   0.258  -1.493  1.00  0.00
ATOM    173  C   GLU    21      -0.078  -0.966  -1.897  1.00  0.00
ATOM    174  O   GLU    21      -0.614  -2.072  -1.876  1.00  0.00
ATOM    175  CB  GLU    21      -1.390   0.976  -2.736  1.00  0.00
ATOM    176  CG  GLU    21      -2.430   2.034  -2.369  1.00  0.00
ATOM    177  CD  GLU    21      -2.908   2.784  -3.608  1.00  0.00
ATOM    178  OE1 GLU    21      -3.813   3.612  -3.473  1.00  0.00
ATOM    179  OE2 GLU    21      -2.363   2.523  -4.686  1.00  0.00
ATOM    180  H   PHE    22       1.588   0.257  -2.377  1.00  0.00
ATOM    181  N   PHE    22       1.266  -0.670  -2.267  1.00  0.00
ATOM    182  CA  PHE    22       2.180  -1.762  -2.483  1.00  0.00
ATOM    183  C   PHE    22       2.447  -2.611  -1.303  1.00  0.00
ATOM    184  O   PHE    22       2.524  -3.832  -1.427  1.00  0.00
ATOM    185  CB  PHE    22       3.492  -1.179  -3.016  1.00  0.00
ATOM    186  CG  PHE    22       4.538  -2.248  -3.242  1.00  0.00
ATOM    187  CD1 PHE    22       4.639  -2.883  -4.477  1.00  0.00
ATOM    188  CD2 PHE    22       5.409  -2.604  -2.215  1.00  0.00
ATOM    189  CE1 PHE    22       5.604  -3.868  -4.685  1.00  0.00
ATOM    190  CE2 PHE    22       6.374  -3.589  -2.422  1.00  0.00
ATOM    191  CZ  PHE    22       6.470  -4.219  -3.656  1.00  0.00
ATOM    192  H   ILE    23       2.558  -1.024  -0.022  1.00  0.00
ATOM    193  N   ILE    23       2.600  -2.009  -0.063  1.00  0.00
ATOM    194  CA  ILE    23       2.810  -2.754   1.147  1.00  0.00
ATOM    195  C   ILE    23       1.669  -3.635   1.352  1.00  0.00
ATOM    196  O   ILE    23       1.845  -4.807   1.680  1.00  0.00
ATOM    197  CB  ILE    23       2.996  -1.830   2.371  1.00  0.00
ATOM    198  CG1 ILE    23       4.272  -0.994   2.221  1.00  0.00
ATOM    199  CG2 ILE    23       3.105  -2.660   3.652  1.00  0.00
ATOM    200  CD1 ILE    23       4.364   0.088   3.292  1.00  0.00
ATOM    201  H   ALA    24       0.319  -2.162   0.832  1.00  0.00
ATOM    202  N   ALA    24       0.396  -3.092   1.154  1.00  0.00
ATOM    203  CA  ALA    24      -0.767  -3.829   1.396  1.00  0.00
ATOM    204  C   ALA    24      -0.890  -5.024   0.479  1.00  0.00
ATOM    205  O   ALA    24      -1.238  -6.113   0.930  1.00  0.00
ATOM    206  CB  ALA    24      -1.982  -2.922   1.248  1.00  0.00
ATOM    207  H   TRP    25      -0.332  -3.918  -1.179  1.00  0.00
ATOM    208  N   TRP    25      -0.586  -4.825  -0.885  1.00  0.00
ATOM    209  CA  TRP    25      -0.630  -5.882  -1.844  1.00  0.00
ATOM    210  C   TRP    25       0.399  -6.958  -1.466  1.00  0.00
ATOM    211  O   TRP    25       0.115  -8.149  -1.575  1.00  0.00
ATOM    212  CB  TRP    25      -0.350  -5.363  -3.258  1.00  0.00
ATOM    213  CG  TRP    25      -0.476  -6.449  -4.290  1.00  0.00
ATOM    214  CD1 TRP    25       0.549  -7.142  -4.846  1.00  0.00
ATOM    215  CD2 TRP    25      -1.681  -6.960  -4.883  1.00  0.00
ATOM    216  NE1 TRP    25       0.048  -8.052  -5.748  1.00  0.00
ATOM    217  CE2 TRP    25      -1.325  -7.969  -5.798  1.00  0.00
ATOM    218  CE3 TRP    25      -3.035  -6.648  -4.716  1.00  0.00
ATOM    219  CZ2 TRP    25      -2.281  -8.661  -6.538  1.00  0.00
ATOM    220  CZ3 TRP    25      -3.992  -7.340  -5.455  1.00  0.00
ATOM    221  CH2 TRP    25      -3.619  -8.339  -6.360  1.00  0.00
ATOM    222  H   LEU    26       1.776  -5.534  -0.960  1.00  0.00
ATOM    223  N   LEU    26       1.592  -6.502  -1.014  1.00  0.00
ATOM    224  CA  LEU    26       2.622  -7.449  -0.597  1.00  0.00
ATOM    225  C   LEU    26       2.204  -8.290   0.562  1.00  0.00
ATOM    226  O   LEU    26       2.458  -9.492   0.575  1.00  0.00
ATOM    227  CB  LEU    26       3.901  -6.681  -0.254  1.00  0.00
ATOM    228  CG  LEU    26       5.031  -7.596   0.231  1.00  0.00
ATOM    229  CD1 LEU    26       5.429  -8.574  -0.872  1.00  0.00
ATOM    230  CD2 LEU    26       6.256  -6.765   0.615  1.00  0.00
ATOM    231  H   CYS    27       1.396  -6.660   1.509  1.00  0.00
ATOM    232  N   CYS    27       1.534  -7.635   1.567  1.00  0.00
ATOM    233  CA  CYS    27       1.025  -8.347   2.702  1.00  0.00
ATOM    234  C   CYS    27       0.023  -9.355   2.326  1.00  0.00
ATOM    235  O   CYS    27       0.049 -10.471   2.840  1.00  0.00
ATOM    236  CB  CYS    27       0.422  -7.357   3.699  1.00  0.00
ATOM    237  SG  CYS    27       1.689  -6.338   4.493  1.00  0.00
ATOM    238  H   LYS    28      -0.808  -8.045   1.064  1.00  0.00
ATOM    239  N   LYS    28      -0.849  -8.961   1.430  1.00  0.00
ATOM    240  CA  LYS    28      -1.837  -9.827   0.983  1.00  0.00
ATOM    241  C   LYS    28      -1.283 -11.087   0.253  1.00  0.00
ATOM    242  O   LYS    28      -1.755 -12.196   0.494  1.00  0.00
ATOM    243  CB  LYS    28      -2.789  -9.058   0.061  1.00  0.00
ATOM    244  CG  LYS    28      -3.625  -8.041   0.838  1.00  0.00
ATOM    245  CD  LYS    28      -4.558  -7.276  -0.102  1.00  0.00
ATOM    246  CE  LYS    28      -5.401  -6.268   0.677  1.00  0.00
ATOM    247  NZ  LYS    28      -6.310  -5.544  -0.250  1.00  0.00
ATOM    248  H   GLY    29       0.065  -9.866  -0.756  1.00  0.00
ATOM    249  N   GLY    29      -0.264 -10.787  -0.623  1.00  0.00
ATOM    250  CA  GLY    29       0.323 -11.832  -1.342  1.00  0.00
ATOM    251  C   GLY    29       0.950 -12.788  -0.439  1.00  0.00
ATOM    252  O   GLY    29       0.798 -13.995  -0.617  1.00  0.00
ATOM    253  H   ARG    30       1.757 -11.186   0.734  1.00  0.00
ATOM    254  N   ARG    30       1.681 -12.157   0.576  1.00  0.00
ATOM    255  CA  ARG    30       2.347 -13.039   1.423  1.00  0.00
ATOM    256  C   ARG    30       1.465 -14.071   2.291  1.00  0.00
ATOM    257  O   ARG    30       1.819 -15.243   2.400  1.00  0.00
ATOM    258  CB  ARG    30       3.211 -12.179   2.350  1.00  0.00
ATOM    259  CG  ARG    30       4.386 -11.549   1.602  1.00  0.00
ATOM    260  CD  ARG    30       5.322 -10.830   2.572  1.00  0.00
ATOM    261  NE  ARG    30       6.412 -10.173   1.821  1.00  0.00
ATOM    262  CZ  ARG    30       7.490 -10.825   1.425  1.00  0.00
ATOM    263  NH1 ARG    30       8.439 -10.201   0.757  1.00  0.00
ATOM    264  NH2 ARG    30       7.616 -12.106   1.699  1.00  0.00
ATOM    265  H   GLY    31       0.217 -12.503   2.596  1.00  0.00
ATOM    266  N   GLY    31       0.369 -13.454   2.812  1.00  0.00
ATOM    267  CA  GLY    31      -0.564 -14.136   3.652  1.00  0.00
ATOM    268  C   GLY    31      -1.700 -14.874   3.126  1.00  0.00
ATOM    269  O   GLY    31      -2.355 -15.606   3.865  1.00  0.00
ATOM    270  H   CYS    32      -1.574 -14.023   1.212  1.00  0.00
ATOM    271  N   CYS    32      -1.972 -14.707   1.802  1.00  0.00
ATOM    272  CA  CYS    32      -2.935 -15.644   1.252  1.00  0.00
ATOM    273  C   CYS    32      -2.275 -16.282   0.101  1.00  0.00
ATOM    274  O   CYS    32      -2.640 -16.017  -1.043  1.00  0.00
ATOM    275  CB  CYS    32      -4.230 -14.966   0.801  1.00  0.00
ATOM    276  SG  CYS    32      -5.349 -16.125  -0.024  1.00  0.00
ATOM    277  N   PRO    33      -1.255 -17.170   0.488  1.00  0.00
ATOM    278  CA  PRO    33      -0.536 -17.897  -0.500  1.00  0.00
ATOM    279  C   PRO    33      -1.455 -18.756  -1.214  1.00  0.00
ATOM    280  O   PRO    33      -1.218 -19.083  -2.374  1.00  0.00
ATOM    281  CB  PRO    33       0.498 -18.715   0.276  1.00  0.00
ATOM    282  CG  PRO    33      -0.152 -19.026   1.607  1.00  0.00
ATOM    283  CD  PRO    33      -0.821 -17.742   2.067  1.00  0.00
ATOM    284  H   SER    34      -2.963 -18.963   0.347  1.00  0.00
ATOM    285  N   SER    34      -2.631 -19.205  -0.550  1.00  0.00
ATOM    286  CA  SER    34      -3.357 -20.091  -1.322  1.00  0.00
ATOM    287  C   SER    34      -3.861 -19.572  -2.548  1.00  0.00
ATOM    288  O   SER    34      -3.771 -20.233  -3.580  1.00  0.00
ATOM    289  CB  SER    34      -4.511 -20.620  -0.469  1.00  0.00
ATOM    290  OG  SER    34      -5.422 -19.571  -0.177  1.00  0.00
ATOM    291  H   SER    35      -4.276 -17.642  -1.851  1.00  0.00
ATOM    292  N   SER    35      -4.412 -18.362  -2.513  1.00  0.00
ATOM    293  CA  SER    35      -5.273 -18.151  -3.574  1.00  0.00
ATOM    294  C   SER    35      -4.728 -16.952  -4.116  1.00  0.00
ATOM    295  O   SER    35      -4.655 -15.940  -3.423  1.00  0.00
ATOM    296  CB  SER    35      -6.741 -17.933  -3.203  1.00  0.00
ATOM    297  OG  SER    35      -7.508 -17.695  -4.374  1.00  0.00
ATOM    298  H   GLY    36      -4.755 -17.417  -6.103  1.00  0.00
ATOM    299  N   GLY    36      -4.323 -16.958  -5.343  1.00  0.00
ATOM    300  CA  GLY    36      -3.058 -16.161  -5.583  1.00  0.00
ATOM    301  C   GLY    36      -3.416 -14.783  -5.261  1.00  0.00
ATOM    302  O   GLY    36      -2.605 -14.051  -4.700  1.00  0.00
ATOM    303  H   ALA    37      -4.974 -14.663  -6.493  1.00  0.00
ATOM    304  N   ALA    37      -4.693 -14.343  -5.602  1.00  0.00
ATOM    305  CA  ALA    37      -5.555 -13.556  -4.864  1.00  0.00
ATOM    306  C   ALA    37      -6.797 -14.249  -4.811  1.00  0.00
ATOM    307  O   ALA    37      -7.008 -15.196  -5.565  1.00  0.00
ATOM    308  CB  ALA    37      -5.747 -12.174  -5.476  1.00  0.00
ATOM    309  N   PRO    38      -7.752 -13.796  -3.874  1.00  0.00
ATOM    310  CA  PRO    38      -8.995 -14.584  -3.681  1.00  0.00
ATOM    311  C   PRO    38      -9.569 -14.591  -5.009  1.00  0.00
ATOM    312  O   PRO    38      -9.623 -13.552  -5.663  1.00  0.00
ATOM    313  CB  PRO    38      -9.892 -13.834  -2.695  1.00  0.00
ATOM    314  CG  PRO    38      -8.948 -13.052  -1.808  1.00  0.00
ATOM    315  CD  PRO    38      -7.904 -12.441  -2.727  1.00  0.00
ATOM    316  N   PRO    39     -10.000 -15.720  -5.415  1.00  0.00
ATOM    317  CA  PRO    39      -9.487 -16.107  -6.797  1.00  0.00
ATOM    318  C   PRO    39      -9.764 -15.048  -7.802  1.00  0.00
ATOM    319  O   PRO    39      -8.946 -14.811  -8.689  1.00  0.00
ATOM    320  CB  PRO    39     -10.248 -17.393  -7.124  1.00  0.00
ATOM    321  CG  PRO    39     -10.521 -18.050  -5.788  1.00  0.00
ATOM    322  CD  PRO    39     -10.974 -16.943  -4.851  1.00  0.00
ATOM    323  N   PRO    40     -10.992 -14.371  -7.643  1.00  0.00
ATOM    324  CA  PRO    40     -11.510 -13.687  -8.752  1.00  0.00
ATOM    325  C   PRO    40     -10.851 -12.389  -9.134  1.00  0.00
ATOM    326  O   PRO    40     -11.531 -11.379  -9.303  1.00  0.00
ATOM    327  CB  PRO    40     -12.956 -13.463  -8.307  1.00  0.00
ATOM    328  CG  PRO    40     -12.897 -13.323  -6.802  1.00  0.00
ATOM    329  CD  PRO    40     -11.709 -12.425  -6.502  1.00  0.00
ATOM    330  H   SER    41      -9.170 -13.186  -8.705  1.00  0.00
ATOM    331  N   SER    41      -9.609 -12.490  -9.249  1.00  0.00
ATOM    332  CA  SER    41      -8.818 -11.674 -10.105  1.00  0.00
ATOM    333  C   SER    41      -8.100 -12.463 -11.101  1.00  0.00
ATOM    334  O   SER    41      -7.048 -12.044 -11.579  1.00  0.00
ATOM    335  CB  SER    41      -7.825 -10.858  -9.275  1.00  0.00
ATOM    336  OG  SER    41      -6.877 -11.720  -8.664  1.00  0.00
ATOM    337  H   GLY    42      -9.105 -13.918 -10.520  1.00  0.00
ATOM    338  N   GLY    42      -8.719 -13.536 -11.343  1.00  0.00
ATOM    339  CA  GLY    42      -8.912 -14.203 -12.569  1.00  0.00
ATOM    340  C   GLY    42      -9.627 -13.314 -13.471  1.00  0.00
ATOM    341  O   GLY    42      -9.321 -13.266 -14.660  1.00  0.00
ATOM    342  H   GLY    43     -10.205 -12.340 -11.963  1.00  0.00
ATOM    343  N   GLY    43     -10.539 -12.655 -12.837  1.00  0.00
ATOM    344  CA  GLY    43     -11.851 -12.352 -13.216  1.00  0.00
ATOM    345  C   GLY    43     -12.647 -13.388 -12.575  1.00  0.00
ATOM    346  O   GLY    43     -12.113 -14.425 -12.188  1.00  0.00
ATOM    347  H   GLY    44     -14.361 -12.868 -13.260  1.00  0.00
ATOM    348  N   GLY    44     -13.881 -13.168 -12.452  1.00  0.00
ATOM    349  CA  GLY    44     -14.589 -13.327 -11.256  1.00  0.00
ATOM    350  C   GLY    44     -14.880 -12.154 -10.444  1.00  0.00
ATOM    351  O   GLY    44     -15.833 -12.162  -9.669  1.00  0.00
ATOM    352  H   GLY    45     -13.265 -11.213 -10.181  1.00  0.00
ATOM    353  N   GLY    45     -14.193 -11.098 -10.498  1.00  0.00
ATOM    354  CA  GLY    45     -14.611  -9.839 -10.952  1.00  0.00
ATOM    355  C   GLY    45     -15.004  -9.798 -12.349  1.00  0.00
ATOM    356  O   GLY    45     -16.016  -9.188 -12.687  1.00  0.00
ATOM    357  H   GLY    46     -13.807 -11.303 -12.622  1.00  0.00
ATOM    358  N   GLY    46     -14.123 -10.501 -13.103  1.00  0.00
ATOM    359  CA  GLY    46     -13.644 -10.245 -14.391  1.00  0.00
ATOM    360  C   GLY    46     -14.459 -11.196 -15.313  1.00  0.00
ATOM    361  O   GLY    46     -15.312 -11.950 -14.812  1.00  0.00
TER
