# Supplementary material for: In silico approaches for predicting the half-life of natural and modified peptides in blood
Source: PLoS One. 2018 Jun 1;13(6):e0196829. doi: 10.1371/journal.pone.0196829 (PMC5983457; doi:10.1371/journal.pone.0196829)
Supplement: S3 File — (ZIP) [file pone.0196829.s009.zip › 3may2018_261_pdb_files/2060.pdb]

PFRMAT TS
TARGET pa2060
AUTHOR Raghava-GPS-serv
METHOD PEPSTR
MODEL  1  REFINED
PARENT N/A
ATOM      1  N   ASP     1       9.257 -15.292 -24.333  1.00  0.00
ATOM      2  CA  ASP     1      10.212 -15.843 -23.326  1.00  0.00
ATOM      3  CB  ASP     1      11.359 -14.868 -23.120  1.00  0.00
ATOM      4  CG  ASP     1      12.610 -15.485 -22.474  1.00  0.00
ATOM      5  OD1 ASP     1      12.593 -16.636 -21.931  1.00  0.00
ATOM      6  OD2 ASP     1      13.637 -14.802 -22.521  1.00  0.00
ATOM      7  C   ASP     1       9.497 -16.257 -22.006  1.00  0.00
ATOM      8  O   ASP     1       8.435 -15.706 -21.630  1.00  0.00
ATOM      9  N   ARG     2      10.054 -17.192 -21.239  1.00  0.00
ATOM     10  CA  ARG     2       9.412 -17.791 -20.056  1.00  0.00
ATOM     11  CB  ARG     2       9.681 -19.314 -19.903  1.00  0.00
ATOM     12  CG  ARG     2       9.904 -20.041 -21.174  1.00  0.00
ATOM     13  CD  ARG     2      11.460 -19.979 -21.616  1.00  0.00
ATOM     14  NE  ARG     2      11.556 -20.197 -23.056  1.00  0.00
ATOM     15  CZ  ARG     2      12.430 -19.746 -23.931  1.00  0.00
ATOM     16  C   ARG     2       9.822 -17.170 -18.738  1.00  0.00
ATOM     17  O   ARG     2       9.335 -17.686 -17.747  1.00  0.00
ATOM     18  N   GLN     3      10.679 -16.166 -18.625  1.00  0.00
ATOM     19  CA  GLN     3      11.311 -15.617 -17.438  1.00  0.00
ATOM     20  CB  GLN     3      12.399 -16.522 -16.809  1.00  0.00
ATOM     21  CG  GLN     3      13.246 -15.984 -15.650  1.00  0.00
ATOM     22  CD  GLN     3      14.169 -17.062 -14.995  1.00  0.00
ATOM     23  OE1 GLN     3      14.196 -18.212 -15.474  1.00  0.00
ATOM     24  NE2 GLN     3      14.868 -16.753 -13.870  1.00  0.00
ATOM     25  C   GLN     3      11.871 -14.221 -17.695  1.00  0.00
ATOM     26  O   GLN     3      12.780 -14.050 -18.468  1.00  0.00
ATOM     27  N   ILE     4      11.277 -13.258 -17.008  1.00  0.00
ATOM     28  CA  ILE     4      11.932 -11.945 -16.862  1.00  0.00
ATOM     29  CB  ILE     4      10.910 -10.903 -16.235  1.00  0.00
ATOM     30  CG2 ILE     4      10.395 -11.405 -14.848  1.00  0.00
ATOM     31  CG1 ILE     4      11.387  -9.484 -16.250  1.00  0.00
ATOM     32  CD1 ILE     4      11.701  -8.737 -17.566  1.00  0.00
ATOM     33  C   ILE     4      13.186 -12.092 -15.981  1.00  0.00
ATOM     34  O   ILE     4      13.191 -12.982 -15.155  1.00  0.00
ATOM     35  N   LYS     5      14.229 -11.256 -16.171  1.00  0.00
ATOM     36  CA  LYS     5      15.570 -11.542 -15.670  1.00  0.00
ATOM     37  CB  LYS     5      16.684 -11.126 -16.688  1.00  0.00
ATOM     38  CG  LYS     5      16.351 -11.446 -18.144  1.00  0.00
ATOM     39  CD  LYS     5      16.029 -12.897 -18.508  1.00  0.00
ATOM     40  CE  LYS     5      15.740 -13.007 -20.007  1.00  0.00
ATOM     41  NZ  LYS     5      15.124 -14.298 -20.384  1.00  0.00
ATOM     42  C   LYS     5      15.779 -11.085 -14.230  1.00  0.00
ATOM     43  O   LYS     5      16.578 -10.210 -13.951  1.00  0.00
ATOM     44  N   ILE     6      15.060 -11.794 -13.355  1.00  0.00
ATOM     45  CA  ILE     6      15.213 -11.891 -11.864  1.00  0.00
ATOM     46  CB  ILE     6      14.028 -11.155 -11.194  1.00  0.00
ATOM     47  CG2 ILE     6      12.713 -11.978 -11.394  1.00  0.00
ATOM     48  CG1 ILE     6      14.348 -10.823  -9.742  1.00  0.00
ATOM     49  CD1 ILE     6      15.243  -9.610  -9.538  1.00  0.00
ATOM     50  C   ILE     6      15.181 -13.394 -11.444  1.00  0.00
ATOM     51  O   ILE     6      14.715 -14.170 -12.267  1.00  0.00
ATOM     52  N   TRP     7      15.661 -13.897 -10.318  1.00  0.00
ATOM     53  CA  TRP     7      15.884 -15.284 -10.107  1.00  0.00
ATOM     54  CB  TRP     7      16.780 -15.406  -8.895  1.00  0.00
ATOM     55  CG  TRP     7      16.124 -14.967  -7.633  1.00  0.00
ATOM     56  CD1 TRP     7      15.133 -15.552  -6.987  1.00  0.00
ATOM     57  NE1 TRP     7      14.694 -14.829  -5.927  1.00  0.00
ATOM     58  CE2 TRP     7      15.276 -13.616  -5.927  1.00  0.00
ATOM     59  CZ2 TRP     7      15.030 -12.488  -5.034  1.00  0.00
ATOM     60  CZ3 TRP     7      16.562 -11.236  -6.604  1.00  0.00
ATOM     61  CE3 TRP     7      16.795 -12.413  -7.377  1.00  0.00
ATOM     62  CD2 TRP     7      16.132 -13.626  -7.052  1.00  0.00
ATOM     63  C   TRP     7      14.682 -16.171  -9.968  1.00  0.00
ATOM     64  O   TRP     7      14.784 -17.387  -9.760  1.00  0.00
ATOM     65  N   PHE     8      13.521 -15.650 -10.216  1.00  0.00
ATOM     66  CA  PHE     8      12.277 -16.395 -10.269  1.00  0.00
ATOM     67  CB  PHE     8      11.038 -15.445 -10.060  1.00  0.00
ATOM     68  CG  PHE     8       9.794 -16.233  -9.643  1.00  0.00
ATOM     69  CD1 PHE     8       9.726 -16.847  -8.382  1.00  0.00
ATOM     70  CE1 PHE     8       8.524 -17.497  -7.995  1.00  0.00
ATOM     71  CZ  PHE     8       7.418 -17.578  -8.850  1.00  0.00
ATOM     72  CE2 PHE     8       7.503 -17.005 -10.116  1.00  0.00
ATOM     73  CD2 PHE     8       8.659 -16.277 -10.528  1.00  0.00
ATOM     74  C   PHE     8      12.162 -17.315 -11.584  1.00  0.00
ATOM     75  O   PHE     8      11.463 -17.049 -12.555  1.00  0.00
ATOM     76  N   GLN     9      12.876 -18.457 -11.505  1.00  0.00
ATOM     77  CA  GLN     9      12.935 -19.450 -12.547  1.00  0.00
ATOM     78  CB  GLN     9      13.978 -20.547 -12.209  1.00  0.00
ATOM     79  CG  GLN     9      14.694 -21.128 -13.441  1.00  0.00
ATOM     80  CD  GLN     9      13.809 -21.865 -14.357  1.00  0.00
ATOM     81  OE1 GLN     9      13.177 -22.859 -14.037  1.00  0.00
ATOM     82  NE2 GLN     9      13.606 -21.274 -15.500  1.00  0.00
ATOM     83  C   GLN     9      11.529 -20.061 -12.741  1.00  0.00
ATOM     84  O   GLN     9      10.786 -20.326 -11.774  1.00  0.00
ATOM     85  N   ASN    10      11.137 -20.369 -13.953  1.00  0.00
ATOM     86  CA  ASN    10       9.842 -20.873 -14.191  1.00  0.00
ATOM     87  CB  ASN    10       9.027 -19.640 -14.498  1.00  0.00
ATOM     88  CG  ASN    10       7.767 -20.085 -15.172  1.00  0.00
ATOM     89  OD1 ASN    10       6.927 -20.798 -14.669  1.00  0.00
ATOM     90  ND2 ASN    10       7.595 -19.733 -16.406  1.00  0.00
ATOM     91  C   ASN    10       9.919 -21.834 -15.365  1.00  0.00
ATOM     92  O   ASN    10      10.746 -21.613 -16.224  1.00  0.00
ATOM     93  N   ARG    11       9.095 -22.870 -15.303  1.00  0.00
ATOM     94  CA  ARG    11       9.058 -23.957 -16.321  1.00  0.00
ATOM     95  CB  ARG    11      10.390 -24.783 -16.361  1.00  0.00
ATOM     96  CG  ARG    11      10.609 -25.692 -15.107  1.00  0.00
ATOM     97  CD  ARG    11      10.659 -25.127 -13.683  1.00  0.00
ATOM     98  NE  ARG    11      11.165 -26.078 -12.697  1.00  0.00
ATOM     99  CZ  ARG    11      12.407 -26.065 -12.261  1.00  0.00
ATOM    100  C   ARG    11       7.933 -24.903 -16.286  1.00  0.00
ATOM    101  O   ARG    11       7.274 -25.061 -15.227  1.00  0.00
ATOM    102  N   ARG    12       7.566 -25.580 -17.419  1.00  0.00
ATOM    103  CA  ARG    12       6.353 -26.406 -17.522  1.00  0.00
ATOM    104  CB  ARG    12       6.433 -27.204 -18.844  1.00  0.00
ATOM    105  CG  ARG    12       5.916 -26.348 -20.029  1.00  0.00
ATOM    106  CD  ARG    12       6.093 -27.101 -21.390  1.00  0.00
ATOM    107  NE  ARG    12       5.735 -26.193 -22.549  1.00  0.00
ATOM    108  CZ  ARG    12       6.539 -25.307 -23.121  1.00  0.00
ATOM    109  C   ARG    12       6.123 -27.376 -16.337  1.00  0.00
ATOM    110  O   ARG    12       5.034 -27.427 -15.750  1.00  0.00
ATOM    111  N   MET    13       7.239 -27.867 -15.814  1.00  0.00
ATOM    112  CA  MET    13       7.302 -28.590 -14.484  1.00  0.00
ATOM    113  CB  MET    13       8.474 -29.578 -14.298  1.00  0.00
ATOM    114  CG  MET    13       8.457 -30.498 -13.067  1.00  0.00
ATOM    115  SD  MET    13       9.466 -30.049 -11.634  1.00  0.00
ATOM    116  CE  MET    13       8.961 -31.407 -10.655  1.00  0.00
ATOM    117  C   MET    13       7.252 -27.453 -13.381  1.00  0.00
ATOM    118  O   MET    13       8.222 -27.144 -12.695  1.00  0.00
ATOM    119  N   LYS    14       6.080 -26.763 -13.232  1.00  0.00
ATOM    120  CA  LYS    14       5.621 -25.786 -12.188  1.00  0.00
ATOM    121  CB  LYS    14       6.440 -24.451 -12.181  1.00  0.00
ATOM    122  CG  LYS    14       6.372 -23.511 -10.982  1.00  0.00
ATOM    123  CD  LYS    14       7.445 -22.420 -11.151  1.00  0.00
ATOM    124  CE  LYS    14       7.244 -21.181 -10.294  1.00  0.00
ATOM    125  NZ  LYS    14       8.192 -20.113 -10.680  1.00  0.00
ATOM    126  C   LYS    14       4.155 -25.444 -12.412  1.00  0.00
ATOM    127  O   LYS    14       3.788 -24.270 -12.704  1.00  0.00
ATOM    128  N   TRP    15       3.315 -26.510 -12.491  1.00  0.00
ATOM    129  CA  TRP    15       1.815 -26.453 -12.521  1.00  0.00
ATOM    130  CB  TRP    15       1.227 -25.771 -11.234  1.00  0.00
ATOM    131  CG  TRP    15      -0.293 -25.727 -11.231  1.00  0.00
ATOM    132  CD1 TRP    15      -1.017 -24.564 -11.124  1.00  0.00
ATOM    133  NE1 TRP    15      -2.349 -24.864 -11.304  1.00  0.00
ATOM    134  CE2 TRP    15      -2.546 -26.257 -11.546  1.00  0.00
ATOM    135  CZ2 TRP    15      -3.675 -27.071 -11.803  1.00  0.00
ATOM    136  CZ3 TRP    15      -2.226 -29.014 -11.735  1.00  0.00
ATOM    137  CE3 TRP    15      -1.146 -28.170 -11.422  1.00  0.00
ATOM    138  CD2 TRP    15      -1.222 -26.799 -11.398  1.00  0.00
ATOM    139  C   TRP    15       1.277 -25.909 -13.865  1.00  0.00
ATOM    140  O   TRP    15       2.039 -25.290 -14.617  1.00  0.00
ATOM    141  N   LYS    16      -0.072 -26.074 -14.109  1.00  0.00
ATOM    142  CA  LYS    16      -0.827 -25.748 -15.283  1.00  0.00
ATOM    143  CB  LYS    16      -1.916 -26.825 -15.534  1.00  0.00
ATOM    144  CG  LYS    16      -2.314 -27.067 -17.068  1.00  0.00
ATOM    145  CD  LYS    16      -3.053 -25.859 -17.628  1.00  0.00
ATOM    146  CE  LYS    16      -2.318 -24.728 -18.314  1.00  0.00
ATOM    147  NZ  LYS    16      -2.997 -23.426 -18.263  1.00  0.00
ATOM    148  C   LYS    16      -1.259 -24.355 -15.049  1.00  0.00
ATOM    149  O   LYS    16      -2.444 -24.051 -15.165  1.00  0.00
ATOM    150  N   LYS    17      -0.291 -23.376 -14.830  1.00  0.00
ATOM    151  CA  LYS    17      -0.448 -21.975 -14.562  1.00  0.00
ATOM    152  CB  LYS    17       0.965 -21.482 -14.431  1.00  0.00
ATOM    153  CG  LYS    17       1.587 -21.413 -15.858  1.00  0.00
ATOM    154  CD  LYS    17       3.067 -21.312 -16.047  1.00  0.00
ATOM    155  CE  LYS    17       3.686 -22.634 -15.652  1.00  0.00
ATOM    156  NZ  LYS    17       5.150 -22.661 -15.796  1.00  0.00
ATOM    157  C   LYS    17      -1.358 -21.116 -15.534  1.00  0.00
ATOM    158  O   LYS    17      -2.021 -21.555 -16.409  1.00  0.00
ATOM    159  N   ARG    18      -1.259 -19.776 -15.288  1.00  0.00
ATOM    160  CA  ARG    18      -1.929 -18.789 -16.154  1.00  0.00
ATOM    161  CB  ARG    18      -3.293 -18.410 -15.509  1.00  0.00
ATOM    162  CG  ARG    18      -4.146 -17.493 -16.321  1.00  0.00
ATOM    163  CD  ARG    18      -4.892 -18.194 -17.400  1.00  0.00
ATOM    164  NE  ARG    18      -3.954 -18.586 -18.440  1.00  0.00
ATOM    165  CZ  ARG    18      -3.487 -17.922 -19.494  1.00  0.00
ATOM    166  C   ARG    18      -1.027 -17.587 -16.335  1.00  0.00
ATOM    167  O   ARG    18      -0.591 -16.997 -15.344  1.00  0.00
ATOM    168  N   LYS    19      -0.702 -17.253 -17.576  1.00  0.00
ATOM    169  CA  LYS    19       0.410 -16.457 -18.032  1.00  0.00
ATOM    170  CB  LYS    19       1.632 -17.396 -18.135  1.00  0.00
ATOM    171  CG  LYS    19       2.968 -16.742 -18.398  1.00  0.00
ATOM    172  CD  LYS    19       4.219 -17.620 -18.396  1.00  0.00
ATOM    173  CE  LYS    19       4.178 -18.809 -19.394  1.00  0.00
ATOM    174  NZ  LYS    19       4.076 -18.435 -20.871  1.00  0.00
ATOM    175  C   LYS    19       0.044 -15.790 -19.378  1.00  0.00
ATOM    176  O   LYS    19      -0.884 -16.132 -20.100  1.00  0.00
ATOM    177  N   ILE    20       0.848 -14.732 -19.721  1.00  0.00
ATOM    178  CA  ILE    20       0.974 -14.129 -21.058  1.00  0.00
ATOM    179  CB  ILE    20       2.113 -13.042 -21.025  1.00  0.00
ATOM    180  CG2 ILE    20       3.469 -13.673 -20.620  1.00  0.00
ATOM    181  CG1 ILE    20       2.184 -12.134 -22.264  1.00  0.00
ATOM    182  CD1 ILE    20       3.004 -10.823 -22.124  1.00  0.00
ATOM    183  C   ILE    20       1.185 -15.224 -22.107  1.00  0.00
ATOM    184  O   ILE    20       1.766 -16.263 -21.757  1.00  0.00
ATOM    185  N   PRO    21       0.713 -14.992 -23.375  1.00  0.00
ATOM    186  CD  PRO    21      -0.384 -14.137 -23.732  1.00  0.00
ATOM    187  CG  PRO    21      -1.235 -14.990 -24.645  1.00  0.00
ATOM    188  CB  PRO    21      -0.111 -15.518 -25.515  1.00  0.00
ATOM    189  CA  PRO    21       1.012 -15.834 -24.511  1.00  0.00
ATOM    190  C   PRO    21       2.460 -15.833 -25.035  1.00  0.00
ATOM    191  O   PRO    21       2.675 -15.425 -26.177  1.00  0.00
ATOM    192  N   THR    22       3.445 -16.147 -24.177  1.00  0.00
ATOM    193  CA  THR    22       4.822 -16.360 -24.598  1.00  0.00
ATOM    194  CB  THR    22       5.800 -15.494 -23.688  1.00  0.00
ATOM    195  CG2 THR    22       5.573 -13.987 -23.819  1.00  0.00
ATOM    196  OG1 THR    22       5.719 -15.874 -22.263  1.00  0.00
ATOM    197  C   THR    22       5.097 -17.819 -24.353  1.00  0.00
ATOM    198  O   THR    22       4.264 -18.638 -23.933  1.00  0.00
ATOM    199  N   GLU    23       6.333 -18.224 -24.487  1.00  0.00
ATOM    200  CA  GLU    23       6.752 -19.517 -24.199  1.00  0.00
ATOM    201  CB  GLU    23       8.136 -19.689 -24.860  1.00  0.00
ATOM    202  CG  GLU    23       8.212 -21.001 -25.704  1.00  0.00
ATOM    203  CD  GLU    23       8.941 -22.097 -24.940  1.00  0.00
ATOM    204  OE1 GLU    23       8.259 -23.004 -24.428  1.00  0.00
ATOM    205  OE2 GLU    23      10.151 -21.890 -24.541  1.00  0.00
ATOM    206  C   GLU    23       6.687 -20.028 -22.739  1.00  0.00
ATOM    207  O   GLU    23       6.662 -19.186 -21.834  1.00  0.00
ATOM    208  N   ASP    24       6.547 -21.361 -22.602  1.00  0.00
ATOM    209  CA  ASP    24       5.954 -22.048 -21.407  1.00  0.00
ATOM    210  CB  ASP    24       6.787 -21.720 -20.182  1.00  0.00
ATOM    211  CG  ASP    24       6.015 -22.044 -18.823  1.00  0.00
ATOM    212  OD1 ASP    24       5.621 -21.150 -18.044  1.00  0.00
ATOM    213  OD2 ASP    24       6.075 -23.276 -18.502  1.00  0.00
ATOM    214  C   ASP    24       4.415 -21.884 -21.239  1.00  0.00
ATOM    215  O   ASP    24       3.861 -20.964 -21.808  1.00  0.00
ATOM    216  N   GLU    25       3.772 -22.893 -20.603  1.00  0.00
ATOM    217  CA  GLU    25       2.282 -23.148 -20.651  1.00  0.00
ATOM    218  CB  GLU    25       1.582 -21.935 -19.969  1.00  0.00
ATOM    219  CG  GLU    25       0.166 -22.245 -19.347  1.00  0.00
ATOM    220  CD  GLU    25      -0.821 -21.053 -19.325  1.00  0.00
ATOM    221  OE1 GLU    25      -2.049 -21.248 -19.657  1.00  0.00
ATOM    222  OE2 GLU    25      -0.355 -19.947 -18.932  1.00  0.00
ATOM    223  C   GLU    25       1.660 -23.669 -21.961  1.00  0.00
ATOM    224  O   GLU    25       1.049 -24.691 -22.068  1.00  0.00
ATOM    225  N   TYR    26       1.865 -22.799 -23.006  1.00  0.00
ATOM    226  CA  TYR    26       1.384 -23.121 -24.358  1.00  0.00
ATOM    227  CB  TYR    26       1.331 -21.778 -25.144  1.00  0.00
ATOM    228  CG  TYR    26       0.253 -20.847 -24.654  1.00  0.00
ATOM    229  CD1 TYR    26      -1.110 -20.924 -25.112  1.00  0.00
ATOM    230  CE1 TYR    26      -2.130 -20.067 -24.631  1.00  0.00
ATOM    231  CZ  TYR    26      -1.739 -19.038 -23.743  1.00  0.00
ATOM    232  CE2 TYR    26      -0.443 -18.866 -23.290  1.00  0.00
ATOM    233  CD2 TYR    26       0.586 -19.818 -23.689  1.00  0.00
ATOM    234  C   TYR    26       2.337 -24.107 -25.193  1.00  0.00
ATOM    235  O   TYR    26       3.493 -24.399 -24.839  1.00  0.00
ATOM    236  OXT TYR    26       1.971 -24.560 -26.275  1.00  0.00
TER
END
