# Supplementary material for: In silico approaches for predicting the half-life of natural and modified peptides in blood
Source: PLoS One. 2018 Jun 1;13(6):e0196829. doi: 10.1371/journal.pone.0196829 (PMC5983457; doi:10.1371/journal.pone.0196829)
Supplement: S3 File — (ZIP) [file pone.0196829.s009.zip › 3may2018_261_pdb_files/2068.pdb]

HEADER    UNKNOWN FUNCTION                        15-MAR-06   2GD3              
TITLE     NMR STRUCTURE OF S14G-HUMANIN IN 30% TFE SOLUTION                     
COMPND    MOL_ID: 1;                                                            
COMPND   2 MOLECULE: HUMANIN;                                                   
COMPND   3 CHAIN: A;                                                            
COMPND   4 ENGINEERED: YES;                                                     
COMPND   5 MUTATION: YES                                                        
SOURCE    MOL_ID: 1;                                                            
SOURCE   2 SYNTHETIC: YES;                                                      
SOURCE   3 OTHER_DETAILS: S14G-HUMANIN WAS PREPARED BY FMOC-SOLID               
SOURCE   4 PHASE SYNTHESIS ON O-CL-TRITYL-AMIDOMETHYL POLYSTYRENE               
SOURCE   5 RESIN (EVANGELOU, A., ZIKOS, C., LIVANIOU, E., EVANGELATOS,          
SOURCE   6 G.P. "HIGHYIELD, SOLID-PHASE SYNTHESIS OF HUMANIN, AN                
SOURCE   7 ALZHEIMER'S DISEASE ASSOCIATED, NOVEL 24-MER PEPTIDE WHICH           
SOURCE   8 CONTAINS A DIFFICULT SEQUENCE" J. PEPTIDE SCI. 2004, 10,             
SOURCE   9 631 635). THE PEPTIDE WAS PURIFIED TO 95% WITH SEMI-                 
SOURCE  10 PREPARATIVE RP-HPLC AND SUITABLY CHARACTERIZED. THE                  
SOURCE  11 SEQUENCE IS NATURALLY FOUND IN HOMO SAPIENS (HUMAN).                 
KEYWDS    S14G-HUMANIN; HUMANIN; ALZHEIMER'S DISEASE;                           
KEYWDS   2 NEUROPROTECTION; NMR; CD, UNKNOWN FUNCTION                           
EXPDTA    SOLUTION NMR                                                          
NUMMDL    14                                                                    
AUTHOR    D.BENAKI,C.ZIKOS,A.EVANGELOU,E.LIVANIOU,M.VLASSI,E.MIKROS,            
AUTHOR   2 M.PELECANOU                                                          
REVDAT   3   24-FEB-09 2GD3    1       VERSN                                    
REVDAT   2   03-OCT-06 2GD3    1       JRNL                                     
REVDAT   1   19-SEP-06 2GD3    0                                                
JRNL        AUTH   D.BENAKI,C.ZIKOS,A.EVANGELOU,E.LIVANIOU,M.VLASSI,            
JRNL        AUTH 2 E.MIKROS,M.PELECANOU                                         
JRNL        TITL   SOLUTION STRUCTURE OF SER14GLY-HUMANIN, A POTENT             
JRNL        TITL 2 RESCUE FACTOR AGAINST NEURONAL CELL DEATH IN                 
JRNL        TITL 3 ALZHEIMER'S DISEASE.                                         
JRNL        REF    BIOCHEM.BIOPHYS.RES.COMMUN.   V. 349   634 2006              
JRNL        REFN                   ISSN 0006-291X                               
JRNL        PMID   16945331                                                     
JRNL        DOI    10.1016/J.BBRC.2006.08.087                                   
REMARK   1                                                                      
REMARK   1 REFERENCE 1                                                          
REMARK   1  AUTH   D.BENAKI,C.ZIKOS,A.EVANGELOU,E.LIVANIOU,M.VLASSI,            
REMARK   1  AUTH 2 E.MIKROS,M.PELECANOU                                         
REMARK   1  TITL   SOLUTION STRUCTURE OF HUMANIN, A PEPTIDE AGAINST             
REMARK   1  TITL 2 ALZHEIMER'S DISEASE-RELATED NEUROTOXICITY.                   
REMARK   1  REF    BIOCHEM.BIOPHYS.RES.COMMUN.   V. 329   152 2005              
REMARK   1  REFN                   ISSN 0006-291X                               
REMARK   1  PMID   15721287                                                     
REMARK   1  DOI    10.1016/J.BBRC.2005.01.100                                   
REMARK   1 REFERENCE 2                                                          
REMARK   1  AUTH   Y.HASHIMOTO,T.NIIKURA,H.TAJIMA,T.YASUKAWA,H.SUDO,            
REMARK   1  AUTH 2 Y.ITO,Y.KITA,M.KAWASUMI,K.KOUYAMA,M.DOYU,G.SOBUE,            
REMARK   1  AUTH 3 T.KOIDE,S.TSUJI,J.LANG,K.KUROKAWA,I.NISHIMOTO                
REMARK   1  TITL   A RESCUE FACTOR ABOLISHING NEURONAL CELL DEATH BY            
REMARK   1  TITL 2 A WIDE SPECTRUM OF FAMILIAL ALZHEIMER'S DISEASE              
REMARK   1  TITL 3 GENES AND ABETA.                                             
REMARK   1  REF    PROC.NATL.ACAD.SCI.USA        V.  98  6336 2001              
REMARK   1  REFN                   ISSN 0027-8424                               
REMARK   1  PMID   11371646                                                     
REMARK   1  DOI    10.1073/PNAS.101133498                                       
REMARK   1 REFERENCE 3                                                          
REMARK   1  AUTH   Y.HASHIMOTO,Y.ITO,T.NIIKURA,Z.SHAO,M.HATA,F.OYAMA,           
REMARK   1  AUTH 2 I.NISHIMOTO                                                  
REMARK   1  TITL   MECHANISMS OF NEUROPROTECTION BY A NOVEL RESCUE              
REMARK   1  TITL 2 FACTOR HUMANIN FROM SWEDISH MUTANT AMYLOID                   
REMARK   1  TITL 3 PRECURSOR PROTEIN                                            
REMARK   1  REF    BIOCHEM.BIOPHYS.RES.COMMUN.   V. 283   460 2001              
REMARK   1  REFN                   ISSN 0006-291X                               
REMARK   2                                                                      
REMARK   2 RESOLUTION. NOT APPLICABLE.                                          
REMARK   3                                                                      
REMARK   3 REFINEMENT.                                                          
REMARK   3   PROGRAM     : CNS 1.1                                              
REMARK   3   AUTHORS     : BRUNGER, A.T.                                        
REMARK   3                                                                      
REMARK   3  OTHER REFINEMENT REMARKS: STARTING FROM AN EXTENDED STRUCTURE       
REMARK   3  A TOTAL OF 300 STRUCTURES WERE GENERATED FROM 133 NOE-DERIVED       
REMARK   3  DISTANCE RESTRAINTS AND 2 DISTANCE RESTRAINTS BASED ON              
REMARK   3  TEMPERATURE COEFFICIENT DATA USING THE SIMULATED ANNEALING AND      
REMARK   3  ENERGY MINIMIZATION PROTOCOL IN THE PROGRAM CNS, VERSION 1.1        
REMARK   4                                                                      
REMARK   4 2GD3 COMPLIES WITH FORMAT V. 3.15, 01-DEC-08                         
REMARK 100                                                                      
REMARK 100 THIS ENTRY HAS BEEN PROCESSED BY RCSB ON 23-MAR-06.                  
REMARK 100 THE RCSB ID CODE IS RCSB036971.                                      
REMARK 210                                                                      
REMARK 210 EXPERIMENTAL DETAILS                                                 
REMARK 210  EXPERIMENT TYPE                : NMR                                
REMARK 210  TEMPERATURE           (KELVIN) : 298; 280                           
REMARK 210  PH                             : 2.7; 2.7                           
REMARK 210  IONIC STRENGTH                 : 60 MICROM NAN3; 60 MICROM NAN3     
REMARK 210  PRESSURE                       : AMBIENT; AMBIENT                   
REMARK 210  SAMPLE CONTENTS                : 1.3 MM S14G-HUMANIN; 60            
REMARK 210                                   MICROM NAN3 TO PREVENT             
REMARK 210                                   MICROBIAL GROWTH; H2O/TFE-D3       
REMARK 210                                   7:3; PH 2.6 (UNCORRECTED FOR       
REMARK 210                                   THE PRESENCE OF TFE); AT 298       
REMARK 210                                   AND 280 K                          
REMARK 210                                                                      
REMARK 210  NMR EXPERIMENTS CONDUCTED      : 2D NOESY, 2D TOCSY                 
REMARK 210  SPECTROMETER FIELD STRENGTH    : 500 MHZ                            
REMARK 210  SPECTROMETER MODEL             : AVANCE                             
REMARK 210  SPECTROMETER MANUFACTURER      : BRUKER                             
REMARK 210                                                                      
REMARK 210  STRUCTURE DETERMINATION.                                            
REMARK 210   SOFTWARE USED                 : XWINNMR 2.6, SPARKY 3, CNS 1.1     
REMARK 210   METHOD USED                   : SIMULATED ANNEALING                
REMARK 210                                   TORSION ANGLE DYNAMICS             
REMARK 210                                                                      
REMARK 210 CONFORMERS, NUMBER CALCULATED   : 300                                
REMARK 210 CONFORMERS, NUMBER SUBMITTED    : 14                                 
REMARK 210 CONFORMERS, SELECTION CRITERIA  : 14 CONVERGENT CONFORMERS ARE       
REMARK 210                                   PRESENTED HAVING THE LOWEST        
REMARK 210                                   ENERGY AND THE BEST STRUCTURAL     
REMARK 210                                   QUALITY IN RAMACHADRAN PLOT        
REMARK 210                                                                      
REMARK 210 BEST REPRESENTATIVE CONFORMER IN THIS ENSEMBLE : 1                   
REMARK 210                                                                      
REMARK 210 REMARK: THIS STRUCTURE WAS DETERMINED USING STANDARD 2D              
REMARK 210  HOMONUCLEAR TECHNIQUES                                              
REMARK 215                                                                      
REMARK 215 NMR STUDY                                                            
REMARK 215 THE COORDINATES IN THIS ENTRY WERE GENERATED FROM SOLUTION           
REMARK 215 NMR DATA.  PROTEIN DATA BANK CONVENTIONS REQUIRE THAT                
REMARK 215 CRYST1 AND SCALE RECORDS BE INCLUDED, BUT THE VALUES ON              
REMARK 215 THESE RECORDS ARE MEANINGLESS.                                       
REMARK 500                                                                      
REMARK 500 GEOMETRY AND STEREOCHEMISTRY                                         
REMARK 500 SUBTOPIC: TORSION ANGLES                                             
REMARK 500                                                                      
REMARK 500 TORSION ANGLES OUTSIDE THE EXPECTED RAMACHANDRAN REGIONS:            
REMARK 500 (M=MODEL NUMBER; RES=RESIDUE NAME; C=CHAIN IDENTIFIER;               
REMARK 500 SSEQ=SEQUENCE NUMBER; I=INSERTION CODE).                             
REMARK 500                                                                      
REMARK 500 STANDARD TABLE:                                                      
REMARK 500 FORMAT:(10X,I3,1X,A3,1X,A1,I4,A1,4X,F7.2,3X,F7.2)                    
REMARK 500                                                                      
REMARK 500 EXPECTED VALUES: GJ KLEYWEGT AND TA JONES (1996). PHI/PSI-           
REMARK 500 CHOLOGY: RAMACHANDRAN REVISITED. STRUCTURE 4, 1395 - 1400            
REMARK 500                                                                      
REMARK 500  M RES CSSEQI        PSI       PHI                                   
REMARK 500  1 PRO A   3     -166.98    -70.62                                   
REMARK 500  1 GLU A  15      -67.63   -132.94                                   
REMARK 500  1 ILE A  16       31.23    -99.13                                   
REMARK 500  2 ALA A   2       90.17   -175.80                                   
REMARK 500  2 PRO A   3     -168.08    -70.96                                   
REMARK 500  2 LEU A  18       83.23   -150.72                                   
REMARK 500  3 LYS A  21      -47.10   -135.26                                   
REMARK 500  3 ARG A  23       36.03    -99.47                                   
REMARK 500  4 ASP A  17       42.13    -96.63                                   
REMARK 500  5 ASP A  17       38.79   -142.49                                   
REMARK 500  5 LEU A  18       77.87   -119.11                                   
REMARK 500  5 ARG A  22       88.91    -60.40                                   
REMARK 500  6 THR A  13       49.31    -90.39                                   
REMARK 500  6 LYS A  21     -167.10   -123.80                                   
REMARK 500  7 PRO A   3     -167.91    -70.76                                   
REMARK 500  7 ARG A   4      -80.02   -119.07                                   
REMARK 500  7 ILE A  16       45.19    -92.91                                   
REMARK 500  7 VAL A  20       31.00    -98.13                                   
REMARK 500  7 ARG A  23      -46.11   -130.59                                   
REMARK 500  8 ALA A   2      108.27   -175.29                                   
REMARK 500  8 PRO A   3     -164.09    -65.15                                   
REMARK 500  8 ARG A   4      -71.51    -59.80                                   
REMARK 500  8 GLU A  15      -46.23   -130.36                                   
REMARK 500  8 VAL A  20       31.48    -98.63                                   
REMARK 500  9 ILE A  16       44.17    -95.11                                   
REMARK 500  9 LEU A  18       77.99   -150.41                                   
REMARK 500  9 VAL A  20       82.79   -157.26                                   
REMARK 500 10 ASP A  17       43.84    -95.47                                   
REMARK 500 10 LEU A  18       77.98   -109.12                                   
REMARK 500 10 LYS A  21       91.32    -67.15                                   
REMARK 500 11 ALA A   2       79.66   -151.86                                   
REMARK 500 11 PRO A   3     -164.06    -66.09                                   
REMARK 500 11 ARG A   4      -74.36    -59.93                                   
REMARK 500 11 THR A  13      -72.10    -60.95                                   
REMARK 500 11 ARG A  22       31.42   -150.76                                   
REMARK 500 12 PRO A   3     -166.12    -69.78                                   
REMARK 500 12 PRO A  19       83.94    -68.51                                   
REMARK 500 13 PRO A   3     -168.24    -71.29                                   
REMARK 500 13 ARG A   4      -67.07   -127.92                                   
REMARK 500 14 PRO A   3     -167.70    -71.08                                   
REMARK 500 14 LEU A  18       82.51   -160.06                                   
REMARK 500                                                                      
REMARK 500 REMARK: NULL                                                         
REMARK 900                                                                      
REMARK 900 RELATED ENTRIES                                                      
REMARK 900 RELATED ID: 1Y32   RELATED DB: PDB                                   
REMARK 900 THE SOLUTION STRUCTURE IN 30% TFE OF THE PARENT PEPTIDE,             
REMARK 900 HUMANIN, WHICH HAS A SER IN THE PLACE OF GLY14                       
DBREF  2GD3 A    1    24  UNP    Q8IVG9   HUNIN_HUMAN      1     24             
SEQADV 2GD3 GLY A   14  UNP  Q8IVG9    SER    14 ENGINEERED                     
SEQRES   1 A   24  MET ALA PRO ARG GLY PHE SER CYS LEU LEU LEU LEU THR          
SEQRES   2 A   24  GLY GLU ILE ASP LEU PRO VAL LYS ARG ARG ALA                  
HELIX    1   1 PRO A    3  GLY A   14  1                                  12    
CRYST1    1.000    1.000    1.000  90.00  90.00  90.00 P 1           1          
ORIGX1      1.000000  0.000000  0.000000        0.00000                         
ORIGX2      0.000000  1.000000  0.000000        0.00000                         
ORIGX3      0.000000  0.000000  1.000000        0.00000                         
SCALE1      1.000000  0.000000  0.000000        0.00000                         
SCALE2      0.000000  1.000000  0.000000        0.00000                         
SCALE3      0.000000  0.000000  1.000000        0.00000                         
MODEL        1                                                                  
ATOM      1  N   MET A   1      11.538   3.788 -12.110  1.00  0.00           N  
ATOM      2  CA  MET A   1      11.068   5.160 -11.788  1.00  0.00           C  
ATOM      3  C   MET A   1      10.923   5.355 -10.282  1.00  0.00           C  
ATOM      4  O   MET A   1       9.934   4.931  -9.683  1.00  0.00           O  
ATOM      5  CB  MET A   1       9.723   5.391 -12.481  1.00  0.00           C  
ATOM      6  CG  MET A   1       9.264   6.839 -12.452  1.00  0.00           C  
ATOM      7  SD  MET A   1       8.385   7.320 -13.952  1.00  0.00           S  
ATOM      8  CE  MET A   1       9.520   8.522 -14.639  1.00  0.00           C  
ATOM      9  H1  MET A   1      10.809   3.120 -11.790  1.00  0.00           H  
ATOM     10  H2  MET A   1      12.436   3.635 -11.608  1.00  0.00           H  
ATOM     11  H3  MET A   1      11.669   3.731 -13.140  1.00  0.00           H  
ATOM     12  HA  MET A   1      11.789   5.869 -12.167  1.00  0.00           H  
ATOM     13  HB2 MET A   1       9.806   5.082 -13.512  1.00  0.00           H  
ATOM     14  HB3 MET A   1       8.972   4.787 -11.993  1.00  0.00           H  
ATOM     15  HG2 MET A   1       8.606   6.977 -11.607  1.00  0.00           H  
ATOM     16  HG3 MET A   1      10.130   7.474 -12.339  1.00  0.00           H  
ATOM     17  HE1 MET A   1       9.950   9.109 -13.841  1.00  0.00           H  
ATOM     18  HE2 MET A   1       8.989   9.171 -15.318  1.00  0.00           H  
ATOM     19  HE3 MET A   1      10.308   8.009 -15.172  1.00  0.00           H  
ATOM     20  N   ALA A   2      11.915   5.999  -9.676  1.00  0.00           N  
ATOM     21  CA  ALA A   2      11.899   6.249  -8.240  1.00  0.00           C  
ATOM     22  C   ALA A   2      12.632   7.545  -7.900  1.00  0.00           C  
ATOM     23  O   ALA A   2      13.830   7.534  -7.617  1.00  0.00           O  
ATOM     24  CB  ALA A   2      12.519   5.079  -7.493  1.00  0.00           C  
ATOM     25  H   ALA A   2      12.676   6.313 -10.207  1.00  0.00           H  
ATOM     26  HA  ALA A   2      10.868   6.339  -7.929  1.00  0.00           H  
ATOM     27  HB1 ALA A   2      11.761   4.339  -7.290  1.00  0.00           H  
ATOM     28  HB2 ALA A   2      12.942   5.428  -6.562  1.00  0.00           H  
ATOM     29  HB3 ALA A   2      13.299   4.638  -8.098  1.00  0.00           H  
ATOM     30  N   PRO A   3      11.918   8.684  -7.923  1.00  0.00           N  
ATOM     31  CA  PRO A   3      12.506   9.991  -7.616  1.00  0.00           C  
ATOM     32  C   PRO A   3      12.848  10.136  -6.137  1.00  0.00           C  
ATOM     33  O   PRO A   3      12.855   9.156  -5.393  1.00  0.00           O  
ATOM     34  CB  PRO A   3      11.406  10.978  -8.012  1.00  0.00           C  
ATOM     35  CG  PRO A   3      10.140  10.204  -7.884  1.00  0.00           C  
ATOM     36  CD  PRO A   3      10.483   8.786  -8.250  1.00  0.00           C  
ATOM     37  HA  PRO A   3      13.390  10.175  -8.208  1.00  0.00           H  
ATOM     38  HB2 PRO A   3      11.421  11.825  -7.342  1.00  0.00           H  
ATOM     39  HB3 PRO A   3      11.565  11.310  -9.026  1.00  0.00           H  
ATOM     40  HG2 PRO A   3       9.780  10.252  -6.867  1.00  0.00           H  
ATOM     41  HG3 PRO A   3       9.399  10.597  -8.564  1.00  0.00           H  
ATOM     42  HD2 PRO A   3       9.903   8.093  -7.657  1.00  0.00           H  
ATOM     43  HD3 PRO A   3      10.314   8.617  -9.303  1.00  0.00           H  
ATOM     44  N   ARG A   4      13.132  11.365  -5.716  1.00  0.00           N  
ATOM     45  CA  ARG A   4      13.474  11.633  -4.323  1.00  0.00           C  
ATOM     46  C   ARG A   4      12.338  11.229  -3.393  1.00  0.00           C  
ATOM     47  O   ARG A   4      12.544  11.001  -2.201  1.00  0.00           O  
ATOM     48  CB  ARG A   4      13.809  13.113  -4.129  1.00  0.00           C  
ATOM     49  CG  ARG A   4      12.749  14.054  -4.679  1.00  0.00           C  
ATOM     50  CD  ARG A   4      13.032  15.498  -4.295  1.00  0.00           C  
ATOM     51  NE  ARG A   4      12.132  16.430  -4.969  1.00  0.00           N  
ATOM     52  CZ  ARG A   4      10.842  16.565  -4.667  1.00  0.00           C  
ATOM     53  NH1 ARG A   4      10.299  15.830  -3.704  1.00  0.00           N  
ATOM     54  NH2 ARG A   4      10.094  17.436  -5.330  1.00  0.00           N  
ATOM     55  H   ARG A   4      13.111  12.108  -6.356  1.00  0.00           H  
ATOM     56  HA  ARG A   4      14.337  11.043  -4.081  1.00  0.00           H  
ATOM     57  HB2 ARG A   4      13.922  13.310  -3.074  1.00  0.00           H  
ATOM     58  HB3 ARG A   4      14.743  13.327  -4.629  1.00  0.00           H  
ATOM     59  HG2 ARG A   4      12.734  13.975  -5.756  1.00  0.00           H  
ATOM     60  HG3 ARG A   4      11.786  13.767  -4.282  1.00  0.00           H  
ATOM     61  HD2 ARG A   4      12.910  15.602  -3.228  1.00  0.00           H  
ATOM     62  HD3 ARG A   4      14.051  15.735  -4.565  1.00  0.00           H  
ATOM     63  HE  ARG A   4      12.507  16.985  -5.684  1.00  0.00           H  
ATOM     64 HH11 ARG A   4      10.858  15.171  -3.200  1.00  0.00           H  
ATOM     65 HH12 ARG A   4       9.330  15.936  -3.482  1.00  0.00           H  
ATOM     66 HH21 ARG A   4      10.499  17.992  -6.056  1.00  0.00           H  
ATOM     67 HH22 ARG A   4       9.125  17.537  -5.103  1.00  0.00           H  
ATOM     68  N   GLY A   5      11.140  11.138  -3.950  1.00  0.00           N  
ATOM     69  CA  GLY A   5       9.982  10.757  -3.171  1.00  0.00           C  
ATOM     70  C   GLY A   5       9.962   9.274  -2.863  1.00  0.00           C  
ATOM     71  O   GLY A   5       9.452   8.854  -1.824  1.00  0.00           O  
ATOM     72  H   GLY A   5      11.046  11.328  -4.900  1.00  0.00           H  
ATOM     73  HA2 GLY A   5       9.992  11.307  -2.246  1.00  0.00           H  
ATOM     74  HA3 GLY A   5       9.090  11.012  -3.722  1.00  0.00           H  
ATOM     75  N   PHE A   6      10.521   8.479  -3.771  1.00  0.00           N  
ATOM     76  CA  PHE A   6      10.570   7.033  -3.594  1.00  0.00           C  
ATOM     77  C   PHE A   6      11.589   6.647  -2.528  1.00  0.00           C  
ATOM     78  O   PHE A   6      11.481   5.591  -1.904  1.00  0.00           O  
ATOM     79  CB  PHE A   6      10.912   6.348  -4.919  1.00  0.00           C  
ATOM     80  CG  PHE A   6      10.118   5.098  -5.171  1.00  0.00           C  
ATOM     81  CD1 PHE A   6      10.250   4.000  -4.338  1.00  0.00           C  
ATOM     82  CD2 PHE A   6       9.241   5.023  -6.241  1.00  0.00           C  
ATOM     83  CE1 PHE A   6       9.520   2.848  -4.566  1.00  0.00           C  
ATOM     84  CE2 PHE A   6       8.508   3.875  -6.475  1.00  0.00           C  
ATOM     85  CZ  PHE A   6       8.648   2.785  -5.636  1.00  0.00           C  
ATOM     86  H   PHE A   6      10.912   8.876  -4.577  1.00  0.00           H  
ATOM     87  HA  PHE A   6       9.595   6.708  -3.273  1.00  0.00           H  
ATOM     88  HB2 PHE A   6      10.718   7.034  -5.731  1.00  0.00           H  
ATOM     89  HB3 PHE A   6      11.960   6.085  -4.921  1.00  0.00           H  
ATOM     90  HD1 PHE A   6      10.931   4.047  -3.501  1.00  0.00           H  
ATOM     91  HD2 PHE A   6       9.131   5.874  -6.897  1.00  0.00           H  
ATOM     92  HE1 PHE A   6       9.631   1.998  -3.910  1.00  0.00           H  
ATOM     93  HE2 PHE A   6       7.828   3.829  -7.312  1.00  0.00           H  
ATOM     94  HZ  PHE A   6       8.077   1.887  -5.818  1.00  0.00           H  
ATOM     95  N   SER A   7      12.574   7.513  -2.322  1.00  0.00           N  
ATOM     96  CA  SER A   7      13.611   7.268  -1.328  1.00  0.00           C  
ATOM     97  C   SER A   7      13.104   7.602   0.071  1.00  0.00           C  
ATOM     98  O   SER A   7      13.045   6.735   0.943  1.00  0.00           O  
ATOM     99  CB  SER A   7      14.859   8.097  -1.643  1.00  0.00           C  
ATOM    100  OG  SER A   7      16.040   7.389  -1.309  1.00  0.00           O  
ATOM    101  H   SER A   7      12.601   8.337  -2.849  1.00  0.00           H  
ATOM    102  HA  SER A   7      13.866   6.219  -1.365  1.00  0.00           H  
ATOM    103  HB2 SER A   7      14.877   8.326  -2.698  1.00  0.00           H  
ATOM    104  HB3 SER A   7      14.831   9.015  -1.076  1.00  0.00           H  
ATOM    105  HG  SER A   7      16.690   8.000  -0.955  1.00  0.00           H  
ATOM    106  N   CYS A   8      12.730   8.861   0.275  1.00  0.00           N  
ATOM    107  CA  CYS A   8      12.218   9.306   1.565  1.00  0.00           C  
ATOM    108  C   CYS A   8      10.985   8.499   1.962  1.00  0.00           C  
ATOM    109  O   CYS A   8      10.677   8.354   3.145  1.00  0.00           O  
ATOM    110  CB  CYS A   8      11.877  10.796   1.518  1.00  0.00           C  
ATOM    111  SG  CYS A   8      12.244  11.686   3.048  1.00  0.00           S  
ATOM    112  H   CYS A   8      12.795   9.505  -0.462  1.00  0.00           H  
ATOM    113  HA  CYS A   8      12.991   9.145   2.303  1.00  0.00           H  
ATOM    114  HB2 CYS A   8      12.441  11.262   0.725  1.00  0.00           H  
ATOM    115  HB3 CYS A   8      10.822  10.909   1.317  1.00  0.00           H  
ATOM    116  HG  CYS A   8      13.185  11.878   3.062  1.00  0.00           H  
ATOM    117  N   LEU A   9      10.285   7.973   0.960  1.00  0.00           N  
ATOM    118  CA  LEU A   9       9.089   7.176   1.196  1.00  0.00           C  
ATOM    119  C   LEU A   9       9.464   5.752   1.591  1.00  0.00           C  
ATOM    120  O   LEU A   9       8.946   5.209   2.566  1.00  0.00           O  
ATOM    121  CB  LEU A   9       8.211   7.159  -0.059  1.00  0.00           C  
ATOM    122  CG  LEU A   9       6.994   6.234   0.007  1.00  0.00           C  
ATOM    123  CD1 LEU A   9       5.881   6.755  -0.889  1.00  0.00           C  
ATOM    124  CD2 LEU A   9       7.380   4.818  -0.390  1.00  0.00           C  
ATOM    125  H   LEU A   9      10.583   8.120   0.040  1.00  0.00           H  
ATOM    126  HA  LEU A   9       8.538   7.630   2.006  1.00  0.00           H  
ATOM    127  HB2 LEU A   9       7.862   8.165  -0.241  1.00  0.00           H  
ATOM    128  HB3 LEU A   9       8.822   6.853  -0.895  1.00  0.00           H  
ATOM    129  HG  LEU A   9       6.623   6.210   1.021  1.00  0.00           H  
ATOM    130 HD11 LEU A   9       5.023   6.085  -0.830  1.00  0.00           H  
ATOM    131 HD12 LEU A   9       5.587   7.752  -0.561  1.00  0.00           H  
ATOM    132 HD13 LEU A   9       6.235   6.802  -1.919  1.00  0.00           H  
ATOM    133 HD21 LEU A   9       6.502   4.174  -0.337  1.00  0.00           H  
ATOM    134 HD22 LEU A   9       7.769   4.818  -1.408  1.00  0.00           H  
ATOM    135 HD23 LEU A   9       8.145   4.445   0.291  1.00  0.00           H  
ATOM    136  N   LEU A  10      10.375   5.155   0.827  1.00  0.00           N  
ATOM    137  CA  LEU A  10      10.825   3.796   1.098  1.00  0.00           C  
ATOM    138  C   LEU A  10      11.586   3.735   2.417  1.00  0.00           C  
ATOM    139  O   LEU A  10      11.465   2.770   3.171  1.00  0.00           O  
ATOM    140  CB  LEU A  10      11.707   3.291  -0.045  1.00  0.00           C  
ATOM    141  CG  LEU A  10      12.372   1.934   0.195  1.00  0.00           C  
ATOM    142  CD1 LEU A  10      12.526   1.176  -1.115  1.00  0.00           C  
ATOM    143  CD2 LEU A  10      13.723   2.115   0.870  1.00  0.00           C  
ATOM    144  H   LEU A  10      10.753   5.641   0.066  1.00  0.00           H  
ATOM    145  HA  LEU A  10       9.952   3.167   1.171  1.00  0.00           H  
ATOM    146  HB2 LEU A  10      11.096   3.217  -0.932  1.00  0.00           H  
ATOM    147  HB3 LEU A  10      12.483   4.020  -0.223  1.00  0.00           H  
ATOM    148  HG  LEU A  10      11.746   1.345   0.849  1.00  0.00           H  
ATOM    149 HD11 LEU A  10      13.001   0.214  -0.924  1.00  0.00           H  
ATOM    150 HD12 LEU A  10      11.545   1.015  -1.560  1.00  0.00           H  
ATOM    151 HD13 LEU A  10      13.144   1.756  -1.800  1.00  0.00           H  
ATOM    152 HD21 LEU A  10      14.182   1.140   1.033  1.00  0.00           H  
ATOM    153 HD22 LEU A  10      14.370   2.719   0.234  1.00  0.00           H  
ATOM    154 HD23 LEU A  10      13.586   2.617   1.828  1.00  0.00           H  
ATOM    155  N   LEU A  11      12.364   4.777   2.694  1.00  0.00           N  
ATOM    156  CA  LEU A  11      13.138   4.845   3.928  1.00  0.00           C  
ATOM    157  C   LEU A  11      12.221   4.713   5.140  1.00  0.00           C  
ATOM    158  O   LEU A  11      12.620   4.191   6.181  1.00  0.00           O  
ATOM    159  CB  LEU A  11      13.915   6.163   3.999  1.00  0.00           C  
ATOM    160  CG  LEU A  11      15.348   6.099   3.469  1.00  0.00           C  
ATOM    161  CD1 LEU A  11      16.200   5.192   4.343  1.00  0.00           C  
ATOM    162  CD2 LEU A  11      15.362   5.617   2.026  1.00  0.00           C  
ATOM    163  H   LEU A  11      12.416   5.519   2.056  1.00  0.00           H  
ATOM    164  HA  LEU A  11      13.838   4.022   3.928  1.00  0.00           H  
ATOM    165  HB2 LEU A  11      13.375   6.905   3.429  1.00  0.00           H  
ATOM    166  HB3 LEU A  11      13.950   6.481   5.030  1.00  0.00           H  
ATOM    167  HG  LEU A  11      15.779   7.089   3.496  1.00  0.00           H  
ATOM    168 HD11 LEU A  11      17.217   5.159   3.951  1.00  0.00           H  
ATOM    169 HD12 LEU A  11      16.217   5.579   5.362  1.00  0.00           H  
ATOM    170 HD13 LEU A  11      15.779   4.187   4.344  1.00  0.00           H  
ATOM    171 HD21 LEU A  11      16.390   5.578   1.665  1.00  0.00           H  
ATOM    172 HD22 LEU A  11      14.920   4.623   1.970  1.00  0.00           H  
ATOM    173 HD23 LEU A  11      14.787   6.306   1.407  1.00  0.00           H  
ATOM    174  N   LEU A  12      10.987   5.183   4.989  1.00  0.00           N  
ATOM    175  CA  LEU A  12      10.004   5.114   6.063  1.00  0.00           C  
ATOM    176  C   LEU A  12       9.062   3.930   5.858  1.00  0.00           C  
ATOM    177  O   LEU A  12       8.527   3.377   6.818  1.00  0.00           O  
ATOM    178  CB  LEU A  12       9.200   6.414   6.134  1.00  0.00           C  
ATOM    179  CG  LEU A  12       8.141   6.462   7.236  1.00  0.00           C  
ATOM    180  CD1 LEU A  12       8.793   6.682   8.593  1.00  0.00           C  
ATOM    181  CD2 LEU A  12       7.122   7.553   6.948  1.00  0.00           C  
ATOM    182  H   LEU A  12      10.729   5.584   4.131  1.00  0.00           H  
ATOM    183  HA  LEU A  12      10.537   4.979   6.992  1.00  0.00           H  
ATOM    184  HB2 LEU A  12       9.891   7.231   6.291  1.00  0.00           H  
ATOM    185  HB3 LEU A  12       8.707   6.560   5.186  1.00  0.00           H  
ATOM    186  HG  LEU A  12       7.620   5.516   7.267  1.00  0.00           H  
ATOM    187 HD11 LEU A  12       8.023   6.714   9.365  1.00  0.00           H  
ATOM    188 HD12 LEU A  12       9.483   5.866   8.802  1.00  0.00           H  
ATOM    189 HD13 LEU A  12       9.338   7.626   8.586  1.00  0.00           H  
ATOM    190 HD21 LEU A  12       6.376   7.573   7.742  1.00  0.00           H  
ATOM    191 HD22 LEU A  12       7.626   8.519   6.900  1.00  0.00           H  
ATOM    192 HD23 LEU A  12       6.632   7.352   5.995  1.00  0.00           H  
ATOM    193  N   THR A  13       8.866   3.547   4.599  1.00  0.00           N  
ATOM    194  CA  THR A  13       7.991   2.429   4.267  1.00  0.00           C  
ATOM    195  C   THR A  13       8.659   1.099   4.600  1.00  0.00           C  
ATOM    196  O   THR A  13       7.989   0.125   4.943  1.00  0.00           O  
ATOM    197  CB  THR A  13       7.617   2.470   2.783  1.00  0.00           C  
ATOM    198  OG1 THR A  13       6.970   3.706   2.458  1.00  0.00           O  
ATOM    199  CG2 THR A  13       6.694   1.321   2.437  1.00  0.00           C  
ATOM    200  H   THR A  13       9.321   4.027   3.877  1.00  0.00           H  
ATOM    201  HA  THR A  13       7.093   2.525   4.857  1.00  0.00           H  
ATOM    202  HB  THR A  13       8.520   2.393   2.191  1.00  0.00           H  
ATOM    203  HG1 THR A  13       6.115   3.743   2.891  1.00  0.00           H  
ATOM    204 HG21 THR A  13       7.194   0.376   2.650  1.00  0.00           H  
ATOM    205 HG22 THR A  13       6.439   1.366   1.378  1.00  0.00           H  
ATOM    206 HG23 THR A  13       5.785   1.393   3.033  1.00  0.00           H  
ATOM    207  N   GLY A  14       9.984   1.065   4.497  1.00  0.00           N  
ATOM    208  CA  GLY A  14      10.720  -0.151   4.792  1.00  0.00           C  
ATOM    209  C   GLY A  14      11.798   0.063   5.837  1.00  0.00           C  
ATOM    210  O   GLY A  14      12.891   0.534   5.524  1.00  0.00           O  
ATOM    211  H   GLY A  14      10.465   1.872   4.219  1.00  0.00           H  
ATOM    212  HA2 GLY A  14      10.030  -0.900   5.149  1.00  0.00           H  
ATOM    213  HA3 GLY A  14      11.183  -0.507   3.883  1.00  0.00           H  
ATOM    214  N   GLU A  15      11.488  -0.286   7.082  1.00  0.00           N  
ATOM    215  CA  GLU A  15      12.437  -0.129   8.177  1.00  0.00           C  
ATOM    216  C   GLU A  15      12.502  -1.395   9.026  1.00  0.00           C  
ATOM    217  O   GLU A  15      13.518  -2.091   9.045  1.00  0.00           O  
ATOM    218  CB  GLU A  15      12.048   1.065   9.051  1.00  0.00           C  
ATOM    219  CG  GLU A  15      13.241   1.839   9.589  1.00  0.00           C  
ATOM    220  CD  GLU A  15      13.917   1.135  10.750  1.00  0.00           C  
ATOM    221  OE1 GLU A  15      13.232   0.861  11.758  1.00  0.00           O  
ATOM    222  OE2 GLU A  15      15.129   0.856  10.650  1.00  0.00           O  
ATOM    223  H   GLU A  15      10.600  -0.655   7.267  1.00  0.00           H  
ATOM    224  HA  GLU A  15      13.411   0.052   7.748  1.00  0.00           H  
ATOM    225  HB2 GLU A  15      11.442   1.741   8.466  1.00  0.00           H  
ATOM    226  HB3 GLU A  15      11.469   0.710   9.889  1.00  0.00           H  
ATOM    227  HG2 GLU A  15      13.962   1.963   8.795  1.00  0.00           H  
ATOM    228  HG3 GLU A  15      12.903   2.809   9.923  1.00  0.00           H  
ATOM    229  N   ILE A  16      11.412  -1.687   9.726  1.00  0.00           N  
ATOM    230  CA  ILE A  16      11.344  -2.869  10.577  1.00  0.00           C  
ATOM    231  C   ILE A  16      10.614  -4.009   9.875  1.00  0.00           C  
ATOM    232  O   ILE A  16       9.958  -4.829  10.517  1.00  0.00           O  
ATOM    233  CB  ILE A  16      10.634  -2.563  11.911  1.00  0.00           C  
ATOM    234  CG1 ILE A  16      11.181  -1.273  12.522  1.00  0.00           C  
ATOM    235  CG2 ILE A  16      10.800  -3.726  12.878  1.00  0.00           C  
ATOM    236  CD1 ILE A  16      10.493  -0.875  13.810  1.00  0.00           C  
ATOM    237  H   ILE A  16      10.633  -1.094   9.671  1.00  0.00           H  
ATOM    238  HA  ILE A  16      12.355  -3.181  10.795  1.00  0.00           H  
ATOM    239  HB  ILE A  16       9.580  -2.442  11.712  1.00  0.00           H  
ATOM    240 HG12 ILE A  16      12.241  -1.396  12.744  1.00  0.00           H  
ATOM    241 HG13 ILE A  16      11.050  -0.452  11.817  1.00  0.00           H  
ATOM    242 HG21 ILE A  16      10.293  -3.495  13.815  1.00  0.00           H  
ATOM    243 HG22 ILE A  16      10.366  -4.626  12.443  1.00  0.00           H  
ATOM    244 HG23 ILE A  16      11.860  -3.891  13.070  1.00  0.00           H  
ATOM    245 HD11 ILE A  16      10.932   0.049  14.187  1.00  0.00           H  
ATOM    246 HD12 ILE A  16       9.430  -0.722  13.623  1.00  0.00           H  
ATOM    247 HD13 ILE A  16      10.621  -1.666  14.550  1.00  0.00           H  
ATOM    248  N   ASP A  17      10.733  -4.054   8.552  1.00  0.00           N  
ATOM    249  CA  ASP A  17      10.085  -5.095   7.761  1.00  0.00           C  
ATOM    250  C   ASP A  17      11.118  -5.957   7.045  1.00  0.00           C  
ATOM    251  O   ASP A  17      10.878  -6.441   5.938  1.00  0.00           O  
ATOM    252  CB  ASP A  17       9.131  -4.469   6.741  1.00  0.00           C  
ATOM    253  CG  ASP A  17       7.873  -5.292   6.545  1.00  0.00           C  
ATOM    254  OD1 ASP A  17       7.902  -6.502   6.853  1.00  0.00           O  
ATOM    255  OD2 ASP A  17       6.859  -4.727   6.083  1.00  0.00           O  
ATOM    256  H   ASP A  17      11.270  -3.373   8.097  1.00  0.00           H  
ATOM    257  HA  ASP A  17       9.518  -5.719   8.435  1.00  0.00           H  
ATOM    258  HB2 ASP A  17       8.844  -3.485   7.083  1.00  0.00           H  
ATOM    259  HB3 ASP A  17       9.636  -4.383   5.791  1.00  0.00           H  
ATOM    260  N   LEU A  18      12.269  -6.145   7.681  1.00  0.00           N  
ATOM    261  CA  LEU A  18      13.341  -6.949   7.105  1.00  0.00           C  
ATOM    262  C   LEU A  18      14.203  -7.573   8.201  1.00  0.00           C  
ATOM    263  O   LEU A  18      15.187  -6.979   8.640  1.00  0.00           O  
ATOM    264  CB  LEU A  18      14.209  -6.092   6.182  1.00  0.00           C  
ATOM    265  CG  LEU A  18      13.504  -5.569   4.930  1.00  0.00           C  
ATOM    266  CD1 LEU A  18      12.835  -4.232   5.213  1.00  0.00           C  
ATOM    267  CD2 LEU A  18      14.490  -5.440   3.779  1.00  0.00           C  
ATOM    268  H   LEU A  18      12.401  -5.732   8.561  1.00  0.00           H  
ATOM    269  HA  LEU A  18      12.887  -7.738   6.526  1.00  0.00           H  
ATOM    270  HB2 LEU A  18      14.571  -5.245   6.748  1.00  0.00           H  
ATOM    271  HB3 LEU A  18      15.057  -6.683   5.871  1.00  0.00           H  
ATOM    272  HG  LEU A  18      12.736  -6.270   4.637  1.00  0.00           H  
ATOM    273 HD11 LEU A  18      12.339  -3.876   4.311  1.00  0.00           H  
ATOM    274 HD12 LEU A  18      12.099  -4.355   6.008  1.00  0.00           H  
ATOM    275 HD13 LEU A  18      13.588  -3.508   5.524  1.00  0.00           H  
ATOM    276 HD21 LEU A  18      13.971  -5.066   2.896  1.00  0.00           H  
ATOM    277 HD22 LEU A  18      15.283  -4.745   4.055  1.00  0.00           H  
ATOM    278 HD23 LEU A  18      14.923  -6.415   3.560  1.00  0.00           H  
ATOM    279  N   PRO A  19      13.842  -8.785   8.658  1.00  0.00           N  
ATOM    280  CA  PRO A  19      14.586  -9.486   9.707  1.00  0.00           C  
ATOM    281  C   PRO A  19      15.871 -10.131   9.193  1.00  0.00           C  
ATOM    282  O   PRO A  19      16.607 -10.759   9.954  1.00  0.00           O  
ATOM    283  CB  PRO A  19      13.601 -10.557  10.170  1.00  0.00           C  
ATOM    284  CG  PRO A  19      12.780 -10.856   8.962  1.00  0.00           C  
ATOM    285  CD  PRO A  19      12.678  -9.565   8.191  1.00  0.00           C  
ATOM    286  HA  PRO A  19      14.821  -8.829  10.530  1.00  0.00           H  
ATOM    287  HB2 PRO A  19      14.143 -11.428  10.507  1.00  0.00           H  
ATOM    288  HB3 PRO A  19      12.992 -10.169  10.973  1.00  0.00           H  
ATOM    289  HG2 PRO A  19      13.270 -11.610   8.365  1.00  0.00           H  
ATOM    290  HG3 PRO A  19      11.798 -11.191   9.261  1.00  0.00           H  
ATOM    291  HD2 PRO A  19      12.743  -9.754   7.131  1.00  0.00           H  
ATOM    292  HD3 PRO A  19      11.755  -9.057   8.429  1.00  0.00           H  
ATOM    293  N   VAL A  20      16.139  -9.971   7.900  1.00  0.00           N  
ATOM    294  CA  VAL A  20      17.337 -10.540   7.294  1.00  0.00           C  
ATOM    295  C   VAL A  20      18.581  -9.750   7.689  1.00  0.00           C  
ATOM    296  O   VAL A  20      19.676 -10.304   7.783  1.00  0.00           O  
ATOM    297  CB  VAL A  20      17.231 -10.569   5.758  1.00  0.00           C  
ATOM    298  CG1 VAL A  20      18.394 -11.343   5.156  1.00  0.00           C  
ATOM    299  CG2 VAL A  20      15.902 -11.171   5.327  1.00  0.00           C  
ATOM    300  H   VAL A  20      15.520  -9.461   7.342  1.00  0.00           H  
ATOM    301  HA  VAL A  20      17.441 -11.555   7.647  1.00  0.00           H  
ATOM    302  HB  VAL A  20      17.277  -9.554   5.395  1.00  0.00           H  
ATOM    303 HG11 VAL A  20      18.301 -11.352   4.070  1.00  0.00           H  
ATOM    304 HG12 VAL A  20      19.332 -10.864   5.435  1.00  0.00           H  
ATOM    305 HG13 VAL A  20      18.383 -12.366   5.530  1.00  0.00           H  
ATOM    306 HG21 VAL A  20      15.844 -11.183   4.239  1.00  0.00           H  
ATOM    307 HG22 VAL A  20      15.823 -12.189   5.706  1.00  0.00           H  
ATOM    308 HG23 VAL A  20      15.084 -10.571   5.727  1.00  0.00           H  
ATOM    309  N   LYS A  21      18.403  -8.453   7.920  1.00  0.00           N  
ATOM    310  CA  LYS A  21      19.512  -7.587   8.306  1.00  0.00           C  
ATOM    311  C   LYS A  21      19.621  -7.486   9.824  1.00  0.00           C  
ATOM    312  O   LYS A  21      19.204  -6.494  10.422  1.00  0.00           O  
ATOM    313  CB  LYS A  21      19.331  -6.194   7.701  1.00  0.00           C  
ATOM    314  CG  LYS A  21      19.327  -6.187   6.180  1.00  0.00           C  
ATOM    315  CD  LYS A  21      20.735  -6.062   5.620  1.00  0.00           C  
ATOM    316  CE  LYS A  21      20.717  -5.681   4.149  1.00  0.00           C  
ATOM    317  NZ  LYS A  21      20.657  -6.879   3.266  1.00  0.00           N  
ATOM    318  H   LYS A  21      17.507  -8.070   7.830  1.00  0.00           H  
ATOM    319  HA  LYS A  21      20.422  -8.022   7.920  1.00  0.00           H  
ATOM    320  HB2 LYS A  21      18.393  -5.784   8.044  1.00  0.00           H  
ATOM    321  HB3 LYS A  21      20.137  -5.559   8.040  1.00  0.00           H  
ATOM    322  HG2 LYS A  21      18.890  -7.109   5.827  1.00  0.00           H  
ATOM    323  HG3 LYS A  21      18.737  -5.351   5.836  1.00  0.00           H  
ATOM    324  HD2 LYS A  21      21.266  -5.302   6.173  1.00  0.00           H  
ATOM    325  HD3 LYS A  21      21.241  -7.011   5.731  1.00  0.00           H  
ATOM    326  HE2 LYS A  21      19.853  -5.063   3.961  1.00  0.00           H  
ATOM    327  HE3 LYS A  21      21.614  -5.123   3.925  1.00  0.00           H  
ATOM    328  HZ1 LYS A  21      20.995  -6.636   2.312  1.00  0.00           H  
ATOM    329  HZ2 LYS A  21      19.678  -7.223   3.197  1.00  0.00           H  
ATOM    330  HZ3 LYS A  21      21.254  -7.638   3.651  1.00  0.00           H  
ATOM    331  N   ARG A  22      20.184  -8.519  10.441  1.00  0.00           N  
ATOM    332  CA  ARG A  22      20.349  -8.547  11.890  1.00  0.00           C  
ATOM    333  C   ARG A  22      21.818  -8.388  12.273  1.00  0.00           C  
ATOM    334  O   ARG A  22      22.276  -8.954  13.264  1.00  0.00           O  
ATOM    335  CB  ARG A  22      19.800  -9.856  12.461  1.00  0.00           C  
ATOM    336  CG  ARG A  22      19.538  -9.805  13.957  1.00  0.00           C  
ATOM    337  CD  ARG A  22      18.346  -8.922  14.283  1.00  0.00           C  
ATOM    338  NE  ARG A  22      17.644  -9.371  15.483  1.00  0.00           N  
ATOM    339  CZ  ARG A  22      16.981 -10.523  15.568  1.00  0.00           C  
ATOM    340  NH1 ARG A  22      16.930 -11.345  14.526  1.00  0.00           N  
ATOM    341  NH2 ARG A  22      16.371 -10.855  16.696  1.00  0.00           N  
ATOM    342  H   ARG A  22      20.498  -9.280   9.910  1.00  0.00           H  
ATOM    343  HA  ARG A  22      19.790  -7.722  12.304  1.00  0.00           H  
ATOM    344  HB2 ARG A  22      18.872 -10.091  11.962  1.00  0.00           H  
ATOM    345  HB3 ARG A  22      20.512 -10.645  12.268  1.00  0.00           H  
ATOM    346  HG2 ARG A  22      19.342 -10.805  14.312  1.00  0.00           H  
ATOM    347  HG3 ARG A  22      20.414  -9.410  14.453  1.00  0.00           H  
ATOM    348  HD2 ARG A  22      18.694  -7.912  14.440  1.00  0.00           H  
ATOM    349  HD3 ARG A  22      17.661  -8.941  13.449  1.00  0.00           H  
ATOM    350  HE  ARG A  22      17.666  -8.784  16.268  1.00  0.00           H  
ATOM    351 HH11 ARG A  22      17.389 -11.100  13.672  1.00  0.00           H  
ATOM    352 HH12 ARG A  22      16.432 -12.208  14.596  1.00  0.00           H  
ATOM    353 HH21 ARG A  22      16.406 -10.241  17.485  1.00  0.00           H  
ATOM    354 HH22 ARG A  22      15.873 -11.720  16.759  1.00  0.00           H  
ATOM    355  N   ARG A  23      22.549  -7.612  11.479  1.00  0.00           N  
ATOM    356  CA  ARG A  23      23.965  -7.378  11.735  1.00  0.00           C  
ATOM    357  C   ARG A  23      24.205  -5.948  12.206  1.00  0.00           C  
ATOM    358  O   ARG A  23      25.128  -5.684  12.978  1.00  0.00           O  
ATOM    359  CB  ARG A  23      24.785  -7.654  10.473  1.00  0.00           C  
ATOM    360  CG  ARG A  23      24.437  -6.737   9.309  1.00  0.00           C  
ATOM    361  CD  ARG A  23      24.136  -7.524   8.043  1.00  0.00           C  
ATOM    362  NE  ARG A  23      25.276  -8.332   7.612  1.00  0.00           N  
ATOM    363  CZ  ARG A  23      25.399  -9.638   7.847  1.00  0.00           C  
ATOM    364  NH1 ARG A  23      24.459 -10.299   8.515  1.00  0.00           N  
ATOM    365  NH2 ARG A  23      26.470 -10.288   7.412  1.00  0.00           N  
ATOM    366  H   ARG A  23      22.127  -7.187  10.704  1.00  0.00           H  
ATOM    367  HA  ARG A  23      24.279  -8.058  12.512  1.00  0.00           H  
ATOM    368  HB2 ARG A  23      25.833  -7.527  10.702  1.00  0.00           H  
ATOM    369  HB3 ARG A  23      24.613  -8.674  10.164  1.00  0.00           H  
ATOM    370  HG2 ARG A  23      23.569  -6.152   9.572  1.00  0.00           H  
ATOM    371  HG3 ARG A  23      25.273  -6.078   9.122  1.00  0.00           H  
ATOM    372  HD2 ARG A  23      23.293  -8.171   8.227  1.00  0.00           H  
ATOM    373  HD3 ARG A  23      23.885  -6.827   7.256  1.00  0.00           H  
ATOM    374  HE  ARG A  23      25.990  -7.877   7.119  1.00  0.00           H  
ATOM    375 HH11 ARG A  23      23.650  -9.819   8.849  1.00  0.00           H  
ATOM    376 HH12 ARG A  23      24.563 -11.279   8.682  1.00  0.00           H  
ATOM    377 HH21 ARG A  23      27.182  -9.799   6.909  1.00  0.00           H  
ATOM    378 HH22 ARG A  23      26.565 -11.268   7.586  1.00  0.00           H  
ATOM    379  N   ALA A  24      23.368  -5.027  11.740  1.00  0.00           N  
ATOM    380  CA  ALA A  24      23.488  -3.623  12.114  1.00  0.00           C  
ATOM    381  C   ALA A  24      23.331  -3.443  13.620  1.00  0.00           C  
ATOM    382  O   ALA A  24      24.156  -2.791  14.257  1.00  0.00           O  
ATOM    383  CB  ALA A  24      22.456  -2.788  11.371  1.00  0.00           C  
ATOM    384  H   ALA A  24      22.652  -5.298  11.128  1.00  0.00           H  
ATOM    385  HA  ALA A  24      24.471  -3.284  11.822  1.00  0.00           H  
ATOM    386  HB1 ALA A  24      21.605  -2.614  12.012  1.00  0.00           H  
ATOM    387  HB2 ALA A  24      22.138  -3.316  10.484  1.00  0.00           H  
ATOM    388  HB3 ALA A  24      22.895  -1.842  11.089  1.00  0.00           H  
TER     389      ALA A  24                                                      
ENDMDL                                                                          
MODEL        2                                                                  
ATOM      1  N   MET A   1      13.741   3.225 -12.060  1.00  0.00           N  
ATOM      2  CA  MET A   1      12.669   4.208 -11.752  1.00  0.00           C  
ATOM      3  C   MET A   1      12.507   4.395 -10.247  1.00  0.00           C  
ATOM      4  O   MET A   1      11.949   3.540  -9.561  1.00  0.00           O  
ATOM      5  CB  MET A   1      11.358   3.709 -12.365  1.00  0.00           C  
ATOM      6  CG  MET A   1      10.909   2.361 -11.823  1.00  0.00           C  
ATOM      7  SD  MET A   1       9.739   1.529 -12.916  1.00  0.00           S  
ATOM      8  CE  MET A   1       8.493   1.007 -11.741  1.00  0.00           C  
ATOM      9  H1  MET A   1      13.631   2.422 -11.410  1.00  0.00           H  
ATOM     10  H2  MET A   1      14.655   3.701 -11.919  1.00  0.00           H  
ATOM     11  H3  MET A   1      13.623   2.925 -13.048  1.00  0.00           H  
ATOM     12  HA  MET A   1      12.931   5.156 -12.199  1.00  0.00           H  
ATOM     13  HB2 MET A   1      10.581   4.431 -12.164  1.00  0.00           H  
ATOM     14  HB3 MET A   1      11.486   3.619 -13.434  1.00  0.00           H  
ATOM     15  HG2 MET A   1      11.776   1.730 -11.702  1.00  0.00           H  
ATOM     16  HG3 MET A   1      10.438   2.513 -10.864  1.00  0.00           H  
ATOM     17  HE1 MET A   1       7.618   0.663 -12.273  1.00  0.00           H  
ATOM     18  HE2 MET A   1       8.224   1.839 -11.107  1.00  0.00           H  
ATOM     19  HE3 MET A   1       8.884   0.204 -11.134  1.00  0.00           H  
ATOM     20  N   ALA A   2      13.002   5.520  -9.740  1.00  0.00           N  
ATOM     21  CA  ALA A   2      12.913   5.821  -8.316  1.00  0.00           C  
ATOM     22  C   ALA A   2      13.462   7.212  -8.014  1.00  0.00           C  
ATOM     23  O   ALA A   2      14.652   7.374  -7.745  1.00  0.00           O  
ATOM     24  CB  ALA A   2      13.660   4.770  -7.508  1.00  0.00           C  
ATOM     25  H   ALA A   2      13.436   6.164 -10.337  1.00  0.00           H  
ATOM     26  HA  ALA A   2      11.871   5.786  -8.032  1.00  0.00           H  
ATOM     27  HB1 ALA A   2      13.407   4.874  -6.463  1.00  0.00           H  
ATOM     28  HB2 ALA A   2      14.723   4.908  -7.636  1.00  0.00           H  
ATOM     29  HB3 ALA A   2      13.380   3.786  -7.851  1.00  0.00           H  
ATOM     30  N   PRO A   3      12.597   8.243  -8.054  1.00  0.00           N  
ATOM     31  CA  PRO A   3      13.007   9.624  -7.783  1.00  0.00           C  
ATOM     32  C   PRO A   3      13.333   9.853  -6.312  1.00  0.00           C  
ATOM     33  O   PRO A   3      13.455   8.904  -5.538  1.00  0.00           O  
ATOM     34  CB  PRO A   3      11.782  10.443  -8.194  1.00  0.00           C  
ATOM     35  CG  PRO A   3      10.632   9.510  -8.035  1.00  0.00           C  
ATOM     36  CD  PRO A   3      11.160   8.142  -8.367  1.00  0.00           C  
ATOM     37  HA  PRO A   3      13.853   9.909  -8.386  1.00  0.00           H  
ATOM     38  HB2 PRO A   3      11.687  11.303  -7.547  1.00  0.00           H  
ATOM     39  HB3 PRO A   3      11.888  10.767  -9.219  1.00  0.00           H  
ATOM     40  HG2 PRO A   3      10.275   9.539  -7.017  1.00  0.00           H  
ATOM     41  HG3 PRO A   3       9.841   9.783  -8.719  1.00  0.00           H  
ATOM     42  HD2 PRO A   3      10.683   7.395  -7.749  1.00  0.00           H  
ATOM     43  HD3 PRO A   3      11.007   7.921  -9.413  1.00  0.00           H  
ATOM     44  N   ARG A   4      13.474  11.119  -5.933  1.00  0.00           N  
ATOM     45  CA  ARG A   4      13.786  11.471  -4.552  1.00  0.00           C  
ATOM     46  C   ARG A   4      12.632  11.120  -3.623  1.00  0.00           C  
ATOM     47  O   ARG A   4      12.820  10.929  -2.420  1.00  0.00           O  
ATOM     48  CB  ARG A   4      14.115  12.961  -4.442  1.00  0.00           C  
ATOM     49  CG  ARG A   4      13.105  13.860  -5.137  1.00  0.00           C  
ATOM     50  CD  ARG A   4      13.264  15.310  -4.713  1.00  0.00           C  
ATOM     51  NE  ARG A   4      12.043  16.082  -4.929  1.00  0.00           N  
ATOM     52  CZ  ARG A   4      11.590  16.433  -6.131  1.00  0.00           C  
ATOM     53  NH1 ARG A   4      12.255  16.083  -7.226  1.00  0.00           N  
ATOM     54  NH2 ARG A   4      10.471  17.136  -6.238  1.00  0.00           N  
ATOM     55  H   ARG A   4      13.364  11.832  -6.596  1.00  0.00           H  
ATOM     56  HA  ARG A   4      14.645  10.899  -4.258  1.00  0.00           H  
ATOM     57  HB2 ARG A   4      14.149  13.234  -3.397  1.00  0.00           H  
ATOM     58  HB3 ARG A   4      15.086  13.138  -4.882  1.00  0.00           H  
ATOM     59  HG2 ARG A   4      13.251  13.790  -6.205  1.00  0.00           H  
ATOM     60  HG3 ARG A   4      12.109  13.527  -4.886  1.00  0.00           H  
ATOM     61  HD2 ARG A   4      13.516  15.340  -3.663  1.00  0.00           H  
ATOM     62  HD3 ARG A   4      14.066  15.754  -5.286  1.00  0.00           H  
ATOM     63  HE  ARG A   4      11.533  16.352  -4.138  1.00  0.00           H  
ATOM     64 HH11 ARG A   4      13.099  15.554  -7.152  1.00  0.00           H  
ATOM     65 HH12 ARG A   4      11.909  16.351  -8.126  1.00  0.00           H  
ATOM     66 HH21 ARG A   4       9.967  17.401  -5.416  1.00  0.00           H  
ATOM     67 HH22 ARG A   4      10.131  17.401  -7.141  1.00  0.00           H  
ATOM     68  N   GLY A   5      11.443  11.034  -4.193  1.00  0.00           N  
ATOM     69  CA  GLY A   5      10.267  10.704  -3.419  1.00  0.00           C  
ATOM     70  C   GLY A   5      10.211   9.233  -3.060  1.00  0.00           C  
ATOM     71  O   GLY A   5       9.740   8.863  -1.984  1.00  0.00           O  
ATOM     72  H   GLY A   5      11.365  11.195  -5.150  1.00  0.00           H  
ATOM     73  HA2 GLY A   5      10.276  11.287  -2.513  1.00  0.00           H  
ATOM     74  HA3 GLY A   5       9.387  10.958  -3.991  1.00  0.00           H  
ATOM     75  N   PHE A   6      10.697   8.393  -3.967  1.00  0.00           N  
ATOM     76  CA  PHE A   6      10.706   6.953  -3.753  1.00  0.00           C  
ATOM     77  C   PHE A   6      11.616   6.572  -2.587  1.00  0.00           C  
ATOM     78  O   PHE A   6      11.513   5.474  -2.042  1.00  0.00           O  
ATOM     79  CB  PHE A   6      11.161   6.236  -5.024  1.00  0.00           C  
ATOM     80  CG  PHE A   6      10.375   4.991  -5.327  1.00  0.00           C  
ATOM     81  CD1 PHE A   6       8.992   5.031  -5.402  1.00  0.00           C  
ATOM     82  CD2 PHE A   6      11.021   3.782  -5.534  1.00  0.00           C  
ATOM     83  CE1 PHE A   6       8.268   3.887  -5.679  1.00  0.00           C  
ATOM     84  CE2 PHE A   6      10.301   2.635  -5.812  1.00  0.00           C  
ATOM     85  CZ  PHE A   6       8.923   2.688  -5.884  1.00  0.00           C  
ATOM     86  H   PHE A   6      11.059   8.751  -4.804  1.00  0.00           H  
ATOM     87  HA  PHE A   6       9.698   6.647  -3.520  1.00  0.00           H  
ATOM     88  HB2 PHE A   6      11.056   6.907  -5.865  1.00  0.00           H  
ATOM     89  HB3 PHE A   6      12.199   5.959  -4.921  1.00  0.00           H  
ATOM     90  HD1 PHE A   6       8.480   5.967  -5.242  1.00  0.00           H  
ATOM     91  HD2 PHE A   6      12.098   3.740  -5.477  1.00  0.00           H  
ATOM     92  HE1 PHE A   6       7.189   3.930  -5.735  1.00  0.00           H  
ATOM     93  HE2 PHE A   6      10.816   1.699  -5.971  1.00  0.00           H  
ATOM     94  HZ  PHE A   6       8.358   1.794  -6.100  1.00  0.00           H  
ATOM     95  N   SER A   7      12.507   7.484  -2.212  1.00  0.00           N  
ATOM     96  CA  SER A   7      13.434   7.237  -1.114  1.00  0.00           C  
ATOM     97  C   SER A   7      12.872   7.746   0.209  1.00  0.00           C  
ATOM     98  O   SER A   7      12.809   7.008   1.191  1.00  0.00           O  
ATOM     99  CB  SER A   7      14.781   7.905  -1.399  1.00  0.00           C  
ATOM    100  OG  SER A   7      15.857   7.095  -0.953  1.00  0.00           O  
ATOM    101  H   SER A   7      12.545   8.339  -2.684  1.00  0.00           H  
ATOM    102  HA  SER A   7      13.582   6.171  -1.042  1.00  0.00           H  
ATOM    103  HB2 SER A   7      14.885   8.063  -2.462  1.00  0.00           H  
ATOM    104  HB3 SER A   7      14.825   8.854  -0.887  1.00  0.00           H  
ATOM    105  HG  SER A   7      16.216   6.604  -1.695  1.00  0.00           H  
ATOM    106  N   CYS A   8      12.468   9.014   0.231  1.00  0.00           N  
ATOM    107  CA  CYS A   8      11.918   9.619   1.440  1.00  0.00           C  
ATOM    108  C   CYS A   8      10.736   8.812   1.976  1.00  0.00           C  
ATOM    109  O   CYS A   8      10.463   8.819   3.175  1.00  0.00           O  
ATOM    110  CB  CYS A   8      11.486  11.062   1.165  1.00  0.00           C  
ATOM    111  SG  CYS A   8      10.019  11.218   0.120  1.00  0.00           S  
ATOM    112  H   CYS A   8      12.547   9.555  -0.583  1.00  0.00           H  
ATOM    113  HA  CYS A   8      12.697   9.625   2.187  1.00  0.00           H  
ATOM    114  HB2 CYS A   8      11.270  11.550   2.104  1.00  0.00           H  
ATOM    115  HB3 CYS A   8      12.297  11.584   0.676  1.00  0.00           H  
ATOM    116  HG  CYS A   8       9.710  12.125   0.175  1.00  0.00           H  
ATOM    117  N   LEU A   9      10.039   8.120   1.080  1.00  0.00           N  
ATOM    118  CA  LEU A   9       8.890   7.312   1.470  1.00  0.00           C  
ATOM    119  C   LEU A   9       9.308   5.875   1.763  1.00  0.00           C  
ATOM    120  O   LEU A   9       8.847   5.272   2.732  1.00  0.00           O  
ATOM    121  CB  LEU A   9       7.821   7.336   0.373  1.00  0.00           C  
ATOM    122  CG  LEU A   9       8.197   6.607  -0.920  1.00  0.00           C  
ATOM    123  CD1 LEU A   9       7.929   5.115  -0.791  1.00  0.00           C  
ATOM    124  CD2 LEU A   9       7.431   7.192  -2.098  1.00  0.00           C  
ATOM    125  H   LEU A   9      10.302   8.151   0.138  1.00  0.00           H  
ATOM    126  HA  LEU A   9       8.476   7.743   2.369  1.00  0.00           H  
ATOM    127  HB2 LEU A   9       6.922   6.887   0.767  1.00  0.00           H  
ATOM    128  HB3 LEU A   9       7.610   8.367   0.129  1.00  0.00           H  
ATOM    129  HG  LEU A   9       9.253   6.742  -1.107  1.00  0.00           H  
ATOM    130 HD11 LEU A   9       8.202   4.614  -1.721  1.00  0.00           H  
ATOM    131 HD12 LEU A   9       8.521   4.708   0.028  1.00  0.00           H  
ATOM    132 HD13 LEU A   9       6.870   4.951  -0.589  1.00  0.00           H  
ATOM    133 HD21 LEU A   9       7.709   6.664  -3.010  1.00  0.00           H  
ATOM    134 HD22 LEU A   9       6.360   7.082  -1.926  1.00  0.00           H  
ATOM    135 HD23 LEU A   9       7.675   8.249  -2.202  1.00  0.00           H  
ATOM    136  N   LEU A  10      10.184   5.333   0.924  1.00  0.00           N  
ATOM    137  CA  LEU A  10      10.662   3.967   1.102  1.00  0.00           C  
ATOM    138  C   LEU A  10      11.489   3.848   2.377  1.00  0.00           C  
ATOM    139  O   LEU A  10      11.369   2.870   3.116  1.00  0.00           O  
ATOM    140  CB  LEU A  10      11.490   3.529  -0.107  1.00  0.00           C  
ATOM    141  CG  LEU A  10      12.206   2.184   0.045  1.00  0.00           C  
ATOM    142  CD1 LEU A  10      12.285   1.465  -1.292  1.00  0.00           C  
ATOM    143  CD2 LEU A  10      13.598   2.387   0.627  1.00  0.00           C  
ATOM    144  H   LEU A  10      10.518   5.863   0.171  1.00  0.00           H  
ATOM    145  HA  LEU A  10       9.800   3.325   1.187  1.00  0.00           H  
ATOM    146  HB2 LEU A  10      10.830   3.465  -0.960  1.00  0.00           H  
ATOM    147  HB3 LEU A  10      12.233   4.287  -0.304  1.00  0.00           H  
ATOM    148  HG  LEU A  10      11.645   1.561   0.727  1.00  0.00           H  
ATOM    149 HD11 LEU A  10      12.797   0.512  -1.163  1.00  0.00           H  
ATOM    150 HD12 LEU A  10      11.278   1.288  -1.670  1.00  0.00           H  
ATOM    151 HD13 LEU A  10      12.837   2.080  -2.003  1.00  0.00           H  
ATOM    152 HD21 LEU A  10      14.094   1.422   0.729  1.00  0.00           H  
ATOM    153 HD22 LEU A  10      14.180   3.025  -0.037  1.00  0.00           H  
ATOM    154 HD23 LEU A  10      13.517   2.859   1.607  1.00  0.00           H  
ATOM    155  N   LEU A  11      12.324   4.851   2.635  1.00  0.00           N  
ATOM    156  CA  LEU A  11      13.163   4.857   3.828  1.00  0.00           C  
ATOM    157  C   LEU A  11      12.313   4.675   5.080  1.00  0.00           C  
ATOM    158  O   LEU A  11      12.765   4.107   6.075  1.00  0.00           O  
ATOM    159  CB  LEU A  11      13.955   6.162   3.916  1.00  0.00           C  
ATOM    160  CG  LEU A  11      15.303   6.054   4.632  1.00  0.00           C  
ATOM    161  CD1 LEU A  11      15.117   5.511   6.039  1.00  0.00           C  
ATOM    162  CD2 LEU A  11      16.256   5.172   3.839  1.00  0.00           C  
ATOM    163  H   LEU A  11      12.372   5.606   2.011  1.00  0.00           H  
ATOM    164  HA  LEU A  11      13.853   4.030   3.752  1.00  0.00           H  
ATOM    165  HB2 LEU A  11      14.132   6.521   2.913  1.00  0.00           H  
ATOM    166  HB3 LEU A  11      13.353   6.890   4.439  1.00  0.00           H  
ATOM    167  HG  LEU A  11      15.742   7.039   4.709  1.00  0.00           H  
ATOM    168 HD11 LEU A  11      16.086   5.441   6.534  1.00  0.00           H  
ATOM    169 HD12 LEU A  11      14.469   6.181   6.605  1.00  0.00           H  
ATOM    170 HD13 LEU A  11      14.663   4.522   5.990  1.00  0.00           H  
ATOM    171 HD21 LEU A  11      17.211   5.106   4.361  1.00  0.00           H  
ATOM    172 HD22 LEU A  11      15.829   4.175   3.736  1.00  0.00           H  
ATOM    173 HD23 LEU A  11      16.413   5.603   2.850  1.00  0.00           H  
ATOM    174  N   LEU A  12      11.074   5.155   5.019  1.00  0.00           N  
ATOM    175  CA  LEU A  12      10.154   5.042   6.143  1.00  0.00           C  
ATOM    176  C   LEU A  12       9.232   3.838   5.964  1.00  0.00           C  
ATOM    177  O   LEU A  12       8.789   3.232   6.939  1.00  0.00           O  
ATOM    178  CB  LEU A  12       9.324   6.319   6.285  1.00  0.00           C  
ATOM    179  CG  LEU A  12       8.341   6.327   7.457  1.00  0.00           C  
ATOM    180  CD1 LEU A  12       9.089   6.329   8.781  1.00  0.00           C  
ATOM    181  CD2 LEU A  12       7.412   7.527   7.365  1.00  0.00           C  
ATOM    182  H   LEU A  12      10.771   5.594   4.195  1.00  0.00           H  
ATOM    183  HA  LEU A  12      10.739   4.901   7.040  1.00  0.00           H  
ATOM    184  HB2 LEU A  12      10.002   7.151   6.405  1.00  0.00           H  
ATOM    185  HB3 LEU A  12       8.763   6.462   5.373  1.00  0.00           H  
ATOM    186  HG  LEU A  12       7.737   5.431   7.418  1.00  0.00           H  
ATOM    187 HD11 LEU A  12       8.374   6.334   9.603  1.00  0.00           H  
ATOM    188 HD12 LEU A  12       9.713   5.438   8.847  1.00  0.00           H  
ATOM    189 HD13 LEU A  12       9.718   7.218   8.840  1.00  0.00           H  
ATOM    190 HD21 LEU A  12       6.720   7.517   8.206  1.00  0.00           H  
ATOM    191 HD22 LEU A  12       8.000   8.445   7.390  1.00  0.00           H  
ATOM    192 HD23 LEU A  12       6.850   7.482   6.432  1.00  0.00           H  
ATOM    193  N   THR A  13       8.950   3.499   4.709  1.00  0.00           N  
ATOM    194  CA  THR A  13       8.082   2.367   4.400  1.00  0.00           C  
ATOM    195  C   THR A  13       8.762   1.049   4.760  1.00  0.00           C  
ATOM    196  O   THR A  13       8.176   0.200   5.431  1.00  0.00           O  
ATOM    197  CB  THR A  13       7.709   2.375   2.915  1.00  0.00           C  
ATOM    198  OG1 THR A  13       7.029   3.589   2.570  1.00  0.00           O  
ATOM    199  CG2 THR A  13       6.816   1.198   2.587  1.00  0.00           C  
ATOM    200  H   THR A  13       9.334   4.020   3.974  1.00  0.00           H  
ATOM    201  HA  THR A  13       7.184   2.468   4.989  1.00  0.00           H  
ATOM    202  HB  THR A  13       8.612   2.312   2.325  1.00  0.00           H  
ATOM    203  HG1 THR A  13       7.573   4.101   1.967  1.00  0.00           H  
ATOM    204 HG21 THR A  13       6.561   1.218   1.528  1.00  0.00           H  
ATOM    205 HG22 THR A  13       7.340   0.270   2.816  1.00  0.00           H  
ATOM    206 HG23 THR A  13       5.904   1.256   3.182  1.00  0.00           H  
ATOM    207  N   GLY A  14      10.002   0.887   4.311  1.00  0.00           N  
ATOM    208  CA  GLY A  14      10.741  -0.328   4.597  1.00  0.00           C  
ATOM    209  C   GLY A  14      11.620  -0.197   5.824  1.00  0.00           C  
ATOM    210  O   GLY A  14      12.775  -0.624   5.818  1.00  0.00           O  
ATOM    211  H   GLY A  14      10.419   1.598   3.781  1.00  0.00           H  
ATOM    212  HA2 GLY A  14      10.040  -1.134   4.755  1.00  0.00           H  
ATOM    213  HA3 GLY A  14      11.362  -0.568   3.746  1.00  0.00           H  
ATOM    214  N   GLU A  15      11.073   0.397   6.880  1.00  0.00           N  
ATOM    215  CA  GLU A  15      11.816   0.586   8.121  1.00  0.00           C  
ATOM    216  C   GLU A  15      11.146  -0.156   9.273  1.00  0.00           C  
ATOM    217  O   GLU A  15      11.762  -1.000   9.924  1.00  0.00           O  
ATOM    218  CB  GLU A  15      11.925   2.075   8.453  1.00  0.00           C  
ATOM    219  CG  GLU A  15      13.248   2.461   9.094  1.00  0.00           C  
ATOM    220  CD  GLU A  15      13.268   3.902   9.564  1.00  0.00           C  
ATOM    221  OE1 GLU A  15      12.279   4.337  10.190  1.00  0.00           O  
ATOM    222  OE2 GLU A  15      14.275   4.596   9.308  1.00  0.00           O  
ATOM    223  H   GLU A  15      10.149   0.717   6.823  1.00  0.00           H  
ATOM    224  HA  GLU A  15      12.808   0.185   7.979  1.00  0.00           H  
ATOM    225  HB2 GLU A  15      11.811   2.645   7.542  1.00  0.00           H  
ATOM    226  HB3 GLU A  15      11.128   2.339   9.134  1.00  0.00           H  
ATOM    227  HG2 GLU A  15      13.422   1.819   9.944  1.00  0.00           H  
ATOM    228  HG3 GLU A  15      14.037   2.322   8.371  1.00  0.00           H  
ATOM    229  N   ILE A  16       9.880   0.167   9.523  1.00  0.00           N  
ATOM    230  CA  ILE A  16       9.127  -0.467  10.599  1.00  0.00           C  
ATOM    231  C   ILE A  16       8.760  -1.909  10.256  1.00  0.00           C  
ATOM    232  O   ILE A  16       8.256  -2.647  11.104  1.00  0.00           O  
ATOM    233  CB  ILE A  16       7.836   0.314  10.921  1.00  0.00           C  
ATOM    234  CG1 ILE A  16       8.063   1.821  10.765  1.00  0.00           C  
ATOM    235  CG2 ILE A  16       7.358  -0.013  12.328  1.00  0.00           C  
ATOM    236  CD1 ILE A  16       7.456   2.395   9.504  1.00  0.00           C  
ATOM    237  H   ILE A  16       9.444   0.850   8.972  1.00  0.00           H  
ATOM    238  HA  ILE A  16       9.748  -0.469  11.480  1.00  0.00           H  
ATOM    239  HB  ILE A  16       7.070  -0.001  10.227  1.00  0.00           H  
ATOM    240 HG12 ILE A  16       7.617   2.345  11.610  1.00  0.00           H  
ATOM    241 HG13 ILE A  16       9.133   2.026  10.734  1.00  0.00           H  
ATOM    242 HG21 ILE A  16       6.446   0.545  12.541  1.00  0.00           H  
ATOM    243 HG22 ILE A  16       7.155  -1.082  12.404  1.00  0.00           H  
ATOM    244 HG23 ILE A  16       8.129   0.263  13.047  1.00  0.00           H  
ATOM    245 HD11 ILE A  16       7.656   3.465   9.459  1.00  0.00           H  
ATOM    246 HD12 ILE A  16       7.896   1.907   8.634  1.00  0.00           H  
ATOM    247 HD13 ILE A  16       6.380   2.227   9.509  1.00  0.00           H  
ATOM    248  N   ASP A  17       9.012  -2.306   9.014  1.00  0.00           N  
ATOM    249  CA  ASP A  17       8.706  -3.660   8.567  1.00  0.00           C  
ATOM    250  C   ASP A  17       9.985  -4.453   8.318  1.00  0.00           C  
ATOM    251  O   ASP A  17      10.031  -5.317   7.444  1.00  0.00           O  
ATOM    252  CB  ASP A  17       7.862  -3.620   7.293  1.00  0.00           C  
ATOM    253  CG  ASP A  17       6.873  -4.768   7.218  1.00  0.00           C  
ATOM    254  OD1 ASP A  17       7.119  -5.806   7.868  1.00  0.00           O  
ATOM    255  OD2 ASP A  17       5.854  -4.629   6.509  1.00  0.00           O  
ATOM    256  H   ASP A  17       9.414  -1.675   8.383  1.00  0.00           H  
ATOM    257  HA  ASP A  17       8.141  -4.147   9.348  1.00  0.00           H  
ATOM    258  HB2 ASP A  17       7.311  -2.693   7.262  1.00  0.00           H  
ATOM    259  HB3 ASP A  17       8.514  -3.674   6.434  1.00  0.00           H  
ATOM    260  N   LEU A  18      11.022  -4.153   9.094  1.00  0.00           N  
ATOM    261  CA  LEU A  18      12.302  -4.838   8.958  1.00  0.00           C  
ATOM    262  C   LEU A  18      13.040  -4.884  10.293  1.00  0.00           C  
ATOM    263  O   LEU A  18      13.906  -4.050  10.563  1.00  0.00           O  
ATOM    264  CB  LEU A  18      13.168  -4.140   7.906  1.00  0.00           C  
ATOM    265  CG  LEU A  18      12.976  -4.643   6.474  1.00  0.00           C  
ATOM    266  CD1 LEU A  18      13.200  -3.515   5.478  1.00  0.00           C  
ATOM    267  CD2 LEU A  18      13.916  -5.804   6.187  1.00  0.00           C  
ATOM    268  H   LEU A  18      10.924  -3.454   9.775  1.00  0.00           H  
ATOM    269  HA  LEU A  18      12.104  -5.849   8.635  1.00  0.00           H  
ATOM    270  HB2 LEU A  18      12.943  -3.084   7.929  1.00  0.00           H  
ATOM    271  HB3 LEU A  18      14.205  -4.277   8.175  1.00  0.00           H  
ATOM    272  HG  LEU A  18      11.962  -4.996   6.355  1.00  0.00           H  
ATOM    273 HD11 LEU A  18      13.059  -3.891   4.465  1.00  0.00           H  
ATOM    274 HD12 LEU A  18      12.487  -2.713   5.670  1.00  0.00           H  
ATOM    275 HD13 LEU A  18      14.214  -3.131   5.585  1.00  0.00           H  
ATOM    276 HD21 LEU A  18      13.767  -6.149   5.164  1.00  0.00           H  
ATOM    277 HD22 LEU A  18      14.948  -5.477   6.312  1.00  0.00           H  
ATOM    278 HD23 LEU A  18      13.709  -6.620   6.880  1.00  0.00           H  
ATOM    279  N   PRO A  19      12.708  -5.865  11.150  1.00  0.00           N  
ATOM    280  CA  PRO A  19      13.344  -6.016  12.462  1.00  0.00           C  
ATOM    281  C   PRO A  19      14.789  -6.491  12.353  1.00  0.00           C  
ATOM    282  O   PRO A  19      15.068  -7.686  12.441  1.00  0.00           O  
ATOM    283  CB  PRO A  19      12.484  -7.074  13.155  1.00  0.00           C  
ATOM    284  CG  PRO A  19      11.893  -7.868  12.042  1.00  0.00           C  
ATOM    285  CD  PRO A  19      11.686  -6.902  10.907  1.00  0.00           C  
ATOM    286  HA  PRO A  19      13.310  -5.095  13.026  1.00  0.00           H  
ATOM    287  HB2 PRO A  19      13.106  -7.686  13.791  1.00  0.00           H  
ATOM    288  HB3 PRO A  19      11.719  -6.592  13.744  1.00  0.00           H  
ATOM    289  HG2 PRO A  19      12.574  -8.651  11.747  1.00  0.00           H  
ATOM    290  HG3 PRO A  19      10.947  -8.288  12.352  1.00  0.00           H  
ATOM    291  HD2 PRO A  19      11.852  -7.392   9.960  1.00  0.00           H  
ATOM    292  HD3 PRO A  19      10.693  -6.480  10.947  1.00  0.00           H  
ATOM    293  N   VAL A  20      15.703  -5.547  12.160  1.00  0.00           N  
ATOM    294  CA  VAL A  20      17.121  -5.868  12.038  1.00  0.00           C  
ATOM    295  C   VAL A  20      17.913  -5.311  13.215  1.00  0.00           C  
ATOM    296  O   VAL A  20      18.809  -5.971  13.742  1.00  0.00           O  
ATOM    297  CB  VAL A  20      17.713  -5.315  10.728  1.00  0.00           C  
ATOM    298  CG1 VAL A  20      19.116  -5.858  10.504  1.00  0.00           C  
ATOM    299  CG2 VAL A  20      16.810  -5.649   9.550  1.00  0.00           C  
ATOM    300  H   VAL A  20      15.419  -4.611  12.097  1.00  0.00           H  
ATOM    301  HA  VAL A  20      17.218  -6.944  12.028  1.00  0.00           H  
ATOM    302  HB  VAL A  20      17.776  -4.240  10.811  1.00  0.00           H  
ATOM    303 HG11 VAL A  20      19.517  -5.456   9.574  1.00  0.00           H  
ATOM    304 HG12 VAL A  20      19.757  -5.562  11.335  1.00  0.00           H  
ATOM    305 HG13 VAL A  20      19.080  -6.946  10.444  1.00  0.00           H  
ATOM    306 HG21 VAL A  20      17.244  -5.249   8.634  1.00  0.00           H  
ATOM    307 HG22 VAL A  20      16.710  -6.730   9.463  1.00  0.00           H  
ATOM    308 HG23 VAL A  20      15.827  -5.205   9.708  1.00  0.00           H  
ATOM    309  N   LYS A  21      17.578  -4.090  13.623  1.00  0.00           N  
ATOM    310  CA  LYS A  21      18.259  -3.444  14.738  1.00  0.00           C  
ATOM    311  C   LYS A  21      17.457  -3.595  16.027  1.00  0.00           C  
ATOM    312  O   LYS A  21      16.226  -3.582  16.009  1.00  0.00           O  
ATOM    313  CB  LYS A  21      18.486  -1.961  14.435  1.00  0.00           C  
ATOM    314  CG  LYS A  21      19.621  -1.344  15.235  1.00  0.00           C  
ATOM    315  CD  LYS A  21      20.916  -1.323  14.440  1.00  0.00           C  
ATOM    316  CE  LYS A  21      21.016  -0.081  13.570  1.00  0.00           C  
ATOM    317  NZ  LYS A  21      22.260  -0.076  12.750  1.00  0.00           N  
ATOM    318  H   LYS A  21      16.855  -3.614  13.163  1.00  0.00           H  
ATOM    319  HA  LYS A  21      19.216  -3.927  14.866  1.00  0.00           H  
ATOM    320  HB2 LYS A  21      18.713  -1.852  13.385  1.00  0.00           H  
ATOM    321  HB3 LYS A  21      17.580  -1.418  14.657  1.00  0.00           H  
ATOM    322  HG2 LYS A  21      19.355  -0.330  15.496  1.00  0.00           H  
ATOM    323  HG3 LYS A  21      19.770  -1.922  16.135  1.00  0.00           H  
ATOM    324  HD2 LYS A  21      21.749  -1.336  15.128  1.00  0.00           H  
ATOM    325  HD3 LYS A  21      20.953  -2.199  13.809  1.00  0.00           H  
ATOM    326  HE2 LYS A  21      20.162  -0.049  12.911  1.00  0.00           H  
ATOM    327  HE3 LYS A  21      21.012   0.791  14.208  1.00  0.00           H  
ATOM    328  HZ1 LYS A  21      22.351   0.829  12.245  1.00  0.00           H  
ATOM    329  HZ2 LYS A  21      22.232  -0.848  12.054  1.00  0.00           H  
ATOM    330  HZ3 LYS A  21      23.091  -0.205  13.362  1.00  0.00           H  
ATOM    331  N   ARG A  22      18.163  -3.737  17.144  1.00  0.00           N  
ATOM    332  CA  ARG A  22      17.517  -3.890  18.442  1.00  0.00           C  
ATOM    333  C   ARG A  22      18.467  -3.508  19.572  1.00  0.00           C  
ATOM    334  O   ARG A  22      19.443  -4.208  19.839  1.00  0.00           O  
ATOM    335  CB  ARG A  22      17.036  -5.330  18.630  1.00  0.00           C  
ATOM    336  CG  ARG A  22      16.066  -5.502  19.786  1.00  0.00           C  
ATOM    337  CD  ARG A  22      14.851  -4.602  19.632  1.00  0.00           C  
ATOM    338  NE  ARG A  22      15.076  -3.277  20.206  1.00  0.00           N  
ATOM    339  CZ  ARG A  22      14.298  -2.223  19.966  1.00  0.00           C  
ATOM    340  NH1 ARG A  22      13.245  -2.336  19.166  1.00  0.00           N  
ATOM    341  NH2 ARG A  22      14.573  -1.055  20.529  1.00  0.00           N  
ATOM    342  H   ARG A  22      19.141  -3.739  17.094  1.00  0.00           H  
ATOM    343  HA  ARG A  22      16.662  -3.229  18.467  1.00  0.00           H  
ATOM    344  HB2 ARG A  22      16.545  -5.654  17.724  1.00  0.00           H  
ATOM    345  HB3 ARG A  22      17.894  -5.962  18.810  1.00  0.00           H  
ATOM    346  HG2 ARG A  22      15.736  -6.530  19.817  1.00  0.00           H  
ATOM    347  HG3 ARG A  22      16.572  -5.256  20.708  1.00  0.00           H  
ATOM    348  HD2 ARG A  22      14.629  -4.494  18.580  1.00  0.00           H  
ATOM    349  HD3 ARG A  22      14.011  -5.063  20.131  1.00  0.00           H  
ATOM    350  HE  ARG A  22      15.847  -3.166  20.801  1.00  0.00           H  
ATOM    351 HH11 ARG A  22      13.032  -3.214  18.738  1.00  0.00           H  
ATOM    352 HH12 ARG A  22      12.664  -1.540  18.990  1.00  0.00           H  
ATOM    353 HH21 ARG A  22      15.365  -0.965  21.133  1.00  0.00           H  
ATOM    354 HH22 ARG A  22      13.989  -0.263  20.349  1.00  0.00           H  
ATOM    355  N   ARG A  23      18.174  -2.392  20.232  1.00  0.00           N  
ATOM    356  CA  ARG A  23      19.002  -1.916  21.334  1.00  0.00           C  
ATOM    357  C   ARG A  23      18.140  -1.342  22.453  1.00  0.00           C  
ATOM    358  O   ARG A  23      17.987  -0.126  22.571  1.00  0.00           O  
ATOM    359  CB  ARG A  23      19.987  -0.857  20.838  1.00  0.00           C  
ATOM    360  CG  ARG A  23      21.243  -1.440  20.211  1.00  0.00           C  
ATOM    361  CD  ARG A  23      21.143  -1.476  18.695  1.00  0.00           C  
ATOM    362  NE  ARG A  23      22.454  -1.371  18.057  1.00  0.00           N  
ATOM    363  CZ  ARG A  23      23.229  -0.291  18.129  1.00  0.00           C  
ATOM    364  NH1 ARG A  23      22.830   0.777  18.810  1.00  0.00           N  
ATOM    365  NH2 ARG A  23      24.407  -0.279  17.520  1.00  0.00           N  
ATOM    366  H   ARG A  23      17.381  -1.877  19.973  1.00  0.00           H  
ATOM    367  HA  ARG A  23      19.557  -2.758  21.720  1.00  0.00           H  
ATOM    368  HB2 ARG A  23      19.495  -0.241  20.100  1.00  0.00           H  
ATOM    369  HB3 ARG A  23      20.282  -0.237  21.673  1.00  0.00           H  
ATOM    370  HG2 ARG A  23      22.089  -0.831  20.491  1.00  0.00           H  
ATOM    371  HG3 ARG A  23      21.383  -2.446  20.578  1.00  0.00           H  
ATOM    372  HD2 ARG A  23      20.685  -2.408  18.399  1.00  0.00           H  
ATOM    373  HD3 ARG A  23      20.526  -0.651  18.368  1.00  0.00           H  
ATOM    374  HE  ARG A  23      22.773  -2.145  17.547  1.00  0.00           H  
ATOM    375 HH11 ARG A  23      21.943   0.774  19.272  1.00  0.00           H  
ATOM    376 HH12 ARG A  23      23.417   1.585  18.860  1.00  0.00           H  
ATOM    377 HH21 ARG A  23      24.712  -1.080  17.006  1.00  0.00           H  
ATOM    378 HH22 ARG A  23      24.989   0.533  17.574  1.00  0.00           H  
ATOM    379  N   ALA A  24      17.579  -2.223  23.275  1.00  0.00           N  
ATOM    380  CA  ALA A  24      16.733  -1.803  24.384  1.00  0.00           C  
ATOM    381  C   ALA A  24      17.521  -1.754  25.688  1.00  0.00           C  
ATOM    382  O   ALA A  24      17.476  -0.757  26.405  1.00  0.00           O  
ATOM    383  CB  ALA A  24      15.541  -2.738  24.522  1.00  0.00           C  
ATOM    384  H   ALA A  24      17.738  -3.179  23.130  1.00  0.00           H  
ATOM    385  HA  ALA A  24      16.360  -0.814  24.164  1.00  0.00           H  
ATOM    386  HB1 ALA A  24      14.848  -2.335  25.246  1.00  0.00           H  
ATOM    387  HB2 ALA A  24      15.881  -3.709  24.849  1.00  0.00           H  
ATOM    388  HB3 ALA A  24      15.046  -2.833  23.566  1.00  0.00           H  
TER     389      ALA A  24                                                      
ENDMDL                                                                          
MODEL        3                                                                  
ATOM      1  N   MET A   1      12.942   4.658 -13.752  1.00  0.00           N  
ATOM      2  CA  MET A   1      13.544   4.881 -12.411  1.00  0.00           C  
ATOM      3  C   MET A   1      12.520   5.449 -11.434  1.00  0.00           C  
ATOM      4  O   MET A   1      11.340   5.577 -11.761  1.00  0.00           O  
ATOM      5  CB  MET A   1      14.722   5.845 -12.561  1.00  0.00           C  
ATOM      6  CG  MET A   1      16.050   5.148 -12.811  1.00  0.00           C  
ATOM      7  SD  MET A   1      16.784   4.488 -11.303  1.00  0.00           S  
ATOM      8  CE  MET A   1      18.013   5.740 -10.947  1.00  0.00           C  
ATOM      9  H1  MET A   1      13.718   4.521 -14.429  1.00  0.00           H  
ATOM     10  H2  MET A   1      12.380   5.501 -13.989  1.00  0.00           H  
ATOM     11  H3  MET A   1      12.343   3.811 -13.693  1.00  0.00           H  
ATOM     12  HA  MET A   1      13.904   3.936 -12.034  1.00  0.00           H  
ATOM     13  HB2 MET A   1      14.527   6.509 -13.390  1.00  0.00           H  
ATOM     14  HB3 MET A   1      14.812   6.429 -11.657  1.00  0.00           H  
ATOM     15  HG2 MET A   1      15.889   4.334 -13.503  1.00  0.00           H  
ATOM     16  HG3 MET A   1      16.737   5.859 -13.249  1.00  0.00           H  
ATOM     17  HE1 MET A   1      17.568   6.719 -11.044  1.00  0.00           H  
ATOM     18  HE2 MET A   1      18.833   5.647 -11.644  1.00  0.00           H  
ATOM     19  HE3 MET A   1      18.381   5.608  -9.939  1.00  0.00           H  
ATOM     20  N   ALA A   2      12.980   5.788 -10.234  1.00  0.00           N  
ATOM     21  CA  ALA A   2      12.104   6.342  -9.208  1.00  0.00           C  
ATOM     22  C   ALA A   2      12.505   7.774  -8.858  1.00  0.00           C  
ATOM     23  O   ALA A   2      13.681   8.132  -8.930  1.00  0.00           O  
ATOM     24  CB  ALA A   2      12.127   5.462  -7.966  1.00  0.00           C  
ATOM     25  H   ALA A   2      13.931   5.662 -10.033  1.00  0.00           H  
ATOM     26  HA  ALA A   2      11.096   6.347  -9.598  1.00  0.00           H  
ATOM     27  HB1 ALA A   2      12.807   4.638  -8.122  1.00  0.00           H  
ATOM     28  HB2 ALA A   2      11.135   5.079  -7.778  1.00  0.00           H  
ATOM     29  HB3 ALA A   2      12.455   6.044  -7.117  1.00  0.00           H  
ATOM     30  N   PRO A   3      11.529   8.613  -8.474  1.00  0.00           N  
ATOM     31  CA  PRO A   3      11.787  10.009  -8.114  1.00  0.00           C  
ATOM     32  C   PRO A   3      12.427  10.146  -6.737  1.00  0.00           C  
ATOM     33  O   PRO A   3      12.791   9.152  -6.110  1.00  0.00           O  
ATOM     34  CB  PRO A   3      10.393  10.634  -8.120  1.00  0.00           C  
ATOM     35  CG  PRO A   3       9.476   9.511  -7.778  1.00  0.00           C  
ATOM     36  CD  PRO A   3      10.098   8.269  -8.361  1.00  0.00           C  
ATOM     37  HA  PRO A   3      12.407  10.499  -8.849  1.00  0.00           H  
ATOM     38  HB2 PRO A   3      10.345  11.424  -7.384  1.00  0.00           H  
ATOM     39  HB3 PRO A   3      10.177  11.034  -9.100  1.00  0.00           H  
ATOM     40  HG2 PRO A   3       9.393   9.419  -6.706  1.00  0.00           H  
ATOM     41  HG3 PRO A   3       8.505   9.684  -8.216  1.00  0.00           H  
ATOM     42  HD2 PRO A   3       9.957   7.430  -7.696  1.00  0.00           H  
ATOM     43  HD3 PRO A   3       9.676   8.056  -9.331  1.00  0.00           H  
ATOM     44  N   ARG A   4      12.562  11.384  -6.273  1.00  0.00           N  
ATOM     45  CA  ARG A   4      13.159  11.649  -4.969  1.00  0.00           C  
ATOM     46  C   ARG A   4      12.233  11.209  -3.842  1.00  0.00           C  
ATOM     47  O   ARG A   4      12.671  10.982  -2.713  1.00  0.00           O  
ATOM     48  CB  ARG A   4      13.490  13.136  -4.824  1.00  0.00           C  
ATOM     49  CG  ARG A   4      14.144  13.736  -6.058  1.00  0.00           C  
ATOM     50  CD  ARG A   4      14.739  15.104  -5.764  1.00  0.00           C  
ATOM     51  NE  ARG A   4      14.487  16.055  -6.844  1.00  0.00           N  
ATOM     52  CZ  ARG A   4      13.329  16.687  -7.019  1.00  0.00           C  
ATOM     53  NH1 ARG A   4      12.317  16.475  -6.188  1.00  0.00           N  
ATOM     54  NH2 ARG A   4      13.183  17.536  -8.028  1.00  0.00           N  
ATOM     55  H   ARG A   4      12.253  12.136  -6.819  1.00  0.00           H  
ATOM     56  HA  ARG A   4      14.067  11.080  -4.905  1.00  0.00           H  
ATOM     57  HB2 ARG A   4      12.578  13.679  -4.627  1.00  0.00           H  
ATOM     58  HB3 ARG A   4      14.162  13.263  -3.988  1.00  0.00           H  
ATOM     59  HG2 ARG A   4      14.932  13.077  -6.393  1.00  0.00           H  
ATOM     60  HG3 ARG A   4      13.401  13.836  -6.835  1.00  0.00           H  
ATOM     61  HD2 ARG A   4      14.302  15.485  -4.853  1.00  0.00           H  
ATOM     62  HD3 ARG A   4      15.807  14.998  -5.633  1.00  0.00           H  
ATOM     63  HE  ARG A   4      15.218  16.231  -7.473  1.00  0.00           H  
ATOM     64 HH11 ARG A   4      12.420  15.837  -5.425  1.00  0.00           H  
ATOM     65 HH12 ARG A   4      11.449  16.954  -6.324  1.00  0.00           H  
ATOM     66 HH21 ARG A   4      13.943  17.700  -8.656  1.00  0.00           H  
ATOM     67 HH22 ARG A   4      12.313  18.012  -8.160  1.00  0.00           H  
ATOM     68  N   GLY A   5      10.955  11.084  -4.161  1.00  0.00           N  
ATOM     69  CA  GLY A   5       9.979  10.668  -3.179  1.00  0.00           C  
ATOM     70  C   GLY A   5      10.032   9.177  -2.911  1.00  0.00           C  
ATOM     71  O   GLY A   5       9.682   8.720  -1.823  1.00  0.00           O  
ATOM     72  H   GLY A   5      10.674  11.276  -5.073  1.00  0.00           H  
ATOM     73  HA2 GLY A   5      10.167  11.196  -2.259  1.00  0.00           H  
ATOM     74  HA3 GLY A   5       8.992  10.924  -3.535  1.00  0.00           H  
ATOM     75  N   PHE A   6      10.472   8.418  -3.909  1.00  0.00           N  
ATOM     76  CA  PHE A   6      10.573   6.969  -3.784  1.00  0.00           C  
ATOM     77  C   PHE A   6      11.562   6.581  -2.690  1.00  0.00           C  
ATOM     78  O   PHE A   6      11.481   5.491  -2.125  1.00  0.00           O  
ATOM     79  CB  PHE A   6      10.999   6.353  -5.117  1.00  0.00           C  
ATOM     80  CG  PHE A   6      10.307   5.057  -5.428  1.00  0.00           C  
ATOM     81  CD1 PHE A   6      10.786   3.860  -4.919  1.00  0.00           C  
ATOM     82  CD2 PHE A   6       9.176   5.035  -6.230  1.00  0.00           C  
ATOM     83  CE1 PHE A   6      10.150   2.667  -5.202  1.00  0.00           C  
ATOM     84  CE2 PHE A   6       8.538   3.844  -6.518  1.00  0.00           C  
ATOM     85  CZ  PHE A   6       9.025   2.659  -6.003  1.00  0.00           C  
ATOM     86  H   PHE A   6      10.737   8.842  -4.752  1.00  0.00           H  
ATOM     87  HA  PHE A   6       9.600   6.594  -3.519  1.00  0.00           H  
ATOM     88  HB2 PHE A   6      10.779   7.047  -5.914  1.00  0.00           H  
ATOM     89  HB3 PHE A   6      12.063   6.166  -5.094  1.00  0.00           H  
ATOM     90  HD1 PHE A   6      11.665   3.866  -4.292  1.00  0.00           H  
ATOM     91  HD2 PHE A   6       8.796   5.963  -6.633  1.00  0.00           H  
ATOM     92  HE1 PHE A   6      10.534   1.741  -4.799  1.00  0.00           H  
ATOM     93  HE2 PHE A   6       7.659   3.842  -7.145  1.00  0.00           H  
ATOM     94  HZ  PHE A   6       8.527   1.727  -6.228  1.00  0.00           H  
ATOM     95  N   SER A   7      12.493   7.480  -2.396  1.00  0.00           N  
ATOM     96  CA  SER A   7      13.498   7.235  -1.371  1.00  0.00           C  
ATOM     97  C   SER A   7      13.092   7.878  -0.049  1.00  0.00           C  
ATOM     98  O   SER A   7      13.318   7.316   1.023  1.00  0.00           O  
ATOM     99  CB  SER A   7      14.857   7.776  -1.818  1.00  0.00           C  
ATOM    100  OG  SER A   7      15.917   7.076  -1.190  1.00  0.00           O  
ATOM    101  H   SER A   7      12.504   8.328  -2.882  1.00  0.00           H  
ATOM    102  HA  SER A   7      13.574   6.169  -1.231  1.00  0.00           H  
ATOM    103  HB2 SER A   7      14.953   7.663  -2.888  1.00  0.00           H  
ATOM    104  HB3 SER A   7      14.929   8.822  -1.559  1.00  0.00           H  
ATOM    105  HG  SER A   7      16.740   7.261  -1.649  1.00  0.00           H  
ATOM    106  N   CYS A   8      12.490   9.060  -0.134  1.00  0.00           N  
ATOM    107  CA  CYS A   8      12.050   9.783   1.055  1.00  0.00           C  
ATOM    108  C   CYS A   8      10.925   9.037   1.770  1.00  0.00           C  
ATOM    109  O   CYS A   8      10.660   9.280   2.947  1.00  0.00           O  
ATOM    110  CB  CYS A   8      11.583  11.189   0.677  1.00  0.00           C  
ATOM    111  SG  CYS A   8      12.007  12.459   1.892  1.00  0.00           S  
ATOM    112  H   CYS A   8      12.337   9.456  -1.018  1.00  0.00           H  
ATOM    113  HA  CYS A   8      12.894   9.862   1.724  1.00  0.00           H  
ATOM    114  HB2 CYS A   8      12.035  11.470  -0.262  1.00  0.00           H  
ATOM    115  HB3 CYS A   8      10.508  11.186   0.565  1.00  0.00           H  
ATOM    116  HG  CYS A   8      12.924  12.706   1.755  1.00  0.00           H  
ATOM    117  N   LEU A   9      10.265   8.130   1.055  1.00  0.00           N  
ATOM    118  CA  LEU A   9       9.171   7.356   1.627  1.00  0.00           C  
ATOM    119  C   LEU A   9       9.594   5.912   1.867  1.00  0.00           C  
ATOM    120  O   LEU A   9       9.228   5.309   2.875  1.00  0.00           O  
ATOM    121  CB  LEU A   9       7.949   7.399   0.707  1.00  0.00           C  
ATOM    122  CG  LEU A   9       8.112   6.666  -0.626  1.00  0.00           C  
ATOM    123  CD1 LEU A   9       7.692   5.210  -0.490  1.00  0.00           C  
ATOM    124  CD2 LEU A   9       7.306   7.357  -1.715  1.00  0.00           C  
ATOM    125  H   LEU A   9      10.517   7.976   0.124  1.00  0.00           H  
ATOM    126  HA  LEU A   9       8.914   7.804   2.574  1.00  0.00           H  
ATOM    127  HB2 LEU A   9       7.114   6.961   1.234  1.00  0.00           H  
ATOM    128  HB3 LEU A   9       7.719   8.433   0.498  1.00  0.00           H  
ATOM    129  HG  LEU A   9       9.153   6.687  -0.915  1.00  0.00           H  
ATOM    130 HD11 LEU A   9       7.815   4.706  -1.448  1.00  0.00           H  
ATOM    131 HD12 LEU A   9       8.313   4.721   0.261  1.00  0.00           H  
ATOM    132 HD13 LEU A   9       6.647   5.160  -0.185  1.00  0.00           H  
ATOM    133 HD21 LEU A   9       7.434   6.823  -2.657  1.00  0.00           H  
ATOM    134 HD22 LEU A   9       6.252   7.360  -1.440  1.00  0.00           H  
ATOM    135 HD23 LEU A   9       7.654   8.384  -1.829  1.00  0.00           H  
ATOM    136  N   LEU A  10      10.370   5.360   0.939  1.00  0.00           N  
ATOM    137  CA  LEU A  10      10.841   3.986   1.062  1.00  0.00           C  
ATOM    138  C   LEU A  10      11.650   3.812   2.342  1.00  0.00           C  
ATOM    139  O   LEU A  10      11.619   2.753   2.970  1.00  0.00           O  
ATOM    140  CB  LEU A  10      11.683   3.600  -0.156  1.00  0.00           C  
ATOM    141  CG  LEU A  10      12.397   2.246  -0.057  1.00  0.00           C  
ATOM    142  CD1 LEU A  10      11.740   1.226  -0.976  1.00  0.00           C  
ATOM    143  CD2 LEU A  10      13.873   2.394  -0.393  1.00  0.00           C  
ATOM    144  H   LEU A  10      10.634   5.890   0.157  1.00  0.00           H  
ATOM    145  HA  LEU A  10       9.975   3.344   1.108  1.00  0.00           H  
ATOM    146  HB2 LEU A  10      11.031   3.577  -1.018  1.00  0.00           H  
ATOM    147  HB3 LEU A  10      12.428   4.365  -0.310  1.00  0.00           H  
ATOM    148  HG  LEU A  10      12.318   1.879   0.955  1.00  0.00           H  
ATOM    149 HD11 LEU A  10      12.260   0.272  -0.892  1.00  0.00           H  
ATOM    150 HD12 LEU A  10      10.697   1.097  -0.690  1.00  0.00           H  
ATOM    151 HD13 LEU A  10      11.793   1.579  -2.007  1.00  0.00           H  
ATOM    152 HD21 LEU A  10      14.363   1.424  -0.317  1.00  0.00           H  
ATOM    153 HD22 LEU A  10      13.979   2.776  -1.408  1.00  0.00           H  
ATOM    154 HD23 LEU A  10      14.337   3.090   0.307  1.00  0.00           H  
ATOM    155  N   LEU A  11      12.365   4.863   2.731  1.00  0.00           N  
ATOM    156  CA  LEU A  11      13.171   4.828   3.944  1.00  0.00           C  
ATOM    157  C   LEU A  11      12.286   4.585   5.161  1.00  0.00           C  
ATOM    158  O   LEU A  11      12.712   3.974   6.141  1.00  0.00           O  
ATOM    159  CB  LEU A  11      13.942   6.139   4.110  1.00  0.00           C  
ATOM    160  CG  LEU A  11      15.315   6.003   4.772  1.00  0.00           C  
ATOM    161  CD1 LEU A  11      16.228   7.143   4.345  1.00  0.00           C  
ATOM    162  CD2 LEU A  11      15.175   5.966   6.285  1.00  0.00           C  
ATOM    163  H   LEU A  11      12.343   5.682   2.193  1.00  0.00           H  
ATOM    164  HA  LEU A  11      13.874   4.013   3.854  1.00  0.00           H  
ATOM    165  HB2 LEU A  11      14.077   6.579   3.132  1.00  0.00           H  
ATOM    166  HB3 LEU A  11      13.345   6.811   4.709  1.00  0.00           H  
ATOM    167  HG  LEU A  11      15.769   5.076   4.454  1.00  0.00           H  
ATOM    168 HD11 LEU A  11      17.199   7.030   4.825  1.00  0.00           H  
ATOM    169 HD12 LEU A  11      16.353   7.123   3.263  1.00  0.00           H  
ATOM    170 HD13 LEU A  11      15.785   8.094   4.642  1.00  0.00           H  
ATOM    171 HD21 LEU A  11      16.162   5.869   6.739  1.00  0.00           H  
ATOM    172 HD22 LEU A  11      14.706   6.888   6.629  1.00  0.00           H  
ATOM    173 HD23 LEU A  11      14.558   5.116   6.573  1.00  0.00           H  
ATOM    174  N   LEU A  12      11.047   5.061   5.084  1.00  0.00           N  
ATOM    175  CA  LEU A  12      10.093   4.890   6.174  1.00  0.00           C  
ATOM    176  C   LEU A  12       9.160   3.713   5.895  1.00  0.00           C  
ATOM    177  O   LEU A  12       8.647   3.080   6.818  1.00  0.00           O  
ATOM    178  CB  LEU A  12       9.287   6.180   6.384  1.00  0.00           C  
ATOM    179  CG  LEU A  12       8.015   6.313   5.537  1.00  0.00           C  
ATOM    180  CD1 LEU A  12       6.783   5.989   6.367  1.00  0.00           C  
ATOM    181  CD2 LEU A  12       7.910   7.712   4.947  1.00  0.00           C  
ATOM    182  H   LEU A  12      10.764   5.535   4.272  1.00  0.00           H  
ATOM    183  HA  LEU A  12      10.655   4.679   7.072  1.00  0.00           H  
ATOM    184  HB2 LEU A  12       9.006   6.236   7.426  1.00  0.00           H  
ATOM    185  HB3 LEU A  12       9.930   7.018   6.158  1.00  0.00           H  
ATOM    186  HG  LEU A  12       8.060   5.608   4.720  1.00  0.00           H  
ATOM    187 HD11 LEU A  12       5.891   6.089   5.748  1.00  0.00           H  
ATOM    188 HD12 LEU A  12       6.853   4.968   6.740  1.00  0.00           H  
ATOM    189 HD13 LEU A  12       6.719   6.679   7.209  1.00  0.00           H  
ATOM    190 HD21 LEU A  12       7.002   7.788   4.350  1.00  0.00           H  
ATOM    191 HD22 LEU A  12       7.876   8.445   5.754  1.00  0.00           H  
ATOM    192 HD23 LEU A  12       8.777   7.908   4.317  1.00  0.00           H  
ATOM    193  N   THR A  13       8.946   3.427   4.613  1.00  0.00           N  
ATOM    194  CA  THR A  13       8.078   2.328   4.207  1.00  0.00           C  
ATOM    195  C   THR A  13       8.718   0.981   4.529  1.00  0.00           C  
ATOM    196  O   THR A  13       8.022   0.000   4.791  1.00  0.00           O  
ATOM    197  CB  THR A  13       7.775   2.418   2.709  1.00  0.00           C  
ATOM    198  OG1 THR A  13       7.172   3.677   2.389  1.00  0.00           O  
ATOM    199  CG2 THR A  13       6.845   1.301   2.288  1.00  0.00           C  
ATOM    200  H   THR A  13       9.383   3.968   3.924  1.00  0.00           H  
ATOM    201  HA  THR A  13       7.154   2.415   4.757  1.00  0.00           H  
ATOM    202  HB  THR A  13       8.703   2.336   2.157  1.00  0.00           H  
ATOM    203  HG1 THR A  13       7.772   4.389   2.623  1.00  0.00           H  
ATOM    204 HG21 THR A  13       6.642   1.380   1.220  1.00  0.00           H  
ATOM    205 HG22 THR A  13       7.314   0.339   2.497  1.00  0.00           H  
ATOM    206 HG23 THR A  13       5.911   1.377   2.842  1.00  0.00           H  
ATOM    207  N   GLY A  14      10.046   0.941   4.506  1.00  0.00           N  
ATOM    208  CA  GLY A  14      10.756  -0.290   4.798  1.00  0.00           C  
ATOM    209  C   GLY A  14      10.620  -0.710   6.247  1.00  0.00           C  
ATOM    210  O   GLY A  14      11.572  -0.612   7.021  1.00  0.00           O  
ATOM    211  H   GLY A  14      10.548   1.755   4.290  1.00  0.00           H  
ATOM    212  HA2 GLY A  14      10.365  -1.076   4.168  1.00  0.00           H  
ATOM    213  HA3 GLY A  14      11.803  -0.150   4.572  1.00  0.00           H  
ATOM    214  N   GLU A  15       9.432  -1.177   6.617  1.00  0.00           N  
ATOM    215  CA  GLU A  15       9.172  -1.612   7.984  1.00  0.00           C  
ATOM    216  C   GLU A  15       8.962  -3.122   8.043  1.00  0.00           C  
ATOM    217  O   GLU A  15       9.517  -3.803   8.905  1.00  0.00           O  
ATOM    218  CB  GLU A  15       7.945  -0.893   8.545  1.00  0.00           C  
ATOM    219  CG  GLU A  15       7.806  -1.013  10.054  1.00  0.00           C  
ATOM    220  CD  GLU A  15       6.371  -1.232  10.493  1.00  0.00           C  
ATOM    221  OE1 GLU A  15       5.765  -2.234  10.058  1.00  0.00           O  
ATOM    222  OE2 GLU A  15       5.855  -0.403  11.271  1.00  0.00           O  
ATOM    223  H   GLU A  15       8.712  -1.230   5.954  1.00  0.00           H  
ATOM    224  HA  GLU A  15      10.034  -1.358   8.582  1.00  0.00           H  
ATOM    225  HB2 GLU A  15       8.011   0.155   8.294  1.00  0.00           H  
ATOM    226  HB3 GLU A  15       7.058  -1.308   8.090  1.00  0.00           H  
ATOM    227  HG2 GLU A  15       8.401  -1.848  10.393  1.00  0.00           H  
ATOM    228  HG3 GLU A  15       8.172  -0.104  10.510  1.00  0.00           H  
ATOM    229  N   ILE A  16       8.157  -3.639   7.120  1.00  0.00           N  
ATOM    230  CA  ILE A  16       7.873  -5.069   7.067  1.00  0.00           C  
ATOM    231  C   ILE A  16       8.954  -5.829   6.299  1.00  0.00           C  
ATOM    232  O   ILE A  16       8.912  -7.055   6.206  1.00  0.00           O  
ATOM    233  CB  ILE A  16       6.507  -5.346   6.412  1.00  0.00           C  
ATOM    234  CG1 ILE A  16       5.430  -4.454   7.032  1.00  0.00           C  
ATOM    235  CG2 ILE A  16       6.136  -6.814   6.559  1.00  0.00           C  
ATOM    236  CD1 ILE A  16       4.103  -4.514   6.304  1.00  0.00           C  
ATOM    237  H   ILE A  16       7.744  -3.045   6.460  1.00  0.00           H  
ATOM    238  HA  ILE A  16       7.843  -5.438   8.081  1.00  0.00           H  
ATOM    239  HB  ILE A  16       6.586  -5.124   5.359  1.00  0.00           H  
ATOM    240 HG12 ILE A  16       5.251  -4.762   8.062  1.00  0.00           H  
ATOM    241 HG13 ILE A  16       5.764  -3.416   7.016  1.00  0.00           H  
ATOM    242 HG21 ILE A  16       5.169  -6.994   6.091  1.00  0.00           H  
ATOM    243 HG22 ILE A  16       6.894  -7.431   6.074  1.00  0.00           H  
ATOM    244 HG23 ILE A  16       6.082  -7.072   7.616  1.00  0.00           H  
ATOM    245 HD11 ILE A  16       3.387  -3.858   6.798  1.00  0.00           H  
ATOM    246 HD12 ILE A  16       4.240  -4.192   5.272  1.00  0.00           H  
ATOM    247 HD13 ILE A  16       3.726  -5.537   6.318  1.00  0.00           H  
ATOM    248  N   ASP A  17       9.922  -5.098   5.750  1.00  0.00           N  
ATOM    249  CA  ASP A  17      11.007  -5.712   4.993  1.00  0.00           C  
ATOM    250  C   ASP A  17      12.342  -5.516   5.703  1.00  0.00           C  
ATOM    251  O   ASP A  17      13.387  -5.404   5.061  1.00  0.00           O  
ATOM    252  CB  ASP A  17      11.073  -5.123   3.584  1.00  0.00           C  
ATOM    253  CG  ASP A  17      11.528  -6.137   2.554  1.00  0.00           C  
ATOM    254  OD1 ASP A  17      10.918  -7.224   2.481  1.00  0.00           O  
ATOM    255  OD2 ASP A  17      12.495  -5.844   1.819  1.00  0.00           O  
ATOM    256  H   ASP A  17       9.907  -4.125   5.855  1.00  0.00           H  
ATOM    257  HA  ASP A  17      10.802  -6.771   4.922  1.00  0.00           H  
ATOM    258  HB2 ASP A  17      10.094  -4.766   3.303  1.00  0.00           H  
ATOM    259  HB3 ASP A  17      11.768  -4.295   3.580  1.00  0.00           H  
ATOM    260  N   LEU A  18      12.302  -5.477   7.031  1.00  0.00           N  
ATOM    261  CA  LEU A  18      13.509  -5.295   7.828  1.00  0.00           C  
ATOM    262  C   LEU A  18      13.608  -6.360   8.918  1.00  0.00           C  
ATOM    263  O   LEU A  18      13.325  -6.094  10.085  1.00  0.00           O  
ATOM    264  CB  LEU A  18      13.523  -3.900   8.457  1.00  0.00           C  
ATOM    265  CG  LEU A  18      14.875  -3.457   9.018  1.00  0.00           C  
ATOM    266  CD1 LEU A  18      15.702  -2.775   7.939  1.00  0.00           C  
ATOM    267  CD2 LEU A  18      14.680  -2.530  10.209  1.00  0.00           C  
ATOM    268  H   LEU A  18      11.438  -5.572   7.485  1.00  0.00           H  
ATOM    269  HA  LEU A  18      14.358  -5.390   7.169  1.00  0.00           H  
ATOM    270  HB2 LEU A  18      13.217  -3.187   7.706  1.00  0.00           H  
ATOM    271  HB3 LEU A  18      12.803  -3.883   9.261  1.00  0.00           H  
ATOM    272  HG  LEU A  18      15.420  -4.326   9.355  1.00  0.00           H  
ATOM    273 HD11 LEU A  18      16.661  -2.466   8.356  1.00  0.00           H  
ATOM    274 HD12 LEU A  18      15.871  -3.470   7.117  1.00  0.00           H  
ATOM    275 HD13 LEU A  18      15.168  -1.899   7.571  1.00  0.00           H  
ATOM    276 HD21 LEU A  18      15.652  -2.224  10.595  1.00  0.00           H  
ATOM    277 HD22 LEU A  18      14.121  -1.648   9.895  1.00  0.00           H  
ATOM    278 HD23 LEU A  18      14.127  -3.052  10.989  1.00  0.00           H  
ATOM    279  N   PRO A  19      14.015  -7.586   8.547  1.00  0.00           N  
ATOM    280  CA  PRO A  19      14.151  -8.693   9.498  1.00  0.00           C  
ATOM    281  C   PRO A  19      15.327  -8.498  10.449  1.00  0.00           C  
ATOM    282  O   PRO A  19      16.424  -9.002  10.208  1.00  0.00           O  
ATOM    283  CB  PRO A  19      14.388  -9.908   8.598  1.00  0.00           C  
ATOM    284  CG  PRO A  19      14.992  -9.348   7.358  1.00  0.00           C  
ATOM    285  CD  PRO A  19      14.373  -7.989   7.174  1.00  0.00           C  
ATOM    286  HA  PRO A  19      13.248  -8.837  10.071  1.00  0.00           H  
ATOM    287  HB2 PRO A  19      15.060 -10.597   9.090  1.00  0.00           H  
ATOM    288  HB3 PRO A  19      13.447 -10.396   8.393  1.00  0.00           H  
ATOM    289  HG2 PRO A  19      16.061  -9.260   7.477  1.00  0.00           H  
ATOM    290  HG3 PRO A  19      14.757  -9.982   6.516  1.00  0.00           H  
ATOM    291  HD2 PRO A  19      15.090  -7.303   6.746  1.00  0.00           H  
ATOM    292  HD3 PRO A  19      13.494  -8.055   6.550  1.00  0.00           H  
ATOM    293  N   VAL A  20      15.091  -7.764  11.530  1.00  0.00           N  
ATOM    294  CA  VAL A  20      16.129  -7.501  12.518  1.00  0.00           C  
ATOM    295  C   VAL A  20      16.050  -8.490  13.676  1.00  0.00           C  
ATOM    296  O   VAL A  20      17.065  -8.830  14.286  1.00  0.00           O  
ATOM    297  CB  VAL A  20      16.027  -6.069  13.075  1.00  0.00           C  
ATOM    298  CG1 VAL A  20      16.460  -5.055  12.027  1.00  0.00           C  
ATOM    299  CG2 VAL A  20      14.612  -5.781  13.553  1.00  0.00           C  
ATOM    300  H   VAL A  20      14.196  -7.389  11.667  1.00  0.00           H  
ATOM    301  HA  VAL A  20      17.088  -7.608  12.031  1.00  0.00           H  
ATOM    302  HB  VAL A  20      16.694  -5.985  13.921  1.00  0.00           H  
ATOM    303 HG11 VAL A  20      16.381  -4.049  12.439  1.00  0.00           H  
ATOM    304 HG12 VAL A  20      17.493  -5.248  11.738  1.00  0.00           H  
ATOM    305 HG13 VAL A  20      15.817  -5.139  11.151  1.00  0.00           H  
ATOM    306 HG21 VAL A  20      14.559  -4.765  13.942  1.00  0.00           H  
ATOM    307 HG22 VAL A  20      13.917  -5.887  12.719  1.00  0.00           H  
ATOM    308 HG23 VAL A  20      14.344  -6.486  14.340  1.00  0.00           H  
ATOM    309  N   LYS A  21      14.839  -8.949  13.975  1.00  0.00           N  
ATOM    310  CA  LYS A  21      14.628  -9.899  15.060  1.00  0.00           C  
ATOM    311  C   LYS A  21      13.687 -11.018  14.628  1.00  0.00           C  
ATOM    312  O   LYS A  21      13.961 -12.197  14.855  1.00  0.00           O  
ATOM    313  CB  LYS A  21      14.061  -9.185  16.288  1.00  0.00           C  
ATOM    314  CG  LYS A  21      12.855  -8.312  15.981  1.00  0.00           C  
ATOM    315  CD  LYS A  21      12.865  -7.036  16.808  1.00  0.00           C  
ATOM    316  CE  LYS A  21      12.586  -7.320  18.275  1.00  0.00           C  
ATOM    317  NZ  LYS A  21      11.164  -7.056  18.631  1.00  0.00           N  
ATOM    318  H   LYS A  21      14.069  -8.640  13.452  1.00  0.00           H  
ATOM    319  HA  LYS A  21      15.585 -10.328  15.314  1.00  0.00           H  
ATOM    320  HB2 LYS A  21      13.765  -9.927  17.016  1.00  0.00           H  
ATOM    321  HB3 LYS A  21      14.831  -8.560  16.715  1.00  0.00           H  
ATOM    322  HG2 LYS A  21      12.869  -8.050  14.934  1.00  0.00           H  
ATOM    323  HG3 LYS A  21      11.955  -8.867  16.204  1.00  0.00           H  
ATOM    324  HD2 LYS A  21      13.835  -6.569  16.720  1.00  0.00           H  
ATOM    325  HD3 LYS A  21      12.106  -6.368  16.428  1.00  0.00           H  
ATOM    326  HE2 LYS A  21      12.812  -8.355  18.478  1.00  0.00           H  
ATOM    327  HE3 LYS A  21      13.222  -6.688  18.878  1.00  0.00           H  
ATOM    328  HZ1 LYS A  21      10.565  -7.846  18.320  1.00  0.00           H  
ATOM    329  HZ2 LYS A  21      10.836  -6.184  18.171  1.00  0.00           H  
ATOM    330  HZ3 LYS A  21      11.068  -6.947  19.662  1.00  0.00           H  
ATOM    331  N   ARG A  22      12.576 -10.642  14.004  1.00  0.00           N  
ATOM    332  CA  ARG A  22      11.593 -11.614  13.540  1.00  0.00           C  
ATOM    333  C   ARG A  22      12.035 -12.251  12.227  1.00  0.00           C  
ATOM    334  O   ARG A  22      11.568 -11.873  11.152  1.00  0.00           O  
ATOM    335  CB  ARG A  22      10.228 -10.946  13.362  1.00  0.00           C  
ATOM    336  CG  ARG A  22       9.688 -10.318  14.637  1.00  0.00           C  
ATOM    337  CD  ARG A  22       8.657 -11.213  15.305  1.00  0.00           C  
ATOM    338  NE  ARG A  22       7.291 -10.821  14.967  1.00  0.00           N  
ATOM    339  CZ  ARG A  22       6.212 -11.266  15.606  1.00  0.00           C  
ATOM    340  NH1 ARG A  22       6.334 -12.117  16.617  1.00  0.00           N  
ATOM    341  NH2 ARG A  22       5.006 -10.858  15.233  1.00  0.00           N  
ATOM    342  H   ARG A  22      12.413  -9.688  13.851  1.00  0.00           H  
ATOM    343  HA  ARG A  22      11.510 -12.385  14.291  1.00  0.00           H  
ATOM    344  HB2 ARG A  22      10.314 -10.172  12.614  1.00  0.00           H  
ATOM    345  HB3 ARG A  22       9.519 -11.685  13.021  1.00  0.00           H  
ATOM    346  HG2 ARG A  22      10.507 -10.156  15.322  1.00  0.00           H  
ATOM    347  HG3 ARG A  22       9.228  -9.372  14.394  1.00  0.00           H  
ATOM    348  HD2 ARG A  22       8.819 -12.231  14.982  1.00  0.00           H  
ATOM    349  HD3 ARG A  22       8.785 -11.150  16.376  1.00  0.00           H  
ATOM    350  HE  ARG A  22       7.171 -10.193  14.224  1.00  0.00           H  
ATOM    351 HH11 ARG A  22       7.240 -12.427  16.903  1.00  0.00           H  
ATOM    352 HH12 ARG A  22       5.519 -12.447  17.093  1.00  0.00           H  
ATOM    353 HH21 ARG A  22       4.907 -10.217  14.472  1.00  0.00           H  
ATOM    354 HH22 ARG A  22       4.195 -11.193  15.713  1.00  0.00           H  
ATOM    355  N   ARG A  23      12.940 -13.221  12.320  1.00  0.00           N  
ATOM    356  CA  ARG A  23      13.446 -13.911  11.140  1.00  0.00           C  
ATOM    357  C   ARG A  23      12.742 -15.251  10.950  1.00  0.00           C  
ATOM    358  O   ARG A  23      13.353 -16.229  10.518  1.00  0.00           O  
ATOM    359  CB  ARG A  23      14.955 -14.126  11.257  1.00  0.00           C  
ATOM    360  CG  ARG A  23      15.352 -15.032  12.412  1.00  0.00           C  
ATOM    361  CD  ARG A  23      15.804 -14.230  13.622  1.00  0.00           C  
ATOM    362  NE  ARG A  23      16.923 -14.864  14.313  1.00  0.00           N  
ATOM    363  CZ  ARG A  23      18.131 -15.025  13.776  1.00  0.00           C  
ATOM    364  NH1 ARG A  23      18.380 -14.600  12.544  1.00  0.00           N  
ATOM    365  NH2 ARG A  23      19.093 -15.614  14.475  1.00  0.00           N  
ATOM    366  H   ARG A  23      13.274 -13.479  13.205  1.00  0.00           H  
ATOM    367  HA  ARG A  23      13.246 -13.288  10.280  1.00  0.00           H  
ATOM    368  HB2 ARG A  23      15.317 -14.568  10.341  1.00  0.00           H  
ATOM    369  HB3 ARG A  23      15.434 -13.169  11.399  1.00  0.00           H  
ATOM    370  HG2 ARG A  23      14.502 -15.636  12.692  1.00  0.00           H  
ATOM    371  HG3 ARG A  23      16.162 -15.673  12.093  1.00  0.00           H  
ATOM    372  HD2 ARG A  23      16.108 -13.247  13.292  1.00  0.00           H  
ATOM    373  HD3 ARG A  23      14.975 -14.138  14.307  1.00  0.00           H  
ATOM    374  HE  ARG A  23      16.766 -15.188  15.225  1.00  0.00           H  
ATOM    375 HH11 ARG A  23      17.659 -14.156  12.012  1.00  0.00           H  
ATOM    376 HH12 ARG A  23      19.290 -14.724  12.148  1.00  0.00           H  
ATOM    377 HH21 ARG A  23      18.911 -15.935  15.404  1.00  0.00           H  
ATOM    378 HH22 ARG A  23      20.000 -15.735  14.073  1.00  0.00           H  
ATOM    379  N   ALA A  24      11.453 -15.288  11.274  1.00  0.00           N  
ATOM    380  CA  ALA A  24      10.668 -16.508  11.139  1.00  0.00           C  
ATOM    381  C   ALA A  24       9.327 -16.226  10.470  1.00  0.00           C  
ATOM    382  O   ALA A  24       8.952 -16.905   9.517  1.00  0.00           O  
ATOM    383  CB  ALA A  24      10.455 -17.152  12.501  1.00  0.00           C  
ATOM    384  H   ALA A  24      11.022 -14.477  11.613  1.00  0.00           H  
ATOM    385  HA  ALA A  24      11.227 -17.199  10.524  1.00  0.00           H  
ATOM    386  HB1 ALA A  24      11.413 -17.390  12.940  1.00  0.00           H  
ATOM    387  HB2 ALA A  24       9.878 -18.057  12.385  1.00  0.00           H  
ATOM    388  HB3 ALA A  24       9.924 -16.466  13.145  1.00  0.00           H  
TER     389      ALA A  24                                                      
ENDMDL                                                                          
MODEL        4                                                                  
ATOM      1  N   MET A   1      13.217   5.345 -13.272  1.00  0.00           N  
ATOM      2  CA  MET A   1      13.146   6.819 -13.097  1.00  0.00           C  
ATOM      3  C   MET A   1      12.244   7.193 -11.926  1.00  0.00           C  
ATOM      4  O   MET A   1      11.059   7.474 -12.108  1.00  0.00           O  
ATOM      5  CB  MET A   1      12.617   7.439 -14.390  1.00  0.00           C  
ATOM      6  CG  MET A   1      12.515   8.955 -14.342  1.00  0.00           C  
ATOM      7  SD  MET A   1      13.903   9.770 -15.154  1.00  0.00           S  
ATOM      8  CE  MET A   1      13.115  10.378 -16.643  1.00  0.00           C  
ATOM      9  H1  MET A   1      13.661   5.156 -14.193  1.00  0.00           H  
ATOM     10  H2  MET A   1      12.244   4.976 -13.241  1.00  0.00           H  
ATOM     11  H3  MET A   1      13.790   4.959 -12.494  1.00  0.00           H  
ATOM     12  HA  MET A   1      14.142   7.191 -12.906  1.00  0.00           H  
ATOM     13  HB2 MET A   1      13.276   7.169 -15.202  1.00  0.00           H  
ATOM     14  HB3 MET A   1      11.633   7.040 -14.590  1.00  0.00           H  
ATOM     15  HG2 MET A   1      11.603   9.257 -14.832  1.00  0.00           H  
ATOM     16  HG3 MET A   1      12.487   9.267 -13.308  1.00  0.00           H  
ATOM     17  HE1 MET A   1      12.846  11.415 -16.510  1.00  0.00           H  
ATOM     18  HE2 MET A   1      12.226   9.798 -16.841  1.00  0.00           H  
ATOM     19  HE3 MET A   1      13.798  10.286 -17.474  1.00  0.00           H  
ATOM     20  N   ALA A   2      12.811   7.193 -10.724  1.00  0.00           N  
ATOM     21  CA  ALA A   2      12.057   7.531  -9.523  1.00  0.00           C  
ATOM     22  C   ALA A   2      12.483   8.891  -8.972  1.00  0.00           C  
ATOM     23  O   ALA A   2      13.662   9.244  -9.016  1.00  0.00           O  
ATOM     24  CB  ALA A   2      12.237   6.452  -8.467  1.00  0.00           C  
ATOM     25  H   ALA A   2      13.759   6.960 -10.643  1.00  0.00           H  
ATOM     26  HA  ALA A   2      11.011   7.573  -9.788  1.00  0.00           H  
ATOM     27  HB1 ALA A   2      13.204   6.562  -8.001  1.00  0.00           H  
ATOM     28  HB2 ALA A   2      12.168   5.480  -8.931  1.00  0.00           H  
ATOM     29  HB3 ALA A   2      11.464   6.549  -7.719  1.00  0.00           H  
ATOM     30  N   PRO A   3      11.526   9.675  -8.443  1.00  0.00           N  
ATOM     31  CA  PRO A   3      11.813  10.998  -7.885  1.00  0.00           C  
ATOM     32  C   PRO A   3      12.424  10.920  -6.491  1.00  0.00           C  
ATOM     33  O   PRO A   3      12.682   9.833  -5.974  1.00  0.00           O  
ATOM     34  CB  PRO A   3      10.435  11.653  -7.830  1.00  0.00           C  
ATOM     35  CG  PRO A   3       9.488  10.519  -7.636  1.00  0.00           C  
ATOM     36  CD  PRO A   3      10.092   9.336  -8.349  1.00  0.00           C  
ATOM     37  HA  PRO A   3      12.461  11.567  -8.530  1.00  0.00           H  
ATOM     38  HB2 PRO A   3      10.396  12.348  -7.004  1.00  0.00           H  
ATOM     39  HB3 PRO A   3      10.242  12.173  -8.757  1.00  0.00           H  
ATOM     40  HG2 PRO A   3       9.383  10.306  -6.583  1.00  0.00           H  
ATOM     41  HG3 PRO A   3       8.529  10.765  -8.067  1.00  0.00           H  
ATOM     42  HD2 PRO A   3       9.948   8.436  -7.772  1.00  0.00           H  
ATOM     43  HD3 PRO A   3       9.658   9.228  -9.332  1.00  0.00           H  
ATOM     44  N   ARG A   4      12.652  12.082  -5.885  1.00  0.00           N  
ATOM     45  CA  ARG A   4      13.232  12.144  -4.548  1.00  0.00           C  
ATOM     46  C   ARG A   4      12.263  11.601  -3.508  1.00  0.00           C  
ATOM     47  O   ARG A   4      12.666  11.153  -2.434  1.00  0.00           O  
ATOM     48  CB  ARG A   4      13.625  13.582  -4.201  1.00  0.00           C  
ATOM     49  CG  ARG A   4      14.446  14.265  -5.284  1.00  0.00           C  
ATOM     50  CD  ARG A   4      15.938  14.086  -5.052  1.00  0.00           C  
ATOM     51  NE  ARG A   4      16.651  15.361  -5.060  1.00  0.00           N  
ATOM     52  CZ  ARG A   4      16.758  16.144  -6.130  1.00  0.00           C  
ATOM     53  NH1 ARG A   4      16.200  15.787  -7.280  1.00  0.00           N  
ATOM     54  NH2 ARG A   4      17.424  17.289  -6.051  1.00  0.00           N  
ATOM     55  H   ARG A   4      12.423  12.914  -6.347  1.00  0.00           H  
ATOM     56  HA  ARG A   4      14.111  11.529  -4.547  1.00  0.00           H  
ATOM     57  HB2 ARG A   4      12.727  14.160  -4.042  1.00  0.00           H  
ATOM     58  HB3 ARG A   4      14.205  13.574  -3.291  1.00  0.00           H  
ATOM     59  HG2 ARG A   4      14.188  13.840  -6.241  1.00  0.00           H  
ATOM     60  HG3 ARG A   4      14.215  15.321  -5.282  1.00  0.00           H  
ATOM     61  HD2 ARG A   4      16.087  13.607  -4.095  1.00  0.00           H  
ATOM     62  HD3 ARG A   4      16.337  13.456  -5.834  1.00  0.00           H  
ATOM     63  HE  ARG A   4      17.072  15.649  -4.223  1.00  0.00           H  
ATOM     64 HH11 ARG A   4      15.698  14.926  -7.348  1.00  0.00           H  
ATOM     65 HH12 ARG A   4      16.285  16.380  -8.082  1.00  0.00           H  
ATOM     66 HH21 ARG A   4      17.845  17.562  -5.186  1.00  0.00           H  
ATOM     67 HH22 ARG A   4      17.505  17.877  -6.856  1.00  0.00           H  
ATOM     68  N   GLY A   5      10.983  11.641  -3.841  1.00  0.00           N  
ATOM     69  CA  GLY A   5       9.964  11.149  -2.941  1.00  0.00           C  
ATOM     70  C   GLY A   5       9.974   9.638  -2.837  1.00  0.00           C  
ATOM     71  O   GLY A   5       9.575   9.074  -1.818  1.00  0.00           O  
ATOM     72  H   GLY A   5      10.733  12.004  -4.708  1.00  0.00           H  
ATOM     73  HA2 GLY A   5      10.131  11.570  -1.964  1.00  0.00           H  
ATOM     74  HA3 GLY A   5       8.996  11.468  -3.300  1.00  0.00           H  
ATOM     75  N   PHE A   6      10.436   8.980  -3.896  1.00  0.00           N  
ATOM     76  CA  PHE A   6      10.501   7.527  -3.924  1.00  0.00           C  
ATOM     77  C   PHE A   6      11.503   7.007  -2.900  1.00  0.00           C  
ATOM     78  O   PHE A   6      11.385   5.882  -2.413  1.00  0.00           O  
ATOM     79  CB  PHE A   6      10.882   7.043  -5.324  1.00  0.00           C  
ATOM     80  CG  PHE A   6      10.113   5.833  -5.769  1.00  0.00           C  
ATOM     81  CD1 PHE A   6      10.449   4.572  -5.301  1.00  0.00           C  
ATOM     82  CD2 PHE A   6       9.053   5.955  -6.653  1.00  0.00           C  
ATOM     83  CE1 PHE A   6       9.742   3.457  -5.708  1.00  0.00           C  
ATOM     84  CE2 PHE A   6       8.342   4.844  -7.063  1.00  0.00           C  
ATOM     85  CZ  PHE A   6       8.687   3.592  -6.590  1.00  0.00           C  
ATOM     86  H   PHE A   6      10.741   9.486  -4.678  1.00  0.00           H  
ATOM     87  HA  PHE A   6       9.525   7.148  -3.675  1.00  0.00           H  
ATOM     88  HB2 PHE A   6      10.696   7.836  -6.034  1.00  0.00           H  
ATOM     89  HB3 PHE A   6      11.933   6.795  -5.338  1.00  0.00           H  
ATOM     90  HD1 PHE A   6      11.272   4.465  -4.612  1.00  0.00           H  
ATOM     91  HD2 PHE A   6       8.783   6.933  -7.024  1.00  0.00           H  
ATOM     92  HE1 PHE A   6      10.012   2.480  -5.336  1.00  0.00           H  
ATOM     93  HE2 PHE A   6       7.517   4.953  -7.752  1.00  0.00           H  
ATOM     94  HZ  PHE A   6       8.132   2.722  -6.908  1.00  0.00           H  
ATOM     95  N   SER A   7      12.485   7.838  -2.574  1.00  0.00           N  
ATOM     96  CA  SER A   7      13.508   7.470  -1.602  1.00  0.00           C  
ATOM     97  C   SER A   7      13.030   7.766  -0.185  1.00  0.00           C  
ATOM     98  O   SER A   7      13.125   6.918   0.703  1.00  0.00           O  
ATOM     99  CB  SER A   7      14.807   8.227  -1.886  1.00  0.00           C  
ATOM    100  OG  SER A   7      15.779   7.963  -0.889  1.00  0.00           O  
ATOM    101  H   SER A   7      12.519   8.720  -2.993  1.00  0.00           H  
ATOM    102  HA  SER A   7      13.689   6.410  -1.696  1.00  0.00           H  
ATOM    103  HB2 SER A   7      15.199   7.919  -2.843  1.00  0.00           H  
ATOM    104  HB3 SER A   7      14.606   9.288  -1.903  1.00  0.00           H  
ATOM    105  HG  SER A   7      16.565   8.486  -1.061  1.00  0.00           H  
ATOM    106  N   CYS A   8      12.511   8.973   0.018  1.00  0.00           N  
ATOM    107  CA  CYS A   8      12.011   9.377   1.327  1.00  0.00           C  
ATOM    108  C   CYS A   8      10.876   8.464   1.780  1.00  0.00           C  
ATOM    109  O   CYS A   8      10.617   8.326   2.975  1.00  0.00           O  
ATOM    110  CB  CYS A   8      11.529  10.829   1.286  1.00  0.00           C  
ATOM    111  SG  CYS A   8      12.845  12.050   1.493  1.00  0.00           S  
ATOM    112  H   CYS A   8      12.458   9.604  -0.730  1.00  0.00           H  
ATOM    113  HA  CYS A   8      12.825   9.298   2.032  1.00  0.00           H  
ATOM    114  HB2 CYS A   8      11.056  11.016   0.332  1.00  0.00           H  
ATOM    115  HB3 CYS A   8      10.808  10.983   2.075  1.00  0.00           H  
ATOM    116  HG  CYS A   8      13.533  11.655   2.034  1.00  0.00           H  
ATOM    117  N   LEU A   9      10.204   7.839   0.818  1.00  0.00           N  
ATOM    118  CA  LEU A   9       9.100   6.935   1.114  1.00  0.00           C  
ATOM    119  C   LEU A   9       9.624   5.555   1.493  1.00  0.00           C  
ATOM    120  O   LEU A   9       9.279   5.017   2.545  1.00  0.00           O  
ATOM    121  CB  LEU A   9       8.162   6.828  -0.091  1.00  0.00           C  
ATOM    122  CG  LEU A   9       6.936   7.739  -0.042  1.00  0.00           C  
ATOM    123  CD1 LEU A   9       7.341   9.192  -0.238  1.00  0.00           C  
ATOM    124  CD2 LEU A   9       5.921   7.322  -1.097  1.00  0.00           C  
ATOM    125  H   LEU A   9      10.459   7.986  -0.115  1.00  0.00           H  
ATOM    126  HA  LEU A   9       8.553   7.343   1.951  1.00  0.00           H  
ATOM    127  HB2 LEU A   9       8.727   7.065  -0.981  1.00  0.00           H  
ATOM    128  HB3 LEU A   9       7.820   5.806  -0.165  1.00  0.00           H  
ATOM    129  HG  LEU A   9       6.467   7.651   0.927  1.00  0.00           H  
ATOM    130 HD11 LEU A   9       6.455   9.825  -0.200  1.00  0.00           H  
ATOM    131 HD12 LEU A   9       8.031   9.486   0.553  1.00  0.00           H  
ATOM    132 HD13 LEU A   9       7.829   9.306  -1.206  1.00  0.00           H  
ATOM    133 HD21 LEU A   9       5.054   7.981  -1.048  1.00  0.00           H  
ATOM    134 HD22 LEU A   9       6.375   7.391  -2.085  1.00  0.00           H  
ATOM    135 HD23 LEU A   9       5.607   6.294  -0.912  1.00  0.00           H  
ATOM    136  N   LEU A  10      10.459   4.988   0.629  1.00  0.00           N  
ATOM    137  CA  LEU A  10      11.033   3.670   0.874  1.00  0.00           C  
ATOM    138  C   LEU A  10      11.846   3.669   2.165  1.00  0.00           C  
ATOM    139  O   LEU A  10      11.835   2.694   2.916  1.00  0.00           O  
ATOM    140  CB  LEU A  10      11.913   3.245  -0.303  1.00  0.00           C  
ATOM    141  CG  LEU A  10      12.690   1.942  -0.096  1.00  0.00           C  
ATOM    142  CD1 LEU A  10      12.738   1.137  -1.386  1.00  0.00           C  
ATOM    143  CD2 LEU A  10      14.098   2.237   0.402  1.00  0.00           C  
ATOM    144  H   LEU A  10      10.697   5.468  -0.192  1.00  0.00           H  
ATOM    145  HA  LEU A  10      10.219   2.969   0.976  1.00  0.00           H  
ATOM    146  HB2 LEU A  10      11.280   3.128  -1.170  1.00  0.00           H  
ATOM    147  HB3 LEU A  10      12.623   4.034  -0.499  1.00  0.00           H  
ATOM    148  HG  LEU A  10      12.188   1.346   0.652  1.00  0.00           H  
ATOM    149 HD11 LEU A  10      13.295   0.214  -1.219  1.00  0.00           H  
ATOM    150 HD12 LEU A  10      11.723   0.895  -1.702  1.00  0.00           H  
ATOM    151 HD13 LEU A  10      13.230   1.722  -2.162  1.00  0.00           H  
ATOM    152 HD21 LEU A  10      14.637   1.300   0.544  1.00  0.00           H  
ATOM    153 HD22 LEU A  10      14.622   2.850  -0.330  1.00  0.00           H  
ATOM    154 HD23 LEU A  10      14.043   2.771   1.351  1.00  0.00           H  
ATOM    155  N   LEU A  11      12.545   4.771   2.420  1.00  0.00           N  
ATOM    156  CA  LEU A  11      13.357   4.899   3.625  1.00  0.00           C  
ATOM    157  C   LEU A  11      12.505   4.664   4.868  1.00  0.00           C  
ATOM    158  O   LEU A  11      12.991   4.162   5.882  1.00  0.00           O  
ATOM    159  CB  LEU A  11      14.004   6.283   3.688  1.00  0.00           C  
ATOM    160  CG  LEU A  11      15.346   6.405   2.963  1.00  0.00           C  
ATOM    161  CD1 LEU A  11      15.538   7.816   2.430  1.00  0.00           C  
ATOM    162  CD2 LEU A  11      16.488   6.024   3.893  1.00  0.00           C  
ATOM    163  H   LEU A  11      12.511   5.518   1.785  1.00  0.00           H  
ATOM    164  HA  LEU A  11      14.131   4.148   3.585  1.00  0.00           H  
ATOM    165  HB2 LEU A  11      13.318   6.999   3.255  1.00  0.00           H  
ATOM    166  HB3 LEU A  11      14.157   6.540   4.725  1.00  0.00           H  
ATOM    167  HG  LEU A  11      15.356   5.727   2.123  1.00  0.00           H  
ATOM    168 HD11 LEU A  11      16.498   7.884   1.918  1.00  0.00           H  
ATOM    169 HD12 LEU A  11      14.736   8.053   1.730  1.00  0.00           H  
ATOM    170 HD13 LEU A  11      15.518   8.524   3.258  1.00  0.00           H  
ATOM    171 HD21 LEU A  11      17.435   6.116   3.361  1.00  0.00           H  
ATOM    172 HD22 LEU A  11      16.491   6.689   4.757  1.00  0.00           H  
ATOM    173 HD23 LEU A  11      16.358   4.995   4.227  1.00  0.00           H  
ATOM    174  N   LEU A  12      11.229   5.024   4.776  1.00  0.00           N  
ATOM    175  CA  LEU A  12      10.302   4.848   5.888  1.00  0.00           C  
ATOM    176  C   LEU A  12       9.405   3.633   5.660  1.00  0.00           C  
ATOM    177  O   LEU A  12       8.853   3.071   6.606  1.00  0.00           O  
ATOM    178  CB  LEU A  12       9.444   6.103   6.067  1.00  0.00           C  
ATOM    179  CG  LEU A  12       8.388   6.014   7.170  1.00  0.00           C  
ATOM    180  CD1 LEU A  12       9.049   5.899   8.534  1.00  0.00           C  
ATOM    181  CD2 LEU A  12       7.467   7.224   7.122  1.00  0.00           C  
ATOM    182  H   LEU A  12      10.901   5.415   3.938  1.00  0.00           H  
ATOM    183  HA  LEU A  12      10.882   4.689   6.783  1.00  0.00           H  
ATOM    184  HB2 LEU A  12      10.101   6.932   6.291  1.00  0.00           H  
ATOM    185  HB3 LEU A  12       8.941   6.306   5.133  1.00  0.00           H  
ATOM    186  HG  LEU A  12       7.788   5.129   7.013  1.00  0.00           H  
ATOM    187 HD11 LEU A  12       8.282   5.837   9.306  1.00  0.00           H  
ATOM    188 HD12 LEU A  12       9.667   5.002   8.565  1.00  0.00           H  
ATOM    189 HD13 LEU A  12       9.673   6.776   8.712  1.00  0.00           H  
ATOM    190 HD21 LEU A  12       6.721   7.146   7.913  1.00  0.00           H  
ATOM    191 HD22 LEU A  12       8.052   8.132   7.263  1.00  0.00           H  
ATOM    192 HD23 LEU A  12       6.966   7.263   6.154  1.00  0.00           H  
ATOM    193  N   THR A  13       9.264   3.233   4.398  1.00  0.00           N  
ATOM    194  CA  THR A  13       8.435   2.086   4.044  1.00  0.00           C  
ATOM    195  C   THR A  13       8.884   0.830   4.790  1.00  0.00           C  
ATOM    196  O   THR A  13       8.106  -0.109   4.965  1.00  0.00           O  
ATOM    197  CB  THR A  13       8.486   1.842   2.533  1.00  0.00           C  
ATOM    198  OG1 THR A  13       8.029   2.998   1.820  1.00  0.00           O  
ATOM    199  CG2 THR A  13       7.625   0.654   2.158  1.00  0.00           C  
ATOM    200  H   THR A  13       9.727   3.721   3.687  1.00  0.00           H  
ATOM    201  HA  THR A  13       7.419   2.313   4.328  1.00  0.00           H  
ATOM    202  HB  THR A  13       9.509   1.648   2.243  1.00  0.00           H  
ATOM    203  HG1 THR A  13       7.213   3.315   2.213  1.00  0.00           H  
ATOM    204 HG21 THR A  13       7.673   0.496   1.081  1.00  0.00           H  
ATOM    205 HG22 THR A  13       7.989  -0.235   2.672  1.00  0.00           H  
ATOM    206 HG23 THR A  13       6.593   0.846   2.451  1.00  0.00           H  
ATOM    207  N   GLY A  14      10.139   0.818   5.227  1.00  0.00           N  
ATOM    208  CA  GLY A  14      10.661  -0.329   5.948  1.00  0.00           C  
ATOM    209  C   GLY A  14       9.886  -0.613   7.220  1.00  0.00           C  
ATOM    210  O   GLY A  14       9.102   0.219   7.676  1.00  0.00           O  
ATOM    211  H   GLY A  14      10.715   1.592   5.061  1.00  0.00           H  
ATOM    212  HA2 GLY A  14      10.610  -1.196   5.307  1.00  0.00           H  
ATOM    213  HA3 GLY A  14      11.693  -0.141   6.202  1.00  0.00           H  
ATOM    214  N   GLU A  15      10.103  -1.792   7.792  1.00  0.00           N  
ATOM    215  CA  GLU A  15       9.417  -2.184   9.018  1.00  0.00           C  
ATOM    216  C   GLU A  15      10.281  -1.904  10.247  1.00  0.00           C  
ATOM    217  O   GLU A  15      10.078  -2.498  11.306  1.00  0.00           O  
ATOM    218  CB  GLU A  15       9.050  -3.669   8.964  1.00  0.00           C  
ATOM    219  CG  GLU A  15       7.556  -3.930   9.080  1.00  0.00           C  
ATOM    220  CD  GLU A  15       6.862  -3.955   7.731  1.00  0.00           C  
ATOM    221  OE1 GLU A  15       6.879  -2.918   7.035  1.00  0.00           O  
ATOM    222  OE2 GLU A  15       6.303  -5.012   7.372  1.00  0.00           O  
ATOM    223  H   GLU A  15      10.739  -2.414   7.381  1.00  0.00           H  
ATOM    224  HA  GLU A  15       8.512  -1.602   9.091  1.00  0.00           H  
ATOM    225  HB2 GLU A  15       9.392  -4.077   8.024  1.00  0.00           H  
ATOM    226  HB3 GLU A  15       9.546  -4.184   9.772  1.00  0.00           H  
ATOM    227  HG2 GLU A  15       7.407  -4.884   9.562  1.00  0.00           H  
ATOM    228  HG3 GLU A  15       7.113  -3.149   9.681  1.00  0.00           H  
ATOM    229  N   ILE A  16      11.243  -0.999  10.099  1.00  0.00           N  
ATOM    230  CA  ILE A  16      12.135  -0.645  11.198  1.00  0.00           C  
ATOM    231  C   ILE A  16      11.438   0.247  12.225  1.00  0.00           C  
ATOM    232  O   ILE A  16      12.001   0.553  13.276  1.00  0.00           O  
ATOM    233  CB  ILE A  16      13.400   0.076  10.691  1.00  0.00           C  
ATOM    234  CG1 ILE A  16      13.821  -0.472   9.324  1.00  0.00           C  
ATOM    235  CG2 ILE A  16      14.531  -0.070  11.698  1.00  0.00           C  
ATOM    236  CD1 ILE A  16      13.444   0.430   8.170  1.00  0.00           C  
ATOM    237  H   ILE A  16      11.359  -0.559   9.232  1.00  0.00           H  
ATOM    238  HA  ILE A  16      12.440  -1.559  11.685  1.00  0.00           H  
ATOM    239  HB  ILE A  16      13.173   1.127  10.595  1.00  0.00           H  
ATOM    240 HG12 ILE A  16      14.904  -0.597   9.300  1.00  0.00           H  
ATOM    241 HG13 ILE A  16      13.341  -1.436   9.155  1.00  0.00           H  
ATOM    242 HG21 ILE A  16      15.418   0.444  11.327  1.00  0.00           H  
ATOM    243 HG22 ILE A  16      14.230   0.367  12.650  1.00  0.00           H  
ATOM    244 HG23 ILE A  16      14.757  -1.127  11.840  1.00  0.00           H  
ATOM    245 HD11 ILE A  16      13.773  -0.021   7.234  1.00  0.00           H  
ATOM    246 HD12 ILE A  16      12.362   0.561   8.149  1.00  0.00           H  
ATOM    247 HD13 ILE A  16      13.925   1.400   8.294  1.00  0.00           H  
ATOM    248  N   ASP A  17      10.213   0.662  11.917  1.00  0.00           N  
ATOM    249  CA  ASP A  17       9.449   1.517  12.818  1.00  0.00           C  
ATOM    250  C   ASP A  17       8.493   0.691  13.673  1.00  0.00           C  
ATOM    251  O   ASP A  17       7.342   1.075  13.886  1.00  0.00           O  
ATOM    252  CB  ASP A  17       8.666   2.563  12.019  1.00  0.00           C  
ATOM    253  CG  ASP A  17       8.803   3.956  12.603  1.00  0.00           C  
ATOM    254  OD1 ASP A  17       9.878   4.264  13.160  1.00  0.00           O  
ATOM    255  OD2 ASP A  17       7.834   4.739  12.504  1.00  0.00           O  
ATOM    256  H   ASP A  17       9.814   0.387  11.068  1.00  0.00           H  
ATOM    257  HA  ASP A  17      10.147   2.022  13.466  1.00  0.00           H  
ATOM    258  HB2 ASP A  17       9.036   2.582  11.005  1.00  0.00           H  
ATOM    259  HB3 ASP A  17       7.620   2.295  12.012  1.00  0.00           H  
ATOM    260  N   LEU A  18       8.977  -0.445  14.164  1.00  0.00           N  
ATOM    261  CA  LEU A  18       8.169  -1.326  14.998  1.00  0.00           C  
ATOM    262  C   LEU A  18       8.925  -1.722  16.265  1.00  0.00           C  
ATOM    263  O   LEU A  18       9.520  -2.798  16.331  1.00  0.00           O  
ATOM    264  CB  LEU A  18       7.765  -2.577  14.213  1.00  0.00           C  
ATOM    265  CG  LEU A  18       6.348  -2.551  13.638  1.00  0.00           C  
ATOM    266  CD1 LEU A  18       6.234  -3.500  12.455  1.00  0.00           C  
ATOM    267  CD2 LEU A  18       5.332  -2.909  14.711  1.00  0.00           C  
ATOM    268  H   LEU A  18       9.903  -0.697  13.960  1.00  0.00           H  
ATOM    269  HA  LEU A  18       7.276  -0.786  15.281  1.00  0.00           H  
ATOM    270  HB2 LEU A  18       8.461  -2.704  13.397  1.00  0.00           H  
ATOM    271  HB3 LEU A  18       7.846  -3.432  14.868  1.00  0.00           H  
ATOM    272  HG  LEU A  18       6.128  -1.552  13.287  1.00  0.00           H  
ATOM    273 HD11 LEU A  18       5.219  -3.468  12.060  1.00  0.00           H  
ATOM    274 HD12 LEU A  18       6.936  -3.200  11.678  1.00  0.00           H  
ATOM    275 HD13 LEU A  18       6.465  -4.515  12.780  1.00  0.00           H  
ATOM    276 HD21 LEU A  18       4.329  -2.885  14.285  1.00  0.00           H  
ATOM    277 HD22 LEU A  18       5.541  -3.908  15.092  1.00  0.00           H  
ATOM    278 HD23 LEU A  18       5.397  -2.189  15.527  1.00  0.00           H  
ATOM    279  N   PRO A  19       8.913  -0.852  17.289  1.00  0.00           N  
ATOM    280  CA  PRO A  19       9.602  -1.112  18.555  1.00  0.00           C  
ATOM    281  C   PRO A  19       8.834  -2.072  19.462  1.00  0.00           C  
ATOM    282  O   PRO A  19       9.276  -2.377  20.570  1.00  0.00           O  
ATOM    283  CB  PRO A  19       9.681   0.273  19.192  1.00  0.00           C  
ATOM    284  CG  PRO A  19       8.479   0.989  18.680  1.00  0.00           C  
ATOM    285  CD  PRO A  19       8.230   0.457  17.291  1.00  0.00           C  
ATOM    286  HA  PRO A  19      10.598  -1.494  18.392  1.00  0.00           H  
ATOM    287  HB2 PRO A  19       9.661   0.180  20.268  1.00  0.00           H  
ATOM    288  HB3 PRO A  19      10.594   0.764  18.883  1.00  0.00           H  
ATOM    289  HG2 PRO A  19       7.632   0.783  19.316  1.00  0.00           H  
ATOM    290  HG3 PRO A  19       8.672   2.050  18.644  1.00  0.00           H  
ATOM    291  HD2 PRO A  19       7.171   0.338  17.118  1.00  0.00           H  
ATOM    292  HD3 PRO A  19       8.662   1.117  16.553  1.00  0.00           H  
ATOM    293  N   VAL A  20       7.685  -2.545  18.989  1.00  0.00           N  
ATOM    294  CA  VAL A  20       6.865  -3.468  19.764  1.00  0.00           C  
ATOM    295  C   VAL A  20       7.628  -4.748  20.081  1.00  0.00           C  
ATOM    296  O   VAL A  20       7.644  -5.206  21.224  1.00  0.00           O  
ATOM    297  CB  VAL A  20       5.566  -3.830  19.017  1.00  0.00           C  
ATOM    298  CG1 VAL A  20       4.629  -4.614  19.923  1.00  0.00           C  
ATOM    299  CG2 VAL A  20       4.886  -2.575  18.490  1.00  0.00           C  
ATOM    300  H   VAL A  20       7.381  -2.268  18.102  1.00  0.00           H  
ATOM    301  HA  VAL A  20       6.598  -2.980  20.690  1.00  0.00           H  
ATOM    302  HB  VAL A  20       5.823  -4.455  18.174  1.00  0.00           H  
ATOM    303 HG11 VAL A  20       3.719  -4.860  19.377  1.00  0.00           H  
ATOM    304 HG12 VAL A  20       5.119  -5.532  20.246  1.00  0.00           H  
ATOM    305 HG13 VAL A  20       4.378  -4.010  20.795  1.00  0.00           H  
ATOM    306 HG21 VAL A  20       3.971  -2.850  17.965  1.00  0.00           H  
ATOM    307 HG22 VAL A  20       4.642  -1.916  19.324  1.00  0.00           H  
ATOM    308 HG23 VAL A  20       5.556  -2.058  17.803  1.00  0.00           H  
ATOM    309  N   LYS A  21       8.259  -5.323  19.063  1.00  0.00           N  
ATOM    310  CA  LYS A  21       9.026  -6.552  19.233  1.00  0.00           C  
ATOM    311  C   LYS A  21      10.407  -6.257  19.806  1.00  0.00           C  
ATOM    312  O   LYS A  21      11.312  -5.834  19.086  1.00  0.00           O  
ATOM    313  CB  LYS A  21       9.160  -7.284  17.897  1.00  0.00           C  
ATOM    314  CG  LYS A  21       9.217  -8.796  18.034  1.00  0.00           C  
ATOM    315  CD  LYS A  21      10.616  -9.271  18.388  1.00  0.00           C  
ATOM    316  CE  LYS A  21      10.579 -10.548  19.212  1.00  0.00           C  
ATOM    317  NZ  LYS A  21      10.119 -10.297  20.605  1.00  0.00           N  
ATOM    318  H   LYS A  21       8.208  -4.911  18.175  1.00  0.00           H  
ATOM    319  HA  LYS A  21       8.489  -7.183  19.926  1.00  0.00           H  
ATOM    320  HB2 LYS A  21       8.313  -7.032  17.274  1.00  0.00           H  
ATOM    321  HB3 LYS A  21      10.065  -6.954  17.408  1.00  0.00           H  
ATOM    322  HG2 LYS A  21       8.536  -9.104  18.814  1.00  0.00           H  
ATOM    323  HG3 LYS A  21       8.920  -9.245  17.097  1.00  0.00           H  
ATOM    324  HD2 LYS A  21      11.164  -9.459  17.477  1.00  0.00           H  
ATOM    325  HD3 LYS A  21      11.115  -8.500  18.957  1.00  0.00           H  
ATOM    326  HE2 LYS A  21       9.905 -11.247  18.740  1.00  0.00           H  
ATOM    327  HE3 LYS A  21      11.573 -10.972  19.241  1.00  0.00           H  
ATOM    328  HZ1 LYS A  21      10.932 -10.085  21.219  1.00  0.00           H  
ATOM    329  HZ2 LYS A  21       9.628 -11.135  20.976  1.00  0.00           H  
ATOM    330  HZ3 LYS A  21       9.463  -9.489  20.625  1.00  0.00           H  
ATOM    331  N   ARG A  22      10.564  -6.482  21.107  1.00  0.00           N  
ATOM    332  CA  ARG A  22      11.836  -6.240  21.777  1.00  0.00           C  
ATOM    333  C   ARG A  22      12.071  -7.265  22.882  1.00  0.00           C  
ATOM    334  O   ARG A  22      11.208  -8.096  23.166  1.00  0.00           O  
ATOM    335  CB  ARG A  22      11.868  -4.827  22.361  1.00  0.00           C  
ATOM    336  CG  ARG A  22      12.406  -3.783  21.396  1.00  0.00           C  
ATOM    337  CD  ARG A  22      13.923  -3.838  21.306  1.00  0.00           C  
ATOM    338  NE  ARG A  22      14.410  -3.377  20.007  1.00  0.00           N  
ATOM    339  CZ  ARG A  22      15.627  -3.641  19.536  1.00  0.00           C  
ATOM    340  NH1 ARG A  22      16.482  -4.361  20.252  1.00  0.00           N  
ATOM    341  NH2 ARG A  22      15.990  -3.183  18.346  1.00  0.00           N  
ATOM    342  H   ARG A  22       9.806  -6.819  21.628  1.00  0.00           H  
ATOM    343  HA  ARG A  22      12.621  -6.335  21.042  1.00  0.00           H  
ATOM    344  HB2 ARG A  22      10.865  -4.543  22.642  1.00  0.00           H  
ATOM    345  HB3 ARG A  22      12.493  -4.827  23.242  1.00  0.00           H  
ATOM    346  HG2 ARG A  22      11.991  -3.964  20.417  1.00  0.00           H  
ATOM    347  HG3 ARG A  22      12.109  -2.803  21.740  1.00  0.00           H  
ATOM    348  HD2 ARG A  22      14.339  -3.209  22.078  1.00  0.00           H  
ATOM    349  HD3 ARG A  22      14.244  -4.857  21.459  1.00  0.00           H  
ATOM    350  HE  ARG A  22      13.799  -2.843  19.458  1.00  0.00           H  
ATOM    351 HH11 ARG A  22      16.214  -4.708  21.151  1.00  0.00           H  
ATOM    352 HH12 ARG A  22      17.394  -4.555  19.893  1.00  0.00           H  
ATOM    353 HH21 ARG A  22      15.350  -2.641  17.802  1.00  0.00           H  
ATOM    354 HH22 ARG A  22      16.904  -3.381  17.992  1.00  0.00           H  
ATOM    355  N   ARG A  23      13.244  -7.201  23.502  1.00  0.00           N  
ATOM    356  CA  ARG A  23      13.593  -8.123  24.576  1.00  0.00           C  
ATOM    357  C   ARG A  23      13.443  -7.454  25.938  1.00  0.00           C  
ATOM    358  O   ARG A  23      13.120  -8.107  26.931  1.00  0.00           O  
ATOM    359  CB  ARG A  23      15.025  -8.630  24.398  1.00  0.00           C  
ATOM    360  CG  ARG A  23      15.367  -9.815  25.286  1.00  0.00           C  
ATOM    361  CD  ARG A  23      16.567 -10.581  24.755  1.00  0.00           C  
ATOM    362  NE  ARG A  23      17.827 -10.054  25.277  1.00  0.00           N  
ATOM    363  CZ  ARG A  23      18.989 -10.699  25.200  1.00  0.00           C  
ATOM    364  NH1 ARG A  23      19.056 -11.893  24.625  1.00  0.00           N  
ATOM    365  NH2 ARG A  23      20.087 -10.147  25.700  1.00  0.00           N  
ATOM    366  H   ARG A  23      13.892  -6.516  23.231  1.00  0.00           H  
ATOM    367  HA  ARG A  23      12.915  -8.962  24.525  1.00  0.00           H  
ATOM    368  HB2 ARG A  23      15.164  -8.927  23.369  1.00  0.00           H  
ATOM    369  HB3 ARG A  23      15.710  -7.827  24.628  1.00  0.00           H  
ATOM    370  HG2 ARG A  23      15.591  -9.456  26.280  1.00  0.00           H  
ATOM    371  HG3 ARG A  23      14.515 -10.479  25.326  1.00  0.00           H  
ATOM    372  HD2 ARG A  23      16.475 -11.617  25.045  1.00  0.00           H  
ATOM    373  HD3 ARG A  23      16.577 -10.509  23.678  1.00  0.00           H  
ATOM    374  HE  ARG A  23      17.806  -9.174  25.708  1.00  0.00           H  
ATOM    375 HH11 ARG A  23      18.233 -12.314  24.246  1.00  0.00           H  
ATOM    376 HH12 ARG A  23      19.933 -12.372  24.570  1.00  0.00           H  
ATOM    377 HH21 ARG A  23      20.041  -9.248  26.134  1.00  0.00           H  
ATOM    378 HH22 ARG A  23      20.960 -10.632  25.642  1.00  0.00           H  
ATOM    379  N   ALA A  24      13.681  -6.147  25.980  1.00  0.00           N  
ATOM    380  CA  ALA A  24      13.573  -5.389  27.220  1.00  0.00           C  
ATOM    381  C   ALA A  24      12.580  -4.241  27.076  1.00  0.00           C  
ATOM    382  O   ALA A  24      11.691  -4.079  27.910  1.00  0.00           O  
ATOM    383  CB  ALA A  24      14.938  -4.859  27.634  1.00  0.00           C  
ATOM    384  H   ALA A  24      13.936  -5.681  25.155  1.00  0.00           H  
ATOM    385  HA  ALA A  24      13.224  -6.059  27.992  1.00  0.00           H  
ATOM    386  HB1 ALA A  24      15.424  -5.579  28.276  1.00  0.00           H  
ATOM    387  HB2 ALA A  24      14.816  -3.927  28.166  1.00  0.00           H  
ATOM    388  HB3 ALA A  24      15.542  -4.694  26.755  1.00  0.00           H  
TER     389      ALA A  24                                                      
ENDMDL                                                                          
MODEL        5                                                                  
ATOM      1  N   MET A   1      15.285   4.504 -12.686  1.00  0.00           N  
ATOM      2  CA  MET A   1      15.802   5.151 -11.452  1.00  0.00           C  
ATOM      3  C   MET A   1      14.757   6.076 -10.836  1.00  0.00           C  
ATOM      4  O   MET A   1      14.525   7.180 -11.328  1.00  0.00           O  
ATOM      5  CB  MET A   1      17.063   5.941 -11.806  1.00  0.00           C  
ATOM      6  CG  MET A   1      18.054   5.157 -12.652  1.00  0.00           C  
ATOM      7  SD  MET A   1      17.916   5.534 -14.409  1.00  0.00           S  
ATOM      8  CE  MET A   1      18.498   4.002 -15.131  1.00  0.00           C  
ATOM      9  H1  MET A   1      14.349   4.105 -12.468  1.00  0.00           H  
ATOM     10  H2  MET A   1      15.957   3.757 -12.957  1.00  0.00           H  
ATOM     11  H3  MET A   1      15.217   5.234 -13.422  1.00  0.00           H  
ATOM     12  HA  MET A   1      16.053   4.379 -10.739  1.00  0.00           H  
ATOM     13  HB2 MET A   1      16.777   6.826 -12.353  1.00  0.00           H  
ATOM     14  HB3 MET A   1      17.557   6.236 -10.892  1.00  0.00           H  
ATOM     15  HG2 MET A   1      19.055   5.398 -12.325  1.00  0.00           H  
ATOM     16  HG3 MET A   1      17.874   4.102 -12.509  1.00  0.00           H  
ATOM     17  HE1 MET A   1      19.149   3.500 -14.431  1.00  0.00           H  
ATOM     18  HE2 MET A   1      19.042   4.215 -16.039  1.00  0.00           H  
ATOM     19  HE3 MET A   1      17.654   3.367 -15.358  1.00  0.00           H  
ATOM     20  N   ALA A   2      14.131   5.619  -9.757  1.00  0.00           N  
ATOM     21  CA  ALA A   2      13.112   6.407  -9.074  1.00  0.00           C  
ATOM     22  C   ALA A   2      13.679   7.740  -8.592  1.00  0.00           C  
ATOM     23  O   ALA A   2      14.892   7.892  -8.449  1.00  0.00           O  
ATOM     24  CB  ALA A   2      12.534   5.622  -7.906  1.00  0.00           C  
ATOM     25  H   ALA A   2      14.360   4.731  -9.411  1.00  0.00           H  
ATOM     26  HA  ALA A   2      12.314   6.600  -9.777  1.00  0.00           H  
ATOM     27  HB1 ALA A   2      12.925   6.013  -6.979  1.00  0.00           H  
ATOM     28  HB2 ALA A   2      12.807   4.581  -8.002  1.00  0.00           H  
ATOM     29  HB3 ALA A   2      11.457   5.713  -7.910  1.00  0.00           H  
ATOM     30  N   PRO A   3      12.805   8.728  -8.335  1.00  0.00           N  
ATOM     31  CA  PRO A   3      13.227  10.050  -7.870  1.00  0.00           C  
ATOM     32  C   PRO A   3      13.630  10.050  -6.400  1.00  0.00           C  
ATOM     33  O   PRO A   3      13.678   9.001  -5.758  1.00  0.00           O  
ATOM     34  CB  PRO A   3      11.981  10.908  -8.084  1.00  0.00           C  
ATOM     35  CG  PRO A   3      10.842   9.956  -7.957  1.00  0.00           C  
ATOM     36  CD  PRO A   3      11.340   8.634  -8.480  1.00  0.00           C  
ATOM     37  HA  PRO A   3      14.039  10.436  -8.464  1.00  0.00           H  
ATOM     38  HB2 PRO A   3      11.938  11.681  -7.330  1.00  0.00           H  
ATOM     39  HB3 PRO A   3      12.012  11.357  -9.066  1.00  0.00           H  
ATOM     40  HG2 PRO A   3      10.556   9.864  -6.920  1.00  0.00           H  
ATOM     41  HG3 PRO A   3      10.009  10.302  -8.549  1.00  0.00           H  
ATOM     42  HD2 PRO A   3      10.948   7.825  -7.884  1.00  0.00           H  
ATOM     43  HD3 PRO A   3      11.063   8.510  -9.516  1.00  0.00           H  
ATOM     44  N   ARG A   4      13.918  11.236  -5.872  1.00  0.00           N  
ATOM     45  CA  ARG A   4      14.316  11.373  -4.477  1.00  0.00           C  
ATOM     46  C   ARG A   4      13.154  11.059  -3.548  1.00  0.00           C  
ATOM     47  O   ARG A   4      13.345  10.621  -2.413  1.00  0.00           O  
ATOM     48  CB  ARG A   4      14.839  12.786  -4.206  1.00  0.00           C  
ATOM     49  CG  ARG A   4      15.939  13.220  -5.160  1.00  0.00           C  
ATOM     50  CD  ARG A   4      16.767  14.354  -4.577  1.00  0.00           C  
ATOM     51  NE  ARG A   4      18.187  14.212  -4.890  1.00  0.00           N  
ATOM     52  CZ  ARG A   4      18.995  13.343  -4.287  1.00  0.00           C  
ATOM     53  NH1 ARG A   4      18.529  12.538  -3.340  1.00  0.00           N  
ATOM     54  NH2 ARG A   4      20.274  13.278  -4.632  1.00  0.00           N  
ATOM     55  H   ARG A   4      13.859  12.035  -6.435  1.00  0.00           H  
ATOM     56  HA  ARG A   4      15.099  10.666  -4.291  1.00  0.00           H  
ATOM     57  HB2 ARG A   4      14.020  13.484  -4.292  1.00  0.00           H  
ATOM     58  HB3 ARG A   4      15.229  12.825  -3.199  1.00  0.00           H  
ATOM     59  HG2 ARG A   4      16.587  12.379  -5.355  1.00  0.00           H  
ATOM     60  HG3 ARG A   4      15.489  13.553  -6.084  1.00  0.00           H  
ATOM     61  HD2 ARG A   4      16.411  15.289  -4.984  1.00  0.00           H  
ATOM     62  HD3 ARG A   4      16.643  14.359  -3.504  1.00  0.00           H  
ATOM     63  HE  ARG A   4      18.558  14.794  -5.584  1.00  0.00           H  
ATOM     64 HH11 ARG A   4      17.565  12.581  -3.075  1.00  0.00           H  
ATOM     65 HH12 ARG A   4      19.140  11.887  -2.891  1.00  0.00           H  
ATOM     66 HH21 ARG A   4      20.631  13.881  -5.344  1.00  0.00           H  
ATOM     67 HH22 ARG A   4      20.882  12.625  -4.180  1.00  0.00           H  
ATOM     68  N   GLY A   5      11.952  11.280  -4.048  1.00  0.00           N  
ATOM     69  CA  GLY A   5      10.763  11.012  -3.268  1.00  0.00           C  
ATOM     70  C   GLY A   5      10.572   9.532  -3.019  1.00  0.00           C  
ATOM     71  O   GLY A   5      10.176   9.122  -1.928  1.00  0.00           O  
ATOM     72  H   GLY A   5      11.874  11.621  -4.957  1.00  0.00           H  
ATOM     73  HA2 GLY A   5      10.845  11.521  -2.321  1.00  0.00           H  
ATOM     74  HA3 GLY A   5       9.902  11.392  -3.799  1.00  0.00           H  
ATOM     75  N   PHE A   6      10.865   8.726  -4.037  1.00  0.00           N  
ATOM     76  CA  PHE A   6      10.733   7.279  -3.934  1.00  0.00           C  
ATOM     77  C   PHE A   6      11.455   6.751  -2.700  1.00  0.00           C  
ATOM     78  O   PHE A   6      11.083   5.719  -2.140  1.00  0.00           O  
ATOM     79  CB  PHE A   6      11.291   6.615  -5.192  1.00  0.00           C  
ATOM     80  CG  PHE A   6      10.516   5.406  -5.629  1.00  0.00           C  
ATOM     81  CD1 PHE A   6       9.359   5.541  -6.380  1.00  0.00           C  
ATOM     82  CD2 PHE A   6      10.945   4.132  -5.290  1.00  0.00           C  
ATOM     83  CE1 PHE A   6       8.644   4.430  -6.784  1.00  0.00           C  
ATOM     84  CE2 PHE A   6      10.232   3.017  -5.691  1.00  0.00           C  
ATOM     85  CZ  PHE A   6       9.082   3.166  -6.439  1.00  0.00           C  
ATOM     86  H   PHE A   6      11.182   9.115  -4.877  1.00  0.00           H  
ATOM     87  HA  PHE A   6       9.686   7.046  -3.847  1.00  0.00           H  
ATOM     88  HB2 PHE A   6      11.278   7.330  -6.002  1.00  0.00           H  
ATOM     89  HB3 PHE A   6      12.310   6.311  -5.006  1.00  0.00           H  
ATOM     90  HD1 PHE A   6       9.016   6.530  -6.651  1.00  0.00           H  
ATOM     91  HD2 PHE A   6      11.845   4.014  -4.705  1.00  0.00           H  
ATOM     92  HE1 PHE A   6       7.743   4.550  -7.369  1.00  0.00           H  
ATOM     93  HE2 PHE A   6      10.577   2.030  -5.420  1.00  0.00           H  
ATOM     94  HZ  PHE A   6       8.524   2.297  -6.753  1.00  0.00           H  
ATOM     95  N   SER A   7      12.483   7.475  -2.278  1.00  0.00           N  
ATOM     96  CA  SER A   7      13.258   7.095  -1.105  1.00  0.00           C  
ATOM     97  C   SER A   7      12.662   7.720   0.150  1.00  0.00           C  
ATOM     98  O   SER A   7      12.673   7.117   1.223  1.00  0.00           O  
ATOM     99  CB  SER A   7      14.715   7.530  -1.266  1.00  0.00           C  
ATOM    100  OG  SER A   7      15.579   6.718  -0.488  1.00  0.00           O  
ATOM    101  H   SER A   7      12.722   8.289  -2.765  1.00  0.00           H  
ATOM    102  HA  SER A   7      13.218   6.020  -1.014  1.00  0.00           H  
ATOM    103  HB2 SER A   7      15.003   7.446  -2.304  1.00  0.00           H  
ATOM    104  HB3 SER A   7      14.820   8.557  -0.945  1.00  0.00           H  
ATOM    105  HG  SER A   7      15.409   5.794  -0.680  1.00  0.00           H  
ATOM    106  N   CYS A   8      12.137   8.933   0.005  1.00  0.00           N  
ATOM    107  CA  CYS A   8      11.529   9.644   1.124  1.00  0.00           C  
ATOM    108  C   CYS A   8      10.396   8.828   1.741  1.00  0.00           C  
ATOM    109  O   CYS A   8      10.077   8.985   2.920  1.00  0.00           O  
ATOM    110  CB  CYS A   8      11.004  11.006   0.665  1.00  0.00           C  
ATOM    111  SG  CYS A   8      10.459  12.080   2.013  1.00  0.00           S  
ATOM    112  H   CYS A   8      12.157   9.360  -0.878  1.00  0.00           H  
ATOM    113  HA  CYS A   8      12.294   9.798   1.872  1.00  0.00           H  
ATOM    114  HB2 CYS A   8      11.785  11.522   0.128  1.00  0.00           H  
ATOM    115  HB3 CYS A   8      10.161  10.853   0.005  1.00  0.00           H  
ATOM    116  HG  CYS A   8       9.522  11.931   2.150  1.00  0.00           H  
ATOM    117  N   LEU A   9       9.791   7.956   0.939  1.00  0.00           N  
ATOM    118  CA  LEU A   9       8.696   7.117   1.413  1.00  0.00           C  
ATOM    119  C   LEU A   9       9.192   5.709   1.728  1.00  0.00           C  
ATOM    120  O   LEU A   9       8.882   5.152   2.782  1.00  0.00           O  
ATOM    121  CB  LEU A   9       7.554   7.050   0.385  1.00  0.00           C  
ATOM    122  CG  LEU A   9       7.806   7.767  -0.946  1.00  0.00           C  
ATOM    123  CD1 LEU A   9       6.796   7.315  -1.990  1.00  0.00           C  
ATOM    124  CD2 LEU A   9       7.741   9.276  -0.760  1.00  0.00           C  
ATOM    125  H   LEU A   9      10.090   7.873   0.013  1.00  0.00           H  
ATOM    126  HA  LEU A   9       8.320   7.560   2.322  1.00  0.00           H  
ATOM    127  HB2 LEU A   9       7.352   6.011   0.170  1.00  0.00           H  
ATOM    128  HB3 LEU A   9       6.673   7.481   0.835  1.00  0.00           H  
ATOM    129  HG  LEU A   9       8.791   7.513  -1.305  1.00  0.00           H  
ATOM    130 HD11 LEU A   9       6.988   7.833  -2.929  1.00  0.00           H  
ATOM    131 HD12 LEU A   9       6.888   6.240  -2.143  1.00  0.00           H  
ATOM    132 HD13 LEU A   9       5.789   7.548  -1.646  1.00  0.00           H  
ATOM    133 HD21 LEU A   9       7.921   9.768  -1.716  1.00  0.00           H  
ATOM    134 HD22 LEU A   9       6.755   9.555  -0.389  1.00  0.00           H  
ATOM    135 HD23 LEU A   9       8.500   9.587  -0.042  1.00  0.00           H  
ATOM    136  N   LEU A  10       9.964   5.138   0.809  1.00  0.00           N  
ATOM    137  CA  LEU A  10      10.501   3.795   0.991  1.00  0.00           C  
ATOM    138  C   LEU A  10      11.439   3.742   2.193  1.00  0.00           C  
ATOM    139  O   LEU A  10      11.484   2.744   2.914  1.00  0.00           O  
ATOM    140  CB  LEU A  10      11.238   3.341  -0.272  1.00  0.00           C  
ATOM    141  CG  LEU A  10      12.006   2.024  -0.141  1.00  0.00           C  
ATOM    142  CD1 LEU A  10      12.002   1.270  -1.461  1.00  0.00           C  
ATOM    143  CD2 LEU A  10      13.431   2.285   0.322  1.00  0.00           C  
ATOM    144  H   LEU A  10      10.177   5.631  -0.011  1.00  0.00           H  
ATOM    145  HA  LEU A  10       9.671   3.130   1.170  1.00  0.00           H  
ATOM    146  HB2 LEU A  10      10.511   3.232  -1.063  1.00  0.00           H  
ATOM    147  HB3 LEU A  10      11.937   4.114  -0.553  1.00  0.00           H  
ATOM    148  HG  LEU A  10      11.521   1.404   0.599  1.00  0.00           H  
ATOM    149 HD11 LEU A  10      12.553   0.336  -1.349  1.00  0.00           H  
ATOM    150 HD12 LEU A  10      10.975   1.052  -1.753  1.00  0.00           H  
ATOM    151 HD13 LEU A  10      12.476   1.880  -2.231  1.00  0.00           H  
ATOM    152 HD21 LEU A  10      13.964   1.339   0.411  1.00  0.00           H  
ATOM    153 HD22 LEU A  10      13.939   2.920  -0.403  1.00  0.00           H  
ATOM    154 HD23 LEU A  10      13.413   2.783   1.292  1.00  0.00           H  
ATOM    155  N   LEU A  11      12.184   4.823   2.408  1.00  0.00           N  
ATOM    156  CA  LEU A  11      13.117   4.896   3.528  1.00  0.00           C  
ATOM    157  C   LEU A  11      12.396   4.652   4.849  1.00  0.00           C  
ATOM    158  O   LEU A  11      12.982   4.139   5.804  1.00  0.00           O  
ATOM    159  CB  LEU A  11      13.809   6.261   3.555  1.00  0.00           C  
ATOM    160  CG  LEU A  11      14.847   6.438   4.665  1.00  0.00           C  
ATOM    161  CD1 LEU A  11      15.983   7.334   4.196  1.00  0.00           C  
ATOM    162  CD2 LEU A  11      14.196   7.009   5.915  1.00  0.00           C  
ATOM    163  H   LEU A  11      12.103   5.588   1.802  1.00  0.00           H  
ATOM    164  HA  LEU A  11      13.861   4.127   3.390  1.00  0.00           H  
ATOM    165  HB2 LEU A  11      14.300   6.410   2.604  1.00  0.00           H  
ATOM    166  HB3 LEU A  11      13.054   7.022   3.675  1.00  0.00           H  
ATOM    167  HG  LEU A  11      15.265   5.474   4.915  1.00  0.00           H  
ATOM    168 HD11 LEU A  11      16.711   7.448   4.999  1.00  0.00           H  
ATOM    169 HD12 LEU A  11      16.466   6.885   3.329  1.00  0.00           H  
ATOM    170 HD13 LEU A  11      15.585   8.312   3.924  1.00  0.00           H  
ATOM    171 HD21 LEU A  11      14.948   7.128   6.695  1.00  0.00           H  
ATOM    172 HD22 LEU A  11      13.754   7.979   5.685  1.00  0.00           H  
ATOM    173 HD23 LEU A  11      13.417   6.330   6.263  1.00  0.00           H  
ATOM    174  N   LEU A  12      11.119   5.021   4.897  1.00  0.00           N  
ATOM    175  CA  LEU A  12      10.316   4.840   6.099  1.00  0.00           C  
ATOM    176  C   LEU A  12       9.398   3.629   5.962  1.00  0.00           C  
ATOM    177  O   LEU A  12       9.054   2.983   6.951  1.00  0.00           O  
ATOM    178  CB  LEU A  12       9.485   6.096   6.377  1.00  0.00           C  
ATOM    179  CG  LEU A  12       8.611   6.029   7.630  1.00  0.00           C  
ATOM    180  CD1 LEU A  12       9.396   6.478   8.853  1.00  0.00           C  
ATOM    181  CD2 LEU A  12       7.363   6.881   7.453  1.00  0.00           C  
ATOM    182  H   LEU A  12      10.708   5.424   4.103  1.00  0.00           H  
ATOM    183  HA  LEU A  12      10.990   4.675   6.927  1.00  0.00           H  
ATOM    184  HB2 LEU A  12      10.161   6.933   6.478  1.00  0.00           H  
ATOM    185  HB3 LEU A  12       8.844   6.273   5.527  1.00  0.00           H  
ATOM    186  HG  LEU A  12       8.299   5.007   7.790  1.00  0.00           H  
ATOM    187 HD11 LEU A  12       8.757   6.424   9.735  1.00  0.00           H  
ATOM    188 HD12 LEU A  12      10.260   5.828   8.990  1.00  0.00           H  
ATOM    189 HD13 LEU A  12       9.734   7.505   8.712  1.00  0.00           H  
ATOM    190 HD21 LEU A  12       6.751   6.822   8.353  1.00  0.00           H  
ATOM    191 HD22 LEU A  12       7.651   7.917   7.277  1.00  0.00           H  
ATOM    192 HD23 LEU A  12       6.790   6.514   6.601  1.00  0.00           H  
ATOM    193  N   THR A  13       9.003   3.328   4.729  1.00  0.00           N  
ATOM    194  CA  THR A  13       8.125   2.195   4.461  1.00  0.00           C  
ATOM    195  C   THR A  13       8.776   0.886   4.900  1.00  0.00           C  
ATOM    196  O   THR A  13       8.091  -0.051   5.311  1.00  0.00           O  
ATOM    197  CB  THR A  13       7.776   2.131   2.963  1.00  0.00           C  
ATOM    198  OG1 THR A  13       7.176   3.358   2.529  1.00  0.00           O  
ATOM    199  CG2 THR A  13       6.823   0.987   2.689  1.00  0.00           C  
ATOM    200  H   THR A  13       9.311   3.881   3.979  1.00  0.00           H  
ATOM    201  HA  THR A  13       7.218   2.339   5.027  1.00  0.00           H  
ATOM    202  HB  THR A  13       8.685   1.980   2.397  1.00  0.00           H  
ATOM    203  HG1 THR A  13       7.032   3.327   1.581  1.00  0.00           H  
ATOM    204 HG21 THR A  13       6.586   0.957   1.625  1.00  0.00           H  
ATOM    205 HG22 THR A  13       7.288   0.047   2.983  1.00  0.00           H  
ATOM    206 HG23 THR A  13       5.906   1.133   3.259  1.00  0.00           H  
ATOM    207  N   GLY A  14      10.100   0.828   4.809  1.00  0.00           N  
ATOM    208  CA  GLY A  14      10.818  -0.371   5.199  1.00  0.00           C  
ATOM    209  C   GLY A  14      11.535  -0.212   6.526  1.00  0.00           C  
ATOM    210  O   GLY A  14      12.756  -0.350   6.599  1.00  0.00           O  
ATOM    211  H   GLY A  14      10.593   1.606   4.473  1.00  0.00           H  
ATOM    212  HA2 GLY A  14      10.117  -1.188   5.277  1.00  0.00           H  
ATOM    213  HA3 GLY A  14      11.545  -0.606   4.435  1.00  0.00           H  
ATOM    214  N   GLU A  15      10.774   0.076   7.577  1.00  0.00           N  
ATOM    215  CA  GLU A  15      11.344   0.252   8.908  1.00  0.00           C  
ATOM    216  C   GLU A  15      10.826  -0.815   9.867  1.00  0.00           C  
ATOM    217  O   GLU A  15       9.620  -1.035   9.974  1.00  0.00           O  
ATOM    218  CB  GLU A  15      11.012   1.645   9.448  1.00  0.00           C  
ATOM    219  CG  GLU A  15      11.579   1.913  10.833  1.00  0.00           C  
ATOM    220  CD  GLU A  15      12.540   3.085  10.855  1.00  0.00           C  
ATOM    221  OE1 GLU A  15      13.157   3.367   9.806  1.00  0.00           O  
ATOM    222  OE2 GLU A  15      12.675   3.721  11.922  1.00  0.00           O  
ATOM    223  H   GLU A  15       9.807   0.172   7.455  1.00  0.00           H  
ATOM    224  HA  GLU A  15      12.416   0.155   8.825  1.00  0.00           H  
ATOM    225  HB2 GLU A  15      11.410   2.385   8.769  1.00  0.00           H  
ATOM    226  HB3 GLU A  15       9.939   1.753   9.495  1.00  0.00           H  
ATOM    227  HG2 GLU A  15      10.763   2.124  11.507  1.00  0.00           H  
ATOM    228  HG3 GLU A  15      12.102   1.031  11.170  1.00  0.00           H  
ATOM    229  N   ILE A  16      11.746  -1.475  10.561  1.00  0.00           N  
ATOM    230  CA  ILE A  16      11.384  -2.521  11.512  1.00  0.00           C  
ATOM    231  C   ILE A  16      11.748  -2.119  12.938  1.00  0.00           C  
ATOM    232  O   ILE A  16      12.127  -2.960  13.753  1.00  0.00           O  
ATOM    233  CB  ILE A  16      12.078  -3.856  11.174  1.00  0.00           C  
ATOM    234  CG1 ILE A  16      12.034  -4.115   9.666  1.00  0.00           C  
ATOM    235  CG2 ILE A  16      11.423  -4.999  11.935  1.00  0.00           C  
ATOM    236  CD1 ILE A  16      12.666  -5.428   9.258  1.00  0.00           C  
ATOM    237  H   ILE A  16      12.692  -1.255  10.432  1.00  0.00           H  
ATOM    238  HA  ILE A  16      10.315  -2.670  11.452  1.00  0.00           H  
ATOM    239  HB  ILE A  16      13.108  -3.790  11.491  1.00  0.00           H  
ATOM    240 HG12 ILE A  16      10.997  -4.136   9.331  1.00  0.00           H  
ATOM    241 HG13 ILE A  16      12.568  -3.321   9.145  1.00  0.00           H  
ATOM    242 HG21 ILE A  16      11.924  -5.935  11.686  1.00  0.00           H  
ATOM    243 HG22 ILE A  16      11.505  -4.817  13.006  1.00  0.00           H  
ATOM    244 HG23 ILE A  16      10.371  -5.065  11.657  1.00  0.00           H  
ATOM    245 HD11 ILE A  16      12.598  -5.544   8.177  1.00  0.00           H  
ATOM    246 HD12 ILE A  16      13.714  -5.436   9.558  1.00  0.00           H  
ATOM    247 HD13 ILE A  16      12.142  -6.251   9.745  1.00  0.00           H  
ATOM    248  N   ASP A  17      11.631  -0.828  13.231  1.00  0.00           N  
ATOM    249  CA  ASP A  17      11.948  -0.316  14.559  1.00  0.00           C  
ATOM    250  C   ASP A  17      10.977   0.790  14.963  1.00  0.00           C  
ATOM    251  O   ASP A  17      11.370   1.780  15.581  1.00  0.00           O  
ATOM    252  CB  ASP A  17      13.384   0.212  14.594  1.00  0.00           C  
ATOM    253  CG  ASP A  17      14.079  -0.092  15.908  1.00  0.00           C  
ATOM    254  OD1 ASP A  17      14.311  -1.285  16.194  1.00  0.00           O  
ATOM    255  OD2 ASP A  17      14.391   0.864  16.649  1.00  0.00           O  
ATOM    256  H   ASP A  17      11.324  -0.206  12.539  1.00  0.00           H  
ATOM    257  HA  ASP A  17      11.857  -1.132  15.260  1.00  0.00           H  
ATOM    258  HB2 ASP A  17      13.948  -0.245  13.796  1.00  0.00           H  
ATOM    259  HB3 ASP A  17      13.371   1.283  14.454  1.00  0.00           H  
ATOM    260  N   LEU A  18       9.708   0.614  14.611  1.00  0.00           N  
ATOM    261  CA  LEU A  18       8.681   1.596  14.937  1.00  0.00           C  
ATOM    262  C   LEU A  18       7.601   0.982  15.826  1.00  0.00           C  
ATOM    263  O   LEU A  18       6.515   0.645  15.355  1.00  0.00           O  
ATOM    264  CB  LEU A  18       8.052   2.152  13.657  1.00  0.00           C  
ATOM    265  CG  LEU A  18       8.658   3.464  13.155  1.00  0.00           C  
ATOM    266  CD1 LEU A  18       8.584   3.540  11.638  1.00  0.00           C  
ATOM    267  CD2 LEU A  18       7.949   4.652  13.787  1.00  0.00           C  
ATOM    268  H   LEU A  18       9.456  -0.196  14.120  1.00  0.00           H  
ATOM    269  HA  LEU A  18       9.155   2.404  15.474  1.00  0.00           H  
ATOM    270  HB2 LEU A  18       8.157   1.409  12.879  1.00  0.00           H  
ATOM    271  HB3 LEU A  18       6.999   2.314  13.837  1.00  0.00           H  
ATOM    272  HG  LEU A  18       9.699   3.503  13.441  1.00  0.00           H  
ATOM    273 HD11 LEU A  18       9.019   4.480  11.300  1.00  0.00           H  
ATOM    274 HD12 LEU A  18       9.137   2.707  11.204  1.00  0.00           H  
ATOM    275 HD13 LEU A  18       7.542   3.488  11.322  1.00  0.00           H  
ATOM    276 HD21 LEU A  18       8.391   5.578  13.419  1.00  0.00           H  
ATOM    277 HD22 LEU A  18       6.891   4.626  13.523  1.00  0.00           H  
ATOM    278 HD23 LEU A  18       8.054   4.604  14.871  1.00  0.00           H  
ATOM    279  N   PRO A  19       7.888   0.829  17.130  1.00  0.00           N  
ATOM    280  CA  PRO A  19       6.940   0.253  18.086  1.00  0.00           C  
ATOM    281  C   PRO A  19       5.859   1.241  18.517  1.00  0.00           C  
ATOM    282  O   PRO A  19       4.992   0.910  19.326  1.00  0.00           O  
ATOM    283  CB  PRO A  19       7.830  -0.115  19.271  1.00  0.00           C  
ATOM    284  CG  PRO A  19       8.936   0.883  19.231  1.00  0.00           C  
ATOM    285  CD  PRO A  19       9.163   1.203  17.775  1.00  0.00           C  
ATOM    286  HA  PRO A  19       6.475  -0.637  17.692  1.00  0.00           H  
ATOM    287  HB2 PRO A  19       7.263  -0.042  20.188  1.00  0.00           H  
ATOM    288  HB3 PRO A  19       8.202  -1.121  19.149  1.00  0.00           H  
ATOM    289  HG2 PRO A  19       8.646   1.774  19.769  1.00  0.00           H  
ATOM    290  HG3 PRO A  19       9.829   0.457  19.663  1.00  0.00           H  
ATOM    291  HD2 PRO A  19       9.362   2.256  17.649  1.00  0.00           H  
ATOM    292  HD3 PRO A  19       9.980   0.614  17.384  1.00  0.00           H  
ATOM    293  N   VAL A  20       5.913   2.454  17.976  1.00  0.00           N  
ATOM    294  CA  VAL A  20       4.937   3.484  18.309  1.00  0.00           C  
ATOM    295  C   VAL A  20       3.841   3.563  17.252  1.00  0.00           C  
ATOM    296  O   VAL A  20       2.692   3.881  17.558  1.00  0.00           O  
ATOM    297  CB  VAL A  20       5.604   4.866  18.446  1.00  0.00           C  
ATOM    298  CG1 VAL A  20       4.605   5.896  18.951  1.00  0.00           C  
ATOM    299  CG2 VAL A  20       6.811   4.787  19.368  1.00  0.00           C  
ATOM    300  H   VAL A  20       6.626   2.663  17.338  1.00  0.00           H  
ATOM    301  HA  VAL A  20       4.491   3.226  19.258  1.00  0.00           H  
ATOM    302  HB  VAL A  20       5.944   5.178  17.469  1.00  0.00           H  
ATOM    303 HG11 VAL A  20       5.095   6.865  19.041  1.00  0.00           H  
ATOM    304 HG12 VAL A  20       3.775   5.973  18.248  1.00  0.00           H  
ATOM    305 HG13 VAL A  20       4.227   5.589  19.926  1.00  0.00           H  
ATOM    306 HG21 VAL A  20       7.269   5.772  19.453  1.00  0.00           H  
ATOM    307 HG22 VAL A  20       6.494   4.448  20.354  1.00  0.00           H  
ATOM    308 HG23 VAL A  20       7.537   4.084  18.959  1.00  0.00           H  
ATOM    309  N   LYS A  21       4.203   3.272  16.007  1.00  0.00           N  
ATOM    310  CA  LYS A  21       3.249   3.311  14.904  1.00  0.00           C  
ATOM    311  C   LYS A  21       2.137   2.288  15.110  1.00  0.00           C  
ATOM    312  O   LYS A  21       1.000   2.498  14.687  1.00  0.00           O  
ATOM    313  CB  LYS A  21       3.964   3.050  13.576  1.00  0.00           C  
ATOM    314  CG  LYS A  21       3.581   4.029  12.478  1.00  0.00           C  
ATOM    315  CD  LYS A  21       2.183   3.755  11.950  1.00  0.00           C  
ATOM    316  CE  LYS A  21       2.161   2.544  11.030  1.00  0.00           C  
ATOM    317  NZ  LYS A  21       0.775   2.063  10.779  1.00  0.00           N  
ATOM    318  H   LYS A  21       5.134   3.026  15.825  1.00  0.00           H  
ATOM    319  HA  LYS A  21       2.813   4.298  14.880  1.00  0.00           H  
ATOM    320  HB2 LYS A  21       5.030   3.120  13.735  1.00  0.00           H  
ATOM    321  HB3 LYS A  21       3.723   2.053  13.239  1.00  0.00           H  
ATOM    322  HG2 LYS A  21       3.615   5.032  12.875  1.00  0.00           H  
ATOM    323  HG3 LYS A  21       4.288   3.938  11.666  1.00  0.00           H  
ATOM    324  HD2 LYS A  21       1.523   3.572  12.784  1.00  0.00           H  
ATOM    325  HD3 LYS A  21       1.840   4.620  11.401  1.00  0.00           H  
ATOM    326  HE2 LYS A  21       2.615   2.816  10.089  1.00  0.00           H  
ATOM    327  HE3 LYS A  21       2.732   1.750  11.489  1.00  0.00           H  
ATOM    328  HZ1 LYS A  21       0.791   1.065  10.487  1.00  0.00           H  
ATOM    329  HZ2 LYS A  21       0.332   2.626  10.026  1.00  0.00           H  
ATOM    330  HZ3 LYS A  21       0.204   2.151  11.644  1.00  0.00           H  
ATOM    331  N   ARG A  22       2.473   1.179  15.762  1.00  0.00           N  
ATOM    332  CA  ARG A  22       1.502   0.123  16.023  1.00  0.00           C  
ATOM    333  C   ARG A  22       0.343   0.646  16.867  1.00  0.00           C  
ATOM    334  O   ARG A  22       0.377   0.580  18.095  1.00  0.00           O  
ATOM    335  CB  ARG A  22       2.176  -1.055  16.733  1.00  0.00           C  
ATOM    336  CG  ARG A  22       1.742  -2.412  16.204  1.00  0.00           C  
ATOM    337  CD  ARG A  22       0.599  -2.991  17.022  1.00  0.00           C  
ATOM    338  NE  ARG A  22       0.089  -4.233  16.448  1.00  0.00           N  
ATOM    339  CZ  ARG A  22       0.746  -5.391  16.484  1.00  0.00           C  
ATOM    340  NH1 ARG A  22       1.937  -5.468  17.065  1.00  0.00           N  
ATOM    341  NH2 ARG A  22       0.211  -6.473  15.939  1.00  0.00           N  
ATOM    342  H   ARG A  22       3.395   1.069  16.075  1.00  0.00           H  
ATOM    343  HA  ARG A  22       1.115  -0.214  15.074  1.00  0.00           H  
ATOM    344  HB2 ARG A  22       3.244  -0.969  16.609  1.00  0.00           H  
ATOM    345  HB3 ARG A  22       1.939  -1.010  17.785  1.00  0.00           H  
ATOM    346  HG2 ARG A  22       1.418  -2.302  15.179  1.00  0.00           H  
ATOM    347  HG3 ARG A  22       2.583  -3.089  16.245  1.00  0.00           H  
ATOM    348  HD2 ARG A  22       0.953  -3.186  18.023  1.00  0.00           H  
ATOM    349  HD3 ARG A  22      -0.202  -2.267  17.060  1.00  0.00           H  
ATOM    350  HE  ARG A  22      -0.789  -4.205  16.013  1.00  0.00           H  
ATOM    351 HH11 ARG A  22       2.347  -4.655  17.478  1.00  0.00           H  
ATOM    352 HH12 ARG A  22       2.425  -6.340  17.088  1.00  0.00           H  
ATOM    353 HH21 ARG A  22      -0.687  -6.422  15.500  1.00  0.00           H  
ATOM    354 HH22 ARG A  22       0.703  -7.343  15.965  1.00  0.00           H  
ATOM    355  N   ARG A  23      -0.682   1.164  16.198  1.00  0.00           N  
ATOM    356  CA  ARG A  23      -1.851   1.699  16.885  1.00  0.00           C  
ATOM    357  C   ARG A  23      -2.615   0.590  17.603  1.00  0.00           C  
ATOM    358  O   ARG A  23      -3.094   0.777  18.721  1.00  0.00           O  
ATOM    359  CB  ARG A  23      -2.773   2.408  15.892  1.00  0.00           C  
ATOM    360  CG  ARG A  23      -3.427   3.659  16.455  1.00  0.00           C  
ATOM    361  CD  ARG A  23      -2.452   4.824  16.507  1.00  0.00           C  
ATOM    362  NE  ARG A  23      -1.939   5.168  15.182  1.00  0.00           N  
ATOM    363  CZ  ARG A  23      -0.836   5.884  14.979  1.00  0.00           C  
ATOM    364  NH1 ARG A  23      -0.127   6.332  16.007  1.00  0.00           N  
ATOM    365  NH2 ARG A  23      -0.439   6.151  13.742  1.00  0.00           N  
ATOM    366  H   ARG A  23      -0.650   1.189  15.219  1.00  0.00           H  
ATOM    367  HA  ARG A  23      -1.508   2.414  17.617  1.00  0.00           H  
ATOM    368  HB2 ARG A  23      -2.197   2.690  15.022  1.00  0.00           H  
ATOM    369  HB3 ARG A  23      -3.553   1.725  15.589  1.00  0.00           H  
ATOM    370  HG2 ARG A  23      -4.263   3.931  15.827  1.00  0.00           H  
ATOM    371  HG3 ARG A  23      -3.779   3.450  17.454  1.00  0.00           H  
ATOM    372  HD2 ARG A  23      -2.957   5.682  16.920  1.00  0.00           H  
ATOM    373  HD3 ARG A  23      -1.623   4.553  17.145  1.00  0.00           H  
ATOM    374  HE  ARG A  23      -2.443   4.849  14.405  1.00  0.00           H  
ATOM    375 HH11 ARG A  23      -0.420   6.134  16.942  1.00  0.00           H  
ATOM    376 HH12 ARG A  23       0.701   6.870  15.847  1.00  0.00           H  
ATOM    377 HH21 ARG A  23      -0.969   5.816  12.963  1.00  0.00           H  
ATOM    378 HH22 ARG A  23       0.390   6.690  13.587  1.00  0.00           H  
ATOM    379  N   ALA A  24      -2.724  -0.563  16.952  1.00  0.00           N  
ATOM    380  CA  ALA A  24      -3.429  -1.702  17.528  1.00  0.00           C  
ATOM    381  C   ALA A  24      -4.890  -1.362  17.800  1.00  0.00           C  
ATOM    382  O   ALA A  24      -5.785  -2.107  17.407  1.00  0.00           O  
ATOM    383  CB  ALA A  24      -2.743  -2.153  18.809  1.00  0.00           C  
ATOM    384  H   ALA A  24      -2.321  -0.650  16.063  1.00  0.00           H  
ATOM    385  HA  ALA A  24      -3.384  -2.515  16.818  1.00  0.00           H  
ATOM    386  HB1 ALA A  24      -2.870  -3.219  18.929  1.00  0.00           H  
ATOM    387  HB2 ALA A  24      -3.182  -1.641  19.652  1.00  0.00           H  
ATOM    388  HB3 ALA A  24      -1.690  -1.920  18.755  1.00  0.00           H  
TER     389      ALA A  24                                                      
ENDMDL                                                                          
MODEL        6                                                                  
ATOM      1  N   MET A   1      14.115   3.208 -12.493  1.00  0.00           N  
ATOM      2  CA  MET A   1      14.423   4.558 -11.954  1.00  0.00           C  
ATOM      3  C   MET A   1      13.297   5.065 -11.059  1.00  0.00           C  
ATOM      4  O   MET A   1      12.125   4.763 -11.286  1.00  0.00           O  
ATOM      5  CB  MET A   1      14.633   5.515 -13.129  1.00  0.00           C  
ATOM      6  CG  MET A   1      15.624   6.631 -12.836  1.00  0.00           C  
ATOM      7  SD  MET A   1      15.146   8.199 -13.585  1.00  0.00           S  
ATOM      8  CE  MET A   1      16.350   9.305 -12.854  1.00  0.00           C  
ATOM      9  H1  MET A   1      14.766   3.025 -13.283  1.00  0.00           H  
ATOM     10  H2  MET A   1      13.125   3.214 -12.815  1.00  0.00           H  
ATOM     11  H3  MET A   1      14.256   2.520 -11.726  1.00  0.00           H  
ATOM     12  HA  MET A   1      15.333   4.499 -11.376  1.00  0.00           H  
ATOM     13  HB2 MET A   1      14.999   4.952 -13.976  1.00  0.00           H  
ATOM     14  HB3 MET A   1      13.685   5.963 -13.388  1.00  0.00           H  
ATOM     15  HG2 MET A   1      15.687   6.764 -11.766  1.00  0.00           H  
ATOM     16  HG3 MET A   1      16.591   6.344 -13.219  1.00  0.00           H  
ATOM     17  HE1 MET A   1      16.952   9.747 -13.633  1.00  0.00           H  
ATOM     18  HE2 MET A   1      16.986   8.750 -12.179  1.00  0.00           H  
ATOM     19  HE3 MET A   1      15.838  10.083 -12.308  1.00  0.00           H  
ATOM     20  N   ALA A   2      13.659   5.838 -10.040  1.00  0.00           N  
ATOM     21  CA  ALA A   2      12.679   6.386  -9.110  1.00  0.00           C  
ATOM     22  C   ALA A   2      13.034   7.819  -8.722  1.00  0.00           C  
ATOM     23  O   ALA A   2      14.209   8.182  -8.665  1.00  0.00           O  
ATOM     24  CB  ALA A   2      12.579   5.510  -7.871  1.00  0.00           C  
ATOM     25  H   ALA A   2      14.608   6.043  -9.911  1.00  0.00           H  
ATOM     26  HA  ALA A   2      11.717   6.385  -9.602  1.00  0.00           H  
ATOM     27  HB1 ALA A   2      13.131   5.965  -7.061  1.00  0.00           H  
ATOM     28  HB2 ALA A   2      12.993   4.535  -8.085  1.00  0.00           H  
ATOM     29  HB3 ALA A   2      11.542   5.406  -7.586  1.00  0.00           H  
ATOM     30  N   PRO A   3      12.019   8.657  -8.450  1.00  0.00           N  
ATOM     31  CA  PRO A   3      12.232  10.056  -8.068  1.00  0.00           C  
ATOM     32  C   PRO A   3      12.746  10.198  -6.641  1.00  0.00           C  
ATOM     33  O   PRO A   3      13.084   9.209  -5.989  1.00  0.00           O  
ATOM     34  CB  PRO A   3      10.839  10.671  -8.199  1.00  0.00           C  
ATOM     35  CG  PRO A   3       9.903   9.538  -7.956  1.00  0.00           C  
ATOM     36  CD  PRO A   3      10.586   8.309  -8.496  1.00  0.00           C  
ATOM     37  HA  PRO A   3      12.911  10.549  -8.745  1.00  0.00           H  
ATOM     38  HB2 PRO A   3      10.716  11.452  -7.462  1.00  0.00           H  
ATOM     39  HB3 PRO A   3      10.713  11.079  -9.190  1.00  0.00           H  
ATOM     40  HG2 PRO A   3       9.725   9.431  -6.895  1.00  0.00           H  
ATOM     41  HG3 PRO A   3       8.975   9.710  -8.477  1.00  0.00           H  
ATOM     42  HD2 PRO A   3      10.378   7.456  -7.867  1.00  0.00           H  
ATOM     43  HD3 PRO A   3      10.268   8.118  -9.511  1.00  0.00           H  
ATOM     44  N   ARG A   4      12.803  11.436  -6.159  1.00  0.00           N  
ATOM     45  CA  ARG A   4      13.276  11.709  -4.806  1.00  0.00           C  
ATOM     46  C   ARG A   4      12.248  11.273  -3.774  1.00  0.00           C  
ATOM     47  O   ARG A   4      12.586  10.954  -2.633  1.00  0.00           O  
ATOM     48  CB  ARG A   4      13.591  13.198  -4.639  1.00  0.00           C  
ATOM     49  CG  ARG A   4      14.377  13.788  -5.798  1.00  0.00           C  
ATOM     50  CD  ARG A   4      13.464  14.478  -6.800  1.00  0.00           C  
ATOM     51  NE  ARG A   4      13.881  15.853  -7.066  1.00  0.00           N  
ATOM     52  CZ  ARG A   4      13.610  16.879  -6.263  1.00  0.00           C  
ATOM     53  NH1 ARG A   4      12.925  16.690  -5.142  1.00  0.00           N  
ATOM     54  NH2 ARG A   4      14.025  18.097  -6.581  1.00  0.00           N  
ATOM     55  H   ARG A   4      12.519  12.182  -6.726  1.00  0.00           H  
ATOM     56  HA  ARG A   4      14.172  11.141  -4.655  1.00  0.00           H  
ATOM     57  HB2 ARG A   4      12.662  13.741  -4.548  1.00  0.00           H  
ATOM     58  HB3 ARG A   4      14.167  13.332  -3.735  1.00  0.00           H  
ATOM     59  HG2 ARG A   4      15.080  14.511  -5.411  1.00  0.00           H  
ATOM     60  HG3 ARG A   4      14.913  12.994  -6.298  1.00  0.00           H  
ATOM     61  HD2 ARG A   4      13.484  13.922  -7.726  1.00  0.00           H  
ATOM     62  HD3 ARG A   4      12.458  14.486  -6.407  1.00  0.00           H  
ATOM     63  HE  ARG A   4      14.390  16.020  -7.888  1.00  0.00           H  
ATOM     64 HH11 ARG A   4      12.610  15.773  -4.895  1.00  0.00           H  
ATOM     65 HH12 ARG A   4      12.724  17.465  -4.543  1.00  0.00           H  
ATOM     66 HH21 ARG A   4      14.542  18.245  -7.424  1.00  0.00           H  
ATOM     67 HH22 ARG A   4      13.821  18.868  -5.977  1.00  0.00           H  
ATOM     68  N   GLY A   5      10.994  11.254  -4.189  1.00  0.00           N  
ATOM     69  CA  GLY A   5       9.922  10.850  -3.306  1.00  0.00           C  
ATOM     70  C   GLY A   5       9.950   9.363  -3.018  1.00  0.00           C  
ATOM     71  O   GLY A   5       9.502   8.917  -1.962  1.00  0.00           O  
ATOM     72  H   GLY A   5      10.799  11.513  -5.108  1.00  0.00           H  
ATOM     73  HA2 GLY A   5      10.015  11.391  -2.379  1.00  0.00           H  
ATOM     74  HA3 GLY A   5       8.977  11.100  -3.765  1.00  0.00           H  
ATOM     75  N   PHE A   6      10.481   8.596  -3.965  1.00  0.00           N  
ATOM     76  CA  PHE A   6      10.574   7.150  -3.821  1.00  0.00           C  
ATOM     77  C   PHE A   6      11.582   6.764  -2.742  1.00  0.00           C  
ATOM     78  O   PHE A   6      11.567   5.639  -2.241  1.00  0.00           O  
ATOM     79  CB  PHE A   6      10.971   6.518  -5.156  1.00  0.00           C  
ATOM     80  CG  PHE A   6      10.203   5.270  -5.482  1.00  0.00           C  
ATOM     81  CD1 PHE A   6      10.443   4.093  -4.790  1.00  0.00           C  
ATOM     82  CD2 PHE A   6       9.239   5.273  -6.478  1.00  0.00           C  
ATOM     83  CE1 PHE A   6       9.738   2.942  -5.086  1.00  0.00           C  
ATOM     84  CE2 PHE A   6       8.530   4.124  -6.778  1.00  0.00           C  
ATOM     85  CZ  PHE A   6       8.780   2.958  -6.082  1.00  0.00           C  
ATOM     86  H   PHE A   6      10.822   9.014  -4.782  1.00  0.00           H  
ATOM     87  HA  PHE A   6       9.601   6.783  -3.536  1.00  0.00           H  
ATOM     88  HB2 PHE A   6      10.799   7.232  -5.950  1.00  0.00           H  
ATOM     89  HB3 PHE A   6      12.020   6.267  -5.128  1.00  0.00           H  
ATOM     90  HD1 PHE A   6      11.192   4.080  -4.012  1.00  0.00           H  
ATOM     91  HD2 PHE A   6       9.044   6.184  -7.023  1.00  0.00           H  
ATOM     92  HE1 PHE A   6       9.935   2.031  -4.541  1.00  0.00           H  
ATOM     93  HE2 PHE A   6       7.782   4.140  -7.557  1.00  0.00           H  
ATOM     94  HZ  PHE A   6       8.227   2.060  -6.315  1.00  0.00           H  
ATOM     95  N   SER A   7      12.459   7.699  -2.390  1.00  0.00           N  
ATOM     96  CA  SER A   7      13.474   7.451  -1.374  1.00  0.00           C  
ATOM     97  C   SER A   7      12.994   7.890   0.006  1.00  0.00           C  
ATOM     98  O   SER A   7      13.099   7.141   0.977  1.00  0.00           O  
ATOM     99  CB  SER A   7      14.771   8.181  -1.732  1.00  0.00           C  
ATOM    100  OG  SER A   7      15.689   8.147  -0.653  1.00  0.00           O  
ATOM    101  H   SER A   7      12.425   8.574  -2.825  1.00  0.00           H  
ATOM    102  HA  SER A   7      13.665   6.389  -1.353  1.00  0.00           H  
ATOM    103  HB2 SER A   7      15.224   7.704  -2.589  1.00  0.00           H  
ATOM    104  HB3 SER A   7      14.548   9.210  -1.968  1.00  0.00           H  
ATOM    105  HG  SER A   7      16.068   7.268  -0.582  1.00  0.00           H  
ATOM    106  N   CYS A   8      12.474   9.112   0.088  1.00  0.00           N  
ATOM    107  CA  CYS A   8      11.986   9.648   1.356  1.00  0.00           C  
ATOM    108  C   CYS A   8      10.896   8.758   1.948  1.00  0.00           C  
ATOM    109  O   CYS A   8      10.774   8.641   3.168  1.00  0.00           O  
ATOM    110  CB  CYS A   8      11.456  11.072   1.164  1.00  0.00           C  
ATOM    111  SG  CYS A   8       9.896  11.173   0.253  1.00  0.00           S  
ATOM    112  H   CYS A   8      12.421   9.666  -0.720  1.00  0.00           H  
ATOM    113  HA  CYS A   8      12.819   9.676   2.042  1.00  0.00           H  
ATOM    114  HB2 CYS A   8      11.298  11.522   2.132  1.00  0.00           H  
ATOM    115  HB3 CYS A   8      12.191  11.651   0.622  1.00  0.00           H  
ATOM    116  HG  CYS A   8       9.833  12.052  -0.130  1.00  0.00           H  
ATOM    117  N   LEU A   9      10.106   8.135   1.079  1.00  0.00           N  
ATOM    118  CA  LEU A   9       9.028   7.260   1.523  1.00  0.00           C  
ATOM    119  C   LEU A   9       9.534   5.837   1.735  1.00  0.00           C  
ATOM    120  O   LEU A   9       9.182   5.185   2.716  1.00  0.00           O  
ATOM    121  CB  LEU A   9       7.883   7.264   0.507  1.00  0.00           C  
ATOM    122  CG  LEU A   9       8.206   6.615  -0.840  1.00  0.00           C  
ATOM    123  CD1 LEU A   9       8.016   5.107  -0.769  1.00  0.00           C  
ATOM    124  CD2 LEU A   9       7.339   7.214  -1.938  1.00  0.00           C  
ATOM    125  H   LEU A   9      10.251   8.267   0.120  1.00  0.00           H  
ATOM    126  HA  LEU A   9       8.662   7.640   2.465  1.00  0.00           H  
ATOM    127  HB2 LEU A   9       7.043   6.743   0.942  1.00  0.00           H  
ATOM    128  HB3 LEU A   9       7.595   8.289   0.327  1.00  0.00           H  
ATOM    129  HG  LEU A   9       9.240   6.810  -1.088  1.00  0.00           H  
ATOM    130 HD11 LEU A   9       8.251   4.664  -1.737  1.00  0.00           H  
ATOM    131 HD12 LEU A   9       8.680   4.692  -0.010  1.00  0.00           H  
ATOM    132 HD13 LEU A   9       6.982   4.881  -0.508  1.00  0.00           H  
ATOM    133 HD21 LEU A   9       7.580   6.742  -2.890  1.00  0.00           H  
ATOM    134 HD22 LEU A   9       6.288   7.043  -1.704  1.00  0.00           H  
ATOM    135 HD23 LEU A   9       7.526   8.285  -2.006  1.00  0.00           H  
ATOM    136  N   LEU A  10      10.365   5.361   0.814  1.00  0.00           N  
ATOM    137  CA  LEU A  10      10.917   4.016   0.915  1.00  0.00           C  
ATOM    138  C   LEU A  10      11.762   3.881   2.176  1.00  0.00           C  
ATOM    139  O   LEU A  10      11.755   2.840   2.832  1.00  0.00           O  
ATOM    140  CB  LEU A  10      11.751   3.685  -0.324  1.00  0.00           C  
ATOM    141  CG  LEU A  10      12.579   2.402  -0.231  1.00  0.00           C  
ATOM    142  CD1 LEU A  10      12.701   1.745  -1.597  1.00  0.00           C  
ATOM    143  CD2 LEU A  10      13.957   2.699   0.345  1.00  0.00           C  
ATOM    144  H   LEU A  10      10.615   5.927   0.054  1.00  0.00           H  
ATOM    145  HA  LEU A  10      10.090   3.325   0.976  1.00  0.00           H  
ATOM    146  HB2 LEU A  10      11.079   3.593  -1.164  1.00  0.00           H  
ATOM    147  HB3 LEU A  10      12.424   4.509  -0.511  1.00  0.00           H  
ATOM    148  HG  LEU A  10      12.082   1.707   0.430  1.00  0.00           H  
ATOM    149 HD11 LEU A  10      13.294   0.834  -1.511  1.00  0.00           H  
ATOM    150 HD12 LEU A  10      11.708   1.498  -1.972  1.00  0.00           H  
ATOM    151 HD13 LEU A  10      13.190   2.431  -2.289  1.00  0.00           H  
ATOM    152 HD21 LEU A  10      14.532   1.775   0.404  1.00  0.00           H  
ATOM    153 HD22 LEU A  10      14.475   3.409  -0.300  1.00  0.00           H  
ATOM    154 HD23 LEU A  10      13.851   3.124   1.342  1.00  0.00           H  
ATOM    155  N   LEU A  11      12.479   4.948   2.518  1.00  0.00           N  
ATOM    156  CA  LEU A  11      13.318   4.950   3.709  1.00  0.00           C  
ATOM    157  C   LEU A  11      12.469   4.711   4.953  1.00  0.00           C  
ATOM    158  O   LEU A  11      12.932   4.128   5.933  1.00  0.00           O  
ATOM    159  CB  LEU A  11      14.067   6.279   3.832  1.00  0.00           C  
ATOM    160  CG  LEU A  11      15.274   6.257   4.773  1.00  0.00           C  
ATOM    161  CD1 LEU A  11      16.348   7.216   4.285  1.00  0.00           C  
ATOM    162  CD2 LEU A  11      14.848   6.606   6.191  1.00  0.00           C  
ATOM    163  H   LEU A  11      12.436   5.753   1.960  1.00  0.00           H  
ATOM    164  HA  LEU A  11      14.034   4.147   3.614  1.00  0.00           H  
ATOM    165  HB2 LEU A  11      14.408   6.568   2.849  1.00  0.00           H  
ATOM    166  HB3 LEU A  11      13.375   7.026   4.189  1.00  0.00           H  
ATOM    167  HG  LEU A  11      15.694   5.262   4.784  1.00  0.00           H  
ATOM    168 HD11 LEU A  11      17.198   7.187   4.966  1.00  0.00           H  
ATOM    169 HD12 LEU A  11      16.672   6.922   3.287  1.00  0.00           H  
ATOM    170 HD13 LEU A  11      15.944   8.228   4.252  1.00  0.00           H  
ATOM    171 HD21 LEU A  11      15.718   6.585   6.847  1.00  0.00           H  
ATOM    172 HD22 LEU A  11      14.407   7.603   6.203  1.00  0.00           H  
ATOM    173 HD23 LEU A  11      14.113   5.880   6.539  1.00  0.00           H  
ATOM    174  N   LEU A  12      11.219   5.161   4.898  1.00  0.00           N  
ATOM    175  CA  LEU A  12      10.295   4.993   6.013  1.00  0.00           C  
ATOM    176  C   LEU A  12       9.357   3.808   5.771  1.00  0.00           C  
ATOM    177  O   LEU A  12       8.701   3.326   6.694  1.00  0.00           O  
ATOM    178  CB  LEU A  12       9.488   6.281   6.233  1.00  0.00           C  
ATOM    179  CG  LEU A  12       8.172   6.382   5.454  1.00  0.00           C  
ATOM    180  CD1 LEU A  12       6.995   6.006   6.341  1.00  0.00           C  
ATOM    181  CD2 LEU A  12       7.990   7.785   4.892  1.00  0.00           C  
ATOM    182  H   LEU A  12      10.908   5.614   4.085  1.00  0.00           H  
ATOM    183  HA  LEU A  12      10.881   4.794   6.898  1.00  0.00           H  
ATOM    184  HB2 LEU A  12       9.265   6.362   7.287  1.00  0.00           H  
ATOM    185  HB3 LEU A  12      10.110   7.118   5.952  1.00  0.00           H  
ATOM    186  HG  LEU A  12       8.197   5.689   4.626  1.00  0.00           H  
ATOM    187 HD11 LEU A  12       6.070   6.084   5.771  1.00  0.00           H  
ATOM    188 HD12 LEU A  12       7.118   4.982   6.695  1.00  0.00           H  
ATOM    189 HD13 LEU A  12       6.953   6.682   7.195  1.00  0.00           H  
ATOM    190 HD21 LEU A  12       7.050   7.838   4.342  1.00  0.00           H  
ATOM    191 HD22 LEU A  12       7.972   8.506   5.710  1.00  0.00           H  
ATOM    192 HD23 LEU A  12       8.816   8.019   4.221  1.00  0.00           H  
ATOM    193  N   THR A  13       9.301   3.344   4.524  1.00  0.00           N  
ATOM    194  CA  THR A  13       8.447   2.219   4.161  1.00  0.00           C  
ATOM    195  C   THR A  13       9.197   0.897   4.304  1.00  0.00           C  
ATOM    196  O   THR A  13       9.194   0.067   3.393  1.00  0.00           O  
ATOM    197  CB  THR A  13       7.940   2.382   2.725  1.00  0.00           C  
ATOM    198  OG1 THR A  13       7.248   3.628   2.571  1.00  0.00           O  
ATOM    199  CG2 THR A  13       7.007   1.247   2.360  1.00  0.00           C  
ATOM    200  H   THR A  13       9.846   3.768   3.830  1.00  0.00           H  
ATOM    201  HA  THR A  13       7.602   2.214   4.833  1.00  0.00           H  
ATOM    202  HB  THR A  13       8.787   2.377   2.051  1.00  0.00           H  
ATOM    203  HG1 THR A  13       7.752   4.328   2.991  1.00  0.00           H  
ATOM    204 HG21 THR A  13       6.656   1.379   1.337  1.00  0.00           H  
ATOM    205 HG22 THR A  13       7.537   0.299   2.443  1.00  0.00           H  
ATOM    206 HG23 THR A  13       6.153   1.246   3.039  1.00  0.00           H  
ATOM    207  N   GLY A  14       9.840   0.708   5.451  1.00  0.00           N  
ATOM    208  CA  GLY A  14      10.584  -0.514   5.692  1.00  0.00           C  
ATOM    209  C   GLY A  14       9.772  -1.548   6.446  1.00  0.00           C  
ATOM    210  O   GLY A  14       9.019  -1.211   7.359  1.00  0.00           O  
ATOM    211  H   GLY A  14       9.808   1.403   6.140  1.00  0.00           H  
ATOM    212  HA2 GLY A  14      10.885  -0.932   4.741  1.00  0.00           H  
ATOM    213  HA3 GLY A  14      11.468  -0.278   6.266  1.00  0.00           H  
ATOM    214  N   GLU A  15       9.925  -2.812   6.062  1.00  0.00           N  
ATOM    215  CA  GLU A  15       9.200  -3.899   6.709  1.00  0.00           C  
ATOM    216  C   GLU A  15       9.535  -3.969   8.195  1.00  0.00           C  
ATOM    217  O   GLU A  15       8.690  -4.325   9.016  1.00  0.00           O  
ATOM    218  CB  GLU A  15       9.531  -5.232   6.036  1.00  0.00           C  
ATOM    219  CG  GLU A  15       8.386  -6.230   6.064  1.00  0.00           C  
ATOM    220  CD  GLU A  15       7.337  -5.944   5.008  1.00  0.00           C  
ATOM    221  OE1 GLU A  15       7.121  -4.755   4.691  1.00  0.00           O  
ATOM    222  OE2 GLU A  15       6.732  -6.909   4.495  1.00  0.00           O  
ATOM    223  H   GLU A  15      10.540  -3.018   5.328  1.00  0.00           H  
ATOM    224  HA  GLU A  15       8.143  -3.704   6.600  1.00  0.00           H  
ATOM    225  HB2 GLU A  15       9.792  -5.046   5.004  1.00  0.00           H  
ATOM    226  HB3 GLU A  15      10.378  -5.675   6.538  1.00  0.00           H  
ATOM    227  HG2 GLU A  15       8.782  -7.220   5.897  1.00  0.00           H  
ATOM    228  HG3 GLU A  15       7.916  -6.191   7.036  1.00  0.00           H  
ATOM    229  N   ILE A  16      10.774  -3.629   8.534  1.00  0.00           N  
ATOM    230  CA  ILE A  16      11.221  -3.654   9.921  1.00  0.00           C  
ATOM    231  C   ILE A  16      11.348  -2.241  10.482  1.00  0.00           C  
ATOM    232  O   ILE A  16      12.216  -1.966  11.310  1.00  0.00           O  
ATOM    233  CB  ILE A  16      12.575  -4.377  10.066  1.00  0.00           C  
ATOM    234  CG1 ILE A  16      12.568  -5.685   9.272  1.00  0.00           C  
ATOM    235  CG2 ILE A  16      12.882  -4.643  11.533  1.00  0.00           C  
ATOM    236  CD1 ILE A  16      13.871  -6.450   9.355  1.00  0.00           C  
ATOM    237  H   ILE A  16      11.403  -3.355   7.834  1.00  0.00           H  
ATOM    238  HA  ILE A  16      10.485  -4.194  10.499  1.00  0.00           H  
ATOM    239  HB  ILE A  16      13.346  -3.731   9.675  1.00  0.00           H  
ATOM    240 HG12 ILE A  16      11.783  -6.337   9.653  1.00  0.00           H  
ATOM    241 HG13 ILE A  16      12.383  -5.471   8.219  1.00  0.00           H  
ATOM    242 HG21 ILE A  16      13.841  -5.154  11.617  1.00  0.00           H  
ATOM    243 HG22 ILE A  16      12.925  -3.697  12.073  1.00  0.00           H  
ATOM    244 HG23 ILE A  16      12.098  -5.268  11.960  1.00  0.00           H  
ATOM    245 HD11 ILE A  16      13.794  -7.366   8.769  1.00  0.00           H  
ATOM    246 HD12 ILE A  16      14.680  -5.834   8.961  1.00  0.00           H  
ATOM    247 HD13 ILE A  16      14.079  -6.701  10.395  1.00  0.00           H  
ATOM    248  N   ASP A  17      10.478  -1.348  10.022  1.00  0.00           N  
ATOM    249  CA  ASP A  17      10.493   0.038  10.477  1.00  0.00           C  
ATOM    250  C   ASP A  17       9.218   0.371  11.245  1.00  0.00           C  
ATOM    251  O   ASP A  17       8.673   1.469  11.121  1.00  0.00           O  
ATOM    252  CB  ASP A  17      10.648   0.986   9.286  1.00  0.00           C  
ATOM    253  CG  ASP A  17      11.537   2.172   9.604  1.00  0.00           C  
ATOM    254  OD1 ASP A  17      12.451   2.021  10.442  1.00  0.00           O  
ATOM    255  OD2 ASP A  17      11.321   3.251   9.013  1.00  0.00           O  
ATOM    256  H   ASP A  17       9.810  -1.627   9.362  1.00  0.00           H  
ATOM    257  HA  ASP A  17      11.338   0.162  11.137  1.00  0.00           H  
ATOM    258  HB2 ASP A  17      11.083   0.445   8.458  1.00  0.00           H  
ATOM    259  HB3 ASP A  17       9.674   1.356   8.998  1.00  0.00           H  
ATOM    260  N   LEU A  18       8.745  -0.584  12.040  1.00  0.00           N  
ATOM    261  CA  LEU A  18       7.535  -0.394  12.829  1.00  0.00           C  
ATOM    262  C   LEU A  18       7.642  -1.111  14.172  1.00  0.00           C  
ATOM    263  O   LEU A  18       7.253  -2.272  14.298  1.00  0.00           O  
ATOM    264  CB  LEU A  18       6.315  -0.905  12.061  1.00  0.00           C  
ATOM    265  CG  LEU A  18       5.697   0.098  11.084  1.00  0.00           C  
ATOM    266  CD1 LEU A  18       6.349  -0.021   9.715  1.00  0.00           C  
ATOM    267  CD2 LEU A  18       4.194  -0.116  10.982  1.00  0.00           C  
ATOM    268  H   LEU A  18       9.224  -1.437  12.097  1.00  0.00           H  
ATOM    269  HA  LEU A  18       7.418   0.665  13.007  1.00  0.00           H  
ATOM    270  HB2 LEU A  18       6.608  -1.785  11.505  1.00  0.00           H  
ATOM    271  HB3 LEU A  18       5.558  -1.188  12.776  1.00  0.00           H  
ATOM    272  HG  LEU A  18       5.870   1.100  11.450  1.00  0.00           H  
ATOM    273 HD11 LEU A  18       5.898   0.699   9.033  1.00  0.00           H  
ATOM    274 HD12 LEU A  18       7.417   0.181   9.801  1.00  0.00           H  
ATOM    275 HD13 LEU A  18       6.201  -1.030   9.327  1.00  0.00           H  
ATOM    276 HD21 LEU A  18       3.771   0.605  10.283  1.00  0.00           H  
ATOM    277 HD22 LEU A  18       3.994  -1.127  10.626  1.00  0.00           H  
ATOM    278 HD23 LEU A  18       3.740   0.020  11.962  1.00  0.00           H  
ATOM    279  N   PRO A  19       8.175  -0.425  15.199  1.00  0.00           N  
ATOM    280  CA  PRO A  19       8.334  -1.003  16.537  1.00  0.00           C  
ATOM    281  C   PRO A  19       7.021  -1.071  17.313  1.00  0.00           C  
ATOM    282  O   PRO A  19       6.986  -1.546  18.449  1.00  0.00           O  
ATOM    283  CB  PRO A  19       9.305  -0.040  17.216  1.00  0.00           C  
ATOM    284  CG  PRO A  19       9.046   1.273  16.562  1.00  0.00           C  
ATOM    285  CD  PRO A  19       8.668   0.964  15.136  1.00  0.00           C  
ATOM    286  HA  PRO A  19       8.771  -1.988  16.492  1.00  0.00           H  
ATOM    287  HB2 PRO A  19       9.100  -0.004  18.275  1.00  0.00           H  
ATOM    288  HB3 PRO A  19      10.319  -0.370  17.050  1.00  0.00           H  
ATOM    289  HG2 PRO A  19       8.234   1.779  17.064  1.00  0.00           H  
ATOM    290  HG3 PRO A  19       9.940   1.879  16.588  1.00  0.00           H  
ATOM    291  HD2 PRO A  19       7.890   1.633  14.800  1.00  0.00           H  
ATOM    292  HD3 PRO A  19       9.533   1.037  14.494  1.00  0.00           H  
ATOM    293  N   VAL A  20       5.942  -0.596  16.698  1.00  0.00           N  
ATOM    294  CA  VAL A  20       4.633  -0.608  17.337  1.00  0.00           C  
ATOM    295  C   VAL A  20       4.030  -2.008  17.327  1.00  0.00           C  
ATOM    296  O   VAL A  20       3.270  -2.375  18.223  1.00  0.00           O  
ATOM    297  CB  VAL A  20       3.659   0.361  16.640  1.00  0.00           C  
ATOM    298  CG1 VAL A  20       2.375   0.501  17.444  1.00  0.00           C  
ATOM    299  CG2 VAL A  20       4.315   1.717  16.428  1.00  0.00           C  
ATOM    300  H   VAL A  20       6.030  -0.232  15.795  1.00  0.00           H  
ATOM    301  HA  VAL A  20       4.757  -0.286  18.361  1.00  0.00           H  
ATOM    302  HB  VAL A  20       3.407  -0.047  15.672  1.00  0.00           H  
ATOM    303 HG11 VAL A  20       1.701   1.190  16.935  1.00  0.00           H  
ATOM    304 HG12 VAL A  20       1.896  -0.473  17.538  1.00  0.00           H  
ATOM    305 HG13 VAL A  20       2.608   0.888  18.437  1.00  0.00           H  
ATOM    306 HG21 VAL A  20       3.611   2.388  15.934  1.00  0.00           H  
ATOM    307 HG22 VAL A  20       4.600   2.138  17.393  1.00  0.00           H  
ATOM    308 HG23 VAL A  20       5.202   1.599  15.806  1.00  0.00           H  
ATOM    309  N   LYS A  21       4.373  -2.788  16.306  1.00  0.00           N  
ATOM    310  CA  LYS A  21       3.868  -4.150  16.179  1.00  0.00           C  
ATOM    311  C   LYS A  21       5.017  -5.149  16.077  1.00  0.00           C  
ATOM    312  O   LYS A  21       6.170  -4.811  16.342  1.00  0.00           O  
ATOM    313  CB  LYS A  21       2.963  -4.265  14.950  1.00  0.00           C  
ATOM    314  CG  LYS A  21       1.737  -5.135  15.176  1.00  0.00           C  
ATOM    315  CD  LYS A  21       0.534  -4.304  15.594  1.00  0.00           C  
ATOM    316  CE  LYS A  21      -0.598  -5.181  16.102  1.00  0.00           C  
ATOM    317  NZ  LYS A  21      -0.597  -5.285  17.588  1.00  0.00           N  
ATOM    318  H   LYS A  21       4.983  -2.439  15.623  1.00  0.00           H  
ATOM    319  HA  LYS A  21       3.289  -4.373  17.063  1.00  0.00           H  
ATOM    320  HB2 LYS A  21       2.630  -3.277  14.669  1.00  0.00           H  
ATOM    321  HB3 LYS A  21       3.532  -4.688  14.136  1.00  0.00           H  
ATOM    322  HG2 LYS A  21       1.501  -5.654  14.260  1.00  0.00           H  
ATOM    323  HG3 LYS A  21       1.956  -5.853  15.953  1.00  0.00           H  
ATOM    324  HD2 LYS A  21       0.832  -3.627  16.380  1.00  0.00           H  
ATOM    325  HD3 LYS A  21       0.186  -3.739  14.741  1.00  0.00           H  
ATOM    326  HE2 LYS A  21      -1.537  -4.756  15.781  1.00  0.00           H  
ATOM    327  HE3 LYS A  21      -0.489  -6.170  15.681  1.00  0.00           H  
ATOM    328  HZ1 LYS A  21       0.368  -5.156  17.954  1.00  0.00           H  
ATOM    329  HZ2 LYS A  21      -0.945  -6.219  17.882  1.00  0.00           H  
ATOM    330  HZ3 LYS A  21      -1.213  -4.553  17.998  1.00  0.00           H  
ATOM    331  N   ARG A  22       4.693  -6.380  15.694  1.00  0.00           N  
ATOM    332  CA  ARG A  22       5.699  -7.427  15.558  1.00  0.00           C  
ATOM    333  C   ARG A  22       6.755  -7.037  14.531  1.00  0.00           C  
ATOM    334  O   ARG A  22       6.454  -6.867  13.350  1.00  0.00           O  
ATOM    335  CB  ARG A  22       5.039  -8.747  15.154  1.00  0.00           C  
ATOM    336  CG  ARG A  22       3.778  -9.065  15.942  1.00  0.00           C  
ATOM    337  CD  ARG A  22       2.531  -8.931  15.081  1.00  0.00           C  
ATOM    338  NE  ARG A  22       2.657  -9.655  13.819  1.00  0.00           N  
ATOM    339  CZ  ARG A  22       2.567 -10.979  13.712  1.00  0.00           C  
ATOM    340  NH1 ARG A  22       2.350 -11.725  14.787  1.00  0.00           N  
ATOM    341  NH2 ARG A  22       2.693 -11.557  12.525  1.00  0.00           N  
ATOM    342  H   ARG A  22       3.756  -6.589  15.498  1.00  0.00           H  
ATOM    343  HA  ARG A  22       6.177  -7.553  16.519  1.00  0.00           H  
ATOM    344  HB2 ARG A  22       4.783  -8.701  14.106  1.00  0.00           H  
ATOM    345  HB3 ARG A  22       5.745  -9.550  15.308  1.00  0.00           H  
ATOM    346  HG2 ARG A  22       3.841 -10.077  16.311  1.00  0.00           H  
ATOM    347  HG3 ARG A  22       3.705  -8.381  16.775  1.00  0.00           H  
ATOM    348  HD2 ARG A  22       1.688  -9.324  15.628  1.00  0.00           H  
ATOM    349  HD3 ARG A  22       2.366  -7.884  14.871  1.00  0.00           H  
ATOM    350  HE  ARG A  22       2.818  -9.128  13.009  1.00  0.00           H  
ATOM    351 HH11 ARG A  22       2.253 -11.295  15.685  1.00  0.00           H  
ATOM    352 HH12 ARG A  22       2.282 -12.719  14.700  1.00  0.00           H  
ATOM    353 HH21 ARG A  22       2.856 -10.999  11.712  1.00  0.00           H  
ATOM    354 HH22 ARG A  22       2.626 -12.552  12.445  1.00  0.00           H  
ATOM    355  N   ARG A  23       7.996  -6.898  14.988  1.00  0.00           N  
ATOM    356  CA  ARG A  23       9.098  -6.529  14.106  1.00  0.00           C  
ATOM    357  C   ARG A  23       9.741  -7.768  13.492  1.00  0.00           C  
ATOM    358  O   ARG A  23       9.669  -7.981  12.281  1.00  0.00           O  
ATOM    359  CB  ARG A  23      10.148  -5.726  14.877  1.00  0.00           C  
ATOM    360  CG  ARG A  23       9.559  -4.617  15.734  1.00  0.00           C  
ATOM    361  CD  ARG A  23      10.603  -4.014  16.659  1.00  0.00           C  
ATOM    362  NE  ARG A  23      11.197  -5.016  17.542  1.00  0.00           N  
ATOM    363  CZ  ARG A  23      12.181  -4.758  18.400  1.00  0.00           C  
ATOM    364  NH1 ARG A  23      12.686  -3.534  18.494  1.00  0.00           N  
ATOM    365  NH2 ARG A  23      12.662  -5.727  19.166  1.00  0.00           N  
ATOM    366  H   ARG A  23       8.174  -7.048  15.939  1.00  0.00           H  
ATOM    367  HA  ARG A  23       8.698  -5.915  13.314  1.00  0.00           H  
ATOM    368  HB2 ARG A  23      10.696  -6.397  15.522  1.00  0.00           H  
ATOM    369  HB3 ARG A  23      10.832  -5.279  14.171  1.00  0.00           H  
ATOM    370  HG2 ARG A  23       9.174  -3.842  15.089  1.00  0.00           H  
ATOM    371  HG3 ARG A  23       8.755  -5.025  16.330  1.00  0.00           H  
ATOM    372  HD2 ARG A  23      11.384  -3.570  16.059  1.00  0.00           H  
ATOM    373  HD3 ARG A  23      10.134  -3.250  17.261  1.00  0.00           H  
ATOM    374  HE  ARG A  23      10.843  -5.929  17.493  1.00  0.00           H  
ATOM    375 HH11 ARG A  23      12.327  -2.799  17.919  1.00  0.00           H  
ATOM    376 HH12 ARG A  23      13.425  -3.347  19.141  1.00  0.00           H  
ATOM    377 HH21 ARG A  23      12.285  -6.651  19.100  1.00  0.00           H  
ATOM    378 HH22 ARG A  23      13.402  -5.534  19.811  1.00  0.00           H  
ATOM    379  N   ALA A  24      10.369  -8.581  14.334  1.00  0.00           N  
ATOM    380  CA  ALA A  24      11.024  -9.799  13.874  1.00  0.00           C  
ATOM    381  C   ALA A  24      11.401 -10.696  15.048  1.00  0.00           C  
ATOM    382  O   ALA A  24      11.097 -11.887  15.044  1.00  0.00           O  
ATOM    383  CB  ALA A  24      12.258  -9.457  13.053  1.00  0.00           C  
ATOM    384  H   ALA A  24      10.392  -8.357  15.287  1.00  0.00           H  
ATOM    385  HA  ALA A  24      10.333 -10.330  13.237  1.00  0.00           H  
ATOM    386  HB1 ALA A  24      12.415 -10.218  12.304  1.00  0.00           H  
ATOM    387  HB2 ALA A  24      13.120  -9.406  13.702  1.00  0.00           H  
ATOM    388  HB3 ALA A  24      12.115  -8.501  12.570  1.00  0.00           H  
TER     389      ALA A  24                                                      
ENDMDL                                                                          
MODEL        7                                                                  
ATOM      1  N   MET A   1      22.582   9.064  -8.875  1.00  0.00           N  
ATOM      2  CA  MET A   1      21.634   8.793  -9.988  1.00  0.00           C  
ATOM      3  C   MET A   1      20.396   8.054  -9.490  1.00  0.00           C  
ATOM      4  O   MET A   1      20.275   6.840  -9.657  1.00  0.00           O  
ATOM      5  CB  MET A   1      22.354   7.960 -11.051  1.00  0.00           C  
ATOM      6  CG  MET A   1      22.868   6.625 -10.533  1.00  0.00           C  
ATOM      7  SD  MET A   1      22.059   5.215 -11.316  1.00  0.00           S  
ATOM      8  CE  MET A   1      23.366   3.993 -11.243  1.00  0.00           C  
ATOM      9  H1  MET A   1      22.194   9.847  -8.312  1.00  0.00           H  
ATOM     10  H2  MET A   1      23.498   9.320  -9.296  1.00  0.00           H  
ATOM     11  H3  MET A   1      22.658   8.197  -8.306  1.00  0.00           H  
ATOM     12  HA  MET A   1      21.331   9.736 -10.419  1.00  0.00           H  
ATOM     13  HB2 MET A   1      21.673   7.770 -11.866  1.00  0.00           H  
ATOM     14  HB3 MET A   1      23.197   8.526 -11.422  1.00  0.00           H  
ATOM     15  HG2 MET A   1      23.928   6.564 -10.724  1.00  0.00           H  
ATOM     16  HG3 MET A   1      22.693   6.577  -9.468  1.00  0.00           H  
ATOM     17  HE1 MET A   1      23.263   3.409 -10.339  1.00  0.00           H  
ATOM     18  HE2 MET A   1      24.324   4.490 -11.243  1.00  0.00           H  
ATOM     19  HE3 MET A   1      23.298   3.342 -12.101  1.00  0.00           H  
ATOM     20  N   ALA A   2      19.478   8.795  -8.877  1.00  0.00           N  
ATOM     21  CA  ALA A   2      18.249   8.210  -8.353  1.00  0.00           C  
ATOM     22  C   ALA A   2      17.209   9.290  -8.066  1.00  0.00           C  
ATOM     23  O   ALA A   2      17.522  10.480  -8.058  1.00  0.00           O  
ATOM     24  CB  ALA A   2      18.543   7.406  -7.096  1.00  0.00           C  
ATOM     25  H   ALA A   2      19.631   9.757  -8.774  1.00  0.00           H  
ATOM     26  HA  ALA A   2      17.856   7.536  -9.101  1.00  0.00           H  
ATOM     27  HB1 ALA A   2      18.171   7.937  -6.232  1.00  0.00           H  
ATOM     28  HB2 ALA A   2      19.610   7.265  -7.000  1.00  0.00           H  
ATOM     29  HB3 ALA A   2      18.058   6.443  -7.164  1.00  0.00           H  
ATOM     30  N   PRO A   3      15.948   8.886  -7.824  1.00  0.00           N  
ATOM     31  CA  PRO A   3      14.862   9.826  -7.535  1.00  0.00           C  
ATOM     32  C   PRO A   3      15.006  10.471  -6.161  1.00  0.00           C  
ATOM     33  O   PRO A   3      16.051  10.365  -5.519  1.00  0.00           O  
ATOM     34  CB  PRO A   3      13.611   8.948  -7.585  1.00  0.00           C  
ATOM     35  CG  PRO A   3      14.095   7.579  -7.254  1.00  0.00           C  
ATOM     36  CD  PRO A   3      15.487   7.485  -7.814  1.00  0.00           C  
ATOM     37  HA  PRO A   3      14.795  10.597  -8.288  1.00  0.00           H  
ATOM     38  HB2 PRO A   3      12.891   9.299  -6.860  1.00  0.00           H  
ATOM     39  HB3 PRO A   3      13.180   8.985  -8.576  1.00  0.00           H  
ATOM     40  HG2 PRO A   3      14.111   7.445  -6.183  1.00  0.00           H  
ATOM     41  HG3 PRO A   3      13.455   6.841  -7.716  1.00  0.00           H  
ATOM     42  HD2 PRO A   3      16.110   6.879  -7.172  1.00  0.00           H  
ATOM     43  HD3 PRO A   3      15.466   7.079  -8.814  1.00  0.00           H  
ATOM     44  N   ARG A   4      13.947  11.140  -5.715  1.00  0.00           N  
ATOM     45  CA  ARG A   4      13.951  11.805  -4.417  1.00  0.00           C  
ATOM     46  C   ARG A   4      12.876  11.231  -3.510  1.00  0.00           C  
ATOM     47  O   ARG A   4      13.150  10.404  -2.639  1.00  0.00           O  
ATOM     48  CB  ARG A   4      13.749  13.312  -4.592  1.00  0.00           C  
ATOM     49  CG  ARG A   4      15.015  14.053  -4.988  1.00  0.00           C  
ATOM     50  CD  ARG A   4      15.083  15.426  -4.336  1.00  0.00           C  
ATOM     51  NE  ARG A   4      16.445  15.779  -3.944  1.00  0.00           N  
ATOM     52  CZ  ARG A   4      16.802  16.984  -3.503  1.00  0.00           C  
ATOM     53  NH1 ARG A   4      15.900  17.952  -3.400  1.00  0.00           N  
ATOM     54  NH2 ARG A   4      18.062  17.221  -3.167  1.00  0.00           N  
ATOM     55  H   ARG A   4      13.144  11.188  -6.274  1.00  0.00           H  
ATOM     56  HA  ARG A   4      14.902  11.634  -3.962  1.00  0.00           H  
ATOM     57  HB2 ARG A   4      13.007  13.478  -5.359  1.00  0.00           H  
ATOM     58  HB3 ARG A   4      13.392  13.726  -3.661  1.00  0.00           H  
ATOM     59  HG2 ARG A   4      15.872  13.475  -4.676  1.00  0.00           H  
ATOM     60  HG3 ARG A   4      15.031  14.173  -6.062  1.00  0.00           H  
ATOM     61  HD2 ARG A   4      14.720  16.161  -5.038  1.00  0.00           H  
ATOM     62  HD3 ARG A   4      14.454  15.425  -3.459  1.00  0.00           H  
ATOM     63  HE  ARG A   4      17.132  15.082  -4.011  1.00  0.00           H  
ATOM     64 HH11 ARG A   4      14.948  17.780  -3.652  1.00  0.00           H  
ATOM     65 HH12 ARG A   4      16.173  18.856  -3.068  1.00  0.00           H  
ATOM     66 HH21 ARG A   4      18.745  16.495  -3.243  1.00  0.00           H  
ATOM     67 HH22 ARG A   4      18.329  18.127  -2.836  1.00  0.00           H  
ATOM     68  N   GLY A   5      11.645  11.683  -3.727  1.00  0.00           N  
ATOM     69  CA  GLY A   5      10.521  11.219  -2.934  1.00  0.00           C  
ATOM     70  C   GLY A   5      10.386   9.709  -2.944  1.00  0.00           C  
ATOM     71  O   GLY A   5       9.853   9.120  -2.003  1.00  0.00           O  
ATOM     72  H   GLY A   5      11.508  12.338  -4.436  1.00  0.00           H  
ATOM     73  HA2 GLY A   5      10.654  11.551  -1.914  1.00  0.00           H  
ATOM     74  HA3 GLY A   5       9.613  11.653  -3.326  1.00  0.00           H  
ATOM     75  N   PHE A   6      10.872   9.079  -4.010  1.00  0.00           N  
ATOM     76  CA  PHE A   6      10.803   7.629  -4.137  1.00  0.00           C  
ATOM     77  C   PHE A   6      11.576   6.946  -3.013  1.00  0.00           C  
ATOM     78  O   PHE A   6      11.286   5.807  -2.648  1.00  0.00           O  
ATOM     79  CB  PHE A   6      11.355   7.190  -5.494  1.00  0.00           C  
ATOM     80  CG  PHE A   6      10.589   6.057  -6.116  1.00  0.00           C  
ATOM     81  CD1 PHE A   6       9.398   6.293  -6.783  1.00  0.00           C  
ATOM     82  CD2 PHE A   6      11.060   4.757  -6.034  1.00  0.00           C  
ATOM     83  CE1 PHE A   6       8.691   5.252  -7.357  1.00  0.00           C  
ATOM     84  CE2 PHE A   6      10.357   3.713  -6.605  1.00  0.00           C  
ATOM     85  CZ  PHE A   6       9.172   3.961  -7.268  1.00  0.00           C  
ATOM     86  H   PHE A   6      11.287   9.602  -4.727  1.00  0.00           H  
ATOM     87  HA  PHE A   6       9.769   7.340  -4.069  1.00  0.00           H  
ATOM     88  HB2 PHE A   6      11.322   8.026  -6.176  1.00  0.00           H  
ATOM     89  HB3 PHE A   6      12.380   6.873  -5.372  1.00  0.00           H  
ATOM     90  HD1 PHE A   6       9.021   7.303  -6.854  1.00  0.00           H  
ATOM     91  HD2 PHE A   6      11.987   4.561  -5.515  1.00  0.00           H  
ATOM     92  HE1 PHE A   6       7.764   5.450  -7.876  1.00  0.00           H  
ATOM     93  HE2 PHE A   6      10.737   2.704  -6.534  1.00  0.00           H  
ATOM     94  HZ  PHE A   6       8.622   3.147  -7.715  1.00  0.00           H  
ATOM     95  N   SER A   7      12.559   7.652  -2.470  1.00  0.00           N  
ATOM     96  CA  SER A   7      13.375   7.121  -1.387  1.00  0.00           C  
ATOM     97  C   SER A   7      12.819   7.546  -0.032  1.00  0.00           C  
ATOM     98  O   SER A   7      12.839   6.777   0.929  1.00  0.00           O  
ATOM     99  CB  SER A   7      14.823   7.595  -1.530  1.00  0.00           C  
ATOM    100  OG  SER A   7      15.566   7.329  -0.353  1.00  0.00           O  
ATOM    101  H   SER A   7      12.738   8.552  -2.804  1.00  0.00           H  
ATOM    102  HA  SER A   7      13.350   6.044  -1.451  1.00  0.00           H  
ATOM    103  HB2 SER A   7      15.287   7.080  -2.358  1.00  0.00           H  
ATOM    104  HB3 SER A   7      14.834   8.659  -1.716  1.00  0.00           H  
ATOM    105  HG  SER A   7      15.829   6.406  -0.343  1.00  0.00           H  
ATOM    106  N   CYS A   8      12.320   8.777   0.035  1.00  0.00           N  
ATOM    107  CA  CYS A   8      11.756   9.307   1.272  1.00  0.00           C  
ATOM    108  C   CYS A   8      10.587   8.449   1.749  1.00  0.00           C  
ATOM    109  O   CYS A   8      10.296   8.389   2.943  1.00  0.00           O  
ATOM    110  CB  CYS A   8      11.293  10.751   1.067  1.00  0.00           C  
ATOM    111  SG  CYS A   8      11.365  11.766   2.561  1.00  0.00           S  
ATOM    112  H   CYS A   8      12.333   9.342  -0.765  1.00  0.00           H  
ATOM    113  HA  CYS A   8      12.530   9.290   2.023  1.00  0.00           H  
ATOM    114  HB2 CYS A   8      11.918  11.219   0.322  1.00  0.00           H  
ATOM    115  HB3 CYS A   8      10.270  10.746   0.720  1.00  0.00           H  
ATOM    116  HG  CYS A   8      12.214  12.214   2.574  1.00  0.00           H  
ATOM    117  N   LEU A   9       9.923   7.786   0.807  1.00  0.00           N  
ATOM    118  CA  LEU A   9       8.788   6.930   1.134  1.00  0.00           C  
ATOM    119  C   LEU A   9       9.259   5.533   1.526  1.00  0.00           C  
ATOM    120  O   LEU A   9       8.816   4.979   2.532  1.00  0.00           O  
ATOM    121  CB  LEU A   9       7.823   6.845  -0.052  1.00  0.00           C  
ATOM    122  CG  LEU A   9       8.427   6.301  -1.349  1.00  0.00           C  
ATOM    123  CD1 LEU A   9       8.299   4.783  -1.405  1.00  0.00           C  
ATOM    124  CD2 LEU A   9       7.756   6.940  -2.556  1.00  0.00           C  
ATOM    125  H   LEU A   9      10.203   7.871  -0.126  1.00  0.00           H  
ATOM    126  HA  LEU A   9       8.273   7.371   1.974  1.00  0.00           H  
ATOM    127  HB2 LEU A   9       6.997   6.209   0.230  1.00  0.00           H  
ATOM    128  HB3 LEU A   9       7.441   7.835  -0.249  1.00  0.00           H  
ATOM    129  HG  LEU A   9       9.478   6.546  -1.381  1.00  0.00           H  
ATOM    130 HD11 LEU A   9       8.735   4.415  -2.335  1.00  0.00           H  
ATOM    131 HD12 LEU A   9       8.826   4.343  -0.559  1.00  0.00           H  
ATOM    132 HD13 LEU A   9       7.246   4.505  -1.363  1.00  0.00           H  
ATOM    133 HD21 LEU A   9       8.196   6.543  -3.471  1.00  0.00           H  
ATOM    134 HD22 LEU A   9       6.689   6.716  -2.541  1.00  0.00           H  
ATOM    135 HD23 LEU A   9       7.900   8.020  -2.523  1.00  0.00           H  
ATOM    136  N   LEU A  10      10.163   4.972   0.729  1.00  0.00           N  
ATOM    137  CA  LEU A  10      10.695   3.643   0.999  1.00  0.00           C  
ATOM    138  C   LEU A  10      11.529   3.649   2.276  1.00  0.00           C  
ATOM    139  O   LEU A  10      11.509   2.689   3.047  1.00  0.00           O  
ATOM    140  CB  LEU A  10      11.537   3.155  -0.181  1.00  0.00           C  
ATOM    141  CG  LEU A  10      12.305   1.850   0.061  1.00  0.00           C  
ATOM    142  CD1 LEU A  10      11.764   0.737  -0.824  1.00  0.00           C  
ATOM    143  CD2 LEU A  10      13.793   2.051  -0.186  1.00  0.00           C  
ATOM    144  H   LEU A  10      10.481   5.464  -0.055  1.00  0.00           H  
ATOM    145  HA  LEU A  10       9.858   2.973   1.134  1.00  0.00           H  
ATOM    146  HB2 LEU A  10      10.879   3.010  -1.025  1.00  0.00           H  
ATOM    147  HB3 LEU A  10      12.249   3.926  -0.431  1.00  0.00           H  
ATOM    148  HG  LEU A  10      12.173   1.549   1.090  1.00  0.00           H  
ATOM    149 HD11 LEU A  10      12.322  -0.180  -0.638  1.00  0.00           H  
ATOM    150 HD12 LEU A  10      10.710   0.572  -0.599  1.00  0.00           H  
ATOM    151 HD13 LEU A  10      11.871   1.020  -1.871  1.00  0.00           H  
ATOM    152 HD21 LEU A  10      14.321   1.114  -0.010  1.00  0.00           H  
ATOM    153 HD22 LEU A  10      13.952   2.368  -1.216  1.00  0.00           H  
ATOM    154 HD23 LEU A  10      14.175   2.816   0.492  1.00  0.00           H  
ATOM    155  N   LEU A  11      12.255   4.740   2.497  1.00  0.00           N  
ATOM    156  CA  LEU A  11      13.088   4.873   3.685  1.00  0.00           C  
ATOM    157  C   LEU A  11      12.250   4.705   4.947  1.00  0.00           C  
ATOM    158  O   LEU A  11      12.740   4.240   5.977  1.00  0.00           O  
ATOM    159  CB  LEU A  11      13.784   6.237   3.699  1.00  0.00           C  
ATOM    160  CG  LEU A  11      14.935   6.367   4.698  1.00  0.00           C  
ATOM    161  CD1 LEU A  11      16.246   5.928   4.062  1.00  0.00           C  
ATOM    162  CD2 LEU A  11      15.040   7.797   5.205  1.00  0.00           C  
ATOM    163  H   LEU A  11      12.225   5.474   1.849  1.00  0.00           H  
ATOM    164  HA  LEU A  11      13.837   4.096   3.656  1.00  0.00           H  
ATOM    165  HB2 LEU A  11      14.170   6.429   2.708  1.00  0.00           H  
ATOM    166  HB3 LEU A  11      13.048   6.991   3.932  1.00  0.00           H  
ATOM    167  HG  LEU A  11      14.743   5.722   5.544  1.00  0.00           H  
ATOM    168 HD11 LEU A  11      17.053   6.028   4.787  1.00  0.00           H  
ATOM    169 HD12 LEU A  11      16.167   4.887   3.746  1.00  0.00           H  
ATOM    170 HD13 LEU A  11      16.458   6.554   3.195  1.00  0.00           H  
ATOM    171 HD21 LEU A  11      15.864   7.872   5.915  1.00  0.00           H  
ATOM    172 HD22 LEU A  11      15.221   8.468   4.367  1.00  0.00           H  
ATOM    173 HD23 LEU A  11      14.110   8.077   5.700  1.00  0.00           H  
ATOM    174  N   LEU A  12      10.976   5.079   4.855  1.00  0.00           N  
ATOM    175  CA  LEU A  12      10.062   4.964   5.984  1.00  0.00           C  
ATOM    176  C   LEU A  12       9.197   3.714   5.855  1.00  0.00           C  
ATOM    177  O   LEU A  12       8.756   3.147   6.854  1.00  0.00           O  
ATOM    178  CB  LEU A  12       9.173   6.206   6.076  1.00  0.00           C  
ATOM    179  CG  LEU A  12       8.128   6.174   7.192  1.00  0.00           C  
ATOM    180  CD1 LEU A  12       8.798   6.279   8.553  1.00  0.00           C  
ATOM    181  CD2 LEU A  12       7.116   7.294   7.006  1.00  0.00           C  
ATOM    182  H   LEU A  12      10.644   5.437   4.006  1.00  0.00           H  
ATOM    183  HA  LEU A  12      10.653   4.888   6.884  1.00  0.00           H  
ATOM    184  HB2 LEU A  12       9.808   7.067   6.229  1.00  0.00           H  
ATOM    185  HB3 LEU A  12       8.657   6.325   5.135  1.00  0.00           H  
ATOM    186  HG  LEU A  12       7.598   5.233   7.153  1.00  0.00           H  
ATOM    187 HD11 LEU A  12       8.039   6.255   9.335  1.00  0.00           H  
ATOM    188 HD12 LEU A  12       9.483   5.443   8.687  1.00  0.00           H  
ATOM    189 HD13 LEU A  12       9.352   7.216   8.615  1.00  0.00           H  
ATOM    190 HD21 LEU A  12       6.380   7.256   7.809  1.00  0.00           H  
ATOM    191 HD22 LEU A  12       7.629   8.256   7.030  1.00  0.00           H  
ATOM    192 HD23 LEU A  12       6.613   7.174   6.047  1.00  0.00           H  
ATOM    193  N   THR A  13       8.959   3.289   4.617  1.00  0.00           N  
ATOM    194  CA  THR A  13       8.148   2.105   4.356  1.00  0.00           C  
ATOM    195  C   THR A  13       8.754   0.873   5.022  1.00  0.00           C  
ATOM    196  O   THR A  13       8.038  -0.048   5.414  1.00  0.00           O  
ATOM    197  CB  THR A  13       8.014   1.875   2.848  1.00  0.00           C  
ATOM    198  OG1 THR A  13       7.379   2.996   2.219  1.00  0.00           O  
ATOM    199  CG2 THR A  13       7.202   0.627   2.571  1.00  0.00           C  
ATOM    200  H   THR A  13       9.339   3.783   3.861  1.00  0.00           H  
ATOM    201  HA  THR A  13       7.168   2.278   4.773  1.00  0.00           H  
ATOM    202  HB  THR A  13       9.001   1.760   2.422  1.00  0.00           H  
ATOM    203  HG1 THR A  13       7.589   2.998   1.282  1.00  0.00           H  
ATOM    204 HG21 THR A  13       7.118   0.480   1.495  1.00  0.00           H  
ATOM    205 HG22 THR A  13       7.697  -0.235   3.019  1.00  0.00           H  
ATOM    206 HG23 THR A  13       6.208   0.738   3.002  1.00  0.00           H  
ATOM    207  N   GLY A  14      10.078   0.865   5.148  1.00  0.00           N  
ATOM    208  CA  GLY A  14      10.756  -0.259   5.767  1.00  0.00           C  
ATOM    209  C   GLY A  14      12.102   0.125   6.349  1.00  0.00           C  
ATOM    210  O   GLY A  14      13.129   0.018   5.679  1.00  0.00           O  
ATOM    211  H   GLY A  14      10.598   1.627   4.817  1.00  0.00           H  
ATOM    212  HA2 GLY A  14      10.132  -0.650   6.556  1.00  0.00           H  
ATOM    213  HA3 GLY A  14      10.904  -1.029   5.024  1.00  0.00           H  
ATOM    214  N   GLU A  15      12.098   0.571   7.601  1.00  0.00           N  
ATOM    215  CA  GLU A  15      13.329   0.971   8.274  1.00  0.00           C  
ATOM    216  C   GLU A  15      13.447   0.315   9.650  1.00  0.00           C  
ATOM    217  O   GLU A  15      14.269   0.722  10.469  1.00  0.00           O  
ATOM    218  CB  GLU A  15      13.383   2.494   8.415  1.00  0.00           C  
ATOM    219  CG  GLU A  15      14.719   3.095   8.009  1.00  0.00           C  
ATOM    220  CD  GLU A  15      15.795   2.884   9.054  1.00  0.00           C  
ATOM    221  OE1 GLU A  15      16.343   1.764   9.126  1.00  0.00           O  
ATOM    222  OE2 GLU A  15      16.090   3.839   9.804  1.00  0.00           O  
ATOM    223  H   GLU A  15      11.247   0.633   8.084  1.00  0.00           H  
ATOM    224  HA  GLU A  15      14.158   0.647   7.664  1.00  0.00           H  
ATOM    225  HB2 GLU A  15      12.614   2.928   7.794  1.00  0.00           H  
ATOM    226  HB3 GLU A  15      13.193   2.757   9.445  1.00  0.00           H  
ATOM    227  HG2 GLU A  15      15.040   2.634   7.087  1.00  0.00           H  
ATOM    228  HG3 GLU A  15      14.590   4.156   7.854  1.00  0.00           H  
ATOM    229  N   ILE A  16      12.621  -0.698   9.899  1.00  0.00           N  
ATOM    230  CA  ILE A  16      12.638  -1.402  11.176  1.00  0.00           C  
ATOM    231  C   ILE A  16      13.554  -2.622  11.118  1.00  0.00           C  
ATOM    232  O   ILE A  16      13.194  -3.705  11.580  1.00  0.00           O  
ATOM    233  CB  ILE A  16      11.223  -1.854  11.586  1.00  0.00           C  
ATOM    234  CG1 ILE A  16      10.195  -0.769  11.249  1.00  0.00           C  
ATOM    235  CG2 ILE A  16      11.183  -2.193  13.069  1.00  0.00           C  
ATOM    236  CD1 ILE A  16      10.304   0.465  12.120  1.00  0.00           C  
ATOM    237  H   ILE A  16      11.984  -0.979   9.210  1.00  0.00           H  
ATOM    238  HA  ILE A  16      13.009  -0.720  11.927  1.00  0.00           H  
ATOM    239  HB  ILE A  16      10.982  -2.750  11.034  1.00  0.00           H  
ATOM    240 HG12 ILE A  16      10.329  -0.449  10.216  1.00  0.00           H  
ATOM    241 HG13 ILE A  16       9.189  -1.169  11.377  1.00  0.00           H  
ATOM    242 HG21 ILE A  16      10.176  -2.510  13.344  1.00  0.00           H  
ATOM    243 HG22 ILE A  16      11.886  -2.999  13.278  1.00  0.00           H  
ATOM    244 HG23 ILE A  16      11.456  -1.313  13.650  1.00  0.00           H  
ATOM    245 HD11 ILE A  16       9.546   1.188  11.824  1.00  0.00           H  
ATOM    246 HD12 ILE A  16      10.152   0.188  13.164  1.00  0.00           H  
ATOM    247 HD13 ILE A  16      11.293   0.907  12.002  1.00  0.00           H  
ATOM    248  N   ASP A  17      14.741  -2.439  10.549  1.00  0.00           N  
ATOM    249  CA  ASP A  17      15.708  -3.525  10.433  1.00  0.00           C  
ATOM    250  C   ASP A  17      17.042  -3.134  11.059  1.00  0.00           C  
ATOM    251  O   ASP A  17      18.105  -3.514  10.567  1.00  0.00           O  
ATOM    252  CB  ASP A  17      15.910  -3.898   8.962  1.00  0.00           C  
ATOM    253  CG  ASP A  17      16.047  -5.395   8.760  1.00  0.00           C  
ATOM    254  OD1 ASP A  17      16.644  -6.060   9.632  1.00  0.00           O  
ATOM    255  OD2 ASP A  17      15.556  -5.902   7.729  1.00  0.00           O  
ATOM    256  H   ASP A  17      14.973  -1.554  10.200  1.00  0.00           H  
ATOM    257  HA  ASP A  17      15.312  -4.379  10.960  1.00  0.00           H  
ATOM    258  HB2 ASP A  17      15.063  -3.553   8.389  1.00  0.00           H  
ATOM    259  HB3 ASP A  17      16.806  -3.420   8.596  1.00  0.00           H  
ATOM    260  N   LEU A  18      16.979  -2.374  12.147  1.00  0.00           N  
ATOM    261  CA  LEU A  18      18.182  -1.933  12.842  1.00  0.00           C  
ATOM    262  C   LEU A  18      18.019  -2.070  14.354  1.00  0.00           C  
ATOM    263  O   LEU A  18      17.648  -1.114  15.036  1.00  0.00           O  
ATOM    264  CB  LEU A  18      18.501  -0.480  12.481  1.00  0.00           C  
ATOM    265  CG  LEU A  18      19.983  -0.108  12.545  1.00  0.00           C  
ATOM    266  CD1 LEU A  18      20.318   0.934  11.488  1.00  0.00           C  
ATOM    267  CD2 LEU A  18      20.345   0.401  13.932  1.00  0.00           C  
ATOM    268  H   LEU A  18      16.102  -2.105  12.491  1.00  0.00           H  
ATOM    269  HA  LEU A  18      18.999  -2.561  12.522  1.00  0.00           H  
ATOM    270  HB2 LEU A  18      18.146  -0.295  11.478  1.00  0.00           H  
ATOM    271  HB3 LEU A  18      17.962   0.164  13.160  1.00  0.00           H  
ATOM    272  HG  LEU A  18      20.578  -0.988  12.344  1.00  0.00           H  
ATOM    273 HD11 LEU A  18      21.377   1.186  11.548  1.00  0.00           H  
ATOM    274 HD12 LEU A  18      20.096   0.533  10.499  1.00  0.00           H  
ATOM    275 HD13 LEU A  18      19.721   1.830  11.660  1.00  0.00           H  
ATOM    276 HD21 LEU A  18      21.403   0.660  13.960  1.00  0.00           H  
ATOM    277 HD22 LEU A  18      19.748   1.283  14.162  1.00  0.00           H  
ATOM    278 HD23 LEU A  18      20.142  -0.377  14.669  1.00  0.00           H  
ATOM    279  N   PRO A  19      18.292  -3.268  14.898  1.00  0.00           N  
ATOM    280  CA  PRO A  19      18.172  -3.529  16.336  1.00  0.00           C  
ATOM    281  C   PRO A  19      19.339  -2.961  17.141  1.00  0.00           C  
ATOM    282  O   PRO A  19      19.388  -3.108  18.363  1.00  0.00           O  
ATOM    283  CB  PRO A  19      18.166  -5.054  16.408  1.00  0.00           C  
ATOM    284  CG  PRO A  19      18.979  -5.486  15.236  1.00  0.00           C  
ATOM    285  CD  PRO A  19      18.735  -4.464  14.156  1.00  0.00           C  
ATOM    286  HA  PRO A  19      17.245  -3.144  16.730  1.00  0.00           H  
ATOM    287  HB2 PRO A  19      18.610  -5.376  17.339  1.00  0.00           H  
ATOM    288  HB3 PRO A  19      17.152  -5.418  16.340  1.00  0.00           H  
ATOM    289  HG2 PRO A  19      20.025  -5.506  15.504  1.00  0.00           H  
ATOM    290  HG3 PRO A  19      18.657  -6.463  14.906  1.00  0.00           H  
ATOM    291  HD2 PRO A  19      19.648  -4.264  13.614  1.00  0.00           H  
ATOM    292  HD3 PRO A  19      17.964  -4.806  13.482  1.00  0.00           H  
ATOM    293  N   VAL A  20      20.277  -2.316  16.455  1.00  0.00           N  
ATOM    294  CA  VAL A  20      21.438  -1.732  17.115  1.00  0.00           C  
ATOM    295  C   VAL A  20      21.238  -0.239  17.357  1.00  0.00           C  
ATOM    296  O   VAL A  20      22.195   0.534  17.357  1.00  0.00           O  
ATOM    297  CB  VAL A  20      22.721  -1.939  16.287  1.00  0.00           C  
ATOM    298  CG1 VAL A  20      23.948  -1.542  17.092  1.00  0.00           C  
ATOM    299  CG2 VAL A  20      22.827  -3.383  15.814  1.00  0.00           C  
ATOM    300  H   VAL A  20      20.187  -2.231  15.485  1.00  0.00           H  
ATOM    301  HA  VAL A  20      21.565  -2.227  18.066  1.00  0.00           H  
ATOM    302  HB  VAL A  20      22.669  -1.302  15.416  1.00  0.00           H  
ATOM    303 HG11 VAL A  20      24.844  -1.696  16.491  1.00  0.00           H  
ATOM    304 HG12 VAL A  20      23.875  -0.491  17.372  1.00  0.00           H  
ATOM    305 HG13 VAL A  20      24.006  -2.154  17.992  1.00  0.00           H  
ATOM    306 HG21 VAL A  20      23.740  -3.510  15.232  1.00  0.00           H  
ATOM    307 HG22 VAL A  20      22.853  -4.048  16.678  1.00  0.00           H  
ATOM    308 HG23 VAL A  20      21.964  -3.627  15.194  1.00  0.00           H  
ATOM    309  N   LYS A  21      19.987   0.159  17.564  1.00  0.00           N  
ATOM    310  CA  LYS A  21      19.662   1.560  17.810  1.00  0.00           C  
ATOM    311  C   LYS A  21      19.912   1.926  19.270  1.00  0.00           C  
ATOM    312  O   LYS A  21      18.991   2.310  19.993  1.00  0.00           O  
ATOM    313  CB  LYS A  21      18.202   1.838  17.442  1.00  0.00           C  
ATOM    314  CG  LYS A  21      17.914   1.704  15.955  1.00  0.00           C  
ATOM    315  CD  LYS A  21      18.257   2.981  15.205  1.00  0.00           C  
ATOM    316  CE  LYS A  21      17.234   4.074  15.468  1.00  0.00           C  
ATOM    317  NZ  LYS A  21      15.896   3.729  14.914  1.00  0.00           N  
ATOM    318  H   LYS A  21      19.266  -0.504  17.554  1.00  0.00           H  
ATOM    319  HA  LYS A  21      20.302   2.162  17.184  1.00  0.00           H  
ATOM    320  HB2 LYS A  21      17.570   1.142  17.973  1.00  0.00           H  
ATOM    321  HB3 LYS A  21      17.952   2.844  17.746  1.00  0.00           H  
ATOM    322  HG2 LYS A  21      18.505   0.894  15.555  1.00  0.00           H  
ATOM    323  HG3 LYS A  21      16.865   1.488  15.820  1.00  0.00           H  
ATOM    324  HD2 LYS A  21      19.228   3.326  15.526  1.00  0.00           H  
ATOM    325  HD3 LYS A  21      18.280   2.769  14.146  1.00  0.00           H  
ATOM    326  HE2 LYS A  21      17.146   4.217  16.535  1.00  0.00           H  
ATOM    327  HE3 LYS A  21      17.580   4.990  15.011  1.00  0.00           H  
ATOM    328  HZ1 LYS A  21      15.428   4.585  14.552  1.00  0.00           H  
ATOM    329  HZ2 LYS A  21      15.299   3.309  15.654  1.00  0.00           H  
ATOM    330  HZ3 LYS A  21      15.997   3.046  14.136  1.00  0.00           H  
ATOM    331  N   ARG A  22      21.164   1.806  19.698  1.00  0.00           N  
ATOM    332  CA  ARG A  22      21.537   2.123  21.071  1.00  0.00           C  
ATOM    333  C   ARG A  22      22.051   3.555  21.178  1.00  0.00           C  
ATOM    334  O   ARG A  22      23.117   3.883  20.657  1.00  0.00           O  
ATOM    335  CB  ARG A  22      22.602   1.144  21.571  1.00  0.00           C  
ATOM    336  CG  ARG A  22      22.058   0.081  22.511  1.00  0.00           C  
ATOM    337  CD  ARG A  22      20.963  -0.741  21.848  1.00  0.00           C  
ATOM    338  NE  ARG A  22      21.456  -2.038  21.388  1.00  0.00           N  
ATOM    339  CZ  ARG A  22      20.667  -3.071  21.103  1.00  0.00           C  
ATOM    340  NH1 ARG A  22      19.349  -2.964  21.229  1.00  0.00           N  
ATOM    341  NH2 ARG A  22      21.196  -4.215  20.692  1.00  0.00           N  
ATOM    342  H   ARG A  22      21.853   1.494  19.075  1.00  0.00           H  
ATOM    343  HA  ARG A  22      20.654   2.025  21.684  1.00  0.00           H  
ATOM    344  HB2 ARG A  22      23.047   0.648  20.721  1.00  0.00           H  
ATOM    345  HB3 ARG A  22      23.368   1.698  22.095  1.00  0.00           H  
ATOM    346  HG2 ARG A  22      22.862  -0.577  22.800  1.00  0.00           H  
ATOM    347  HG3 ARG A  22      21.652   0.564  23.388  1.00  0.00           H  
ATOM    348  HD2 ARG A  22      20.169  -0.901  22.562  1.00  0.00           H  
ATOM    349  HD3 ARG A  22      20.580  -0.191  21.001  1.00  0.00           H  
ATOM    350  HE  ARG A  22      22.425  -2.144  21.288  1.00  0.00           H  
ATOM    351 HH11 ARG A  22      18.944  -2.105  21.538  1.00  0.00           H  
ATOM    352 HH12 ARG A  22      18.763  -3.745  21.013  1.00  0.00           H  
ATOM    353 HH21 ARG A  22      22.188  -4.301  20.596  1.00  0.00           H  
ATOM    354 HH22 ARG A  22      20.604  -4.992  20.479  1.00  0.00           H  
ATOM    355  N   ARG A  23      21.287   4.404  21.857  1.00  0.00           N  
ATOM    356  CA  ARG A  23      21.665   5.801  22.034  1.00  0.00           C  
ATOM    357  C   ARG A  23      21.555   6.212  23.499  1.00  0.00           C  
ATOM    358  O   ARG A  23      22.456   6.848  24.045  1.00  0.00           O  
ATOM    359  CB  ARG A  23      20.783   6.703  21.165  1.00  0.00           C  
ATOM    360  CG  ARG A  23      21.528   7.352  20.010  1.00  0.00           C  
ATOM    361  CD  ARG A  23      21.758   6.370  18.874  1.00  0.00           C  
ATOM    362  NE  ARG A  23      20.771   6.525  17.809  1.00  0.00           N  
ATOM    363  CZ  ARG A  23      20.936   6.061  16.571  1.00  0.00           C  
ATOM    364  NH1 ARG A  23      22.046   5.412  16.241  1.00  0.00           N  
ATOM    365  NH2 ARG A  23      19.988   6.247  15.663  1.00  0.00           N  
ATOM    366  H   ARG A  23      20.448   4.083  22.250  1.00  0.00           H  
ATOM    367  HA  ARG A  23      22.692   5.908  21.719  1.00  0.00           H  
ATOM    368  HB2 ARG A  23      19.976   6.113  20.758  1.00  0.00           H  
ATOM    369  HB3 ARG A  23      20.367   7.487  21.783  1.00  0.00           H  
ATOM    370  HG2 ARG A  23      20.948   8.185  19.642  1.00  0.00           H  
ATOM    371  HG3 ARG A  23      22.485   7.709  20.367  1.00  0.00           H  
ATOM    372  HD2 ARG A  23      22.744   6.537  18.465  1.00  0.00           H  
ATOM    373  HD3 ARG A  23      21.698   5.365  19.266  1.00  0.00           H  
ATOM    374  HE  ARG A  23      19.942   7.000  18.026  1.00  0.00           H  
ATOM    375 HH11 ARG A  23      22.764   5.269  16.922  1.00  0.00           H  
ATOM    376 HH12 ARG A  23      22.163   5.066  15.310  1.00  0.00           H  
ATOM    377 HH21 ARG A  23      19.150   6.734  15.906  1.00  0.00           H  
ATOM    378 HH22 ARG A  23      20.111   5.898  14.733  1.00  0.00           H  
ATOM    379  N   ALA A  24      20.444   5.844  24.130  1.00  0.00           N  
ATOM    380  CA  ALA A  24      20.216   6.173  25.531  1.00  0.00           C  
ATOM    381  C   ALA A  24      20.235   7.682  25.751  1.00  0.00           C  
ATOM    382  O   ALA A  24      19.326   8.232  26.367  1.00  0.00           O  
ATOM    383  CB  ALA A  24      21.260   5.498  26.409  1.00  0.00           C  
ATOM    384  H   ALA A  24      19.763   5.338  23.641  1.00  0.00           H  
ATOM    385  HA  ALA A  24      19.245   5.791  25.811  1.00  0.00           H  
ATOM    386  HB1 ALA A  24      20.811   5.210  27.347  1.00  0.00           H  
ATOM    387  HB2 ALA A  24      22.073   6.184  26.595  1.00  0.00           H  
ATOM    388  HB3 ALA A  24      21.638   4.620  25.907  1.00  0.00           H  
TER     389      ALA A  24                                                      
ENDMDL                                                                          
MODEL        8                                                                  
ATOM      1  N   MET A   1      14.399   0.247  -8.946  1.00  0.00           N  
ATOM      2  CA  MET A   1      14.661   1.710  -8.931  1.00  0.00           C  
ATOM      3  C   MET A   1      13.835   2.408  -7.856  1.00  0.00           C  
ATOM      4  O   MET A   1      13.042   1.774  -7.159  1.00  0.00           O  
ATOM      5  CB  MET A   1      14.323   2.280 -10.310  1.00  0.00           C  
ATOM      6  CG  MET A   1      12.980   1.815 -10.849  1.00  0.00           C  
ATOM      7  SD  MET A   1      12.319   2.918 -12.112  1.00  0.00           S  
ATOM      8  CE  MET A   1      13.733   3.075 -13.199  1.00  0.00           C  
ATOM      9  H1  MET A   1      14.925  -0.161  -9.744  1.00  0.00           H  
ATOM     10  H2  MET A   1      13.373   0.111  -9.061  1.00  0.00           H  
ATOM     11  H3  MET A   1      14.730  -0.143  -8.041  1.00  0.00           H  
ATOM     12  HA  MET A   1      15.709   1.869  -8.728  1.00  0.00           H  
ATOM     13  HB2 MET A   1      14.308   3.358 -10.248  1.00  0.00           H  
ATOM     14  HB3 MET A   1      15.090   1.980 -11.009  1.00  0.00           H  
ATOM     15  HG2 MET A   1      13.100   0.832 -11.277  1.00  0.00           H  
ATOM     16  HG3 MET A   1      12.277   1.765 -10.029  1.00  0.00           H  
ATOM     17  HE1 MET A   1      13.437   2.841 -14.211  1.00  0.00           H  
ATOM     18  HE2 MET A   1      14.508   2.392 -12.883  1.00  0.00           H  
ATOM     19  HE3 MET A   1      14.108   4.088 -13.159  1.00  0.00           H  
ATOM     20  N   ALA A   2      14.025   3.716  -7.726  1.00  0.00           N  
ATOM     21  CA  ALA A   2      13.298   4.500  -6.735  1.00  0.00           C  
ATOM     22  C   ALA A   2      13.615   5.989  -6.872  1.00  0.00           C  
ATOM     23  O   ALA A   2      14.717   6.425  -6.539  1.00  0.00           O  
ATOM     24  CB  ALA A   2      13.633   4.015  -5.333  1.00  0.00           C  
ATOM     25  H   ALA A   2      14.671   4.166  -8.311  1.00  0.00           H  
ATOM     26  HA  ALA A   2      12.242   4.346  -6.900  1.00  0.00           H  
ATOM     27  HB1 ALA A   2      14.389   4.656  -4.902  1.00  0.00           H  
ATOM     28  HB2 ALA A   2      14.004   3.002  -5.381  1.00  0.00           H  
ATOM     29  HB3 ALA A   2      12.744   4.045  -4.720  1.00  0.00           H  
ATOM     30  N   PRO A   3      12.656   6.793  -7.367  1.00  0.00           N  
ATOM     31  CA  PRO A   3      12.853   8.235  -7.540  1.00  0.00           C  
ATOM     32  C   PRO A   3      13.040   8.958  -6.210  1.00  0.00           C  
ATOM     33  O   PRO A   3      13.311   8.333  -5.184  1.00  0.00           O  
ATOM     34  CB  PRO A   3      11.567   8.700  -8.232  1.00  0.00           C  
ATOM     35  CG  PRO A   3      10.555   7.657  -7.906  1.00  0.00           C  
ATOM     36  CD  PRO A   3      11.311   6.365  -7.792  1.00  0.00           C  
ATOM     37  HA  PRO A   3      13.700   8.441  -8.178  1.00  0.00           H  
ATOM     38  HB2 PRO A   3      11.275   9.665  -7.846  1.00  0.00           H  
ATOM     39  HB3 PRO A   3      11.733   8.767  -9.296  1.00  0.00           H  
ATOM     40  HG2 PRO A   3      10.072   7.894  -6.970  1.00  0.00           H  
ATOM     41  HG3 PRO A   3       9.824   7.595  -8.700  1.00  0.00           H  
ATOM     42  HD2 PRO A   3      10.857   5.728  -7.049  1.00  0.00           H  
ATOM     43  HD3 PRO A   3      11.351   5.865  -8.748  1.00  0.00           H  
ATOM     44  N   ARG A   4      12.898  10.279  -6.235  1.00  0.00           N  
ATOM     45  CA  ARG A   4      13.055  11.091  -5.034  1.00  0.00           C  
ATOM     46  C   ARG A   4      12.057  10.684  -3.965  1.00  0.00           C  
ATOM     47  O   ARG A   4      12.413  10.088  -2.949  1.00  0.00           O  
ATOM     48  CB  ARG A   4      12.883  12.573  -5.369  1.00  0.00           C  
ATOM     49  CG  ARG A   4      14.136  13.216  -5.944  1.00  0.00           C  
ATOM     50  CD  ARG A   4      14.521  12.590  -7.274  1.00  0.00           C  
ATOM     51  NE  ARG A   4      15.327  11.384  -7.098  1.00  0.00           N  
ATOM     52  CZ  ARG A   4      15.681  10.577  -8.096  1.00  0.00           C  
ATOM     53  NH1 ARG A   4      15.305  10.843  -9.339  1.00  0.00           N  
ATOM     54  NH2 ARG A   4      16.414   9.499  -7.848  1.00  0.00           N  
ATOM     55  H   ARG A   4      12.685  10.720  -7.084  1.00  0.00           H  
ATOM     56  HA  ARG A   4      14.038  10.932  -4.655  1.00  0.00           H  
ATOM     57  HB2 ARG A   4      12.087  12.677  -6.092  1.00  0.00           H  
ATOM     58  HB3 ARG A   4      12.612  13.105  -4.469  1.00  0.00           H  
ATOM     59  HG2 ARG A   4      13.952  14.269  -6.093  1.00  0.00           H  
ATOM     60  HG3 ARG A   4      14.948  13.086  -5.245  1.00  0.00           H  
ATOM     61  HD2 ARG A   4      13.621  12.335  -7.812  1.00  0.00           H  
ATOM     62  HD3 ARG A   4      15.089  13.311  -7.845  1.00  0.00           H  
ATOM     63  HE  ARG A   4      15.619  11.163  -6.188  1.00  0.00           H  
ATOM     64 HH11 ARG A   4      14.752  11.654  -9.533  1.00  0.00           H  
ATOM     65 HH12 ARG A   4      15.574  10.232 -10.084  1.00  0.00           H  
ATOM     66 HH21 ARG A   4      16.701   9.294  -6.912  1.00  0.00           H  
ATOM     67 HH22 ARG A   4      16.680   8.893  -8.596  1.00  0.00           H  
ATOM     68  N   GLY A   5      10.795  11.021  -4.214  1.00  0.00           N  
ATOM     69  CA  GLY A   5       9.729  10.699  -3.281  1.00  0.00           C  
ATOM     70  C   GLY A   5       9.775   9.256  -2.813  1.00  0.00           C  
ATOM     71  O   GLY A   5       9.368   8.947  -1.693  1.00  0.00           O  
ATOM     72  H   GLY A   5      10.598  11.495  -5.043  1.00  0.00           H  
ATOM     73  HA2 GLY A   5       9.813  11.347  -2.421  1.00  0.00           H  
ATOM     74  HA3 GLY A   5       8.779  10.879  -3.762  1.00  0.00           H  
ATOM     75  N   PHE A   6      10.273   8.372  -3.671  1.00  0.00           N  
ATOM     76  CA  PHE A   6      10.371   6.955  -3.338  1.00  0.00           C  
ATOM     77  C   PHE A   6      11.516   6.701  -2.367  1.00  0.00           C  
ATOM     78  O   PHE A   6      11.484   5.748  -1.587  1.00  0.00           O  
ATOM     79  CB  PHE A   6      10.566   6.123  -4.606  1.00  0.00           C  
ATOM     80  CG  PHE A   6       9.905   4.775  -4.547  1.00  0.00           C  
ATOM     81  CD1 PHE A   6      10.353   3.809  -3.660  1.00  0.00           C  
ATOM     82  CD2 PHE A   6       8.837   4.475  -5.377  1.00  0.00           C  
ATOM     83  CE1 PHE A   6       9.746   2.568  -3.603  1.00  0.00           C  
ATOM     84  CE2 PHE A   6       8.228   3.237  -5.325  1.00  0.00           C  
ATOM     85  CZ  PHE A   6       8.682   2.281  -4.436  1.00  0.00           C  
ATOM     86  H   PHE A   6      10.583   8.679  -4.549  1.00  0.00           H  
ATOM     87  HA  PHE A   6       9.449   6.665  -2.867  1.00  0.00           H  
ATOM     88  HB2 PHE A   6      10.152   6.659  -5.447  1.00  0.00           H  
ATOM     89  HB3 PHE A   6      11.623   5.970  -4.768  1.00  0.00           H  
ATOM     90  HD1 PHE A   6      11.184   4.032  -3.007  1.00  0.00           H  
ATOM     91  HD2 PHE A   6       8.482   5.222  -6.072  1.00  0.00           H  
ATOM     92  HE1 PHE A   6      10.105   1.823  -2.908  1.00  0.00           H  
ATOM     93  HE2 PHE A   6       7.396   3.015  -5.978  1.00  0.00           H  
ATOM     94  HZ  PHE A   6       8.207   1.312  -4.393  1.00  0.00           H  
ATOM     95  N   SER A   7      12.524   7.561  -2.417  1.00  0.00           N  
ATOM     96  CA  SER A   7      13.681   7.435  -1.539  1.00  0.00           C  
ATOM     97  C   SER A   7      13.309   7.800  -0.107  1.00  0.00           C  
ATOM     98  O   SER A   7      13.516   7.016   0.819  1.00  0.00           O  
ATOM     99  CB  SER A   7      14.821   8.330  -2.028  1.00  0.00           C  
ATOM    100  OG  SER A   7      16.010   8.088  -1.297  1.00  0.00           O  
ATOM    101  H   SER A   7      12.487   8.299  -3.057  1.00  0.00           H  
ATOM    102  HA  SER A   7      14.005   6.405  -1.563  1.00  0.00           H  
ATOM    103  HB2 SER A   7      15.010   8.130  -3.073  1.00  0.00           H  
ATOM    104  HB3 SER A   7      14.541   9.366  -1.905  1.00  0.00           H  
ATOM    105  HG  SER A   7      16.645   8.785  -1.477  1.00  0.00           H  
ATOM    106  N   CYS A   8      12.752   8.995   0.067  1.00  0.00           N  
ATOM    107  CA  CYS A   8      12.342   9.462   1.386  1.00  0.00           C  
ATOM    108  C   CYS A   8      11.135   8.674   1.889  1.00  0.00           C  
ATOM    109  O   CYS A   8      10.870   8.624   3.090  1.00  0.00           O  
ATOM    110  CB  CYS A   8      12.009  10.955   1.341  1.00  0.00           C  
ATOM    111  SG  CYS A   8      13.444  12.036   1.536  1.00  0.00           S  
ATOM    112  H   CYS A   8      12.608   9.574  -0.712  1.00  0.00           H  
ATOM    113  HA  CYS A   8      13.167   9.306   2.064  1.00  0.00           H  
ATOM    114  HB2 CYS A   8      11.552  11.185   0.390  1.00  0.00           H  
ATOM    115  HB3 CYS A   8      11.314  11.184   2.135  1.00  0.00           H  
ATOM    116  HG  CYS A   8      13.777  12.248   0.661  1.00  0.00           H  
ATOM    117  N   LEU A   9      10.408   8.055   0.961  1.00  0.00           N  
ATOM    118  CA  LEU A   9       9.233   7.266   1.305  1.00  0.00           C  
ATOM    119  C   LEU A   9       9.631   5.834   1.640  1.00  0.00           C  
ATOM    120  O   LEU A   9       9.170   5.266   2.629  1.00  0.00           O  
ATOM    121  CB  LEU A   9       8.232   7.276   0.148  1.00  0.00           C  
ATOM    122  CG  LEU A   9       6.994   6.400   0.348  1.00  0.00           C  
ATOM    123  CD1 LEU A   9       5.773   7.049  -0.285  1.00  0.00           C  
ATOM    124  CD2 LEU A   9       7.224   5.014  -0.235  1.00  0.00           C  
ATOM    125  H   LEU A   9      10.670   8.130   0.023  1.00  0.00           H  
ATOM    126  HA  LEU A   9       8.774   7.714   2.174  1.00  0.00           H  
ATOM    127  HB2 LEU A   9       7.906   8.294  -0.007  1.00  0.00           H  
ATOM    128  HB3 LEU A   9       8.742   6.941  -0.743  1.00  0.00           H  
ATOM    129  HG  LEU A   9       6.804   6.291   1.406  1.00  0.00           H  
ATOM    130 HD11 LEU A   9       4.902   6.412  -0.132  1.00  0.00           H  
ATOM    131 HD12 LEU A   9       5.597   8.021   0.177  1.00  0.00           H  
ATOM    132 HD13 LEU A   9       5.944   7.181  -1.353  1.00  0.00           H  
ATOM    133 HD21 LEU A   9       6.333   4.403  -0.084  1.00  0.00           H  
ATOM    134 HD22 LEU A   9       7.429   5.098  -1.303  1.00  0.00           H  
ATOM    135 HD23 LEU A   9       8.073   4.546   0.261  1.00  0.00           H  
ATOM    136  N   LEU A  10      10.495   5.258   0.810  1.00  0.00           N  
ATOM    137  CA  LEU A  10      10.960   3.892   1.020  1.00  0.00           C  
ATOM    138  C   LEU A  10      11.693   3.777   2.351  1.00  0.00           C  
ATOM    139  O   LEU A  10      11.562   2.779   3.060  1.00  0.00           O  
ATOM    140  CB  LEU A  10      11.872   3.457  -0.127  1.00  0.00           C  
ATOM    141  CG  LEU A  10      12.584   2.117   0.078  1.00  0.00           C  
ATOM    142  CD1 LEU A  10      12.891   1.466  -1.262  1.00  0.00           C  
ATOM    143  CD2 LEU A  10      13.859   2.310   0.885  1.00  0.00           C  
ATOM    144  H   LEU A  10      10.830   5.763   0.040  1.00  0.00           H  
ATOM    145  HA  LEU A  10      10.093   3.249   1.044  1.00  0.00           H  
ATOM    146  HB2 LEU A  10      11.274   3.388  -1.023  1.00  0.00           H  
ATOM    147  HB3 LEU A  10      12.623   4.219  -0.273  1.00  0.00           H  
ATOM    148  HG  LEU A  10      11.934   1.453   0.630  1.00  0.00           H  
ATOM    149 HD11 LEU A  10      13.398   0.515  -1.097  1.00  0.00           H  
ATOM    150 HD12 LEU A  10      11.962   1.293  -1.804  1.00  0.00           H  
ATOM    151 HD13 LEU A  10      13.536   2.123  -1.847  1.00  0.00           H  
ATOM    152 HD21 LEU A  10      14.352   1.348   1.021  1.00  0.00           H  
ATOM    153 HD22 LEU A  10      14.527   2.988   0.353  1.00  0.00           H  
ATOM    154 HD23 LEU A  10      13.613   2.732   1.859  1.00  0.00           H  
ATOM    155  N   LEU A  11      12.459   4.811   2.690  1.00  0.00           N  
ATOM    156  CA  LEU A  11      13.204   4.827   3.942  1.00  0.00           C  
ATOM    157  C   LEU A  11      12.259   4.654   5.126  1.00  0.00           C  
ATOM    158  O   LEU A  11      12.630   4.095   6.156  1.00  0.00           O  
ATOM    159  CB  LEU A  11      13.985   6.136   4.082  1.00  0.00           C  
ATOM    160  CG  LEU A  11      15.248   6.049   4.941  1.00  0.00           C  
ATOM    161  CD1 LEU A  11      16.329   5.259   4.221  1.00  0.00           C  
ATOM    162  CD2 LEU A  11      15.748   7.441   5.295  1.00  0.00           C  
ATOM    163  H   LEU A  11      12.518   5.580   2.087  1.00  0.00           H  
ATOM    164  HA  LEU A  11      13.899   4.001   3.928  1.00  0.00           H  
ATOM    165  HB2 LEU A  11      14.268   6.469   3.093  1.00  0.00           H  
ATOM    166  HB3 LEU A  11      13.330   6.876   4.518  1.00  0.00           H  
ATOM    167  HG  LEU A  11      15.014   5.532   5.860  1.00  0.00           H  
ATOM    168 HD11 LEU A  11      17.219   5.207   4.847  1.00  0.00           H  
ATOM    169 HD12 LEU A  11      15.968   4.250   4.018  1.00  0.00           H  
ATOM    170 HD13 LEU A  11      16.574   5.752   3.280  1.00  0.00           H  
ATOM    171 HD21 LEU A  11      16.647   7.361   5.906  1.00  0.00           H  
ATOM    172 HD22 LEU A  11      15.978   7.988   4.380  1.00  0.00           H  
ATOM    173 HD23 LEU A  11      14.977   7.974   5.851  1.00  0.00           H  
ATOM    174  N   LEU A  12      11.029   5.136   4.962  1.00  0.00           N  
ATOM    175  CA  LEU A  12      10.021   5.031   6.010  1.00  0.00           C  
ATOM    176  C   LEU A  12       9.095   3.845   5.752  1.00  0.00           C  
ATOM    177  O   LEU A  12       8.537   3.267   6.684  1.00  0.00           O  
ATOM    178  CB  LEU A  12       9.205   6.323   6.096  1.00  0.00           C  
ATOM    179  CG  LEU A  12       8.069   6.306   7.118  1.00  0.00           C  
ATOM    180  CD1 LEU A  12       8.625   6.286   8.534  1.00  0.00           C  
ATOM    181  CD2 LEU A  12       7.156   7.507   6.919  1.00  0.00           C  
ATOM    182  H   LEU A  12      10.793   5.569   4.114  1.00  0.00           H  
ATOM    183  HA  LEU A  12      10.532   4.875   6.949  1.00  0.00           H  
ATOM    184  HB2 LEU A  12       9.877   7.131   6.346  1.00  0.00           H  
ATOM    185  HB3 LEU A  12       8.780   6.519   5.123  1.00  0.00           H  
ATOM    186  HG  LEU A  12       7.480   5.410   6.979  1.00  0.00           H  
ATOM    187 HD11 LEU A  12       7.802   6.274   9.248  1.00  0.00           H  
ATOM    188 HD12 LEU A  12       9.237   5.395   8.671  1.00  0.00           H  
ATOM    189 HD13 LEU A  12       9.235   7.174   8.698  1.00  0.00           H  
ATOM    190 HD21 LEU A  12       6.353   7.479   7.655  1.00  0.00           H  
ATOM    191 HD22 LEU A  12       7.731   8.425   7.043  1.00  0.00           H  
ATOM    192 HD23 LEU A  12       6.731   7.478   5.917  1.00  0.00           H  
ATOM    193  N   THR A  13       8.937   3.490   4.479  1.00  0.00           N  
ATOM    194  CA  THR A  13       8.079   2.374   4.096  1.00  0.00           C  
ATOM    195  C   THR A  13       8.713   1.041   4.484  1.00  0.00           C  
ATOM    196  O   THR A  13       8.012   0.070   4.769  1.00  0.00           O  
ATOM    197  CB  THR A  13       7.810   2.408   2.590  1.00  0.00           C  
ATOM    198  OG1 THR A  13       7.201   3.648   2.211  1.00  0.00           O  
ATOM    199  CG2 THR A  13       6.899   1.266   2.190  1.00  0.00           C  
ATOM    200  H   THR A  13       9.408   3.991   3.782  1.00  0.00           H  
ATOM    201  HA  THR A  13       7.142   2.481   4.622  1.00  0.00           H  
ATOM    202  HB  THR A  13       8.750   2.315   2.063  1.00  0.00           H  
ATOM    203  HG1 THR A  13       7.717   4.379   2.563  1.00  0.00           H  
ATOM    204 HG21 THR A  13       6.718   1.306   1.115  1.00  0.00           H  
ATOM    205 HG22 THR A  13       7.371   0.317   2.443  1.00  0.00           H  
ATOM    206 HG23 THR A  13       5.952   1.353   2.720  1.00  0.00           H  
ATOM    207  N   GLY A  14      10.041   1.003   4.490  1.00  0.00           N  
ATOM    208  CA  GLY A  14      10.745  -0.217   4.844  1.00  0.00           C  
ATOM    209  C   GLY A  14      10.555  -0.595   6.299  1.00  0.00           C  
ATOM    210  O   GLY A  14      11.460  -0.423   7.116  1.00  0.00           O  
ATOM    211  H   GLY A  14      10.547   1.807   4.254  1.00  0.00           H  
ATOM    212  HA2 GLY A  14      10.381  -1.021   4.224  1.00  0.00           H  
ATOM    213  HA3 GLY A  14      11.799  -0.078   4.653  1.00  0.00           H  
ATOM    214  N   GLU A  15       9.375  -1.112   6.626  1.00  0.00           N  
ATOM    215  CA  GLU A  15       9.069  -1.516   7.993  1.00  0.00           C  
ATOM    216  C   GLU A  15       8.490  -2.927   8.027  1.00  0.00           C  
ATOM    217  O   GLU A  15       8.896  -3.756   8.841  1.00  0.00           O  
ATOM    218  CB  GLU A  15       8.084  -0.533   8.630  1.00  0.00           C  
ATOM    219  CG  GLU A  15       7.804  -0.818  10.097  1.00  0.00           C  
ATOM    220  CD  GLU A  15       9.066  -0.851  10.936  1.00  0.00           C  
ATOM    221  OE1 GLU A  15       9.971  -0.029  10.678  1.00  0.00           O  
ATOM    222  OE2 GLU A  15       9.148  -1.697  11.851  1.00  0.00           O  
ATOM    223  H   GLU A  15       8.693  -1.224   5.931  1.00  0.00           H  
ATOM    224  HA  GLU A  15       9.990  -1.504   8.557  1.00  0.00           H  
ATOM    225  HB2 GLU A  15       8.488   0.465   8.551  1.00  0.00           H  
ATOM    226  HB3 GLU A  15       7.149  -0.579   8.092  1.00  0.00           H  
ATOM    227  HG2 GLU A  15       7.154  -0.046  10.482  1.00  0.00           H  
ATOM    228  HG3 GLU A  15       7.311  -1.775  10.177  1.00  0.00           H  
ATOM    229  N   ILE A  16       7.539  -3.193   7.137  1.00  0.00           N  
ATOM    230  CA  ILE A  16       6.906  -4.505   7.065  1.00  0.00           C  
ATOM    231  C   ILE A  16       7.432  -5.304   5.878  1.00  0.00           C  
ATOM    232  O   ILE A  16       6.708  -6.105   5.286  1.00  0.00           O  
ATOM    233  CB  ILE A  16       5.373  -4.385   6.950  1.00  0.00           C  
ATOM    234  CG1 ILE A  16       4.839  -3.364   7.956  1.00  0.00           C  
ATOM    235  CG2 ILE A  16       4.717  -5.742   7.166  1.00  0.00           C  
ATOM    236  CD1 ILE A  16       3.339  -3.177   7.890  1.00  0.00           C  
ATOM    237  H   ILE A  16       7.258  -2.491   6.514  1.00  0.00           H  
ATOM    238  HA  ILE A  16       7.137  -5.037   7.976  1.00  0.00           H  
ATOM    239  HB  ILE A  16       5.133  -4.055   5.951  1.00  0.00           H  
ATOM    240 HG12 ILE A  16       5.083  -3.689   8.968  1.00  0.00           H  
ATOM    241 HG13 ILE A  16       5.296  -2.393   7.766  1.00  0.00           H  
ATOM    242 HG21 ILE A  16       3.635  -5.642   7.082  1.00  0.00           H  
ATOM    243 HG22 ILE A  16       5.075  -6.444   6.413  1.00  0.00           H  
ATOM    244 HG23 ILE A  16       4.970  -6.115   8.159  1.00  0.00           H  
ATOM    245 HD11 ILE A  16       3.032  -2.439   8.631  1.00  0.00           H  
ATOM    246 HD12 ILE A  16       3.059  -2.831   6.895  1.00  0.00           H  
ATOM    247 HD13 ILE A  16       2.844  -4.126   8.097  1.00  0.00           H  
ATOM    248  N   ASP A  17       8.695  -5.079   5.534  1.00  0.00           N  
ATOM    249  CA  ASP A  17       9.320  -5.778   4.416  1.00  0.00           C  
ATOM    250  C   ASP A  17      10.343  -6.794   4.914  1.00  0.00           C  
ATOM    251  O   ASP A  17      11.384  -6.999   4.288  1.00  0.00           O  
ATOM    252  CB  ASP A  17       9.992  -4.779   3.473  1.00  0.00           C  
ATOM    253  CG  ASP A  17       9.873  -5.188   2.018  1.00  0.00           C  
ATOM    254  OD1 ASP A  17       8.828  -5.757   1.643  1.00  0.00           O  
ATOM    255  OD2 ASP A  17      10.829  -4.938   1.252  1.00  0.00           O  
ATOM    256  H   ASP A  17       9.221  -4.428   6.044  1.00  0.00           H  
ATOM    257  HA  ASP A  17       8.543  -6.302   3.878  1.00  0.00           H  
ATOM    258  HB2 ASP A  17       9.528  -3.811   3.593  1.00  0.00           H  
ATOM    259  HB3 ASP A  17      11.040  -4.705   3.724  1.00  0.00           H  
ATOM    260  N   LEU A  18      10.040  -7.426   6.043  1.00  0.00           N  
ATOM    261  CA  LEU A  18      10.933  -8.420   6.626  1.00  0.00           C  
ATOM    262  C   LEU A  18      10.139  -9.548   7.280  1.00  0.00           C  
ATOM    263  O   LEU A  18       9.845  -9.498   8.475  1.00  0.00           O  
ATOM    264  CB  LEU A  18      11.857  -7.767   7.656  1.00  0.00           C  
ATOM    265  CG  LEU A  18      13.149  -7.181   7.087  1.00  0.00           C  
ATOM    266  CD1 LEU A  18      13.577  -5.958   7.882  1.00  0.00           C  
ATOM    267  CD2 LEU A  18      14.253  -8.229   7.083  1.00  0.00           C  
ATOM    268  H   LEU A  18       9.195  -7.219   6.495  1.00  0.00           H  
ATOM    269  HA  LEU A  18      11.533  -8.834   5.829  1.00  0.00           H  
ATOM    270  HB2 LEU A  18      11.309  -6.973   8.144  1.00  0.00           H  
ATOM    271  HB3 LEU A  18      12.119  -8.508   8.394  1.00  0.00           H  
ATOM    272  HG  LEU A  18      12.978  -6.870   6.065  1.00  0.00           H  
ATOM    273 HD11 LEU A  18      14.499  -5.554   7.462  1.00  0.00           H  
ATOM    274 HD12 LEU A  18      12.795  -5.200   7.834  1.00  0.00           H  
ATOM    275 HD13 LEU A  18      13.745  -6.240   8.921  1.00  0.00           H  
ATOM    276 HD21 LEU A  18      15.166  -7.795   6.675  1.00  0.00           H  
ATOM    277 HD22 LEU A  18      14.436  -8.567   8.103  1.00  0.00           H  
ATOM    278 HD23 LEU A  18      13.948  -9.076   6.469  1.00  0.00           H  
ATOM    279  N   PRO A  19       9.780 -10.584   6.502  1.00  0.00           N  
ATOM    280  CA  PRO A  19       9.014 -11.726   7.011  1.00  0.00           C  
ATOM    281  C   PRO A  19       9.872 -12.708   7.806  1.00  0.00           C  
ATOM    282  O   PRO A  19       9.376 -13.726   8.288  1.00  0.00           O  
ATOM    283  CB  PRO A  19       8.494 -12.384   5.735  1.00  0.00           C  
ATOM    284  CG  PRO A  19       9.527 -12.075   4.707  1.00  0.00           C  
ATOM    285  CD  PRO A  19      10.087 -10.721   5.065  1.00  0.00           C  
ATOM    286  HA  PRO A  19       8.183 -11.405   7.618  1.00  0.00           H  
ATOM    287  HB2 PRO A  19       8.394 -13.448   5.890  1.00  0.00           H  
ATOM    288  HB3 PRO A  19       7.537 -11.959   5.472  1.00  0.00           H  
ATOM    289  HG2 PRO A  19      10.307 -12.822   4.736  1.00  0.00           H  
ATOM    290  HG3 PRO A  19       9.073 -12.045   3.728  1.00  0.00           H  
ATOM    291  HD2 PRO A  19      11.153 -10.699   4.896  1.00  0.00           H  
ATOM    292  HD3 PRO A  19       9.596  -9.948   4.492  1.00  0.00           H  
ATOM    293  N   VAL A  20      11.158 -12.401   7.941  1.00  0.00           N  
ATOM    294  CA  VAL A  20      12.075 -13.263   8.678  1.00  0.00           C  
ATOM    295  C   VAL A  20      12.288 -12.750  10.098  1.00  0.00           C  
ATOM    296  O   VAL A  20      13.361 -12.919  10.676  1.00  0.00           O  
ATOM    297  CB  VAL A  20      13.442 -13.367   7.973  1.00  0.00           C  
ATOM    298  CG1 VAL A  20      14.262 -14.505   8.561  1.00  0.00           C  
ATOM    299  CG2 VAL A  20      13.260 -13.552   6.473  1.00  0.00           C  
ATOM    300  H   VAL A  20      11.499 -11.578   7.535  1.00  0.00           H  
ATOM    301  HA  VAL A  20      11.641 -14.251   8.723  1.00  0.00           H  
ATOM    302  HB  VAL A  20      13.980 -12.445   8.137  1.00  0.00           H  
ATOM    303 HG11 VAL A  20      15.223 -14.563   8.050  1.00  0.00           H  
ATOM    304 HG12 VAL A  20      14.426 -14.325   9.623  1.00  0.00           H  
ATOM    305 HG13 VAL A  20      13.725 -15.446   8.430  1.00  0.00           H  
ATOM    306 HG21 VAL A  20      14.237 -13.623   5.994  1.00  0.00           H  
ATOM    307 HG22 VAL A  20      12.697 -14.466   6.285  1.00  0.00           H  
ATOM    308 HG23 VAL A  20      12.718 -12.700   6.064  1.00  0.00           H  
ATOM    309  N   LYS A  21      11.258 -12.120  10.655  1.00  0.00           N  
ATOM    310  CA  LYS A  21      11.333 -11.581  12.007  1.00  0.00           C  
ATOM    311  C   LYS A  21      10.011 -11.774  12.744  1.00  0.00           C  
ATOM    312  O   LYS A  21       9.212 -10.844  12.860  1.00  0.00           O  
ATOM    313  CB  LYS A  21      11.696 -10.096  11.968  1.00  0.00           C  
ATOM    314  CG  LYS A  21      12.097  -9.530  13.320  1.00  0.00           C  
ATOM    315  CD  LYS A  21      13.586  -9.698  13.576  1.00  0.00           C  
ATOM    316  CE  LYS A  21      14.166  -8.496  14.300  1.00  0.00           C  
ATOM    317  NZ  LYS A  21      15.584  -8.248  13.919  1.00  0.00           N  
ATOM    318  H   LYS A  21      10.429 -12.015  10.143  1.00  0.00           H  
ATOM    319  HA  LYS A  21      12.107 -12.118  12.536  1.00  0.00           H  
ATOM    320  HB2 LYS A  21      12.522  -9.956  11.285  1.00  0.00           H  
ATOM    321  HB3 LYS A  21      10.845  -9.538  11.606  1.00  0.00           H  
ATOM    322  HG2 LYS A  21      11.854  -8.478  13.346  1.00  0.00           H  
ATOM    323  HG3 LYS A  21      11.547 -10.047  14.093  1.00  0.00           H  
ATOM    324  HD2 LYS A  21      13.740 -10.579  14.182  1.00  0.00           H  
ATOM    325  HD3 LYS A  21      14.092  -9.817  12.629  1.00  0.00           H  
ATOM    326  HE2 LYS A  21      13.579  -7.623  14.052  1.00  0.00           H  
ATOM    327  HE3 LYS A  21      14.114  -8.672  15.365  1.00  0.00           H  
ATOM    328  HZ1 LYS A  21      16.222  -8.759  14.561  1.00  0.00           H  
ATOM    329  HZ2 LYS A  21      15.797  -7.231  13.974  1.00  0.00           H  
ATOM    330  HZ3 LYS A  21      15.754  -8.574  12.945  1.00  0.00           H  
ATOM    331  N   ARG A  22       9.786 -12.986  13.239  1.00  0.00           N  
ATOM    332  CA  ARG A  22       8.560 -13.300  13.963  1.00  0.00           C  
ATOM    333  C   ARG A  22       8.838 -13.483  15.453  1.00  0.00           C  
ATOM    334  O   ARG A  22       8.168 -14.265  16.128  1.00  0.00           O  
ATOM    335  CB  ARG A  22       7.916 -14.567  13.395  1.00  0.00           C  
ATOM    336  CG  ARG A  22       6.480 -14.775  13.849  1.00  0.00           C  
ATOM    337  CD  ARG A  22       6.225 -16.220  14.250  1.00  0.00           C  
ATOM    338  NE  ARG A  22       6.344 -16.416  15.694  1.00  0.00           N  
ATOM    339  CZ  ARG A  22       5.524 -15.866  16.586  1.00  0.00           C  
ATOM    340  NH1 ARG A  22       4.525 -15.087  16.190  1.00  0.00           N  
ATOM    341  NH2 ARG A  22       5.702 -16.096  17.880  1.00  0.00           N  
ATOM    342  H   ARG A  22      10.460 -13.686  13.114  1.00  0.00           H  
ATOM    343  HA  ARG A  22       7.878 -12.474  13.836  1.00  0.00           H  
ATOM    344  HB2 ARG A  22       7.925 -14.507  12.317  1.00  0.00           H  
ATOM    345  HB3 ARG A  22       8.498 -15.422  13.704  1.00  0.00           H  
ATOM    346  HG2 ARG A  22       6.284 -14.137  14.698  1.00  0.00           H  
ATOM    347  HG3 ARG A  22       5.815 -14.514  13.039  1.00  0.00           H  
ATOM    348  HD2 ARG A  22       5.227 -16.495  13.941  1.00  0.00           H  
ATOM    349  HD3 ARG A  22       6.944 -16.852  13.750  1.00  0.00           H  
ATOM    350  HE  ARG A  22       7.073 -16.987  16.014  1.00  0.00           H  
ATOM    351 HH11 ARG A  22       4.384 -14.911  15.216  1.00  0.00           H  
ATOM    352 HH12 ARG A  22       3.912 -14.678  16.865  1.00  0.00           H  
ATOM    353 HH21 ARG A  22       6.453 -16.682  18.185  1.00  0.00           H  
ATOM    354 HH22 ARG A  22       5.087 -15.683  18.551  1.00  0.00           H  
ATOM    355  N   ARG A  23       9.829 -12.758  15.958  1.00  0.00           N  
ATOM    356  CA  ARG A  23      10.195 -12.840  17.367  1.00  0.00           C  
ATOM    357  C   ARG A  23      10.981 -11.607  17.799  1.00  0.00           C  
ATOM    358  O   ARG A  23      11.231 -10.706  16.998  1.00  0.00           O  
ATOM    359  CB  ARG A  23      11.020 -14.103  17.629  1.00  0.00           C  
ATOM    360  CG  ARG A  23      12.113 -14.339  16.600  1.00  0.00           C  
ATOM    361  CD  ARG A  23      11.659 -15.300  15.515  1.00  0.00           C  
ATOM    362  NE  ARG A  23      12.084 -16.672  15.784  1.00  0.00           N  
ATOM    363  CZ  ARG A  23      13.343 -17.092  15.674  1.00  0.00           C  
ATOM    364  NH1 ARG A  23      14.301 -16.252  15.303  1.00  0.00           N  
ATOM    365  NH2 ARG A  23      13.644 -18.357  15.937  1.00  0.00           N  
ATOM    366  H   ARG A  23      10.327 -12.153  15.370  1.00  0.00           H  
ATOM    367  HA  ARG A  23       9.284 -12.891  17.943  1.00  0.00           H  
ATOM    368  HB2 ARG A  23      11.482 -14.021  18.602  1.00  0.00           H  
ATOM    369  HB3 ARG A  23      10.360 -14.957  17.624  1.00  0.00           H  
ATOM    370  HG2 ARG A  23      12.376 -13.396  16.145  1.00  0.00           H  
ATOM    371  HG3 ARG A  23      12.978 -14.754  17.098  1.00  0.00           H  
ATOM    372  HD2 ARG A  23      10.581 -15.274  15.457  1.00  0.00           H  
ATOM    373  HD3 ARG A  23      12.077 -14.982  14.571  1.00  0.00           H  
ATOM    374  HE  ARG A  23      11.398 -17.314  16.061  1.00  0.00           H  
ATOM    375 HH11 ARG A  23      14.080 -15.297  15.103  1.00  0.00           H  
ATOM    376 HH12 ARG A  23      15.244 -16.574  15.221  1.00  0.00           H  
ATOM    377 HH21 ARG A  23      12.926 -18.994  16.218  1.00  0.00           H  
ATOM    378 HH22 ARG A  23      14.589 -18.673  15.854  1.00  0.00           H  
ATOM    379  N   ALA A  24      11.367 -11.571  19.071  1.00  0.00           N  
ATOM    380  CA  ALA A  24      12.124 -10.448  19.608  1.00  0.00           C  
ATOM    381  C   ALA A  24      12.672 -10.769  20.994  1.00  0.00           C  
ATOM    382  O   ALA A  24      13.858 -10.578  21.254  1.00  0.00           O  
ATOM    383  CB  ALA A  24      11.253  -9.201  19.658  1.00  0.00           C  
ATOM    384  H   ALA A  24      11.137 -12.319  19.660  1.00  0.00           H  
ATOM    385  HA  ALA A  24      12.951 -10.254  18.941  1.00  0.00           H  
ATOM    386  HB1 ALA A  24      10.272  -9.462  20.029  1.00  0.00           H  
ATOM    387  HB2 ALA A  24      11.164  -8.784  18.667  1.00  0.00           H  
ATOM    388  HB3 ALA A  24      11.704  -8.474  20.316  1.00  0.00           H  
TER     389      ALA A  24                                                      
ENDMDL                                                                          
MODEL        9                                                                  
ATOM      1  N   MET A   1      14.807   4.254 -11.520  1.00  0.00           N  
ATOM      2  CA  MET A   1      13.432   4.401 -12.067  1.00  0.00           C  
ATOM      3  C   MET A   1      12.470   4.925 -11.005  1.00  0.00           C  
ATOM      4  O   MET A   1      11.330   4.470 -10.907  1.00  0.00           O  
ATOM      5  CB  MET A   1      12.963   3.038 -12.580  1.00  0.00           C  
ATOM      6  CG  MET A   1      13.206   1.903 -11.599  1.00  0.00           C  
ATOM      7  SD  MET A   1      12.203   0.448 -11.958  1.00  0.00           S  
ATOM      8  CE  MET A   1      10.739   0.799 -10.986  1.00  0.00           C  
ATOM      9  H1  MET A   1      15.354   3.677 -12.190  1.00  0.00           H  
ATOM     10  H2  MET A   1      14.729   3.784 -10.595  1.00  0.00           H  
ATOM     11  H3  MET A   1      15.214   5.206 -11.426  1.00  0.00           H  
ATOM     12  HA  MET A   1      13.463   5.099 -12.890  1.00  0.00           H  
ATOM     13  HB2 MET A   1      11.903   3.089 -12.783  1.00  0.00           H  
ATOM     14  HB3 MET A   1      13.485   2.812 -13.497  1.00  0.00           H  
ATOM     15  HG2 MET A   1      14.248   1.623 -11.645  1.00  0.00           H  
ATOM     16  HG3 MET A   1      12.972   2.249 -10.604  1.00  0.00           H  
ATOM     17  HE1 MET A   1       9.893   0.930 -11.645  1.00  0.00           H  
ATOM     18  HE2 MET A   1      10.894   1.703 -10.416  1.00  0.00           H  
ATOM     19  HE3 MET A   1      10.548  -0.024 -10.314  1.00  0.00           H  
ATOM     20  N   ALA A   2      12.937   5.885 -10.215  1.00  0.00           N  
ATOM     21  CA  ALA A   2      12.118   6.474  -9.161  1.00  0.00           C  
ATOM     22  C   ALA A   2      12.643   7.850  -8.761  1.00  0.00           C  
ATOM     23  O   ALA A   2      13.850   8.092  -8.779  1.00  0.00           O  
ATOM     24  CB  ALA A   2      12.072   5.548  -7.953  1.00  0.00           C  
ATOM     25  H   ALA A   2      13.853   6.207 -10.343  1.00  0.00           H  
ATOM     26  HA  ALA A   2      11.112   6.579  -9.542  1.00  0.00           H  
ATOM     27  HB1 ALA A   2      12.458   6.066  -7.086  1.00  0.00           H  
ATOM     28  HB2 ALA A   2      12.676   4.673  -8.146  1.00  0.00           H  
ATOM     29  HB3 ALA A   2      11.052   5.247  -7.768  1.00  0.00           H  
ATOM     30  N   PRO A   3      11.739   8.777  -8.397  1.00  0.00           N  
ATOM     31  CA  PRO A   3      12.117  10.132  -7.996  1.00  0.00           C  
ATOM     32  C   PRO A   3      12.613  10.196  -6.556  1.00  0.00           C  
ATOM     33  O   PRO A   3      12.691   9.177  -5.869  1.00  0.00           O  
ATOM     34  CB  PRO A   3      10.812  10.909  -8.148  1.00  0.00           C  
ATOM     35  CG  PRO A   3       9.746   9.905  -7.871  1.00  0.00           C  
ATOM     36  CD  PRO A   3      10.277   8.577  -8.350  1.00  0.00           C  
ATOM     37  HA  PRO A   3      12.865  10.545  -8.654  1.00  0.00           H  
ATOM     38  HB2 PRO A   3      10.788  11.720  -7.435  1.00  0.00           H  
ATOM     39  HB3 PRO A   3      10.736  11.299  -9.151  1.00  0.00           H  
ATOM     40  HG2 PRO A   3       9.545   9.867  -6.811  1.00  0.00           H  
ATOM     41  HG3 PRO A   3       8.848  10.165  -8.414  1.00  0.00           H  
ATOM     42  HD2 PRO A   3      10.020   7.796  -7.651  1.00  0.00           H  
ATOM     43  HD3 PRO A   3       9.889   8.348  -9.332  1.00  0.00           H  
ATOM     44  N   ARG A   4      12.948  11.401  -6.104  1.00  0.00           N  
ATOM     45  CA  ARG A   4      13.435  11.597  -4.743  1.00  0.00           C  
ATOM     46  C   ARG A   4      12.382  11.188  -3.723  1.00  0.00           C  
ATOM     47  O   ARG A   4      12.697  10.870  -2.575  1.00  0.00           O  
ATOM     48  CB  ARG A   4      13.839  13.056  -4.525  1.00  0.00           C  
ATOM     49  CG  ARG A   4      12.698  14.040  -4.728  1.00  0.00           C  
ATOM     50  CD  ARG A   4      13.180  15.326  -5.380  1.00  0.00           C  
ATOM     51  NE  ARG A   4      13.374  16.396  -4.404  1.00  0.00           N  
ATOM     52  CZ  ARG A   4      12.378  17.033  -3.795  1.00  0.00           C  
ATOM     53  NH1 ARG A   4      11.117  16.713  -4.056  1.00  0.00           N  
ATOM     54  NH2 ARG A   4      12.643  17.994  -2.920  1.00  0.00           N  
ATOM     55  H   ARG A   4      12.862  12.175  -6.698  1.00  0.00           H  
ATOM     56  HA  ARG A   4      14.295  10.970  -4.613  1.00  0.00           H  
ATOM     57  HB2 ARG A   4      14.208  13.169  -3.516  1.00  0.00           H  
ATOM     58  HB3 ARG A   4      14.629  13.305  -5.217  1.00  0.00           H  
ATOM     59  HG2 ARG A   4      11.952  13.585  -5.360  1.00  0.00           H  
ATOM     60  HG3 ARG A   4      12.264  14.275  -3.766  1.00  0.00           H  
ATOM     61  HD2 ARG A   4      14.117  15.133  -5.880  1.00  0.00           H  
ATOM     62  HD3 ARG A   4      12.445  15.643  -6.106  1.00  0.00           H  
ATOM     63  HE  ARG A   4      14.296  16.653  -4.193  1.00  0.00           H  
ATOM     64 HH11 ARG A   4      10.911  15.989  -4.714  1.00  0.00           H  
ATOM     65 HH12 ARG A   4      10.373  17.195  -3.594  1.00  0.00           H  
ATOM     66 HH21 ARG A   4      13.591  18.239  -2.718  1.00  0.00           H  
ATOM     67 HH22 ARG A   4      11.894  18.473  -2.461  1.00  0.00           H  
ATOM     68  N   GLY A   5      11.131  11.195  -4.154  1.00  0.00           N  
ATOM     69  CA  GLY A   5      10.040  10.819  -3.281  1.00  0.00           C  
ATOM     70  C   GLY A   5      10.027   9.333  -2.989  1.00  0.00           C  
ATOM     71  O   GLY A   5       9.577   8.902  -1.927  1.00  0.00           O  
ATOM     72  H   GLY A   5      10.950  11.452  -5.075  1.00  0.00           H  
ATOM     73  HA2 GLY A   5      10.136  11.359  -2.354  1.00  0.00           H  
ATOM     74  HA3 GLY A   5       9.105  11.091  -3.750  1.00  0.00           H  
ATOM     75  N   PHE A   6      10.527   8.549  -3.939  1.00  0.00           N  
ATOM     76  CA  PHE A   6      10.579   7.101  -3.791  1.00  0.00           C  
ATOM     77  C   PHE A   6      11.567   6.690  -2.701  1.00  0.00           C  
ATOM     78  O   PHE A   6      11.514   5.571  -2.193  1.00  0.00           O  
ATOM     79  CB  PHE A   6      10.969   6.452  -5.120  1.00  0.00           C  
ATOM     80  CG  PHE A   6      10.194   5.203  -5.428  1.00  0.00           C  
ATOM     81  CD1 PHE A   6       8.971   5.273  -6.076  1.00  0.00           C  
ATOM     82  CD2 PHE A   6      10.688   3.959  -5.068  1.00  0.00           C  
ATOM     83  CE1 PHE A   6       8.257   4.124  -6.360  1.00  0.00           C  
ATOM     84  CE2 PHE A   6       9.977   2.807  -5.350  1.00  0.00           C  
ATOM     85  CZ  PHE A   6       8.760   2.890  -5.997  1.00  0.00           C  
ATOM     86  H   PHE A   6      10.872   8.955  -4.761  1.00  0.00           H  
ATOM     87  HA  PHE A   6       9.595   6.762  -3.512  1.00  0.00           H  
ATOM     88  HB2 PHE A   6      10.797   7.156  -5.921  1.00  0.00           H  
ATOM     89  HB3 PHE A   6      12.018   6.195  -5.093  1.00  0.00           H  
ATOM     90  HD1 PHE A   6       8.577   6.236  -6.361  1.00  0.00           H  
ATOM     91  HD2 PHE A   6      11.640   3.893  -4.563  1.00  0.00           H  
ATOM     92  HE1 PHE A   6       7.304   4.192  -6.866  1.00  0.00           H  
ATOM     93  HE2 PHE A   6      10.374   1.844  -5.065  1.00  0.00           H  
ATOM     94  HZ  PHE A   6       8.203   1.992  -6.218  1.00  0.00           H  
ATOM     95  N   SER A   7      12.470   7.601  -2.350  1.00  0.00           N  
ATOM     96  CA  SER A   7      13.471   7.328  -1.326  1.00  0.00           C  
ATOM     97  C   SER A   7      12.987   7.774   0.051  1.00  0.00           C  
ATOM     98  O   SER A   7      13.004   6.998   1.005  1.00  0.00           O  
ATOM     99  CB  SER A   7      14.785   8.031  -1.668  1.00  0.00           C  
ATOM    100  OG  SER A   7      15.900   7.237  -1.302  1.00  0.00           O  
ATOM    101  H   SER A   7      12.466   8.473  -2.792  1.00  0.00           H  
ATOM    102  HA  SER A   7      13.639   6.263  -1.306  1.00  0.00           H  
ATOM    103  HB2 SER A   7      14.826   8.216  -2.731  1.00  0.00           H  
ATOM    104  HB3 SER A   7      14.837   8.971  -1.137  1.00  0.00           H  
ATOM    105  HG  SER A   7      16.166   7.454  -0.405  1.00  0.00           H  
ATOM    106  N   CYS A   8      12.562   9.030   0.149  1.00  0.00           N  
ATOM    107  CA  CYS A   8      12.081   9.577   1.414  1.00  0.00           C  
ATOM    108  C   CYS A   8      10.914   8.758   1.961  1.00  0.00           C  
ATOM    109  O   CYS A   8      10.696   8.705   3.171  1.00  0.00           O  
ATOM    110  CB  CYS A   8      11.663  11.040   1.239  1.00  0.00           C  
ATOM    111  SG  CYS A   8      10.142  11.274   0.289  1.00  0.00           S  
ATOM    112  H   CYS A   8      12.576   9.604  -0.647  1.00  0.00           H  
ATOM    113  HA  CYS A   8      12.895   9.529   2.122  1.00  0.00           H  
ATOM    114  HB2 CYS A   8      11.509  11.479   2.214  1.00  0.00           H  
ATOM    115  HB3 CYS A   8      12.454  11.573   0.732  1.00  0.00           H  
ATOM    116  HG  CYS A   8      10.300  11.968  -0.356  1.00  0.00           H  
ATOM    117  N   LEU A   9      10.165   8.122   1.065  1.00  0.00           N  
ATOM    118  CA  LEU A   9       9.024   7.310   1.463  1.00  0.00           C  
ATOM    119  C   LEU A   9       9.448   5.862   1.694  1.00  0.00           C  
ATOM    120  O   LEU A   9       8.982   5.211   2.630  1.00  0.00           O  
ATOM    121  CB  LEU A   9       7.916   7.405   0.413  1.00  0.00           C  
ATOM    122  CG  LEU A   9       7.605   6.122  -0.369  1.00  0.00           C  
ATOM    123  CD1 LEU A   9       6.253   6.236  -1.057  1.00  0.00           C  
ATOM    124  CD2 LEU A   9       8.701   5.833  -1.387  1.00  0.00           C  
ATOM    125  H   LEU A   9      10.388   8.200   0.115  1.00  0.00           H  
ATOM    126  HA  LEU A   9       8.653   7.710   2.395  1.00  0.00           H  
ATOM    127  HB2 LEU A   9       7.011   7.720   0.910  1.00  0.00           H  
ATOM    128  HB3 LEU A   9       8.195   8.170  -0.298  1.00  0.00           H  
ATOM    129  HG  LEU A   9       7.556   5.290   0.319  1.00  0.00           H  
ATOM    130 HD11 LEU A   9       6.046   5.318  -1.608  1.00  0.00           H  
ATOM    131 HD12 LEU A   9       5.475   6.393  -0.309  1.00  0.00           H  
ATOM    132 HD13 LEU A   9       6.267   7.078  -1.749  1.00  0.00           H  
ATOM    133 HD21 LEU A   9       8.461   4.920  -1.930  1.00  0.00           H  
ATOM    134 HD22 LEU A   9       8.773   6.665  -2.088  1.00  0.00           H  
ATOM    135 HD23 LEU A   9       9.652   5.709  -0.871  1.00  0.00           H  
ATOM    136  N   LEU A  10      10.337   5.365   0.841  1.00  0.00           N  
ATOM    137  CA  LEU A  10      10.824   3.996   0.960  1.00  0.00           C  
ATOM    138  C   LEU A  10      11.628   3.828   2.244  1.00  0.00           C  
ATOM    139  O   LEU A  10      11.533   2.803   2.919  1.00  0.00           O  
ATOM    140  CB  LEU A  10      11.677   3.624  -0.255  1.00  0.00           C  
ATOM    141  CG  LEU A  10      12.457   2.313  -0.130  1.00  0.00           C  
ATOM    142  CD1 LEU A  10      12.604   1.647  -1.489  1.00  0.00           C  
ATOM    143  CD2 LEU A  10      13.823   2.564   0.493  1.00  0.00           C  
ATOM    144  H   LEU A  10      10.677   5.932   0.117  1.00  0.00           H  
ATOM    145  HA  LEU A  10       9.966   3.344   1.000  1.00  0.00           H  
ATOM    146  HB2 LEU A  10      11.023   3.547  -1.111  1.00  0.00           H  
ATOM    147  HB3 LEU A  10      12.383   4.422  -0.433  1.00  0.00           H  
ATOM    148  HG  LEU A  10      11.913   1.638   0.516  1.00  0.00           H  
ATOM    149 HD11 LEU A  10      13.160   0.717  -1.380  1.00  0.00           H  
ATOM    150 HD12 LEU A  10      11.616   1.433  -1.897  1.00  0.00           H  
ATOM    151 HD13 LEU A  10      13.139   2.314  -2.165  1.00  0.00           H  
ATOM    152 HD21 LEU A  10      14.364   1.621   0.575  1.00  0.00           H  
ATOM    153 HD22 LEU A  10      14.388   3.254  -0.134  1.00  0.00           H  
ATOM    154 HD23 LEU A  10      13.696   2.996   1.486  1.00  0.00           H  
ATOM    155  N   LEU A  11      12.412   4.848   2.582  1.00  0.00           N  
ATOM    156  CA  LEU A  11      13.222   4.815   3.793  1.00  0.00           C  
ATOM    157  C   LEU A  11      12.338   4.596   5.016  1.00  0.00           C  
ATOM    158  O   LEU A  11      12.763   4.000   6.005  1.00  0.00           O  
ATOM    159  CB  LEU A  11      14.011   6.118   3.944  1.00  0.00           C  
ATOM    160  CG  LEU A  11      15.292   6.007   4.771  1.00  0.00           C  
ATOM    161  CD1 LEU A  11      16.301   7.059   4.336  1.00  0.00           C  
ATOM    162  CD2 LEU A  11      14.981   6.145   6.254  1.00  0.00           C  
ATOM    163  H   LEU A  11      12.440   5.642   2.009  1.00  0.00           H  
ATOM    164  HA  LEU A  11      13.914   3.991   3.710  1.00  0.00           H  
ATOM    165  HB2 LEU A  11      14.273   6.471   2.957  1.00  0.00           H  
ATOM    166  HB3 LEU A  11      13.370   6.850   4.410  1.00  0.00           H  
ATOM    167  HG  LEU A  11      15.734   5.034   4.611  1.00  0.00           H  
ATOM    168 HD11 LEU A  11      17.206   6.964   4.936  1.00  0.00           H  
ATOM    169 HD12 LEU A  11      16.547   6.915   3.284  1.00  0.00           H  
ATOM    170 HD13 LEU A  11      15.875   8.052   4.476  1.00  0.00           H  
ATOM    171 HD21 LEU A  11      15.904   6.064   6.828  1.00  0.00           H  
ATOM    172 HD22 LEU A  11      14.522   7.116   6.440  1.00  0.00           H  
ATOM    173 HD23 LEU A  11      14.295   5.354   6.557  1.00  0.00           H  
ATOM    174  N   LEU A  12      11.101   5.077   4.933  1.00  0.00           N  
ATOM    175  CA  LEU A  12      10.147   4.930   6.025  1.00  0.00           C  
ATOM    176  C   LEU A  12       9.235   3.731   5.783  1.00  0.00           C  
ATOM    177  O   LEU A  12       8.750   3.106   6.728  1.00  0.00           O  
ATOM    178  CB  LEU A  12       9.309   6.200   6.176  1.00  0.00           C  
ATOM    179  CG  LEU A  12       8.233   6.142   7.260  1.00  0.00           C  
ATOM    180  CD1 LEU A  12       8.869   6.107   8.642  1.00  0.00           C  
ATOM    181  CD2 LEU A  12       7.287   7.326   7.137  1.00  0.00           C  
ATOM    182  H   LEU A  12      10.821   5.539   4.113  1.00  0.00           H  
ATOM    183  HA  LEU A  12      10.706   4.766   6.933  1.00  0.00           H  
ATOM    184  HB2 LEU A  12       9.976   7.021   6.403  1.00  0.00           H  
ATOM    185  HB3 LEU A  12       8.826   6.403   5.232  1.00  0.00           H  
ATOM    186  HG  LEU A  12       7.656   5.237   7.137  1.00  0.00           H  
ATOM    187 HD11 LEU A  12       8.088   6.066   9.402  1.00  0.00           H  
ATOM    188 HD12 LEU A  12       9.506   5.227   8.728  1.00  0.00           H  
ATOM    189 HD13 LEU A  12       9.470   7.005   8.789  1.00  0.00           H  
ATOM    190 HD21 LEU A  12       6.528   7.269   7.917  1.00  0.00           H  
ATOM    191 HD22 LEU A  12       7.849   8.253   7.245  1.00  0.00           H  
ATOM    192 HD23 LEU A  12       6.805   7.307   6.159  1.00  0.00           H  
ATOM    193  N   THR A  13       9.007   3.412   4.512  1.00  0.00           N  
ATOM    194  CA  THR A  13       8.157   2.286   4.144  1.00  0.00           C  
ATOM    195  C   THR A  13       8.725   0.979   4.686  1.00  0.00           C  
ATOM    196  O   THR A  13       7.983   0.113   5.154  1.00  0.00           O  
ATOM    197  CB  THR A  13       8.010   2.206   2.622  1.00  0.00           C  
ATOM    198  OG1 THR A  13       7.395   3.394   2.108  1.00  0.00           O  
ATOM    199  CG2 THR A  13       7.172   1.007   2.232  1.00  0.00           C  
ATOM    200  H   THR A  13       9.423   3.947   3.803  1.00  0.00           H  
ATOM    201  HA  THR A  13       7.184   2.450   4.582  1.00  0.00           H  
ATOM    202  HB  THR A  13       8.992   2.114   2.179  1.00  0.00           H  
ATOM    203  HG1 THR A  13       7.594   3.480   1.173  1.00  0.00           H  
ATOM    204 HG21 THR A  13       7.078   0.965   1.147  1.00  0.00           H  
ATOM    205 HG22 THR A  13       7.653   0.095   2.589  1.00  0.00           H  
ATOM    206 HG23 THR A  13       6.181   1.093   2.679  1.00  0.00           H  
ATOM    207  N   GLY A  14      10.045   0.841   4.621  1.00  0.00           N  
ATOM    208  CA  GLY A  14      10.690  -0.364   5.109  1.00  0.00           C  
ATOM    209  C   GLY A  14      10.958  -0.313   6.600  1.00  0.00           C  
ATOM    210  O   GLY A  14      12.105  -0.421   7.036  1.00  0.00           O  
ATOM    211  H   GLY A  14      10.586   1.562   4.239  1.00  0.00           H  
ATOM    212  HA2 GLY A  14      10.055  -1.211   4.896  1.00  0.00           H  
ATOM    213  HA3 GLY A  14      11.629  -0.493   4.589  1.00  0.00           H  
ATOM    214  N   GLU A  15       9.898  -0.149   7.385  1.00  0.00           N  
ATOM    215  CA  GLU A  15      10.023  -0.083   8.836  1.00  0.00           C  
ATOM    216  C   GLU A  15       9.982  -1.478   9.451  1.00  0.00           C  
ATOM    217  O   GLU A  15      10.954  -1.930  10.057  1.00  0.00           O  
ATOM    218  CB  GLU A  15       8.907   0.780   9.426  1.00  0.00           C  
ATOM    219  CG  GLU A  15       9.347   1.612  10.619  1.00  0.00           C  
ATOM    220  CD  GLU A  15       9.613   0.770  11.850  1.00  0.00           C  
ATOM    221  OE1 GLU A  15       8.711   0.006  12.254  1.00  0.00           O  
ATOM    222  OE2 GLU A  15      10.723   0.873  12.412  1.00  0.00           O  
ATOM    223  H   GLU A  15       9.010  -0.069   6.978  1.00  0.00           H  
ATOM    224  HA  GLU A  15      10.976   0.370   9.065  1.00  0.00           H  
ATOM    225  HB2 GLU A  15       8.544   1.450   8.661  1.00  0.00           H  
ATOM    226  HB3 GLU A  15       8.099   0.137   9.741  1.00  0.00           H  
ATOM    227  HG2 GLU A  15      10.254   2.139  10.359  1.00  0.00           H  
ATOM    228  HG3 GLU A  15       8.570   2.327  10.849  1.00  0.00           H  
ATOM    229  N   ILE A  16       8.851  -2.157   9.290  1.00  0.00           N  
ATOM    230  CA  ILE A  16       8.682  -3.501   9.829  1.00  0.00           C  
ATOM    231  C   ILE A  16       9.001  -4.559   8.778  1.00  0.00           C  
ATOM    232  O   ILE A  16       8.275  -5.543   8.629  1.00  0.00           O  
ATOM    233  CB  ILE A  16       7.248  -3.723  10.351  1.00  0.00           C  
ATOM    234  CG1 ILE A  16       6.814  -2.549  11.231  1.00  0.00           C  
ATOM    235  CG2 ILE A  16       7.161  -5.030  11.123  1.00  0.00           C  
ATOM    236  CD1 ILE A  16       5.406  -2.685  11.768  1.00  0.00           C  
ATOM    237  H   ILE A  16       8.111  -1.744   8.797  1.00  0.00           H  
ATOM    238  HA  ILE A  16       9.366  -3.614  10.659  1.00  0.00           H  
ATOM    239  HB  ILE A  16       6.587  -3.790   9.501  1.00  0.00           H  
ATOM    240 HG12 ILE A  16       7.483  -2.469  12.087  1.00  0.00           H  
ATOM    241 HG13 ILE A  16       6.854  -1.626  10.652  1.00  0.00           H  
ATOM    242 HG21 ILE A  16       6.143  -5.173  11.484  1.00  0.00           H  
ATOM    243 HG22 ILE A  16       7.432  -5.859  10.468  1.00  0.00           H  
ATOM    244 HG23 ILE A  16       7.846  -4.999  11.971  1.00  0.00           H  
ATOM    245 HD11 ILE A  16       5.166  -1.818  12.383  1.00  0.00           H  
ATOM    246 HD12 ILE A  16       4.703  -2.746  10.937  1.00  0.00           H  
ATOM    247 HD13 ILE A  16       5.333  -3.589  12.372  1.00  0.00           H  
ATOM    248  N   ASP A  17      10.094  -4.352   8.050  1.00  0.00           N  
ATOM    249  CA  ASP A  17      10.510  -5.288   7.012  1.00  0.00           C  
ATOM    250  C   ASP A  17      11.695  -6.127   7.481  1.00  0.00           C  
ATOM    251  O   ASP A  17      12.545  -6.519   6.683  1.00  0.00           O  
ATOM    252  CB  ASP A  17      10.879  -4.534   5.734  1.00  0.00           C  
ATOM    253  CG  ASP A  17      10.504  -5.301   4.481  1.00  0.00           C  
ATOM    254  OD1 ASP A  17       9.319  -5.674   4.345  1.00  0.00           O  
ATOM    255  OD2 ASP A  17      11.394  -5.531   3.636  1.00  0.00           O  
ATOM    256  H   ASP A  17      10.633  -3.550   8.215  1.00  0.00           H  
ATOM    257  HA  ASP A  17       9.678  -5.945   6.806  1.00  0.00           H  
ATOM    258  HB2 ASP A  17      10.362  -3.586   5.719  1.00  0.00           H  
ATOM    259  HB3 ASP A  17      11.945  -4.358   5.721  1.00  0.00           H  
ATOM    260  N   LEU A  18      11.742  -6.399   8.781  1.00  0.00           N  
ATOM    261  CA  LEU A  18      12.822  -7.192   9.357  1.00  0.00           C  
ATOM    262  C   LEU A  18      12.339  -7.959  10.586  1.00  0.00           C  
ATOM    263  O   LEU A  18      12.606  -7.560  11.720  1.00  0.00           O  
ATOM    264  CB  LEU A  18      14.001  -6.291   9.731  1.00  0.00           C  
ATOM    265  CG  LEU A  18      15.053  -6.114   8.634  1.00  0.00           C  
ATOM    266  CD1 LEU A  18      15.612  -4.699   8.654  1.00  0.00           C  
ATOM    267  CD2 LEU A  18      16.170  -7.133   8.798  1.00  0.00           C  
ATOM    268  H   LEU A  18      11.034  -6.059   9.367  1.00  0.00           H  
ATOM    269  HA  LEU A  18      13.146  -7.903   8.610  1.00  0.00           H  
ATOM    270  HB2 LEU A  18      13.612  -5.318   9.992  1.00  0.00           H  
ATOM    271  HB3 LEU A  18      14.487  -6.711  10.598  1.00  0.00           H  
ATOM    272  HG  LEU A  18      14.589  -6.275   7.671  1.00  0.00           H  
ATOM    273 HD11 LEU A  18      16.358  -4.591   7.867  1.00  0.00           H  
ATOM    274 HD12 LEU A  18      14.804  -3.986   8.489  1.00  0.00           H  
ATOM    275 HD13 LEU A  18      16.074  -4.505   9.622  1.00  0.00           H  
ATOM    276 HD21 LEU A  18      16.909  -6.992   8.008  1.00  0.00           H  
ATOM    277 HD22 LEU A  18      16.645  -6.999   9.769  1.00  0.00           H  
ATOM    278 HD23 LEU A  18      15.757  -8.139   8.733  1.00  0.00           H  
ATOM    279  N   PRO A  19      11.618  -9.073  10.376  1.00  0.00           N  
ATOM    280  CA  PRO A  19      11.096  -9.895  11.471  1.00  0.00           C  
ATOM    281  C   PRO A  19      12.160 -10.794  12.097  1.00  0.00           C  
ATOM    282  O   PRO A  19      11.875 -11.554  13.023  1.00  0.00           O  
ATOM    283  CB  PRO A  19      10.024 -10.738  10.784  1.00  0.00           C  
ATOM    284  CG  PRO A  19      10.509 -10.888   9.382  1.00  0.00           C  
ATOM    285  CD  PRO A  19      11.251  -9.619   9.054  1.00  0.00           C  
ATOM    286  HA  PRO A  19      10.643  -9.288  12.239  1.00  0.00           H  
ATOM    287  HB2 PRO A  19       9.940 -11.694  11.280  1.00  0.00           H  
ATOM    288  HB3 PRO A  19       9.076 -10.221  10.819  1.00  0.00           H  
ATOM    289  HG2 PRO A  19      11.172 -11.738   9.314  1.00  0.00           H  
ATOM    290  HG3 PRO A  19       9.669 -11.014   8.715  1.00  0.00           H  
ATOM    291  HD2 PRO A  19      12.133  -9.839   8.470  1.00  0.00           H  
ATOM    292  HD3 PRO A  19      10.608  -8.934   8.521  1.00  0.00           H  
ATOM    293  N   VAL A  20      13.387 -10.703  11.591  1.00  0.00           N  
ATOM    294  CA  VAL A  20      14.486 -11.510  12.107  1.00  0.00           C  
ATOM    295  C   VAL A  20      15.833 -10.868  11.794  1.00  0.00           C  
ATOM    296  O   VAL A  20      16.493 -11.228  10.819  1.00  0.00           O  
ATOM    297  CB  VAL A  20      14.462 -12.935  11.521  1.00  0.00           C  
ATOM    298  CG1 VAL A  20      13.347 -13.753  12.154  1.00  0.00           C  
ATOM    299  CG2 VAL A  20      14.306 -12.887  10.009  1.00  0.00           C  
ATOM    300  H   VAL A  20      13.557 -10.081  10.855  1.00  0.00           H  
ATOM    301  HA  VAL A  20      14.373 -11.582  13.178  1.00  0.00           H  
ATOM    302  HB  VAL A  20      15.403 -13.412  11.749  1.00  0.00           H  
ATOM    303 HG11 VAL A  20      13.345 -14.756  11.728  1.00  0.00           H  
ATOM    304 HG12 VAL A  20      13.509 -13.817  13.230  1.00  0.00           H  
ATOM    305 HG13 VAL A  20      12.388 -13.274  11.958  1.00  0.00           H  
ATOM    306 HG21 VAL A  20      14.291 -13.902   9.612  1.00  0.00           H  
ATOM    307 HG22 VAL A  20      13.373 -12.384   9.754  1.00  0.00           H  
ATOM    308 HG23 VAL A  20      15.143 -12.340   9.574  1.00  0.00           H  
ATOM    309  N   LYS A  21      16.236  -9.915  12.628  1.00  0.00           N  
ATOM    310  CA  LYS A  21      17.506  -9.220  12.441  1.00  0.00           C  
ATOM    311  C   LYS A  21      18.676 -10.099  12.870  1.00  0.00           C  
ATOM    312  O   LYS A  21      19.786  -9.966  12.353  1.00  0.00           O  
ATOM    313  CB  LYS A  21      17.517  -7.913  13.234  1.00  0.00           C  
ATOM    314  CG  LYS A  21      17.393  -8.111  14.736  1.00  0.00           C  
ATOM    315  CD  LYS A  21      17.509  -6.793  15.484  1.00  0.00           C  
ATOM    316  CE  LYS A  21      16.552  -6.735  16.663  1.00  0.00           C  
ATOM    317  NZ  LYS A  21      17.186  -7.228  17.917  1.00  0.00           N  
ATOM    318  H   LYS A  21      15.666  -9.672  13.387  1.00  0.00           H  
ATOM    319  HA  LYS A  21      17.607  -8.995  11.390  1.00  0.00           H  
ATOM    320  HB2 LYS A  21      18.444  -7.394  13.037  1.00  0.00           H  
ATOM    321  HB3 LYS A  21      16.693  -7.298  12.904  1.00  0.00           H  
ATOM    322  HG2 LYS A  21      16.432  -8.552  14.952  1.00  0.00           H  
ATOM    323  HG3 LYS A  21      18.178  -8.774  15.068  1.00  0.00           H  
ATOM    324  HD2 LYS A  21      18.520  -6.684  15.847  1.00  0.00           H  
ATOM    325  HD3 LYS A  21      17.280  -5.984  14.805  1.00  0.00           H  
ATOM    326  HE2 LYS A  21      16.240  -5.711  16.807  1.00  0.00           H  
ATOM    327  HE3 LYS A  21      15.690  -7.345  16.441  1.00  0.00           H  
ATOM    328  HZ1 LYS A  21      17.553  -8.191  17.777  1.00  0.00           H  
ATOM    329  HZ2 LYS A  21      16.488  -7.244  18.688  1.00  0.00           H  
ATOM    330  HZ3 LYS A  21      17.972  -6.605  18.190  1.00  0.00           H  
ATOM    331  N   ARG A  22      18.422 -10.997  13.817  1.00  0.00           N  
ATOM    332  CA  ARG A  22      19.458 -11.896  14.315  1.00  0.00           C  
ATOM    333  C   ARG A  22      20.012 -12.765  13.190  1.00  0.00           C  
ATOM    334  O   ARG A  22      21.182 -13.147  13.207  1.00  0.00           O  
ATOM    335  CB  ARG A  22      18.898 -12.781  15.431  1.00  0.00           C  
ATOM    336  CG  ARG A  22      19.860 -12.975  16.593  1.00  0.00           C  
ATOM    337  CD  ARG A  22      19.128 -13.380  17.861  1.00  0.00           C  
ATOM    338  NE  ARG A  22      20.049 -13.779  18.922  1.00  0.00           N  
ATOM    339  CZ  ARG A  22      19.690 -14.496  19.985  1.00  0.00           C  
ATOM    340  NH1 ARG A  22      18.433 -14.894  20.132  1.00  0.00           N  
ATOM    341  NH2 ARG A  22      20.591 -14.814  20.904  1.00  0.00           N  
ATOM    342  H   ARG A  22      17.519 -11.055  14.191  1.00  0.00           H  
ATOM    343  HA  ARG A  22      20.258 -11.291  14.713  1.00  0.00           H  
ATOM    344  HB2 ARG A  22      17.994 -12.329  15.814  1.00  0.00           H  
ATOM    345  HB3 ARG A  22      18.661 -13.751  15.022  1.00  0.00           H  
ATOM    346  HG2 ARG A  22      20.568 -13.749  16.335  1.00  0.00           H  
ATOM    347  HG3 ARG A  22      20.386 -12.049  16.771  1.00  0.00           H  
ATOM    348  HD2 ARG A  22      18.539 -12.543  18.204  1.00  0.00           H  
ATOM    349  HD3 ARG A  22      18.473 -14.209  17.635  1.00  0.00           H  
ATOM    350  HE  ARG A  22      20.984 -13.497  18.839  1.00  0.00           H  
ATOM    351 HH11 ARG A  22      17.747 -14.656  19.442  1.00  0.00           H  
ATOM    352 HH12 ARG A  22      18.169 -15.432  20.932  1.00  0.00           H  
ATOM    353 HH21 ARG A  22      21.540 -14.518  20.798  1.00  0.00           H  
ATOM    354 HH22 ARG A  22      20.321 -15.353  21.702  1.00  0.00           H  
ATOM    355  N   ARG A  23      19.165 -13.072  12.213  1.00  0.00           N  
ATOM    356  CA  ARG A  23      19.572 -13.895  11.080  1.00  0.00           C  
ATOM    357  C   ARG A  23      18.722 -13.589   9.852  1.00  0.00           C  
ATOM    358  O   ARG A  23      17.669 -14.195   9.646  1.00  0.00           O  
ATOM    359  CB  ARG A  23      19.460 -15.379  11.435  1.00  0.00           C  
ATOM    360  CG  ARG A  23      20.524 -16.244  10.776  1.00  0.00           C  
ATOM    361  CD  ARG A  23      21.492 -16.818  11.799  1.00  0.00           C  
ATOM    362  NE  ARG A  23      21.951 -15.806  12.747  1.00  0.00           N  
ATOM    363  CZ  ARG A  23      22.801 -16.053  13.742  1.00  0.00           C  
ATOM    364  NH1 ARG A  23      23.287 -17.275  13.920  1.00  0.00           N  
ATOM    365  NH2 ARG A  23      23.167 -15.075  14.559  1.00  0.00           N  
ATOM    366  H   ARG A  23      18.245 -12.737  12.255  1.00  0.00           H  
ATOM    367  HA  ARG A  23      20.603 -13.665  10.857  1.00  0.00           H  
ATOM    368  HB2 ARG A  23      19.547 -15.489  12.506  1.00  0.00           H  
ATOM    369  HB3 ARG A  23      18.490 -15.740  11.123  1.00  0.00           H  
ATOM    370  HG2 ARG A  23      20.041 -17.057  10.257  1.00  0.00           H  
ATOM    371  HG3 ARG A  23      21.076 -15.641  10.069  1.00  0.00           H  
ATOM    372  HD2 ARG A  23      20.994 -17.607  12.343  1.00  0.00           H  
ATOM    373  HD3 ARG A  23      22.346 -17.225  11.278  1.00  0.00           H  
ATOM    374  HE  ARG A  23      21.608 -14.894  12.638  1.00  0.00           H  
ATOM    375 HH11 ARG A  23      23.015 -18.017  13.307  1.00  0.00           H  
ATOM    376 HH12 ARG A  23      23.925 -17.454  14.669  1.00  0.00           H  
ATOM    377 HH21 ARG A  23      22.804 -14.152  14.428  1.00  0.00           H  
ATOM    378 HH22 ARG A  23      23.806 -15.260  15.305  1.00  0.00           H  
ATOM    379  N   ALA A  24      19.184 -12.646   9.037  1.00  0.00           N  
ATOM    380  CA  ALA A  24      18.467 -12.261   7.828  1.00  0.00           C  
ATOM    381  C   ALA A  24      19.261 -11.238   7.022  1.00  0.00           C  
ATOM    382  O   ALA A  24      19.451 -11.405   5.820  1.00  0.00           O  
ATOM    383  CB  ALA A  24      17.096 -11.705   8.183  1.00  0.00           C  
ATOM    384  H   ALA A  24      20.030 -12.200   9.255  1.00  0.00           H  
ATOM    385  HA  ALA A  24      18.326 -13.147   7.227  1.00  0.00           H  
ATOM    386  HB1 ALA A  24      16.563 -12.424   8.789  1.00  0.00           H  
ATOM    387  HB2 ALA A  24      16.539 -11.514   7.278  1.00  0.00           H  
ATOM    388  HB3 ALA A  24      17.212 -10.784   8.736  1.00  0.00           H  
TER     389      ALA A  24                                                      
ENDMDL                                                                          
MODEL       10                                                                  
ATOM      1  N   MET A   1      18.848   8.331 -13.857  1.00  0.00           N  
ATOM      2  CA  MET A   1      18.817   8.958 -12.510  1.00  0.00           C  
ATOM      3  C   MET A   1      17.930   8.166 -11.554  1.00  0.00           C  
ATOM      4  O   MET A   1      17.549   7.031 -11.842  1.00  0.00           O  
ATOM      5  CB  MET A   1      18.299  10.391 -12.651  1.00  0.00           C  
ATOM      6  CG  MET A   1      19.131  11.416 -11.898  1.00  0.00           C  
ATOM      7  SD  MET A   1      20.807  11.562 -12.547  1.00  0.00           S  
ATOM      8  CE  MET A   1      20.481  12.180 -14.196  1.00  0.00           C  
ATOM      9  H1  MET A   1      19.543   8.847 -14.431  1.00  0.00           H  
ATOM     10  H2  MET A   1      17.893   8.407 -14.263  1.00  0.00           H  
ATOM     11  H3  MET A   1      19.127   7.336 -13.737  1.00  0.00           H  
ATOM     12  HA  MET A   1      19.823   8.981 -12.119  1.00  0.00           H  
ATOM     13  HB2 MET A   1      18.298  10.660 -13.698  1.00  0.00           H  
ATOM     14  HB3 MET A   1      17.286  10.436 -12.277  1.00  0.00           H  
ATOM     15  HG2 MET A   1      18.647  12.379 -11.973  1.00  0.00           H  
ATOM     16  HG3 MET A   1      19.185  11.122 -10.860  1.00  0.00           H  
ATOM     17  HE1 MET A   1      20.969  11.546 -14.921  1.00  0.00           H  
ATOM     18  HE2 MET A   1      20.860  13.187 -14.284  1.00  0.00           H  
ATOM     19  HE3 MET A   1      19.416  12.179 -14.376  1.00  0.00           H  
ATOM     20  N   ALA A   2      17.604   8.771 -10.416  1.00  0.00           N  
ATOM     21  CA  ALA A   2      16.762   8.121  -9.420  1.00  0.00           C  
ATOM     22  C   ALA A   2      15.746   9.098  -8.835  1.00  0.00           C  
ATOM     23  O   ALA A   2      15.923  10.313  -8.917  1.00  0.00           O  
ATOM     24  CB  ALA A   2      17.619   7.523  -8.314  1.00  0.00           C  
ATOM     25  H   ALA A   2      17.939   9.676 -10.243  1.00  0.00           H  
ATOM     26  HA  ALA A   2      16.233   7.314  -9.906  1.00  0.00           H  
ATOM     27  HB1 ALA A   2      17.843   6.493  -8.549  1.00  0.00           H  
ATOM     28  HB2 ALA A   2      17.084   7.571  -7.377  1.00  0.00           H  
ATOM     29  HB3 ALA A   2      18.540   8.082  -8.231  1.00  0.00           H  
ATOM     30  N   PRO A   3      14.662   8.576  -8.233  1.00  0.00           N  
ATOM     31  CA  PRO A   3      13.618   9.398  -7.635  1.00  0.00           C  
ATOM     32  C   PRO A   3      13.930   9.775  -6.192  1.00  0.00           C  
ATOM     33  O   PRO A   3      14.437   8.959  -5.421  1.00  0.00           O  
ATOM     34  CB  PRO A   3      12.399   8.485  -7.698  1.00  0.00           C  
ATOM     35  CG  PRO A   3      12.949   7.102  -7.569  1.00  0.00           C  
ATOM     36  CD  PRO A   3      14.361   7.139  -8.085  1.00  0.00           C  
ATOM     37  HA  PRO A   3      13.434  10.292  -8.211  1.00  0.00           H  
ATOM     38  HB2 PRO A   3      11.727   8.722  -6.886  1.00  0.00           H  
ATOM     39  HB3 PRO A   3      11.894   8.622  -8.642  1.00  0.00           H  
ATOM     40  HG2 PRO A   3      12.942   6.803  -6.532  1.00  0.00           H  
ATOM     41  HG3 PRO A   3      12.356   6.419  -8.157  1.00  0.00           H  
ATOM     42  HD2 PRO A   3      15.031   6.685  -7.373  1.00  0.00           H  
ATOM     43  HD3 PRO A   3      14.426   6.635  -9.039  1.00  0.00           H  
ATOM     44  N   ARG A   4      13.625  11.015  -5.834  1.00  0.00           N  
ATOM     45  CA  ARG A   4      13.871  11.504  -4.481  1.00  0.00           C  
ATOM     46  C   ARG A   4      12.689  11.199  -3.573  1.00  0.00           C  
ATOM     47  O   ARG A   4      12.838  11.054  -2.359  1.00  0.00           O  
ATOM     48  CB  ARG A   4      14.152  13.013  -4.484  1.00  0.00           C  
ATOM     49  CG  ARG A   4      14.653  13.551  -5.817  1.00  0.00           C  
ATOM     50  CD  ARG A   4      13.530  14.197  -6.612  1.00  0.00           C  
ATOM     51  NE  ARG A   4      13.107  15.467  -6.027  1.00  0.00           N  
ATOM     52  CZ  ARG A   4      11.907  16.012  -6.218  1.00  0.00           C  
ATOM     53  NH1 ARG A   4      11.008  15.406  -6.984  1.00  0.00           N  
ATOM     54  NH2 ARG A   4      11.605  17.166  -5.641  1.00  0.00           N  
ATOM     55  H   ARG A   4      13.223  11.614  -6.496  1.00  0.00           H  
ATOM     56  HA  ARG A   4      14.730  10.988  -4.103  1.00  0.00           H  
ATOM     57  HB2 ARG A   4      13.242  13.535  -4.231  1.00  0.00           H  
ATOM     58  HB3 ARG A   4      14.897  13.227  -3.732  1.00  0.00           H  
ATOM     59  HG2 ARG A   4      15.419  14.290  -5.631  1.00  0.00           H  
ATOM     60  HG3 ARG A   4      15.068  12.736  -6.391  1.00  0.00           H  
ATOM     61  HD2 ARG A   4      13.874  14.372  -7.621  1.00  0.00           H  
ATOM     62  HD3 ARG A   4      12.687  13.521  -6.633  1.00  0.00           H  
ATOM     63  HE  ARG A   4      13.751  15.939  -5.460  1.00  0.00           H  
ATOM     64 HH11 ARG A   4      11.228  14.536  -7.425  1.00  0.00           H  
ATOM     65 HH12 ARG A   4      10.108  15.822  -7.122  1.00  0.00           H  
ATOM     66 HH21 ARG A   4      12.278  17.628  -5.064  1.00  0.00           H  
ATOM     67 HH22 ARG A   4      10.704  17.576  -5.783  1.00  0.00           H  
ATOM     68  N   GLY A   5      11.517  11.101  -4.176  1.00  0.00           N  
ATOM     69  CA  GLY A   5      10.314  10.810  -3.428  1.00  0.00           C  
ATOM     70  C   GLY A   5      10.209   9.345  -3.058  1.00  0.00           C  
ATOM     71  O   GLY A   5       9.764   9.002  -1.962  1.00  0.00           O  
ATOM     72  H   GLY A   5      11.473  11.224  -5.139  1.00  0.00           H  
ATOM     73  HA2 GLY A   5      10.317  11.402  -2.529  1.00  0.00           H  
ATOM     74  HA3 GLY A   5       9.457  11.083  -4.024  1.00  0.00           H  
ATOM     75  N   PHE A   6      10.623   8.481  -3.977  1.00  0.00           N  
ATOM     76  CA  PHE A   6      10.579   7.042  -3.754  1.00  0.00           C  
ATOM     77  C   PHE A   6      11.518   6.631  -2.622  1.00  0.00           C  
ATOM     78  O   PHE A   6      11.398   5.537  -2.072  1.00  0.00           O  
ATOM     79  CB  PHE A   6      10.953   6.301  -5.039  1.00  0.00           C  
ATOM     80  CG  PHE A   6      10.106   5.089  -5.301  1.00  0.00           C  
ATOM     81  CD1 PHE A   6      10.247   3.948  -4.528  1.00  0.00           C  
ATOM     82  CD2 PHE A   6       9.169   5.091  -6.322  1.00  0.00           C  
ATOM     83  CE1 PHE A   6       9.468   2.831  -4.768  1.00  0.00           C  
ATOM     84  CE2 PHE A   6       8.388   3.977  -6.568  1.00  0.00           C  
ATOM     85  CZ  PHE A   6       8.538   2.846  -5.789  1.00  0.00           C  
ATOM     86  H   PHE A   6      10.969   8.818  -4.829  1.00  0.00           H  
ATOM     87  HA  PHE A   6       9.569   6.781  -3.479  1.00  0.00           H  
ATOM     88  HB2 PHE A   6      10.843   6.972  -5.878  1.00  0.00           H  
ATOM     89  HB3 PHE A   6      11.983   5.982  -4.974  1.00  0.00           H  
ATOM     90  HD1 PHE A   6      10.974   3.936  -3.729  1.00  0.00           H  
ATOM     91  HD2 PHE A   6       9.052   5.975  -6.932  1.00  0.00           H  
ATOM     92  HE1 PHE A   6       9.588   1.948  -4.159  1.00  0.00           H  
ATOM     93  HE2 PHE A   6       7.663   3.991  -7.367  1.00  0.00           H  
ATOM     94  HZ  PHE A   6       7.930   1.974  -5.979  1.00  0.00           H  
ATOM     95  N   SER A   7      12.456   7.511  -2.281  1.00  0.00           N  
ATOM     96  CA  SER A   7      13.414   7.234  -1.219  1.00  0.00           C  
ATOM     97  C   SER A   7      12.910   7.751   0.125  1.00  0.00           C  
ATOM     98  O   SER A   7      12.955   7.040   1.130  1.00  0.00           O  
ATOM     99  CB  SER A   7      14.767   7.867  -1.547  1.00  0.00           C  
ATOM    100  OG  SER A   7      15.836   7.038  -1.121  1.00  0.00           O  
ATOM    101  H   SER A   7      12.506   8.366  -2.757  1.00  0.00           H  
ATOM    102  HA  SER A   7      13.535   6.163  -1.156  1.00  0.00           H  
ATOM    103  HB2 SER A   7      14.846   8.013  -2.614  1.00  0.00           H  
ATOM    104  HB3 SER A   7      14.846   8.821  -1.046  1.00  0.00           H  
ATOM    105  HG  SER A   7      16.238   7.413  -0.334  1.00  0.00           H  
ATOM    106  N   CYS A   8      12.434   8.992   0.138  1.00  0.00           N  
ATOM    107  CA  CYS A   8      11.926   9.601   1.363  1.00  0.00           C  
ATOM    108  C   CYS A   8      10.789   8.773   1.958  1.00  0.00           C  
ATOM    109  O   CYS A   8      10.598   8.745   3.173  1.00  0.00           O  
ATOM    110  CB  CYS A   8      11.448  11.030   1.090  1.00  0.00           C  
ATOM    111  SG  CYS A   8       9.949  11.134   0.084  1.00  0.00           S  
ATOM    112  H   CYS A   8      12.426   9.510  -0.694  1.00  0.00           H  
ATOM    113  HA  CYS A   8      12.738   9.634   2.075  1.00  0.00           H  
ATOM    114  HB2 CYS A   8      11.244  11.519   2.031  1.00  0.00           H  
ATOM    115  HB3 CYS A   8      12.229  11.568   0.573  1.00  0.00           H  
ATOM    116  HG  CYS A   8       9.758  12.062  -0.068  1.00  0.00           H  
ATOM    117  N   LEU A   9      10.038   8.100   1.092  1.00  0.00           N  
ATOM    118  CA  LEU A   9       8.921   7.275   1.534  1.00  0.00           C  
ATOM    119  C   LEU A   9       9.375   5.843   1.795  1.00  0.00           C  
ATOM    120  O   LEU A   9       9.016   5.244   2.807  1.00  0.00           O  
ATOM    121  CB  LEU A   9       7.802   7.288   0.490  1.00  0.00           C  
ATOM    122  CG  LEU A   9       8.185   6.729  -0.882  1.00  0.00           C  
ATOM    123  CD1 LEU A   9       7.974   5.222  -0.924  1.00  0.00           C  
ATOM    124  CD2 LEU A   9       7.381   7.415  -1.977  1.00  0.00           C  
ATOM    125  H   LEU A   9      10.238   8.162   0.136  1.00  0.00           H  
ATOM    126  HA  LEU A   9       8.546   7.692   2.455  1.00  0.00           H  
ATOM    127  HB2 LEU A   9       6.974   6.710   0.873  1.00  0.00           H  
ATOM    128  HB3 LEU A   9       7.475   8.309   0.358  1.00  0.00           H  
ATOM    129  HG  LEU A   9       9.232   6.924  -1.063  1.00  0.00           H  
ATOM    130 HD11 LEU A   9       8.252   4.843  -1.908  1.00  0.00           H  
ATOM    131 HD12 LEU A   9       8.593   4.745  -0.164  1.00  0.00           H  
ATOM    132 HD13 LEU A   9       6.925   4.996  -0.731  1.00  0.00           H  
ATOM    133 HD21 LEU A   9       7.665   7.006  -2.947  1.00  0.00           H  
ATOM    134 HD22 LEU A   9       6.318   7.245  -1.809  1.00  0.00           H  
ATOM    135 HD23 LEU A   9       7.585   8.485  -1.961  1.00  0.00           H  
ATOM    136  N   LEU A  10      10.169   5.298   0.878  1.00  0.00           N  
ATOM    137  CA  LEU A  10      10.671   3.938   1.021  1.00  0.00           C  
ATOM    138  C   LEU A  10      11.519   3.812   2.282  1.00  0.00           C  
ATOM    139  O   LEU A  10      11.514   2.774   2.945  1.00  0.00           O  
ATOM    140  CB  LEU A  10      11.486   3.536  -0.210  1.00  0.00           C  
ATOM    141  CG  LEU A  10      12.209   2.190  -0.107  1.00  0.00           C  
ATOM    142  CD1 LEU A  10      11.428   1.106  -0.833  1.00  0.00           C  
ATOM    143  CD2 LEU A  10      13.619   2.298  -0.668  1.00  0.00           C  
ATOM    144  H   LEU A  10      10.426   5.824   0.093  1.00  0.00           H  
ATOM    145  HA  LEU A  10       9.819   3.280   1.109  1.00  0.00           H  
ATOM    146  HB2 LEU A  10      10.814   3.496  -1.054  1.00  0.00           H  
ATOM    147  HB3 LEU A  10      12.222   4.304  -0.394  1.00  0.00           H  
ATOM    148  HG  LEU A  10      12.284   1.906   0.933  1.00  0.00           H  
ATOM    149 HD11 LEU A  10      11.958   0.156  -0.748  1.00  0.00           H  
ATOM    150 HD12 LEU A  10      10.439   1.010  -0.386  1.00  0.00           H  
ATOM    151 HD13 LEU A  10      11.328   1.373  -1.885  1.00  0.00           H  
ATOM    152 HD21 LEU A  10      14.119   1.333  -0.586  1.00  0.00           H  
ATOM    153 HD22 LEU A  10      13.572   2.596  -1.715  1.00  0.00           H  
ATOM    154 HD23 LEU A  10      14.179   3.045  -0.103  1.00  0.00           H  
ATOM    155  N   LEU A  11      12.239   4.879   2.613  1.00  0.00           N  
ATOM    156  CA  LEU A  11      13.081   4.887   3.802  1.00  0.00           C  
ATOM    157  C   LEU A  11      12.236   4.663   5.050  1.00  0.00           C  
ATOM    158  O   LEU A  11      12.684   4.047   6.016  1.00  0.00           O  
ATOM    159  CB  LEU A  11      13.839   6.212   3.912  1.00  0.00           C  
ATOM    160  CG  LEU A  11      14.803   6.309   5.095  1.00  0.00           C  
ATOM    161  CD1 LEU A  11      15.793   5.154   5.072  1.00  0.00           C  
ATOM    162  CD2 LEU A  11      15.535   7.642   5.077  1.00  0.00           C  
ATOM    163  H   LEU A  11      12.197   5.680   2.050  1.00  0.00           H  
ATOM    164  HA  LEU A  11      13.793   4.080   3.712  1.00  0.00           H  
ATOM    165  HB2 LEU A  11      14.402   6.356   3.001  1.00  0.00           H  
ATOM    166  HB3 LEU A  11      13.116   7.010   3.999  1.00  0.00           H  
ATOM    167  HG  LEU A  11      14.240   6.247   6.015  1.00  0.00           H  
ATOM    168 HD11 LEU A  11      16.471   5.239   5.921  1.00  0.00           H  
ATOM    169 HD12 LEU A  11      15.252   4.210   5.133  1.00  0.00           H  
ATOM    170 HD13 LEU A  11      16.366   5.185   4.145  1.00  0.00           H  
ATOM    171 HD21 LEU A  11      16.218   7.694   5.926  1.00  0.00           H  
ATOM    172 HD22 LEU A  11      16.102   7.734   4.150  1.00  0.00           H  
ATOM    173 HD23 LEU A  11      14.812   8.455   5.142  1.00  0.00           H  
ATOM    174  N   LEU A  12      11.003   5.162   5.013  1.00  0.00           N  
ATOM    175  CA  LEU A  12      10.082   5.012   6.134  1.00  0.00           C  
ATOM    176  C   LEU A  12       9.184   3.793   5.929  1.00  0.00           C  
ATOM    177  O   LEU A  12       8.712   3.187   6.890  1.00  0.00           O  
ATOM    178  CB  LEU A  12       9.239   6.283   6.305  1.00  0.00           C  
ATOM    179  CG  LEU A  12       7.923   6.319   5.519  1.00  0.00           C  
ATOM    180  CD1 LEU A  12       6.756   5.943   6.418  1.00  0.00           C  
ATOM    181  CD2 LEU A  12       7.704   7.693   4.905  1.00  0.00           C  
ATOM    182  H   LEU A  12      10.703   5.637   4.210  1.00  0.00           H  
ATOM    183  HA  LEU A  12      10.672   4.860   7.025  1.00  0.00           H  
ATOM    184  HB2 LEU A  12       9.010   6.396   7.354  1.00  0.00           H  
ATOM    185  HB3 LEU A  12       9.838   7.127   5.995  1.00  0.00           H  
ATOM    186  HG  LEU A  12       7.971   5.597   4.718  1.00  0.00           H  
ATOM    187 HD11 LEU A  12       5.829   5.973   5.844  1.00  0.00           H  
ATOM    188 HD12 LEU A  12       6.907   4.937   6.810  1.00  0.00           H  
ATOM    189 HD13 LEU A  12       6.692   6.649   7.246  1.00  0.00           H  
ATOM    190 HD21 LEU A  12       6.765   7.698   4.351  1.00  0.00           H  
ATOM    191 HD22 LEU A  12       7.663   8.443   5.695  1.00  0.00           H  
ATOM    192 HD23 LEU A  12       8.526   7.924   4.228  1.00  0.00           H  
ATOM    193  N   THR A  13       8.955   3.442   4.666  1.00  0.00           N  
ATOM    194  CA  THR A  13       8.118   2.297   4.327  1.00  0.00           C  
ATOM    195  C   THR A  13       8.787   0.992   4.745  1.00  0.00           C  
ATOM    196  O   THR A  13       8.145   0.104   5.306  1.00  0.00           O  
ATOM    197  CB  THR A  13       7.830   2.278   2.823  1.00  0.00           C  
ATOM    198  OG1 THR A  13       7.189   3.492   2.413  1.00  0.00           O  
ATOM    199  CG2 THR A  13       6.944   1.104   2.469  1.00  0.00           C  
ATOM    200  H   THR A  13       9.361   3.964   3.944  1.00  0.00           H  
ATOM    201  HA  THR A  13       7.185   2.398   4.862  1.00  0.00           H  
ATOM    202  HB  THR A  13       8.767   2.191   2.289  1.00  0.00           H  
ATOM    203  HG1 THR A  13       7.202   3.554   1.456  1.00  0.00           H  
ATOM    204 HG21 THR A  13       6.750   1.106   1.397  1.00  0.00           H  
ATOM    205 HG22 THR A  13       7.442   0.175   2.746  1.00  0.00           H  
ATOM    206 HG23 THR A  13       6.000   1.185   3.009  1.00  0.00           H  
ATOM    207  N   GLY A  14      10.083   0.884   4.469  1.00  0.00           N  
ATOM    208  CA  GLY A  14      10.819  -0.315   4.823  1.00  0.00           C  
ATOM    209  C   GLY A  14      11.566  -0.172   6.135  1.00  0.00           C  
ATOM    210  O   GLY A  14      12.594  -0.815   6.345  1.00  0.00           O  
ATOM    211  H   GLY A  14      10.543   1.624   4.021  1.00  0.00           H  
ATOM    212  HA2 GLY A  14      10.126  -1.139   4.903  1.00  0.00           H  
ATOM    213  HA3 GLY A  14      11.531  -0.532   4.039  1.00  0.00           H  
ATOM    214  N   GLU A  15      11.047   0.672   7.020  1.00  0.00           N  
ATOM    215  CA  GLU A  15      11.671   0.898   8.318  1.00  0.00           C  
ATOM    216  C   GLU A  15      11.600  -0.358   9.181  1.00  0.00           C  
ATOM    217  O   GLU A  15      12.489  -0.619   9.991  1.00  0.00           O  
ATOM    218  CB  GLU A  15      10.991   2.064   9.038  1.00  0.00           C  
ATOM    219  CG  GLU A  15      11.942   2.891   9.889  1.00  0.00           C  
ATOM    220  CD  GLU A  15      12.368   4.175   9.206  1.00  0.00           C  
ATOM    221  OE1 GLU A  15      11.530   5.094   9.091  1.00  0.00           O  
ATOM    222  OE2 GLU A  15      13.540   4.260   8.782  1.00  0.00           O  
ATOM    223  H   GLU A  15      10.224   1.156   6.794  1.00  0.00           H  
ATOM    224  HA  GLU A  15      12.708   1.146   8.149  1.00  0.00           H  
ATOM    225  HB2 GLU A  15      10.544   2.716   8.301  1.00  0.00           H  
ATOM    226  HB3 GLU A  15      10.215   1.674   9.679  1.00  0.00           H  
ATOM    227  HG2 GLU A  15      11.449   3.142  10.816  1.00  0.00           H  
ATOM    228  HG3 GLU A  15      12.821   2.301  10.099  1.00  0.00           H  
ATOM    229  N   ILE A  16      10.536  -1.134   9.000  1.00  0.00           N  
ATOM    230  CA  ILE A  16      10.350  -2.363   9.760  1.00  0.00           C  
ATOM    231  C   ILE A  16      11.054  -3.537   9.085  1.00  0.00           C  
ATOM    232  O   ILE A  16      10.427  -4.542   8.746  1.00  0.00           O  
ATOM    233  CB  ILE A  16       8.854  -2.698   9.930  1.00  0.00           C  
ATOM    234  CG1 ILE A  16       8.089  -1.471  10.432  1.00  0.00           C  
ATOM    235  CG2 ILE A  16       8.677  -3.867  10.885  1.00  0.00           C  
ATOM    236  CD1 ILE A  16       6.606  -1.713  10.605  1.00  0.00           C  
ATOM    237  H   ILE A  16       9.861  -0.874   8.339  1.00  0.00           H  
ATOM    238  HA  ILE A  16      10.778  -2.217  10.741  1.00  0.00           H  
ATOM    239  HB  ILE A  16       8.462  -2.989   8.967  1.00  0.00           H  
ATOM    240 HG12 ILE A  16       8.484  -1.167  11.401  1.00  0.00           H  
ATOM    241 HG13 ILE A  16       8.204  -0.653   9.720  1.00  0.00           H  
ATOM    242 HG21 ILE A  16       7.616  -4.090  10.994  1.00  0.00           H  
ATOM    243 HG22 ILE A  16       9.193  -4.741  10.489  1.00  0.00           H  
ATOM    244 HG23 ILE A  16       9.095  -3.608  11.858  1.00  0.00           H  
ATOM    245 HD11 ILE A  16       6.128  -0.801  10.963  1.00  0.00           H  
ATOM    246 HD12 ILE A  16       6.169  -2.000   9.648  1.00  0.00           H  
ATOM    247 HD13 ILE A  16       6.449  -2.513  11.329  1.00  0.00           H  
ATOM    248  N   ASP A  17      12.362  -3.401   8.891  1.00  0.00           N  
ATOM    249  CA  ASP A  17      13.155  -4.446   8.256  1.00  0.00           C  
ATOM    250  C   ASP A  17      13.812  -5.343   9.302  1.00  0.00           C  
ATOM    251  O   ASP A  17      14.988  -5.689   9.189  1.00  0.00           O  
ATOM    252  CB  ASP A  17      14.222  -3.823   7.354  1.00  0.00           C  
ATOM    253  CG  ASP A  17      14.289  -4.489   5.992  1.00  0.00           C  
ATOM    254  OD1 ASP A  17      13.252  -5.015   5.538  1.00  0.00           O  
ATOM    255  OD2 ASP A  17      15.380  -4.483   5.382  1.00  0.00           O  
ATOM    256  H   ASP A  17      12.804  -2.576   9.183  1.00  0.00           H  
ATOM    257  HA  ASP A  17      12.491  -5.045   7.652  1.00  0.00           H  
ATOM    258  HB2 ASP A  17      13.998  -2.778   7.211  1.00  0.00           H  
ATOM    259  HB3 ASP A  17      15.189  -3.917   7.828  1.00  0.00           H  
ATOM    260  N   LEU A  18      13.044  -5.715  10.319  1.00  0.00           N  
ATOM    261  CA  LEU A  18      13.548  -6.571  11.386  1.00  0.00           C  
ATOM    262  C   LEU A  18      12.932  -7.966  11.304  1.00  0.00           C  
ATOM    263  O   LEU A  18      12.017  -8.296  12.059  1.00  0.00           O  
ATOM    264  CB  LEU A  18      13.251  -5.949  12.752  1.00  0.00           C  
ATOM    265  CG  LEU A  18      14.302  -6.223  13.830  1.00  0.00           C  
ATOM    266  CD1 LEU A  18      15.610  -5.526  13.489  1.00  0.00           C  
ATOM    267  CD2 LEU A  18      13.796  -5.774  15.193  1.00  0.00           C  
ATOM    268  H   LEU A  18      12.114  -5.406  10.353  1.00  0.00           H  
ATOM    269  HA  LEU A  18      14.618  -6.655  11.265  1.00  0.00           H  
ATOM    270  HB2 LEU A  18      13.165  -4.879  12.626  1.00  0.00           H  
ATOM    271  HB3 LEU A  18      12.303  -6.330  13.100  1.00  0.00           H  
ATOM    272  HG  LEU A  18      14.492  -7.285  13.876  1.00  0.00           H  
ATOM    273 HD11 LEU A  18      16.346  -5.732  14.267  1.00  0.00           H  
ATOM    274 HD12 LEU A  18      15.981  -5.895  12.533  1.00  0.00           H  
ATOM    275 HD13 LEU A  18      15.443  -4.451  13.424  1.00  0.00           H  
ATOM    276 HD21 LEU A  18      14.556  -5.977  15.947  1.00  0.00           H  
ATOM    277 HD22 LEU A  18      13.585  -4.705  15.168  1.00  0.00           H  
ATOM    278 HD23 LEU A  18      12.886  -6.319  15.440  1.00  0.00           H  
ATOM    279  N   PRO A  19      13.429  -8.806  10.379  1.00  0.00           N  
ATOM    280  CA  PRO A  19      12.926 -10.172  10.197  1.00  0.00           C  
ATOM    281  C   PRO A  19      13.393 -11.128  11.293  1.00  0.00           C  
ATOM    282  O   PRO A  19      13.047 -12.310  11.284  1.00  0.00           O  
ATOM    283  CB  PRO A  19      13.513 -10.579   8.847  1.00  0.00           C  
ATOM    284  CG  PRO A  19      14.777  -9.798   8.739  1.00  0.00           C  
ATOM    285  CD  PRO A  19      14.519  -8.489   9.435  1.00  0.00           C  
ATOM    286  HA  PRO A  19      11.849 -10.189  10.144  1.00  0.00           H  
ATOM    287  HB2 PRO A  19      13.702 -11.643   8.840  1.00  0.00           H  
ATOM    288  HB3 PRO A  19      12.823 -10.324   8.057  1.00  0.00           H  
ATOM    289  HG2 PRO A  19      15.580 -10.331   9.227  1.00  0.00           H  
ATOM    290  HG3 PRO A  19      15.016  -9.629   7.699  1.00  0.00           H  
ATOM    291  HD2 PRO A  19      15.402  -8.161   9.963  1.00  0.00           H  
ATOM    292  HD3 PRO A  19      14.204  -7.740   8.723  1.00  0.00           H  
ATOM    293  N   VAL A  20      14.178 -10.615  12.235  1.00  0.00           N  
ATOM    294  CA  VAL A  20      14.685 -11.427  13.333  1.00  0.00           C  
ATOM    295  C   VAL A  20      14.314 -10.820  14.681  1.00  0.00           C  
ATOM    296  O   VAL A  20      15.128 -10.152  15.320  1.00  0.00           O  
ATOM    297  CB  VAL A  20      16.215 -11.583  13.258  1.00  0.00           C  
ATOM    298  CG1 VAL A  20      16.602 -12.546  12.147  1.00  0.00           C  
ATOM    299  CG2 VAL A  20      16.880 -10.229  13.057  1.00  0.00           C  
ATOM    300  H   VAL A  20      14.419  -9.668  12.193  1.00  0.00           H  
ATOM    301  HA  VAL A  20      14.240 -12.408  13.256  1.00  0.00           H  
ATOM    302  HB  VAL A  20      16.560 -11.993  14.196  1.00  0.00           H  
ATOM    303 HG11 VAL A  20      17.687 -12.642  12.110  1.00  0.00           H  
ATOM    304 HG12 VAL A  20      16.158 -13.522  12.340  1.00  0.00           H  
ATOM    305 HG13 VAL A  20      16.239 -12.164  11.192  1.00  0.00           H  
ATOM    306 HG21 VAL A  20      17.961 -10.358  13.006  1.00  0.00           H  
ATOM    307 HG22 VAL A  20      16.524  -9.782  12.129  1.00  0.00           H  
ATOM    308 HG23 VAL A  20      16.632  -9.574  13.893  1.00  0.00           H  
ATOM    309  N   LYS A  21      13.080 -11.054  15.108  1.00  0.00           N  
ATOM    310  CA  LYS A  21      12.596 -10.530  16.379  1.00  0.00           C  
ATOM    311  C   LYS A  21      13.322 -11.183  17.550  1.00  0.00           C  
ATOM    312  O   LYS A  21      12.899 -12.225  18.053  1.00  0.00           O  
ATOM    313  CB  LYS A  21      11.088 -10.754  16.508  1.00  0.00           C  
ATOM    314  CG  LYS A  21      10.349  -9.578  17.125  1.00  0.00           C  
ATOM    315  CD  LYS A  21       8.950  -9.435  16.550  1.00  0.00           C  
ATOM    316  CE  LYS A  21       8.090 -10.648  16.865  1.00  0.00           C  
ATOM    317  NZ  LYS A  21       7.215 -11.022  15.719  1.00  0.00           N  
ATOM    318  H   LYS A  21      12.479 -11.592  14.552  1.00  0.00           H  
ATOM    319  HA  LYS A  21      12.795  -9.469  16.397  1.00  0.00           H  
ATOM    320  HB2 LYS A  21      10.678 -10.933  15.526  1.00  0.00           H  
ATOM    321  HB3 LYS A  21      10.916 -11.624  17.125  1.00  0.00           H  
ATOM    322  HG2 LYS A  21      10.274  -9.732  18.192  1.00  0.00           H  
ATOM    323  HG3 LYS A  21      10.905  -8.673  16.930  1.00  0.00           H  
ATOM    324  HD2 LYS A  21       8.485  -8.557  16.973  1.00  0.00           H  
ATOM    325  HD3 LYS A  21       9.023  -9.324  15.477  1.00  0.00           H  
ATOM    326  HE2 LYS A  21       8.737 -11.481  17.099  1.00  0.00           H  
ATOM    327  HE3 LYS A  21       7.472 -10.422  17.721  1.00  0.00           H  
ATOM    328  HZ1 LYS A  21       7.787 -11.156  14.862  1.00  0.00           H  
ATOM    329  HZ2 LYS A  21       6.516 -10.273  15.544  1.00  0.00           H  
ATOM    330  HZ3 LYS A  21       6.711 -11.908  15.930  1.00  0.00           H  
ATOM    331  N   ARG A  22      14.415 -10.564  17.981  1.00  0.00           N  
ATOM    332  CA  ARG A  22      15.202 -11.082  19.093  1.00  0.00           C  
ATOM    333  C   ARG A  22      16.076  -9.988  19.697  1.00  0.00           C  
ATOM    334  O   ARG A  22      16.416  -9.013  19.027  1.00  0.00           O  
ATOM    335  CB  ARG A  22      16.073 -12.249  18.629  1.00  0.00           C  
ATOM    336  CG  ARG A  22      17.112 -11.856  17.592  1.00  0.00           C  
ATOM    337  CD  ARG A  22      18.468 -11.600  18.230  1.00  0.00           C  
ATOM    338  NE  ARG A  22      19.301 -10.721  17.413  1.00  0.00           N  
ATOM    339  CZ  ARG A  22      19.852 -11.086  16.258  1.00  0.00           C  
ATOM    340  NH1 ARG A  22      19.661 -12.309  15.780  1.00  0.00           N  
ATOM    341  NH2 ARG A  22      20.595 -10.224  15.577  1.00  0.00           N  
ATOM    342  H   ARG A  22      14.701  -9.737  17.539  1.00  0.00           H  
ATOM    343  HA  ARG A  22      14.515 -11.436  19.848  1.00  0.00           H  
ATOM    344  HB2 ARG A  22      16.587 -12.664  19.483  1.00  0.00           H  
ATOM    345  HB3 ARG A  22      15.438 -13.009  18.199  1.00  0.00           H  
ATOM    346  HG2 ARG A  22      17.211 -12.655  16.872  1.00  0.00           H  
ATOM    347  HG3 ARG A  22      16.784 -10.957  17.092  1.00  0.00           H  
ATOM    348  HD2 ARG A  22      18.315 -11.140  19.196  1.00  0.00           H  
ATOM    349  HD3 ARG A  22      18.975 -12.545  18.359  1.00  0.00           H  
ATOM    350  HE  ARG A  22      19.458  -9.811  17.742  1.00  0.00           H  
ATOM    351 HH11 ARG A  22      19.102 -12.964  16.288  1.00  0.00           H  
ATOM    352 HH12 ARG A  22      20.078 -12.578  14.912  1.00  0.00           H  
ATOM    353 HH21 ARG A  22      20.742  -9.301  15.931  1.00  0.00           H  
ATOM    354 HH22 ARG A  22      21.010 -10.498  14.709  1.00  0.00           H  
ATOM    355  N   ARG A  23      16.438 -10.157  20.964  1.00  0.00           N  
ATOM    356  CA  ARG A  23      17.274  -9.182  21.654  1.00  0.00           C  
ATOM    357  C   ARG A  23      18.711  -9.682  21.765  1.00  0.00           C  
ATOM    358  O   ARG A  23      18.951 -10.849  22.073  1.00  0.00           O  
ATOM    359  CB  ARG A  23      16.714  -8.890  23.048  1.00  0.00           C  
ATOM    360  CG  ARG A  23      16.300 -10.136  23.813  1.00  0.00           C  
ATOM    361  CD  ARG A  23      14.832 -10.464  23.592  1.00  0.00           C  
ATOM    362  NE  ARG A  23      13.958  -9.665  24.449  1.00  0.00           N  
ATOM    363  CZ  ARG A  23      12.636  -9.602  24.305  1.00  0.00           C  
ATOM    364  NH1 ARG A  23      12.033 -10.288  23.342  1.00  0.00           N  
ATOM    365  NH2 ARG A  23      11.915  -8.850  25.126  1.00  0.00           N  
ATOM    366  H   ARG A  23      16.137 -10.955  21.446  1.00  0.00           H  
ATOM    367  HA  ARG A  23      17.267  -8.272  21.075  1.00  0.00           H  
ATOM    368  HB2 ARG A  23      17.467  -8.372  23.624  1.00  0.00           H  
ATOM    369  HB3 ARG A  23      15.849  -8.250  22.948  1.00  0.00           H  
ATOM    370  HG2 ARG A  23      16.900 -10.969  23.476  1.00  0.00           H  
ATOM    371  HG3 ARG A  23      16.469  -9.971  24.867  1.00  0.00           H  
ATOM    372  HD2 ARG A  23      14.584 -10.268  22.560  1.00  0.00           H  
ATOM    373  HD3 ARG A  23      14.674 -11.510  23.808  1.00  0.00           H  
ATOM    374  HE  ARG A  23      14.378  -9.149  25.168  1.00  0.00           H  
ATOM    375 HH11 ARG A  23      12.570 -10.858  22.720  1.00  0.00           H  
ATOM    376 HH12 ARG A  23      11.039 -10.236  23.240  1.00  0.00           H  
ATOM    377 HH21 ARG A  23      12.365  -8.332  25.854  1.00  0.00           H  
ATOM    378 HH22 ARG A  23      10.922  -8.802  25.018  1.00  0.00           H  
ATOM    379  N   ALA A  24      19.663  -8.790  21.512  1.00  0.00           N  
ATOM    380  CA  ALA A  24      21.076  -9.140  21.583  1.00  0.00           C  
ATOM    381  C   ALA A  24      21.416 -10.251  20.596  1.00  0.00           C  
ATOM    382  O   ALA A  24      22.370 -10.133  19.830  1.00  0.00           O  
ATOM    383  CB  ALA A  24      21.445  -9.558  22.998  1.00  0.00           C  
ATOM    384  H   ALA A  24      19.409  -7.875  21.272  1.00  0.00           H  
ATOM    385  HA  ALA A  24      21.651  -8.260  21.332  1.00  0.00           H  
ATOM    386  HB1 ALA A  24      21.772  -8.693  23.556  1.00  0.00           H  
ATOM    387  HB2 ALA A  24      22.242 -10.287  22.963  1.00  0.00           H  
ATOM    388  HB3 ALA A  24      20.582  -9.993  23.482  1.00  0.00           H  
TER     389      ALA A  24                                                      
ENDMDL                                                                          
MODEL       11                                                                  
ATOM      1  N   MET A   1      13.499   1.237 -10.523  1.00  0.00           N  
ATOM      2  CA  MET A   1      13.731   2.700 -10.398  1.00  0.00           C  
ATOM      3  C   MET A   1      13.426   3.189  -8.985  1.00  0.00           C  
ATOM      4  O   MET A   1      12.539   2.663  -8.314  1.00  0.00           O  
ATOM      5  CB  MET A   1      12.839   3.422 -11.410  1.00  0.00           C  
ATOM      6  CG  MET A   1      13.492   4.647 -12.030  1.00  0.00           C  
ATOM      7  SD  MET A   1      14.204   4.308 -13.650  1.00  0.00           S  
ATOM      8  CE  MET A   1      15.799   3.640 -13.186  1.00  0.00           C  
ATOM      9  H1  MET A   1      13.910   0.928 -11.426  1.00  0.00           H  
ATOM     10  H2  MET A   1      12.471   1.076 -10.502  1.00  0.00           H  
ATOM     11  H3  MET A   1      13.969   0.772  -9.721  1.00  0.00           H  
ATOM     12  HA  MET A   1      14.766   2.905 -10.626  1.00  0.00           H  
ATOM     13  HB2 MET A   1      12.585   2.736 -12.203  1.00  0.00           H  
ATOM     14  HB3 MET A   1      11.933   3.737 -10.913  1.00  0.00           H  
ATOM     15  HG2 MET A   1      12.745   5.421 -12.136  1.00  0.00           H  
ATOM     16  HG3 MET A   1      14.275   4.993 -11.372  1.00  0.00           H  
ATOM     17  HE1 MET A   1      16.356   3.384 -14.075  1.00  0.00           H  
ATOM     18  HE2 MET A   1      15.657   2.754 -12.583  1.00  0.00           H  
ATOM     19  HE3 MET A   1      16.347   4.378 -12.618  1.00  0.00           H  
ATOM     20  N   ALA A   2      14.169   4.196  -8.540  1.00  0.00           N  
ATOM     21  CA  ALA A   2      13.978   4.756  -7.207  1.00  0.00           C  
ATOM     22  C   ALA A   2      14.387   6.226  -7.165  1.00  0.00           C  
ATOM     23  O   ALA A   2      15.478   6.562  -6.706  1.00  0.00           O  
ATOM     24  CB  ALA A   2      14.770   3.956  -6.183  1.00  0.00           C  
ATOM     25  H   ALA A   2      14.862   4.573  -9.122  1.00  0.00           H  
ATOM     26  HA  ALA A   2      12.930   4.676  -6.959  1.00  0.00           H  
ATOM     27  HB1 ALA A   2      14.928   2.954  -6.552  1.00  0.00           H  
ATOM     28  HB2 ALA A   2      14.217   3.914  -5.255  1.00  0.00           H  
ATOM     29  HB3 ALA A   2      15.724   4.433  -6.012  1.00  0.00           H  
ATOM     30  N   PRO A   3      13.510   7.125  -7.644  1.00  0.00           N  
ATOM     31  CA  PRO A   3      13.784   8.565  -7.659  1.00  0.00           C  
ATOM     32  C   PRO A   3      13.878   9.151  -6.253  1.00  0.00           C  
ATOM     33  O   PRO A   3      14.025   8.420  -5.274  1.00  0.00           O  
ATOM     34  CB  PRO A   3      12.586   9.155  -8.410  1.00  0.00           C  
ATOM     35  CG  PRO A   3      11.502   8.145  -8.261  1.00  0.00           C  
ATOM     36  CD  PRO A   3      12.186   6.808  -8.209  1.00  0.00           C  
ATOM     37  HA  PRO A   3      14.694   8.787  -8.198  1.00  0.00           H  
ATOM     38  HB2 PRO A   3      12.308  10.099  -7.968  1.00  0.00           H  
ATOM     39  HB3 PRO A   3      12.847   9.301  -9.448  1.00  0.00           H  
ATOM     40  HG2 PRO A   3      10.958   8.324  -7.347  1.00  0.00           H  
ATOM     41  HG3 PRO A   3      10.837   8.192  -9.110  1.00  0.00           H  
ATOM     42  HD2 PRO A   3      11.644   6.133  -7.565  1.00  0.00           H  
ATOM     43  HD3 PRO A   3      12.279   6.392  -9.201  1.00  0.00           H  
ATOM     44  N   ARG A   4      13.795  10.474  -6.163  1.00  0.00           N  
ATOM     45  CA  ARG A   4      13.874  11.162  -4.879  1.00  0.00           C  
ATOM     46  C   ARG A   4      12.764  10.715  -3.943  1.00  0.00           C  
ATOM     47  O   ARG A   4      12.994   9.972  -2.988  1.00  0.00           O  
ATOM     48  CB  ARG A   4      13.802  12.677  -5.088  1.00  0.00           C  
ATOM     49  CG  ARG A   4      15.048  13.262  -5.734  1.00  0.00           C  
ATOM     50  CD  ARG A   4      15.953  13.925  -4.708  1.00  0.00           C  
ATOM     51  NE  ARG A   4      17.085  13.076  -4.348  1.00  0.00           N  
ATOM     52  CZ  ARG A   4      18.195  13.527  -3.767  1.00  0.00           C  
ATOM     53  NH1 ARG A   4      18.324  14.816  -3.478  1.00  0.00           N  
ATOM     54  NH2 ARG A   4      19.178  12.686  -3.473  1.00  0.00           N  
ATOM     55  H   ARG A   4      13.682  11.001  -6.980  1.00  0.00           H  
ATOM     56  HA  ARG A   4      14.811  10.920  -4.432  1.00  0.00           H  
ATOM     57  HB2 ARG A   4      12.956  12.902  -5.718  1.00  0.00           H  
ATOM     58  HB3 ARG A   4      13.663  13.154  -4.128  1.00  0.00           H  
ATOM     59  HG2 ARG A   4      15.594  12.469  -6.222  1.00  0.00           H  
ATOM     60  HG3 ARG A   4      14.748  13.999  -6.466  1.00  0.00           H  
ATOM     61  HD2 ARG A   4      16.326  14.851  -5.120  1.00  0.00           H  
ATOM     62  HD3 ARG A   4      15.375  14.135  -3.820  1.00  0.00           H  
ATOM     63  HE  ARG A   4      17.017  12.120  -4.551  1.00  0.00           H  
ATOM     64 HH11 ARG A   4      17.587  15.455  -3.696  1.00  0.00           H  
ATOM     65 HH12 ARG A   4      19.160  15.149  -3.041  1.00  0.00           H  
ATOM     66 HH21 ARG A   4      19.086  11.715  -3.689  1.00  0.00           H  
ATOM     67 HH22 ARG A   4      20.012  13.026  -3.037  1.00  0.00           H  
ATOM     68  N   GLY A   5      11.556  11.188  -4.231  1.00  0.00           N  
ATOM     69  CA  GLY A   5      10.395  10.852  -3.421  1.00  0.00           C  
ATOM     70  C   GLY A   5      10.319   9.376  -3.073  1.00  0.00           C  
ATOM     71  O   GLY A   5       9.941   9.014  -1.958  1.00  0.00           O  
ATOM     72  H   GLY A   5      11.462  11.775  -5.002  1.00  0.00           H  
ATOM     73  HA2 GLY A   5      10.436  11.422  -2.504  1.00  0.00           H  
ATOM     74  HA3 GLY A   5       9.504  11.128  -3.963  1.00  0.00           H  
ATOM     75  N   PHE A   6      10.676   8.522  -4.027  1.00  0.00           N  
ATOM     76  CA  PHE A   6      10.643   7.079  -3.812  1.00  0.00           C  
ATOM     77  C   PHE A   6      11.531   6.676  -2.638  1.00  0.00           C  
ATOM     78  O   PHE A   6      11.337   5.621  -2.034  1.00  0.00           O  
ATOM     79  CB  PHE A   6      11.085   6.343  -5.077  1.00  0.00           C  
ATOM     80  CG  PHE A   6      10.400   5.021  -5.272  1.00  0.00           C  
ATOM     81  CD1 PHE A   6      10.873   3.880  -4.643  1.00  0.00           C  
ATOM     82  CD2 PHE A   6       9.283   4.918  -6.087  1.00  0.00           C  
ATOM     83  CE1 PHE A   6      10.245   2.662  -4.821  1.00  0.00           C  
ATOM     84  CE2 PHE A   6       8.651   3.704  -6.268  1.00  0.00           C  
ATOM     85  CZ  PHE A   6       9.132   2.574  -5.635  1.00  0.00           C  
ATOM     86  H   PHE A   6      10.968   8.870  -4.895  1.00  0.00           H  
ATOM     87  HA  PHE A   6       9.626   6.805  -3.584  1.00  0.00           H  
ATOM     88  HB2 PHE A   6      10.870   6.958  -5.936  1.00  0.00           H  
ATOM     89  HB3 PHE A   6      12.150   6.163  -5.027  1.00  0.00           H  
ATOM     90  HD1 PHE A   6      11.743   3.948  -4.006  1.00  0.00           H  
ATOM     91  HD2 PHE A   6       8.906   5.801  -6.582  1.00  0.00           H  
ATOM     92  HE1 PHE A   6      10.624   1.781  -4.325  1.00  0.00           H  
ATOM     93  HE2 PHE A   6       7.781   3.636  -6.906  1.00  0.00           H  
ATOM     94  HZ  PHE A   6       8.640   1.623  -5.775  1.00  0.00           H  
ATOM     95  N   SER A   7      12.502   7.523  -2.319  1.00  0.00           N  
ATOM     96  CA  SER A   7      13.417   7.256  -1.216  1.00  0.00           C  
ATOM     97  C   SER A   7      12.880   7.835   0.088  1.00  0.00           C  
ATOM     98  O   SER A   7      12.982   7.210   1.144  1.00  0.00           O  
ATOM     99  CB  SER A   7      14.797   7.844  -1.519  1.00  0.00           C  
ATOM    100  OG  SER A   7      15.826   7.047  -0.958  1.00  0.00           O  
ATOM    101  H   SER A   7      12.604   8.347  -2.837  1.00  0.00           H  
ATOM    102  HA  SER A   7      13.507   6.186  -1.113  1.00  0.00           H  
ATOM    103  HB2 SER A   7      14.939   7.893  -2.589  1.00  0.00           H  
ATOM    104  HB3 SER A   7      14.861   8.839  -1.102  1.00  0.00           H  
ATOM    105  HG  SER A   7      16.645   7.547  -0.940  1.00  0.00           H  
ATOM    106  N   CYS A   8      12.306   9.031   0.006  1.00  0.00           N  
ATOM    107  CA  CYS A   8      11.752   9.694   1.180  1.00  0.00           C  
ATOM    108  C   CYS A   8      10.643   8.858   1.810  1.00  0.00           C  
ATOM    109  O   CYS A   8      10.368   8.974   3.004  1.00  0.00           O  
ATOM    110  CB  CYS A   8      11.212  11.075   0.802  1.00  0.00           C  
ATOM    111  SG  CYS A   8      12.437  12.163   0.037  1.00  0.00           S  
ATOM    112  H   CYS A   8      12.256   9.477  -0.865  1.00  0.00           H  
ATOM    113  HA  CYS A   8      12.547   9.815   1.899  1.00  0.00           H  
ATOM    114  HB2 CYS A   8      10.398  10.955   0.101  1.00  0.00           H  
ATOM    115  HB3 CYS A   8      10.844  11.566   1.691  1.00  0.00           H  
ATOM    116  HG  CYS A   8      13.302  11.763   0.155  1.00  0.00           H  
ATOM    117  N   LEU A   9      10.008   8.013   1.002  1.00  0.00           N  
ATOM    118  CA  LEU A   9       8.930   7.160   1.483  1.00  0.00           C  
ATOM    119  C   LEU A   9       9.448   5.762   1.802  1.00  0.00           C  
ATOM    120  O   LEU A   9       9.066   5.163   2.806  1.00  0.00           O  
ATOM    121  CB  LEU A   9       7.809   7.079   0.446  1.00  0.00           C  
ATOM    122  CG  LEU A   9       8.209   6.464  -0.897  1.00  0.00           C  
ATOM    123  CD1 LEU A   9       7.962   4.962  -0.891  1.00  0.00           C  
ATOM    124  CD2 LEU A   9       7.447   7.128  -2.035  1.00  0.00           C  
ATOM    125  H   LEU A   9      10.269   7.965   0.062  1.00  0.00           H  
ATOM    126  HA  LEU A   9       8.541   7.600   2.388  1.00  0.00           H  
ATOM    127  HB2 LEU A   9       7.004   6.492   0.862  1.00  0.00           H  
ATOM    128  HB3 LEU A   9       7.445   8.079   0.262  1.00  0.00           H  
ATOM    129  HG  LEU A   9       9.265   6.627  -1.060  1.00  0.00           H  
ATOM    130 HD11 LEU A   9       8.252   4.543  -1.854  1.00  0.00           H  
ATOM    131 HD12 LEU A   9       8.552   4.500  -0.101  1.00  0.00           H  
ATOM    132 HD13 LEU A   9       6.904   4.769  -0.714  1.00  0.00           H  
ATOM    133 HD21 LEU A   9       7.744   6.679  -2.982  1.00  0.00           H  
ATOM    134 HD22 LEU A   9       6.377   6.990  -1.886  1.00  0.00           H  
ATOM    135 HD23 LEU A   9       7.676   8.193  -2.052  1.00  0.00           H  
ATOM    136  N   LEU A  10      10.323   5.247   0.944  1.00  0.00           N  
ATOM    137  CA  LEU A  10      10.892   3.920   1.146  1.00  0.00           C  
ATOM    138  C   LEU A  10      11.675   3.870   2.454  1.00  0.00           C  
ATOM    139  O   LEU A  10      11.679   2.853   3.148  1.00  0.00           O  
ATOM    140  CB  LEU A  10      11.795   3.541  -0.030  1.00  0.00           C  
ATOM    141  CG  LEU A  10      12.651   2.289   0.180  1.00  0.00           C  
ATOM    142  CD1 LEU A  10      12.861   1.558  -1.137  1.00  0.00           C  
ATOM    143  CD2 LEU A  10      13.988   2.658   0.804  1.00  0.00           C  
ATOM    144  H   LEU A  10      10.594   5.771   0.162  1.00  0.00           H  
ATOM    145  HA  LEU A  10      10.075   3.216   1.203  1.00  0.00           H  
ATOM    146  HB2 LEU A  10      11.168   3.380  -0.895  1.00  0.00           H  
ATOM    147  HB3 LEU A  10      12.454   4.371  -0.234  1.00  0.00           H  
ATOM    148  HG  LEU A  10      12.139   1.619   0.856  1.00  0.00           H  
ATOM    149 HD11 LEU A  10      13.471   0.671  -0.969  1.00  0.00           H  
ATOM    150 HD12 LEU A  10      11.895   1.261  -1.546  1.00  0.00           H  
ATOM    151 HD13 LEU A  10      13.366   2.217  -1.843  1.00  0.00           H  
ATOM    152 HD21 LEU A  10      14.584   1.757   0.947  1.00  0.00           H  
ATOM    153 HD22 LEU A  10      14.520   3.345   0.146  1.00  0.00           H  
ATOM    154 HD23 LEU A  10      13.819   3.138   1.769  1.00  0.00           H  
ATOM    155  N   LEU A  11      12.328   4.979   2.788  1.00  0.00           N  
ATOM    156  CA  LEU A  11      13.104   5.063   4.019  1.00  0.00           C  
ATOM    157  C   LEU A  11      12.206   4.833   5.229  1.00  0.00           C  
ATOM    158  O   LEU A  11      12.650   4.320   6.257  1.00  0.00           O  
ATOM    159  CB  LEU A  11      13.788   6.427   4.126  1.00  0.00           C  
ATOM    160  CG  LEU A  11      15.131   6.422   4.858  1.00  0.00           C  
ATOM    161  CD1 LEU A  11      16.055   7.485   4.284  1.00  0.00           C  
ATOM    162  CD2 LEU A  11      14.925   6.639   6.349  1.00  0.00           C  
ATOM    163  H   LEU A  11      12.281   5.759   2.198  1.00  0.00           H  
ATOM    164  HA  LEU A  11      13.858   4.291   3.991  1.00  0.00           H  
ATOM    165  HB2 LEU A  11      13.947   6.806   3.127  1.00  0.00           H  
ATOM    166  HB3 LEU A  11      13.124   7.100   4.646  1.00  0.00           H  
ATOM    167  HG  LEU A  11      15.604   5.460   4.721  1.00  0.00           H  
ATOM    168 HD11 LEU A  11      17.005   7.467   4.818  1.00  0.00           H  
ATOM    169 HD12 LEU A  11      16.228   7.286   3.227  1.00  0.00           H  
ATOM    170 HD13 LEU A  11      15.595   8.467   4.397  1.00  0.00           H  
ATOM    171 HD21 LEU A  11      15.891   6.633   6.854  1.00  0.00           H  
ATOM    172 HD22 LEU A  11      14.437   7.600   6.513  1.00  0.00           H  
ATOM    173 HD23 LEU A  11      14.300   5.842   6.750  1.00  0.00           H  
ATOM    174  N   LEU A  12      10.938   5.209   5.095  1.00  0.00           N  
ATOM    175  CA  LEU A  12       9.971   5.038   6.172  1.00  0.00           C  
ATOM    176  C   LEU A  12       9.126   3.785   5.943  1.00  0.00           C  
ATOM    177  O   LEU A  12       8.603   3.195   6.888  1.00  0.00           O  
ATOM    178  CB  LEU A  12       9.076   6.280   6.286  1.00  0.00           C  
ATOM    179  CG  LEU A  12       7.803   6.264   5.431  1.00  0.00           C  
ATOM    180  CD1 LEU A  12       6.599   5.874   6.273  1.00  0.00           C  
ATOM    181  CD2 LEU A  12       7.581   7.619   4.776  1.00  0.00           C  
ATOM    182  H   LEU A  12      10.644   5.607   4.247  1.00  0.00           H  
ATOM    183  HA  LEU A  12      10.523   4.919   7.092  1.00  0.00           H  
ATOM    184  HB2 LEU A  12       8.786   6.393   7.321  1.00  0.00           H  
ATOM    185  HB3 LEU A  12       9.661   7.143   6.000  1.00  0.00           H  
ATOM    186  HG  LEU A  12       7.913   5.528   4.647  1.00  0.00           H  
ATOM    187 HD11 LEU A  12       5.705   5.868   5.649  1.00  0.00           H  
ATOM    188 HD12 LEU A  12       6.755   4.881   6.694  1.00  0.00           H  
ATOM    189 HD13 LEU A  12       6.472   6.595   7.081  1.00  0.00           H  
ATOM    190 HD21 LEU A  12       6.674   7.588   4.173  1.00  0.00           H  
ATOM    191 HD22 LEU A  12       7.478   8.383   5.547  1.00  0.00           H  
ATOM    192 HD23 LEU A  12       8.431   7.859   4.139  1.00  0.00           H  
ATOM    193  N   THR A  13       8.996   3.389   4.680  1.00  0.00           N  
ATOM    194  CA  THR A  13       8.218   2.209   4.321  1.00  0.00           C  
ATOM    195  C   THR A  13       8.795   0.955   4.970  1.00  0.00           C  
ATOM    196  O   THR A  13       8.211   0.402   5.902  1.00  0.00           O  
ATOM    197  CB  THR A  13       8.180   2.044   2.799  1.00  0.00           C  
ATOM    198  OG1 THR A  13       7.581   3.190   2.181  1.00  0.00           O  
ATOM    199  CG2 THR A  13       7.394   0.807   2.418  1.00  0.00           C  
ATOM    200  H   THR A  13       9.436   3.902   3.970  1.00  0.00           H  
ATOM    201  HA  THR A  13       7.211   2.356   4.682  1.00  0.00           H  
ATOM    202  HB  THR A  13       9.193   1.951   2.430  1.00  0.00           H  
ATOM    203  HG1 THR A  13       6.646   3.218   2.396  1.00  0.00           H  
ATOM    204 HG21 THR A  13       7.378   0.706   1.333  1.00  0.00           H  
ATOM    205 HG22 THR A  13       7.864  -0.072   2.858  1.00  0.00           H  
ATOM    206 HG23 THR A  13       6.373   0.896   2.790  1.00  0.00           H  
ATOM    207  N   GLY A  14       9.944   0.512   4.471  1.00  0.00           N  
ATOM    208  CA  GLY A  14      10.579  -0.675   5.015  1.00  0.00           C  
ATOM    209  C   GLY A  14      12.084  -0.533   5.120  1.00  0.00           C  
ATOM    210  O   GLY A  14      12.826  -1.107   4.322  1.00  0.00           O  
ATOM    211  H   GLY A  14      10.364   0.992   3.727  1.00  0.00           H  
ATOM    212  HA2 GLY A  14      10.178  -0.865   6.000  1.00  0.00           H  
ATOM    213  HA3 GLY A  14      10.351  -1.516   4.377  1.00  0.00           H  
ATOM    214  N   GLU A  15      12.537   0.233   6.106  1.00  0.00           N  
ATOM    215  CA  GLU A  15      13.965   0.450   6.313  1.00  0.00           C  
ATOM    216  C   GLU A  15      14.429  -0.187   7.619  1.00  0.00           C  
ATOM    217  O   GLU A  15      15.559  -0.665   7.721  1.00  0.00           O  
ATOM    218  CB  GLU A  15      14.279   1.947   6.321  1.00  0.00           C  
ATOM    219  CG  GLU A  15      15.729   2.266   5.999  1.00  0.00           C  
ATOM    220  CD  GLU A  15      16.679   1.835   7.099  1.00  0.00           C  
ATOM    221  OE1 GLU A  15      16.274   1.866   8.280  1.00  0.00           O  
ATOM    222  OE2 GLU A  15      17.830   1.468   6.780  1.00  0.00           O  
ATOM    223  H   GLU A  15      11.896   0.664   6.710  1.00  0.00           H  
ATOM    224  HA  GLU A  15      14.492  -0.015   5.492  1.00  0.00           H  
ATOM    225  HB2 GLU A  15      13.654   2.438   5.590  1.00  0.00           H  
ATOM    226  HB3 GLU A  15      14.055   2.344   7.300  1.00  0.00           H  
ATOM    227  HG2 GLU A  15      16.003   1.755   5.088  1.00  0.00           H  
ATOM    228  HG3 GLU A  15      15.827   3.332   5.856  1.00  0.00           H  
ATOM    229  N   ILE A  16      13.551  -0.190   8.616  1.00  0.00           N  
ATOM    230  CA  ILE A  16      13.870  -0.767   9.916  1.00  0.00           C  
ATOM    231  C   ILE A  16      13.631  -2.274   9.922  1.00  0.00           C  
ATOM    232  O   ILE A  16      12.870  -2.792  10.740  1.00  0.00           O  
ATOM    233  CB  ILE A  16      13.033  -0.118  11.038  1.00  0.00           C  
ATOM    234  CG1 ILE A  16      13.010   1.403  10.873  1.00  0.00           C  
ATOM    235  CG2 ILE A  16      13.584  -0.506  12.402  1.00  0.00           C  
ATOM    236  CD1 ILE A  16      14.352   2.061  11.116  1.00  0.00           C  
ATOM    237  H   ILE A  16      12.665   0.207   8.475  1.00  0.00           H  
ATOM    238  HA  ILE A  16      14.914  -0.577  10.118  1.00  0.00           H  
ATOM    239  HB  ILE A  16      12.025  -0.496  10.966  1.00  0.00           H  
ATOM    240 HG12 ILE A  16      12.704   1.655   9.858  1.00  0.00           H  
ATOM    241 HG13 ILE A  16      12.303   1.835  11.582  1.00  0.00           H  
ATOM    242 HG21 ILE A  16      12.984  -0.040  13.182  1.00  0.00           H  
ATOM    243 HG22 ILE A  16      13.549  -1.590  12.514  1.00  0.00           H  
ATOM    244 HG23 ILE A  16      14.616  -0.166  12.487  1.00  0.00           H  
ATOM    245 HD11 ILE A  16      14.259   3.139  10.982  1.00  0.00           H  
ATOM    246 HD12 ILE A  16      14.682   1.849  12.133  1.00  0.00           H  
ATOM    247 HD13 ILE A  16      15.083   1.668  10.409  1.00  0.00           H  
ATOM    248  N   ASP A  17      14.288  -2.975   9.004  1.00  0.00           N  
ATOM    249  CA  ASP A  17      14.149  -4.423   8.901  1.00  0.00           C  
ATOM    250  C   ASP A  17      15.446  -5.122   9.295  1.00  0.00           C  
ATOM    251  O   ASP A  17      15.841  -6.114   8.681  1.00  0.00           O  
ATOM    252  CB  ASP A  17      13.754  -4.819   7.478  1.00  0.00           C  
ATOM    253  CG  ASP A  17      12.761  -5.964   7.450  1.00  0.00           C  
ATOM    254  OD1 ASP A  17      11.546  -5.700   7.563  1.00  0.00           O  
ATOM    255  OD2 ASP A  17      13.199  -7.126   7.316  1.00  0.00           O  
ATOM    256  H   ASP A  17      14.880  -2.507   8.379  1.00  0.00           H  
ATOM    257  HA  ASP A  17      13.368  -4.730   9.580  1.00  0.00           H  
ATOM    258  HB2 ASP A  17      13.307  -3.968   6.986  1.00  0.00           H  
ATOM    259  HB3 ASP A  17      14.638  -5.119   6.935  1.00  0.00           H  
ATOM    260  N   LEU A  18      16.105  -4.599  10.324  1.00  0.00           N  
ATOM    261  CA  LEU A  18      17.358  -5.172  10.801  1.00  0.00           C  
ATOM    262  C   LEU A  18      17.560  -4.879  12.286  1.00  0.00           C  
ATOM    263  O   LEU A  18      18.102  -3.837  12.653  1.00  0.00           O  
ATOM    264  CB  LEU A  18      18.534  -4.617   9.996  1.00  0.00           C  
ATOM    265  CG  LEU A  18      19.670  -5.610   9.741  1.00  0.00           C  
ATOM    266  CD1 LEU A  18      20.335  -5.328   8.403  1.00  0.00           C  
ATOM    267  CD2 LEU A  18      20.690  -5.551  10.869  1.00  0.00           C  
ATOM    268  H   LEU A  18      15.740  -3.809  10.772  1.00  0.00           H  
ATOM    269  HA  LEU A  18      17.309  -6.241  10.659  1.00  0.00           H  
ATOM    270  HB2 LEU A  18      18.161  -4.277   9.041  1.00  0.00           H  
ATOM    271  HB3 LEU A  18      18.940  -3.770  10.527  1.00  0.00           H  
ATOM    272  HG  LEU A  18      19.264  -6.610   9.708  1.00  0.00           H  
ATOM    273 HD11 LEU A  18      21.140  -6.044   8.239  1.00  0.00           H  
ATOM    274 HD12 LEU A  18      19.599  -5.421   7.605  1.00  0.00           H  
ATOM    275 HD13 LEU A  18      20.743  -4.317   8.405  1.00  0.00           H  
ATOM    276 HD21 LEU A  18      21.491  -6.263  10.672  1.00  0.00           H  
ATOM    277 HD22 LEU A  18      21.106  -4.545  10.932  1.00  0.00           H  
ATOM    278 HD23 LEU A  18      20.204  -5.802  11.813  1.00  0.00           H  
ATOM    279  N   PRO A  19      17.124  -5.799  13.166  1.00  0.00           N  
ATOM    280  CA  PRO A  19      17.260  -5.632  14.616  1.00  0.00           C  
ATOM    281  C   PRO A  19      18.687  -5.863  15.108  1.00  0.00           C  
ATOM    282  O   PRO A  19      18.970  -5.728  16.298  1.00  0.00           O  
ATOM    283  CB  PRO A  19      16.322  -6.698  15.177  1.00  0.00           C  
ATOM    284  CG  PRO A  19      16.312  -7.769  14.143  1.00  0.00           C  
ATOM    285  CD  PRO A  19      16.463  -7.072  12.817  1.00  0.00           C  
ATOM    286  HA  PRO A  19      16.929  -4.656  14.931  1.00  0.00           H  
ATOM    287  HB2 PRO A  19      16.706  -7.061  16.121  1.00  0.00           H  
ATOM    288  HB3 PRO A  19      15.338  -6.279  15.321  1.00  0.00           H  
ATOM    289  HG2 PRO A  19      17.139  -8.446  14.307  1.00  0.00           H  
ATOM    290  HG3 PRO A  19      15.376  -8.306  14.180  1.00  0.00           H  
ATOM    291  HD2 PRO A  19      17.081  -7.657  12.152  1.00  0.00           H  
ATOM    292  HD3 PRO A  19      15.494  -6.893  12.374  1.00  0.00           H  
ATOM    293  N   VAL A  20      19.583  -6.209  14.190  1.00  0.00           N  
ATOM    294  CA  VAL A  20      20.976  -6.454  14.537  1.00  0.00           C  
ATOM    295  C   VAL A  20      21.858  -5.280  14.126  1.00  0.00           C  
ATOM    296  O   VAL A  20      23.027  -5.456  13.786  1.00  0.00           O  
ATOM    297  CB  VAL A  20      21.507  -7.738  13.867  1.00  0.00           C  
ATOM    298  CG1 VAL A  20      22.861  -8.124  14.445  1.00  0.00           C  
ATOM    299  CG2 VAL A  20      20.507  -8.875  14.023  1.00  0.00           C  
ATOM    300  H   VAL A  20      19.300  -6.299  13.258  1.00  0.00           H  
ATOM    301  HA  VAL A  20      21.037  -6.581  15.608  1.00  0.00           H  
ATOM    302  HB  VAL A  20      21.634  -7.543  12.813  1.00  0.00           H  
ATOM    303 HG11 VAL A  20      23.218  -9.032  13.959  1.00  0.00           H  
ATOM    304 HG12 VAL A  20      23.573  -7.318  14.275  1.00  0.00           H  
ATOM    305 HG13 VAL A  20      22.762  -8.301  15.516  1.00  0.00           H  
ATOM    306 HG21 VAL A  20      20.899  -9.772  13.544  1.00  0.00           H  
ATOM    307 HG22 VAL A  20      20.343  -9.071  15.083  1.00  0.00           H  
ATOM    308 HG23 VAL A  20      19.563  -8.596  13.555  1.00  0.00           H  
ATOM    309  N   LYS A  21      21.287  -4.080  14.159  1.00  0.00           N  
ATOM    310  CA  LYS A  21      22.019  -2.874  13.790  1.00  0.00           C  
ATOM    311  C   LYS A  21      23.207  -2.652  14.720  1.00  0.00           C  
ATOM    312  O   LYS A  21      23.040  -2.268  15.878  1.00  0.00           O  
ATOM    313  CB  LYS A  21      21.089  -1.658  13.828  1.00  0.00           C  
ATOM    314  CG  LYS A  21      21.233  -0.746  12.620  1.00  0.00           C  
ATOM    315  CD  LYS A  21      19.894  -0.160  12.203  1.00  0.00           C  
ATOM    316  CE  LYS A  21      19.413   0.892  13.188  1.00  0.00           C  
ATOM    317  NZ  LYS A  21      18.739   0.283  14.368  1.00  0.00           N  
ATOM    318  H   LYS A  21      20.350  -4.004  14.439  1.00  0.00           H  
ATOM    319  HA  LYS A  21      22.384  -3.004  12.783  1.00  0.00           H  
ATOM    320  HB2 LYS A  21      20.067  -2.003  13.872  1.00  0.00           H  
ATOM    321  HB3 LYS A  21      21.303  -1.081  14.716  1.00  0.00           H  
ATOM    322  HG2 LYS A  21      21.904   0.063  12.870  1.00  0.00           H  
ATOM    323  HG3 LYS A  21      21.640  -1.314  11.798  1.00  0.00           H  
ATOM    324  HD2 LYS A  21      19.999   0.295  11.229  1.00  0.00           H  
ATOM    325  HD3 LYS A  21      19.164  -0.956  12.154  1.00  0.00           H  
ATOM    326  HE2 LYS A  21      20.264   1.465  13.527  1.00  0.00           H  
ATOM    327  HE3 LYS A  21      18.717   1.547  12.685  1.00  0.00           H  
ATOM    328  HZ1 LYS A  21      17.963   0.894  14.691  1.00  0.00           H  
ATOM    329  HZ2 LYS A  21      19.420   0.164  15.146  1.00  0.00           H  
ATOM    330  HZ3 LYS A  21      18.351  -0.648  14.116  1.00  0.00           H  
ATOM    331  N   ARG A  22      24.408  -2.897  14.206  1.00  0.00           N  
ATOM    332  CA  ARG A  22      25.625  -2.723  14.989  1.00  0.00           C  
ATOM    333  C   ARG A  22      26.803  -2.358  14.092  1.00  0.00           C  
ATOM    334  O   ARG A  22      27.948  -2.708  14.379  1.00  0.00           O  
ATOM    335  CB  ARG A  22      25.941  -4.000  15.770  1.00  0.00           C  
ATOM    336  CG  ARG A  22      25.046  -4.209  16.981  1.00  0.00           C  
ATOM    337  CD  ARG A  22      25.320  -3.176  18.062  1.00  0.00           C  
ATOM    338  NE  ARG A  22      26.188  -3.702  19.113  1.00  0.00           N  
ATOM    339  CZ  ARG A  22      26.504  -3.029  20.218  1.00  0.00           C  
ATOM    340  NH1 ARG A  22      26.027  -1.807  20.419  1.00  0.00           N  
ATOM    341  NH2 ARG A  22      27.299  -3.581  21.125  1.00  0.00           N  
ATOM    342  H   ARG A  22      24.477  -3.200  13.276  1.00  0.00           H  
ATOM    343  HA  ARG A  22      25.457  -1.917  15.688  1.00  0.00           H  
ATOM    344  HB2 ARG A  22      25.824  -4.848  15.112  1.00  0.00           H  
ATOM    345  HB3 ARG A  22      26.965  -3.957  16.110  1.00  0.00           H  
ATOM    346  HG2 ARG A  22      24.015  -4.127  16.673  1.00  0.00           H  
ATOM    347  HG3 ARG A  22      25.226  -5.196  17.383  1.00  0.00           H  
ATOM    348  HD2 ARG A  22      25.797  -2.320  17.611  1.00  0.00           H  
ATOM    349  HD3 ARG A  22      24.381  -2.875  18.500  1.00  0.00           H  
ATOM    350  HE  ARG A  22      26.554  -4.603  18.991  1.00  0.00           H  
ATOM    351 HH11 ARG A  22      25.426  -1.386  19.740  1.00  0.00           H  
ATOM    352 HH12 ARG A  22      26.268  -1.307  21.251  1.00  0.00           H  
ATOM    353 HH21 ARG A  22      27.661  -4.501  20.978  1.00  0.00           H  
ATOM    354 HH22 ARG A  22      27.537  -3.076  21.955  1.00  0.00           H  
ATOM    355  N   ARG A  23      26.514  -1.651  13.004  1.00  0.00           N  
ATOM    356  CA  ARG A  23      27.550  -1.238  12.064  1.00  0.00           C  
ATOM    357  C   ARG A  23      28.497  -0.229  12.706  1.00  0.00           C  
ATOM    358  O   ARG A  23      28.150   0.940  12.877  1.00  0.00           O  
ATOM    359  CB  ARG A  23      26.917  -0.634  10.808  1.00  0.00           C  
ATOM    360  CG  ARG A  23      26.624  -1.657   9.722  1.00  0.00           C  
ATOM    361  CD  ARG A  23      25.309  -1.364   9.019  1.00  0.00           C  
ATOM    362  NE  ARG A  23      25.185   0.045   8.655  1.00  0.00           N  
ATOM    363  CZ  ARG A  23      24.056   0.602   8.223  1.00  0.00           C  
ATOM    364  NH1 ARG A  23      22.952  -0.126   8.101  1.00  0.00           N  
ATOM    365  NH2 ARG A  23      24.029   1.892   7.914  1.00  0.00           N  
ATOM    366  H   ARG A  23      25.583  -1.401  12.828  1.00  0.00           H  
ATOM    367  HA  ARG A  23      28.114  -2.116  11.785  1.00  0.00           H  
ATOM    368  HB2 ARG A  23      25.988  -0.156  11.083  1.00  0.00           H  
ATOM    369  HB3 ARG A  23      27.588   0.108  10.402  1.00  0.00           H  
ATOM    370  HG2 ARG A  23      27.422  -1.634   8.996  1.00  0.00           H  
ATOM    371  HG3 ARG A  23      26.573  -2.639  10.171  1.00  0.00           H  
ATOM    372  HD2 ARG A  23      25.254  -1.964   8.123  1.00  0.00           H  
ATOM    373  HD3 ARG A  23      24.496  -1.629   9.680  1.00  0.00           H  
ATOM    374  HE  ARG A  23      25.985   0.606   8.736  1.00  0.00           H  
ATOM    375 HH11 ARG A  23      22.966  -1.098   8.333  1.00  0.00           H  
ATOM    376 HH12 ARG A  23      22.107   0.299   7.777  1.00  0.00           H  
ATOM    377 HH21 ARG A  23      24.857   2.445   8.005  1.00  0.00           H  
ATOM    378 HH22 ARG A  23      23.181   2.310   7.589  1.00  0.00           H  
ATOM    379  N   ALA A  24      29.692  -0.689  13.060  1.00  0.00           N  
ATOM    380  CA  ALA A  24      30.688   0.175  13.683  1.00  0.00           C  
ATOM    381  C   ALA A  24      30.171   0.752  14.996  1.00  0.00           C  
ATOM    382  O   ALA A  24      30.851   0.681  16.017  1.00  0.00           O  
ATOM    383  CB  ALA A  24      31.085   1.293  12.732  1.00  0.00           C  
ATOM    384  H   ALA A  24      29.910  -1.630  12.898  1.00  0.00           H  
ATOM    385  HA  ALA A  24      31.566  -0.422  13.885  1.00  0.00           H  
ATOM    386  HB1 ALA A  24      31.467   2.129  13.299  1.00  0.00           H  
ATOM    387  HB2 ALA A  24      30.221   1.608  12.165  1.00  0.00           H  
ATOM    388  HB3 ALA A  24      31.849   0.937  12.056  1.00  0.00           H  
TER     389      ALA A  24                                                      
ENDMDL                                                                          
MODEL       12                                                                  
ATOM      1  N   MET A   1       8.946   6.045 -12.761  1.00  0.00           N  
ATOM      2  CA  MET A   1       8.838   7.414 -12.190  1.00  0.00           C  
ATOM      3  C   MET A   1       9.048   7.399 -10.679  1.00  0.00           C  
ATOM      4  O   MET A   1       8.089   7.449  -9.909  1.00  0.00           O  
ATOM      5  CB  MET A   1       7.455   7.974 -12.526  1.00  0.00           C  
ATOM      6  CG  MET A   1       6.315   7.036 -12.165  1.00  0.00           C  
ATOM      7  SD  MET A   1       5.923   5.878 -13.490  1.00  0.00           S  
ATOM      8  CE  MET A   1       4.383   5.187 -12.890  1.00  0.00           C  
ATOM      9  H1  MET A   1       8.265   5.438 -12.261  1.00  0.00           H  
ATOM     10  H2  MET A   1       9.922   5.716 -12.612  1.00  0.00           H  
ATOM     11  H3  MET A   1       8.719   6.105 -13.774  1.00  0.00           H  
ATOM     12  HA  MET A   1       9.594   8.035 -12.645  1.00  0.00           H  
ATOM     13  HB2 MET A   1       7.315   8.900 -11.990  1.00  0.00           H  
ATOM     14  HB3 MET A   1       7.408   8.172 -13.588  1.00  0.00           H  
ATOM     15  HG2 MET A   1       6.592   6.475 -11.286  1.00  0.00           H  
ATOM     16  HG3 MET A   1       5.436   7.627 -11.950  1.00  0.00           H  
ATOM     17  HE1 MET A   1       4.391   4.116 -13.029  1.00  0.00           H  
ATOM     18  HE2 MET A   1       3.558   5.615 -13.440  1.00  0.00           H  
ATOM     19  HE3 MET A   1       4.271   5.413 -11.840  1.00  0.00           H  
ATOM     20  N   ALA A   2      10.308   7.332 -10.263  1.00  0.00           N  
ATOM     21  CA  ALA A   2      10.645   7.311  -8.845  1.00  0.00           C  
ATOM     22  C   ALA A   2      11.479   8.531  -8.461  1.00  0.00           C  
ATOM     23  O   ALA A   2      12.706   8.461  -8.402  1.00  0.00           O  
ATOM     24  CB  ALA A   2      11.389   6.031  -8.499  1.00  0.00           C  
ATOM     25  H   ALA A   2      11.030   7.295 -10.926  1.00  0.00           H  
ATOM     26  HA  ALA A   2       9.722   7.327  -8.283  1.00  0.00           H  
ATOM     27  HB1 ALA A   2      12.057   6.215  -7.669  1.00  0.00           H  
ATOM     28  HB2 ALA A   2      11.961   5.704  -9.354  1.00  0.00           H  
ATOM     29  HB3 ALA A   2      10.680   5.265  -8.225  1.00  0.00           H  
ATOM     30  N   PRO A   3      10.820   9.672  -8.192  1.00  0.00           N  
ATOM     31  CA  PRO A   3      11.507  10.910  -7.812  1.00  0.00           C  
ATOM     32  C   PRO A   3      12.127  10.822  -6.422  1.00  0.00           C  
ATOM     33  O   PRO A   3      12.247   9.737  -5.854  1.00  0.00           O  
ATOM     34  CB  PRO A   3      10.392  11.958  -7.839  1.00  0.00           C  
ATOM     35  CG  PRO A   3       9.140  11.187  -7.600  1.00  0.00           C  
ATOM     36  CD  PRO A   3       9.354   9.842  -8.237  1.00  0.00           C  
ATOM     37  HA  PRO A   3      12.271  11.172  -8.529  1.00  0.00           H  
ATOM     38  HB2 PRO A   3      10.561  12.688  -7.061  1.00  0.00           H  
ATOM     39  HB3 PRO A   3      10.376  12.447  -8.802  1.00  0.00           H  
ATOM     40  HG2 PRO A   3       8.973  11.077  -6.539  1.00  0.00           H  
ATOM     41  HG3 PRO A   3       8.305  11.691  -8.063  1.00  0.00           H  
ATOM     42  HD2 PRO A   3       8.859   9.071  -7.667  1.00  0.00           H  
ATOM     43  HD3 PRO A   3       8.999   9.846  -9.257  1.00  0.00           H  
ATOM     44  N   ARG A   4      12.518  11.971  -5.877  1.00  0.00           N  
ATOM     45  CA  ARG A   4      13.124  12.018  -4.551  1.00  0.00           C  
ATOM     46  C   ARG A   4      12.174  11.466  -3.496  1.00  0.00           C  
ATOM     47  O   ARG A   4      12.595  11.054  -2.415  1.00  0.00           O  
ATOM     48  CB  ARG A   4      13.528  13.450  -4.197  1.00  0.00           C  
ATOM     49  CG  ARG A   4      12.360  14.421  -4.167  1.00  0.00           C  
ATOM     50  CD  ARG A   4      12.775  15.806  -4.637  1.00  0.00           C  
ATOM     51  NE  ARG A   4      13.230  15.799  -6.025  1.00  0.00           N  
ATOM     52  CZ  ARG A   4      12.422  15.635  -7.070  1.00  0.00           C  
ATOM     53  NH1 ARG A   4      11.118  15.466  -6.889  1.00  0.00           N  
ATOM     54  NH2 ARG A   4      12.918  15.642  -8.299  1.00  0.00           N  
ATOM     55  H   ARG A   4      12.396  12.805  -6.377  1.00  0.00           H  
ATOM     56  HA  ARG A   4      14.001  11.400  -4.574  1.00  0.00           H  
ATOM     57  HB2 ARG A   4      13.994  13.449  -3.223  1.00  0.00           H  
ATOM     58  HB3 ARG A   4      14.242  13.801  -4.927  1.00  0.00           H  
ATOM     59  HG2 ARG A   4      11.579  14.052  -4.814  1.00  0.00           H  
ATOM     60  HG3 ARG A   4      11.988  14.491  -3.154  1.00  0.00           H  
ATOM     61  HD2 ARG A   4      11.929  16.471  -4.549  1.00  0.00           H  
ATOM     62  HD3 ARG A   4      13.577  16.161  -4.007  1.00  0.00           H  
ATOM     63  HE  ARG A   4      14.189  15.922  -6.188  1.00  0.00           H  
ATOM     64 HH11 ARG A   4      10.737  15.459  -5.964  1.00  0.00           H  
ATOM     65 HH12 ARG A   4      10.515  15.343  -7.678  1.00  0.00           H  
ATOM     66 HH21 ARG A   4      13.900  15.770  -8.441  1.00  0.00           H  
ATOM     67 HH22 ARG A   4      12.310  15.520  -9.084  1.00  0.00           H  
ATOM     68  N   GLY A   5      10.891  11.456  -3.823  1.00  0.00           N  
ATOM     69  CA  GLY A   5       9.892  10.949  -2.906  1.00  0.00           C  
ATOM     70  C   GLY A   5       9.964   9.443  -2.762  1.00  0.00           C  
ATOM     71  O   GLY A   5       9.636   8.896  -1.709  1.00  0.00           O  
ATOM     72  H   GLY A   5      10.623  11.792  -4.697  1.00  0.00           H  
ATOM     73  HA2 GLY A   5      10.045  11.403  -1.941  1.00  0.00           H  
ATOM     74  HA3 GLY A   5       8.913  11.220  -3.270  1.00  0.00           H  
ATOM     75  N   PHE A   6      10.397   8.772  -3.824  1.00  0.00           N  
ATOM     76  CA  PHE A   6      10.517   7.320  -3.816  1.00  0.00           C  
ATOM     77  C   PHE A   6      11.561   6.866  -2.804  1.00  0.00           C  
ATOM     78  O   PHE A   6      11.490   5.755  -2.277  1.00  0.00           O  
ATOM     79  CB  PHE A   6      10.882   6.810  -5.211  1.00  0.00           C  
ATOM     80  CG  PHE A   6      10.308   5.457  -5.525  1.00  0.00           C  
ATOM     81  CD1 PHE A   6       8.950   5.303  -5.754  1.00  0.00           C  
ATOM     82  CD2 PHE A   6      11.126   4.341  -5.590  1.00  0.00           C  
ATOM     83  CE1 PHE A   6       8.419   4.060  -6.042  1.00  0.00           C  
ATOM     84  CE2 PHE A   6      10.601   3.096  -5.877  1.00  0.00           C  
ATOM     85  CZ  PHE A   6       9.246   2.955  -6.104  1.00  0.00           C  
ATOM     86  H   PHE A   6      10.646   9.268  -4.633  1.00  0.00           H  
ATOM     87  HA  PHE A   6       9.561   6.914  -3.532  1.00  0.00           H  
ATOM     88  HB2 PHE A   6      10.514   7.506  -5.950  1.00  0.00           H  
ATOM     89  HB3 PHE A   6      11.958   6.742  -5.291  1.00  0.00           H  
ATOM     90  HD1 PHE A   6       8.303   6.166  -5.707  1.00  0.00           H  
ATOM     91  HD2 PHE A   6      12.186   4.450  -5.412  1.00  0.00           H  
ATOM     92  HE1 PHE A   6       7.359   3.953  -6.219  1.00  0.00           H  
ATOM     93  HE2 PHE A   6      11.250   2.233  -5.925  1.00  0.00           H  
ATOM     94  HZ  PHE A   6       8.833   1.983  -6.330  1.00  0.00           H  
ATOM     95  N   SER A   7      12.524   7.736  -2.533  1.00  0.00           N  
ATOM     96  CA  SER A   7      13.584   7.434  -1.578  1.00  0.00           C  
ATOM     97  C   SER A   7      13.112   7.703  -0.154  1.00  0.00           C  
ATOM     98  O   SER A   7      13.124   6.810   0.694  1.00  0.00           O  
ATOM     99  CB  SER A   7      14.830   8.265  -1.884  1.00  0.00           C  
ATOM    100  OG  SER A   7      15.764   8.194  -0.820  1.00  0.00           O  
ATOM    101  H   SER A   7      12.520   8.605  -2.983  1.00  0.00           H  
ATOM    102  HA  SER A   7      13.826   6.385  -1.674  1.00  0.00           H  
ATOM    103  HB2 SER A   7      15.299   7.891  -2.782  1.00  0.00           H  
ATOM    104  HB3 SER A   7      14.546   9.296  -2.030  1.00  0.00           H  
ATOM    105  HG  SER A   7      16.073   7.291  -0.725  1.00  0.00           H  
ATOM    106  N   CYS A   8      12.688   8.937   0.099  1.00  0.00           N  
ATOM    107  CA  CYS A   8      12.202   9.319   1.421  1.00  0.00           C  
ATOM    108  C   CYS A   8      11.000   8.466   1.817  1.00  0.00           C  
ATOM    109  O   CYS A   8      10.733   8.262   3.002  1.00  0.00           O  
ATOM    110  CB  CYS A   8      11.820  10.800   1.440  1.00  0.00           C  
ATOM    111  SG  CYS A   8      11.638  11.494   3.100  1.00  0.00           S  
ATOM    112  H   CYS A   8      12.695   9.604  -0.619  1.00  0.00           H  
ATOM    113  HA  CYS A   8      12.999   9.151   2.130  1.00  0.00           H  
ATOM    114  HB2 CYS A   8      12.585  11.368   0.930  1.00  0.00           H  
ATOM    115  HB3 CYS A   8      10.881  10.929   0.924  1.00  0.00           H  
ATOM    116  HG  CYS A   8      12.386  12.074   3.263  1.00  0.00           H  
ATOM    117  N   LEU A   9      10.283   7.966   0.815  1.00  0.00           N  
ATOM    118  CA  LEU A   9       9.114   7.130   1.049  1.00  0.00           C  
ATOM    119  C   LEU A   9       9.538   5.722   1.449  1.00  0.00           C  
ATOM    120  O   LEU A   9       9.057   5.175   2.442  1.00  0.00           O  
ATOM    121  CB  LEU A   9       8.242   7.079  -0.208  1.00  0.00           C  
ATOM    122  CG  LEU A   9       7.045   6.129  -0.136  1.00  0.00           C  
ATOM    123  CD1 LEU A   9       5.887   6.667  -0.962  1.00  0.00           C  
ATOM    124  CD2 LEU A   9       7.440   4.738  -0.611  1.00  0.00           C  
ATOM    125  H   LEU A   9      10.551   8.162  -0.105  1.00  0.00           H  
ATOM    126  HA  LEU A   9       8.546   7.568   1.856  1.00  0.00           H  
ATOM    127  HB2 LEU A   9       7.872   8.076  -0.403  1.00  0.00           H  
ATOM    128  HB3 LEU A   9       8.862   6.777  -1.039  1.00  0.00           H  
ATOM    129  HG  LEU A   9       6.716   6.052   0.890  1.00  0.00           H  
ATOM    130 HD11 LEU A   9       5.044   5.978  -0.899  1.00  0.00           H  
ATOM    131 HD12 LEU A   9       5.588   7.642  -0.577  1.00  0.00           H  
ATOM    132 HD13 LEU A   9       6.198   6.766  -2.001  1.00  0.00           H  
ATOM    133 HD21 LEU A   9       6.576   4.075  -0.553  1.00  0.00           H  
ATOM    134 HD22 LEU A   9       7.788   4.792  -1.643  1.00  0.00           H  
ATOM    135 HD23 LEU A   9       8.239   4.351   0.022  1.00  0.00           H  
ATOM    136  N   LEU A  10      10.446   5.141   0.672  1.00  0.00           N  
ATOM    137  CA  LEU A  10      10.941   3.799   0.949  1.00  0.00           C  
ATOM    138  C   LEU A  10      11.687   3.768   2.277  1.00  0.00           C  
ATOM    139  O   LEU A  10      11.581   2.806   3.037  1.00  0.00           O  
ATOM    140  CB  LEU A  10      11.856   3.325  -0.182  1.00  0.00           C  
ATOM    141  CG  LEU A  10      12.562   1.990   0.069  1.00  0.00           C  
ATOM    142  CD1 LEU A  10      12.715   1.214  -1.231  1.00  0.00           C  
ATOM    143  CD2 LEU A  10      13.919   2.220   0.717  1.00  0.00           C  
ATOM    144  H   LEU A  10      10.796   5.630  -0.103  1.00  0.00           H  
ATOM    145  HA  LEU A  10      10.089   3.140   1.012  1.00  0.00           H  
ATOM    146  HB2 LEU A  10      11.262   3.231  -1.078  1.00  0.00           H  
ATOM    147  HB3 LEU A  10      12.610   4.080  -0.348  1.00  0.00           H  
ATOM    148  HG  LEU A  10      11.964   1.395   0.743  1.00  0.00           H  
ATOM    149 HD11 LEU A  10      13.219   0.268  -1.034  1.00  0.00           H  
ATOM    150 HD12 LEU A  10      11.730   1.020  -1.656  1.00  0.00           H  
ATOM    151 HD13 LEU A  10      13.306   1.800  -1.936  1.00  0.00           H  
ATOM    152 HD21 LEU A  10      14.408   1.261   0.888  1.00  0.00           H  
ATOM    153 HD22 LEU A  10      14.538   2.830   0.059  1.00  0.00           H  
ATOM    154 HD23 LEU A  10      13.786   2.733   1.669  1.00  0.00           H  
ATOM    155  N   LEU A  11      12.434   4.833   2.556  1.00  0.00           N  
ATOM    156  CA  LEU A  11      13.189   4.932   3.800  1.00  0.00           C  
ATOM    157  C   LEU A  11      12.260   4.765   4.997  1.00  0.00           C  
ATOM    158  O   LEU A  11      12.655   4.240   6.038  1.00  0.00           O  
ATOM    159  CB  LEU A  11      13.914   6.277   3.878  1.00  0.00           C  
ATOM    160  CG  LEU A  11      15.387   6.197   4.284  1.00  0.00           C  
ATOM    161  CD1 LEU A  11      15.534   5.483   5.618  1.00  0.00           C  
ATOM    162  CD2 LEU A  11      16.197   5.492   3.207  1.00  0.00           C  
ATOM    163  H   LEU A  11      12.472   5.572   1.913  1.00  0.00           H  
ATOM    164  HA  LEU A  11      13.918   4.136   3.810  1.00  0.00           H  
ATOM    165  HB2 LEU A  11      13.855   6.750   2.907  1.00  0.00           H  
ATOM    166  HB3 LEU A  11      13.400   6.901   4.593  1.00  0.00           H  
ATOM    167  HG  LEU A  11      15.778   7.198   4.396  1.00  0.00           H  
ATOM    168 HD11 LEU A  11      16.589   5.435   5.890  1.00  0.00           H  
ATOM    169 HD12 LEU A  11      14.985   6.028   6.385  1.00  0.00           H  
ATOM    170 HD13 LEU A  11      15.135   4.472   5.535  1.00  0.00           H  
ATOM    171 HD21 LEU A  11      17.243   5.443   3.511  1.00  0.00           H  
ATOM    172 HD22 LEU A  11      15.814   4.482   3.065  1.00  0.00           H  
ATOM    173 HD23 LEU A  11      16.118   6.045   2.271  1.00  0.00           H  
ATOM    174  N   LEU A  12      11.017   5.208   4.833  1.00  0.00           N  
ATOM    175  CA  LEU A  12      10.021   5.103   5.891  1.00  0.00           C  
ATOM    176  C   LEU A  12       9.171   3.849   5.705  1.00  0.00           C  
ATOM    177  O   LEU A  12       8.664   3.281   6.672  1.00  0.00           O  
ATOM    178  CB  LEU A  12       9.125   6.343   5.905  1.00  0.00           C  
ATOM    179  CG  LEU A  12       8.007   6.324   6.949  1.00  0.00           C  
ATOM    180  CD1 LEU A  12       8.499   6.892   8.270  1.00  0.00           C  
ATOM    181  CD2 LEU A  12       6.799   7.101   6.447  1.00  0.00           C  
ATOM    182  H   LEU A  12      10.762   5.611   3.975  1.00  0.00           H  
ATOM    183  HA  LEU A  12      10.543   5.034   6.834  1.00  0.00           H  
ATOM    184  HB2 LEU A  12       9.747   7.208   6.090  1.00  0.00           H  
ATOM    185  HB3 LEU A  12       8.675   6.447   4.930  1.00  0.00           H  
ATOM    186  HG  LEU A  12       7.701   5.301   7.119  1.00  0.00           H  
ATOM    187 HD11 LEU A  12       7.690   6.870   9.000  1.00  0.00           H  
ATOM    188 HD12 LEU A  12       9.334   6.294   8.635  1.00  0.00           H  
ATOM    189 HD13 LEU A  12       8.828   7.921   8.123  1.00  0.00           H  
ATOM    190 HD21 LEU A  12       6.013   7.077   7.202  1.00  0.00           H  
ATOM    191 HD22 LEU A  12       7.086   8.135   6.254  1.00  0.00           H  
ATOM    192 HD23 LEU A  12       6.432   6.648   5.526  1.00  0.00           H  
ATOM    193  N   THR A  13       9.025   3.420   4.454  1.00  0.00           N  
ATOM    194  CA  THR A  13       8.243   2.232   4.137  1.00  0.00           C  
ATOM    195  C   THR A  13       8.826   1.002   4.825  1.00  0.00           C  
ATOM    196  O   THR A  13       8.105   0.232   5.461  1.00  0.00           O  
ATOM    197  CB  THR A  13       8.195   2.016   2.622  1.00  0.00           C  
ATOM    198  OG1 THR A  13       7.582   3.136   1.970  1.00  0.00           O  
ATOM    199  CG2 THR A  13       7.415   0.761   2.290  1.00  0.00           C  
ATOM    200  H   THR A  13       9.457   3.915   3.726  1.00  0.00           H  
ATOM    201  HA  THR A  13       7.238   2.390   4.502  1.00  0.00           H  
ATOM    202  HB  THR A  13       9.204   1.917   2.249  1.00  0.00           H  
ATOM    203  HG1 THR A  13       7.928   3.951   2.340  1.00  0.00           H  
ATOM    204 HG21 THR A  13       7.391   0.623   1.209  1.00  0.00           H  
ATOM    205 HG22 THR A  13       7.895  -0.099   2.755  1.00  0.00           H  
ATOM    206 HG23 THR A  13       6.397   0.855   2.666  1.00  0.00           H  
ATOM    207  N   GLY A  14      10.136   0.822   4.693  1.00  0.00           N  
ATOM    208  CA  GLY A  14      10.795  -0.314   5.308  1.00  0.00           C  
ATOM    209  C   GLY A  14      10.930  -0.168   6.810  1.00  0.00           C  
ATOM    210  O   GLY A  14      11.088  -1.157   7.524  1.00  0.00           O  
ATOM    211  H   GLY A  14      10.660   1.469   4.177  1.00  0.00           H  
ATOM    212  HA2 GLY A  14      10.224  -1.206   5.097  1.00  0.00           H  
ATOM    213  HA3 GLY A  14      11.780  -0.422   4.880  1.00  0.00           H  
ATOM    214  N   GLU A  15      10.868   1.069   7.292  1.00  0.00           N  
ATOM    215  CA  GLU A  15      10.986   1.336   8.719  1.00  0.00           C  
ATOM    216  C   GLU A  15       9.951   0.543   9.509  1.00  0.00           C  
ATOM    217  O   GLU A  15       8.838   0.306   9.038  1.00  0.00           O  
ATOM    218  CB  GLU A  15      10.823   2.831   8.999  1.00  0.00           C  
ATOM    219  CG  GLU A  15      11.795   3.364  10.040  1.00  0.00           C  
ATOM    220  CD  GLU A  15      13.235   3.325   9.568  1.00  0.00           C  
ATOM    221  OE1 GLU A  15      13.522   2.589   8.601  1.00  0.00           O  
ATOM    222  OE2 GLU A  15      14.075   4.029  10.166  1.00  0.00           O  
ATOM    223  H   GLU A  15      10.741   1.820   6.674  1.00  0.00           H  
ATOM    224  HA  GLU A  15      11.972   1.028   9.033  1.00  0.00           H  
ATOM    225  HB2 GLU A  15      10.980   3.374   8.081  1.00  0.00           H  
ATOM    226  HB3 GLU A  15       9.818   3.014   9.350  1.00  0.00           H  
ATOM    227  HG2 GLU A  15      11.535   4.388  10.266  1.00  0.00           H  
ATOM    228  HG3 GLU A  15      11.707   2.766  10.935  1.00  0.00           H  
ATOM    229  N   ILE A  16      10.331   0.134  10.712  1.00  0.00           N  
ATOM    230  CA  ILE A  16       9.445  -0.638  11.577  1.00  0.00           C  
ATOM    231  C   ILE A  16       8.362   0.236  12.208  1.00  0.00           C  
ATOM    232  O   ILE A  16       7.489  -0.266  12.917  1.00  0.00           O  
ATOM    233  CB  ILE A  16      10.235  -1.343  12.697  1.00  0.00           C  
ATOM    234  CG1 ILE A  16      11.437  -2.086  12.112  1.00  0.00           C  
ATOM    235  CG2 ILE A  16       9.332  -2.299  13.462  1.00  0.00           C  
ATOM    236  CD1 ILE A  16      11.055  -3.240  11.209  1.00  0.00           C  
ATOM    237  H   ILE A  16      11.232   0.354  11.024  1.00  0.00           H  
ATOM    238  HA  ILE A  16       8.971  -1.396  10.972  1.00  0.00           H  
ATOM    239  HB  ILE A  16      10.587  -0.590  13.386  1.00  0.00           H  
ATOM    240 HG12 ILE A  16      12.039  -1.396  11.521  1.00  0.00           H  
ATOM    241 HG13 ILE A  16      12.042  -2.495  12.921  1.00  0.00           H  
ATOM    242 HG21 ILE A  16       9.905  -2.789  14.250  1.00  0.00           H  
ATOM    243 HG22 ILE A  16       8.506  -1.742  13.907  1.00  0.00           H  
ATOM    244 HG23 ILE A  16       8.937  -3.052  12.780  1.00  0.00           H  
ATOM    245 HD11 ILE A  16      11.957  -3.720  10.830  1.00  0.00           H  
ATOM    246 HD12 ILE A  16      10.467  -3.964  11.773  1.00  0.00           H  
ATOM    247 HD13 ILE A  16      10.464  -2.866  10.372  1.00  0.00           H  
ATOM    248  N   ASP A  17       8.415   1.540  11.949  1.00  0.00           N  
ATOM    249  CA  ASP A  17       7.435   2.465  12.493  1.00  0.00           C  
ATOM    250  C   ASP A  17       6.262   2.629  11.533  1.00  0.00           C  
ATOM    251  O   ASP A  17       5.996   3.721  11.031  1.00  0.00           O  
ATOM    252  CB  ASP A  17       8.073   3.827  12.791  1.00  0.00           C  
ATOM    253  CG  ASP A  17       9.428   4.021  12.136  1.00  0.00           C  
ATOM    254  OD1 ASP A  17      10.419   3.455  12.642  1.00  0.00           O  
ATOM    255  OD2 ASP A  17       9.497   4.740  11.116  1.00  0.00           O  
ATOM    256  H   ASP A  17       9.124   1.887  11.379  1.00  0.00           H  
ATOM    257  HA  ASP A  17       7.066   2.044  13.417  1.00  0.00           H  
ATOM    258  HB2 ASP A  17       7.418   4.604  12.436  1.00  0.00           H  
ATOM    259  HB3 ASP A  17       8.194   3.925  13.856  1.00  0.00           H  
ATOM    260  N   LEU A  18       5.566   1.530  11.284  1.00  0.00           N  
ATOM    261  CA  LEU A  18       4.417   1.532  10.385  1.00  0.00           C  
ATOM    262  C   LEU A  18       3.325   0.596  10.896  1.00  0.00           C  
ATOM    263  O   LEU A  18       3.336  -0.601  10.607  1.00  0.00           O  
ATOM    264  CB  LEU A  18       4.845   1.114   8.978  1.00  0.00           C  
ATOM    265  CG  LEU A  18       4.061   1.771   7.839  1.00  0.00           C  
ATOM    266  CD1 LEU A  18       4.628   3.146   7.526  1.00  0.00           C  
ATOM    267  CD2 LEU A  18       4.081   0.887   6.601  1.00  0.00           C  
ATOM    268  H   LEU A  18       5.832   0.692  11.716  1.00  0.00           H  
ATOM    269  HA  LEU A  18       4.028   2.538  10.348  1.00  0.00           H  
ATOM    270  HB2 LEU A  18       5.891   1.358   8.854  1.00  0.00           H  
ATOM    271  HB3 LEU A  18       4.731   0.044   8.892  1.00  0.00           H  
ATOM    272  HG  LEU A  18       3.032   1.895   8.146  1.00  0.00           H  
ATOM    273 HD11 LEU A  18       4.058   3.599   6.714  1.00  0.00           H  
ATOM    274 HD12 LEU A  18       4.561   3.779   8.412  1.00  0.00           H  
ATOM    275 HD13 LEU A  18       5.672   3.050   7.226  1.00  0.00           H  
ATOM    276 HD21 LEU A  18       3.519   1.369   5.801  1.00  0.00           H  
ATOM    277 HD22 LEU A  18       5.111   0.735   6.279  1.00  0.00           H  
ATOM    278 HD23 LEU A  18       3.627  -0.076   6.835  1.00  0.00           H  
ATOM    279  N   PRO A  19       2.360   1.129  11.669  1.00  0.00           N  
ATOM    280  CA  PRO A  19       1.260   0.330  12.218  1.00  0.00           C  
ATOM    281  C   PRO A  19       0.300  -0.155  11.137  1.00  0.00           C  
ATOM    282  O   PRO A  19      -0.735   0.464  10.888  1.00  0.00           O  
ATOM    283  CB  PRO A  19       0.550   1.300  13.166  1.00  0.00           C  
ATOM    284  CG  PRO A  19       0.882   2.654  12.641  1.00  0.00           C  
ATOM    285  CD  PRO A  19       2.266   2.546  12.064  1.00  0.00           C  
ATOM    286  HA  PRO A  19       1.628  -0.518  12.777  1.00  0.00           H  
ATOM    287  HB2 PRO A  19      -0.514   1.115  13.141  1.00  0.00           H  
ATOM    288  HB3 PRO A  19       0.923   1.165  14.170  1.00  0.00           H  
ATOM    289  HG2 PRO A  19       0.176   2.933  11.873  1.00  0.00           H  
ATOM    290  HG3 PRO A  19       0.866   3.374  13.445  1.00  0.00           H  
ATOM    291  HD2 PRO A  19       2.368   3.193  11.206  1.00  0.00           H  
ATOM    292  HD3 PRO A  19       3.006   2.787  12.812  1.00  0.00           H  
ATOM    293  N   VAL A  20       0.649  -1.267  10.501  1.00  0.00           N  
ATOM    294  CA  VAL A  20      -0.180  -1.838   9.448  1.00  0.00           C  
ATOM    295  C   VAL A  20      -0.744  -3.192   9.866  1.00  0.00           C  
ATOM    296  O   VAL A  20      -1.877  -3.535   9.528  1.00  0.00           O  
ATOM    297  CB  VAL A  20       0.614  -2.009   8.138  1.00  0.00           C  
ATOM    298  CG1 VAL A  20      -0.309  -2.422   7.002  1.00  0.00           C  
ATOM    299  CG2 VAL A  20       1.355  -0.727   7.792  1.00  0.00           C  
ATOM    300  H   VAL A  20       1.486  -1.713  10.748  1.00  0.00           H  
ATOM    301  HA  VAL A  20      -0.999  -1.159   9.262  1.00  0.00           H  
ATOM    302  HB  VAL A  20       1.343  -2.793   8.282  1.00  0.00           H  
ATOM    303 HG11 VAL A  20       0.270  -2.538   6.086  1.00  0.00           H  
ATOM    304 HG12 VAL A  20      -0.789  -3.369   7.249  1.00  0.00           H  
ATOM    305 HG13 VAL A  20      -1.070  -1.657   6.855  1.00  0.00           H  
ATOM    306 HG21 VAL A  20       1.910  -0.866   6.865  1.00  0.00           H  
ATOM    307 HG22 VAL A  20       0.639   0.086   7.668  1.00  0.00           H  
ATOM    308 HG23 VAL A  20       2.049  -0.479   8.596  1.00  0.00           H  
ATOM    309  N   LYS A  21       0.053  -3.958  10.604  1.00  0.00           N  
ATOM    310  CA  LYS A  21      -0.367  -5.274  11.070  1.00  0.00           C  
ATOM    311  C   LYS A  21      -1.249  -5.156  12.310  1.00  0.00           C  
ATOM    312  O   LYS A  21      -0.912  -5.674  13.376  1.00  0.00           O  
ATOM    313  CB  LYS A  21       0.855  -6.144  11.375  1.00  0.00           C  
ATOM    314  CG  LYS A  21       1.749  -6.383  10.169  1.00  0.00           C  
ATOM    315  CD  LYS A  21       1.520  -7.759   9.565  1.00  0.00           C  
ATOM    316  CE  LYS A  21       0.701  -7.679   8.286  1.00  0.00           C  
ATOM    317  NZ  LYS A  21      -0.738  -7.419   8.562  1.00  0.00           N  
ATOM    318  H   LYS A  21       0.945  -3.630  10.843  1.00  0.00           H  
ATOM    319  HA  LYS A  21      -0.939  -5.737  10.280  1.00  0.00           H  
ATOM    320  HB2 LYS A  21       1.442  -5.662  12.142  1.00  0.00           H  
ATOM    321  HB3 LYS A  21       0.517  -7.102  11.742  1.00  0.00           H  
ATOM    322  HG2 LYS A  21       1.537  -5.633   9.422  1.00  0.00           H  
ATOM    323  HG3 LYS A  21       2.781  -6.302  10.479  1.00  0.00           H  
ATOM    324  HD2 LYS A  21       2.476  -8.207   9.340  1.00  0.00           H  
ATOM    325  HD3 LYS A  21       0.993  -8.373  10.281  1.00  0.00           H  
ATOM    326  HE2 LYS A  21       1.092  -6.878   7.675  1.00  0.00           H  
ATOM    327  HE3 LYS A  21       0.795  -8.613   7.754  1.00  0.00           H  
ATOM    328  HZ1 LYS A  21      -1.332  -7.996   7.933  1.00  0.00           H  
ATOM    329  HZ2 LYS A  21      -0.959  -6.415   8.402  1.00  0.00           H  
ATOM    330  HZ3 LYS A  21      -0.963  -7.659   9.549  1.00  0.00           H  
ATOM    331  N   ARG A  22      -2.378  -4.472  12.164  1.00  0.00           N  
ATOM    332  CA  ARG A  22      -3.308  -4.286  13.272  1.00  0.00           C  
ATOM    333  C   ARG A  22      -4.592  -5.076  13.043  1.00  0.00           C  
ATOM    334  O   ARG A  22      -5.190  -5.597  13.985  1.00  0.00           O  
ATOM    335  CB  ARG A  22      -3.634  -2.801  13.447  1.00  0.00           C  
ATOM    336  CG  ARG A  22      -4.577  -2.518  14.606  1.00  0.00           C  
ATOM    337  CD  ARG A  22      -3.820  -2.065  15.846  1.00  0.00           C  
ATOM    338  NE  ARG A  22      -4.038  -0.650  16.133  1.00  0.00           N  
ATOM    339  CZ  ARG A  22      -3.802  -0.089  17.317  1.00  0.00           C  
ATOM    340  NH1 ARG A  22      -3.339  -0.818  18.324  1.00  0.00           N  
ATOM    341  NH2 ARG A  22      -4.029   1.206  17.494  1.00  0.00           N  
ATOM    342  H   ARG A  22      -2.591  -4.083  11.290  1.00  0.00           H  
ATOM    343  HA  ARG A  22      -2.831  -4.648  14.169  1.00  0.00           H  
ATOM    344  HB2 ARG A  22      -2.715  -2.260  13.617  1.00  0.00           H  
ATOM    345  HB3 ARG A  22      -4.094  -2.436  12.540  1.00  0.00           H  
ATOM    346  HG2 ARG A  22      -5.266  -1.740  14.315  1.00  0.00           H  
ATOM    347  HG3 ARG A  22      -5.125  -3.420  14.839  1.00  0.00           H  
ATOM    348  HD2 ARG A  22      -4.156  -2.649  16.689  1.00  0.00           H  
ATOM    349  HD3 ARG A  22      -2.764  -2.233  15.690  1.00  0.00           H  
ATOM    350  HE  ARG A  22      -4.380  -0.088  15.406  1.00  0.00           H  
ATOM    351 HH11 ARG A  22      -3.166  -1.795  18.198  1.00  0.00           H  
ATOM    352 HH12 ARG A  22      -3.164  -0.391  19.212  1.00  0.00           H  
ATOM    353 HH21 ARG A  22      -4.377   1.760  16.738  1.00  0.00           H  
ATOM    354 HH22 ARG A  22      -3.852   1.627  18.383  1.00  0.00           H  
ATOM    355  N   ARG A  23      -5.011  -5.164  11.784  1.00  0.00           N  
ATOM    356  CA  ARG A  23      -6.225  -5.891  11.431  1.00  0.00           C  
ATOM    357  C   ARG A  23      -5.890  -7.288  10.913  1.00  0.00           C  
ATOM    358  O   ARG A  23      -6.614  -7.845  10.088  1.00  0.00           O  
ATOM    359  CB  ARG A  23      -7.021  -5.116  10.379  1.00  0.00           C  
ATOM    360  CG  ARG A  23      -8.292  -4.483  10.923  1.00  0.00           C  
ATOM    361  CD  ARG A  23      -7.998  -3.556  12.090  1.00  0.00           C  
ATOM    362  NE  ARG A  23      -6.890  -2.648  11.803  1.00  0.00           N  
ATOM    363  CZ  ARG A  23      -6.993  -1.579  11.015  1.00  0.00           C  
ATOM    364  NH1 ARG A  23      -8.149  -1.282  10.437  1.00  0.00           N  
ATOM    365  NH2 ARG A  23      -5.936  -0.806  10.807  1.00  0.00           N  
ATOM    366  H   ARG A  23      -4.492  -4.729  11.076  1.00  0.00           H  
ATOM    367  HA  ARG A  23      -6.824  -5.987  12.324  1.00  0.00           H  
ATOM    368  HB2 ARG A  23      -6.397  -4.330   9.980  1.00  0.00           H  
ATOM    369  HB3 ARG A  23      -7.294  -5.787   9.578  1.00  0.00           H  
ATOM    370  HG2 ARG A  23      -8.766  -3.916  10.136  1.00  0.00           H  
ATOM    371  HG3 ARG A  23      -8.957  -5.267  11.255  1.00  0.00           H  
ATOM    372  HD2 ARG A  23      -8.882  -2.974  12.303  1.00  0.00           H  
ATOM    373  HD3 ARG A  23      -7.746  -4.155  12.954  1.00  0.00           H  
ATOM    374  HE  ARG A  23      -6.024  -2.845  12.217  1.00  0.00           H  
ATOM    375 HH11 ARG A  23      -8.950  -1.860  10.590  1.00  0.00           H  
ATOM    376 HH12 ARG A  23      -8.221  -0.477   9.847  1.00  0.00           H  
ATOM    377 HH21 ARG A  23      -5.062  -1.026  11.241  1.00  0.00           H  
ATOM    378 HH22 ARG A  23      -6.013  -0.003  10.216  1.00  0.00           H  
ATOM    379  N   ALA A  24      -4.788  -7.848  11.403  1.00  0.00           N  
ATOM    380  CA  ALA A  24      -4.359  -9.178  10.989  1.00  0.00           C  
ATOM    381  C   ALA A  24      -3.746  -9.944  12.156  1.00  0.00           C  
ATOM    382  O   ALA A  24      -4.118 -11.086  12.414  1.00  0.00           O  
ATOM    383  CB  ALA A  24      -3.366  -9.078   9.840  1.00  0.00           C  
ATOM    384  H   ALA A  24      -4.252  -7.355  12.058  1.00  0.00           H  
ATOM    385  HA  ALA A  24      -5.228  -9.715  10.637  1.00  0.00           H  
ATOM    386  HB1 ALA A  24      -3.507  -8.140   9.324  1.00  0.00           H  
ATOM    387  HB2 ALA A  24      -3.528  -9.895   9.153  1.00  0.00           H  
ATOM    388  HB3 ALA A  24      -2.360  -9.129  10.229  1.00  0.00           H  
TER     389      ALA A  24                                                      
ENDMDL                                                                          
MODEL       13                                                                  
ATOM      1  N   MET A   1      19.818   9.343 -13.714  1.00  0.00           N  
ATOM      2  CA  MET A   1      18.726  10.057 -13.003  1.00  0.00           C  
ATOM      3  C   MET A   1      18.043   9.147 -11.987  1.00  0.00           C  
ATOM      4  O   MET A   1      18.345   7.956 -11.902  1.00  0.00           O  
ATOM      5  CB  MET A   1      17.710  10.548 -14.036  1.00  0.00           C  
ATOM      6  CG  MET A   1      18.343  11.277 -15.211  1.00  0.00           C  
ATOM      7  SD  MET A   1      17.161  11.636 -16.524  1.00  0.00           S  
ATOM      8  CE  MET A   1      18.211  11.517 -17.968  1.00  0.00           C  
ATOM      9  H1  MET A   1      20.355   8.800 -13.008  1.00  0.00           H  
ATOM     10  H2  MET A   1      20.418  10.059 -14.172  1.00  0.00           H  
ATOM     11  H3  MET A   1      19.382   8.713 -14.416  1.00  0.00           H  
ATOM     12  HA  MET A   1      19.148  10.906 -12.486  1.00  0.00           H  
ATOM     13  HB2 MET A   1      17.165   9.699 -14.419  1.00  0.00           H  
ATOM     14  HB3 MET A   1      17.019  11.221 -13.552  1.00  0.00           H  
ATOM     15  HG2 MET A   1      18.759  12.208 -14.857  1.00  0.00           H  
ATOM     16  HG3 MET A   1      19.134  10.663 -15.616  1.00  0.00           H  
ATOM     17  HE1 MET A   1      18.663  10.536 -18.004  1.00  0.00           H  
ATOM     18  HE2 MET A   1      18.985  12.269 -17.914  1.00  0.00           H  
ATOM     19  HE3 MET A   1      17.619  11.674 -18.858  1.00  0.00           H  
ATOM     20  N   ALA A   2      17.119   9.715 -11.218  1.00  0.00           N  
ATOM     21  CA  ALA A   2      16.393   8.956 -10.208  1.00  0.00           C  
ATOM     22  C   ALA A   2      15.280   9.795  -9.587  1.00  0.00           C  
ATOM     23  O   ALA A   2      15.303  11.024  -9.663  1.00  0.00           O  
ATOM     24  CB  ALA A   2      17.346   8.460  -9.132  1.00  0.00           C  
ATOM     25  H   ALA A   2      16.922  10.667 -11.334  1.00  0.00           H  
ATOM     26  HA  ALA A   2      15.953   8.095 -10.691  1.00  0.00           H  
ATOM     27  HB1 ALA A   2      18.154   9.166  -9.014  1.00  0.00           H  
ATOM     28  HB2 ALA A   2      17.747   7.500  -9.421  1.00  0.00           H  
ATOM     29  HB3 ALA A   2      16.814   8.361  -8.197  1.00  0.00           H  
ATOM     30  N   PRO A   3      14.288   9.142  -8.960  1.00  0.00           N  
ATOM     31  CA  PRO A   3      13.165   9.836  -8.323  1.00  0.00           C  
ATOM     32  C   PRO A   3      13.581  10.566  -7.052  1.00  0.00           C  
ATOM     33  O   PRO A   3      14.770  10.718  -6.772  1.00  0.00           O  
ATOM     34  CB  PRO A   3      12.189   8.704  -7.995  1.00  0.00           C  
ATOM     35  CG  PRO A   3      13.047   7.495  -7.854  1.00  0.00           C  
ATOM     36  CD  PRO A   3      14.183   7.676  -8.822  1.00  0.00           C  
ATOM     37  HA  PRO A   3      12.696  10.534  -9.001  1.00  0.00           H  
ATOM     38  HB2 PRO A   3      11.668   8.930  -7.075  1.00  0.00           H  
ATOM     39  HB3 PRO A   3      11.478   8.592  -8.800  1.00  0.00           H  
ATOM     40  HG2 PRO A   3      13.422   7.426  -6.843  1.00  0.00           H  
ATOM     41  HG3 PRO A   3      12.479   6.612  -8.105  1.00  0.00           H  
ATOM     42  HD2 PRO A   3      15.093   7.262  -8.415  1.00  0.00           H  
ATOM     43  HD3 PRO A   3      13.948   7.216  -9.770  1.00  0.00           H  
ATOM     44  N   ARG A   4      12.595  11.015  -6.285  1.00  0.00           N  
ATOM     45  CA  ARG A   4      12.855  11.729  -5.041  1.00  0.00           C  
ATOM     46  C   ARG A   4      12.087  11.108  -3.888  1.00  0.00           C  
ATOM     47  O   ARG A   4      12.667  10.535  -2.966  1.00  0.00           O
[truncated: 59,617 more chars]
