# Supplementary material for: In silico approaches for predicting the half-life of natural and modified peptides in blood
Source: PLoS One. 2018 Jun 1;13(6):e0196829. doi: 10.1371/journal.pone.0196829 (PMC5983457; doi:10.1371/journal.pone.0196829)
Supplement: S3 File — (ZIP) [file pone.0196829.s009.zip › 3may2018_261_pdb_files/2070.pdb]

PFRMAT TS
TARGET pa2070
AUTHOR Raghava-GPS-serv
METHOD PEPSTR
MODEL  1  REFINED
PARENT N/A
ATOM      1  N   TYR     1     -13.049  -1.135   8.068  1.00  0.00
ATOM      2  CA  TYR     1     -11.717  -1.702   8.002  1.00  0.00
ATOM      3  CB  TYR     1     -10.955  -0.831   6.935  1.00  0.00
ATOM      4  CG  TYR     1      -9.506  -1.173   6.961  1.00  0.00
ATOM      5  CD1 TYR     1      -8.573  -0.276   7.457  1.00  0.00
ATOM      6  CE1 TYR     1      -7.219  -0.497   7.260  1.00  0.00
ATOM      7  CZ  TYR     1      -6.762  -1.586   6.466  1.00  0.00
ATOM      8  CE2 TYR     1      -7.683  -2.534   5.992  1.00  0.00
ATOM      9  CD2 TYR     1      -9.091  -2.320   6.178  1.00  0.00
ATOM     10  C   TYR     1     -11.006  -1.606   9.433  1.00  0.00
ATOM     11  O   TYR     1     -11.501  -1.140  10.470  1.00  0.00
ATOM     12  N   ARG     2      -9.861  -2.301   9.555  1.00  0.00
ATOM     13  CA  ARG     2      -9.192  -2.753  10.756  1.00  0.00
ATOM     14  CB  ARG     2      -8.377  -3.984  10.323  1.00  0.00
ATOM     15  CG  ARG     2      -7.568  -4.738  11.376  1.00  0.00
ATOM     16  CD  ARG     2      -6.047  -4.932  11.003  1.00  0.00
ATOM     17  NE  ARG     2      -5.375  -3.644  10.791  1.00  0.00
ATOM     18  CZ  ARG     2      -4.942  -3.049   9.711  1.00  0.00
ATOM     19  C   ARG     2      -8.325  -1.692  11.397  1.00  0.00
ATOM     20  O   ARG     2      -7.384  -1.952  12.185  1.00  0.00
ATOM     21  N   TRP     3      -8.638  -0.453  10.941  1.00  0.00
ATOM     22  CA  TRP     3      -8.051   0.789  11.489  1.00  0.00
ATOM     23  CB  TRP     3      -8.874   1.253  12.714  1.00  0.00
ATOM     24  CG  TRP     3      -8.629   2.679  13.110  1.00  0.00
ATOM     25  CD1 TRP     3      -8.094   3.117  14.227  1.00  0.00
ATOM     26  NE1 TRP     3      -8.012   4.488  14.195  1.00  0.00
ATOM     27  CE2 TRP     3      -8.402   4.992  12.969  1.00  0.00
ATOM     28  CZ2 TRP     3      -8.395   6.293  12.482  1.00  0.00
ATOM     29  CZ3 TRP     3      -9.599   5.483  10.552  1.00  0.00
ATOM     30  CE3 TRP     3      -9.549   4.145  11.032  1.00  0.00
ATOM     31  CD2 TRP     3      -8.922   3.892  12.284  1.00  0.00
ATOM     32  C   TRP     3      -6.538   0.798  11.570  1.00  0.00
ATOM     33  O   TRP     3      -5.738  -0.066  11.194  1.00  0.00
ATOM     34  N   TYR     4      -6.051   1.868  12.083  1.00  0.00
ATOM     35  CA  TYR     4      -4.666   2.213  12.528  1.00  0.00
ATOM     36  CB  TYR     4      -4.137   1.390  13.702  1.00  0.00
ATOM     37  CG  TYR     4      -5.032   1.287  14.925  1.00  0.00
ATOM     38  CD1 TYR     4      -5.981   0.247  14.999  1.00  0.00
ATOM     39  CE1 TYR     4      -6.855   0.085  16.076  1.00  0.00
ATOM     40  CZ  TYR     4      -6.739   0.956  17.146  1.00  0.00
ATOM     41  CE2 TYR     4      -5.856   2.004  17.148  1.00  0.00
ATOM     42  CD2 TYR     4      -4.895   2.153  16.041  1.00  0.00
ATOM     43  C   TYR     4      -3.498   2.407  11.482  1.00  0.00
ATOM     44  O   TYR     4      -2.842   3.449  11.542  1.00  0.00
ATOM     45  N   GLY     5      -3.353   1.442  10.553  1.00  0.00
ATOM     46  CA  GLY     5      -2.437   1.635   9.432  1.00  0.00
ATOM     47  C   GLY     5      -2.861   1.085   8.087  1.00  0.00
ATOM     48  O   GLY     5      -3.658   0.139   8.052  1.00  0.00
ATOM     49  N   TYR     6      -2.378   1.748   7.040  1.00  0.00
ATOM     50  CA  TYR     6      -2.677   1.510   5.622  1.00  0.00
ATOM     51  CB  TYR     6      -1.740   0.404   5.105  1.00  0.00
ATOM     52  CG  TYR     6      -1.743   0.293   3.591  1.00  0.00
ATOM     53  CD1 TYR     6      -2.552  -0.675   2.966  1.00  0.00
ATOM     54  CE1 TYR     6      -2.654  -0.724   1.546  1.00  0.00
ATOM     55  CZ  TYR     6      -2.039   0.205   0.757  1.00  0.00
ATOM     56  CE2 TYR     6      -1.173   1.169   1.323  1.00  0.00
ATOM     57  CD2 TYR     6      -1.048   1.237   2.757  1.00  0.00
ATOM     58  C   TYR     6      -4.156   1.539   5.195  1.00  0.00
ATOM     59  O   TYR     6      -5.074   1.161   5.939  1.00  0.00
ATOM     60  N   THR     7      -4.321   1.870   3.893  1.00  0.00
ATOM     61  CA  THR     7      -5.570   2.026   3.102  1.00  0.00
ATOM     62  CB  THR     7      -5.449   1.742   1.615  1.00  0.00
ATOM     63  CG2 THR     7      -6.701   2.187   0.787  1.00  0.00
ATOM     64  OG1 THR     7      -4.471   2.551   1.014  1.00  0.00
ATOM     65  C   THR     7      -6.662   1.066   3.633  1.00  0.00
ATOM     66  O   THR     7      -6.457  -0.123   3.446  1.00  0.00
ATOM     67  N   PRO     8      -7.820   1.491   4.146  1.00  0.00
ATOM     68  CD  PRO     8      -8.992   0.667   4.153  1.00  0.00
ATOM     69  CG  PRO     8     -10.113   1.573   3.583  1.00  0.00
ATOM     70  CB  PRO     8      -9.836   2.859   4.353  1.00  0.00
ATOM     71  CA  PRO     8      -8.290   2.894   4.098  1.00  0.00
ATOM     72  C   PRO     8      -7.516   3.836   5.016  1.00  0.00
ATOM     73  O   PRO     8      -7.789   5.032   4.794  1.00  0.00
ATOM     74  N   GLN     9      -6.573   3.423   5.837  1.00  0.00
ATOM     75  CA  GLN     9      -5.682   4.354   6.580  1.00  0.00
ATOM     76  CB  GLN     9      -5.284   3.738   7.896  1.00  0.00
ATOM     77  CG  GLN     9      -5.521   4.644   9.165  1.00  0.00
ATOM     78  CD  GLN     9      -4.594   5.840   9.296  1.00  0.00
ATOM     79  OE1 GLN     9      -4.825   6.822   8.608  1.00  0.00
ATOM     80  NE2 GLN     9      -3.461   5.759  10.023  1.00  0.00
ATOM     81  C   GLN     9      -4.570   4.967   5.661  1.00  0.00
ATOM     82  O   GLN     9      -3.388   4.795   5.969  1.00  0.00
ATOM     83  N   ASN    10      -5.007   5.691   4.640  1.00  0.00
ATOM     84  CA  ASN    10      -4.149   6.381   3.722  1.00  0.00
ATOM     85  CB  ASN    10      -4.921   6.279   2.370  1.00  0.00
ATOM     86  CG  ASN    10      -3.963   6.589   1.261  1.00  0.00
ATOM     87  OD1 ASN    10      -3.784   7.728   0.852  1.00  0.00
ATOM     88  ND2 ASN    10      -3.363   5.687   0.647  1.00  0.00
ATOM     89  C   ASN    10      -3.898   7.808   4.212  1.00  0.00
ATOM     90  O   ASN    10      -4.262   8.817   3.611  1.00  0.00
ATOM     91  N   VAL    11      -3.514   7.843   5.472  1.00  0.00
ATOM     92  CA  VAL    11      -3.280   9.047   6.367  1.00  0.00
ATOM     93  CB  VAL    11      -1.815   9.628   6.007  1.00  0.00
ATOM     94  CG1 VAL    11      -1.672  10.102   4.521  1.00  0.00
ATOM     95  CG2 VAL    11      -1.373  10.817   6.793  1.00  0.00
ATOM     96  C   VAL    11      -4.549   9.868   6.393  1.00  0.00
ATOM     97  O   VAL    11      -4.479  11.029   5.960  1.00  0.00
ATOM     98  N   ILE    12      -5.611   9.240   6.860  1.00  0.00
ATOM     99  CA  ILE    12      -6.961   9.630   6.603  1.00  0.00
ATOM    100  CB  ILE    12      -7.863   8.461   6.203  1.00  0.00
ATOM    101  CG2 ILE    12      -8.446   7.705   7.367  1.00  0.00
ATOM    102  CG1 ILE    12      -8.785   8.783   4.977  1.00  0.00
ATOM    103  CD1 ILE    12      -9.968   7.799   4.734  1.00  0.00
ATOM    104  C   ILE    12      -7.590  10.529   7.697  1.00  0.00
ATOM    105  O   ILE    12      -8.838  10.746   7.664  1.00  0.00
ATOM    106  N   GLY    13      -6.678  11.173   8.459  1.00  0.00
ATOM    107  CA  GLY    13      -6.978  12.304   9.358  1.00  0.00
ATOM    108  C   GLY    13      -6.926  13.690   8.628  1.00  0.00
ATOM    109  O   GLY    13      -6.852  13.809   7.401  1.00  0.00
ATOM    110  N   GLY    14      -6.760  14.755   9.477  1.00  0.00
ATOM    111  CA  GLY    14      -6.432  16.072   8.989  1.00  0.00
ATOM    112  C   GLY    14      -7.399  16.583   7.921  1.00  0.00
ATOM    113  O   GLY    14      -8.637  16.546   8.054  1.00  0.00
ATOM    114  N   GLY    15      -6.782  17.042   6.819  1.00  0.00
ATOM    115  CA  GLY    15      -7.635  17.572   5.730  1.00  0.00
ATOM    116  C   GLY    15      -8.397  16.414   4.996  1.00  0.00
ATOM    117  O   GLY    15      -9.535  16.567   4.397  1.00  0.00
ATOM    118  N   LYS    16      -7.861  15.183   5.138  1.00  0.00
ATOM    119  CA  LYS    16      -8.538  14.016   4.519  1.00  0.00
ATOM    120  CB  LYS    16      -7.373  13.077   4.284  1.00  0.00
ATOM    121  CG  LYS    16      -6.572  13.185   3.006  1.00  0.00
ATOM    122  CD  LYS    16      -5.435  12.114   3.049  1.00  0.00
ATOM    123  CE  LYS    16      -4.813  11.892   1.684  1.00  0.00
ATOM    124  NZ  LYS    16      -3.831  10.794   1.721  1.00  0.00
ATOM    125  C   LYS    16      -9.644  13.448   5.395  1.00  0.00
ATOM    126  O   LYS    16     -10.275  12.430   5.137  1.00  0.00
ATOM    127  N   LEU    17      -9.782  14.056   6.600  1.00  0.00
ATOM    128  CA  LEU    17     -10.979  13.902   7.477  1.00  0.00
ATOM    129  CB  LEU    17     -10.562  13.635   8.915  1.00  0.00
ATOM    130  CG  LEU    17     -11.662  13.563  10.012  1.00  0.00
ATOM    131  CD1 LEU    17     -12.335  14.876  10.366  1.00  0.00
ATOM    132  CD2 LEU    17     -12.823  12.639   9.619  1.00  0.00
ATOM    133  C   LEU    17     -11.956  15.043   7.033  1.00  0.00
ATOM    134  O   LEU    17     -13.111  14.799   6.823  1.00  0.00
ATOM    135  N   LEU    18     -11.384  16.249   6.780  1.00  0.00
ATOM    136  CA  LEU    18     -11.991  17.375   6.196  1.00  0.00
ATOM    137  CB  LEU    18     -12.737  18.158   7.304  1.00  0.00
ATOM    138  CG  LEU    18     -13.439  19.501   6.940  1.00  0.00
ATOM    139  CD1 LEU    18     -14.434  19.965   8.021  1.00  0.00
ATOM    140  CD2 LEU    18     -12.398  20.634   6.790  1.00  0.00
ATOM    141  C   LEU    18     -12.949  16.965   5.073  1.00  0.00
ATOM    142  O   LEU    18     -14.179  17.056   5.167  1.00  0.00
ATOM    143  N   LEU    19     -12.408  16.260   4.078  1.00  0.00
ATOM    144  CA  LEU    19     -13.184  15.983   2.836  1.00  0.00
ATOM    145  CB  LEU    19     -12.094  15.767   1.730  1.00  0.00
ATOM    146  CG  LEU    19     -12.689  15.465   0.312  1.00  0.00
ATOM    147  CD1 LEU    19     -13.603  16.595  -0.153  1.00  0.00
ATOM    148  CD2 LEU    19     -11.622  15.081  -0.782  1.00  0.00
ATOM    149  C   LEU    19     -14.249  14.832   2.980  1.00  0.00
ATOM    150  O   LEU    19     -15.176  14.631   2.081  1.00  0.00
ATOM    151  N   LYS    20     -14.380  14.053   4.116  1.00  0.00
ATOM    152  CA  LYS    20     -15.603  13.364   4.634  1.00  0.00
ATOM    153  CB  LYS    20     -15.267  12.430   5.743  1.00  0.00
ATOM    154  CG  LYS    20     -14.103  11.494   5.415  1.00  0.00
ATOM    155  CD  LYS    20     -14.013  10.381   6.484  1.00  0.00
ATOM    156  CE  LYS    20     -12.596   9.676   6.403  1.00  0.00
ATOM    157  NZ  LYS    20     -11.477  10.534   6.938  1.00  0.00
ATOM    158  C   LYS    20     -16.654  14.327   5.282  1.00  0.00
ATOM    159  O   LYS    20     -17.813  14.201   4.992  1.00  0.00
ATOM    160  N   LEU    21     -16.198  15.249   6.155  1.00  0.00
ATOM    161  CA  LEU    21     -16.938  16.265   6.845  1.00  0.00
ATOM    162  CB  LEU    21     -17.661  15.593   8.063  1.00  0.00
ATOM    163  CG  LEU    21     -16.915  14.693   8.979  1.00  0.00
ATOM    164  CD1 LEU    21     -15.688  15.482   9.464  1.00  0.00
ATOM    165  CD2 LEU    21     -17.852  14.110  10.120  1.00  0.00
ATOM    166  C   LEU    21     -17.855  17.226   6.051  1.00  0.00
ATOM    167  O   LEU    21     -19.012  17.412   6.396  1.00  0.00
ATOM    168  N   LEU    22     -17.284  17.571   4.836  1.00  0.00
ATOM    169  CA  LEU    22     -17.936  18.460   3.874  1.00  0.00
ATOM    170  CB  LEU    22     -16.835  18.789   2.800  1.00  0.00
ATOM    171  CG  LEU    22     -17.331  19.641   1.596  1.00  0.00
ATOM    172  CD1 LEU    22     -18.041  20.958   1.972  1.00  0.00
ATOM    173  CD2 LEU    22     -16.055  19.880   0.660  1.00  0.00
ATOM    174  C   LEU    22     -19.137  17.737   3.197  1.00  0.00
ATOM    175  O   LEU    22     -20.101  18.377   2.809  1.00  0.00
ATOM    176  N   LYS    23     -19.083  16.399   3.138  1.00  0.00
ATOM    177  CA  LYS    23     -20.167  15.490   2.744  1.00  0.00
ATOM    178  CB  LYS    23     -20.241  15.304   1.219  1.00  0.00
ATOM    179  CG  LYS    23     -18.923  14.695   0.625  1.00  0.00
ATOM    180  CD  LYS    23     -17.926  15.760   0.119  1.00  0.00
ATOM    181  CE  LYS    23     -16.923  15.157  -0.937  1.00  0.00
ATOM    182  NZ  LYS    23     -16.138  14.073  -0.376  1.00  0.00
ATOM    183  C   LYS    23     -21.528  15.899   3.396  1.00  0.00
ATOM    184  O   LYS    23     -22.573  15.952   2.751  1.00  0.00
ATOM    185  N   LYS    24     -21.430  16.127   4.751  1.00  0.00
ATOM    186  CA  LYS    24     -22.516  16.684   5.686  1.00  0.00
ATOM    187  CB  LYS    24     -23.603  15.624   6.026  1.00  0.00
ATOM    188  CG  LYS    24     -23.031  14.592   7.070  1.00  0.00
ATOM    189  CD  LYS    24     -23.957  13.436   7.396  1.00  0.00
ATOM    190  CE  LYS    24     -25.213  13.943   8.140  1.00  0.00
ATOM    191  NZ  LYS    24     -26.147  12.872   8.618  1.00  0.00
ATOM    192  C   LYS    24     -23.064  18.014   5.066  1.00  0.00
ATOM    193  O   LYS    24     -24.223  18.015   4.682  1.00  0.00
ATOM    194  N   LEU    25     -22.182  19.060   5.014  1.00  0.00
ATOM    195  CA  LEU    25     -22.626  20.429   4.667  1.00  0.00
ATOM    196  CB  LEU    25     -21.613  21.393   5.222  1.00  0.00
ATOM    197  CG  LEU    25     -21.632  21.436   6.778  1.00  0.00
ATOM    198  CD1 LEU    25     -20.313  21.981   7.289  1.00  0.00
ATOM    199  CD2 LEU    25     -22.810  22.257   7.268  1.00  0.00
ATOM    200  C   LEU    25     -22.814  20.691   3.184  1.00  0.00
ATOM    201  O   LEU    25     -23.423  21.701   2.805  1.00  0.00
ATOM    202  N   LEU    26     -22.456  19.787   2.333  1.00  0.00
ATOM    203  CA  LEU    26     -22.627  19.851   0.912  1.00  0.00
ATOM    204  CB  LEU    26     -21.360  19.509   0.024  1.00  0.00
ATOM    205  CG  LEU    26     -21.481  19.817  -1.452  1.00  0.00
ATOM    206  CD1 LEU    26     -21.804  21.275  -1.602  1.00  0.00
ATOM    207  CD2 LEU    26     -20.193  19.375  -2.174  1.00  0.00
ATOM    208  C   LEU    26     -23.884  19.017   0.649  1.00  0.00
ATOM    209  O   LEU    26     -25.016  19.466   0.700  1.00  0.00
ATOM    210  N   LYS    27     -23.651  17.750   0.210  1.00  0.00
ATOM    211  CA  LYS    27     -24.604  16.774  -0.351  1.00  0.00
ATOM    212  CB  LYS    27     -23.820  15.539  -0.713  1.00  0.00
ATOM    213  CG  LYS    27     -24.627  14.510  -1.665  1.00  0.00
ATOM    214  CD  LYS    27     -25.568  13.535  -0.955  1.00  0.00
ATOM    215  CE  LYS    27     -26.157  12.589  -2.024  1.00  0.00
ATOM    216  NZ  LYS    27     -27.330  11.792  -1.547  1.00  0.00
ATOM    217  C   LYS    27     -25.750  16.484   0.610  1.00  0.00
ATOM    218  O   LYS    27     -26.886  16.554   0.161  1.00  0.00
ATOM    219  N   LEU    28     -25.374  16.303   1.880  1.00  0.00
ATOM    220  CA  LEU    28     -26.288  16.117   2.997  1.00  0.00
ATOM    221  CB  LEU    28     -26.912  14.632   3.039  1.00  0.00
ATOM    222  CG  LEU    28     -27.853  14.154   4.110  1.00  0.00
ATOM    223  CD1 LEU    28     -28.019  12.633   3.991  1.00  0.00
ATOM    224  CD2 LEU    28     -27.368  14.260   5.574  1.00  0.00
ATOM    225  C   LEU    28     -27.322  17.191   3.057  1.00  0.00
ATOM    226  O   LEU    28     -28.512  16.901   2.994  1.00  0.00
ATOM    227  N   LEU    29     -26.908  18.425   3.122  1.00  0.00
ATOM    228  CA  LEU    29     -27.722  19.581   3.511  1.00  0.00
ATOM    229  CB  LEU    29     -26.728  20.641   4.079  1.00  0.00
ATOM    230  CG  LEU    29     -27.252  22.021   4.305  1.00  0.00
ATOM    231  CD1 LEU    29     -28.073  22.106   5.608  1.00  0.00
ATOM    232  CD2 LEU    29     -26.191  23.149   4.332  1.00  0.00
ATOM    233  C   LEU    29     -28.399  20.156   2.256  1.00  0.00
ATOM    234  O   LEU    29     -29.516  20.604   2.273  1.00  0.00
ATOM    235  N   LYS    30     -27.630  20.080   1.072  1.00  0.00
ATOM    236  CA  LYS    30     -28.017  20.861  -0.149  1.00  0.00
ATOM    237  CB  LYS    30     -26.844  21.853  -0.485  1.00  0.00
ATOM    238  CG  LYS    30     -26.471  22.703   0.702  1.00  0.00
ATOM    239  CD  LYS    30     -25.804  23.962   0.186  1.00  0.00
ATOM    240  CE  LYS    30     -24.854  24.726   1.184  1.00  0.00
ATOM    241  NZ  LYS    30     -23.559  24.045   1.555  1.00  0.00
ATOM    242  C   LYS    30     -28.508  20.100  -1.278  1.00  0.00
ATOM    243  O   LYS    30     -28.874  20.674  -2.294  1.00  0.00
ATOM    244  N   LYS    31     -28.610  18.762  -1.051  1.00  0.00
ATOM    245  CA  LYS    31     -29.145  17.796  -2.074  1.00  0.00
ATOM    246  CB  LYS    31     -28.081  17.262  -3.078  1.00  0.00
ATOM    247  CG  LYS    31     -27.541  18.339  -4.053  1.00  0.00
ATOM    248  CD  LYS    31     -28.534  18.718  -5.217  1.00  0.00
ATOM    249  CE  LYS    31     -28.441  20.228  -5.589  1.00  0.00
ATOM    250  NZ  LYS    31     -29.174  20.503  -6.869  1.00  0.00
ATOM    251  C   LYS    31     -29.963  16.624  -1.515  1.00  0.00
ATOM    252  O   LYS    31     -30.634  15.966  -2.263  1.00  0.00
ATOM    253  N   LYS    32     -29.863  16.338  -0.190  1.00  0.00
ATOM    254  CA  LYS    32     -30.598  15.273   0.546  1.00  0.00
ATOM    255  CB  LYS    32     -32.054  15.726   0.588  1.00  0.00
ATOM    256  CG  LYS    32     -32.406  16.993   1.195  1.00  0.00
ATOM    257  CD  LYS    32     -31.942  17.203   2.656  1.00  0.00
ATOM    258  CE  LYS    32     -32.555  18.449   3.217  1.00  0.00
ATOM    259  NZ  LYS    32     -32.123  19.682   2.412  1.00  0.00
ATOM    260  C   LYS    32     -30.385  13.822  -0.077  1.00  0.00
ATOM    261  O   LYS    32     -29.221  13.356  -0.218  1.00  0.00
ATOM    262  OXT LYS    32     -31.349  13.152  -0.441  1.00  0.00
TER
END
