# Supplementary material for: In silico approaches for predicting the half-life of natural and modified peptides in blood
Source: PLoS One. 2018 Jun 1;13(6):e0196829. doi: 10.1371/journal.pone.0196829 (PMC5983457; doi:10.1371/journal.pone.0196829)
Supplement: S3 File — (ZIP) [file pone.0196829.s009.zip › 3may2018_261_pdb_files/2077.pdb]

PFRMAT TS
TARGET pa2077
AUTHOR Raghava-GPS-serv
METHOD PEPSTR
MODEL  1  REFINED
PARENT N/A
ATOM      1  N   LYS     1      12.792 -13.762   3.413  1.00  0.00
ATOM      2  CA  LYS     1      12.865 -13.708   1.998  1.00  0.00
ATOM      3  CB  LYS     1      13.424 -15.087   1.509  1.00  0.00
ATOM      4  CG  LYS     1      12.592 -16.408   1.409  1.00  0.00
ATOM      5  CD  LYS     1      11.889 -16.895   2.705  1.00  0.00
ATOM      6  CE  LYS     1      10.483 -17.413   2.398  1.00  0.00
ATOM      7  NZ  LYS     1       9.588 -16.353   1.944  1.00  0.00
ATOM      8  C   LYS     1      11.486 -13.411   1.299  1.00  0.00
ATOM      9  O   LYS     1      10.475 -13.722   1.949  1.00  0.00
ATOM     10  N   PRO     2      11.464 -12.931   0.041  1.00  0.00
ATOM     11  CD  PRO     2      12.557 -12.439  -0.795  1.00  0.00
ATOM     12  CG  PRO     2      11.914 -11.703  -1.933  1.00  0.00
ATOM     13  CB  PRO     2      10.488 -12.348  -2.091  1.00  0.00
ATOM     14  CA  PRO     2      10.105 -12.922  -0.669  1.00  0.00
ATOM     15  C   PRO     2       9.504 -14.281  -0.870  1.00  0.00
ATOM     16  O   PRO     2      10.079 -15.353  -0.747  1.00  0.00
ATOM     17  N   THR     3       8.222 -14.279  -1.234  1.00  0.00
ATOM     18  CA  THR     3       7.338 -15.472  -1.372  1.00  0.00
ATOM     19  CB  THR     3       6.437 -15.483  -0.143  1.00  0.00
ATOM     20  CG2 THR     3       5.541 -16.759  -0.005  1.00  0.00
ATOM     21  OG1 THR     3       7.250 -15.366   1.003  1.00  0.00
ATOM     22  C   THR     3       6.468 -15.279  -2.605  1.00  0.00
ATOM     23  O   THR     3       6.052 -14.148  -2.934  1.00  0.00
ATOM     24  N   PHE     4       6.346 -16.371  -3.337  1.00  0.00
ATOM     25  CA  PHE     4       5.617 -16.389  -4.618  1.00  0.00
ATOM     26  CB  PHE     4       5.914 -17.723  -5.366  1.00  0.00
ATOM     27  CG  PHE     4       5.215 -17.614  -6.714  1.00  0.00
ATOM     28  CD1 PHE     4       3.955 -18.271  -6.924  1.00  0.00
ATOM     29  CE1 PHE     4       3.319 -18.122  -8.134  1.00  0.00
ATOM     30  CZ  PHE     4       3.974 -17.496  -9.166  1.00  0.00
ATOM     31  CE2 PHE     4       5.243 -16.908  -8.935  1.00  0.00
ATOM     32  CD2 PHE     4       5.865 -16.994  -7.752  1.00  0.00
ATOM     33  C   PHE     4       4.114 -16.116  -4.333  1.00  0.00
ATOM     34  O   PHE     4       3.512 -16.507  -3.348  1.00  0.00
ATOM     35  N   ARG     5       3.555 -15.197  -5.138  1.00  0.00
ATOM     36  CA  ARG     5       2.148 -14.709  -5.093  1.00  0.00
ATOM     37  CB  ARG     5       2.120 -13.320  -5.914  1.00  0.00
ATOM     38  CG  ARG     5       0.825 -12.470  -5.916  1.00  0.00
ATOM     39  CD  ARG     5       0.141 -12.235  -7.333  1.00  0.00
ATOM     40  NE  ARG     5      -0.165 -13.413  -8.119  1.00  0.00
ATOM     41  CZ  ARG     5      -0.628 -13.432  -9.328  1.00  0.00
ATOM     42  C   ARG     5       1.071 -15.770  -5.516  1.00  0.00
ATOM     43  O   ARG     5       0.232 -15.594  -6.390  1.00  0.00
ATOM     44  N   ARG     6       1.092 -16.936  -4.902  1.00  0.00
ATOM     45  CA  ARG     6       0.087 -18.016  -4.934  1.00  0.00
ATOM     46  CB  ARG     6       0.806 -19.256  -4.420  1.00  0.00
ATOM     47  CG  ARG     6       0.290 -20.646  -4.992  1.00  0.00
ATOM     48  CD  ARG     6       0.567 -21.876  -4.122  1.00  0.00
ATOM     49  NE  ARG     6      -0.325 -21.907  -2.873  1.00  0.00
ATOM     50  CZ  ARG     6      -0.281 -22.722  -1.901  1.00  0.00
ATOM     51  C   ARG     6      -1.206 -17.651  -4.165  1.00  0.00
ATOM     52  O   ARG     6      -1.219 -16.782  -3.323  1.00  0.00
ATOM     53  N   LEU     7      -2.277 -18.421  -4.327  1.00  0.00
ATOM     54  CA  LEU     7      -3.360 -18.316  -3.373  1.00  0.00
ATOM     55  CB  LEU     7      -4.638 -18.976  -3.918  1.00  0.00
ATOM     56  CG  LEU     7      -5.770 -18.667  -2.894  1.00  0.00
ATOM     57  CD1 LEU     7      -6.079 -17.167  -2.768  1.00  0.00
ATOM     58  CD2 LEU     7      -7.114 -19.216  -3.430  1.00  0.00
ATOM     59  C   LEU     7      -2.903 -18.911  -2.009  1.00  0.00
ATOM     60  O   LEU     7      -2.560 -20.060  -1.769  1.00  0.00
ATOM     61  N   LYS     8      -2.796 -17.960  -1.072  1.00  0.00
ATOM     62  CA  LYS     8      -2.207 -18.184   0.262  1.00  0.00
ATOM     63  CB  LYS     8      -0.660 -18.139   0.215  1.00  0.00
ATOM     64  CG  LYS     8       0.048 -16.791   0.644  1.00  0.00
ATOM     65  CD  LYS     8       0.005 -15.707  -0.473  1.00  0.00
ATOM     66  CE  LYS     8       0.083 -14.302   0.166  1.00  0.00
ATOM     67  NZ  LYS     8      -1.112 -13.968   0.955  1.00  0.00
ATOM     68  C   LYS     8      -2.802 -17.246   1.246  1.00  0.00
ATOM     69  O   LYS     8      -3.085 -16.076   0.896  1.00  0.00
ATOM     70  N   TRP     9      -2.950 -17.620   2.528  1.00  0.00
ATOM     71  CA  TRP     9      -3.575 -16.755   3.546  1.00  0.00
ATOM     72  CB  TRP     9      -3.806 -17.606   4.786  1.00  0.00
ATOM     73  CG  TRP     9      -2.601 -17.892   5.684  1.00  0.00
ATOM     74  CD1 TRP     9      -1.305 -17.739   5.487  1.00  0.00
ATOM     75  NE1 TRP     9      -0.571 -18.164   6.558  1.00  0.00
ATOM     76  CE2 TRP     9      -1.350 -18.650   7.564  1.00  0.00
ATOM     77  CZ2 TRP     9      -1.049 -19.146   8.877  1.00  0.00
ATOM     78  CZ3 TRP     9      -3.399 -19.103   9.465  1.00  0.00
ATOM     79  CE3 TRP     9      -3.675 -18.618   8.169  1.00  0.00
ATOM     80  CD2 TRP     9      -2.688 -18.368   7.131  1.00  0.00
ATOM     81  C   TRP     9      -2.774 -15.421   3.746  1.00  0.00
ATOM     82  O   TRP     9      -1.570 -15.301   3.432  1.00  0.00
ATOM     83  N   LYS    10      -3.487 -14.414   4.260  1.00  0.00
ATOM     84  CA  LYS    10      -3.034 -13.131   4.857  1.00  0.00
ATOM     85  CB  LYS    10      -2.182 -13.374   6.082  1.00  0.00
ATOM     86  CG  LYS    10      -3.000 -14.086   7.232  1.00  0.00
ATOM     87  CD  LYS    10      -2.046 -14.722   8.280  1.00  0.00
ATOM     88  CE  LYS    10      -2.856 -15.586   9.378  1.00  0.00
ATOM     89  NZ  LYS    10      -1.972 -16.147  10.446  1.00  0.00
ATOM     90  C   LYS    10      -2.564 -12.056   3.957  1.00  0.00
ATOM     91  O   LYS    10      -2.068 -12.244   2.852  1.00  0.00
ATOM     92  OXT LYS    10      -2.873 -10.886   4.169  1.00  0.00
TER
END
