# Supplementary material for: In silico approaches for predicting the half-life of natural and modified peptides in blood
Source: PLoS One. 2018 Jun 1;13(6):e0196829. doi: 10.1371/journal.pone.0196829 (PMC5983457; doi:10.1371/journal.pone.0196829)
Supplement: S3 File — (ZIP) [file pone.0196829.s009.zip › 3may2018_261_pdb_files/2078.pdb]

PFRMAT TS
TARGET d2078
AUTHOR Raghava-GPS-serv
METHOD PEPSTR
MODEL  1  REFINED
PARENT N/A
ATOM      1  N   GLY     1       4.975 -14.166   0.285  1.00  0.00
ATOM      2  CA  GLY     1       3.877 -15.112   0.059  1.00  0.00
ATOM      3  C   GLY     1       2.818 -15.232   1.212  1.00  0.00
ATOM      4  O   GLY     1       1.899 -16.058   0.983  1.00  0.00
ATOM      5  N   CYX     2       2.963 -14.468   2.262  1.00  0.00
ATOM      6  CA  CYX     2       2.158 -14.532   3.515  1.00  0.00
ATOM      7  CB  CYX     2       0.741 -13.910   3.301  1.00  0.00
ATOM      8  SG  CYX     2      -0.219 -13.540   4.795  1.00  0.00
ATOM      9  C   CYX     2       2.208 -16.025   4.035  1.00  0.00
ATOM     10  O   CYX     2       1.214 -16.619   4.222  1.00  0.00
ATOM     11  N   THR     3       3.463 -16.373   4.323  1.00  0.00
ATOM     12  CA  THR     3       3.838 -17.675   4.790  1.00  0.00
ATOM     13  CB  THR     3       5.383 -17.825   4.610  1.00  0.00
ATOM     14  CG2 THR     3       5.837 -17.853   3.173  1.00  0.00
ATOM     15  OG1 THR     3       6.044 -16.845   5.214  1.00  0.00
ATOM     16  C   THR     3       3.380 -18.028   6.237  1.00  0.00
ATOM     17  O   THR     3       2.216 -18.290   6.455  1.00  0.00
ATOM     18  N   PHE     4       4.174 -17.757   7.221  1.00  0.00
ATOM     19  CA  PHE     4       3.893 -17.909   8.707  1.00  0.00
ATOM     20  CB  PHE     4       5.128 -17.538   9.554  1.00  0.00
ATOM     21  CG  PHE     4       4.990 -17.859  11.024  1.00  0.00
ATOM     22  CD1 PHE     4       4.624 -16.955  12.028  1.00  0.00
ATOM     23  CE1 PHE     4       4.409 -17.351  13.362  1.00  0.00
ATOM     24  CZ  PHE     4       4.652 -18.635  13.704  1.00  0.00
ATOM     25  CE2 PHE     4       5.016 -19.584  12.678  1.00  0.00
ATOM     26  CD2 PHE     4       5.165 -19.179  11.355  1.00  0.00
ATOM     27  C   PHE     4       2.633 -17.288   9.183  1.00  0.00
ATOM     28  O   PHE     4       1.909 -17.789  10.060  1.00  0.00
ATOM     29  N   ARG     5       2.236 -16.192   8.577  1.00  0.00
ATOM     30  CA  ARG     5       0.914 -15.538   8.898  1.00  0.00
ATOM     31  CB  ARG     5       0.943 -14.083   8.652  1.00  0.00
ATOM     32  CG  ARG     5       0.333 -13.245   9.885  1.00  0.00
ATOM     33  CD  ARG     5      -0.029 -11.887   9.422  1.00  0.00
ATOM     34  NE  ARG     5      -1.281 -11.987   8.643  1.00  0.00
ATOM     35  CZ  ARG     5      -2.119 -11.067   8.134  1.00  0.00
ATOM     36  C   ARG     5      -0.334 -16.204   8.318  1.00  0.00
ATOM     37  O   ARG     5      -1.486 -16.071   8.843  1.00  0.00
ATOM     38  N   ARG     6      -0.247 -17.102   7.350  1.00  0.00
ATOM     39  CA  ARG     6      -1.266 -17.976   6.725  1.00  0.00
ATOM     40  CB  ARG     6      -1.685 -19.070   7.691  1.00  0.00
ATOM     41  CG  ARG     6      -0.674 -20.271   7.542  1.00  0.00
ATOM     42  CD  ARG     6      -0.590 -21.120   8.828  1.00  0.00
ATOM     43  NE  ARG     6      -0.072 -20.266   9.978  1.00  0.00
ATOM     44  CZ  ARG     6       0.242 -20.636  11.201  1.00  0.00
ATOM     45  C   ARG     6      -2.486 -17.334   6.053  1.00  0.00
ATOM     46  O   ARG     6      -2.616 -17.479   4.867  1.00  0.00
ATOM     47  N   LEU     7      -3.280 -16.552   6.804  1.00  0.00
ATOM     48  CA  LEU     7      -4.496 -15.849   6.294  1.00  0.00
ATOM     49  CB  LEU     7      -5.331 -15.386   7.515  1.00  0.00
ATOM     50  CG  LEU     7      -6.431 -14.474   7.055  1.00  0.00
ATOM     51  CD1 LEU     7      -7.275 -15.206   5.992  1.00  0.00
ATOM     52  CD2 LEU     7      -7.285 -13.929   8.171  1.00  0.00
ATOM     53  C   LEU     7      -3.971 -14.673   5.428  1.00  0.00
ATOM     54  O   LEU     7      -3.329 -13.736   5.950  1.00  0.00
ATOM     55  N   LYS     8      -4.275 -14.770   4.165  1.00  0.00
ATOM     56  CA  LYS     8      -3.805 -13.890   3.054  1.00  0.00
ATOM     57  CB  LYS     8      -3.947 -14.644   1.715  1.00  0.00
ATOM     58  CG  LYS     8      -3.275 -16.032   1.536  1.00  0.00
ATOM     59  CD  LYS     8      -1.789 -16.156   1.973  1.00  0.00
ATOM     60  CE  LYS     8      -1.402 -17.590   1.775  1.00  0.00
ATOM     61  NZ  LYS     8      -0.022 -17.778   2.158  1.00  0.00
ATOM     62  C   LYS     8      -4.413 -12.505   3.094  1.00  0.00
ATOM     63  O   LYS     8      -3.850 -11.577   2.487  1.00  0.00
ATOM     64  N   TRP     9      -5.557 -12.337   3.810  1.00  0.00
ATOM     65  CA  TRP     9      -6.425 -11.104   3.868  1.00  0.00
ATOM     66  CB  TRP     9      -7.837 -11.448   4.379  1.00  0.00
ATOM     67  CG  TRP     9      -8.610 -10.281   5.089  1.00  0.00
ATOM     68  CD1 TRP     9      -8.938 -10.299   6.369  1.00  0.00
ATOM     69  NE1 TRP     9      -9.829  -9.308   6.591  1.00  0.00
ATOM     70  CE2 TRP     9     -10.115  -8.497   5.505  1.00  0.00
ATOM     71  CZ2 TRP     9     -11.069  -7.577   5.168  1.00  0.00
ATOM     72  CZ3 TRP     9     -10.251  -7.666   2.916  1.00  0.00
ATOM     73  CE3 TRP     9      -9.388  -8.705   3.226  1.00  0.00
ATOM     74  CD2 TRP     9      -9.227  -9.089   4.573  1.00  0.00
ATOM     75  C   TRP     9      -5.767 -10.117   4.762  1.00  0.00
ATOM     76  O   TRP     9      -5.553 -10.317   5.950  1.00  0.00
ATOM     77  N   LYS    10      -5.516  -8.880   4.210  1.00  0.00
ATOM     78  CA  LYS    10      -4.658  -7.824   4.740  1.00  0.00
ATOM     79  CB  LYS    10      -5.334  -7.083   5.960  1.00  0.00
ATOM     80  CG  LYS    10      -6.498  -6.332   5.472  1.00  0.00
ATOM     81  CD  LYS    10      -7.316  -5.890   6.663  1.00  0.00
ATOM     82  CE  LYS    10      -8.247  -4.664   6.333  1.00  0.00
ATOM     83  NZ  LYS    10      -9.419  -4.918   5.493  1.00  0.00
ATOM     84  C   LYS    10      -3.204  -8.316   5.126  1.00  0.00
ATOM     85  O   LYS    10      -2.868  -8.385   6.346  1.00  0.00
ATOM     86  N   CYX    11      -2.399  -8.761   4.129  1.00  0.00
ATOM     87  CA  CYX    11      -1.011  -9.284   4.354  1.00  0.00
ATOM     88  CB  CYX    11      -1.111 -10.775   4.298  1.00  0.00
ATOM     89  SG  CYX    11       0.317 -11.553   5.093  1.00  0.00
ATOM     90  C   CYX    11      -0.071  -8.798   3.198  1.00  0.00
ATOM     91  O   CYX    11      -0.531  -8.454   2.149  1.00  0.00
ATOM     92  N   GLY    12       1.238  -8.838   3.448  1.00  0.00
ATOM     93  CA  GLY    12       2.359  -8.630   2.512  1.00  0.00
ATOM     94  C   GLY    12       2.879 -10.025   2.110  1.00  0.00
ATOM     95  O   GLY    12       2.858 -10.921   2.916  1.00  0.00
ATOM     96  OXT GLY    12       3.372 -10.211   1.000  1.00  0.00
TER
END
