# Supplementary material for: In silico approaches for predicting the half-life of natural and modified peptides in blood
Source: PLoS One. 2018 Jun 1;13(6):e0196829. doi: 10.1371/journal.pone.0196829 (PMC5983457; doi:10.1371/journal.pone.0196829)
Supplement: S3 File — (ZIP) [file pone.0196829.s009.zip › 3may2018_261_pdb_files/2079.pdb]

PFRMAT TS
TARGET d2079
AUTHOR Raghava-GPS-serv
METHOD PEPSTR
MODEL  1  REFINED
PARENT N/A
ATOM      1  N   GLY     1      12.770  -0.796   3.249  1.00  0.00
ATOM      2  CA  GLY     1      11.711  -0.744   2.178  1.00  0.00
ATOM      3  C   GLY     1      11.364  -2.108   1.527  1.00  0.00
ATOM      4  O   GLY     1      10.853  -2.223   0.401  1.00  0.00
ATOM      5  N   CYX     2      11.823  -3.136   2.252  1.00  0.00
ATOM      6  CA  CYX     2      11.649  -4.521   1.840  1.00  0.00
ATOM      7  CB  CYX     2      12.630  -5.415   2.553  1.00  0.00
ATOM      8  SG  CYX     2      12.586  -7.118   1.786  1.00  0.00
ATOM      9  C   CYX     2      10.243  -5.161   1.814  1.00  0.00
ATOM     10  O   CYX     2       9.799  -5.717   0.814  1.00  0.00
ATOM     11  N   LYS     3       9.540  -5.047   2.937  1.00  0.00
ATOM     12  CA  LYS     3       8.218  -5.657   3.075  1.00  0.00
ATOM     13  CB  LYS     3       8.369  -6.684   4.246  1.00  0.00
ATOM     14  CG  LYS     3       7.302  -7.787   4.224  1.00  0.00
ATOM     15  CD  LYS     3       6.799  -8.289   5.573  1.00  0.00
ATOM     16  CE  LYS     3       5.712  -7.383   6.388  1.00  0.00
ATOM     17  NZ  LYS     3       4.461  -7.087   5.665  1.00  0.00
ATOM     18  C   LYS     3       6.935  -4.818   3.243  1.00  0.00
ATOM     19  O   LYS     3       6.158  -5.222   4.142  1.00  0.00
ATOM     20  N   PRO     4       6.749  -3.661   2.492  1.00  0.00
ATOM     21  CD  PRO     4       7.610  -3.080   1.479  1.00  0.00
ATOM     22  CG  PRO     4       6.720  -2.176   0.649  1.00  0.00
ATOM     23  CB  PRO     4       5.677  -1.643   1.545  1.00  0.00
ATOM     24  CA  PRO     4       5.484  -2.817   2.530  1.00  0.00
ATOM     25  C   PRO     4       4.213  -3.636   2.240  1.00  0.00
ATOM     26  O   PRO     4       4.211  -4.402   1.309  1.00  0.00
ATOM     27  N   THR     5       3.172  -3.453   3.061  1.00  0.00
ATOM     28  CA  THR     5       1.878  -4.244   2.994  1.00  0.00
ATOM     29  CB  THR     5       0.770  -3.480   2.205  1.00  0.00
ATOM     30  CG2 THR     5       0.220  -2.326   3.105  1.00  0.00
ATOM     31  OG1 THR     5       1.166  -3.159   0.894  1.00  0.00
ATOM     32  C   THR     5       2.029  -5.682   2.628  1.00  0.00
ATOM     33  O   THR     5       2.430  -6.580   3.367  1.00  0.00
ATOM     34  N   PHE     6       1.730  -6.085   1.393  1.00  0.00
ATOM     35  CA  PHE     6       2.011  -7.455   0.894  1.00  0.00
ATOM     36  CB  PHE     6       0.739  -8.014   0.267  1.00  0.00
ATOM     37  CG  PHE     6       0.396  -7.470  -1.125  1.00  0.00
ATOM     38  CD1 PHE     6       0.850  -8.109  -2.317  1.00  0.00
ATOM     39  CE1 PHE     6       0.508  -7.571  -3.552  1.00  0.00
ATOM     40  CZ  PHE     6      -0.254  -6.342  -3.676  1.00  0.00
ATOM     41  CE2 PHE     6      -0.588  -5.627  -2.490  1.00  0.00
ATOM     42  CD2 PHE     6      -0.322  -6.226  -1.239  1.00  0.00
ATOM     43  C   PHE     6       3.210  -7.585  -0.030  1.00  0.00
ATOM     44  O   PHE     6       3.363  -8.638  -0.620  1.00  0.00
ATOM     45  N   ARG     7       4.044  -6.556  -0.243  1.00  0.00
ATOM     46  CA  ARG     7       4.902  -6.521  -1.457  1.00  0.00
ATOM     47  CB  ARG     7       4.997  -5.072  -1.929  1.00  0.00
ATOM     48  CG  ARG     7       5.503  -4.976  -3.391  1.00  0.00
ATOM     49  CD  ARG     7       6.707  -4.030  -3.655  1.00  0.00
ATOM     50  NE  ARG     7       7.908  -4.311  -2.880  1.00  0.00
ATOM     51  CZ  ARG     7       8.726  -3.505  -2.219  1.00  0.00
ATOM     52  C   ARG     7       6.220  -7.283  -1.307  1.00  0.00
ATOM     53  O   ARG     7       7.391  -6.813  -1.546  1.00  0.00
ATOM     54  N   ARG     8       6.062  -8.512  -0.750  1.00  0.00
ATOM     55  CA  ARG     8       7.072  -9.523  -0.417  1.00  0.00
ATOM     56  CB  ARG     8       7.991  -9.068   0.828  1.00  0.00
ATOM     57  CG  ARG     8       9.387  -8.890   0.491  1.00  0.00
ATOM     58  CD  ARG     8      10.176 -10.203   0.815  1.00  0.00
ATOM     59  NE  ARG     8       9.925 -11.275  -0.210  1.00  0.00
ATOM     60  CZ  ARG     8      10.534 -11.360  -1.326  1.00  0.00
ATOM     61  C   ARG     8       6.431 -10.919  -0.099  1.00  0.00
ATOM     62  O   ARG     8       7.156 -11.835   0.252  1.00  0.00
ATOM     63  N   LEU     9       5.090 -11.112  -0.233  1.00  0.00
ATOM     64  CA  LEU     9       4.372 -12.400   0.055  1.00  0.00
ATOM     65  CB  LEU     9       2.867 -11.997   0.127  1.00  0.00
ATOM     66  CG  LEU     9       1.811 -13.019   0.722  1.00  0.00
ATOM     67  CD1 LEU     9       2.159 -13.299   2.188  1.00  0.00
ATOM     68  CD2 LEU     9       0.436 -12.496   0.725  1.00  0.00
ATOM     69  C   LEU     9       4.612 -13.473  -1.079  1.00  0.00
ATOM     70  O   LEU     9       3.648 -14.150  -1.524  1.00  0.00
ATOM     71  N   LYS    10       5.899 -13.743  -1.384  1.00  0.00
ATOM     72  CA  LYS    10       6.328 -14.922  -2.186  1.00  0.00
ATOM     73  CB  LYS    10       6.442 -14.597  -3.690  1.00  0.00
ATOM     74  CG  LYS    10       6.155 -15.822  -4.616  1.00  0.00
ATOM     75  CD  LYS    10       4.772 -16.428  -4.708  1.00  0.00
ATOM     76  CE  LYS    10       3.852 -15.330  -5.279  1.00  0.00
ATOM     77  NZ  LYS    10       3.014 -14.644  -4.213  1.00  0.00
ATOM     78  C   LYS    10       7.631 -15.471  -1.680  1.00  0.00
ATOM     79  O   LYS    10       8.446 -14.694  -1.304  1.00  0.00
ATOM     80  N   TRP    11       7.793 -16.809  -1.829  1.00  0.00
ATOM     81  CA  TRP    11       8.921 -17.679  -1.327  1.00  0.00
ATOM     82  CB  TRP    11      10.097 -17.523  -2.284  1.00  0.00
ATOM     83  CG  TRP    11      11.339 -18.275  -1.979  1.00  0.00
ATOM     84  CD1 TRP    11      12.558 -17.807  -2.091  1.00  0.00
ATOM     85  NE1 TRP    11      13.486 -18.695  -1.645  1.00  0.00
ATOM     86  CE2 TRP    11      12.900 -19.979  -1.532  1.00  0.00
ATOM     87  CZ2 TRP    11      13.443 -21.238  -1.206  1.00  0.00
ATOM     88  CZ3 TRP    11      11.177 -22.126  -1.435  1.00  0.00
ATOM     89  CE3 TRP    11      10.667 -20.832  -1.690  1.00  0.00
ATOM     90  CD2 TRP    11      11.472 -19.713  -1.673  1.00  0.00
ATOM     91  C   TRP    11       9.304 -17.630   0.166  1.00  0.00
ATOM     92  O   TRP    11       9.369 -18.674   0.768  1.00  0.00
ATOM     93  N   LYS    12       9.389 -16.410   0.643  1.00  0.00
ATOM     94  CA  LYS    12       9.475 -16.018   2.112  1.00  0.00
ATOM     95  CB  LYS    12      10.839 -16.219   2.837  1.00  0.00
ATOM     96  CG  LYS    12      11.249 -17.693   3.082  1.00  0.00
ATOM     97  CD  LYS    12      12.277 -18.248   2.114  1.00  0.00
ATOM     98  CE  LYS    12      12.479 -19.756   2.357  1.00  0.00
ATOM     99  NZ  LYS    12      11.782 -20.574   1.321  1.00  0.00
ATOM    100  C   LYS    12       8.972 -14.555   2.284  1.00  0.00
ATOM    101  O   LYS    12       9.050 -13.790   1.360  1.00  0.00
ATOM    102  N   TYR    13       8.349 -14.256   3.425  1.00  0.00
ATOM    103  CA  TYR    13       7.960 -12.945   3.853  1.00  0.00
ATOM    104  CB  TYR    13       6.571 -13.087   4.572  1.00  0.00
ATOM    105  CG  TYR    13       5.563 -11.957   4.636  1.00  0.00
ATOM    106  CD1 TYR    13       4.770 -11.743   5.790  1.00  0.00
ATOM    107  CE1 TYR    13       3.757 -10.756   5.692  1.00  0.00
ATOM    108  CZ  TYR    13       3.576  -9.960   4.504  1.00  0.00
ATOM    109  CE2 TYR    13       4.322 -10.236   3.349  1.00  0.00
ATOM    110  CD2 TYR    13       5.280 -11.295   3.404  1.00  0.00
ATOM    111  C   TYR    13       8.986 -12.288   4.735  1.00  0.00
ATOM    112  O   TYR    13       9.096 -11.049   4.681  1.00  0.00
ATOM    113  N   LYS    14       9.732 -13.083   5.509  1.00  0.00
ATOM    114  CA  LYS    14      10.906 -12.495   6.287  1.00  0.00
ATOM    115  CB  LYS    14      11.366 -13.530   7.395  1.00  0.00
ATOM    116  CG  LYS    14      12.580 -13.078   8.146  1.00  0.00
ATOM    117  CD  LYS    14      12.361 -11.772   8.942  1.00  0.00
ATOM    118  CE  LYS    14      13.379 -11.485  10.001  1.00  0.00
ATOM    119  NZ  LYS    14      14.572 -11.009   9.310  1.00  0.00
ATOM    120  C   LYS    14      12.039 -12.183   5.315  1.00  0.00
ATOM    121  O   LYS    14      12.569 -13.029   4.604  1.00  0.00
ATOM    122  N   CYX    15      12.390 -10.918   5.144  1.00  0.00
ATOM    123  CA  CYX    15      13.653 -10.377   4.519  1.00  0.00
ATOM    124  CB  CYX    15      13.489  -8.908   4.086  1.00  0.00
ATOM    125  SG  CYX    15      11.976  -8.460   3.207  1.00  0.00
ATOM    126  C   CYX    15      14.797 -10.542   5.555  1.00  0.00
ATOM    127  O   CYX    15      14.534 -10.314   6.718  1.00  0.00
ATOM    128  N   GLY    16      15.917 -11.094   5.152  1.00  0.00
ATOM    129  CA  GLY    16      17.122 -11.369   5.834  1.00  0.00
ATOM    130  C   GLY    16      16.863 -12.498   6.865  1.00  0.00
ATOM    131  O   GLY    16      16.630 -12.310   8.042  1.00  0.00
ATOM    132  OXT GLY    16      16.762 -13.667   6.498  1.00  0.00
TER
END
