# Supplementary material for: In silico approaches for predicting the half-life of natural and modified peptides in blood
Source: PLoS One. 2018 Jun 1;13(6):e0196829. doi: 10.1371/journal.pone.0196829 (PMC5983457; doi:10.1371/journal.pone.0196829)
Supplement: S3 File — (ZIP) [file pone.0196829.s009.zip › 3may2018_261_pdb_files/2081.pdb]

HEADER    HORMONE                                 17-OCT-77   1GCN              
TITLE     X-RAY ANALYSIS OF GLUCAGON AND ITS RELATIONSHIP TO RECEPTOR           
TITLE    2 BINDING                                                              
COMPND    MOL_ID: 1;                                                            
COMPND   2 MOLECULE: GLUCAGON;                                                  
COMPND   3 CHAIN: A;                                                            
COMPND   4 ENGINEERED: YES                                                      
SOURCE    MOL_ID: 1;                                                            
SOURCE   2 ORGANISM_SCIENTIFIC: SUS SCROFA;                                     
SOURCE   3 ORGANISM_COMMON: PIG;                                                
SOURCE   4 ORGANISM_TAXID: 9823                                                 
KEYWDS    HORMONE                                                               
EXPDTA    X-RAY DIFFRACTION                                                     
AUTHOR    T.L.BLUNDELL,K.SASAKI,S.DOCKERILL,I.J.TICKLE                          
REVDAT   6   24-FEB-09 1GCN    1       VERSN                                    
REVDAT   5   30-SEP-83 1GCN    1       REVDAT                                   
REVDAT   4   31-DEC-80 1GCN    1       REMARK                                   
REVDAT   3   22-OCT-79 1GCN    3       ATOM                                     
REVDAT   2   29-AUG-79 1GCN    3       CRYST1                                   
REVDAT   1   28-NOV-77 1GCN    0                                                
JRNL        AUTH   K.SASAKI,S.DOCKERILL,D.A.ADAMIAK,I.J.TICKLE,                 
JRNL        AUTH 2 T.BLUNDELL                                                   
JRNL        TITL   X-RAY ANALYSIS OF GLUCAGON AND ITS RELATIONSHIP TO           
JRNL        TITL 2 RECEPTOR BINDING.                                            
JRNL        REF    NATURE                        V. 257   751 1975              
JRNL        REFN                   ISSN 0028-0836                               
JRNL        PMID   171582                                                       
JRNL        DOI    10.1038/257751A0                                             
REMARK   1                                                                      
REMARK   1 REFERENCE 1                                                          
REMARK   1  EDIT   M.O.DAYHOFF                                                  
REMARK   1  REF    ATLAS OF PROTEIN SEQUENCE     V.   5   125 1976              
REMARK   1  REF  2 AND STRUCTURE,SUPPLEMENT 2                                   
REMARK   1  PUBL   NATIONAL BIOMEDICAL RESEARCH FOUNDATION, SILVER              
REMARK   1  PUBL 2 SPRING,MD.                                                   
REMARK   1  REFN                   ISSN 0-912466-05-7                           
REMARK   2                                                                      
REMARK   2 RESOLUTION.    3.00 ANGSTROMS.                                       
REMARK   3                                                                      
REMARK   3 REFINEMENT.                                                          
REMARK   3   PROGRAM     : NULL                                                 
REMARK   3   AUTHORS     : NULL                                                 
REMARK   3                                                                      
REMARK   3  DATA USED IN REFINEMENT.                                            
REMARK   3   RESOLUTION RANGE HIGH (ANGSTROMS) : 3.00                           
REMARK   3   RESOLUTION RANGE LOW  (ANGSTROMS) : NULL                           
REMARK   3   DATA CUTOFF            (SIGMA(F)) : NULL                           
REMARK   3   DATA CUTOFF HIGH         (ABS(F)) : NULL                           
REMARK   3   DATA CUTOFF LOW          (ABS(F)) : NULL                           
REMARK   3   COMPLETENESS (WORKING+TEST)   (%) : NULL                           
REMARK   3   NUMBER OF REFLECTIONS             : NULL                           
REMARK   3                                                                      
REMARK   3  FIT TO DATA USED IN REFINEMENT.                                     
REMARK   3   CROSS-VALIDATION METHOD          : NULL                            
REMARK   3   FREE R VALUE TEST SET SELECTION  : NULL                            
REMARK   3   R VALUE            (WORKING SET) : NULL                            
REMARK   3   FREE R VALUE                     : NULL                            
REMARK   3   FREE R VALUE TEST SET SIZE   (%) : NULL                            
REMARK   3   FREE R VALUE TEST SET COUNT      : NULL                            
REMARK   3   ESTIMATED ERROR OF FREE R VALUE  : NULL                            
REMARK   3                                                                      
REMARK   3  FIT IN THE HIGHEST RESOLUTION BIN.                                  
REMARK   3   TOTAL NUMBER OF BINS USED           : NULL                         
REMARK   3   BIN RESOLUTION RANGE HIGH       (A) : NULL                         
REMARK   3   BIN RESOLUTION RANGE LOW        (A) : NULL                         
REMARK   3   BIN COMPLETENESS (WORKING+TEST) (%) : NULL                         
REMARK   3   REFLECTIONS IN BIN    (WORKING SET) : NULL                         
REMARK   3   BIN R VALUE           (WORKING SET) : NULL                         
REMARK   3   BIN FREE R VALUE                    : NULL                         
REMARK   3   BIN FREE R VALUE TEST SET SIZE  (%) : NULL                         
REMARK   3   BIN FREE R VALUE TEST SET COUNT     : NULL                         
REMARK   3   ESTIMATED ERROR OF BIN FREE R VALUE : NULL                         
REMARK   3                                                                      
REMARK   3  NUMBER OF NON-HYDROGEN ATOMS USED IN REFINEMENT.                    
REMARK   3   PROTEIN ATOMS            : 246                                     
REMARK   3   NUCLEIC ACID ATOMS       : 0                                       
REMARK   3   HETEROGEN ATOMS          : 0                                       
REMARK   3   SOLVENT ATOMS            : 0                                       
REMARK   3                                                                      
REMARK   3  B VALUES.                                                           
REMARK   3   FROM WILSON PLOT           (A**2) : NULL                           
REMARK   3   MEAN B VALUE      (OVERALL, A**2) : NULL                           
REMARK   3   OVERALL ANISOTROPIC B VALUE.                                       
REMARK   3    B11 (A**2) : NULL                                                 
REMARK   3    B22 (A**2) : NULL                                                 
REMARK   3    B33 (A**2) : NULL                                                 
REMARK   3    B12 (A**2) : NULL                                                 
REMARK   3    B13 (A**2) : NULL                                                 
REMARK   3    B23 (A**2) : NULL                                                 
REMARK   3                                                                      
REMARK   3  ESTIMATED COORDINATE ERROR.                                         
REMARK   3   ESD FROM LUZZATI PLOT        (A) : NULL                            
REMARK   3   ESD FROM SIGMAA              (A) : NULL                            
REMARK   3   LOW RESOLUTION CUTOFF        (A) : NULL                            
REMARK   3                                                                      
REMARK   3  CROSS-VALIDATED ESTIMATED COORDINATE ERROR.                         
REMARK   3   ESD FROM C-V LUZZATI PLOT    (A) : NULL                            
REMARK   3   ESD FROM C-V SIGMAA          (A) : NULL                            
REMARK   3                                                                      
REMARK   3  RMS DEVIATIONS FROM IDEAL VALUES.                                   
REMARK   3   BOND LENGTHS                 (A) : NULL                            
REMARK   3   BOND ANGLES            (DEGREES) : NULL                            
REMARK   3   DIHEDRAL ANGLES        (DEGREES) : NULL                            
REMARK   3   IMPROPER ANGLES        (DEGREES) : NULL                            
REMARK   3                                                                      
REMARK   3  ISOTROPIC THERMAL MODEL : NULL                                      
REMARK   3                                                                      
REMARK   3  ISOTROPIC THERMAL FACTOR RESTRAINTS.    RMS    SIGMA                
REMARK   3   MAIN-CHAIN BOND              (A**2) : NULL  ; NULL                 
REMARK   3   MAIN-CHAIN ANGLE             (A**2) : NULL  ; NULL                 
REMARK   3   SIDE-CHAIN BOND              (A**2) : NULL  ; NULL                 
REMARK   3   SIDE-CHAIN ANGLE             (A**2) : NULL  ; NULL                 
REMARK   3                                                                      
REMARK   3  NCS MODEL : NULL                                                    
REMARK   3                                                                      
REMARK   3  NCS RESTRAINTS.                         RMS   SIGMA/WEIGHT          
REMARK   3   GROUP  1  POSITIONAL            (A) : NULL  ; NULL                 
REMARK   3   GROUP  1  B-FACTOR           (A**2) : NULL  ; NULL                 
REMARK   3                                                                      
REMARK   3  PARAMETER FILE  1  : NULL                                           
REMARK   3  TOPOLOGY FILE  1   : NULL                                           
REMARK   3                                                                      
REMARK   3  OTHER REFINEMENT REMARKS: NULL                                      
REMARK   4                                                                      
REMARK   4 1GCN COMPLIES WITH FORMAT V. 3.15, 01-DEC-08                         
REMARK 100                                                                      
REMARK 100 THIS ENTRY HAS BEEN PROCESSED BY BNL.                                
REMARK 200                                                                      
REMARK 200 EXPERIMENTAL DETAILS                                                 
REMARK 200  EXPERIMENT TYPE                : X-RAY DIFFRACTION                  
REMARK 200  DATE OF DATA COLLECTION        : NULL                               
REMARK 200  TEMPERATURE           (KELVIN) : NULL                               
REMARK 200  PH                             : NULL                               
REMARK 200  NUMBER OF CRYSTALS USED        : NULL                               
REMARK 200                                                                      
REMARK 200  SYNCHROTRON              (Y/N) : NULL                               
REMARK 200  RADIATION SOURCE               : NULL                               
REMARK 200  BEAMLINE                       : NULL                               
REMARK 200  X-RAY GENERATOR MODEL          : NULL                               
REMARK 200  MONOCHROMATIC OR LAUE    (M/L) : NULL                               
REMARK 200  WAVELENGTH OR RANGE        (A) : NULL                               
REMARK 200  MONOCHROMATOR                  : NULL                               
REMARK 200  OPTICS                         : NULL                               
REMARK 200                                                                      
REMARK 200  DETECTOR TYPE                  : NULL                               
REMARK 200  DETECTOR MANUFACTURER          : NULL                               
REMARK 200  INTENSITY-INTEGRATION SOFTWARE : NULL                               
REMARK 200  DATA SCALING SOFTWARE          : NULL                               
REMARK 200                                                                      
REMARK 200  NUMBER OF UNIQUE REFLECTIONS   : NULL                               
REMARK 200  RESOLUTION RANGE HIGH      (A) : NULL                               
REMARK 200  RESOLUTION RANGE LOW       (A) : NULL                               
REMARK 200  REJECTION CRITERIA  (SIGMA(I)) : NULL                               
REMARK 200                                                                      
REMARK 200 OVERALL.                                                             
REMARK 200  COMPLETENESS FOR RANGE     (%) : NULL                               
REMARK 200  DATA REDUNDANCY                : NULL                               
REMARK 200  R MERGE                    (I) : NULL                               
REMARK 200  R SYM                      (I) : NULL                               
REMARK 200  <I/SIGMA(I)> FOR THE DATA SET  : NULL                               
REMARK 200                                                                      
REMARK 200 IN THE HIGHEST RESOLUTION SHELL.                                     
REMARK 200  HIGHEST RESOLUTION SHELL, RANGE HIGH (A) : NULL                     
REMARK 200  HIGHEST RESOLUTION SHELL, RANGE LOW  (A) : NULL                     
REMARK 200  COMPLETENESS FOR SHELL     (%) : NULL                               
REMARK 200  DATA REDUNDANCY IN SHELL       : NULL                               
REMARK 200  R MERGE FOR SHELL          (I) : NULL                               
REMARK 200  R SYM FOR SHELL            (I) : NULL                               
REMARK 200  <I/SIGMA(I)> FOR SHELL         : NULL                               
REMARK 200                                                                      
REMARK 200 DIFFRACTION PROTOCOL: NULL                                           
REMARK 200 METHOD USED TO DETERMINE THE STRUCTURE: NULL                         
REMARK 200 SOFTWARE USED: NULL                                                  
REMARK 200 STARTING MODEL: NULL                                                 
REMARK 200                                                                      
REMARK 200 REMARK: NULL                                                         
REMARK 280                                                                      
REMARK 280 CRYSTAL                                                              
REMARK 280 SOLVENT CONTENT, VS   (%): 50.74                                     
REMARK 280 MATTHEWS COEFFICIENT, VM (ANGSTROMS**3/DA): 2.50                     
REMARK 280                                                                      
REMARK 280 CRYSTALLIZATION CONDITIONS: NULL                                     
REMARK 290                                                                      
REMARK 290 CRYSTALLOGRAPHIC SYMMETRY                                            
REMARK 290 SYMMETRY OPERATORS FOR SPACE GROUP: P 21 3                           
REMARK 290                                                                      
REMARK 290      SYMOP   SYMMETRY                                                
REMARK 290     NNNMMM   OPERATOR                                                
REMARK 290       1555   X,Y,Z                                                   
REMARK 290       2555   -X+1/2,-Y,Z+1/2                                         
REMARK 290       3555   -X,Y+1/2,-Z+1/2                                         
REMARK 290       4555   X+1/2,-Y+1/2,-Z                                         
REMARK 290       5555   Z,X,Y                                                   
REMARK 290       6555   Z+1/2,-X+1/2,-Y                                         
REMARK 290       7555   -Z+1/2,-X,Y+1/2                                         
REMARK 290       8555   -Z,X+1/2,-Y+1/2                                         
REMARK 290       9555   Y,Z,X                                                   
REMARK 290      10555   -Y,Z+1/2,-X+1/2                                         
REMARK 290      11555   Y+1/2,-Z+1/2,-X                                         
REMARK 290      12555   -Y+1/2,-Z,X+1/2                                         
REMARK 290                                                                      
REMARK 290     WHERE NNN -> OPERATOR NUMBER                                     
REMARK 290           MMM -> TRANSLATION VECTOR                                  
REMARK 290                                                                      
REMARK 290 CRYSTALLOGRAPHIC SYMMETRY TRANSFORMATIONS                            
REMARK 290 THE FOLLOWING TRANSFORMATIONS OPERATE ON THE ATOM/HETATM             
REMARK 290 RECORDS IN THIS ENTRY TO PRODUCE CRYSTALLOGRAPHICALLY                
REMARK 290 RELATED MOLECULES.                                                   
REMARK 290   SMTRY1   1  1.000000  0.000000  0.000000        0.00000            
REMARK 290   SMTRY2   1  0.000000  1.000000  0.000000        0.00000            
REMARK 290   SMTRY3   1  0.000000  0.000000  1.000000        0.00000            
REMARK 290   SMTRY1   2 -1.000000  0.000000  0.000000       23.55000            
REMARK 290   SMTRY2   2  0.000000 -1.000000  0.000000        0.00000            
REMARK 290   SMTRY3   2  0.000000  0.000000  1.000000       23.55000            
REMARK 290   SMTRY1   3 -1.000000  0.000000  0.000000        0.00000            
REMARK 290   SMTRY2   3  0.000000  1.000000  0.000000       23.55000            
REMARK 290   SMTRY3   3  0.000000  0.000000 -1.000000       23.55000            
REMARK 290   SMTRY1   4  1.000000  0.000000  0.000000       23.55000            
REMARK 290   SMTRY2   4  0.000000 -1.000000  0.000000       23.55000            
REMARK 290   SMTRY3   4  0.000000  0.000000 -1.000000        0.00000            
REMARK 290   SMTRY1   5  0.000000  0.000000  1.000000        0.00000            
REMARK 290   SMTRY2   5  1.000000  0.000000  0.000000        0.00000            
REMARK 290   SMTRY3   5  0.000000  1.000000  0.000000        0.00000            
REMARK 290   SMTRY1   6  0.000000  0.000000  1.000000       23.55000            
REMARK 290   SMTRY2   6 -1.000000  0.000000  0.000000       23.55000            
REMARK 290   SMTRY3   6  0.000000 -1.000000  0.000000        0.00000            
REMARK 290   SMTRY1   7  0.000000  0.000000 -1.000000       23.55000            
REMARK 290   SMTRY2   7 -1.000000  0.000000  0.000000        0.00000            
REMARK 290   SMTRY3   7  0.000000  1.000000  0.000000       23.55000            
REMARK 290   SMTRY1   8  0.000000  0.000000 -1.000000        0.00000            
REMARK 290   SMTRY2   8  1.000000  0.000000  0.000000       23.55000            
REMARK 290   SMTRY3   8  0.000000 -1.000000  0.000000       23.55000            
REMARK 290   SMTRY1   9  0.000000  1.000000  0.000000        0.00000            
REMARK 290   SMTRY2   9  0.000000  0.000000  1.000000        0.00000            
REMARK 290   SMTRY3   9  1.000000  0.000000  0.000000        0.00000            
REMARK 290   SMTRY1  10  0.000000 -1.000000  0.000000        0.00000            
REMARK 290   SMTRY2  10  0.000000  0.000000  1.000000       23.55000            
REMARK 290   SMTRY3  10 -1.000000  0.000000  0.000000       23.55000            
REMARK 290   SMTRY1  11  0.000000  1.000000  0.000000       23.55000            
REMARK 290   SMTRY2  11  0.000000  0.000000 -1.000000       23.55000            
REMARK 290   SMTRY3  11 -1.000000  0.000000  0.000000        0.00000            
REMARK 290   SMTRY1  12  0.000000 -1.000000  0.000000       23.55000            
REMARK 290   SMTRY2  12  0.000000  0.000000 -1.000000        0.00000            
REMARK 290   SMTRY3  12  1.000000  0.000000  0.000000       23.55000            
REMARK 290                                                                      
REMARK 290 REMARK: NULL                                                         
REMARK 300                                                                      
REMARK 300 BIOMOLECULE: 1                                                       
REMARK 300 SEE REMARK 350 FOR THE AUTHOR PROVIDED AND/OR PROGRAM                
REMARK 300 GENERATED ASSEMBLY INFORMATION FOR THE STRUCTURE IN                  
REMARK 300 THIS ENTRY. THE REMARK MAY ALSO PROVIDE INFORMATION ON               
REMARK 300 BURIED SURFACE AREA.                                                 
REMARK 350                                                                      
REMARK 350 COORDINATES FOR A COMPLETE MULTIMER REPRESENTING THE KNOWN           
REMARK 350 BIOLOGICALLY SIGNIFICANT OLIGOMERIZATION STATE OF THE                
REMARK 350 MOLECULE CAN BE GENERATED BY APPLYING BIOMT TRANSFORMATIONS          
REMARK 350 GIVEN BELOW.  BOTH NON-CRYSTALLOGRAPHIC AND                          
REMARK 350 CRYSTALLOGRAPHIC OPERATIONS ARE GIVEN.                               
REMARK 350                                                                      
REMARK 350 BIOMOLECULE: 1                                                       
REMARK 350 AUTHOR DETERMINED BIOLOGICAL UNIT: MONOMERIC                         
REMARK 350 APPLY THE FOLLOWING TO CHAINS: A                                     
REMARK 350   BIOMT1   1  1.000000  0.000000  0.000000        0.00000            
REMARK 350   BIOMT2   1  0.000000  1.000000  0.000000        0.00000            
REMARK 350   BIOMT3   1  0.000000  0.000000  1.000000        0.00000            
REMARK 500                                                                      
REMARK 500 GEOMETRY AND STEREOCHEMISTRY                                         
REMARK 500 SUBTOPIC: COVALENT BOND LENGTHS                                      
REMARK 500                                                                      
REMARK 500 THE STEREOCHEMICAL PARAMETERS OF THE FOLLOWING RESIDUES              
REMARK 500 HAVE VALUES WHICH DEVIATE FROM EXPECTED VALUES BY MORE               
REMARK 500 THAN 6*RMSD (M=MODEL NUMBER; RES=RESIDUE NAME; C=CHAIN               
REMARK 500 IDENTIFIER; SSEQ=SEQUENCE NUMBER; I=INSERTION CODE).                 
REMARK 500                                                                      
REMARK 500 STANDARD TABLE:                                                      
REMARK 500 FORMAT: (10X,I3,1X,2(A3,1X,A1,I4,A1,1X,A4,3X),1X,F6.3)               
REMARK 500                                                                      
REMARK 500 EXPECTED VALUES PROTEIN: ENGH AND HUBER, 1999                        
REMARK 500 EXPECTED VALUES NUCLEIC ACID: CLOWNEY ET AL 1996                     
REMARK 500                                                                      
REMARK 500  M RES CSSEQI ATM1   RES CSSEQI ATM2   DEVIATION                     
REMARK 500    TYR A  10   CZ    TYR A  10   OH     -0.387                       
REMARK 500    TRP A  25   CD1   TRP A  25   NE1     0.287                       
REMARK 500    TRP A  25   NE1   TRP A  25   CE2     0.109                       
REMARK 500                                                                      
REMARK 500 REMARK: NULL                                                         
REMARK 500                                                                      
REMARK 500 GEOMETRY AND STEREOCHEMISTRY                                         
REMARK 500 SUBTOPIC: COVALENT BOND ANGLES                                       
REMARK 500                                                                      
REMARK 500 THE STEREOCHEMICAL PARAMETERS OF THE FOLLOWING RESIDUES              
REMARK 500 HAVE VALUES WHICH DEVIATE FROM EXPECTED VALUES BY MORE               
REMARK 500 THAN 6*RMSD (M=MODEL NUMBER; RES=RESIDUE NAME; C=CHAIN               
REMARK 500 IDENTIFIER; SSEQ=SEQUENCE NUMBER; I=INSERTION CODE).                 
REMARK 500                                                                      
REMARK 500 STANDARD TABLE:                                                      
REMARK 500 FORMAT: (10X,I3,1X,A3,1X,A1,I4,A1,3(1X,A4,2X),12X,F5.1)              
REMARK 500                                                                      
REMARK 500 EXPECTED VALUES PROTEIN: ENGH AND HUBER, 1999                        
REMARK 500 EXPECTED VALUES NUCLEIC ACID: CLOWNEY ET AL 1996                     
REMARK 500                                                                      
REMARK 500  M RES CSSEQI ATM1   ATM2   ATM3                                     
REMARK 500    TRP A  25   CG  -  CD1 -  NE1 ANGL. DEV. =   6.7 DEGREES          
REMARK 500    TRP A  25   CD1 -  NE1 -  CE2 ANGL. DEV. = -21.5 DEGREES          
REMARK 500    TRP A  25   NE1 -  CE2 -  CZ2 ANGL. DEV. = -11.0 DEGREES          
REMARK 500    TRP A  25   NE1 -  CE2 -  CD2 ANGL. DEV. =   9.6 DEGREES          
REMARK 500                                                                      
REMARK 500 REMARK: NULL                                                         
REMARK 500                                                                      
REMARK 500 GEOMETRY AND STEREOCHEMISTRY                                         
REMARK 500 SUBTOPIC: TORSION ANGLES                                             
REMARK 500                                                                      
REMARK 500 TORSION ANGLES OUTSIDE THE EXPECTED RAMACHANDRAN REGIONS:            
REMARK 500 (M=MODEL NUMBER; RES=RESIDUE NAME; C=CHAIN IDENTIFIER;               
REMARK 500 SSEQ=SEQUENCE NUMBER; I=INSERTION CODE).                             
REMARK 500                                                                      
REMARK 500 STANDARD TABLE:                                                      
REMARK 500 FORMAT:(10X,I3,1X,A3,1X,A1,I4,A1,4X,F7.2,3X,F7.2)                    
REMARK 500                                                                      
REMARK 500 EXPECTED VALUES: GJ KLEYWEGT AND TA JONES (1996). PHI/PSI-           
REMARK 500 CHOLOGY: RAMACHANDRAN REVISITED. STRUCTURE 4, 1395 - 1400            
REMARK 500                                                                      
REMARK 500  M RES CSSEQI        PSI       PHI                                   
REMARK 500    SER A   2      -57.57    -21.14                                   
REMARK 500    THR A   5       54.62    -63.85                                   
REMARK 500    SER A  11        9.62    -51.97                                   
REMARK 500    MET A  27      -93.98   -145.30                                   
REMARK 500    ASN A  28       64.02     15.67                                   
REMARK 500                                                                      
REMARK 500 REMARK: NULL                                                         
REMARK 500                                                                      
REMARK 500 GEOMETRY AND STEREOCHEMISTRY                                         
REMARK 500 SUBTOPIC: PLANAR GROUPS                                              
REMARK 500                                                                      
REMARK 500 PLANAR GROUPS IN THE FOLLOWING RESIDUES HAVE A TOTAL                 
REMARK 500 RMS DISTANCE OF ALL ATOMS FROM THE BEST-FIT PLANE                    
REMARK 500 BY MORE THAN AN EXPECTED VALUE OF 6*RMSD, WITH AN                    
REMARK 500 RMSD 0.02 ANGSTROMS, OR AT LEAST ONE ATOM HAS                        
REMARK 500 AN RMSD GREATER THAN THIS VALUE                                      
REMARK 500 (M=MODEL NUMBER; RES=RESIDUE NAME; C=CHAIN IDENTIFIER;               
REMARK 500 SSEQ=SEQUENCE NUMBER; I=INSERTION CODE).                             
REMARK 500                                                                      
REMARK 500  M RES CSSEQI        RMS     TYPE                                    
REMARK 500    ASN A  28         0.08    SIDE_CHAIN                              
REMARK 500                                                                      
REMARK 500 REMARK: NULL                                                         
REMARK 500                                                                      
REMARK 500 GEOMETRY AND STEREOCHEMISTRY                                         
REMARK 500 SUBTOPIC: MAIN CHAIN PLANARITY                                       
REMARK 500                                                                      
REMARK 500 THE FOLLOWING RESIDUES HAVE A PSEUDO PLANARITY                       
REMARK 500 TORSION, C(I) - CA(I) - N(I+1) - O(I), GREATER                       
REMARK 500 10.0 DEGREES. (M=MODEL NUMBER; RES=RESIDUE NAME;                     
REMARK 500 C=CHAIN IDENTIFIER; SSEQ=SEQUENCE NUMBER;                            
REMARK 500 I=INSERTION CODE).                                                   
REMARK 500                                                                      
REMARK 500  M RES CSSEQI        ANGLE                                           
REMARK 500    HIS A   1         19.48                                           
REMARK 500    GLN A   3        -15.78                                           
REMARK 500    GLY A   4        -17.23                                           
REMARK 500    THR A   5        -10.38                                           
REMARK 500    PHE A   6        -12.06                                           
REMARK 500    THR A   7        -14.66                                           
REMARK 500    SER A  11        -15.10                                           
REMARK 500    LYS A  12         14.46                                           
REMARK 500    ALA A  19        -10.92                                           
REMARK 500    GLN A  20        -13.40                                           
REMARK 500    VAL A  23        -15.87                                           
REMARK 500    LEU A  26        -14.56                                           
REMARK 500    MET A  27        -16.22                                           
REMARK 500                                                                      
REMARK 500 REMARK: NULL                                                         
DBREF  1GCN A    1    29  UNP    P01274   GLUC_PIG        33     61             
SEQRES   1 A   29  HIS SER GLN GLY THR PHE THR SER ASP TYR SER LYS TYR          
SEQRES   2 A   29  LEU ASP SER ARG ARG ALA GLN ASP PHE VAL GLN TRP LEU          
SEQRES   3 A   29  MET ASN THR                                                  
HELIX    1   A PHE A    6  LEU A   26  1                                  21    
CRYST1   47.100   47.100   47.100  90.00  90.00  90.00 P 21 3       12          
ORIGX1      0.021231  0.000000  0.000000        0.00000                         
ORIGX2      0.000000  0.021231  0.000000        0.00000                         
ORIGX3      0.000000  0.000000  0.021231        0.00000                         
SCALE1      0.021231  0.000000  0.000000        0.00000                         
SCALE2      0.000000  0.021231  0.000000        0.00000                         
SCALE3      0.000000  0.000000  0.021231        0.00000                         
ATOM      1  N   HIS A   1      49.668  24.248  10.436  1.00 25.00           N  
ATOM      2  CA  HIS A   1      50.197  25.578  10.784  1.00 16.00           C  
ATOM      3  C   HIS A   1      49.169  26.701  10.917  1.00 16.00           C  
ATOM      4  O   HIS A   1      48.241  26.524  11.749  1.00 16.00           O  
ATOM      5  CB  HIS A   1      51.312  26.048   9.843  1.00 16.00           C  
ATOM      6  CG  HIS A   1      50.958  26.068   8.340  1.00 16.00           C  
ATOM      7  ND1 HIS A   1      49.636  26.144   7.860  1.00 16.00           N  
ATOM      8  CD2 HIS A   1      51.797  26.043   7.286  1.00 16.00           C  
ATOM      9  CE1 HIS A   1      49.691  26.152   6.454  1.00 17.00           C  
ATOM     10  NE2 HIS A   1      51.046  26.090   6.098  1.00 17.00           N  
ATOM     11  N   SER A   2      49.788  27.850  10.784  1.00 16.00           N  
ATOM     12  CA  SER A   2      49.138  29.147  10.620  1.00 15.00           C  
ATOM     13  C   SER A   2      47.713  29.006  10.110  1.00 15.00           C  
ATOM     14  O   SER A   2      46.740  29.251  10.864  1.00 15.00           O  
ATOM     15  CB  SER A   2      49.875  29.930   9.569  1.00 16.00           C  
ATOM     16  OG  SER A   2      49.145  31.057   9.176  1.00 19.00           O  
ATOM     17  N   GLN A   3      47.620  28.367   8.973  1.00 15.00           N  
ATOM     18  CA  GLN A   3      46.287  28.193   8.308  1.00 14.00           C  
ATOM     19  C   GLN A   3      45.406  27.172   8.963  1.00 14.00           C  
ATOM     20  O   GLN A   3      44.198  27.508   9.014  1.00 14.00           O  
ATOM     21  CB  GLN A   3      46.489  27.963   6.806  1.00 18.00           C  
ATOM     22  CG  GLN A   3      45.138  27.800   6.111  1.00 21.00           C  
ATOM     23  CD  GLN A   3      45.304  27.952   4.603  1.00 24.00           C  
ATOM     24  OE1 GLN A   3      46.432  28.202   4.112  1.00 24.00           O  
ATOM     25  NE2 GLN A   3      44.233  27.647   3.897  1.00 26.00           N  
ATOM     26  N   GLY A   4      46.014  26.394   9.871  1.00 14.00           N  
ATOM     27  CA  GLY A   4      45.422  25.287  10.680  1.00 14.00           C  
ATOM     28  C   GLY A   4      43.892  25.215  10.719  1.00 14.00           C  
ATOM     29  O   GLY A   4      43.287  26.155  11.288  1.00 14.00           O  
ATOM     30  N   THR A   5      43.406  23.993  10.767  1.00 14.00           N  
ATOM     31  CA  THR A   5      42.004  23.642  10.443  1.00 12.00           C  
ATOM     32  C   THR A   5      40.788  24.146  11.252  1.00 12.00           C  
ATOM     33  O   THR A   5      39.804  23.384  11.410  1.00 12.00           O  
ATOM     34  CB  THR A   5      41.934  22.202   9.889  1.00 14.00           C  
ATOM     35  OG1 THR A   5      41.080  21.317  10.609  1.00 15.00           O  
ATOM     36  CG2 THR A   5      43.317  21.556   9.849  1.00 15.00           C  
ATOM     37  N   PHE A   6      40.628  25.463  11.441  1.00 12.00           N  
ATOM     38  CA  PHE A   6      39.381  25.950  12.104  1.00 12.00           C  
ATOM     39  C   PHE A   6      38.156  25.684  11.232  1.00 12.00           C  
ATOM     40  O   PHE A   6      37.231  25.002  11.719  1.00 12.00           O  
ATOM     41  CB  PHE A   6      39.407  27.425  12.584  1.00 12.00           C  
ATOM     42  CG  PHE A   6      38.187  27.923  13.430  1.00 12.00           C  
ATOM     43  CD1 PHE A   6      36.889  27.518  13.163  1.00 12.00           C  
ATOM     44  CD2 PHE A   6      38.386  28.862  14.419  1.00 12.00           C  
ATOM     45  CE1 PHE A   6      35.813  27.967  13.909  1.00 12.00           C  
ATOM     46  CE2 PHE A   6      37.306  29.328  15.177  1.00 12.00           C  
ATOM     47  CZ  PHE A   6      36.019  28.871  14.928  1.00 12.00           C  
ATOM     48  N   THR A   7      38.341  25.794   9.956  1.00 12.00           N  
ATOM     49  CA  THR A   7      37.249  25.666   8.991  1.00 12.00           C  
ATOM     50  C   THR A   7      36.324  24.452   9.101  1.00 12.00           C  
ATOM     51  O   THR A   7      35.111  24.637   9.387  1.00 12.00           O  
ATOM     52  CB  THR A   7      37.884  25.743   7.628  1.00 13.00           C  
ATOM     53  OG1 THR A   7      37.940  27.122   7.317  1.00 14.00           O  
ATOM     54  CG2 THR A   7      37.073  25.003   6.585  1.00 14.00           C  
ATOM     55  N   SER A   8      36.964  23.356   9.442  1.00 12.00           N  
ATOM     56  CA  SER A   8      36.286  22.063   9.486  1.00 12.00           C  
ATOM     57  C   SER A   8      35.575  21.813  10.813  1.00 11.00           C  
ATOM     58  O   SER A   8      35.203  20.650  11.111  1.00 10.00           O  
ATOM     59  CB  SER A   8      37.291  20.958   9.189  1.00 16.00           C  
ATOM     60  OG  SER A   8      37.917  21.247   7.943  1.00 20.00           O  
ATOM     61  N   ASP A   9      35.723  22.783  11.694  1.00 10.00           N  
ATOM     62  CA  ASP A   9      35.004  22.803  12.977  1.00 10.00           C  
ATOM     63  C   ASP A   9      33.532  23.121  12.749  1.00 10.00           C  
ATOM     64  O   ASP A   9      32.645  22.360  13.210  1.00 10.00           O  
ATOM     65  CB  ASP A   9      35.556  23.874  13.919  1.00 11.00           C  
ATOM     66  CG  ASP A   9      36.280  23.230  15.096  1.00 13.00           C  
ATOM     67  OD1 ASP A   9      36.088  22.010  15.324  1.00 16.00           O  
ATOM     68  OD2 ASP A   9      36.821  23.974  15.951  1.00 16.00           O  
ATOM     69  N   TYR A  10      33.316  24.220  12.040  1.00 10.00           N  
ATOM     70  CA  TYR A  10      31.967  24.742  11.748  1.00 10.00           C  
ATOM     71  C   TYR A  10      31.203  23.973  10.685  1.00 10.00           C  
ATOM     72  O   TYR A  10      29.980  23.772  10.885  1.00 10.00           O  
ATOM     73  CB  TYR A  10      31.951  26.230  11.367  1.00 10.00           C  
ATOM     74  CG  TYR A  10      30.613  26.678  10.713  1.00 10.00           C  
ATOM     75  CD1 TYR A  10      30.563  26.886   9.350  1.00 10.00           C  
ATOM     76  CD2 TYR A  10      29.463  26.824  11.461  1.00 10.00           C  
ATOM     77  CE1 TYR A  10      29.377  27.275   8.733  1.00 10.00           C  
ATOM     78  CE2 TYR A  10      28.272  27.214  10.848  1.00 10.00           C  
ATOM     79  CZ  TYR A  10      28.226  27.452   9.483  1.00 10.00           C  
ATOM     80  OH  TYR A  10      27.365  27.683   9.060  1.00 11.00           O  
ATOM     81  N   SER A  11      31.796  23.909   9.491  1.00 10.00           N  
ATOM     82  CA  SER A  11      31.146  23.418   8.250  1.00 10.00           C  
ATOM     83  C   SER A  11      30.463  22.048   8.303  1.00 10.00           C  
ATOM     84  O   SER A  11      29.615  21.759   7.422  1.00 10.00           O  
ATOM     85  CB  SER A  11      32.004  23.615   6.998  1.00 14.00           C  
ATOM     86  OG  SER A  11      32.013  24.995   6.632  1.00 19.00           O  
ATOM     87  N   LYS A  12      30.402  21.619   9.544  1.00 10.00           N  
ATOM     88  CA  LYS A  12      29.792  20.460  10.189  1.00  9.00           C  
ATOM     89  C   LYS A  12      28.494  20.817  10.932  1.00  9.00           C  
ATOM     90  O   LYS A  12      27.597  19.943  10.980  1.00  9.00           O  
ATOM     91  CB  LYS A  12      30.811  20.013  11.224  1.00 10.00           C  
ATOM     92  CG  LYS A  12      30.482  18.661  11.833  1.00 14.00           C  
ATOM     93  CD  LYS A  12      31.413  18.365  12.999  1.00 18.00           C  
ATOM     94  CE  LYS A  12      31.243  16.937  13.498  1.00 22.00           C  
ATOM     95  NZ  LYS A  12      32.121  16.717  14.652  1.00 26.00           N  
ATOM     96  N   TYR A  13      28.583  21.742  11.894  1.00  9.00           N  
ATOM     97  CA  TYR A  13      27.396  22.283  12.612  1.00  8.00           C  
ATOM     98  C   TYR A  13      26.214  22.497  11.670  1.00  8.00           C  
ATOM     99  O   TYR A  13      25.037  22.245  12.029  1.00  8.00           O  
ATOM    100  CB  TYR A  13      27.730  23.578  13.385  1.00  8.00           C  
ATOM    101  CG  TYR A  13      26.516  24.500  13.692  1.00  8.00           C  
ATOM    102  CD1 TYR A  13      25.798  24.377  14.867  1.00  8.00           C  
ATOM    103  CD2 TYR A  13      26.185  25.498  12.796  1.00  8.00           C  
ATOM    104  CE1 TYR A  13      24.713  25.228  15.120  1.00  8.00           C  
ATOM    105  CE2 TYR A  13      25.108  26.342  13.035  1.00  8.00           C  
ATOM    106  CZ  TYR A  13      24.370  26.210  14.196  1.00  8.00           C  
ATOM    107  OH  TYR A  13      23.202  26.933  14.347  1.00 10.00           O  
ATOM    108  N   LEU A  14      26.522  22.993  10.494  1.00  8.00           N  
ATOM    109  CA  LEU A  14      25.461  23.263   9.523  1.00  8.00           C  
ATOM    110  C   LEU A  14      24.912  21.978   8.907  1.00  8.00           C  
ATOM    111  O   LEU A  14      24.122  22.025   7.933  1.00  8.00           O  
ATOM    112  CB  LEU A  14      25.923  24.242   8.447  1.00 13.00           C  
ATOM    113  CG  LEU A  14      25.064  25.509   8.412  1.00 19.00           C  
ATOM    114  CD1 LEU A  14      25.564  26.496   7.505  1.00 25.00           C  
ATOM    115  CD2 LEU A  14      23.582  25.209   8.199  1.00 25.00           C  
ATOM    116  N   ASP A  15      25.556  20.886   9.263  1.00  8.00           N  
ATOM    117  CA  ASP A  15      25.075  19.552   8.885  1.00  8.00           C  
ATOM    118  C   ASP A  15      24.208  19.002  10.009  1.00  8.00           C  
ATOM    119  O   ASP A  15      23.550  17.940   9.861  1.00  8.00           O  
ATOM    120  CB  ASP A  15      26.246  18.601   8.644  1.00 11.00           C  
ATOM    121  CG  ASP A  15      26.260  18.121   7.196  1.00 16.00           C  
ATOM    122  OD1 ASP A  15      26.021  18.946   6.280  1.00 21.00           O  
ATOM    123  OD2 ASP A  15      26.732  16.984   6.946  1.00 21.00           O  
ATOM    124  N   SER A  16      24.015  19.861  10.986  1.00  8.00           N  
ATOM    125  CA  SER A  16      23.180  19.548  12.149  1.00  7.00           C  
ATOM    126  C   SER A  16      21.923  20.414  12.167  1.00  7.00           C  
ATOM    127  O   SER A  16      20.841  19.941  12.598  1.00  7.00           O  
ATOM    128  CB  SER A  16      23.981  19.746  13.437  1.00  9.00           C  
ATOM    129  OG  SER A  16      23.327  19.102  14.524  1.00 11.00           O  
ATOM    130  N   ARG A  17      22.037  21.605  11.597  1.00  7.00           N  
ATOM    131  CA  ARG A  17      20.875  22.504  11.583  1.00  6.00           C  
ATOM    132  C   ARG A  17      19.868  22.156  10.491  1.00  6.00           C  
ATOM    133  O   ARG A  17      18.665  22.015  10.809  1.00  6.00           O  
ATOM    134  CB  ARG A  17      21.214  23.997  11.557  1.00  7.00           C  
ATOM    135  CG  ARG A  17      20.010  24.800  12.063  1.00  9.00           C  
ATOM    136  CD  ARG A  17      19.570  25.929  11.132  1.00 11.00           C  
ATOM    137  NE  ARG A  17      20.149  27.218  11.537  1.00 12.00           N  
ATOM    138  CZ  ARG A  17      19.828  28.351  10.936  1.00 13.00           C  
ATOM    139  NH1 ARG A  17      19.319  28.304   9.720  1.00 14.00           N  
ATOM    140  NH2 ARG A  17      20.351  29.485  11.362  1.00 14.00           N  
ATOM    141  N   ARG A  18      20.378  21.725   9.348  1.00  6.00           N  
ATOM    142  CA  ARG A  18      19.530  21.258   8.235  1.00  5.00           C  
ATOM    143  C   ARG A  18      19.148  19.796   8.478  1.00  5.00           C  
ATOM    144  O   ARG A  18      18.326  19.189   7.741  1.00  5.00           O  
ATOM    145  CB  ARG A  18      20.237  21.481   6.888  1.00  8.00           C  
ATOM    146  CG  ARG A  18      19.384  21.236   5.634  1.00  9.00           C  
ATOM    147  CD  ARG A  18      19.623  19.860   5.005  1.00 11.00           C  
ATOM    148  NE  ARG A  18      20.029  19.997   3.600  1.00 12.00           N  
ATOM    149  CZ  ARG A  18      19.398  19.415   2.597  1.00 13.00           C  
ATOM    150  NH1 ARG A  18      18.483  18.493   2.835  1.00 14.00           N  
ATOM    151  NH2 ARG A  18      19.831  19.597   1.364  1.00 14.00           N  
ATOM    152  N   ALA A  19      19.560  19.319   9.623  1.00  6.00           N  
ATOM    153  CA  ALA A  19      19.126  17.991  10.053  1.00  6.00           C  
ATOM    154  C   ALA A  19      18.002  18.136  11.071  1.00  6.00           C  
ATOM    155  O   ALA A  19      16.933  17.494  10.922  1.00  7.00           O  
ATOM    156  CB  ALA A  19      20.285  17.187  10.629  1.00 15.00           C  
ATOM    157  N   GLN A  20      18.094  19.241  11.783  1.00  7.00           N  
ATOM    158  CA  GLN A  20      17.013  19.632  12.689  1.00  7.00           C  
ATOM    159  C   GLN A  20      15.897  20.314  11.905  1.00  7.00           C  
ATOM    160  O   GLN A  20      14.701  20.031  12.162  1.00  7.00           O  
ATOM    161  CB  GLN A  20      17.513  20.538  13.821  1.00 11.00           C  
ATOM    162  CG  GLN A  20      16.699  21.829  13.936  1.00 16.00           C  
ATOM    163  CD  GLN A  20      16.591  22.277  15.393  1.00 22.00           C  
ATOM    164  OE1 GLN A  20      17.533  22.060  16.194  1.00 24.00           O  
ATOM    165  NE2 GLN A  20      15.356  22.544  15.773  1.00 24.00           N  
ATOM    166  N   ASP A  21      16.292  20.724  10.714  1.00  7.00           N  
ATOM    167  CA  ASP A  21      15.405  21.490   9.835  1.00  7.00           C  
ATOM    168  C   ASP A  21      14.451  20.565   9.120  1.00  7.00           C  
ATOM    169  O   ASP A  21      13.245  20.850   8.962  1.00  7.00           O  
ATOM    170  CB  ASP A  21      16.212  22.278   8.809  1.00 14.00           C  
ATOM    171  CG  ASP A  21      15.427  23.525   8.413  1.00 21.00           C  
ATOM    172  OD1 ASP A  21      15.031  24.298   9.321  1.00 28.00           O  
ATOM    173  OD2 ASP A  21      15.316  23.827   7.200  1.00 28.00           O  
ATOM    174  N   PHE A  22      14.987  19.373   8.843  1.00  7.00           N  
ATOM    175  CA  PHE A  22      14.216  18.253   8.289  1.00  7.00           C  
ATOM    176  C   PHE A  22      13.098  17.860   9.246  1.00  7.00           C  
ATOM    177  O   PHE A  22      11.956  17.556   8.818  1.00  7.00           O  
ATOM    178  CB  PHE A  22      15.134  17.038   8.105  1.00  8.00           C  
ATOM    179  CG  PHE A  22      14.349  15.761   7.724  1.00 10.00           C  
ATOM    180  CD1 PHE A  22      14.022  15.527   6.410  1.00 12.00           C  
ATOM    181  CD2 PHE A  22      13.992  14.842   8.689  1.00 12.00           C  
ATOM    182  CE1 PHE A  22      13.302  14.391   6.050  1.00 14.00           C  
ATOM    183  CE2 PHE A  22      13.269  13.708   8.340  1.00 14.00           C  
ATOM    184  CZ  PHE A  22      12.917  13.483   7.018  1.00 16.00           C  
ATOM    185  N   VAL A  23      13.455  17.883  10.517  1.00  7.00           N  
ATOM    186  CA  VAL A  23      12.574  17.403  11.589  1.00  7.00           C  
ATOM    187  C   VAL A  23      11.283  18.205  11.729  1.00  7.00           C  
ATOM    188  O   VAL A  23      10.233  17.600  12.052  1.00  7.00           O  
ATOM    189  CB  VAL A  23      13.339  17.278  12.906  1.00 10.00           C  
ATOM    190  CG1 VAL A  23      12.441  17.004  14.108  1.00 13.00           C  
ATOM    191  CG2 VAL A  23      14.455  16.248  12.794  1.00 13.00           C  
ATOM    192  N   GLN A  24      11.255  19.253  10.941  1.00  8.00           N  
ATOM    193  CA  GLN A  24      10.082  20.114  10.818  1.00  8.00           C  
ATOM    194  C   GLN A  24       9.158  19.638   9.692  1.00  8.00           C  
ATOM    195  O   GLN A  24       7.959  19.990   9.663  1.00  8.00           O  
ATOM    196  CB  GLN A  24      10.575  21.521  10.498  1.00 14.00           C  
ATOM    197  CG  GLN A  24       9.505  22.591  10.661  1.00 20.00           C  
ATOM    198  CD  GLN A  24       9.964  23.862   9.956  1.00 26.00           C  
ATOM    199  OE1 GLN A  24      10.079  24.941  10.587  1.00 32.00           O  
ATOM    200  NE2 GLN A  24      10.086  23.739   8.649  1.00 32.00           N  
ATOM    201  N   TRP A  25       9.723  19.074   8.651  1.00  8.00           N  
ATOM    202  CA  TRP A  25       8.899  18.676   7.495  1.00  9.00           C  
ATOM    203  C   TRP A  25       8.118  17.395   7.751  1.00  9.00           C  
ATOM    204  O   TRP A  25       6.860  17.395   7.725  1.00  9.00           O  
ATOM    205  CB  TRP A  25       9.761  18.442   6.262  1.00 11.00           C  
ATOM    206  CG  TRP A  25       8.871  18.331   5.004  1.00 12.00           C  
ATOM    207  CD1 TRP A  25       8.097  19.279   4.442  1.00 12.00           C  
ATOM    208  CD2 TRP A  25       8.640  17.180   4.249  1.00 12.00           C  
ATOM    209  NE1 TRP A  25       7.041  18.780   3.259  1.00 12.00           N  
ATOM    210  CE2 TRP A  25       7.873  17.564   3.121  1.00 12.00           C  
ATOM    211  CE3 TRP A  25       9.124  15.884   4.378  1.00 12.00           C  
ATOM    212  CZ2 TRP A  25       7.726  16.765   2.003  1.00 12.00           C  
ATOM    213  CZ3 TRP A  25       8.870  15.038   3.296  1.00 12.00           C  
ATOM    214  CH2 TRP A  25       8.216  15.469   2.140  1.00 12.00           C  
ATOM    215  N   LEU A  26       8.857  16.484   8.346  1.00  9.00           N  
ATOM    216  CA  LEU A  26       8.377  15.159   8.741  1.00 10.00           C  
ATOM    217  C   LEU A  26       7.534  15.279  10.012  1.00 11.00           C  
ATOM    218  O   LEU A  26       6.755  14.347  10.331  1.00 11.00           O  
ATOM    219  CB  LEU A  26       9.611  14.267   8.924  1.00 10.00           C  
ATOM    220  CG  LEU A  26       9.342  12.810   9.303  1.00 10.00           C  
ATOM    221  CD1 LEU A  26       8.223  12.149   8.505  1.00 10.00           C  
ATOM    222  CD2 LEU A  26      10.637  11.982   9.250  1.00 10.00           C  
ATOM    223  N   MET A  27       7.281  16.544  10.320  1.00 11.00           N  
ATOM    224  CA  MET A  27       6.446  16.959  11.451  1.00 11.00           C  
ATOM    225  C   MET A  27       5.607  18.227  11.219  1.00 13.00           C  
ATOM    226  O   MET A  27       4.823  18.240  10.244  1.00 13.00           O  
ATOM    227  CB  MET A  27       7.327  17.118  12.679  1.00 11.00           C  
ATOM    228  CG  MET A  27       6.518  17.289  13.953  1.00 11.00           C  
ATOM    229  SD  MET A  27       7.301  18.326  15.196  1.00 11.00           S  
ATOM    230  CE  MET A  27       5.833  18.677  16.178  1.00 11.00           C  
ATOM    231  N   ASN A  28       6.147  19.366  11.620  1.00 14.00           N  
ATOM    232  CA  ASN A  28       5.399  20.637  11.728  1.00 14.00           C  
ATOM    233  C   ASN A  28       3.878  20.587  11.716  1.00 17.00           C  
ATOM    234  O   ASN A  28       3.252  21.114  10.763  1.00 19.00           O  
ATOM    235  CB  ASN A  28       5.874  21.774  10.843  1.00 14.00           C  
ATOM    236  CG  ASN A  28       6.246  22.905  11.791  1.00 14.00           C  
ATOM    237  OD1 ASN A  28       6.929  22.629  12.807  1.00 14.00           O  
ATOM    238  ND2 ASN A  28       6.271  24.085  11.229  1.00 14.00           N  
ATOM    239  N   THR A  29       3.391  19.940  12.762  1.00 21.00           N  
ATOM    240  CA  THR A  29       2.014  19.761  13.283  1.00 21.00           C  
ATOM    241  C   THR A  29       0.826  19.943  12.332  1.00 23.00           C  
ATOM    242  O   THR A  29       0.932  19.600  11.133  1.00 30.00           O  
ATOM    243  CB  THR A  29       1.845  20.667  14.505  1.00 21.00           C  
ATOM    244  OG1 THR A  29       1.214  21.893  14.153  1.00 21.00           O  
ATOM    245  CG2 THR A  29       3.180  20.968  15.185  1.00 21.00           C  
ATOM    246  OXT THR A  29      -0.317  20.109  12.824  1.00 25.00           O  
TER     247      THR A  29                                                      
MASTER      344    1    0    1    0    0    0    6  246    1    0    3          
END                                                                             
