# Supplementary material for: In silico approaches for predicting the half-life of natural and modified peptides in blood
Source: PLoS One. 2018 Jun 1;13(6):e0196829. doi: 10.1371/journal.pone.0196829 (PMC5983457; doi:10.1371/journal.pone.0196829)
Supplement: S3 File — (ZIP) [file pone.0196829.s009.zip › 3may2018_261_pdb_files/2090.pdb]

PFRMAT TS
TARGET 94532
AUTHOR Raghava-GPS-serv
METHOD PEPSTR
MODEL  1  REFINED
PARENT N/A
ATOM      1  N   AAB     1       3.227  -7.150   7.286  1.00  0.00
ATOM      2  CJ  AAB     1       4.501  -7.372   6.590  1.00  0.00
ATOM      3  CA  AAB     1       4.321  -8.032   5.220  1.00  0.00
ATOM      4  CB  AAB     1       5.634  -7.915   4.430  1.00  0.00
ATOM      5  C   AAB     1       3.926  -9.511   5.420  1.00  0.00
ATOM      6  O   AAB     1       4.659 -10.412   5.008  1.00  0.00
ATOM      7  N   LEU     2       2.732  -9.816   5.934  1.00  0.00
ATOM      8  CA  LEU     2       2.372 -11.237   6.329  1.00  0.00
ATOM      9  CB  LEU     2       1.537 -11.050   7.560  1.00  0.00
ATOM     10  CG  LEU     2       1.063 -12.292   8.351  1.00  0.00
ATOM     11  CD1 LEU     2       2.229 -13.146   8.836  1.00  0.00
ATOM     12  CD2 LEU     2       0.271 -11.748   9.552  1.00  0.00
ATOM     13  C   LEU     2       1.757 -12.080   5.226  1.00  0.00
ATOM     14  O   LEU     2       1.557 -13.292   5.427  1.00  0.00
ATOM     15  N   ALA     3       1.425 -11.486   4.080  1.00  0.00
ATOM     16  CA  ALA     3       1.041 -12.157   2.792  1.00  0.00
ATOM     17  CB  ALA     3      -0.300 -11.551   2.517  1.00  0.00
ATOM     18  C   ALA     3       2.049 -12.041   1.644  1.00  0.00
ATOM     19  O   ALA     3       1.653 -12.134   0.511  1.00  0.00
ATOM     20  N   GLY     4       3.321 -11.775   2.003  1.00  0.00
ATOM     21  CA  GLY     4       4.410 -11.547   1.008  1.00  0.00
ATOM     22  C   GLY     4       4.856 -12.652   0.087  1.00  0.00
ATOM     23  O   GLY     4       5.990 -12.977   0.000  1.00  0.00
ATOM     24  N   ILE     5       3.872 -13.226  -0.560  1.00  0.00
ATOM     25  CA  ILE     5       4.132 -14.414  -1.418  1.00  0.00
ATOM     26  CB  ILE     5       2.766 -14.927  -1.831  1.00  0.00
ATOM     27  CG2 ILE     5       2.014 -14.006  -2.772  1.00  0.00
ATOM     28  CG1 ILE     5       2.794 -16.322  -2.459  1.00  0.00
ATOM     29  CD1 ILE     5       3.194 -17.424  -1.464  1.00  0.00
ATOM     30  C   ILE     5       5.133 -14.048  -2.530  1.00  0.00
ATOM     31  O   ILE     5       4.994 -13.127  -3.346  1.00  0.00
ATOM     32  N   GLY     6       6.272 -14.896  -2.572  1.00  0.00
ATOM     33  CA  GLY     6       7.549 -14.622  -3.245  1.00  0.00
ATOM     34  C   GLY     6       8.709 -14.047  -2.385  1.00  0.00
ATOM     35  O   GLY     6       9.847 -14.129  -2.920  1.00  0.00
ATOM     36  N   ILE     7       8.488 -13.667  -1.113  1.00  0.00
ATOM     37  CA  ILE     7       9.476 -13.689  -0.032  1.00  0.00
ATOM     38  CB  ILE     7       9.886 -12.230   0.438  1.00  0.00
ATOM     39  CG2 ILE     7      10.793 -11.647  -0.604  1.00  0.00
ATOM     40  CG1 ILE     7       8.638 -11.362   0.836  1.00  0.00
ATOM     41  CD1 ILE     7       8.868 -10.047   1.573  1.00  0.00
ATOM     42  C   ILE     7       9.098 -14.525   1.164  1.00  0.00
ATOM     43  O   ILE     7       9.924 -15.201   1.801  1.00  0.00
ATOM     44  N   LEU     8       7.818 -14.539   1.468  1.00  0.00
ATOM     45  CA  LEU     8       7.271 -15.492   2.444  1.00  0.00
ATOM     46  CB  LEU     8       6.389 -14.617   3.365  1.00  0.00
ATOM     47  CG  LEU     8       5.691 -15.238   4.608  1.00  0.00
ATOM     48  CD1 LEU     8       6.625 -16.050   5.550  1.00  0.00
ATOM     49  CD2 LEU     8       4.860 -14.221   5.493  1.00  0.00
ATOM     50  C   LEU     8       6.672 -16.650   1.727  1.00  0.00
ATOM     51  O   LEU     8       6.324 -16.502   0.542  1.00  0.00
ATOM     52  N   THR     9       6.334 -17.781   2.388  1.00  0.00
ATOM     53  CA  THR     9       5.654 -18.941   1.724  1.00  0.00
ATOM     54  CB  THR     9       6.132 -20.367   2.351  1.00  0.00
ATOM     55  CG2 THR     9       7.558 -20.662   1.924  1.00  0.00
ATOM     56  OG1 THR     9       6.145 -20.236   3.672  1.00  0.00
ATOM     57  C   THR     9       4.120 -18.822   1.794  1.00  0.00
ATOM     58  O   THR     9       3.346 -19.500   1.148  1.00  0.00
ATOM     59  N   VAL    10       3.630 -17.945   2.642  1.00  0.00
ATOM     60  CA  VAL    10       2.194 -17.596   2.696  1.00  0.00
ATOM     61  CB  VAL    10       1.620 -17.780   4.092  1.00  0.00
ATOM     62  CG1 VAL    10       1.925 -19.111   4.778  1.00  0.00
ATOM     63  CG2 VAL    10       1.844 -16.726   5.152  1.00  0.00
ATOM     64  C   VAL    10       1.902 -16.131   2.180  1.00  0.00
ATOM     65  O   VAL    10       2.748 -15.274   2.026  1.00  0.00
ATOM     66  N   NHE    11       0.641 -15.855   1.862  1.00  0.00
TER
END
