# Supplementary material for: In silico approaches for predicting the half-life of natural and modified peptides in blood
Source: PLoS One. 2018 Jun 1;13(6):e0196829. doi: 10.1371/journal.pone.0196829 (PMC5983457; doi:10.1371/journal.pone.0196829)
Supplement: S3 File — (ZIP) [file pone.0196829.s009.zip › 3may2018_261_pdb_files/2094.pdb]

PFRMAT TS
TARGET 45915
AUTHOR Raghava-GPS-serv
METHOD PEPSTR
MODEL  1  REFINED
PARENT N/A
ATOM      1  N   DBA     1       5.146  -4.674   0.665  1.00  0.00
ATOM      2  CJ  DBA     1       3.961  -5.260   1.219  1.00  0.00
ATOM      3  CA  DBA     1       4.272  -6.529   1.986  1.00  0.00
ATOM      4  CB  DBA     1       3.052  -7.063   2.759  1.00  0.00
ATOM      5  CG  DBA     1       3.292  -8.456   3.291  1.00  0.00
ATOM      6  OD1 DBA     1       2.767  -9.464   2.885  1.00  0.00
ATOM      7  OD2 DBA     1       4.173  -8.594   4.159  1.00  0.00
ATOM      8  C   DBA     1       4.721  -7.634   0.992  1.00  0.00
ATOM      9  O   DBA     1       4.206  -7.866  -0.114  1.00  0.00
ATOM     10  N   LEU     2       5.666  -8.436   1.449  1.00  0.00
ATOM     11  CA  LEU     2       6.016  -9.722   0.828  1.00  0.00
ATOM     12  CB  LEU     2       7.461 -10.163   1.348  1.00  0.00
ATOM     13  CG  LEU     2       7.936 -11.588   0.851  1.00  0.00
ATOM     14  CD1 LEU     2       7.970 -11.894  -0.687  1.00  0.00
ATOM     15  CD2 LEU     2       9.324 -12.032   1.251  1.00  0.00
ATOM     16  C   LEU     2       4.894 -10.713   1.153  1.00  0.00
ATOM     17  O   LEU     2       4.978 -11.495   2.182  1.00  0.00
ATOM     18  N   ALA     3       3.886 -10.803   0.240  1.00  0.00
ATOM     19  CA  ALA     3       3.020 -11.978  -0.048  1.00  0.00
ATOM     20  CB  ALA     3       3.864 -13.061  -0.673  1.00  0.00
ATOM     21  C   ALA     3       2.130 -12.567   1.096  1.00  0.00
ATOM     22  O   ALA     3       1.832 -13.794   1.125  1.00  0.00
ATOM     23  N   GLY     4       1.742 -11.723   2.066  1.00  0.00
ATOM     24  CA  GLY     4       1.030 -12.127   3.273  1.00  0.00
ATOM     25  C   GLY     4       1.897 -13.073   4.131  1.00  0.00
ATOM     26  O   GLY     4       3.017 -12.678   4.426  1.00  0.00
ATOM     27  N   ILE     5       1.444 -14.338   4.577  1.00  0.00
ATOM     28  CA  ILE     5       2.048 -15.219   5.555  1.00  0.00
ATOM     29  CB  ILE     5       1.204 -16.449   6.103  1.00  0.00
ATOM     30  CG2 ILE     5       0.740 -17.262   4.961  1.00  0.00
ATOM     31  CG1 ILE     5       1.668 -17.369   7.309  1.00  0.00
ATOM     32  CD1 ILE     5       2.266 -16.499   8.441  1.00  0.00
ATOM     33  C   ILE     5       3.390 -15.759   5.066  1.00  0.00
ATOM     34  O   ILE     5       4.304 -16.126   5.801  1.00  0.00
ATOM     35  N   GLY     6       3.697 -15.735   3.791  1.00  0.00
ATOM     36  CA  GLY     6       5.020 -15.885   3.131  1.00  0.00
ATOM     37  C   GLY     6       5.560 -17.245   2.955  1.00  0.00
ATOM     38  O   GLY     6       5.635 -17.728   1.827  1.00  0.00
ATOM     39  N   ILE     7       5.856 -18.023   4.014  1.00  0.00
ATOM     40  CA  ILE     7       6.412 -19.355   3.919  1.00  0.00
ATOM     41  CB  ILE     7       7.418 -19.640   5.059  1.00  0.00
ATOM     42  CG2 ILE     7       6.656 -19.983   6.435  1.00  0.00
ATOM     43  CG1 ILE     7       8.485 -20.638   4.535  1.00  0.00
ATOM     44  CD1 ILE     7       9.660 -20.758   5.530  1.00  0.00
ATOM     45  C   ILE     7       5.358 -20.400   3.563  1.00  0.00
ATOM     46  O   ILE     7       5.691 -21.592   3.631  1.00  0.00
ATOM     47  N   LEU     8       4.139 -20.067   3.198  1.00  0.00
ATOM     48  CA  LEU     8       3.085 -20.942   2.541  1.00  0.00
ATOM     49  CB  LEU     8       1.914 -21.269   3.500  1.00  0.00
ATOM     50  CG  LEU     8       2.368 -21.843   4.876  1.00  0.00
ATOM     51  CD1 LEU     8       1.179 -21.918   5.917  1.00  0.00
ATOM     52  CD2 LEU     8       2.929 -23.190   4.734  1.00  0.00
ATOM     53  C   LEU     8       2.597 -20.363   1.203  1.00  0.00
ATOM     54  O   LEU     8       1.755 -21.023   0.677  1.00  0.00
ATOM     55  N   THR     9       3.128 -19.201   0.782  1.00  0.00
ATOM     56  CA  THR     9       2.509 -18.531  -0.413  1.00  0.00
ATOM     57  CB  THR     9       1.939 -17.132   0.017  1.00  0.00
ATOM     58  CG2 THR     9       0.547 -17.326   0.702  1.00  0.00
ATOM     59  OG1 THR     9       2.647 -16.491   1.027  1.00  0.00
ATOM     60  C   THR     9       3.624 -18.418  -1.468  1.00  0.00
ATOM     61  O   THR     9       3.306 -18.319  -2.667  1.00  0.00
ATOM     62  N   VAL    10       4.850 -18.256  -1.027  1.00  0.00
ATOM     63  CA  VAL    10       5.972 -17.895  -1.861  1.00  0.00
ATOM     64  CB  VAL    10       6.327 -16.420  -1.856  1.00  0.00
ATOM     65  CG1 VAL    10       5.246 -15.514  -2.487  1.00  0.00
ATOM     66  CG2 VAL    10       6.529 -15.958  -0.390  1.00  0.00
ATOM     67  C   VAL    10       7.243 -18.644  -1.474  1.00  0.00
ATOM     68  O   VAL    10       8.320 -18.518  -2.068  1.00  0.00
ATOM     69  N   NHE    11       7.255 -19.387  -0.305  1.00  0.00
TER
END
