# Supplementary material for: In silico approaches for predicting the half-life of natural and modified peptides in blood
Source: PLoS One. 2018 Jun 1;13(6):e0196829. doi: 10.1371/journal.pone.0196829 (PMC5983457; doi:10.1371/journal.pone.0196829)
Supplement: S3 File — (ZIP) [file pone.0196829.s009.zip › 3may2018_261_pdb_files/2107.pdb]

HEADER    HORMONE/GROWTH FACTOR                   03-APR-02   1LBJ              
TITLE     NMR SOLUTION STRUCTURE OF MOTILIN IN PHOSPHOLIPID BICELLAR            
TITLE    2 SOLUTION                                                             
COMPND    MOL_ID: 1;                                                            
COMPND   2 MOLECULE: MOTILIN;                                                   
COMPND   3 CHAIN: A;                                                            
COMPND   4 ENGINEERED: YES                                                      
SOURCE    MOL_ID: 1;                                                            
SOURCE   2 SYNTHETIC: YES;                                                      
SOURCE   3 OTHER_DETAILS: THE PEPTIDE WAS CHEMICALLY SYNTHESIZED. THE           
SOURCE   4 SEQUENCE OF THE MOTILIN PEPTIDE IS NATURALLY FOUND IN HOMO           
SOURCE   5 SAPIENS (HUMAN)                                                      
KEYWDS    A-HELIX, B-TURN OF TYPE I, HORMONE/GROWTH FACTOR COMPLEX              
EXPDTA    SOLUTION NMR                                                          
NUMMDL    24                                                                    
AUTHOR    A.ANDERSSON,L.MALER                                                   
REVDAT   3   24-FEB-09 1LBJ    1       VERSN                                    
REVDAT   2   13-JAN-04 1LBJ    1       JRNL                                     
REVDAT   1   20-NOV-02 1LBJ    0                                                
JRNL        AUTH   A.ANDERSSON,L.MALER                                          
JRNL        TITL   NMR SOLUTION STRUCTURE AND DYNAMICS OF MOTILIN IN            
JRNL        TITL 2 ISOTROPIC PHOSPHOLIPID BICELLAR SOLUTION                     
JRNL        REF    J.BIOMOL.NMR                  V.  24   103 2002              
JRNL        REFN                   ISSN 0925-2738                               
JRNL        PMID   12495026                                                     
JRNL        DOI    10.1023/A:1020902915969                                      
REMARK   1                                                                      
REMARK   1 REFERENCE 1                                                          
REMARK   1  AUTH   J.JARVET,J.ZDUNEK,P.DAMBERG,A.GRASLUND                       
REMARK   1  TITL   THREE-DIMENSIONAL STRUCTURE AND POSITION OF                  
REMARK   1  TITL 2 PORCINE MOTILIN IN SODIUM DODECYL SULFATE MICELLES           
REMARK   1  TITL 3 DETERMINED BY 1H NMR                                         
REMARK   1  REF    BIOCHEMISTRY                  V.  36  8153 1997              
REMARK   1  REFN                   ISSN 0006-2960                               
REMARK   1  DOI    10.1021/BI970193B                                            
REMARK   2                                                                      
REMARK   2 RESOLUTION. NOT APPLICABLE.                                          
REMARK   3                                                                      
REMARK   3 REFINEMENT.                                                          
REMARK   3   PROGRAM     : AMBER 5.0                                            
REMARK   3   AUTHORS     : PERALMANN, CASE, CALDWELL, ROSS, CHEATHAM,           
REMARK   3                 FERGUSON, SEIBEL, SINGH, WEINER & KOLLMAN            
REMARK   3                                                                      
REMARK   3  OTHER REFINEMENT REMARKS: STRUCTURE BASED ON TOTAL OF 200           
REMARK   3  DISTANCE AND 8 TORSION ANGLE CONSTRAINTS                            
REMARK   4                                                                      
REMARK   4 1LBJ COMPLIES WITH FORMAT V. 3.15, 01-DEC-08                         
REMARK 100                                                                      
REMARK 100 THIS ENTRY HAS BEEN PROCESSED BY RCSB ON 09-APR-02.                  
REMARK 100 THE RCSB ID CODE IS RCSB015813.                                      
REMARK 210                                                                      
REMARK 210 EXPERIMENTAL DETAILS                                                 
REMARK 210  EXPERIMENT TYPE                : NMR                                
REMARK 210  TEMPERATURE           (KELVIN) : 310                                
REMARK 210  PH                             : 5.5                                
REMARK 210  IONIC STRENGTH                 : 50 MM KCL                          
REMARK 210  PRESSURE                       : AMBIENT                            
REMARK 210  SAMPLE CONTENTS                : 3 MM MOTILIN, 50MM KCL, 15%        
REMARK 210                                   Q=0.5 DMPC,DMPG/DHPC               
REMARK 210                                                                      
REMARK 210  NMR EXPERIMENTS CONDUCTED      : 2D NOESY                           
REMARK 210  SPECTROMETER FIELD STRENGTH    : 600 MHZ                            
REMARK 210  SPECTROMETER MODEL             : INOVA                              
REMARK 210  SPECTROMETER MANUFACTURER      : VARIAN                             
REMARK 210                                                                      
REMARK 210  STRUCTURE DETERMINATION.                                            
REMARK 210   SOFTWARE USED                 : FELIX 97.0, DIANA 2.8              
REMARK 210   METHOD USED                   : SIMULATED ANNEALING MOLECULAR      
REMARK 210                                   DYNAMICS                           
REMARK 210                                                                      
REMARK 210 CONFORMERS, NUMBER CALCULATED   : 100                                
REMARK 210 CONFORMERS, NUMBER SUBMITTED    : 24                                 
REMARK 210 CONFORMERS, SELECTION CRITERIA  : STRUCTURES WITH THE LEAST          
REMARK 210                                   RESTRAINT VIOLATIONS,              
REMARK 210                                   STRUCTURES WITH THE LOWEST         
REMARK 210                                   ENERGY                             
REMARK 210                                                                      
REMARK 210 BEST REPRESENTATIVE CONFORMER IN THIS ENSEMBLE : 1                   
REMARK 210                                                                      
REMARK 210 REMARK: THIS STRUCTURE WAS DETERMINED USING STANDARD 2D              
REMARK 210  HOMONUCLEAR TECHNIQUES                                              
REMARK 215                                                                      
REMARK 215 NMR STUDY                                                            
REMARK 215 THE COORDINATES IN THIS ENTRY WERE GENERATED FROM SOLUTION           
REMARK 215 NMR DATA.  PROTEIN DATA BANK CONVENTIONS REQUIRE THAT                
REMARK 215 CRYST1 AND SCALE RECORDS BE INCLUDED, BUT THE VALUES ON              
REMARK 215 THESE RECORDS ARE MEANINGLESS.                                       
REMARK 500                                                                      
REMARK 500 GEOMETRY AND STEREOCHEMISTRY                                         
REMARK 500 SUBTOPIC: COVALENT BOND ANGLES                                       
REMARK 500                                                                      
REMARK 500 THE STEREOCHEMICAL PARAMETERS OF THE FOLLOWING RESIDUES              
REMARK 500 HAVE VALUES WHICH DEVIATE FROM EXPECTED VALUES BY MORE               
REMARK 500 THAN 6*RMSD (M=MODEL NUMBER; RES=RESIDUE NAME; C=CHAIN               
REMARK 500 IDENTIFIER; SSEQ=SEQUENCE NUMBER; I=INSERTION CODE).                 
REMARK 500                                                                      
REMARK 500 STANDARD TABLE:                                                      
REMARK 500 FORMAT: (10X,I3,1X,A3,1X,A1,I4,A1,3(1X,A4,2X),12X,F5.1)              
REMARK 500                                                                      
REMARK 500 EXPECTED VALUES PROTEIN: ENGH AND HUBER, 1999                        
REMARK 500 EXPECTED VALUES NUCLEIC ACID: CLOWNEY ET AL 1996                     
REMARK 500                                                                      
REMARK 500  M RES CSSEQI ATM1   ATM2   ATM3                                     
REMARK 500 21 ARG A  18   NE  -  CZ  -  NH2 ANGL. DEV. =  -3.7 DEGREES          
REMARK 500                                                                      
REMARK 500 REMARK: NULL                                                         
REMARK 500                                                                      
REMARK 500 GEOMETRY AND STEREOCHEMISTRY                                         
REMARK 500 SUBTOPIC: TORSION ANGLES                                             
REMARK 500                                                                      
REMARK 500 TORSION ANGLES OUTSIDE THE EXPECTED RAMACHANDRAN REGIONS:            
REMARK 500 (M=MODEL NUMBER; RES=RESIDUE NAME; C=CHAIN IDENTIFIER;               
REMARK 500 SSEQ=SEQUENCE NUMBER; I=INSERTION CODE).                             
REMARK 500                                                                      
REMARK 500 STANDARD TABLE:                                                      
REMARK 500 FORMAT:(10X,I3,1X,A3,1X,A1,I4,A1,4X,F7.2,3X,F7.2)                    
REMARK 500                                                                      
REMARK 500 EXPECTED VALUES: GJ KLEYWEGT AND TA JONES (1996). PHI/PSI-           
REMARK 500 CHOLOGY: RAMACHANDRAN REVISITED. STRUCTURE 4, 1395 - 1400            
REMARK 500                                                                      
REMARK 500  M RES CSSEQI        PSI       PHI                                   
REMARK 500  1 THR A   6      107.26     77.95                                   
REMARK 500  2 THR A   6      106.91     75.08                                   
REMARK 500  3 VAL A   2      119.62   -167.00                                   
REMARK 500  3 THR A   6      108.87     68.24                                   
REMARK 500  4 VAL A   2       74.16     55.84                                   
REMARK 500  4 THR A   6      108.47     80.24                                   
REMARK 500  5 TYR A   7      -60.85     64.35                                   
REMARK 500  6 PRO A   3       48.78    -80.50                                   
REMARK 500  6 THR A   6       19.55     57.64                                   
REMARK 500  6 TYR A   7      -59.40     62.95                                   
REMARK 500  7 THR A   6      100.03     86.54                                   
REMARK 500  8 ILE A   4      -77.33    -75.01                                   
REMARK 500  8 THR A   6       89.30     67.36                                   
REMARK 500  9 THR A   6      112.62     82.32                                   
REMARK 500 10 THR A   6       99.46     65.14                                   
REMARK 500 11 THR A   6      114.31     86.08                                   
REMARK 500 12 THR A   6       92.41     62.28                                   
REMARK 500 12 TYR A   7      -55.59    -22.85                                   
REMARK 500 13 ILE A   4      -72.25   -129.23                                   
REMARK 500 13 THR A   6      112.67     83.89                                   
REMARK 500 14 THR A   6       99.14     62.13                                   
REMARK 500 15 PRO A   3       49.18    -80.10                                   
REMARK 500 15 TYR A   7      -57.02     65.30                                   
REMARK 500 16 THR A   6      110.64     83.41                                   
REMARK 500 17 VAL A   2      107.71    -38.50                                   
REMARK 500 17 THR A   6      107.33     75.99                                   
REMARK 500 18 VAL A   2       84.80     -1.31                                   
REMARK 500 18 PRO A   3       72.71    -69.36                                   
REMARK 500 18 THR A   6      108.67     81.35                                   
REMARK 500 19 VAL A   2       76.67     38.11                                   
REMARK 500 19 THR A   6      111.07     78.93                                   
REMARK 500 20 THR A   6       26.70     45.80                                   
REMARK 500 20 TYR A   7      -59.58     62.99                                   
REMARK 500 21 TYR A   7      -60.15     -2.96                                   
REMARK 500 22 ILE A   4      -77.30    -74.95                                   
REMARK 500 22 THR A   6      100.55     70.49                                   
REMARK 500 23 THR A   6      -17.72     93.18                                   
REMARK 500 23 TYR A   7      -49.91     73.74                                   
REMARK 500 24 THR A   6       70.88     59.74                                   
REMARK 500 24 TYR A   7      -62.09    -12.24                                   
REMARK 500                                                                      
REMARK 500 REMARK: NULL                                                         
REMARK 500                                                                      
REMARK 500 GEOMETRY AND STEREOCHEMISTRY                                         
REMARK 500 SUBTOPIC: PLANAR GROUPS                                              
REMARK 500                                                                      
REMARK 500 PLANAR GROUPS IN THE FOLLOWING RESIDUES HAVE A TOTAL                 
REMARK 500 RMS DISTANCE OF ALL ATOMS FROM THE BEST-FIT PLANE                    
REMARK 500 BY MORE THAN AN EXPECTED VALUE OF 6*RMSD, WITH AN                    
REMARK 500 RMSD 0.02 ANGSTROMS, OR AT LEAST ONE ATOM HAS                        
REMARK 500 AN RMSD GREATER THAN THIS VALUE                                      
REMARK 500 (M=MODEL NUMBER; RES=RESIDUE NAME; C=CHAIN IDENTIFIER;               
REMARK 500 SSEQ=SEQUENCE NUMBER; I=INSERTION CODE).                             
REMARK 500                                                                      
REMARK 500  M RES CSSEQI        RMS     TYPE                                    
REMARK 500  2 TYR A   7         0.08    SIDE_CHAIN                              
REMARK 500  4 TYR A   7         0.10    SIDE_CHAIN                              
REMARK 500  5 TYR A   7         0.07    SIDE_CHAIN                              
REMARK 500  7 TYR A   7         0.07    SIDE_CHAIN                              
REMARK 500  7 ARG A  18         0.07    SIDE_CHAIN                              
REMARK 500  9 TYR A   7         0.07    SIDE_CHAIN                              
REMARK 500 10 TYR A   7         0.08    SIDE_CHAIN                              
REMARK 500 11 TYR A   7         0.08    SIDE_CHAIN                              
REMARK 500 14 ARG A  18         0.08    SIDE_CHAIN                              
REMARK 500 15 TYR A   7         0.09    SIDE_CHAIN                              
REMARK 500 18 TYR A   7         0.12    SIDE_CHAIN                              
REMARK 500 18 ARG A  18         0.11    SIDE_CHAIN                              
REMARK 500 19 TYR A   7         0.11    SIDE_CHAIN                              
REMARK 500 21 ARG A  18         0.10    SIDE_CHAIN                              
REMARK 500 22 TYR A   7         0.13    SIDE_CHAIN                              
REMARK 500                                                                      
REMARK 500 REMARK: NULL                                                         
DBREF  1LBJ A    1    22  UNP    P12872   MOTI_HUMAN      26     47             
SEQRES   1 A   22  PHE VAL PRO ILE PHE THR TYR GLY GLU LEU GLN ARG MET          
SEQRES   2 A   22  GLN GLU LYS GLU ARG ASN LYS GLY GLN                          
HELIX    1   1 THR A    6  GLN A   22  1                                  17    
CRYST1    1.000    1.000    1.000  90.00  90.00  90.00 P 1           1          
ORIGX1      1.000000  0.000000  0.000000        0.00000                         
ORIGX2      0.000000  1.000000  0.000000        0.00000                         
ORIGX3      0.000000  0.000000  1.000000        0.00000                         
SCALE1      1.000000  0.000000  0.000000        0.00000                         
SCALE2      0.000000  1.000000  0.000000        0.00000                         
SCALE3      0.000000  0.000000  1.000000        0.00000                         
MODEL        1                                                                  
ATOM      1  N   PHE A   1       0.044   8.237  -1.196  1.00 10.00           N  
ATOM      2  CA  PHE A   1       0.584   6.988  -0.628  1.00 10.00           C  
ATOM      3  C   PHE A   1      -0.275   6.495   0.537  1.00 10.00           C  
ATOM      4  O   PHE A   1      -0.961   7.285   1.183  1.00 10.00           O  
ATOM      5  CB  PHE A   1       2.047   7.163  -0.188  1.00 10.00           C  
ATOM      6  CG  PHE A   1       2.314   8.348   0.727  1.00 10.00           C  
ATOM      7  CD1 PHE A   1       1.890   8.327   2.071  1.00 10.00           C  
ATOM      8  CD2 PHE A   1       3.005   9.472   0.236  1.00 10.00           C  
ATOM      9  CE1 PHE A   1       2.136   9.429   2.908  1.00 10.00           C  
ATOM     10  CE2 PHE A   1       3.266  10.566   1.079  1.00 10.00           C  
ATOM     11  CZ  PHE A   1       2.829  10.546   2.414  1.00 10.00           C  
ATOM     12  H1  PHE A   1       0.628   8.560  -1.953  1.00 10.00           H  
ATOM     13  H2  PHE A   1       0.009   8.933  -0.464  1.00 10.00           H  
ATOM     14  H3  PHE A   1      -0.895   8.073  -1.530  1.00 10.00           H  
ATOM     15  HA  PHE A   1       0.555   6.231  -1.413  1.00 10.00           H  
ATOM     16  HB2 PHE A   1       2.377   6.254   0.317  1.00 10.00           H  
ATOM     17  HB3 PHE A   1       2.656   7.269  -1.087  1.00 10.00           H  
ATOM     18  HD1 PHE A   1       1.386   7.464   2.476  1.00 10.00           H  
ATOM     19  HD2 PHE A   1       3.341   9.501  -0.790  1.00 10.00           H  
ATOM     20  HE1 PHE A   1       1.798   9.413   3.934  1.00 10.00           H  
ATOM     21  HE2 PHE A   1       3.799  11.426   0.699  1.00 10.00           H  
ATOM     22  HZ  PHE A   1       3.023  11.391   3.059  1.00 10.00           H  
ATOM     23  N   VAL A   2      -0.208   5.195   0.827  1.00 10.00           N  
ATOM     24  CA  VAL A   2      -0.789   4.623   2.032  1.00 10.00           C  
ATOM     25  C   VAL A   2       0.292   4.706   3.116  1.00 10.00           C  
ATOM     26  O   VAL A   2       1.394   4.204   2.892  1.00 10.00           O  
ATOM     27  CB  VAL A   2      -1.213   3.165   1.776  1.00 10.00           C  
ATOM     28  CG1 VAL A   2      -1.879   2.569   3.023  1.00 10.00           C  
ATOM     29  CG2 VAL A   2      -2.199   3.077   0.602  1.00 10.00           C  
ATOM     30  H   VAL A   2       0.403   4.603   0.284  1.00 10.00           H  
ATOM     31  HA  VAL A   2      -1.682   5.185   2.305  1.00 10.00           H  
ATOM     32  HB  VAL A   2      -0.332   2.568   1.532  1.00 10.00           H  
ATOM     33 HG11 VAL A   2      -1.191   2.575   3.868  1.00 10.00           H  
ATOM     34 HG12 VAL A   2      -2.768   3.144   3.284  1.00 10.00           H  
ATOM     35 HG13 VAL A   2      -2.172   1.538   2.825  1.00 10.00           H  
ATOM     36 HG21 VAL A   2      -2.524   2.044   0.472  1.00 10.00           H  
ATOM     37 HG22 VAL A   2      -3.072   3.700   0.800  1.00 10.00           H  
ATOM     38 HG23 VAL A   2      -1.727   3.406  -0.323  1.00 10.00           H  
ATOM     39  N   PRO A   3       0.037   5.320   4.281  1.00 10.00           N  
ATOM     40  CA  PRO A   3       1.035   5.435   5.335  1.00 10.00           C  
ATOM     41  C   PRO A   3       1.141   4.117   6.116  1.00 10.00           C  
ATOM     42  O   PRO A   3       0.999   4.103   7.335  1.00 10.00           O  
ATOM     43  CB  PRO A   3       0.551   6.612   6.190  1.00 10.00           C  
ATOM     44  CG  PRO A   3      -0.970   6.499   6.083  1.00 10.00           C  
ATOM     45  CD  PRO A   3      -1.180   6.030   4.641  1.00 10.00           C  
ATOM     46  HA  PRO A   3       2.009   5.674   4.912  1.00 10.00           H  
ATOM     47  HB2 PRO A   3       0.898   6.582   7.223  1.00 10.00           H  
ATOM     48  HB3 PRO A   3       0.867   7.547   5.725  1.00 10.00           H  
ATOM     49  HG2 PRO A   3      -1.323   5.731   6.773  1.00 10.00           H  
ATOM     50  HG3 PRO A   3      -1.473   7.445   6.288  1.00 10.00           H  
ATOM     51  HD2 PRO A   3      -2.061   5.390   4.583  1.00 10.00           H  
ATOM     52  HD3 PRO A   3      -1.298   6.897   3.989  1.00 10.00           H  
ATOM     53  N   ILE A   4       1.433   3.016   5.416  1.00 10.00           N  
ATOM     54  CA  ILE A   4       1.366   1.640   5.903  1.00 10.00           C  
ATOM     55  C   ILE A   4       1.936   1.463   7.306  1.00 10.00           C  
ATOM     56  O   ILE A   4       1.265   0.973   8.211  1.00 10.00           O  
ATOM     57  CB  ILE A   4       2.000   0.646   4.898  1.00 10.00           C  
ATOM     58  CG1 ILE A   4       2.928   1.239   3.815  1.00 10.00           C  
ATOM     59  CG2 ILE A   4       0.883  -0.124   4.183  1.00 10.00           C  
ATOM     60  CD1 ILE A   4       4.139   2.033   4.319  1.00 10.00           C  
ATOM     61  H   ILE A   4       1.676   3.149   4.445  1.00 10.00           H  
ATOM     62  HA  ILE A   4       0.306   1.439   6.020  1.00 10.00           H  
ATOM     63  HB  ILE A   4       2.576  -0.094   5.455  1.00 10.00           H  
ATOM     64 HG12 ILE A   4       3.323   0.406   3.233  1.00 10.00           H  
ATOM     65 HG13 ILE A   4       2.354   1.863   3.133  1.00 10.00           H  
ATOM     66 HG21 ILE A   4       1.313  -0.872   3.516  1.00 10.00           H  
ATOM     67 HG22 ILE A   4       0.254  -0.634   4.914  1.00 10.00           H  
ATOM     68 HG23 ILE A   4       0.270   0.561   3.597  1.00 10.00           H  
ATOM     69 HD11 ILE A   4       4.739   1.419   4.988  1.00 10.00           H  
ATOM     70 HD12 ILE A   4       3.852   2.953   4.822  1.00 10.00           H  
ATOM     71 HD13 ILE A   4       4.747   2.315   3.461  1.00 10.00           H  
ATOM     72  N   PHE A   5       3.188   1.870   7.463  1.00 10.00           N  
ATOM     73  CA  PHE A   5       3.839   2.025   8.754  1.00 10.00           C  
ATOM     74  C   PHE A   5       4.485   3.407   8.751  1.00 10.00           C  
ATOM     75  O   PHE A   5       5.579   3.600   9.273  1.00 10.00           O  
ATOM     76  CB  PHE A   5       4.814   0.869   9.025  1.00 10.00           C  
ATOM     77  CG  PHE A   5       5.786   0.542   7.904  1.00 10.00           C  
ATOM     78  CD1 PHE A   5       5.439  -0.410   6.927  1.00 10.00           C  
ATOM     79  CD2 PHE A   5       7.077   1.101   7.903  1.00 10.00           C  
ATOM     80  CE1 PHE A   5       6.362  -0.765   5.928  1.00 10.00           C  
ATOM     81  CE2 PHE A   5       7.999   0.749   6.902  1.00 10.00           C  
ATOM     82  CZ  PHE A   5       7.641  -0.182   5.912  1.00 10.00           C  
ATOM     83  H   PHE A   5       3.638   2.257   6.646  1.00 10.00           H  
ATOM     84  HA  PHE A   5       3.098   2.034   9.556  1.00 10.00           H  
ATOM     85  HB2 PHE A   5       5.375   1.094   9.933  1.00 10.00           H  
ATOM     86  HB3 PHE A   5       4.221  -0.022   9.232  1.00 10.00           H  
ATOM     87  HD1 PHE A   5       4.466  -0.878   6.945  1.00 10.00           H  
ATOM     88  HD2 PHE A   5       7.370   1.781   8.691  1.00 10.00           H  
ATOM     89  HE1 PHE A   5       6.093  -1.497   5.179  1.00 10.00           H  
ATOM     90  HE2 PHE A   5       8.993   1.172   6.908  1.00 10.00           H  
ATOM     91  HZ  PHE A   5       8.354  -0.464   5.151  1.00 10.00           H  
ATOM     92  N   THR A   6       3.774   4.368   8.151  1.00 10.00           N  
ATOM     93  CA  THR A   6       4.269   5.703   7.830  1.00 10.00           C  
ATOM     94  C   THR A   6       5.140   5.603   6.575  1.00 10.00           C  
ATOM     95  O   THR A   6       6.253   5.081   6.621  1.00 10.00           O  
ATOM     96  CB  THR A   6       5.027   6.366   8.998  1.00 10.00           C  
ATOM     97  OG1 THR A   6       4.452   6.015  10.236  1.00 10.00           O  
ATOM     98  CG2 THR A   6       5.007   7.891   8.866  1.00 10.00           C  
ATOM     99  H   THR A   6       2.843   4.110   7.821  1.00 10.00           H  
ATOM    100  HA  THR A   6       3.389   6.310   7.618  1.00 10.00           H  
ATOM    101  HB  THR A   6       6.068   6.042   9.002  1.00 10.00           H  
ATOM    102  HG1 THR A   6       4.806   5.147  10.466  1.00 10.00           H  
ATOM    103 HG21 THR A   6       5.568   8.329   9.692  1.00 10.00           H  
ATOM    104 HG22 THR A   6       5.467   8.195   7.926  1.00 10.00           H  
ATOM    105 HG23 THR A   6       3.980   8.256   8.905  1.00 10.00           H  
ATOM    106  N   TYR A   7       4.634   6.093   5.440  1.00 10.00           N  
ATOM    107  CA  TYR A   7       5.281   5.930   4.142  1.00 10.00           C  
ATOM    108  C   TYR A   7       6.746   6.364   4.171  1.00 10.00           C  
ATOM    109  O   TYR A   7       7.597   5.702   3.585  1.00 10.00           O  
ATOM    110  CB  TYR A   7       4.501   6.691   3.069  1.00 10.00           C  
ATOM    111  CG  TYR A   7       5.166   6.662   1.708  1.00 10.00           C  
ATOM    112  CD1 TYR A   7       5.197   5.463   0.972  1.00 10.00           C  
ATOM    113  CD2 TYR A   7       5.883   7.783   1.249  1.00 10.00           C  
ATOM    114  CE1 TYR A   7       5.947   5.384  -0.214  1.00 10.00           C  
ATOM    115  CE2 TYR A   7       6.635   7.701   0.065  1.00 10.00           C  
ATOM    116  CZ  TYR A   7       6.678   6.499  -0.659  1.00 10.00           C  
ATOM    117  OH  TYR A   7       7.443   6.416  -1.784  1.00 10.00           O  
ATOM    118  H   TYR A   7       3.735   6.548   5.467  1.00 10.00           H  
ATOM    119  HA  TYR A   7       5.263   4.872   3.892  1.00 10.00           H  
ATOM    120  HB2 TYR A   7       3.511   6.244   2.981  1.00 10.00           H  
ATOM    121  HB3 TYR A   7       4.387   7.728   3.390  1.00 10.00           H  
ATOM    122  HD1 TYR A   7       4.660   4.595   1.326  1.00 10.00           H  
ATOM    123  HD2 TYR A   7       5.877   8.705   1.812  1.00 10.00           H  
ATOM    124  HE1 TYR A   7       5.967   4.458  -0.770  1.00 10.00           H  
ATOM    125  HE2 TYR A   7       7.192   8.558  -0.283  1.00 10.00           H  
ATOM    126  HH  TYR A   7       7.392   5.558  -2.210  1.00 10.00           H  
ATOM    127  N   GLY A   8       7.038   7.457   4.876  1.00 10.00           N  
ATOM    128  CA  GLY A   8       8.394   7.946   5.080  1.00 10.00           C  
ATOM    129  C   GLY A   8       9.357   6.833   5.503  1.00 10.00           C  
ATOM    130  O   GLY A   8      10.480   6.769   5.007  1.00 10.00           O  
ATOM    131  H   GLY A   8       6.274   7.940   5.321  1.00 10.00           H  
ATOM    132  HA2 GLY A   8       8.750   8.398   4.154  1.00 10.00           H  
ATOM    133  HA3 GLY A   8       8.379   8.710   5.858  1.00 10.00           H  
ATOM    134  N   GLU A   9       8.926   5.944   6.403  1.00 10.00           N  
ATOM    135  CA  GLU A   9       9.754   4.844   6.873  1.00 10.00           C  
ATOM    136  C   GLU A   9      10.006   3.847   5.740  1.00 10.00           C  
ATOM    137  O   GLU A   9      11.136   3.399   5.551  1.00 10.00           O  
ATOM    138  CB  GLU A   9       9.095   4.164   8.077  1.00 10.00           C  
ATOM    139  CG  GLU A   9       9.013   5.107   9.286  1.00 10.00           C  
ATOM    140  CD  GLU A   9       8.301   4.458  10.471  1.00 10.00           C  
ATOM    141  OE1 GLU A   9       8.557   3.256  10.703  1.00 10.00           O  
ATOM    142  OE2 GLU A   9       7.526   5.183  11.133  1.00 10.00           O  
ATOM    143  H   GLU A   9       7.953   5.955   6.688  1.00 10.00           H  
ATOM    144  HA  GLU A   9      10.719   5.240   7.194  1.00 10.00           H  
ATOM    145  HB2 GLU A   9       8.093   3.830   7.809  1.00 10.00           H  
ATOM    146  HB3 GLU A   9       9.690   3.292   8.353  1.00 10.00           H  
ATOM    147  HG2 GLU A   9      10.020   5.381   9.601  1.00 10.00           H  
ATOM    148  HG3 GLU A   9       8.477   6.016   9.014  1.00 10.00           H  
ATOM    149  N   LEU A  10       8.965   3.501   4.977  1.00 10.00           N  
ATOM    150  CA  LEU A  10       9.113   2.620   3.824  1.00 10.00           C  
ATOM    151  C   LEU A  10      10.089   3.242   2.827  1.00 10.00           C  
ATOM    152  O   LEU A  10      11.005   2.574   2.353  1.00 10.00           O  
ATOM    153  CB  LEU A  10       7.742   2.314   3.199  1.00 10.00           C  
ATOM    154  CG  LEU A  10       7.811   1.259   2.076  1.00 10.00           C  
ATOM    155  CD1 LEU A  10       6.498   0.471   2.003  1.00 10.00           C  
ATOM    156  CD2 LEU A  10       8.056   1.881   0.693  1.00 10.00           C  
ATOM    157  H   LEU A  10       8.071   3.944   5.145  1.00 10.00           H  
ATOM    158  HA  LEU A  10       9.540   1.680   4.177  1.00 10.00           H  
ATOM    159  HB2 LEU A  10       7.116   1.925   4.003  1.00 10.00           H  
ATOM    160  HB3 LEU A  10       7.277   3.224   2.821  1.00 10.00           H  
ATOM    161  HG  LEU A  10       8.609   0.547   2.296  1.00 10.00           H  
ATOM    162 HD11 LEU A  10       6.272   0.020   2.969  1.00 10.00           H  
ATOM    163 HD12 LEU A  10       5.681   1.130   1.710  1.00 10.00           H  
ATOM    164 HD13 LEU A  10       6.588  -0.326   1.263  1.00 10.00           H  
ATOM    165 HD21 LEU A  10       9.032   2.357   0.631  1.00 10.00           H  
ATOM    166 HD22 LEU A  10       8.019   1.102  -0.069  1.00 10.00           H  
ATOM    167 HD23 LEU A  10       7.286   2.622   0.475  1.00 10.00           H  
ATOM    168  N   GLN A  11       9.906   4.527   2.516  1.00 10.00           N  
ATOM    169  CA  GLN A  11      10.780   5.238   1.600  1.00 10.00           C  
ATOM    170  C   GLN A  11      12.213   5.216   2.136  1.00 10.00           C  
ATOM    171  O   GLN A  11      13.138   4.916   1.391  1.00 10.00           O  
ATOM    172  CB  GLN A  11      10.258   6.663   1.353  1.00 10.00           C  
ATOM    173  CG  GLN A  11      10.611   7.171  -0.055  1.00 10.00           C  
ATOM    174  CD  GLN A  11      12.112   7.200  -0.336  1.00 10.00           C  
ATOM    175  OE1 GLN A  11      12.609   6.432  -1.156  1.00 10.00           O  
ATOM    176  NE2 GLN A  11      12.836   8.083   0.346  1.00 10.00           N  
ATOM    177  H   GLN A  11       9.131   5.021   2.941  1.00 10.00           H  
ATOM    178  HA  GLN A  11      10.755   4.692   0.655  1.00 10.00           H  
ATOM    179  HB2 GLN A  11       9.170   6.661   1.422  1.00 10.00           H  
ATOM    180  HB3 GLN A  11      10.646   7.343   2.112  1.00 10.00           H  
ATOM    181  HG2 GLN A  11      10.131   6.526  -0.792  1.00 10.00           H  
ATOM    182  HG3 GLN A  11      10.210   8.177  -0.179  1.00 10.00           H  
ATOM    183 HE21 GLN A  11      12.398   8.696   1.015  1.00 10.00           H  
ATOM    184 HE22 GLN A  11      13.838   8.148   0.182  1.00 10.00           H  
ATOM    185  N   ARG A  12      12.412   5.499   3.425  1.00 10.00           N  
ATOM    186  CA  ARG A  12      13.731   5.414   4.037  1.00 10.00           C  
ATOM    187  C   ARG A  12      14.326   4.018   3.831  1.00 10.00           C  
ATOM    188  O   ARG A  12      15.466   3.899   3.387  1.00 10.00           O  
ATOM    189  CB  ARG A  12      13.658   5.783   5.525  1.00 10.00           C  
ATOM    190  CG  ARG A  12      15.058   5.787   6.151  1.00 10.00           C  
ATOM    191  CD  ARG A  12      14.986   6.087   7.651  1.00 10.00           C  
ATOM    192  NE  ARG A  12      16.308   5.962   8.282  1.00 10.00           N  
ATOM    193  CZ  ARG A  12      16.908   4.805   8.601  1.00 10.00           C  
ATOM    194  NH1 ARG A  12      16.314   3.635   8.337  1.00 10.00           N  
ATOM    195  NH2 ARG A  12      18.109   4.826   9.186  1.00 10.00           N  
ATOM    196  H   ARG A  12      11.622   5.769   4.001  1.00 10.00           H  
ATOM    197  HA  ARG A  12      14.376   6.138   3.537  1.00 10.00           H  
ATOM    198  HB2 ARG A  12      13.218   6.776   5.629  1.00 10.00           H  
ATOM    199  HB3 ARG A  12      13.032   5.064   6.051  1.00 10.00           H  
ATOM    200  HG2 ARG A  12      15.529   4.815   6.008  1.00 10.00           H  
ATOM    201  HG3 ARG A  12      15.674   6.542   5.659  1.00 10.00           H  
ATOM    202  HD2 ARG A  12      14.632   7.110   7.789  1.00 10.00           H  
ATOM    203  HD3 ARG A  12      14.275   5.421   8.143  1.00 10.00           H  
ATOM    204  HE  ARG A  12      16.785   6.828   8.494  1.00 10.00           H  
ATOM    205 HH11 ARG A  12      15.410   3.631   7.888  1.00 10.00           H  
ATOM    206 HH12 ARG A  12      16.751   2.760   8.584  1.00 10.00           H  
ATOM    207 HH21 ARG A  12      18.552   5.710   9.392  1.00 10.00           H  
ATOM    208 HH22 ARG A  12      18.575   3.969   9.445  1.00 10.00           H  
ATOM    209  N   MET A  13      13.571   2.965   4.158  1.00 10.00           N  
ATOM    210  CA  MET A  13      14.025   1.592   3.989  1.00 10.00           C  
ATOM    211  C   MET A  13      14.452   1.354   2.538  1.00 10.00           C  
ATOM    212  O   MET A  13      15.582   0.943   2.286  1.00 10.00           O  
ATOM    213  CB  MET A  13      12.927   0.622   4.454  1.00 10.00           C  
ATOM    214  CG  MET A  13      13.321  -0.852   4.282  1.00 10.00           C  
ATOM    215  SD  MET A  13      14.896  -1.376   5.014  1.00 10.00           S  
ATOM    216  CE  MET A  13      14.579  -1.051   6.762  1.00 10.00           C  
ATOM    217  H   MET A  13      12.637   3.125   4.524  1.00 10.00           H  
ATOM    218  HA  MET A  13      14.900   1.459   4.626  1.00 10.00           H  
ATOM    219  HB2 MET A  13      12.709   0.814   5.505  1.00 10.00           H  
ATOM    220  HB3 MET A  13      12.016   0.794   3.884  1.00 10.00           H  
ATOM    221  HG2 MET A  13      12.533  -1.471   4.712  1.00 10.00           H  
ATOM    222  HG3 MET A  13      13.372  -1.078   3.219  1.00 10.00           H  
ATOM    223  HE1 MET A  13      13.701  -1.612   7.082  1.00 10.00           H  
ATOM    224  HE2 MET A  13      15.445  -1.370   7.341  1.00 10.00           H  
ATOM    225  HE3 MET A  13      14.416   0.014   6.915  1.00 10.00           H  
ATOM    226  N   GLN A  14      13.567   1.652   1.584  1.00 10.00           N  
ATOM    227  CA  GLN A  14      13.851   1.573   0.157  1.00 10.00           C  
ATOM    228  C   GLN A  14      15.160   2.294  -0.170  1.00 10.00           C  
ATOM    229  O   GLN A  14      16.047   1.734  -0.811  1.00 10.00           O  
ATOM    230  CB  GLN A  14      12.663   2.177  -0.610  1.00 10.00           C  
ATOM    231  CG  GLN A  14      12.896   2.306  -2.120  1.00 10.00           C  
ATOM    232  CD  GLN A  14      11.706   2.975  -2.801  1.00 10.00           C  
ATOM    233  OE1 GLN A  14      10.947   2.326  -3.512  1.00 10.00           O  
ATOM    234  NE2 GLN A  14      11.524   4.279  -2.601  1.00 10.00           N  
ATOM    235  H   GLN A  14      12.661   2.008   1.872  1.00 10.00           H  
ATOM    236  HA  GLN A  14      13.970   0.525  -0.118  1.00 10.00           H  
ATOM    237  HB2 GLN A  14      11.783   1.554  -0.441  1.00 10.00           H  
ATOM    238  HB3 GLN A  14      12.453   3.170  -0.219  1.00 10.00           H  
ATOM    239  HG2 GLN A  14      13.781   2.909  -2.327  1.00 10.00           H  
ATOM    240  HG3 GLN A  14      13.042   1.313  -2.546  1.00 10.00           H  
ATOM    241 HE21 GLN A  14      12.149   4.834  -2.018  1.00 10.00           H  
ATOM    242 HE22 GLN A  14      10.748   4.724  -3.063  1.00 10.00           H  
ATOM    243  N   GLU A  15      15.273   3.547   0.265  1.00 10.00           N  
ATOM    244  CA  GLU A  15      16.419   4.393  -0.002  1.00 10.00           C  
ATOM    245  C   GLU A  15      17.691   3.750   0.551  1.00 10.00           C  
ATOM    246  O   GLU A  15      18.718   3.742  -0.121  1.00 10.00           O  
ATOM    247  CB  GLU A  15      16.144   5.783   0.582  1.00 10.00           C  
ATOM    248  CG  GLU A  15      17.141   6.840   0.096  1.00 10.00           C  
ATOM    249  CD  GLU A  15      16.733   8.228   0.577  1.00 10.00           C  
ATOM    250  OE1 GLU A  15      15.590   8.624   0.255  1.00 10.00           O  
ATOM    251  OE2 GLU A  15      17.560   8.861   1.267  1.00 10.00           O  
ATOM    252  H   GLU A  15      14.515   3.933   0.815  1.00 10.00           H  
ATOM    253  HA  GLU A  15      16.517   4.489  -1.085  1.00 10.00           H  
ATOM    254  HB2 GLU A  15      15.148   6.090   0.259  1.00 10.00           H  
ATOM    255  HB3 GLU A  15      16.159   5.743   1.672  1.00 10.00           H  
ATOM    256  HG2 GLU A  15      18.140   6.604   0.464  1.00 10.00           H  
ATOM    257  HG3 GLU A  15      17.162   6.849  -0.994  1.00 10.00           H  
ATOM    258  N   LYS A  16      17.631   3.184   1.758  1.00 10.00           N  
ATOM    259  CA  LYS A  16      18.771   2.502   2.349  1.00 10.00           C  
ATOM    260  C   LYS A  16      19.112   1.223   1.578  1.00 10.00           C  
ATOM    261  O   LYS A  16      20.285   0.960   1.318  1.00 10.00           O  
ATOM    262  CB  LYS A  16      18.538   2.242   3.845  1.00 10.00           C  
ATOM    263  CG  LYS A  16      18.462   3.537   4.673  1.00 10.00           C  
ATOM    264  CD  LYS A  16      19.812   4.010   5.247  1.00 10.00           C  
ATOM    265  CE  LYS A  16      20.860   4.317   4.169  1.00 10.00           C  
ATOM    266  NZ  LYS A  16      22.045   4.996   4.719  1.00 10.00           N  
ATOM    267  H   LYS A  16      16.757   3.215   2.274  1.00 10.00           H  
ATOM    268  HA  LYS A  16      19.623   3.163   2.235  1.00 10.00           H  
ATOM    269  HB2 LYS A  16      17.596   1.702   3.951  1.00 10.00           H  
ATOM    270  HB3 LYS A  16      19.335   1.609   4.238  1.00 10.00           H  
ATOM    271  HG2 LYS A  16      18.011   4.337   4.084  1.00 10.00           H  
ATOM    272  HG3 LYS A  16      17.801   3.347   5.520  1.00 10.00           H  
ATOM    273  HD2 LYS A  16      19.623   4.917   5.824  1.00 10.00           H  
ATOM    274  HD3 LYS A  16      20.203   3.250   5.925  1.00 10.00           H  
ATOM    275  HE2 LYS A  16      21.204   3.388   3.716  1.00 10.00           H  
ATOM    276  HE3 LYS A  16      20.429   4.966   3.406  1.00 10.00           H  
ATOM    277  HZ1 LYS A  16      21.777   5.877   5.133  1.00 10.00           H  
ATOM    278  HZ2 LYS A  16      22.487   4.412   5.414  1.00 10.00           H  
ATOM    279  HZ3 LYS A  16      22.696   5.167   3.960  1.00 10.00           H  
ATOM    280  N   GLU A  17      18.110   0.436   1.176  1.00 10.00           N  
ATOM    281  CA  GLU A  17      18.347  -0.733   0.339  1.00 10.00           C  
ATOM    282  C   GLU A  17      19.059  -0.312  -0.951  1.00 10.00           C  
ATOM    283  O   GLU A  17      20.061  -0.915  -1.330  1.00 10.00           O  
ATOM    284  CB  GLU A  17      17.031  -1.468   0.061  1.00 10.00           C  
ATOM    285  CG  GLU A  17      16.497  -2.134   1.338  1.00 10.00           C  
ATOM    286  CD  GLU A  17      15.117  -2.745   1.119  1.00 10.00           C  
ATOM    287  OE1 GLU A  17      14.181  -1.956   0.865  1.00 10.00           O  
ATOM    288  OE2 GLU A  17      15.022  -3.987   1.210  1.00 10.00           O  
ATOM    289  H   GLU A  17      17.153   0.693   1.401  1.00 10.00           H  
ATOM    290  HA  GLU A  17      19.011  -1.415   0.873  1.00 10.00           H  
ATOM    291  HB2 GLU A  17      16.292  -0.769  -0.332  1.00 10.00           H  
ATOM    292  HB3 GLU A  17      17.204  -2.243  -0.687  1.00 10.00           H  
ATOM    293  HG2 GLU A  17      17.190  -2.917   1.650  1.00 10.00           H  
ATOM    294  HG3 GLU A  17      16.420  -1.408   2.144  1.00 10.00           H  
ATOM    295  N   ARG A  18      18.579   0.749  -1.604  1.00 10.00           N  
ATOM    296  CA  ARG A  18      19.253   1.313  -2.765  1.00 10.00           C  
ATOM    297  C   ARG A  18      20.678   1.754  -2.421  1.00 10.00           C  
ATOM    298  O   ARG A  18      21.602   1.454  -3.171  1.00 10.00           O  
ATOM    299  CB  ARG A  18      18.452   2.478  -3.354  1.00 10.00           C  
ATOM    300  CG  ARG A  18      17.179   1.989  -4.059  1.00 10.00           C  
ATOM    301  CD  ARG A  18      16.500   3.141  -4.804  1.00 10.00           C  
ATOM    302  NE  ARG A  18      17.398   3.687  -5.829  1.00 10.00           N  
ATOM    303  CZ  ARG A  18      17.181   4.784  -6.561  1.00 10.00           C  
ATOM    304  NH1 ARG A  18      16.019   5.441  -6.487  1.00 10.00           N  
ATOM    305  NH2 ARG A  18      18.163   5.204  -7.362  1.00 10.00           N  
ATOM    306  H   ARG A  18      17.740   1.200  -1.252  1.00 10.00           H  
ATOM    307  HA  ARG A  18      19.332   0.536  -3.528  1.00 10.00           H  
ATOM    308  HB2 ARG A  18      18.194   3.195  -2.576  1.00 10.00           H  
ATOM    309  HB3 ARG A  18      19.100   2.977  -4.075  1.00 10.00           H  
ATOM    310  HG2 ARG A  18      17.434   1.210  -4.779  1.00 10.00           H  
ATOM    311  HG3 ARG A  18      16.486   1.571  -3.328  1.00 10.00           H  
ATOM    312  HD2 ARG A  18      15.592   2.768  -5.282  1.00 10.00           H  
ATOM    313  HD3 ARG A  18      16.236   3.922  -4.088  1.00 10.00           H  
ATOM    314  HE  ARG A  18      18.293   3.227  -5.953  1.00 10.00           H  
ATOM    315 HH11 ARG A  18      15.295   5.095  -5.875  1.00 10.00           H  
ATOM    316 HH12 ARG A  18      15.854   6.272  -7.035  1.00 10.00           H  
ATOM    317 HH21 ARG A  18      19.037   4.682  -7.337  1.00 10.00           H  
ATOM    318 HH22 ARG A  18      18.068   6.021  -7.946  1.00 10.00           H  
ATOM    319  N   ASN A  19      20.870   2.457  -1.302  1.00 10.00           N  
ATOM    320  CA  ASN A  19      22.183   2.909  -0.849  1.00 10.00           C  
ATOM    321  C   ASN A  19      23.146   1.727  -0.737  1.00 10.00           C  
ATOM    322  O   ASN A  19      24.299   1.851  -1.139  1.00 10.00           O  
ATOM    323  CB  ASN A  19      22.057   3.651   0.491  1.00 10.00           C  
ATOM    324  CG  ASN A  19      23.325   4.342   1.007  1.00 10.00           C  
ATOM    325  OD1 ASN A  19      23.252   5.057   2.002  1.00 10.00           O  
ATOM    326  ND2 ASN A  19      24.491   4.162   0.389  1.00 10.00           N  
ATOM    327  H   ASN A  19      20.058   2.703  -0.747  1.00 10.00           H  
ATOM    328  HA  ASN A  19      22.568   3.607  -1.595  1.00 10.00           H  
ATOM    329  HB2 ASN A  19      21.287   4.417   0.394  1.00 10.00           H  
ATOM    330  HB3 ASN A  19      21.749   2.948   1.260  1.00 10.00           H  
ATOM    331 HD21 ASN A  19      24.601   3.519  -0.391  1.00 10.00           H  
ATOM    332 HD22 ASN A  19      25.299   4.637   0.759  1.00 10.00           H  
ATOM    333  N   LYS A  20      22.691   0.605  -0.176  1.00 10.00           N  
ATOM    334  CA  LYS A  20      23.500  -0.603  -0.091  1.00 10.00           C  
ATOM    335  C   LYS A  20      23.747  -1.190  -1.485  1.00 10.00           C  
ATOM    336  O   LYS A  20      24.873  -1.545  -1.821  1.00 10.00           O  
ATOM    337  CB  LYS A  20      22.816  -1.628   0.824  1.00 10.00           C  
ATOM    338  CG  LYS A  20      22.778  -1.147   2.280  1.00 10.00           C  
ATOM    339  CD  LYS A  20      22.011  -2.155   3.142  1.00 10.00           C  
ATOM    340  CE  LYS A  20      21.958  -1.683   4.599  1.00 10.00           C  
ATOM    341  NZ  LYS A  20      21.225  -2.641   5.445  1.00 10.00           N  
ATOM    342  H   LYS A  20      21.738   0.585   0.178  1.00 10.00           H  
ATOM    343  HA  LYS A  20      24.471  -0.353   0.343  1.00 10.00           H  
ATOM    344  HB2 LYS A  20      21.801  -1.812   0.470  1.00 10.00           H  
ATOM    345  HB3 LYS A  20      23.374  -2.564   0.780  1.00 10.00           H  
ATOM    346  HG2 LYS A  20      23.800  -1.045   2.649  1.00 10.00           H  
ATOM    347  HG3 LYS A  20      22.287  -0.176   2.339  1.00 10.00           H  
ATOM    348  HD2 LYS A  20      20.994  -2.254   2.756  1.00 10.00           H  
ATOM    349  HD3 LYS A  20      22.506  -3.126   3.088  1.00 10.00           H  
ATOM    350  HE2 LYS A  20      22.972  -1.576   4.986  1.00 10.00           H  
ATOM    351  HE3 LYS A  20      21.457  -0.714   4.650  1.00 10.00           H  
ATOM    352  HZ1 LYS A  20      20.279  -2.739   5.107  1.00 10.00           H  
ATOM    353  HZ2 LYS A  20      21.686  -3.540   5.417  1.00 10.00           H  
ATOM    354  HZ3 LYS A  20      21.206  -2.306   6.398  1.00 10.00           H  
ATOM    355  N   GLY A  21      22.684  -1.332  -2.281  1.00 10.00           N  
ATOM    356  CA  GLY A  21      22.733  -2.000  -3.572  1.00 10.00           C  
ATOM    357  C   GLY A  21      23.630  -1.276  -4.577  1.00 10.00           C  
ATOM    358  O   GLY A  21      24.461  -1.900  -5.233  1.00 10.00           O  
ATOM    359  H   GLY A  21      21.780  -1.028  -1.935  1.00 10.00           H  
ATOM    360  HA2 GLY A  21      23.094  -3.020  -3.435  1.00 10.00           H  
ATOM    361  HA3 GLY A  21      21.722  -2.043  -3.977  1.00 10.00           H  
ATOM    362  N   GLN A  22      23.430   0.033  -4.737  1.00 10.00           N  
ATOM    363  CA  GLN A  22      24.173   0.845  -5.688  1.00 10.00           C  
ATOM    364  C   GLN A  22      25.580   1.125  -5.154  1.00 10.00           C  
ATOM    365  O   GLN A  22      25.668   1.647  -4.022  1.00 10.00           O  
ATOM    366  CB  GLN A  22      23.415   2.151  -5.975  1.00 10.00           C  
ATOM    367  CG  GLN A  22      22.052   1.887  -6.636  1.00 10.00           C  
ATOM    368  CD  GLN A  22      21.357   3.175  -7.078  1.00 10.00           C  
ATOM    369  OE1 GLN A  22      20.223   3.453  -6.698  1.00 10.00           O  
ATOM    370  NE2 GLN A  22      22.021   3.975  -7.908  1.00 10.00           N  
ATOM    371  OXT GLN A  22      26.541   0.843  -5.903  1.00 10.00           O  
ATOM    372  H   GLN A  22      22.775   0.498  -4.121  1.00 10.00           H  
ATOM    373  HA  GLN A  22      24.267   0.296  -6.627  1.00 10.00           H  
ATOM    374  HB2 GLN A  22      23.267   2.706  -5.047  1.00 10.00           H  
ATOM    375  HB3 GLN A  22      24.034   2.751  -6.642  1.00 10.00           H  
ATOM    376  HG2 GLN A  22      22.191   1.255  -7.513  1.00 10.00           H  
ATOM    377  HG3 GLN A  22      21.401   1.364  -5.934  1.00 10.00           H  
ATOM    378 HE21 GLN A  22      22.948   3.726  -8.219  1.00 10.00           H  
ATOM    379 HE22 GLN A  22      21.592   4.833  -8.212  1.00 10.00           H  
TER     380      GLN A  22                                                      
ENDMDL                                                                          
MODEL        2                                                                  
ATOM      1  N   PHE A   1       0.531   6.306  -2.408  1.00 10.00           N  
ATOM      2  CA  PHE A   1       0.986   6.654  -1.049  1.00 10.00           C  
ATOM      3  C   PHE A   1       0.040   6.055  -0.008  1.00 10.00           C  
ATOM      4  O   PHE A   1      -1.146   6.376  -0.009  1.00 10.00           O  
ATOM      5  CB  PHE A   1       1.078   8.177  -0.883  1.00 10.00           C  
ATOM      6  CG  PHE A   1       1.586   8.633   0.473  1.00 10.00           C  
ATOM      7  CD1 PHE A   1       0.692   8.789   1.551  1.00 10.00           C  
ATOM      8  CD2 PHE A   1       2.947   8.942   0.649  1.00 10.00           C  
ATOM      9  CE1 PHE A   1       1.161   9.229   2.801  1.00 10.00           C  
ATOM     10  CE2 PHE A   1       3.407   9.425   1.886  1.00 10.00           C  
ATOM     11  CZ  PHE A   1       2.518   9.550   2.968  1.00 10.00           C  
ATOM     12  H1  PHE A   1       0.524   5.303  -2.516  1.00 10.00           H  
ATOM     13  H2  PHE A   1       1.146   6.719  -3.095  1.00 10.00           H  
ATOM     14  H3  PHE A   1      -0.408   6.659  -2.531  1.00 10.00           H  
ATOM     15  HA  PHE A   1       1.987   6.239  -0.915  1.00 10.00           H  
ATOM     16  HB2 PHE A   1       1.739   8.571  -1.655  1.00 10.00           H  
ATOM     17  HB3 PHE A   1       0.089   8.609  -1.046  1.00 10.00           H  
ATOM     18  HD1 PHE A   1      -0.360   8.582   1.422  1.00 10.00           H  
ATOM     19  HD2 PHE A   1       3.642   8.830  -0.171  1.00 10.00           H  
ATOM     20  HE1 PHE A   1       0.473   9.347   3.625  1.00 10.00           H  
ATOM     21  HE2 PHE A   1       4.444   9.703   2.006  1.00 10.00           H  
ATOM     22  HZ  PHE A   1       2.875   9.910   3.922  1.00 10.00           H  
ATOM     23  N   VAL A   2       0.560   5.203   0.879  1.00 10.00           N  
ATOM     24  CA  VAL A   2      -0.171   4.673   2.020  1.00 10.00           C  
ATOM     25  C   VAL A   2       0.785   4.756   3.213  1.00 10.00           C  
ATOM     26  O   VAL A   2       1.876   4.191   3.135  1.00 10.00           O  
ATOM     27  CB  VAL A   2      -0.608   3.220   1.756  1.00 10.00           C  
ATOM     28  CG1 VAL A   2      -1.439   2.692   2.934  1.00 10.00           C  
ATOM     29  CG2 VAL A   2      -1.448   3.102   0.477  1.00 10.00           C  
ATOM     30  H   VAL A   2       1.544   4.977   0.835  1.00 10.00           H  
ATOM     31  HA  VAL A   2      -1.067   5.268   2.193  1.00 10.00           H  
ATOM     32  HB  VAL A   2       0.276   2.589   1.644  1.00 10.00           H  
ATOM     33 HG11 VAL A   2      -2.340   3.293   3.055  1.00 10.00           H  
ATOM     34 HG12 VAL A   2      -1.728   1.658   2.745  1.00 10.00           H  
ATOM     35 HG13 VAL A   2      -0.864   2.726   3.859  1.00 10.00           H  
ATOM     36 HG21 VAL A   2      -1.802   2.078   0.362  1.00 10.00           H  
ATOM     37 HG22 VAL A   2      -2.306   3.773   0.530  1.00 10.00           H  
ATOM     38 HG23 VAL A   2      -0.848   3.354  -0.398  1.00 10.00           H  
ATOM     39  N   PRO A   3       0.441   5.454   4.306  1.00 10.00           N  
ATOM     40  CA  PRO A   3       1.350   5.637   5.426  1.00 10.00           C  
ATOM     41  C   PRO A   3       1.357   4.398   6.331  1.00 10.00           C  
ATOM     42  O   PRO A   3       1.158   4.514   7.537  1.00 10.00           O  
ATOM     43  CB  PRO A   3       0.840   6.902   6.128  1.00 10.00           C  
ATOM     44  CG  PRO A   3      -0.671   6.818   5.907  1.00 10.00           C  
ATOM     45  CD  PRO A   3      -0.779   6.221   4.502  1.00 10.00           C  
ATOM     46  HA  PRO A   3       2.360   5.810   5.064  1.00 10.00           H  
ATOM     47  HB2 PRO A   3       1.102   6.960   7.185  1.00 10.00           H  
ATOM     48  HB3 PRO A   3       1.225   7.780   5.609  1.00 10.00           H  
ATOM     49  HG2 PRO A   3      -1.103   6.127   6.633  1.00 10.00           H  
ATOM     50  HG3 PRO A   3      -1.156   7.792   5.983  1.00 10.00           H  
ATOM     51  HD2 PRO A   3      -1.670   5.596   4.431  1.00 10.00           H  
ATOM     52  HD3 PRO A   3      -0.827   7.028   3.768  1.00 10.00           H  
ATOM     53  N   ILE A   4       1.631   3.219   5.761  1.00 10.00           N  
ATOM     54  CA  ILE A   4       1.467   1.913   6.399  1.00 10.00           C  
ATOM     55  C   ILE A   4       2.003   1.871   7.826  1.00 10.00           C  
ATOM     56  O   ILE A   4       1.295   1.508   8.762  1.00 10.00           O  
ATOM     57  CB  ILE A   4       2.047   0.765   5.537  1.00 10.00           C  
ATOM     58  CG1 ILE A   4       3.028   1.162   4.415  1.00 10.00           C  
ATOM     59  CG2 ILE A   4       0.892  -0.015   4.896  1.00 10.00           C  
ATOM     60  CD1 ILE A   4       4.309   1.874   4.861  1.00 10.00           C  
ATOM     61  H   ILE A   4       1.917   3.238   4.791  1.00 10.00           H  
ATOM     62  HA  ILE A   4       0.394   1.792   6.513  1.00 10.00           H  
ATOM     63  HB  ILE A   4       2.564   0.063   6.193  1.00 10.00           H  
ATOM     64 HG12 ILE A   4       3.341   0.244   3.917  1.00 10.00           H  
ATOM     65 HG13 ILE A   4       2.520   1.777   3.676  1.00 10.00           H  
ATOM     66 HG21 ILE A   4       0.337   0.631   4.214  1.00 10.00           H  
ATOM     67 HG22 ILE A   4       1.280  -0.867   4.339  1.00 10.00           H  
ATOM     68 HG23 ILE A   4       0.216  -0.386   5.669  1.00 10.00           H  
ATOM     69 HD11 ILE A   4       4.971   1.954   3.999  1.00 10.00           H  
ATOM     70 HD12 ILE A   4       4.108   2.880   5.221  1.00 10.00           H  
ATOM     71 HD13 ILE A   4       4.812   1.296   5.633  1.00 10.00           H  
ATOM     72  N   PHE A   5       3.264   2.255   7.971  1.00 10.00           N  
ATOM     73  CA  PHE A   5       3.884   2.532   9.257  1.00 10.00           C  
ATOM     74  C   PHE A   5       4.585   3.880   9.124  1.00 10.00           C  
ATOM     75  O   PHE A   5       5.687   4.076   9.626  1.00 10.00           O  
ATOM     76  CB  PHE A   5       4.788   1.373   9.700  1.00 10.00           C  
ATOM     77  CG  PHE A   5       5.737   0.822   8.650  1.00 10.00           C  
ATOM     78  CD1 PHE A   5       5.344  -0.272   7.855  1.00 10.00           C  
ATOM     79  CD2 PHE A   5       7.053   1.311   8.560  1.00 10.00           C  
ATOM     80  CE1 PHE A   5       6.258  -0.859   6.961  1.00 10.00           C  
ATOM     81  CE2 PHE A   5       7.967   0.722   7.668  1.00 10.00           C  
ATOM     82  CZ  PHE A   5       7.572  -0.366   6.874  1.00 10.00           C  
ATOM     83  H   PHE A   5       3.757   2.524   7.134  1.00 10.00           H  
ATOM     84  HA  PHE A   5       3.119   2.665  10.024  1.00 10.00           H  
ATOM     85  HB2 PHE A   5       5.362   1.690  10.574  1.00 10.00           H  
ATOM     86  HB3 PHE A   5       4.140   0.560  10.029  1.00 10.00           H  
ATOM     87  HD1 PHE A   5       4.345  -0.672   7.936  1.00 10.00           H  
ATOM     88  HD2 PHE A   5       7.371   2.123   9.198  1.00 10.00           H  
ATOM     89  HE1 PHE A   5       5.954  -1.701   6.355  1.00 10.00           H  
ATOM     90  HE2 PHE A   5       8.983   1.083   7.611  1.00 10.00           H  
ATOM     91  HZ  PHE A   5       8.283  -0.834   6.208  1.00 10.00           H  
ATOM     92  N   THR A   6       3.907   4.806   8.433  1.00 10.00           N  
ATOM     93  CA  THR A   6       4.437   6.093   7.992  1.00 10.00           C  
ATOM     94  C   THR A   6       5.368   5.864   6.800  1.00 10.00           C  
ATOM     95  O   THR A   6       6.476   5.350   6.951  1.00 10.00           O  
ATOM     96  CB  THR A   6       5.115   6.883   9.127  1.00 10.00           C  
ATOM     97  OG1 THR A   6       4.291   6.867  10.273  1.00 10.00           O  
ATOM     98  CG2 THR A   6       5.338   8.342   8.721  1.00 10.00           C  
ATOM     99  H   THR A   6       2.985   4.532   8.089  1.00 10.00           H  
ATOM    100  HA  THR A   6       3.577   6.679   7.665  1.00 10.00           H  
ATOM    101  HB  THR A   6       6.085   6.454   9.377  1.00 10.00           H  
ATOM    102  HG1 THR A   6       4.277   5.968  10.615  1.00 10.00           H  
ATOM    103 HG21 THR A   6       4.386   8.815   8.478  1.00 10.00           H  
ATOM    104 HG22 THR A   6       5.796   8.879   9.552  1.00 10.00           H  
ATOM    105 HG23 THR A   6       6.003   8.400   7.859  1.00 10.00           H  
ATOM    106  N   TYR A   7       4.911   6.235   5.599  1.00 10.00           N  
ATOM    107  CA  TYR A   7       5.590   5.884   4.358  1.00 10.00           C  
ATOM    108  C   TYR A   7       7.044   6.341   4.355  1.00 10.00           C  
ATOM    109  O   TYR A   7       7.884   5.660   3.786  1.00 10.00           O  
ATOM    110  CB  TYR A   7       4.842   6.424   3.134  1.00 10.00           C  
ATOM    111  CG  TYR A   7       5.483   6.016   1.817  1.00 10.00           C  
ATOM    112  CD1 TYR A   7       5.510   4.657   1.448  1.00 10.00           C  
ATOM    113  CD2 TYR A   7       6.212   6.953   1.061  1.00 10.00           C  
ATOM    114  CE1 TYR A   7       6.302   4.232   0.365  1.00 10.00           C  
ATOM    115  CE2 TYR A   7       6.970   6.533  -0.046  1.00 10.00           C  
ATOM    116  CZ  TYR A   7       7.044   5.169  -0.375  1.00 10.00           C  
ATOM    117  OH  TYR A   7       7.854   4.763  -1.396  1.00 10.00           O  
ATOM    118  H   TYR A   7       4.024   6.709   5.540  1.00 10.00           H  
ATOM    119  HA  TYR A   7       5.596   4.796   4.297  1.00 10.00           H  
ATOM    120  HB2 TYR A   7       3.816   6.056   3.142  1.00 10.00           H  
ATOM    121  HB3 TYR A   7       4.814   7.510   3.207  1.00 10.00           H  
ATOM    122  HD1 TYR A   7       4.953   3.929   2.020  1.00 10.00           H  
ATOM    123  HD2 TYR A   7       6.223   7.996   1.344  1.00 10.00           H  
ATOM    124  HE1 TYR A   7       6.340   3.183   0.109  1.00 10.00           H  
ATOM    125  HE2 TYR A   7       7.527   7.256  -0.624  1.00 10.00           H  
ATOM    126  HH  TYR A   7       7.971   3.803  -1.431  1.00 10.00           H  
ATOM    127  N   GLY A   8       7.353   7.462   5.014  1.00 10.00           N  
ATOM    128  CA  GLY A   8       8.716   7.942   5.203  1.00 10.00           C  
ATOM    129  C   GLY A   8       9.692   6.827   5.602  1.00 10.00           C  
ATOM    130  O   GLY A   8      10.818   6.786   5.110  1.00 10.00           O  
ATOM    131  H   GLY A   8       6.599   7.966   5.453  1.00 10.00           H  
ATOM    132  HA2 GLY A   8       9.058   8.405   4.277  1.00 10.00           H  
ATOM    133  HA3 GLY A   8       8.715   8.696   5.990  1.00 10.00           H  
ATOM    134  N   GLU A   9       9.263   5.909   6.474  1.00 10.00           N  
ATOM    135  CA  GLU A   9      10.091   4.792   6.904  1.00 10.00           C  
ATOM    136  C   GLU A   9      10.383   3.867   5.718  1.00 10.00           C  
ATOM    137  O   GLU A   9      11.535   3.555   5.424  1.00 10.00           O  
ATOM    138  CB  GLU A   9       9.377   4.035   8.034  1.00 10.00           C  
ATOM    139  CG  GLU A   9       9.009   4.924   9.231  1.00 10.00           C  
ATOM    140  CD  GLU A   9      10.232   5.580   9.855  1.00 10.00           C  
ATOM    141  OE1 GLU A   9      10.923   4.883  10.628  1.00 10.00           O  
ATOM    142  OE2 GLU A   9      10.488   6.757   9.517  1.00 10.00           O  
ATOM    143  H   GLU A   9       8.296   5.931   6.784  1.00 10.00           H  
ATOM    144  HA  GLU A   9      11.043   5.172   7.273  1.00 10.00           H  
ATOM    145  HB2 GLU A   9       8.456   3.603   7.642  1.00 10.00           H  
ATOM    146  HB3 GLU A   9      10.027   3.229   8.380  1.00 10.00           H  
ATOM    147  HG2 GLU A   9       8.306   5.698   8.927  1.00 10.00           H  
ATOM    148  HG3 GLU A   9       8.520   4.310   9.989  1.00 10.00           H  
ATOM    149  N   LEU A  10       9.324   3.442   5.028  1.00 10.00           N  
ATOM    150  CA  LEU A  10       9.402   2.577   3.856  1.00 10.00           C  
ATOM    151  C   LEU A  10      10.292   3.243   2.796  1.00 10.00           C  
ATOM    152  O   LEU A  10      11.184   2.624   2.224  1.00 10.00           O  
ATOM    153  CB  LEU A  10       7.965   2.323   3.363  1.00 10.00           C  
ATOM    154  CG  LEU A  10       7.732   1.087   2.479  1.00 10.00           C  
ATOM    155  CD1 LEU A  10       8.650   1.044   1.259  1.00 10.00           C  
ATOM    156  CD2 LEU A  10       7.840  -0.223   3.265  1.00 10.00           C  
ATOM    157  H   LEU A  10       8.421   3.820   5.279  1.00 10.00           H  
ATOM    158  HA  LEU A  10       9.856   1.636   4.164  1.00 10.00           H  
ATOM    159  HB2 LEU A  10       7.322   2.205   4.238  1.00 10.00           H  
ATOM    160  HB3 LEU A  10       7.622   3.203   2.821  1.00 10.00           H  
ATOM    161  HG  LEU A  10       6.707   1.156   2.108  1.00 10.00           H  
ATOM    162 HD11 LEU A  10       8.679   2.032   0.804  1.00 10.00           H  
ATOM    163 HD12 LEU A  10       9.654   0.737   1.549  1.00 10.00           H  
ATOM    164 HD13 LEU A  10       8.265   0.327   0.534  1.00 10.00           H  
ATOM    165 HD21 LEU A  10       7.621  -1.063   2.605  1.00 10.00           H  
ATOM    166 HD22 LEU A  10       8.842  -0.350   3.674  1.00 10.00           H  
ATOM    167 HD23 LEU A  10       7.111  -0.220   4.075  1.00 10.00           H  
ATOM    168  N   GLN A  11      10.076   4.535   2.555  1.00 10.00           N  
ATOM    169  CA  GLN A  11      10.875   5.335   1.650  1.00 10.00           C  
ATOM    170  C   GLN A  11      12.344   5.283   2.068  1.00 10.00           C  
ATOM    171  O   GLN A  11      13.205   4.980   1.250  1.00 10.00           O  
ATOM    172  CB  GLN A  11      10.328   6.766   1.620  1.00 10.00           C  
ATOM    173  CG  GLN A  11      10.886   7.558   0.433  1.00 10.00           C  
ATOM    174  CD  GLN A  11      10.262   8.946   0.366  1.00 10.00           C  
ATOM    175  OE1 GLN A  11       9.474   9.240  -0.525  1.00 10.00           O  
ATOM    176  NE2 GLN A  11      10.599   9.813   1.317  1.00 10.00           N  
ATOM    177  H   GLN A  11       9.336   4.991   3.065  1.00 10.00           H  
ATOM    178  HA  GLN A  11      10.774   4.903   0.654  1.00 10.00           H  
ATOM    179  HB2 GLN A  11       9.244   6.728   1.520  1.00 10.00           H  
ATOM    180  HB3 GLN A  11      10.571   7.278   2.551  1.00 10.00           H  
ATOM    181  HG2 GLN A  11      11.969   7.653   0.517  1.00 10.00           H  
ATOM    182  HG3 GLN A  11      10.654   7.028  -0.492  1.00 10.00           H  
ATOM    183 HE21 GLN A  11      11.246   9.552   2.044  1.00 10.00           H  
ATOM    184 HE22 GLN A  11      10.197  10.737   1.284  1.00 10.00           H  
ATOM    185  N   ARG A  12      12.646   5.555   3.340  1.00 10.00           N  
ATOM    186  CA  ARG A  12      14.015   5.473   3.827  1.00 10.00           C  
ATOM    187  C   ARG A  12      14.601   4.081   3.562  1.00 10.00           C  
ATOM    188  O   ARG A  12      15.735   3.973   3.101  1.00 10.00           O  
ATOM    189  CB  ARG A  12      14.090   5.870   5.307  1.00 10.00           C  
ATOM    190  CG  ARG A  12      15.555   5.997   5.746  1.00 10.00           C  
ATOM    191  CD  ARG A  12      15.697   6.527   7.177  1.00 10.00           C  
ATOM    192  NE  ARG A  12      15.119   5.601   8.162  1.00 10.00           N  
ATOM    193  CZ  ARG A  12      13.915   5.718   8.744  1.00 10.00           C  
ATOM    194  NH1 ARG A  12      13.071   6.694   8.392  1.00 10.00           N  
ATOM    195  NH2 ARG A  12      13.564   4.838   9.687  1.00 10.00           N  
ATOM    196  H   ARG A  12      11.908   5.805   3.991  1.00 10.00           H  
ATOM    197  HA  ARG A  12      14.602   6.198   3.260  1.00 10.00           H  
ATOM    198  HB2 ARG A  12      13.596   6.833   5.438  1.00 10.00           H  
ATOM    199  HB3 ARG A  12      13.580   5.122   5.916  1.00 10.00           H  
ATOM    200  HG2 ARG A  12      16.036   5.020   5.682  1.00 10.00           H  
ATOM    201  HG3 ARG A  12      16.072   6.684   5.074  1.00 10.00           H  
ATOM    202  HD2 ARG A  12      16.762   6.618   7.398  1.00 10.00           H  
ATOM    203  HD3 ARG A  12      15.272   7.528   7.254  1.00 10.00           H  
ATOM    204  HE  ARG A  12      15.709   4.834   8.448  1.00 10.00           H  
ATOM    205 HH11 ARG A  12      13.313   7.320   7.641  1.00 10.00           H  
ATOM    206 HH12 ARG A  12      12.173   6.803   8.852  1.00 10.00           H  
ATOM    207 HH21 ARG A  12      14.201   4.104   9.959  1.00 10.00           H  
ATOM    208 HH22 ARG A  12      12.658   4.896  10.142  1.00 10.00           H  
ATOM    209  N   MET A  13      13.830   3.017   3.814  1.00 10.00           N  
ATOM    210  CA  MET A  13      14.252   1.661   3.483  1.00 10.00           C  
ATOM    211  C   MET A  13      14.588   1.550   1.988  1.00 10.00           C  
ATOM    212  O   MET A  13      15.662   1.062   1.644  1.00 10.00           O  
ATOM    213  CB  MET A  13      13.204   0.629   3.923  1.00 10.00           C  
ATOM    214  CG  MET A  13      13.058   0.573   5.451  1.00 10.00           C  
ATOM    215  SD  MET A  13      11.546  -0.221   6.060  1.00 10.00           S  
ATOM    216  CE  MET A  13      11.723  -1.872   5.349  1.00 10.00           C  
ATOM    217  H   MET A  13      12.905   3.165   4.209  1.00 10.00           H  
ATOM    218  HA  MET A  13      15.168   1.450   4.037  1.00 10.00           H  
ATOM    219  HB2 MET A  13      12.238   0.861   3.484  1.00 10.00           H  
ATOM    220  HB3 MET A  13      13.511  -0.355   3.569  1.00 10.00           H  
ATOM    221  HG2 MET A  13      13.915   0.047   5.868  1.00 10.00           H  
ATOM    222  HG3 MET A  13      13.055   1.582   5.859  1.00 10.00           H  
ATOM    223  HE1 MET A  13      11.717  -1.806   4.262  1.00 10.00           H  
ATOM    224  HE2 MET A  13      12.658  -2.316   5.690  1.00 10.00           H  
ATOM    225  HE3 MET A  13      10.887  -2.488   5.676  1.00 10.00           H  
ATOM    226  N   GLN A  14      13.712   2.029   1.094  1.00 10.00           N  
ATOM    227  CA  GLN A  14      14.001   2.070  -0.341  1.00 10.00           C  
ATOM    228  C   GLN A  14      15.342   2.767  -0.598  1.00 10.00           C  
ATOM    229  O   GLN A  14      16.188   2.225  -1.309  1.00 10.00           O  
ATOM    230  CB  GLN A  14      12.884   2.778  -1.128  1.00 10.00           C  
ATOM    231  CG  GLN A  14      11.543   2.028  -1.118  1.00 10.00           C  
ATOM    232  CD  GLN A  14      10.351   2.873  -1.583  1.00 10.00           C  
ATOM    233  OE1 GLN A  14       9.216   2.403  -1.592  1.00 10.00           O  
ATOM    234  NE2 GLN A  14      10.546   4.137  -1.952  1.00 10.00           N  
ATOM    235  H   GLN A  14      12.844   2.428   1.439  1.00 10.00           H  
ATOM    236  HA  GLN A  14      14.087   1.043  -0.701  1.00 10.00           H  
ATOM    237  HB2 GLN A  14      12.758   3.770  -0.711  1.00 10.00           H  
ATOM    238  HB3 GLN A  14      13.202   2.887  -2.167  1.00 10.00           H  
ATOM    239  HG2 GLN A  14      11.622   1.150  -1.759  1.00 10.00           H  
ATOM    240  HG3 GLN A  14      11.325   1.686  -0.109  1.00 10.00           H  
ATOM    241 HE21 GLN A  14      11.464   4.552  -1.960  1.00 10.00           H  
ATOM    242 HE22 GLN A  14       9.721   4.697  -2.146  1.00 10.00           H  
ATOM    243  N   GLU A  15      15.546   3.957  -0.020  1.00 10.00           N  
ATOM    244  CA  GLU A  15      16.800   4.682  -0.176  1.00 10.00           C  
ATOM    245  C   GLU A  15      17.987   3.830   0.281  1.00 10.00           C  
ATOM    246  O   GLU A  15      18.980   3.741  -0.434  1.00 10.00           O  
ATOM    247  CB  GLU A  15      16.787   6.036   0.552  1.00 10.00           C  
ATOM    248  CG  GLU A  15      15.651   6.984   0.133  1.00 10.00           C  
ATOM    249  CD  GLU A  15      15.441   7.029  -1.375  1.00 10.00           C  
ATOM    250  OE1 GLU A  15      16.299   7.637  -2.048  1.00 10.00           O  
ATOM    251  OE2 GLU A  15      14.449   6.421  -1.836  1.00 10.00           O  
ATOM    252  H   GLU A  15      14.807   4.353   0.554  1.00 10.00           H  
ATOM    253  HA  GLU A  15      16.947   4.865  -1.242  1.00 10.00           H  
ATOM    254  HB2 GLU A  15      16.737   5.879   1.629  1.00 10.00           H  
ATOM    255  HB3 GLU A  15      17.733   6.532   0.329  1.00 10.00           H  
ATOM    256  HG2 GLU A  15      14.722   6.686   0.607  1.00 10.00           H  
ATOM    257  HG3 GLU A  15      15.887   7.990   0.481  1.00 10.00           H  
ATOM    258  N   LYS A  16      17.896   3.201   1.455  1.00 10.00           N  
ATOM    259  CA  LYS A  16      18.954   2.334   1.958  1.00 10.00           C  
ATOM    260  C   LYS A  16      19.236   1.183   0.985  1.00 10.00           C  
ATOM    261  O   LYS A  16      20.396   0.913   0.672  1.00 10.00           O  
ATOM    262  CB  LYS A  16      18.606   1.814   3.359  1.00 10.00           C  
ATOM    263  CG  LYS A  16      18.723   2.923   4.412  1.00 10.00           C  
ATOM    264  CD  LYS A  16      18.349   2.370   5.794  1.00 10.00           C  
ATOM    265  CE  LYS A  16      18.571   3.399   6.909  1.00 10.00           C  
ATOM    266  NZ  LYS A  16      19.997   3.722   7.089  1.00 10.00           N  
ATOM    267  H   LYS A  16      17.046   3.306   2.000  1.00 10.00           H  
ATOM    268  HA  LYS A  16      19.870   2.922   2.036  1.00 10.00           H  
ATOM    269  HB2 LYS A  16      17.600   1.395   3.361  1.00 10.00           H  
ATOM    270  HB3 LYS A  16      19.311   1.024   3.621  1.00 10.00           H  
ATOM    271  HG2 LYS A  16      19.752   3.284   4.417  1.00 10.00           H  
ATOM    272  HG3 LYS A  16      18.062   3.751   4.157  1.00 10.00           H  
ATOM    273  HD2 LYS A  16      17.293   2.087   5.781  1.00 10.00           H  
ATOM    274  HD3 LYS A  16      18.939   1.477   6.008  1.00 10.00           H  
ATOM    275  HE2 LYS A  16      18.025   4.316   6.685  1.00 10.00           H  
ATOM    276  HE3 LYS A  16      18.189   2.991   7.846  1.00 10.00           H  
ATOM    277  HZ1 LYS A  16      20.514   2.880   7.296  1.00 10.00           H  
ATOM    278  HZ2 LYS A  16      20.363   4.142   6.246  1.00 10.00           H  
ATOM    279  HZ3 LYS A  16      20.102   4.374   7.854  1.00 10.00           H  
ATOM    280  N   GLU A  17      18.192   0.496   0.509  1.00 10.00           N  
ATOM    281  CA  GLU A  17      18.350  -0.594  -0.445  1.00 10.00           C  
ATOM    282  C   GLU A  17      19.054  -0.096  -1.709  1.00 10.00           C  
ATOM    283  O   GLU A  17      20.058  -0.668  -2.136  1.00 10.00           O  
ATOM    284  CB  GLU A  17      16.992  -1.235  -0.763  1.00 10.00           C  
ATOM    285  CG  GLU A  17      16.403  -1.984   0.444  1.00 10.00           C  
ATOM    286  CD  GLU A  17      17.284  -3.146   0.891  1.00 10.00           C  
ATOM    287  OE1 GLU A  17      17.251  -4.184   0.197  1.00 10.00           O  
ATOM    288  OE2 GLU A  17      17.990  -2.967   1.909  1.00 10.00           O  
ATOM    289  H   GLU A  17      17.255   0.764   0.798  1.00 10.00           H  
ATOM    290  HA  GLU A  17      18.987  -1.353  -0.001  1.00 10.00           H  
ATOM    291  HB2 GLU A  17      16.289  -0.468  -1.091  1.00 10.00           H  
ATOM    292  HB3 GLU A  17      17.124  -1.951  -1.577  1.00 10.00           H  
ATOM    293  HG2 GLU A  17      16.269  -1.306   1.284  1.00 10.00           H  
ATOM    294  HG3 GLU A  17      15.425  -2.380   0.169  1.00 10.00           H  
ATOM    295  N   ARG A  18      18.544   0.988  -2.298  1.00 10.00           N  
ATOM    296  CA  ARG A  18      19.136   1.580  -3.487  1.00 10.00           C  
ATOM    297  C   ARG A  18      20.600   1.946  -3.226  1.00 10.00           C  
ATOM    298  O   ARG A  18      21.467   1.658  -4.047  1.00 10.00           O  
ATOM    299  CB  ARG A  18      18.306   2.794  -3.928  1.00 10.00           C  
ATOM    300  CG  ARG A  18      18.728   3.271  -5.325  1.00 10.00           C  
ATOM    301  CD  ARG A  18      17.905   4.471  -5.808  1.00 10.00           C  
ATOM    302  NE  ARG A  18      16.472   4.149  -5.916  1.00 10.00           N  
ATOM    303  CZ  ARG A  18      15.515   4.476  -5.032  1.00 10.00           C  
ATOM    304  NH1 ARG A  18      15.822   5.090  -3.886  1.00 10.00           N  
ATOM    305  NH2 ARG A  18      14.240   4.184  -5.306  1.00 10.00           N  
ATOM    306  H   ARG A  18      17.726   1.428  -1.887  1.00 10.00           H  
ATOM    307  HA  ARG A  18      19.102   0.833  -4.281  1.00 10.00           H  
ATOM    308  HB2 ARG A  18      17.257   2.494  -3.961  1.00 10.00           H  
ATOM    309  HB3 ARG A  18      18.419   3.603  -3.207  1.00 10.00           H  
ATOM    310  HG2 ARG A  18      19.780   3.560  -5.312  1.00 10.00           H  
ATOM    311  HG3 ARG A  18      18.604   2.452  -6.036  1.00 10.00           H  
ATOM    312  HD2 ARG A  18      18.085   5.334  -5.166  1.00 10.00           H  
ATOM    313  HD3 ARG A  18      18.257   4.738  -6.805  1.00 10.00           H  
ATOM    314  HE  ARG A  18      16.194   3.666  -6.759  1.00 10.00           H  
ATOM    315 HH11 ARG A  18      16.785   5.289  -3.666  1.00 10.00           H  
ATOM    316 HH12 ARG A  18      15.103   5.396  -3.239  1.00 10.00           H  
ATOM    317 HH21 ARG A  18      14.004   3.721  -6.171  1.00 10.00           H  
ATOM    318 HH22 ARG A  18      13.506   4.434  -4.661  1.00 10.00           H  
ATOM    319  N   ASN A  19      20.877   2.570  -2.080  1.00 10.00           N  
ATOM    320  CA  ASN A  19      22.213   2.997  -1.694  1.00 10.00           C  
ATOM    321  C   ASN A  19      23.176   1.814  -1.610  1.00 10.00           C  
ATOM    322  O   ASN A  19      24.254   1.872  -2.197  1.00 10.00           O  
ATOM    323  CB  ASN A  19      22.170   3.760  -0.368  1.00 10.00           C  
ATOM    324  CG  ASN A  19      23.576   4.104   0.116  1.00 10.00           C  
ATOM    325  OD1 ASN A  19      24.046   3.562   1.110  1.00 10.00           O  
ATOM    326  ND2 ASN A  19      24.264   5.001  -0.583  1.00 10.00           N  
ATOM    327  H   ASN A  19      20.112   2.778  -1.450  1.00 10.00           H  
ATOM    328  HA  ASN A  19      22.583   3.676  -2.464  1.00 10.00           H  
ATOM    329  HB2 ASN A  19      21.593   4.678  -0.488  1.00 10.00           H  
ATOM    330  HB3 ASN A  19      21.690   3.146   0.393  1.00 10.00           H  
ATOM    331 HD21 ASN A  19      23.868   5.435  -1.401  1.00 10.00           H  
ATOM    332 HD22 ASN A  19      25.199   5.227  -0.278  1.00 10.00           H  
ATOM    333  N   LYS A  20      22.820   0.752  -0.880  1.00 10.00           N  
ATOM    334  CA  LYS A  20      23.708  -0.403  -0.782  1.00 10.00           C  
ATOM    335  C   LYS A  20      23.849  -1.102  -2.138  1.00 10.00           C  
ATOM    336  O   LYS A  20      24.925  -1.592  -2.464  1.00 10.00           O  
ATOM    337  CB  LYS A  20      23.300  -1.354   0.355  1.00 10.00           C  
ATOM    338  CG  LYS A  20      21.988  -2.108   0.106  1.00 10.00           C  
ATOM    339  CD  LYS A  20      21.653  -3.109   1.222  1.00 10.00           C  
ATOM    340  CE  LYS A  20      21.456  -2.465   2.599  1.00 10.00           C  
ATOM    341  NZ  LYS A  20      20.393  -1.447   2.582  1.00 10.00           N  
ATOM    342  H   LYS A  20      21.928   0.747  -0.392  1.00 10.00           H  
ATOM    343  HA  LYS A  20      24.698  -0.029  -0.513  1.00 10.00           H  
ATOM    344  HB2 LYS A  20      24.098  -2.086   0.488  1.00 10.00           H  
ATOM    345  HB3 LYS A  20      23.219  -0.761   1.267  1.00 10.00           H  
ATOM    346  HG2 LYS A  20      21.188  -1.386  -0.003  1.00 10.00           H  
ATOM    347  HG3 LYS A  20      22.061  -2.674  -0.824  1.00 10.00           H  
ATOM    348  HD2 LYS A  20      20.734  -3.634   0.949  1.00 10.00           H  
ATOM    349  HD3 LYS A  20      22.454  -3.848   1.288  1.00 10.00           H  
ATOM    350  HE2 LYS A  20      21.173  -3.244   3.310  1.00 10.00           H  
ATOM    351  HE3 LYS A  20      22.386  -2.015   2.945  1.00 10.00           H  
ATOM    352  HZ1 LYS A  20      20.635  -0.708   1.933  1.00 10.00           H  
ATOM    353  HZ2 LYS A  20      19.521  -1.876   2.296  1.00 10.00           H  
ATOM    354  HZ3 LYS A  20      20.283  -1.057   3.507  1.00 10.00           H  
ATOM    355  N   GLY A  21      22.768  -1.148  -2.926  1.00 10.00           N  
ATOM    356  CA  GLY A  21      22.790  -1.736  -4.256  1.00 10.00           C  
ATOM    357  C   GLY A  21      23.771  -1.005  -5.174  1.00 10.00           C  
ATOM    358  O   GLY A  21      24.674  -1.621  -5.732  1.00 10.00           O  
ATOM    359  H   GLY A  21      21.890  -0.764  -2.589  1.00 10.00           H  
ATOM    360  HA2 GLY A  21      23.073  -2.788  -4.183  1.00 10.00           H  
ATOM    361  HA3 GLY A  21      21.790  -1.674  -4.686  1.00 10.00           H  
ATOM    362  N   GLN A  22      23.577   0.311  -5.319  1.00 10.00           N  
ATOM    363  CA  GLN A  22      24.343   1.210  -6.180  1.00 10.00           C  
ATOM    364  C   GLN A  22      24.803   0.555  -7.492  1.00 10.00           C  
ATOM    365  O   GLN A  22      23.910   0.053  -8.209  1.00 10.00           O  
ATOM    366  CB  GLN A  22      25.455   1.911  -5.380  1.00 10.00           C  
ATOM    367  CG  GLN A  22      26.434   0.959  -4.675  1.00 10.00           C  
ATOM    368  CD  GLN A  22      27.439   1.732  -3.830  1.00 10.00           C  
ATOM    369  OE1 GLN A  22      28.611   1.837  -4.177  1.00 10.00           O  
ATOM    370  NE2 GLN A  22      26.988   2.289  -2.711  1.00 10.00           N  
ATOM    371  OXT GLN A  22      26.020   0.604  -7.780  1.00 10.00           O  
ATOM    372  H   GLN A  22      22.816   0.726  -4.795  1.00 10.00           H  
ATOM    373  HA  GLN A  22      23.650   1.997  -6.481  1.00 10.00           H  
ATOM    374  HB2 GLN A  22      26.017   2.570  -6.043  1.00 10.00           H  
ATOM    375  HB3 GLN A  22      24.975   2.535  -4.625  1.00 10.00           H  
ATOM    376  HG2 GLN A  22      25.896   0.286  -4.010  1.00 10.00           H  
ATOM    377  HG3 GLN A  22      26.973   0.362  -5.410  1.00 10.00           H  
ATOM    378 HE21 GLN A  22      26.010   2.174  -2.457  1.00 10.00           H  
ATOM    379 HE22 GLN A  22      27.626   2.801  -2.123  1.00 10.00           H  
TER     380      GLN A  22                                                      
ENDMDL                                                                          
MODEL        3                                                                  
ATOM      1  N   PHE A   1      -3.333   5.104  -1.445  1.00 10.00           N  
ATOM      2  CA  PHE A   1      -2.688   6.000  -0.467  1.00 10.00           C  
ATOM      3  C   PHE A   1      -2.949   5.500   0.954  1.00 10.00           C  
ATOM      4  O   PHE A   1      -4.104   5.350   1.343  1.00 10.00           O  
ATOM      5  CB  PHE A   1      -3.193   7.439  -0.642  1.00 10.00           C  
ATOM      6  CG  PHE A   1      -2.496   8.461   0.240  1.00 10.00           C  
ATOM      7  CD1 PHE A   1      -2.930   8.666   1.564  1.00 10.00           C  
ATOM      8  CD2 PHE A   1      -1.400   9.190  -0.256  1.00 10.00           C  
ATOM      9  CE1 PHE A   1      -2.266   9.592   2.388  1.00 10.00           C  
ATOM     10  CE2 PHE A   1      -0.743  10.124   0.566  1.00 10.00           C  
ATOM     11  CZ  PHE A   1      -1.178  10.325   1.887  1.00 10.00           C  
ATOM     12  H1  PHE A   1      -4.324   5.076  -1.247  1.00 10.00           H  
ATOM     13  H2  PHE A   1      -2.952   4.174  -1.350  1.00 10.00           H  
ATOM     14  H3  PHE A   1      -3.177   5.443  -2.383  1.00 10.00           H  
ATOM     15  HA  PHE A   1      -1.615   5.990  -0.668  1.00 10.00           H  
ATOM     16  HB2 PHE A   1      -3.056   7.731  -1.685  1.00 10.00           H  
ATOM     17  HB3 PHE A   1      -4.263   7.468  -0.433  1.00 10.00           H  
ATOM     18  HD1 PHE A   1      -3.779   8.121   1.952  1.00 10.00           H  
ATOM     19  HD2 PHE A   1      -1.055   9.036  -1.268  1.00 10.00           H  
ATOM     20  HE1 PHE A   1      -2.606   9.753   3.402  1.00 10.00           H  
ATOM     21  HE2 PHE A   1       0.094  10.687   0.180  1.00 10.00           H  
ATOM     22  HZ  PHE A   1      -0.677  11.048   2.516  1.00 10.00           H  
ATOM     23  N   VAL A   2      -1.887   5.256   1.724  1.00 10.00           N  
ATOM     24  CA  VAL A   2      -1.951   4.874   3.127  1.00 10.00           C  
ATOM     25  C   VAL A   2      -0.541   5.008   3.721  1.00 10.00           C  
ATOM     26  O   VAL A   2       0.378   4.343   3.247  1.00 10.00           O  
ATOM     27  CB  VAL A   2      -2.541   3.459   3.300  1.00 10.00           C  
ATOM     28  CG1 VAL A   2      -1.860   2.370   2.459  1.00 10.00           C  
ATOM     29  CG2 VAL A   2      -2.569   3.054   4.780  1.00 10.00           C  
ATOM     30  H   VAL A   2      -0.963   5.480   1.366  1.00 10.00           H  
ATOM     31  HA  VAL A   2      -2.638   5.567   3.611  1.00 10.00           H  
ATOM     32  HB  VAL A   2      -3.582   3.490   2.976  1.00 10.00           H  
ATOM     33 HG11 VAL A   2      -0.835   2.210   2.783  1.00 10.00           H  
ATOM     34 HG12 VAL A   2      -2.406   1.433   2.573  1.00 10.00           H  
ATOM     35 HG13 VAL A   2      -1.865   2.642   1.404  1.00 10.00           H  
ATOM     36 HG21 VAL A   2      -3.125   3.797   5.353  1.00 10.00           H  
ATOM     37 HG22 VAL A   2      -3.065   2.089   4.886  1.00 10.00           H  
ATOM     38 HG23 VAL A   2      -1.560   2.979   5.181  1.00 10.00           H  
ATOM     39  N   PRO A   3      -0.319   5.850   4.743  1.00 10.00           N  
ATOM     40  CA  PRO A   3       0.986   5.993   5.374  1.00 10.00           C  
ATOM     41  C   PRO A   3       1.228   4.816   6.330  1.00 10.00           C  
ATOM     42  O   PRO A   3       1.448   5.016   7.520  1.00 10.00           O  
ATOM     43  CB  PRO A   3       0.914   7.348   6.090  1.00 10.00           C  
ATOM     44  CG  PRO A   3      -0.554   7.433   6.507  1.00 10.00           C  
ATOM     45  CD  PRO A   3      -1.283   6.758   5.345  1.00 10.00           C  
ATOM     46  HA  PRO A   3       1.789   6.019   4.636  1.00 10.00           H  
ATOM     47  HB2 PRO A   3       1.587   7.435   6.944  1.00 10.00           H  
ATOM     48  HB3 PRO A   3       1.125   8.144   5.375  1.00 10.00           H  
ATOM     49  HG2 PRO A   3      -0.702   6.854   7.419  1.00 10.00           H  
ATOM     50  HG3 PRO A   3      -0.880   8.462   6.662  1.00 10.00           H  
ATOM     51  HD2 PRO A   3      -2.163   6.235   5.723  1.00 10.00           H  
ATOM     52  HD3 PRO A   3      -1.578   7.512   4.611  1.00 10.00           H  
ATOM     53  N   ILE A   4       1.213   3.587   5.801  1.00 10.00           N  
ATOM     54  CA  ILE A   4       1.204   2.329   6.546  1.00 10.00           C  
ATOM     55  C   ILE A   4       2.171   2.322   7.722  1.00 10.00           C  
ATOM     56  O   ILE A   4       1.786   2.071   8.861  1.00 10.00           O  
ATOM     57  CB  ILE A   4       1.467   1.105   5.631  1.00 10.00           C  
ATOM     58  CG1 ILE A   4       1.988   1.396   4.210  1.00 10.00           C  
ATOM     59  CG2 ILE A   4       0.188   0.267   5.513  1.00 10.00           C  
ATOM     60  CD1 ILE A   4       3.335   2.121   4.123  1.00 10.00           C  
ATOM     61  H   ILE A   4       1.139   3.531   4.795  1.00 10.00           H  
ATOM     62  HA  ILE A   4       0.216   2.262   6.992  1.00 10.00           H  
ATOM     63  HB  ILE A   4       2.203   0.458   6.111  1.00 10.00           H  
ATOM     64 HG12 ILE A   4       2.117   0.439   3.704  1.00 10.00           H  
ATOM     65 HG13 ILE A   4       1.251   1.965   3.652  1.00 10.00           H  
ATOM     66 HG21 ILE A   4      -0.590   0.832   5.003  1.00 10.00           H  
ATOM     67 HG22 ILE A   4       0.393  -0.643   4.947  1.00 10.00           H  
ATOM     68 HG23 ILE A   4      -0.164  -0.017   6.506  1.00 10.00           H  
ATOM     69 HD11 ILE A   4       3.626   2.156   3.074  1.00 10.00           H  
ATOM     70 HD12 ILE A   4       3.272   3.148   4.477  1.00 10.00           H  
ATOM     71 HD13 ILE A   4       4.091   1.578   4.689  1.00 10.00           H  
ATOM     72  N   PHE A   5       3.433   2.597   7.413  1.00 10.00           N  
ATOM     73  CA  PHE A   5       4.497   2.720   8.399  1.00 10.00           C  
ATOM     74  C   PHE A   5       5.036   4.145   8.380  1.00 10.00           C  
ATOM     75  O   PHE A   5       6.132   4.377   8.879  1.00 10.00           O  
ATOM     76  CB  PHE A   5       5.623   1.726   8.073  1.00 10.00           C  
ATOM     77  CG  PHE A   5       5.162   0.347   7.635  1.00 10.00           C  
ATOM     78  CD1 PHE A   5       4.212  -0.358   8.398  1.00 10.00           C  
ATOM     79  CD2 PHE A   5       5.629  -0.199   6.425  1.00 10.00           C  
ATOM     80  CE1 PHE A   5       3.715  -1.590   7.940  1.00 10.00           C  
ATOM     81  CE2 PHE A   5       5.132  -1.431   5.967  1.00 10.00           C  
ATOM     82  CZ  PHE A   5       4.171  -2.125   6.723  1.00 10.00           C  
ATOM     83  H   PHE A   5       3.626   2.796   6.443  1.00 10.00           H  
ATOM     84  HA  PHE A   5       4.128   2.513   9.405  1.00 10.00           H  
ATOM     85  HB2 PHE A   5       6.233   2.158   7.278  1.00 10.00           H  
ATOM     86  HB3 PHE A   5       6.262   1.624   8.951  1.00 10.00           H  
ATOM     87  HD1 PHE A   5       3.838   0.054   9.325  1.00 10.00           H  
ATOM     88  HD2 PHE A   5       6.366   0.325   5.836  1.00 10.00           H  
ATOM     89  HE1 PHE A   5       2.976  -2.123   8.522  1.00 10.00           H  
ATOM     90  HE2 PHE A   5       5.488  -1.846   5.035  1.00 10.00           H  
ATOM     91  HZ  PHE A   5       3.786  -3.070   6.367  1.00 10.00           H  
ATOM     92  N   THR A   6       4.282   5.082   7.792  1.00 10.00           N  
ATOM     93  CA  THR A   6       4.754   6.418   7.454  1.00 10.00           C  
ATOM     94  C   THR A   6       5.789   6.294   6.329  1.00 10.00           C  
ATOM     95  O   THR A   6       6.893   5.797   6.538  1.00 10.00           O  
ATOM     96  CB  THR A   6       5.278   7.188   8.679  1.00 10.00           C  
ATOM     97  OG1 THR A   6       4.318   7.116   9.712  1.00 10.00           O  
ATOM     98  CG2 THR A   6       5.501   8.666   8.348  1.00 10.00           C  
ATOM     99  H   THR A   6       3.337   4.830   7.508  1.00 10.00           H  
ATOM    100  HA  THR A   6       3.889   6.964   7.080  1.00 10.00           H  
ATOM    101  HB  THR A   6       6.225   6.776   9.031  1.00 10.00           H  
ATOM    102  HG1 THR A   6       4.169   6.190   9.922  1.00 10.00           H  
ATOM    103 HG21 THR A   6       4.571   9.118   8.002  1.00 10.00           H  
ATOM    104 HG22 THR A   6       5.832   9.188   9.246  1.00 10.00           H  
ATOM    105 HG23 THR A   6       6.266   8.772   7.579  1.00 10.00           H  
ATOM    106  N   TYR A   7       5.412   6.727   5.121  1.00 10.00           N  
ATOM    107  CA  TYR A   7       6.186   6.580   3.885  1.00 10.00           C  
ATOM    108  C   TYR A   7       7.690   6.805   4.062  1.00 10.00           C  
ATOM    109  O   TYR A   7       8.493   6.088   3.463  1.00 10.00           O  
ATOM    110  CB  TYR A   7       5.644   7.537   2.818  1.00 10.00           C  
ATOM    111  CG  TYR A   7       4.169   7.376   2.513  1.00 10.00           C  
ATOM    112  CD1 TYR A   7       3.711   6.228   1.842  1.00 10.00           C  
ATOM    113  CD2 TYR A   7       3.259   8.390   2.867  1.00 10.00           C  
ATOM    114  CE1 TYR A   7       2.354   6.111   1.497  1.00 10.00           C  
ATOM    115  CE2 TYR A   7       1.904   8.271   2.519  1.00 10.00           C  
ATOM    116  CZ  TYR A   7       1.458   7.143   1.813  1.00 10.00           C  
ATOM    117  OH  TYR A   7       0.153   7.042   1.440  1.00 10.00           O  
ATOM    118  H   TYR A   7       4.472   7.083   5.034  1.00 10.00           H  
ATOM    119  HA  TYR A   7       6.049   5.558   3.535  1.00 10.00           H  
ATOM    120  HB2 TYR A   7       5.839   8.563   3.135  1.00 10.00           H  
ATOM    121  HB3 TYR A   7       6.199   7.370   1.892  1.00 10.00           H  
ATOM    122  HD1 TYR A   7       4.401   5.441   1.574  1.00 10.00           H  
ATOM    123  HD2 TYR A   7       3.599   9.273   3.390  1.00 10.00           H  
ATOM    124  HE1 TYR A   7       2.001   5.228   0.982  1.00 10.00           H  
ATOM    125  HE2 TYR A   7       1.217   9.059   2.789  1.00 10.00           H  
ATOM    126  HH  TYR A   7      -0.335   7.852   1.617  1.00 10.00           H  
ATOM    127  N   GLY A   8       8.055   7.801   4.873  1.00 10.00           N  
ATOM    128  CA  GLY A   8       9.423   8.110   5.273  1.00 10.00           C  
ATOM    129  C   GLY A   8      10.260   6.862   5.558  1.00 10.00           C  
ATOM    130  O   GLY A   8      11.395   6.766   5.098  1.00 10.00           O  
ATOM    131  H   GLY A   8       7.312   8.329   5.303  1.00 10.00           H  
ATOM    132  HA2 GLY A   8       9.902   8.699   4.491  1.00 10.00           H  
ATOM    133  HA3 GLY A   8       9.389   8.711   6.181  1.00 10.00           H  
ATOM    134  N   GLU A   9       9.703   5.891   6.290  1.00 10.00           N  
ATOM    135  CA  GLU A   9      10.406   4.656   6.602  1.00 10.00           C  
ATOM    136  C   GLU A   9      10.780   3.919   5.317  1.00 10.00           C  
ATOM    137  O   GLU A   9      11.932   3.529   5.132  1.00 10.00           O  
ATOM    138  CB  GLU A   9       9.547   3.773   7.519  1.00 10.00           C  
ATOM    139  CG  GLU A   9       9.192   4.461   8.846  1.00 10.00           C  
ATOM    140  CD  GLU A   9      10.427   4.883   9.629  1.00 10.00           C  
ATOM    141  OE1 GLU A   9      11.106   3.976  10.155  1.00 10.00           O  
ATOM    142  OE2 GLU A   9      10.699   6.105   9.654  1.00 10.00           O  
ATOM    143  H   GLU A   9       8.730   5.976   6.571  1.00 10.00           H  
ATOM    144  HA  GLU A   9      11.335   4.904   7.114  1.00 10.00           H  
ATOM    145  HB2 GLU A   9       8.620   3.505   7.010  1.00 10.00           H  
ATOM    146  HB3 GLU A   9      10.098   2.856   7.737  1.00 10.00           H  
ATOM    147  HG2 GLU A   9       8.569   5.336   8.662  1.00 10.00           H  
ATOM    148  HG3 GLU A   9       8.622   3.764   9.460  1.00 10.00           H  
ATOM    149  N   LEU A  10       9.810   3.751   4.414  1.00 10.00           N  
ATOM    150  CA  LEU A  10      10.050   3.104   3.135  1.00 10.00           C  
ATOM    151  C   LEU A  10      11.062   3.906   2.316  1.00 10.00           C  
ATOM    152  O   LEU A  10      11.910   3.317   1.650  1.00 10.00           O  
ATOM    153  CB  LEU A  10       8.741   2.898   2.360  1.00 10.00           C  
ATOM    154  CG  LEU A  10       7.723   1.991   3.074  1.00 10.00           C  
ATOM    155  CD1 LEU A  10       6.474   1.873   2.197  1.00 10.00           C  
ATOM    156  CD2 LEU A  10       8.282   0.586   3.334  1.00 10.00           C  
ATOM    157  H   LEU A  10       8.923   4.212   4.564  1.00 10.00           H  
ATOM    158  HA  LEU A  10      10.498   2.128   3.320  1.00 10.00           H  
ATOM    159  HB2 LEU A  10       8.277   3.865   2.173  1.00 10.00           H  
ATOM    160  HB3 LEU A  10       8.986   2.452   1.395  1.00 10.00           H  
ATOM    161  HG  LEU A  10       7.433   2.437   4.027  1.00 10.00           H  
ATOM    162 HD11 LEU A  10       6.736   1.462   1.223  1.00 10.00           H  
ATOM    163 HD12 LEU A  10       5.751   1.213   2.675  1.00 10.00           H  
ATOM    164 HD13 LEU A  10       6.021   2.857   2.062  1.00 10.00           H  
ATOM    165 HD21 LEU A  10       9.045   0.622   4.109  1.00 10.00           H  
ATOM    166 HD22 LEU A  10       7.484  -0.074   3.675  1.00 10.00           H  
ATOM    167 HD23 LEU A  10       8.710   0.176   2.418  1.00 10.00           H  
ATOM    168  N   GLN A  11      11.002   5.242   2.374  1.00 10.00           N  
ATOM    169  CA  GLN A  11      11.979   6.063   1.669  1.00 10.00           C  
ATOM    170  C   GLN A  11      13.377   5.759   2.208  1.00 10.00           C  
ATOM    171  O   GLN A  11      14.284   5.452   1.440  1.00 10.00           O  
ATOM    172  CB  GLN A  11      11.668   7.567   1.754  1.00 10.00           C  
ATOM    173  CG  GLN A  11      10.239   7.982   1.373  1.00 10.00           C  
ATOM    174  CD  GLN A  11       9.623   7.140   0.260  1.00 10.00           C  
ATOM    175  OE1 GLN A  11       9.924   7.330  -0.912  1.00 10.00           O  
ATOM    176  NE2 GLN A  11       8.746   6.205   0.617  1.00 10.00           N  
ATOM    177  H   GLN A  11      10.287   5.681   2.945  1.00 10.00           H  
ATOM    178  HA  GLN A  11      11.965   5.778   0.615  1.00 10.00           H  
ATOM    179  HB2 GLN A  11      11.877   7.936   2.759  1.00 10.00           H  
ATOM    180  HB3 GLN A  11      12.354   8.069   1.068  1.00 10.00           H  
ATOM    181  HG2 GLN A  11       9.606   7.936   2.254  1.00 10.00           H  
ATOM    182  HG3 GLN A  11      10.260   9.023   1.047  1.00 10.00           H  
ATOM    183 HE21 GLN A  11       8.550   6.049   1.601  1.00 10.00           H  
ATOM    184 HE22 GLN A  11       8.336   5.630  -0.101  1.00 10.00           H  
ATOM    185  N   ARG A  12      13.546   5.798   3.532  1.00 10.00           N  
ATOM    186  CA  ARG A  12      14.823   5.496   4.160  1.00 10.00           C  
ATOM    187  C   ARG A  12      15.305   4.101   3.753  1.00 10.00           C  
ATOM    188  O   ARG A  12      16.460   3.934   3.369  1.00 10.00           O  
ATOM    189  CB  ARG A  12      14.717   5.648   5.683  1.00 10.00           C  
ATOM    190  CG  ARG A  12      16.113   5.632   6.320  1.00 10.00           C  
ATOM    191  CD  ARG A  12      16.069   5.755   7.848  1.00 10.00           C  
ATOM    192  NE  ARG A  12      15.457   7.022   8.279  1.00 10.00           N  
ATOM    193  CZ  ARG A  12      14.194   7.187   8.704  1.00 10.00           C  
ATOM    194  NH1 ARG A  12      13.331   6.168   8.706  1.00 10.00           N  
ATOM    195  NH2 ARG A  12      13.793   8.389   9.127  1.00 10.00           N  
ATOM    196  H   ARG A  12      12.758   6.050   4.119  1.00 10.00           H  
ATOM    197  HA  ARG A  12      15.543   6.232   3.798  1.00 10.00           H  
ATOM    198  HB2 ARG A  12      14.238   6.603   5.902  1.00 10.00           H  
ATOM    199  HB3 ARG A  12      14.108   4.843   6.096  1.00 10.00           H  
ATOM    200  HG2 ARG A  12      16.621   4.701   6.068  1.00 10.00           H  
ATOM    201  HG3 ARG A  12      16.697   6.462   5.917  1.00 10.00           H  
ATOM    202  HD2 ARG A  12      15.569   4.889   8.282  1.00 10.00           H  
ATOM    203  HD3 ARG A  12      17.096   5.747   8.215  1.00 10.00           H  
ATOM    204  HE  ARG A  12      16.065   7.828   8.276  1.00 10.00           H  
ATOM    205 HH11 ARG A  12      13.612   5.264   8.359  1.00 10.00           H  
ATOM    206 HH12 ARG A  12      12.389   6.289   9.062  1.00 10.00           H  
ATOM    207 HH21 ARG A  12      14.438   9.165   9.128  1.00 10.00           H  
ATOM    208 HH22 ARG A  12      12.848   8.526   9.454  1.00 10.00           H  
ATOM    209  N   MET A  13      14.427   3.096   3.821  1.00 10.00           N  
ATOM    210  CA  MET A  13      14.754   1.740   3.399  1.00 10.00           C  
ATOM    211  C   MET A  13      15.232   1.723   1.943  1.00 10.00           C  
ATOM    212  O   MET A  13      16.262   1.124   1.642  1.00 10.00           O  
ATOM    213  CB  MET A  13      13.545   0.820   3.605  1.00 10.00           C  
ATOM    214  CG  MET A  13      13.270   0.578   5.096  1.00 10.00           C  
ATOM    215  SD  MET A  13      11.626  -0.073   5.494  1.00 10.00           S  
ATOM    216  CE  MET A  13      11.640  -1.617   4.558  1.00 10.00           C  
ATOM    217  H   MET A  13      13.487   3.291   4.157  1.00 10.00           H  
ATOM    218  HA  MET A  13      15.573   1.372   4.017  1.00 10.00           H  
ATOM    219  HB2 MET A  13      12.668   1.265   3.138  1.00 10.00           H  
ATOM    220  HB3 MET A  13      13.742  -0.141   3.127  1.00 10.00           H  
ATOM    221  HG2 MET A  13      14.015  -0.117   5.483  1.00 10.00           H  
ATOM    222  HG3 MET A  13      13.370   1.512   5.646  1.00 10.00           H  
ATOM    223  HE1 MET A  13      11.726  -1.401   3.495  1.00 10.00           H  
ATOM    224  HE2 MET A  13      12.480  -2.231   4.882  1.00 10.00           H  
ATOM    225  HE3 MET A  13      10.707  -2.149   4.744  1.00 10.00           H  
ATOM    226  N   GLN A  14      14.508   2.389   1.041  1.00 10.00           N  
ATOM    227  CA  GLN A  14      14.891   2.495  -0.362  1.00 10.00           C  
ATOM    228  C   GLN A  14      16.283   3.125  -0.487  1.00 10.00           C  
ATOM    229  O   GLN A  14      17.149   2.591  -1.176  1.00 10.00           O  
ATOM    230  CB  GLN A  14      13.821   3.295  -1.125  1.00 10.00           C  
ATOM    231  CG  GLN A  14      14.064   3.353  -2.640  1.00 10.00           C  
ATOM    232  CD  GLN A  14      14.061   1.979  -3.303  1.00 10.00           C  
ATOM    233  OE1 GLN A  14      14.986   1.632  -4.027  1.00 10.00           O  
ATOM    234  NE2 GLN A  14      13.021   1.184  -3.068  1.00 10.00           N  
ATOM    235  H   GLN A  14      13.661   2.861   1.346  1.00 10.00           H  
ATOM    236  HA  GLN A  14      14.933   1.483  -0.766  1.00 10.00           H  
ATOM    237  HB2 GLN A  14      12.843   2.852  -0.935  1.00 10.00           H  
ATOM    238  HB3 GLN A  14      13.800   4.318  -0.753  1.00 10.00           H  
ATOM    239  HG2 GLN A  14      13.276   3.953  -3.097  1.00 10.00           H  
ATOM    240  HG3 GLN A  14      15.017   3.841  -2.841  1.00 10.00           H  
ATOM    241 HE21 GLN A  14      12.266   1.488  -2.473  1.00 10.00           H  
ATOM    242 HE22 GLN A  14      13.010   0.273  -3.501  1.00 10.00           H  
ATOM    243  N   GLU A  15      16.504   4.254   0.188  1.00 10.00           N  
ATOM    244  CA  GLU A  15      17.784   4.948   0.191  1.00 10.00           C  
ATOM    245  C   GLU A  15      18.900   4.007   0.651  1.00 10.00           C  
ATOM    246  O   GLU A  15      19.933   3.910  -0.007  1.00 10.00           O  
ATOM    247  CB  GLU A  15      17.699   6.195   1.079  1.00 10.00           C  
ATOM    248  CG  GLU A  15      16.779   7.266   0.475  1.00 10.00           C  
ATOM    249  CD  GLU A  15      16.378   8.305   1.518  1.00 10.00           C  
ATOM    250  OE1 GLU A  15      17.305   8.910   2.098  1.00 10.00           O  
ATOM    251  OE2 GLU A  15      15.156   8.470   1.726  1.00 10.00           O  
ATOM    252  H   GLU A  15      15.746   4.636   0.745  1.00 10.00           H  
ATOM    253  HA  GLU A  15      18.011   5.266  -0.829  1.00 10.00           H  
ATOM    254  HB2 GLU A  15      17.330   5.912   2.065  1.00 10.00           H  
ATOM    255  HB3 GLU A  15      18.695   6.623   1.201  1.00 10.00           H  
ATOM    256  HG2 GLU A  15      17.298   7.767  -0.343  1.00 10.00           H  
ATOM    257  HG3 GLU A  15      15.874   6.814   0.071  1.00 10.00           H  
ATOM    258  N   LYS A  16      18.697   3.300   1.766  1.00 10.00           N  
ATOM    259  CA  LYS A  16      19.661   2.332   2.272  1.00 10.00           C  
ATOM    260  C   LYS A  16      19.923   1.240   1.231  1.00 10.00           C  
ATOM    261  O   LYS A  16      21.077   0.937   0.931  1.00 10.00           O  
ATOM    262  CB  LYS A  16      19.170   1.735   3.596  1.00 10.00           C  
ATOM    263  CG  LYS A  16      19.230   2.771   4.729  1.00 10.00           C  
ATOM    264  CD  LYS A  16      18.503   2.286   5.992  1.00 10.00           C  
ATOM    265  CE  LYS A  16      19.042   0.963   6.549  1.00 10.00           C  
ATOM    266  NZ  LYS A  16      20.485   1.033   6.843  1.00 10.00           N  
ATOM    267  H   LYS A  16      17.818   3.416   2.262  1.00 10.00           H  
ATOM    268  HA  LYS A  16      20.605   2.847   2.461  1.00 10.00           H  
ATOM    269  HB2 LYS A  16      18.150   1.371   3.478  1.00 10.00           H  
ATOM    270  HB3 LYS A  16      19.815   0.894   3.852  1.00 10.00           H  
ATOM    271  HG2 LYS A  16      20.271   3.001   4.954  1.00 10.00           H  
ATOM    272  HG3 LYS A  16      18.753   3.695   4.402  1.00 10.00           H  
ATOM    273  HD2 LYS A  16      18.592   3.057   6.761  1.00 10.00           H  
ATOM    274  HD3 LYS A  16      17.443   2.162   5.760  1.00 10.00           H  
ATOM    275  HE2 LYS A  16      18.511   0.729   7.474  1.00 10.00           H  
ATOM    276  HE3 LYS A  16      18.857   0.154   5.840  1.00 10.00           H  
ATOM    277  HZ1 LYS A  16      20.995   1.214   5.989  1.00 10.00           H  
ATOM    278  HZ2 LYS A  16      20.662   1.776   7.504  1.00 10.00           H  
ATOM    279  HZ3 LYS A  16      20.794   0.155   7.235  1.00 10.00           H  
ATOM    280  N   GLU A  17      18.860   0.653   0.674  1.00 10.00           N  
ATOM    281  CA  GLU A  17      18.963  -0.368  -0.357  1.00 10.00           C  
ATOM    282  C   GLU A  17      19.843   0.137  -1.500  1.00 10.00           C  
ATOM    283  O   GLU A  17      20.787  -0.543  -1.894  1.00 10.00           O  
ATOM    284  CB  GLU A  17      17.559  -0.789  -0.824  1.00 10.00           C  
ATOM    285  CG  GLU A  17      17.563  -2.003  -1.770  1.00 10.00           C  
ATOM    286  CD  GLU A  17      17.968  -1.662  -3.205  1.00 10.00           C  
ATOM    287  OE1 GLU A  17      17.312  -0.771  -3.784  1.00 10.00           O  
ATOM    288  OE2 GLU A  17      18.914  -2.304  -3.709  1.00 10.00           O  
ATOM    289  H   GLU A  17      17.935   0.959   0.960  1.00 10.00           H  
ATOM    290  HA  GLU A  17      19.448  -1.239   0.088  1.00 10.00           H  
ATOM    291  HB2 GLU A  17      16.982  -1.063   0.059  1.00 10.00           H  
ATOM    292  HB3 GLU A  17      17.054   0.046  -1.310  1.00 10.00           H  
ATOM    293  HG2 GLU A  17      18.221  -2.779  -1.375  1.00 10.00           H  
ATOM    294  HG3 GLU A  17      16.550  -2.405  -1.813  1.00 10.00           H  
ATOM    295  N   ARG A  18      19.549   1.330  -2.020  1.00 10.00           N  
ATOM    296  CA  ARG A  18      20.304   1.886  -3.132  1.00 10.00           C  
ATOM    297  C   ARG A  18      21.745   2.206  -2.738  1.00 10.00           C  
ATOM    298  O   ARG A  18      22.664   1.947  -3.509  1.00 10.00           O  
ATOM    299  CB  ARG A  18      19.583   3.098  -3.738  1.00 10.00           C  
ATOM    300  CG  ARG A  18      18.217   2.768  -4.368  1.00 10.00           C  
ATOM    301  CD  ARG A  18      18.288   2.152  -5.777  1.00 10.00           C  
ATOM    302  NE  ARG A  18      18.726   0.748  -5.749  1.00 10.00           N  
ATOM    303  CZ  ARG A  18      19.925   0.269  -6.118  1.00 10.00           C  
ATOM    304  NH1 ARG A  18      20.853   1.039  -6.695  1.00 10.00           N  
ATOM    305  NH2 ARG A  18      20.250  -0.993  -5.829  1.00 10.00           N  
ATOM    306  H   ARG A  18      18.749   1.841  -1.662  1.00 10.00           H  
ATOM    307  HA  ARG A  18      20.390   1.107  -3.873  1.00 10.00           H  
ATOM    308  HB2 ARG A  18      19.430   3.827  -2.942  1.00 10.00           H  
ATOM    309  HB3 ARG A  18      20.221   3.552  -4.497  1.00 10.00           H  
ATOM    310  HG2 ARG A  18      17.644   2.110  -3.714  1.00 10.00           H  
ATOM    311  HG3 ARG A  18      17.668   3.705  -4.456  1.00 10.00           H  
ATOM    312  HD2 ARG A  18      17.274   2.150  -6.179  1.00 10.00           H  
ATOM    313  HD3 ARG A  18      18.898   2.775  -6.430  1.00 10.00           H  
ATOM    314  HE  ARG A  18      18.093   0.113  -5.274  1.00 10.00           H  
ATOM    315 HH11 ARG A  18      20.673   2.005  -6.912  1.00 10.00           H  
ATOM    316 HH12 ARG A  18      21.795   0.659  -6.779  1.00 10.00           H  
ATOM    317 HH21 ARG A  18      19.635  -1.573  -5.267  1.00 10.00           H  
ATOM    318 HH22 ARG A  18      21.203  -1.289  -6.015  1.00 10.00           H  
ATOM    319  N   ASN A  19      21.955   2.753  -1.539  1.00 10.00           N  
ATOM    320  CA  ASN A  19      23.290   3.012  -1.017  1.00 10.00           C  
ATOM    321  C   ASN A  19      24.113   1.723  -0.975  1.00 10.00           C  
ATOM    322  O   ASN A  19      25.280   1.725  -1.357  1.00 10.00           O  
ATOM    323  CB  ASN A  19      23.200   3.649   0.372  1.00 10.00           C  
ATOM    324  CG  ASN A  19      24.575   3.776   1.019  1.00 10.00           C  
ATOM    325  OD1 ASN A  19      24.858   3.125   2.019  1.00 10.00           O  
ATOM    326  ND2 ASN A  19      25.443   4.615   0.461  1.00 10.00           N  
ATOM    327  H   ASN A  19      21.154   2.963  -0.953  1.00 10.00           H  
ATOM    328  HA  ASN A  19      23.792   3.712  -1.688  1.00 10.00           H  
ATOM    329  HB2 ASN A  19      22.740   4.635   0.295  1.00 10.00           H  
ATOM    330  HB3 ASN A  19      22.578   3.029   1.017  1.00 10.00           H  
ATOM    331 HD21 ASN A  19      25.203   5.127  -0.374  1.00 10.00           H  
ATOM    332 HD22 ASN A  19      26.364   4.686   0.866  1.00 10.00           H  
ATOM    333  N   LYS A  20      23.511   0.626  -0.509  1.00 10.00           N  
ATOM    334  CA  LYS A  20      24.160  -0.676  -0.501  1.00 10.00           C  
ATOM    335  C   LYS A  20      24.402  -1.145  -1.939  1.00 10.00           C  
ATOM    336  O   LYS A  20      25.545  -1.286  -2.373  1.00 10.00           O  
ATOM    337  CB  LYS A  20      23.305  -1.677   0.287  1.00 10.00           C  
ATOM    338  CG  LYS A  20      23.289  -1.344   1.785  1.00 10.00           C  
ATOM    339  CD  LYS A  20      22.142  -2.028   2.546  1.00 10.00           C  
ATOM    340  CE  LYS A  20      22.175  -3.562   2.489  1.00 10.00           C  
ATOM    341  NZ  LYS A  20      21.569  -4.093   1.253  1.00 10.00           N  
ATOM    342  H   LYS A  20      22.552   0.694  -0.180  1.00 10.00           H  
ATOM    343  HA  LYS A  20      25.129  -0.588  -0.008  1.00 10.00           H  
ATOM    344  HB2 LYS A  20      22.286  -1.666  -0.100  1.00 10.00           H  
ATOM    345  HB3 LYS A  20      23.730  -2.673   0.154  1.00 10.00           H  
ATOM    346  HG2 LYS A  20      24.247  -1.626   2.224  1.00 10.00           H  
ATOM    347  HG3 LYS A  20      23.168  -0.267   1.916  1.00 10.00           H  
ATOM    348  HD2 LYS A  20      22.226  -1.727   3.592  1.00 10.00           H  
ATOM    349  HD3 LYS A  20      21.184  -1.659   2.173  1.00 10.00           H  
ATOM    350  HE2 LYS A  20      23.202  -3.917   2.581  1.00 10.00           H  
ATOM    351  HE3 LYS A  20      21.599  -3.952   3.329  1.00 10.00           H  
ATOM    352  HZ1 LYS A  20      20.614  -3.777   1.180  1.00 10.00           H  
ATOM    353  HZ2 LYS A  20      22.085  -3.773   0.448  1.00 10.00           H  
ATOM    354  HZ3 LYS A  20      21.587  -5.103   1.276  1.00 10.00           H  
ATOM    355  N   GLY A  21      23.331  -1.386  -2.698  1.00 10.00           N  
ATOM    356  CA  GLY A  21      23.406  -1.877  -4.066  1.00 10.00           C  
ATOM    357  C   GLY A  21      23.712  -0.745  -5.045  1.00 10.00           C  
ATOM    358  O   GLY A  21      22.993  -0.565  -6.031  1.00 10.00           O  
ATOM    359  H   GLY A  21      22.414  -1.172  -2.320  1.00 10.00           H  
ATOM    360  HA2 GLY A  21      24.178  -2.644  -4.152  1.00 10.00           H  
ATOM    361  HA3 GLY A  21      22.446  -2.325  -4.323  1.00 10.00           H  
ATOM    362  N   GLN A  22      24.774   0.015  -4.776  1.00 10.00           N  
ATOM    363  CA  GLN A  22      25.122   1.197  -5.551  1.00 10.00           C  
ATOM    364  C   GLN A  22      25.513   0.819  -6.982  1.00 10.00           C  
ATOM    365  O   GLN A  22      25.186   1.626  -7.882  1.00 10.00           O  
ATOM    366  CB  GLN A  22      26.234   1.969  -4.824  1.00 10.00           C  
ATOM    367  CG  GLN A  22      26.675   3.262  -5.524  1.00 10.00           C  
ATOM    368  CD  GLN A  22      25.537   4.268  -5.690  1.00 10.00           C  
ATOM    369  OE1 GLN A  22      25.371   5.169  -4.875  1.00 10.00           O  
ATOM    370  NE2 GLN A  22      24.753   4.137  -6.757  1.00 10.00           N  
ATOM    371  OXT GLN A  22      26.155  -0.242  -7.151  1.00 10.00           O  
ATOM    372  H   GLN A  22      25.330  -0.216  -3.959  1.00 10.00           H  
ATOM    373  HA  GLN A  22      24.230   1.822  -5.593  1.00 10.00           H  
ATOM    374  HB2 GLN A  22      25.876   2.231  -3.828  1.00 10.00           H  
ATOM    375  HB3 GLN A  22      27.104   1.320  -4.717  1.00 10.00           H  
ATOM    376  HG2 GLN A  22      27.448   3.728  -4.911  1.00 10.00           H  
ATOM    377  HG3 GLN A  22      27.113   3.039  -6.496  1.00 10.00           H  
ATOM    378 HE21 GLN A  22      24.892   3.364  -7.403  1.00 10.00           H  
ATOM    379 HE22 GLN A  22      24.002   4.796  -6.887  1.00 10.00           H  
TER     380      GLN A  22                                                      
ENDMDL                                                                          
MODEL        4                                                                  
ATOM      1  N   PHE A   1      -1.580   7.611   0.045  1.00 10.00           N  
ATOM      2  CA  PHE A   1      -0.323   7.691   0.816  1.00 10.00           C  
ATOM      3  C   PHE A   1       0.060   6.337   1.415  1.00 10.00           C  
ATOM      4  O   PHE A   1       1.216   5.941   1.348  1.00 10.00           O  
ATOM      5  CB  PHE A   1      -0.408   8.782   1.890  1.00 10.00           C  
ATOM      6  CG  PHE A   1       0.891   9.056   2.627  1.00 10.00           C  
ATOM      7  CD1 PHE A   1       1.965   9.669   1.953  1.00 10.00           C  
ATOM      8  CD2 PHE A   1       0.990   8.808   4.009  1.00 10.00           C  
ATOM      9  CE1 PHE A   1       3.118  10.050   2.660  1.00 10.00           C  
ATOM     10  CE2 PHE A   1       2.147   9.183   4.715  1.00 10.00           C  
ATOM     11  CZ  PHE A   1       3.206   9.816   4.043  1.00 10.00           C  
ATOM     12  H1  PHE A   1      -2.360   7.423   0.657  1.00 10.00           H  
ATOM     13  H2  PHE A   1      -1.504   6.873  -0.642  1.00 10.00           H  
ATOM     14  H3  PHE A   1      -1.738   8.489  -0.430  1.00 10.00           H  
ATOM     15  HA  PHE A   1       0.460   7.962   0.111  1.00 10.00           H  
ATOM     16  HB2 PHE A   1      -0.717   9.713   1.411  1.00 10.00           H  
ATOM     17  HB3 PHE A   1      -1.186   8.510   2.606  1.00 10.00           H  
ATOM     18  HD1 PHE A   1       1.897   9.873   0.894  1.00 10.00           H  
ATOM     19  HD2 PHE A   1       0.161   8.364   4.539  1.00 10.00           H  
ATOM     20  HE1 PHE A   1       3.935  10.531   2.141  1.00 10.00           H  
ATOM     21  HE2 PHE A   1       2.212   9.012   5.779  1.00 10.00           H  
ATOM     22  HZ  PHE A   1       4.087  10.123   4.589  1.00 10.00           H  
ATOM     23  N   VAL A   2      -0.923   5.627   1.977  1.00 10.00           N  
ATOM     24  CA  VAL A   2      -0.774   4.273   2.507  1.00 10.00           C  
ATOM     25  C   VAL A   2       0.348   4.216   3.562  1.00 10.00           C  
ATOM     26  O   VAL A   2       1.431   3.697   3.298  1.00 10.00           O  
ATOM     27  CB  VAL A   2      -0.576   3.260   1.357  1.00 10.00           C  
ATOM     28  CG1 VAL A   2      -0.683   1.818   1.874  1.00 10.00           C  
ATOM     29  CG2 VAL A   2      -1.633   3.446   0.257  1.00 10.00           C  
ATOM     30  H   VAL A   2      -1.843   6.035   1.974  1.00 10.00           H  
ATOM     31  HA  VAL A   2      -1.715   4.009   2.989  1.00 10.00           H  
ATOM     32  HB  VAL A   2       0.409   3.396   0.906  1.00 10.00           H  
ATOM     33 HG11 VAL A   2      -0.538   1.120   1.050  1.00 10.00           H  
ATOM     34 HG12 VAL A   2       0.081   1.620   2.625  1.00 10.00           H  
ATOM     35 HG13 VAL A   2      -1.666   1.648   2.314  1.00 10.00           H  
ATOM     36 HG21 VAL A   2      -2.635   3.382   0.684  1.00 10.00           H  
ATOM     37 HG22 VAL A   2      -1.513   4.410  -0.237  1.00 10.00           H  
ATOM     38 HG23 VAL A   2      -1.520   2.667  -0.497  1.00 10.00           H  
ATOM     39  N   PRO A   3       0.116   4.743   4.776  1.00 10.00           N  
ATOM     40  CA  PRO A   3       1.156   4.879   5.784  1.00 10.00           C  
ATOM     41  C   PRO A   3       1.440   3.557   6.510  1.00 10.00           C  
ATOM     42  O   PRO A   3       1.410   3.514   7.736  1.00 10.00           O  
ATOM     43  CB  PRO A   3       0.642   5.978   6.724  1.00 10.00           C  
ATOM     44  CG  PRO A   3      -0.873   5.781   6.672  1.00 10.00           C  
ATOM     45  CD  PRO A   3      -1.115   5.379   5.217  1.00 10.00           C  
ATOM     46  HA  PRO A   3       2.076   5.212   5.315  1.00 10.00           H  
ATOM     47  HB2 PRO A   3       1.033   5.920   7.740  1.00 10.00           H  
ATOM     48  HB3 PRO A   3       0.885   6.952   6.303  1.00 10.00           H  
ATOM     49  HG2 PRO A   3      -1.149   4.956   7.332  1.00 10.00           H  
ATOM     50  HG3 PRO A   3      -1.418   6.682   6.953  1.00 10.00           H  
ATOM     51  HD2 PRO A   3      -1.971   4.705   5.159  1.00 10.00           H  
ATOM     52  HD3 PRO A   3      -1.302   6.274   4.621  1.00 10.00           H  
ATOM     53  N   ILE A   4       1.783   2.497   5.770  1.00 10.00           N  
ATOM     54  CA  ILE A   4       1.941   1.132   6.275  1.00 10.00           C  
ATOM     55  C   ILE A   4       2.714   1.067   7.591  1.00 10.00           C  
ATOM     56  O   ILE A   4       2.253   0.487   8.571  1.00 10.00           O  
ATOM     57  CB  ILE A   4       2.537   0.180   5.208  1.00 10.00           C  
ATOM     58  CG1 ILE A   4       3.228   0.833   3.992  1.00 10.00           C  
ATOM     59  CG2 ILE A   4       1.424  -0.738   4.687  1.00 10.00           C  
ATOM     60  CD1 ILE A   4       4.412   1.752   4.316  1.00 10.00           C  
ATOM     61  H   ILE A   4       1.896   2.649   4.776  1.00 10.00           H  
ATOM     62  HA  ILE A   4       0.938   0.820   6.542  1.00 10.00           H  
ATOM     63  HB  ILE A   4       3.272  -0.468   5.690  1.00 10.00           H  
ATOM     64 HG12 ILE A   4       3.619   0.029   3.367  1.00 10.00           H  
ATOM     65 HG13 ILE A   4       2.501   1.379   3.393  1.00 10.00           H  
ATOM     66 HG21 ILE A   4       1.829  -1.440   3.957  1.00 10.00           H  
ATOM     67 HG22 ILE A   4       0.995  -1.306   5.512  1.00 10.00           H  
ATOM     68 HG23 ILE A   4       0.640  -0.145   4.216  1.00 10.00           H  
ATOM     69 HD11 ILE A   4       5.151   1.214   4.906  1.00 10.00           H  
ATOM     70 HD12 ILE A   4       4.870   2.070   3.381  1.00 10.00           H  
ATOM     71 HD13 ILE A   4       4.104   2.652   4.843  1.00 10.00           H  
ATOM     72  N   PHE A   5       3.893   1.677   7.595  1.00 10.00           N  
ATOM     73  CA  PHE A   5       4.653   1.965   8.802  1.00 10.00           C  
ATOM     74  C   PHE A   5       5.109   3.418   8.702  1.00 10.00           C  
ATOM     75  O   PHE A   5       6.190   3.780   9.160  1.00 10.00           O  
ATOM     76  CB  PHE A   5       5.797   0.958   8.994  1.00 10.00           C  
ATOM     77  CG  PHE A   5       6.743   0.784   7.818  1.00 10.00           C  
ATOM     78  CD1 PHE A   5       6.497  -0.219   6.860  1.00 10.00           C  
ATOM     79  CD2 PHE A   5       7.941   1.519   7.763  1.00 10.00           C  
ATOM     80  CE1 PHE A   5       7.441  -0.477   5.851  1.00 10.00           C  
ATOM     81  CE2 PHE A   5       8.883   1.264   6.752  1.00 10.00           C  
ATOM     82  CZ  PHE A   5       8.638   0.256   5.803  1.00 10.00           C  
ATOM     83  H   PHE A   5       4.187   2.106   6.731  1.00 10.00           H  
ATOM     84  HA  PHE A   5       4.004   1.904   9.677  1.00 10.00           H  
ATOM     85  HB2 PHE A   5       6.371   1.256   9.871  1.00 10.00           H  
ATOM     86  HB3 PHE A   5       5.350  -0.012   9.223  1.00 10.00           H  
ATOM     87  HD1 PHE A   5       5.593  -0.808   6.909  1.00 10.00           H  
ATOM     88  HD2 PHE A   5       8.158   2.262   8.517  1.00 10.00           H  
ATOM     89  HE1 PHE A   5       7.255  -1.254   5.123  1.00 10.00           H  
ATOM     90  HE2 PHE A   5       9.807   1.822   6.719  1.00 10.00           H  
ATOM     91  HZ  PHE A   5       9.378   0.036   5.047  1.00 10.00           H  
ATOM     92  N   THR A   6       4.243   4.253   8.112  1.00 10.00           N  
ATOM     93  CA  THR A   6       4.532   5.620   7.689  1.00 10.00           C  
ATOM     94  C   THR A   6       5.267   5.561   6.347  1.00 10.00           C  
ATOM     95  O   THR A   6       6.425   5.154   6.276  1.00 10.00           O  
ATOM     96  CB  THR A   6       5.319   6.431   8.735  1.00 10.00           C  
ATOM     97  OG1 THR A   6       4.856   6.144  10.036  1.00 10.00           O  
ATOM     98  CG2 THR A   6       5.175   7.934   8.480  1.00 10.00           C  
ATOM     99  H   THR A   6       3.328   3.866   7.882  1.00 10.00           H  
ATOM    100  HA  THR A   6       3.566   6.107   7.555  1.00 10.00           H  
ATOM    101  HB  THR A   6       6.377   6.178   8.685  1.00 10.00           H  
ATOM    102  HG1 THR A   6       5.202   5.275  10.268  1.00 10.00           H  
ATOM    103 HG21 THR A   6       5.753   8.482   9.225  1.00 10.00           H  
ATOM    104 HG22 THR A   6       5.548   8.187   7.487  1.00 10.00           H  
ATOM    105 HG23 THR A   6       4.128   8.228   8.561  1.00 10.00           H  
ATOM    106  N   TYR A   7       4.588   5.955   5.267  1.00 10.00           N  
ATOM    107  CA  TYR A   7       5.070   5.770   3.903  1.00 10.00           C  
ATOM    108  C   TYR A   7       6.461   6.375   3.714  1.00 10.00           C  
ATOM    109  O   TYR A   7       7.338   5.763   3.105  1.00 10.00           O  
ATOM    110  CB  TYR A   7       4.049   6.356   2.924  1.00 10.00           C  
ATOM    111  CG  TYR A   7       4.356   6.081   1.468  1.00 10.00           C  
ATOM    112  CD1 TYR A   7       4.093   4.810   0.926  1.00 10.00           C  
ATOM    113  CD2 TYR A   7       4.919   7.085   0.658  1.00 10.00           C  
ATOM    114  CE1 TYR A   7       4.449   4.524  -0.404  1.00 10.00           C  
ATOM    115  CE2 TYR A   7       5.273   6.799  -0.671  1.00 10.00           C  
ATOM    116  CZ  TYR A   7       5.068   5.508  -1.192  1.00 10.00           C  
ATOM    117  OH  TYR A   7       5.688   5.139  -2.347  1.00 10.00           O  
ATOM    118  H   TYR A   7       3.661   6.328   5.391  1.00 10.00           H  
ATOM    119  HA  TYR A   7       5.144   4.700   3.721  1.00 10.00           H  
ATOM    120  HB2 TYR A   7       3.070   5.934   3.149  1.00 10.00           H  
ATOM    121  HB3 TYR A   7       3.992   7.430   3.079  1.00 10.00           H  
ATOM    122  HD1 TYR A   7       3.627   4.047   1.533  1.00 10.00           H  
ATOM    123  HD2 TYR A   7       5.106   8.069   1.062  1.00 10.00           H  
ATOM    124  HE1 TYR A   7       4.288   3.535  -0.806  1.00 10.00           H  
ATOM    125  HE2 TYR A   7       5.739   7.561  -1.279  1.00 10.00           H  
ATOM    126  HH  TYR A   7       6.595   5.468  -2.390  1.00 10.00           H  
ATOM    127  N   GLY A   8       6.673   7.563   4.284  1.00 10.00           N  
ATOM    128  CA  GLY A   8       7.970   8.223   4.328  1.00 10.00           C  
ATOM    129  C   GLY A   8       9.085   7.271   4.770  1.00 10.00           C  
ATOM    130  O   GLY A   8      10.149   7.233   4.155  1.00 10.00           O  
ATOM    131  H   GLY A   8       5.895   7.990   4.760  1.00 10.00           H  
ATOM    132  HA2 GLY A   8       8.203   8.621   3.341  1.00 10.00           H  
ATOM    133  HA3 GLY A   8       7.921   9.052   5.035  1.00 10.00           H  
ATOM    134  N   GLU A   9       8.840   6.470   5.811  1.00 10.00           N  
ATOM    135  CA  GLU A   9       9.830   5.532   6.313  1.00 10.00           C  
ATOM    136  C   GLU A   9      10.061   4.397   5.315  1.00 10.00           C  
ATOM    137  O   GLU A   9      11.185   3.924   5.188  1.00 10.00           O  
ATOM    138  CB  GLU A   9       9.426   5.009   7.698  1.00 10.00           C  
ATOM    139  CG  GLU A   9       9.308   6.138   8.734  1.00 10.00           C  
ATOM    140  CD  GLU A   9      10.612   6.908   8.928  1.00 10.00           C  
ATOM    141  OE1 GLU A   9      11.643   6.241   9.166  1.00 10.00           O  
ATOM    142  OE2 GLU A   9      10.552   8.153   8.831  1.00 10.00           O  
ATOM    143  H   GLU A   9       7.903   6.412   6.192  1.00 10.00           H  
ATOM    144  HA  GLU A   9      10.777   6.062   6.418  1.00 10.00           H  
ATOM    145  HB2 GLU A   9       8.472   4.486   7.628  1.00 10.00           H  
ATOM    146  HB3 GLU A   9      10.182   4.298   8.036  1.00 10.00           H  
ATOM    147  HG2 GLU A   9       8.536   6.842   8.429  1.00 10.00           H  
ATOM    148  HG3 GLU A   9       9.019   5.706   9.693  1.00 10.00           H  
ATOM    149  N   LEU A  10       9.032   3.970   4.577  1.00 10.00           N  
ATOM    150  CA  LEU A  10       9.226   3.022   3.483  1.00 10.00           C  
ATOM    151  C   LEU A  10      10.064   3.662   2.365  1.00 10.00           C  
ATOM    152  O   LEU A  10      10.846   2.981   1.700  1.00 10.00           O  
ATOM    153  CB  LEU A  10       7.872   2.476   2.995  1.00 10.00           C  
ATOM    154  CG  LEU A  10       7.969   1.544   1.771  1.00 10.00           C  
ATOM    155  CD1 LEU A  10       8.796   0.282   2.044  1.00 10.00           C  
ATOM    156  CD2 LEU A  10       6.567   1.127   1.317  1.00 10.00           C  
ATOM    157  H   LEU A  10       8.125   4.405   4.699  1.00 10.00           H  
ATOM    158  HA  LEU A  10       9.792   2.180   3.878  1.00 10.00           H  
ATOM    159  HB2 LEU A  10       7.404   1.933   3.816  1.00 10.00           H  
ATOM    160  HB3 LEU A  10       7.222   3.307   2.733  1.00 10.00           H  
ATOM    161  HG  LEU A  10       8.422   2.084   0.943  1.00 10.00           H  
ATOM    162 HD11 LEU A  10       9.823   0.538   2.299  1.00 10.00           H  
ATOM    163 HD12 LEU A  10       8.350  -0.287   2.859  1.00 10.00           H  
ATOM    164 HD13 LEU A  10       8.814  -0.340   1.149  1.00 10.00           H  
ATOM    165 HD21 LEU A  10       5.957   2.010   1.121  1.00 10.00           H  
ATOM    166 HD22 LEU A  10       6.638   0.542   0.398  1.00 10.00           H  
ATOM    167 HD23 LEU A  10       6.090   0.518   2.085  1.00 10.00           H  
ATOM    168  N   GLN A  11       9.924   4.971   2.136  1.00 10.00           N  
ATOM    169  CA  GLN A  11      10.735   5.647   1.128  1.00 10.00           C  
ATOM    170  C   GLN A  11      12.186   5.713   1.604  1.00 10.00           C  
ATOM    171  O   GLN A  11      13.103   5.391   0.854  1.00 10.00           O  
ATOM    172  CB  GLN A  11      10.166   7.021   0.747  1.00 10.00           C  
ATOM    173  CG  GLN A  11       8.680   7.017   0.342  1.00 10.00           C  
ATOM    174  CD  GLN A  11       8.195   5.722  -0.317  1.00 10.00           C  
ATOM    175  OE1 GLN A  11       8.327   5.521  -1.521  1.00 10.00           O  
ATOM    176  NE2 GLN A  11       7.576   4.836   0.454  1.00 10.00           N  
ATOM    177  H   GLN A  11       9.251   5.501   2.681  1.00 10.00           H  
ATOM    178  HA  GLN A  11      10.745   5.061   0.213  1.00 10.00           H  
ATOM    179  HB2 GLN A  11      10.305   7.726   1.566  1.00 10.00           H  
ATOM    180  HB3 GLN A  11      10.745   7.380  -0.105  1.00 10.00           H  
ATOM    181  HG2 GLN A  11       8.074   7.215   1.223  1.00 10.00           H  
ATOM    182  HG3 GLN A  11       8.513   7.841  -0.353  1.00 10.00           H  
ATOM    183 HE21 GLN A  11       7.440   5.046   1.438  1.00 10.00           H  
ATOM    184 HE22 GLN A  11       7.200   3.991   0.049  1.00 10.00           H  
ATOM    185  N   ARG A  12      12.391   6.079   2.869  1.00 10.00           N  
ATOM    186  CA  ARG A  12      13.700   6.041   3.504  1.00 10.00           C  
ATOM    187  C   ARG A  12      14.315   4.640   3.392  1.00 10.00           C  
ATOM    188  O   ARG A  12      15.466   4.491   2.985  1.00 10.00           O  
ATOM    189  CB  ARG A  12      13.554   6.496   4.960  1.00 10.00           C  
ATOM    190  CG  ARG A  12      14.909   6.573   5.668  1.00 10.00           C  
ATOM    191  CD  ARG A  12      14.732   7.117   7.088  1.00 10.00           C  
ATOM    192  NE  ARG A  12      14.317   8.527   7.068  1.00 10.00           N  
ATOM    193  CZ  ARG A  12      13.784   9.192   8.103  1.00 10.00           C  
ATOM    194  NH1 ARG A  12      13.563   8.577   9.270  1.00 10.00           N  
ATOM    195  NH2 ARG A  12      13.470  10.483   7.961  1.00 10.00           N  
ATOM    196  H   ARG A  12      11.590   6.367   3.421  1.00 10.00           H  
ATOM    197  HA  ARG A  12      14.348   6.750   2.986  1.00 10.00           H  
ATOM    198  HB2 ARG A  12      13.082   7.480   4.971  1.00 10.00           H  
ATOM    199  HB3 ARG A  12      12.919   5.797   5.501  1.00 10.00           H  
ATOM    200  HG2 ARG A  12      15.335   5.571   5.729  1.00 10.00           H  
ATOM    201  HG3 ARG A  12      15.584   7.213   5.097  1.00 10.00           H  
ATOM    202  HD2 ARG A  12      13.989   6.505   7.600  1.00 10.00           H  
ATOM    203  HD3 ARG A  12      15.681   7.041   7.623  1.00 10.00           H  
ATOM    204  HE  ARG A  12      14.462   9.025   6.201  1.00 10.00           H  
ATOM    205 HH11 ARG A  12      13.724   7.584   9.350  1.00 10.00           H  
ATOM    206 HH12 ARG A  12      13.124   9.063  10.036  1.00 10.00           H  
ATOM    207 HH21 ARG A  12      13.634  10.947   7.080  1.00 10.00           H  
ATOM    208 HH22 ARG A  12      13.052  10.998   8.722  1.00 10.00           H  
ATOM    209  N   MET A  13      13.549   3.606   3.749  1.00 10.00           N  
ATOM    210  CA  MET A  13      13.990   2.224   3.662  1.00 10.00           C  
ATOM    211  C   MET A  13      14.457   1.917   2.241  1.00 10.00           C  
ATOM    212  O   MET A  13      15.593   1.490   2.057  1.00 10.00           O  
ATOM    213  CB  MET A  13      12.868   1.288   4.130  1.00 10.00           C  
ATOM    214  CG  MET A  13      13.286  -0.188   4.103  1.00 10.00           C  
ATOM    215  SD  MET A  13      12.033  -1.361   4.683  1.00 10.00           S  
ATOM    216  CE  MET A  13      11.977  -0.970   6.447  1.00 10.00           C  
ATOM    217  H   MET A  13      12.620   3.788   4.111  1.00 10.00           H  
ATOM    218  HA  MET A  13      14.846   2.105   4.329  1.00 10.00           H  
ATOM    219  HB2 MET A  13      12.595   1.564   5.149  1.00 10.00           H  
ATOM    220  HB3 MET A  13      11.996   1.409   3.489  1.00 10.00           H  
ATOM    221  HG2 MET A  13      13.513  -0.470   3.076  1.00 10.00           H  
ATOM    222  HG3 MET A  13      14.185  -0.325   4.704  1.00 10.00           H  
ATOM    223  HE1 MET A  13      12.963  -1.124   6.882  1.00 10.00           H  
ATOM    224  HE2 MET A  13      11.666   0.062   6.593  1.00 10.00           H  
ATOM    225  HE3 MET A  13      11.259  -1.631   6.930  1.00 10.00           H  
ATOM    226  N   GLN A  14      13.605   2.154   1.237  1.00 10.00           N  
ATOM    227  CA  GLN A  14      13.995   1.984  -0.159  1.00 10.00           C  
ATOM    228  C   GLN A  14      15.304   2.729  -0.451  1.00 10.00           C  
ATOM    229  O   GLN A  14      16.232   2.141  -1.006  1.00 10.00           O  
ATOM    230  CB  GLN A  14      12.879   2.468  -1.087  1.00 10.00           C  
ATOM    231  CG  GLN A  14      11.695   1.493  -1.128  1.00 10.00           C  
ATOM    232  CD  GLN A  14      10.500   2.165  -1.791  1.00 10.00           C  
ATOM    233  OE1 GLN A  14      10.201   1.931  -2.956  1.00 10.00           O  
ATOM    234  NE2 GLN A  14       9.834   3.036  -1.044  1.00 10.00           N  
ATOM    235  H   GLN A  14      12.678   2.512   1.450  1.00 10.00           H  
ATOM    236  HA  GLN A  14      14.160   0.923  -0.348  1.00 10.00           H  
ATOM    237  HB2 GLN A  14      12.544   3.452  -0.761  1.00 10.00           H  
ATOM    238  HB3 GLN A  14      13.270   2.562  -2.103  1.00 10.00           H  
ATOM    239  HG2 GLN A  14      11.976   0.606  -1.697  1.00 10.00           H  
ATOM    240  HG3 GLN A  14      11.418   1.184  -0.120  1.00 10.00           H  
ATOM    241 HE21 GLN A  14      10.124   3.154  -0.078  1.00 10.00           H  
ATOM    242 HE22 GLN A  14       9.122   3.626  -1.462  1.00 10.00           H  
ATOM    243  N   GLU A  15      15.377   4.008  -0.062  1.00 10.00           N  
ATOM    244  CA  GLU A  15      16.537   4.858  -0.292  1.00 10.00           C  
ATOM    245  C   GLU A  15      17.804   4.175   0.224  1.00 10.00           C  
ATOM    246  O   GLU A  15      18.791   4.096  -0.505  1.00 10.00           O  
ATOM    247  CB  GLU A  15      16.294   6.248   0.326  1.00 10.00           C  
ATOM    248  CG  GLU A  15      17.366   7.290  -0.029  1.00 10.00           C  
ATOM    249  CD  GLU A  15      18.646   7.144   0.794  1.00 10.00           C  
ATOM    250  OE1 GLU A  15      18.551   7.323   2.028  1.00 10.00           O  
ATOM    251  OE2 GLU A  15      19.698   6.869   0.178  1.00 10.00           O  
ATOM    252  H   GLU A  15      14.587   4.410   0.432  1.00 10.00           H  
ATOM    253  HA  GLU A  15      16.633   4.987  -1.370  1.00 10.00           H  
ATOM    254  HB2 GLU A  15      15.343   6.618  -0.057  1.00 10.00           H  
ATOM    255  HB3 GLU A  15      16.221   6.178   1.409  1.00 10.00           H  
ATOM    256  HG2 GLU A  15      17.589   7.236  -1.094  1.00 10.00           H  
ATOM    257  HG3 GLU A  15      16.962   8.280   0.181  1.00 10.00           H  
ATOM    258  N   LYS A  16      17.777   3.664   1.460  1.00 10.00           N  
ATOM    259  CA  LYS A  16      18.909   2.922   2.003  1.00 10.00           C  
ATOM    260  C   LYS A  16      19.153   1.644   1.196  1.00 10.00           C  
ATOM    261  O   LYS A  16      20.292   1.359   0.824  1.00 10.00           O  
ATOM    262  CB  LYS A  16      18.712   2.600   3.494  1.00 10.00           C  
ATOM    263  CG  LYS A  16      19.181   3.734   4.419  1.00 10.00           C  
ATOM    264  CD  LYS A  16      18.189   4.901   4.470  1.00 10.00           C  
ATOM    265  CE  LYS A  16      18.735   6.073   5.292  1.00 10.00           C  
ATOM    266  NZ  LYS A  16      19.844   6.750   4.597  1.00 10.00           N  
ATOM    267  H   LYS A  16      16.923   3.746   2.011  1.00 10.00           H  
ATOM    268  HA  LYS A  16      19.805   3.535   1.896  1.00 10.00           H  
ATOM    269  HB2 LYS A  16      17.675   2.334   3.701  1.00 10.00           H  
ATOM    270  HB3 LYS A  16      19.333   1.734   3.731  1.00 10.00           H  
ATOM    271  HG2 LYS A  16      19.281   3.329   5.428  1.00 10.00           H  
ATOM    272  HG3 LYS A  16      20.163   4.075   4.093  1.00 10.00           H  
ATOM    273  HD2 LYS A  16      17.965   5.256   3.465  1.00 10.00           H  
ATOM    274  HD3 LYS A  16      17.265   4.540   4.920  1.00 10.00           H  
ATOM    275  HE2 LYS A  16      17.939   6.803   5.439  1.00 10.00           H  
ATOM    276  HE3 LYS A  16      19.071   5.723   6.270  1.00 10.00           H  
ATOM    277  HZ1 LYS A  16      20.617   6.113   4.475  1.00 10.00           H  
ATOM    278  HZ2 LYS A  16      19.523   7.063   3.688  1.00 10.00           H  
ATOM    279  HZ3 LYS A  16      20.148   7.548   5.136  1.00 10.00           H  
ATOM    280  N   GLU A  17      18.101   0.864   0.931  1.00 10.00           N  
ATOM    281  CA  GLU A  17      18.215  -0.413   0.235  1.00 10.00           C  
ATOM    282  C   GLU A  17      18.928  -0.280  -1.113  1.00 10.00           C  
ATOM    283  O   GLU A  17      19.658  -1.196  -1.493  1.00 10.00           O  
ATOM    284  CB  GLU A  17      16.848  -1.094   0.088  1.00 10.00           C  
ATOM    285  CG  GLU A  17      16.325  -1.648   1.422  1.00 10.00           C  
ATOM    286  CD  GLU A  17      17.181  -2.800   1.943  1.00 10.00           C  
ATOM    287  OE1 GLU A  17      17.129  -3.877   1.312  1.00 10.00           O  
ATOM    288  OE2 GLU A  17      17.884  -2.578   2.953  1.00 10.00           O  
ATOM    289  H   GLU A  17      17.184   1.164   1.246  1.00 10.00           H  
ATOM    290  HA  GLU A  17      18.846  -1.047   0.853  1.00 10.00           H  
ATOM    291  HB2 GLU A  17      16.133  -0.386  -0.327  1.00 10.00           H  
ATOM    292  HB3 GLU A  17      16.943  -1.928  -0.611  1.00 10.00           H  
ATOM    293  HG2 GLU A  17      16.301  -0.863   2.176  1.00 10.00           H  
ATOM    294  HG3 GLU A  17      15.309  -2.016   1.278  1.00 10.00           H  
ATOM    295  N   ARG A  18      18.776   0.853  -1.812  1.00 10.00           N  
ATOM    296  CA  ARG A  18      19.564   1.147  -3.014  1.00 10.00           C  
ATOM    297  C   ARG A  18      21.043   0.783  -2.836  1.00 10.00           C  
ATOM    298  O   ARG A  18      21.679   0.287  -3.767  1.00 10.00           O  
ATOM    299  CB  ARG A  18      19.493   2.631  -3.389  1.00 10.00           C  
ATOM    300  CG  ARG A  18      18.078   3.127  -3.711  1.00 10.00           C  
ATOM    301  CD  ARG A  18      18.127   4.576  -4.202  1.00 10.00           C  
ATOM    302  NE  ARG A  18      18.764   5.452  -3.207  1.00 10.00           N  
ATOM    303  CZ  ARG A  18      19.284   6.657  -3.480  1.00 10.00           C  
ATOM    304  NH1 ARG A  18      19.137   7.200  -4.694  1.00 10.00           N  
ATOM    305  NH2 ARG A  18      19.954   7.319  -2.533  1.00 10.00           N  
ATOM    306  H   ARG A  18      18.110   1.541  -1.470  1.00 10.00           H  
ATOM    307  HA  ARG A  18      19.162   0.559  -3.841  1.00 10.00           H  
ATOM    308  HB2 ARG A  18      19.924   3.214  -2.576  1.00 10.00           H  
ATOM    309  HB3 ARG A  18      20.113   2.783  -4.274  1.00 10.00           H  
ATOM    310  HG2 ARG A  18      17.633   2.497  -4.482  1.00 10.00           H  
ATOM    311  HG3 ARG A  18      17.460   3.086  -2.821  1.00 10.00           H  
ATOM    312  HD2 ARG A  18      18.688   4.596  -5.136  1.00 10.00           H  
ATOM    313  HD3 ARG A  18      17.109   4.924  -4.387  1.00 10.00           H  
ATOM    314  HE  ARG A  18      18.869   5.072  -2.269  1.00 10.00           H  
ATOM    315 HH11 ARG A  18      18.609   6.706  -5.397  1.00 10.00           H  
ATOM    316 HH12 ARG A  18      19.536   8.100  -4.912  1.00 10.00           H  
ATOM    317 HH21 ARG A  18      20.027   6.926  -1.598  1.00 10.00           H  
ATOM    318 HH22 ARG A  18      20.373   8.217  -2.719  1.00 10.00           H  
ATOM    319  N   ASN A  19      21.602   1.021  -1.644  1.00 10.00           N  
ATOM    320  CA  ASN A  19      23.009   0.772  -1.374  1.00 10.00           C  
ATOM    321  C   ASN A  19      23.414  -0.687  -1.612  1.00 10.00           C  
ATOM    322  O   ASN A  19      24.570  -0.949  -1.922  1.00 10.00           O  
ATOM    323  CB  ASN A  19      23.377   1.209   0.046  1.00 10.00           C  
ATOM    324  CG  ASN A  19      24.888   1.122   0.254  1.00 10.00           C  
ATOM    325  OD1 ASN A  19      25.658   1.690  -0.517  1.00 10.00           O  
ATOM    326  ND2 ASN A  19      25.331   0.421   1.292  1.00 10.00           N  
ATOM    327  H   ASN A  19      21.024   1.375  -0.887  1.00 10.00           H  
ATOM    328  HA  ASN A  19      23.568   1.402  -2.063  1.00 10.00           H  
ATOM    329  HB2 ASN A  19      23.067   2.243   0.200  1.00 10.00           H  
ATOM    330  HB3 ASN A  19      22.860   0.573   0.766  1.00 10.00           H  
ATOM    331 HD21 ASN A  19      24.690  -0.038   1.919  1.00 10.00           H  
ATOM    332 HD22 ASN A  19      26.329   0.344   1.422  1.00 10.00           H  
ATOM    333  N   LYS A  20      22.486  -1.642  -1.480  1.00 10.00           N  
ATOM    334  CA  LYS A  20      22.779  -3.035  -1.806  1.00 10.00           C  
ATOM    335  C   LYS A  20      22.979  -3.198  -3.317  1.00 10.00           C  
ATOM    336  O   LYS A  20      23.749  -4.050  -3.750  1.00 10.00           O  
ATOM    337  CB  LYS A  20      21.665  -3.967  -1.301  1.00 10.00           C  
ATOM    338  CG  LYS A  20      21.702  -4.232   0.212  1.00 10.00           C  
ATOM    339  CD  LYS A  20      21.415  -2.981   1.052  1.00 10.00           C  
ATOM    340  CE  LYS A  20      21.107  -3.331   2.512  1.00 10.00           C  
ATOM    341  NZ  LYS A  20      22.249  -3.987   3.173  1.00 10.00           N  
ATOM    342  H   LYS A  20      21.524  -1.389  -1.280  1.00 10.00           H  
ATOM    343  HA  LYS A  20      23.710  -3.332  -1.321  1.00 10.00           H  
ATOM    344  HB2 LYS A  20      20.688  -3.581  -1.595  1.00 10.00           H  
ATOM    345  HB3 LYS A  20      21.797  -4.935  -1.789  1.00 10.00           H  
ATOM    346  HG2 LYS A  20      20.936  -4.979   0.426  1.00 10.00           H  
ATOM    347  HG3 LYS A  20      22.674  -4.649   0.479  1.00 10.00           H  
ATOM    348  HD2 LYS A  20      22.267  -2.301   1.016  1.00 10.00           H  
ATOM    349  HD3 LYS A  20      20.545  -2.479   0.632  1.00 10.00           H  
ATOM    350  HE2 LYS A  20      20.866  -2.414   3.053  1.00 10.00           H  
ATOM    351  HE3 LYS A  20      20.240  -3.992   2.557  1.00 10.00           H  
ATOM    352  HZ1 LYS A  20      22.463  -4.853   2.700  1.00 10.00           H  
ATOM    353  HZ2 LYS A  20      23.056  -3.380   3.141  1.00 10.00           H  
ATOM    354  HZ3 LYS A  20      22.015  -4.182   4.136  1.00 10.00           H  
ATOM    355  N   GLY A  21      22.279  -2.392  -4.122  1.00 10.00           N  
ATOM    356  CA  GLY A  21      22.460  -2.355  -5.564  1.00 10.00           C  
ATOM    357  C   GLY A  21      23.748  -1.613  -5.918  1.00 10.00           C  
ATOM    358  O   GLY A  21      24.481  -2.027  -6.812  1.00 10.00           O  
ATOM    359  H   GLY A  21      21.715  -1.657  -3.711  1.00 10.00           H  
ATOM    360  HA2 GLY A  21      22.494  -3.368  -5.969  1.00 10.00           H  
ATOM    361  HA3 GLY A  21      21.618  -1.828  -6.010  1.00 10.00           H  
ATOM    362  N   GLN A  22      24.009  -0.498  -5.227  1.00 10.00           N  
ATOM    363  CA  GLN A  22      25.217   0.298  -5.411  1.00 10.00           C  
ATOM    364  C   GLN A  22      26.483  -0.562  -5.288  1.00 10.00           C  
ATOM    365  O   GLN A  22      27.408  -0.321  -6.096  1.00 10.00           O  
ATOM    366  CB  GLN A  22      25.221   1.450  -4.396  1.00 10.00           C  
ATOM    367  CG  GLN A  22      26.370   2.439  -4.627  1.00 10.00           C  
ATOM    368  CD  GLN A  22      26.193   3.719  -3.815  1.00 10.00           C  
ATOM    369  OE1 GLN A  22      26.190   4.812  -4.371  1.00 10.00           O  
ATOM    370  NE2 GLN A  22      26.039   3.617  -2.497  1.00 10.00           N  
ATOM    371  OXT GLN A  22      26.520  -1.416  -4.377  1.00 10.00           O  
ATOM    372  H   GLN A  22      23.330  -0.202  -4.533  1.00 10.00           H  
ATOM    373  HA  GLN A  22      25.181   0.721  -6.416  1.00 10.00           H  
ATOM    374  HB2 GLN A  22      24.275   1.989  -4.474  1.00 10.00           H  
ATOM    375  HB3 GLN A  22      25.322   1.038  -3.394  1.00 10.00           H  
ATOM    376  HG2 GLN A  22      27.320   1.977  -4.357  1.00 10.00           H  
ATOM    377  HG3 GLN A  22      26.402   2.709  -5.684  1.00 10.00           H  
ATOM    378 HE21 GLN A  22      26.029   2.719  -2.014  1.00 10.00           H  
ATOM    379 HE22 GLN A  22      25.925   4.465  -1.967  1.00 10.00           H  
TER     380      GLN A  22                                                      
ENDMDL                                                                          
MODEL        5                                                                  
ATOM      1  N   PHE A   1      -4.436   6.202  -0.154  1.00 10.00           N  
ATOM      2  CA  PHE A   1      -3.190   5.901   0.575  1.00 10.00           C  
ATOM      3  C   PHE A   1      -3.478   5.674   2.063  1.00 10.00           C  
ATOM      4  O   PHE A   1      -4.473   6.170   2.584  1.00 10.00           O  
ATOM      5  CB  PHE A   1      -2.162   7.022   0.371  1.00 10.00           C  
ATOM      6  CG  PHE A   1      -0.838   6.803   1.083  1.00 10.00           C  
ATOM      7  CD1 PHE A   1       0.017   5.765   0.670  1.00 10.00           C  
ATOM      8  CD2 PHE A   1      -0.509   7.567   2.219  1.00 10.00           C  
ATOM      9  CE1 PHE A   1       1.188   5.482   1.395  1.00 10.00           C  
ATOM     10  CE2 PHE A   1       0.672   7.298   2.932  1.00 10.00           C  
ATOM     11  CZ  PHE A   1       1.511   6.245   2.530  1.00 10.00           C  
ATOM     12  H1  PHE A   1      -5.075   5.425  -0.055  1.00 10.00           H  
ATOM     13  H2  PHE A   1      -4.242   6.366  -1.132  1.00 10.00           H  
ATOM     14  H3  PHE A   1      -4.859   7.021   0.260  1.00 10.00           H  
ATOM     15  HA  PHE A   1      -2.787   4.977   0.157  1.00 10.00           H  
ATOM     16  HB2 PHE A   1      -1.958   7.120  -0.697  1.00 10.00           H  
ATOM     17  HB3 PHE A   1      -2.601   7.961   0.711  1.00 10.00           H  
ATOM     18  HD1 PHE A   1      -0.229   5.170  -0.199  1.00 10.00           H  
ATOM     19  HD2 PHE A   1      -1.165   8.357   2.555  1.00 10.00           H  
ATOM     20  HE1 PHE A   1       1.833   4.674   1.087  1.00 10.00           H  
ATOM     21  HE2 PHE A   1       0.929   7.895   3.796  1.00 10.00           H  
ATOM     22  HZ  PHE A   1       2.395   6.008   3.103  1.00 10.00           H  
ATOM     23  N   VAL A   2      -2.601   4.926   2.738  1.00 10.00           N  
ATOM     24  CA  VAL A   2      -2.657   4.658   4.165  1.00 10.00           C  
ATOM     25  C   VAL A   2      -1.217   4.765   4.677  1.00 10.00           C  
ATOM     26  O   VAL A   2      -0.319   4.247   4.014  1.00 10.00           O  
ATOM     27  CB  VAL A   2      -3.292   3.273   4.403  1.00 10.00           C  
ATOM     28  CG1 VAL A   2      -2.588   2.127   3.664  1.00 10.00           C  
ATOM     29  CG2 VAL A   2      -3.390   2.934   5.894  1.00 10.00           C  
ATOM     30  H   VAL A   2      -1.775   4.584   2.267  1.00 10.00           H  
ATOM     31  HA  VAL A   2      -3.286   5.408   4.642  1.00 10.00           H  
ATOM     32  HB  VAL A   2      -4.312   3.319   4.017  1.00 10.00           H  
ATOM     33 HG11 VAL A   2      -2.529   2.329   2.595  1.00 10.00           H  
ATOM     34 HG12 VAL A   2      -1.586   1.981   4.060  1.00 10.00           H  
ATOM     35 HG13 VAL A   2      -3.153   1.205   3.806  1.00 10.00           H  
ATOM     36 HG21 VAL A   2      -2.400   2.887   6.348  1.00 10.00           H  
ATOM     37 HG22 VAL A   2      -3.992   3.686   6.405  1.00 10.00           H  
ATOM     38 HG23 VAL A   2      -3.878   1.967   6.017  1.00 10.00           H  
ATOM     39  N   PRO A   3      -0.948   5.447   5.803  1.00 10.00           N  
ATOM     40  CA  PRO A   3       0.411   5.698   6.271  1.00 10.00           C  
ATOM     41  C   PRO A   3       1.026   4.460   6.941  1.00 10.00           C  
ATOM     42  O   PRO A   3       1.552   4.558   8.044  1.00 10.00           O  
ATOM     43  CB  PRO A   3       0.273   6.895   7.223  1.00 10.00           C  
ATOM     44  CG  PRO A   3      -1.120   6.699   7.817  1.00 10.00           C  
ATOM     45  CD  PRO A   3      -1.911   6.165   6.624  1.00 10.00           C  
ATOM     46  HA  PRO A   3       1.060   5.984   5.444  1.00 10.00           H  
ATOM     47  HB2 PRO A   3       1.038   6.947   7.998  1.00 10.00           H  
ATOM     48  HB3 PRO A   3       0.282   7.817   6.642  1.00 10.00           H  
ATOM     49  HG2 PRO A   3      -1.075   5.940   8.600  1.00 10.00           H  
ATOM     50  HG3 PRO A   3      -1.538   7.625   8.213  1.00 10.00           H  
ATOM     51  HD2 PRO A   3      -2.720   5.525   6.976  1.00 10.00           H  
ATOM     52  HD3 PRO A   3      -2.315   7.006   6.059  1.00 10.00           H  
ATOM     53  N   ILE A   4       1.022   3.310   6.258  1.00 10.00           N  
ATOM     54  CA  ILE A   4       1.496   2.026   6.776  1.00 10.00           C  
ATOM     55  C   ILE A   4       2.834   2.143   7.504  1.00 10.00           C  
ATOM     56  O   ILE A   4       2.961   1.760   8.665  1.00 10.00           O  
ATOM     57  CB  ILE A   4       1.569   0.946   5.670  1.00 10.00           C  
ATOM     58  CG1 ILE A   4       1.606   1.438   4.208  1.00 10.00           C  
ATOM     59  CG2 ILE A   4       0.367   0.004   5.821  1.00 10.00           C  
ATOM     60  CD1 ILE A   4       2.749   2.377   3.810  1.00 10.00           C  
ATOM     61  H   ILE A   4       0.642   3.333   5.320  1.00 10.00           H  
ATOM     62  HA  ILE A   4       0.782   1.724   7.541  1.00 10.00           H  
ATOM     63  HB  ILE A   4       2.459   0.336   5.832  1.00 10.00           H  
ATOM     64 HG12 ILE A   4       1.693   0.558   3.572  1.00 10.00           H  
ATOM     65 HG13 ILE A   4       0.672   1.931   3.964  1.00 10.00           H  
ATOM     66 HG21 ILE A   4      -0.564   0.561   5.717  1.00 10.00           H  
ATOM     67 HG22 ILE A   4       0.405  -0.777   5.062  1.00 10.00           H  
ATOM     68 HG23 ILE A   4       0.390  -0.470   6.804  1.00 10.00           H  
ATOM     69 HD11 ILE A   4       3.710   1.957   4.107  1.00 10.00           H  
ATOM     70 HD12 ILE A   4       2.737   2.489   2.726  1.00 10.00           H  
ATOM     71 HD13 ILE A   4       2.612   3.368   4.241  1.00 10.00           H  
ATOM     72  N   PHE A   5       3.815   2.698   6.799  1.00 10.00           N  
ATOM     73  CA  PHE A   5       5.108   3.081   7.339  1.00 10.00           C  
ATOM     74  C   PHE A   5       5.302   4.567   7.022  1.00 10.00           C  
ATOM     75  O   PHE A   5       6.387   5.021   6.659  1.00 10.00           O  
ATOM     76  CB  PHE A   5       6.199   2.164   6.762  1.00 10.00           C  
ATOM     77  CG  PHE A   5       5.792   0.709   6.609  1.00 10.00           C  
ATOM     78  CD1 PHE A   5       5.417  -0.034   7.744  1.00 10.00           C  
ATOM     79  CD2 PHE A   5       5.708   0.121   5.333  1.00 10.00           C  
ATOM     80  CE1 PHE A   5       4.949  -1.352   7.603  1.00 10.00           C  
ATOM     81  CE2 PHE A   5       5.244  -1.198   5.192  1.00 10.00           C  
ATOM     82  CZ  PHE A   5       4.862  -1.934   6.326  1.00 10.00           C  
ATOM     83  H   PHE A   5       3.592   2.976   5.861  1.00 10.00           H  
ATOM     84  HA  PHE A   5       5.109   2.973   8.425  1.00 10.00           H  
ATOM     85  HB2 PHE A   5       6.521   2.553   5.794  1.00 10.00           H  
ATOM     86  HB3 PHE A   5       7.048   2.180   7.441  1.00 10.00           H  
ATOM     87  HD1 PHE A   5       5.451   0.417   8.727  1.00 10.00           H  
ATOM     88  HD2 PHE A   5       5.994   0.679   4.455  1.00 10.00           H  
ATOM     89  HE1 PHE A   5       4.646  -1.912   8.476  1.00 10.00           H  
ATOM     90  HE2 PHE A   5       5.181  -1.647   4.212  1.00 10.00           H  
ATOM     91  HZ  PHE A   5       4.502  -2.947   6.218  1.00 10.00           H  
ATOM     92  N   THR A   6       4.194   5.313   7.098  1.00 10.00           N  
ATOM     93  CA  THR A   6       4.139   6.766   6.945  1.00 10.00           C  
ATOM     94  C   THR A   6       4.753   7.269   5.627  1.00 10.00           C  
ATOM     95  O   THR A   6       5.122   8.434   5.526  1.00 10.00           O  
ATOM     96  CB  THR A   6       4.781   7.436   8.176  1.00 10.00           C  
ATOM     97  OG1 THR A   6       4.563   6.665   9.343  1.00 10.00           O  
ATOM     98  CG2 THR A   6       4.168   8.815   8.432  1.00 10.00           C  
ATOM     99  H   THR A   6       3.343   4.850   7.418  1.00 10.00           H  
ATOM    100  HA  THR A   6       3.085   7.031   6.923  1.00 10.00           H  
ATOM    101  HB  THR A   6       5.858   7.539   8.025  1.00 10.00           H  
ATOM    102  HG1 THR A   6       5.264   6.005   9.420  1.00 10.00           H  
ATOM    103 HG21 THR A   6       4.635   9.260   9.310  1.00 10.00           H  
ATOM    104 HG22 THR A   6       4.324   9.472   7.579  1.00 10.00           H  
ATOM    105 HG23 THR A   6       3.098   8.712   8.612  1.00 10.00           H  
ATOM    106  N   TYR A   7       4.874   6.392   4.624  1.00 10.00           N  
ATOM    107  CA  TYR A   7       5.614   6.562   3.376  1.00 10.00           C  
ATOM    108  C   TYR A   7       7.118   6.702   3.637  1.00 10.00           C  
ATOM    109  O   TYR A   7       7.919   5.894   3.169  1.00 10.00           O  
ATOM    110  CB  TYR A   7       5.070   7.712   2.513  1.00 10.00           C  
ATOM    111  CG  TYR A   7       5.851   7.889   1.226  1.00 10.00           C  
ATOM    112  CD1 TYR A   7       5.698   6.956   0.184  1.00 10.00           C  
ATOM    113  CD2 TYR A   7       6.866   8.862   1.149  1.00 10.00           C  
ATOM    114  CE1 TYR A   7       6.564   6.986  -0.922  1.00 10.00           C  
ATOM    115  CE2 TYR A   7       7.730   8.893   0.042  1.00 10.00           C  
ATOM    116  CZ  TYR A   7       7.586   7.949  -0.986  1.00 10.00           C  
ATOM    117  OH  TYR A   7       8.487   7.926  -2.009  1.00 10.00           O  
ATOM    118  H   TYR A   7       4.566   5.464   4.836  1.00 10.00           H  
ATOM    119  HA  TYR A   7       5.479   5.642   2.809  1.00 10.00           H  
ATOM    120  HB2 TYR A   7       4.031   7.512   2.260  1.00 10.00           H  
ATOM    121  HB3 TYR A   7       5.099   8.652   3.064  1.00 10.00           H  
ATOM    122  HD1 TYR A   7       4.933   6.196   0.246  1.00 10.00           H  
ATOM    123  HD2 TYR A   7       7.004   9.570   1.955  1.00 10.00           H  
ATOM    124  HE1 TYR A   7       6.450   6.253  -1.706  1.00 10.00           H  
ATOM    125  HE2 TYR A   7       8.515   9.633  -0.009  1.00 10.00           H  
ATOM    126  HH  TYR A   7       8.216   7.341  -2.721  1.00 10.00           H  
ATOM    127  N   GLY A   8       7.487   7.739   4.385  1.00 10.00           N  
ATOM    128  CA  GLY A   8       8.848   8.152   4.686  1.00 10.00           C  
ATOM    129  C   GLY A   8       9.750   6.989   5.086  1.00 10.00           C  
ATOM    130  O   GLY A   8      10.894   6.920   4.644  1.00 10.00           O  
ATOM    131  H   GLY A   8       6.728   8.300   4.744  1.00 10.00           H  
ATOM    132  HA2 GLY A   8       9.264   8.652   3.812  1.00 10.00           H  
ATOM    133  HA3 GLY A   8       8.817   8.865   5.510  1.00 10.00           H  
ATOM    134  N   GLU A   9       9.254   6.062   5.909  1.00 10.00           N  
ATOM    135  CA  GLU A   9      10.065   4.937   6.353  1.00 10.00           C  
ATOM    136  C   GLU A   9      10.357   4.014   5.165  1.00 10.00           C  
ATOM    137  O   GLU A   9      11.464   3.500   5.024  1.00 10.00           O  
ATOM    138  CB  GLU A   9       9.330   4.178   7.460  1.00 10.00           C  
ATOM    139  CG  GLU A   9       8.922   5.059   8.654  1.00 10.00           C  
ATOM    140  CD  GLU A   9       7.827   4.392   9.483  1.00 10.00           C  
ATOM    141  OE1 GLU A   9       8.046   3.227   9.879  1.00 10.00           O  
ATOM    142  OE2 GLU A   9       6.778   5.046   9.680  1.00 10.00           O  
ATOM    143  H   GLU A   9       8.277   6.092   6.184  1.00 10.00           H  
ATOM    144  HA  GLU A   9      11.009   5.307   6.758  1.00 10.00           H  
ATOM    145  HB2 GLU A   9       8.443   3.751   7.008  1.00 10.00           H  
ATOM    146  HB3 GLU A   9       9.955   3.357   7.816  1.00 10.00           H  
ATOM    147  HG2 GLU A   9       9.792   5.240   9.285  1.00 10.00           H  
ATOM    148  HG3 GLU A   9       8.537   6.022   8.321  1.00 10.00           H  
ATOM    149  N   LEU A  10       9.361   3.813   4.298  1.00 10.00           N  
ATOM    150  CA  LEU A  10       9.485   2.987   3.105  1.00 10.00           C  
ATOM    151  C   LEU A  10      10.450   3.665   2.126  1.00 10.00           C  
ATOM    152  O   LEU A  10      11.284   3.013   1.498  1.00 10.00           O  
ATOM    153  CB  LEU A  10       8.093   2.772   2.479  1.00 10.00           C  
ATOM    154  CG  LEU A  10       7.844   1.323   2.025  1.00 10.00           C  
ATOM    155  CD1 LEU A  10       6.415   1.208   1.479  1.00 10.00           C  
ATOM    156  CD2 LEU A  10       8.823   0.857   0.943  1.00 10.00           C  
ATOM    157  H   LEU A  10       8.531   4.388   4.381  1.00 10.00           H  
ATOM    158  HA  LEU A  10       9.898   2.025   3.409  1.00 10.00           H  
ATOM    159  HB2 LEU A  10       7.330   3.002   3.224  1.00 10.00           H  
ATOM    160  HB3 LEU A  10       7.951   3.451   1.637  1.00 10.00           H  
ATOM    161  HG  LEU A  10       7.939   0.661   2.886  1.00 10.00           H  
ATOM    162 HD11 LEU A  10       6.202   0.171   1.218  1.00 10.00           H  
ATOM    163 HD12 LEU A  10       5.695   1.536   2.229  1.00 10.00           H  
ATOM    164 HD13 LEU A  10       6.303   1.828   0.589  1.00 10.00           H  
ATOM    165 HD21 LEU A  10       8.754   1.510   0.075  1.00 10.00           H  
ATOM    166 HD22 LEU A  10       9.845   0.856   1.322  1.00 10.00           H  
ATOM    167 HD23 LEU A  10       8.573  -0.159   0.638  1.00 10.00           H  
ATOM    168  N   GLN A  11      10.345   4.989   1.981  1.00 10.00           N  
ATOM    169  CA  GLN A  11      11.302   5.762   1.203  1.00 10.00           C  
ATOM    170  C   GLN A  11      12.710   5.560   1.767  1.00 10.00           C  
ATOM    171  O   GLN A  11      13.626   5.230   1.023  1.00 10.00           O  
ATOM    172  CB  GLN A  11      10.876   7.236   1.150  1.00 10.00           C  
ATOM    173  CG  GLN A  11      11.869   8.140   0.402  1.00 10.00           C  
ATOM    174  CD  GLN A  11      12.232   7.627  -0.990  1.00 10.00           C  
ATOM    175  OE1 GLN A  11      13.390   7.334  -1.263  1.00 10.00           O  
ATOM    176  NE2 GLN A  11      11.258   7.508  -1.886  1.00 10.00           N  
ATOM    177  H   GLN A  11       9.603   5.471   2.481  1.00 10.00           H  
ATOM    178  HA  GLN A  11      11.294   5.378   0.184  1.00 10.00           H  
ATOM    179  HB2 GLN A  11       9.908   7.288   0.656  1.00 10.00           H  
ATOM    180  HB3 GLN A  11      10.766   7.623   2.162  1.00 10.00           H  
ATOM    181  HG2 GLN A  11      11.437   9.136   0.306  1.00 10.00           H  
ATOM    182  HG3 GLN A  11      12.786   8.228   0.988  1.00 10.00           H  
ATOM    183 HE21 GLN A  11      10.300   7.775  -1.677  1.00 10.00           H  
ATOM    184 HE22 GLN A  11      11.503   7.169  -2.802  1.00 10.00           H  
ATOM    185  N   ARG A  12      12.888   5.723   3.079  1.00 10.00           N  
ATOM    186  CA  ARG A  12      14.177   5.517   3.725  1.00 10.00           C  
ATOM    187  C   ARG A  12      14.701   4.103   3.457  1.00 10.00           C  
ATOM    188  O   ARG A  12      15.873   3.926   3.132  1.00 10.00           O  
ATOM    189  CB  ARG A  12      14.066   5.818   5.225  1.00 10.00           C  
ATOM    190  CG  ARG A  12      15.452   5.839   5.883  1.00 10.00           C  
ATOM    191  CD  ARG A  12      15.360   6.192   7.373  1.00 10.00           C  
ATOM    192  NE  ARG A  12      14.729   7.501   7.598  1.00 10.00           N  
ATOM    193  CZ  ARG A  12      15.309   8.692   7.384  1.00 10.00           C  
ATOM    194  NH1 ARG A  12      16.562   8.767   6.924  1.00 10.00           N  
ATOM    195  NH2 ARG A  12      14.621   9.812   7.632  1.00 10.00           N  
ATOM    196  H   ARG A  12      12.102   6.015   3.648  1.00 10.00           H  
ATOM    197  HA  ARG A  12      14.877   6.232   3.291  1.00 10.00           H  
ATOM    198  HB2 ARG A  12      13.602   6.797   5.343  1.00 10.00           H  
ATOM    199  HB3 ARG A  12      13.441   5.070   5.713  1.00 10.00           H  
ATOM    200  HG2 ARG A  12      15.915   4.856   5.793  1.00 10.00           H  
ATOM    201  HG3 ARG A  12      16.081   6.563   5.365  1.00 10.00           H  
ATOM    202  HD2 ARG A  12      14.758   5.432   7.875  1.00 10.00           H  
ATOM    203  HD3 ARG A  12      16.354   6.174   7.823  1.00 10.00           H  
ATOM    204  HE  ARG A  12      13.779   7.484   7.941  1.00 10.00           H  
ATOM    205 HH11 ARG A  12      17.065   7.917   6.721  1.00 10.00           H  
ATOM    206 HH12 ARG A  12      17.002   9.657   6.748  1.00 10.00           H  
ATOM    207 HH21 ARG A  12      13.674   9.753   7.979  1.00 10.00           H  
ATOM    208 HH22 ARG A  12      15.035  10.718   7.476  1.00 10.00           H  
ATOM    209  N   MET A  13      13.843   3.087   3.580  1.00 10.00           N  
ATOM    210  CA  MET A  13      14.226   1.714   3.287  1.00 10.00           C  
ATOM    211  C   MET A  13      14.733   1.601   1.847  1.00 10.00           C  
ATOM    212  O   MET A  13      15.834   1.101   1.619  1.00 10.00           O  
ATOM    213  CB  MET A  13      13.049   0.771   3.577  1.00 10.00           C  
ATOM    214  CG  MET A  13      13.456  -0.707   3.502  1.00 10.00           C  
ATOM    215  SD  MET A  13      14.709  -1.228   4.704  1.00 10.00           S  
ATOM    216  CE  MET A  13      14.863  -2.973   4.270  1.00 10.00           C  
ATOM    217  H   MET A  13      12.899   3.272   3.904  1.00 10.00           H  
ATOM    218  HA  MET A  13      15.051   1.465   3.954  1.00 10.00           H  
ATOM    219  HB2 MET A  13      12.673   0.966   4.583  1.00 10.00           H  
ATOM    220  HB3 MET A  13      12.245   0.953   2.865  1.00 10.00           H  
ATOM    221  HG2 MET A  13      12.566  -1.311   3.675  1.00 10.00           H  
ATOM    222  HG3 MET A  13      13.827  -0.927   2.503  1.00 10.00           H  
ATOM    223  HE1 MET A  13      13.897  -3.463   4.387  1.00 10.00           H  
ATOM    224  HE2 MET A  13      15.200  -3.063   3.239  1.00 10.00           H  
ATOM    225  HE3 MET A  13      15.591  -3.440   4.933  1.00 10.00           H  
ATOM    226  N   GLN A  14      13.958   2.088   0.875  1.00 10.00           N  
ATOM    227  CA  GLN A  14      14.372   2.087  -0.525  1.00 10.00           C  
ATOM    228  C   GLN A  14      15.708   2.812  -0.708  1.00 10.00           C  
ATOM    229  O   GLN A  14      16.594   2.302  -1.389  1.00 10.00           O  
ATOM    230  CB  GLN A  14      13.278   2.710  -1.397  1.00 10.00           C  
ATOM    231  CG  GLN A  14      12.082   1.759  -1.529  1.00 10.00           C  
ATOM    232  CD  GLN A  14      10.858   2.502  -2.043  1.00 10.00           C  
ATOM    233  OE1 GLN A  14      10.462   2.367  -3.195  1.00 10.00           O  
ATOM    234  NE2 GLN A  14      10.252   3.304  -1.175  1.00 10.00           N  
ATOM    235  H   GLN A  14      13.065   2.504   1.125  1.00 10.00           H  
ATOM    236  HA  GLN A  14      14.515   1.055  -0.845  1.00 10.00           H  
ATOM    237  HB2 GLN A  14      12.968   3.658  -0.960  1.00 10.00           H  
ATOM    238  HB3 GLN A  14      13.671   2.904  -2.395  1.00 10.00           H  
ATOM    239  HG2 GLN A  14      12.335   0.953  -2.218  1.00 10.00           H  
ATOM    240  HG3 GLN A  14      11.837   1.319  -0.562  1.00 10.00           H  
ATOM    241 HE21 GLN A  14      10.621   3.348  -0.231  1.00 10.00           H  
ATOM    242 HE22 GLN A  14       9.440   3.826  -1.460  1.00 10.00           H  
ATOM    243  N   GLU A  15      15.861   3.986  -0.092  1.00 10.00           N  
ATOM    244  CA  GLU A  15      17.087   4.771  -0.113  1.00 10.00           C  
ATOM    245  C   GLU A  15      18.266   3.906   0.350  1.00 10.00           C  
ATOM    246  O   GLU A  15      19.273   3.784  -0.353  1.00 10.00           O  
ATOM    247  CB  GLU A  15      16.891   6.021   0.760  1.00 10.00           C  
ATOM    248  CG  GLU A  15      18.059   7.008   0.670  1.00 10.00           C  
ATOM    249  CD  GLU A  15      17.847   8.216   1.579  1.00 10.00           C  
ATOM    250  OE1 GLU A  15      17.551   7.989   2.774  1.00 10.00           O  
ATOM    251  OE2 GLU A  15      17.993   9.346   1.066  1.00 10.00           O  
ATOM    252  H   GLU A  15      15.074   4.347   0.435  1.00 10.00           H  
ATOM    253  HA  GLU A  15      17.261   5.099  -1.138  1.00 10.00           H  
ATOM    254  HB2 GLU A  15      15.983   6.537   0.442  1.00 10.00           H  
ATOM    255  HB3 GLU A  15      16.774   5.727   1.799  1.00 10.00           H  
ATOM    256  HG2 GLU A  15      18.987   6.521   0.968  1.00 10.00           H  
ATOM    257  HG3 GLU A  15      18.144   7.355  -0.359  1.00 10.00           H  
ATOM    258  N   LYS A  16      18.140   3.288   1.528  1.00 10.00           N  
ATOM    259  CA  LYS A  16      19.162   2.402   2.065  1.00 10.00           C  
ATOM    260  C   LYS A  16      19.466   1.279   1.071  1.00 10.00           C  
ATOM    261  O   LYS A  16      20.618   1.087   0.691  1.00 10.00           O  
ATOM    262  CB  LYS A  16      18.717   1.837   3.421  1.00 10.00           C  
ATOM    263  CG  LYS A  16      18.705   2.920   4.510  1.00 10.00           C  
ATOM    264  CD  LYS A  16      17.935   2.467   5.757  1.00 10.00           C  
ATOM    265  CE  LYS A  16      18.521   1.194   6.379  1.00 10.00           C  
ATOM    266  NZ  LYS A  16      17.829   0.845   7.633  1.00 10.00           N  
ATOM    267  H   LYS A  16      17.273   3.400   2.046  1.00 10.00           H  
ATOM    268  HA  LYS A  16      20.078   2.976   2.214  1.00 10.00           H  
ATOM    269  HB2 LYS A  16      17.723   1.401   3.325  1.00 10.00           H  
ATOM    270  HB3 LYS A  16      19.416   1.053   3.714  1.00 10.00           H  
ATOM    271  HG2 LYS A  16      19.733   3.175   4.776  1.00 10.00           H  
ATOM    272  HG3 LYS A  16      18.224   3.821   4.127  1.00 10.00           H  
ATOM    273  HD2 LYS A  16      17.969   3.273   6.491  1.00 10.00           H  
ATOM    274  HD3 LYS A  16      16.892   2.293   5.486  1.00 10.00           H  
ATOM    275  HE2 LYS A  16      18.410   0.357   5.688  1.00 10.00           H  
ATOM    276  HE3 LYS A  16      19.581   1.343   6.590  1.00 10.00           H  
ATOM    277  HZ1 LYS A  16      17.930   1.598   8.298  1.00 10.00           H  
ATOM    278  HZ2 LYS A  16      16.849   0.689   7.448  1.00 10.00           H  
ATOM    279  HZ3 LYS A  16      18.234   0.003   8.019  1.00 10.00           H  
ATOM    280  N   GLU A  17      18.438   0.542   0.642  1.00 10.00           N  
ATOM    281  CA  GLU A  17      18.590  -0.571  -0.284  1.00 10.00           C  
ATOM    282  C   GLU A  17      19.350  -0.139  -1.541  1.00 10.00           C  
ATOM    283  O   GLU A  17      20.359  -0.749  -1.892  1.00 10.00           O  
ATOM    284  CB  GLU A  17      17.215  -1.155  -0.631  1.00 10.00           C  
ATOM    285  CG  GLU A  17      16.608  -1.894   0.571  1.00 10.00           C  
ATOM    286  CD  GLU A  17      15.171  -2.337   0.306  1.00 10.00           C  
ATOM    287  OE1 GLU A  17      14.370  -1.472  -0.108  1.00 10.00           O  
ATOM    288  OE2 GLU A  17      14.894  -3.533   0.541  1.00 10.00           O  
ATOM    289  H   GLU A  17      17.504   0.778   0.967  1.00 10.00           H  
ATOM    290  HA  GLU A  17      19.179  -1.348   0.205  1.00 10.00           H  
ATOM    291  HB2 GLU A  17      16.553  -0.350  -0.955  1.00 10.00           H  
ATOM    292  HB3 GLU A  17      17.321  -1.865  -1.453  1.00 10.00           H  
ATOM    293  HG2 GLU A  17      17.217  -2.772   0.790  1.00 10.00           H  
ATOM    294  HG3 GLU A  17      16.605  -1.257   1.454  1.00 10.00           H  
ATOM    295  N   ARG A  18      18.891   0.916  -2.219  1.00 10.00           N  
ATOM    296  CA  ARG A  18      19.538   1.362  -3.444  1.00 10.00           C  
ATOM    297  C   ARG A  18      20.953   1.869  -3.169  1.00 10.00           C  
ATOM    298  O   ARG A  18      21.826   1.704  -4.015  1.00 10.00           O  
ATOM    299  CB  ARG A  18      18.649   2.323  -4.251  1.00 10.00           C  
ATOM    300  CG  ARG A  18      18.508   3.755  -3.715  1.00 10.00           C  
ATOM    301  CD  ARG A  18      19.648   4.679  -4.165  1.00 10.00           C  
ATOM    302  NE  ARG A  18      19.369   6.087  -3.852  1.00 10.00           N  
ATOM    303  CZ  ARG A  18      19.741   6.719  -2.731  1.00 10.00           C  
ATOM    304  NH1 ARG A  18      20.168   6.034  -1.665  1.00 10.00           N  
ATOM    305  NH2 ARG A  18      19.682   8.054  -2.680  1.00 10.00           N  
ATOM    306  H   ARG A  18      18.073   1.409  -1.879  1.00 10.00           H  
ATOM    307  HA  ARG A  18      19.647   0.477  -4.075  1.00 10.00           H  
ATOM    308  HB2 ARG A  18      19.027   2.369  -5.273  1.00 10.00           H  
ATOM    309  HB3 ARG A  18      17.652   1.883  -4.293  1.00 10.00           H  
ATOM    310  HG2 ARG A  18      17.578   4.164  -4.112  1.00 10.00           H  
ATOM    311  HG3 ARG A  18      18.429   3.735  -2.634  1.00 10.00           H  
ATOM    312  HD2 ARG A  18      20.603   4.398  -3.725  1.00 10.00           H  
ATOM    313  HD3 ARG A  18      19.754   4.604  -5.249  1.00 10.00           H  
ATOM    314  HE  ARG A  18      18.980   6.638  -4.605  1.00 10.00           H  
ATOM    315 HH11 ARG A  18      20.021   5.030  -1.604  1.00 10.00           H  
ATOM    316 HH12 ARG A  18      20.528   6.513  -0.854  1.00 10.00           H  
ATOM    317 HH21 ARG A  18      19.363   8.572  -3.485  1.00 10.00           H  
ATOM    318 HH22 ARG A  18      19.952   8.553  -1.845  1.00 10.00           H  
ATOM    319  N   ASN A  19      21.213   2.458  -1.992  1.00 10.00           N  
ATOM    320  CA  ASN A  19      22.572   2.845  -1.614  1.00 10.00           C  
ATOM    321  C   ASN A  19      23.454   1.605  -1.459  1.00 10.00           C  
ATOM    322  O   ASN A  19      24.614   1.614  -1.872  1.00 10.00           O  
ATOM    323  CB  ASN A  19      22.572   3.657  -0.310  1.00 10.00           C  
ATOM    324  CG  ASN A  19      23.834   4.499  -0.101  1.00 10.00           C  
ATOM    325  OD1 ASN A  19      23.742   5.608   0.413  1.00 10.00           O  
ATOM    326  ND2 ASN A  19      25.019   4.025  -0.482  1.00 10.00           N  
ATOM    327  H   ASN A  19      20.460   2.602  -1.325  1.00 10.00           H  
ATOM    328  HA  ASN A  19      22.976   3.475  -2.408  1.00 10.00           H  
ATOM    329  HB2 ASN A  19      21.736   4.351  -0.324  1.00 10.00           H  
ATOM    330  HB3 ASN A  19      22.445   2.995   0.546  1.00 10.00           H  
ATOM    331 HD21 ASN A  19      25.123   3.127  -0.944  1.00 10.00           H  
ATOM    332 HD22 ASN A  19      25.827   4.608  -0.330  1.00 10.00           H  
ATOM    333  N   LYS A  20      22.930   0.557  -0.822  1.00 10.00           N  
ATOM    334  CA  LYS A  20      23.655  -0.686  -0.601  1.00 10.00           C  
ATOM    335  C   LYS A  20      23.894  -1.420  -1.923  1.00 10.00           C  
ATOM    336  O   LYS A  20      24.943  -2.034  -2.100  1.00 10.00           O  
ATOM    337  CB  LYS A  20      22.890  -1.568   0.392  1.00 10.00           C  
ATOM    338  CG  LYS A  20      22.924  -0.971   1.807  1.00 10.00           C  
ATOM    339  CD  LYS A  20      21.916  -1.654   2.744  1.00 10.00           C  
ATOM    340  CE  LYS A  20      22.117  -3.171   2.865  1.00 10.00           C  
ATOM    341  NZ  LYS A  20      23.478  -3.516   3.311  1.00 10.00           N  
ATOM    342  H   LYS A  20      21.977   0.625  -0.474  1.00 10.00           H  
ATOM    343  HA  LYS A  20      24.632  -0.456  -0.171  1.00 10.00           H  
ATOM    344  HB2 LYS A  20      21.858  -1.680   0.059  1.00 10.00           H  
ATOM    345  HB3 LYS A  20      23.359  -2.552   0.413  1.00 10.00           H  
ATOM    346  HG2 LYS A  20      23.933  -1.049   2.209  1.00 10.00           H  
ATOM    347  HG3 LYS A  20      22.669   0.088   1.763  1.00 10.00           H  
ATOM    348  HD2 LYS A  20      22.001  -1.202   3.735  1.00 10.00           H  
ATOM    349  HD3 LYS A  20      20.908  -1.463   2.373  1.00 10.00           H  
ATOM    350  HE2 LYS A  20      21.403  -3.562   3.592  1.00 10.00           H  
ATOM    351  HE3 LYS A  20      21.920  -3.651   1.906  1.00 10.00           H  
ATOM    352  HZ1 LYS A  20      24.149  -3.191   2.629  1.00 10.00           H  
ATOM    353  HZ2 LYS A  20      23.667  -3.079   4.201  1.00 10.00           H  
ATOM    354  HZ3 LYS A  20      23.560  -4.518   3.406  1.00 10.00           H  
ATOM    355  N   GLY A  21      22.926  -1.374  -2.844  1.00 10.00           N  
ATOM    356  CA  GLY A  21      22.965  -2.091  -4.113  1.00 10.00           C  
ATOM    357  C   GLY A  21      23.951  -1.496  -5.124  1.00 10.00           C  
ATOM    358  O   GLY A  21      23.559  -1.149  -6.234  1.00 10.00           O  
ATOM    359  H   GLY A  21      22.063  -0.896  -2.601  1.00 10.00           H  
ATOM    360  HA2 GLY A  21      23.232  -3.133  -3.931  1.00 10.00           H  
ATOM    361  HA3 GLY A  21      21.964  -2.068  -4.544  1.00 10.00           H  
ATOM    362  N   GLN A  22      25.233  -1.428  -4.755  1.00 10.00           N  
ATOM    363  CA  GLN A  22      26.354  -1.056  -5.610  1.00 10.00           C  
ATOM    364  C   GLN A  22      27.299  -2.257  -5.705  1.00 10.00           C  
ATOM    365  O   GLN A  22      27.526  -2.887  -4.649  1.00 10.00           O  
ATOM    366  CB  GLN A  22      27.077   0.166  -5.012  1.00 10.00           C  
ATOM    367  CG  GLN A  22      26.688   1.485  -5.694  1.00 10.00           C  
ATOM    368  CD  GLN A  22      25.184   1.726  -5.754  1.00 10.00           C  
ATOM    369  OE1 GLN A  22      24.631   1.935  -6.829  1.00 10.00           O  
ATOM    370  NE2 GLN A  22      24.510   1.718  -4.611  1.00 10.00           N  
ATOM    371  OXT GLN A  22      27.784  -2.516  -6.827  1.00 10.00           O  
ATOM    372  H   GLN A  22      25.466  -1.773  -3.830  1.00 10.00           H  
ATOM    373  HA  GLN A  22      26.017  -0.824  -6.621  1.00 10.00           H  
ATOM    374  HB2 GLN A  22      26.883   0.229  -3.940  1.00 10.00           H  
ATOM    375  HB3 GLN A  22      28.154   0.048  -5.148  1.00 10.00           H  
ATOM    376  HG2 GLN A  22      27.155   2.314  -5.161  1.00 10.00           H  
ATOM    377  HG3 GLN A  22      27.073   1.476  -6.715  1.00 10.00           H  
ATOM    378 HE21 GLN A  22      24.955   1.556  -3.713  1.00 10.00           H  
ATOM    379 HE22 GLN A  22      23.499   1.810  -4.649  1.00 10.00           H  
TER     380      GLN A  22                                                      
ENDMDL                                                                          
MODEL        6                                                                  
ATOM      1  N   PHE A   1      -1.310   9.030   0.683  1.00 10.00           N  
ATOM      2  CA  PHE A   1      -0.799   7.646   0.717  1.00 10.00           C  
ATOM      3  C   PHE A   1      -1.384   6.882   1.907  1.00 10.00           C  
ATOM      4  O   PHE A   1      -1.668   7.476   2.945  1.00 10.00           O  
ATOM      5  CB  PHE A   1       0.737   7.624   0.747  1.00 10.00           C  
ATOM      6  CG  PHE A   1       1.371   8.406   1.887  1.00 10.00           C  
ATOM      7  CD1 PHE A   1       1.436   7.851   3.178  1.00 10.00           C  
ATOM      8  CD2 PHE A   1       1.894   9.693   1.658  1.00 10.00           C  
ATOM      9  CE1 PHE A   1       1.975   8.591   4.243  1.00 10.00           C  
ATOM     10  CE2 PHE A   1       2.462  10.423   2.718  1.00 10.00           C  
ATOM     11  CZ  PHE A   1       2.495   9.876   4.013  1.00 10.00           C  
ATOM     12  H1  PHE A   1      -2.316   9.015   0.596  1.00 10.00           H  
ATOM     13  H2  PHE A   1      -0.905   9.534  -0.093  1.00 10.00           H  
ATOM     14  H3  PHE A   1      -1.065   9.481   1.553  1.00 10.00           H  
ATOM     15  HA  PHE A   1      -1.126   7.156  -0.201  1.00 10.00           H  
ATOM     16  HB2 PHE A   1       1.072   6.587   0.809  1.00 10.00           H  
ATOM     17  HB3 PHE A   1       1.103   8.025  -0.199  1.00 10.00           H  
ATOM     18  HD1 PHE A   1       1.071   6.852   3.354  1.00 10.00           H  
ATOM     19  HD2 PHE A   1       1.860  10.128   0.671  1.00 10.00           H  
ATOM     20  HE1 PHE A   1       2.001   8.171   5.237  1.00 10.00           H  
ATOM     21  HE2 PHE A   1       2.867  11.409   2.538  1.00 10.00           H  
ATOM     22  HZ  PHE A   1       2.926  10.438   4.828  1.00 10.00           H  
ATOM     23  N   VAL A   2      -1.539   5.562   1.772  1.00 10.00           N  
ATOM     24  CA  VAL A   2      -1.879   4.707   2.902  1.00 10.00           C  
ATOM     25  C   VAL A   2      -0.636   4.620   3.805  1.00 10.00           C  
ATOM     26  O   VAL A   2       0.425   4.214   3.332  1.00 10.00           O  
ATOM     27  CB  VAL A   2      -2.411   3.343   2.413  1.00 10.00           C  
ATOM     28  CG1 VAL A   2      -1.468   2.573   1.477  1.00 10.00           C  
ATOM     29  CG2 VAL A   2      -2.790   2.453   3.604  1.00 10.00           C  
ATOM     30  H   VAL A   2      -1.256   5.125   0.909  1.00 10.00           H  
ATOM     31  HA  VAL A   2      -2.706   5.180   3.428  1.00 10.00           H  
ATOM     32  HB  VAL A   2      -3.326   3.538   1.852  1.00 10.00           H  
ATOM     33 HG11 VAL A   2      -1.222   3.162   0.596  1.00 10.00           H  
ATOM     34 HG12 VAL A   2      -0.551   2.298   1.993  1.00 10.00           H  
ATOM     35 HG13 VAL A   2      -1.962   1.659   1.146  1.00 10.00           H  
ATOM     36 HG21 VAL A   2      -3.240   1.529   3.242  1.00 10.00           H  
ATOM     37 HG22 VAL A   2      -1.909   2.208   4.195  1.00 10.00           H  
ATOM     38 HG23 VAL A   2      -3.515   2.967   4.236  1.00 10.00           H  
ATOM     39  N   PRO A   3      -0.705   5.022   5.085  1.00 10.00           N  
ATOM     40  CA  PRO A   3       0.480   5.186   5.920  1.00 10.00           C  
ATOM     41  C   PRO A   3       0.990   3.857   6.492  1.00 10.00           C  
ATOM     42  O   PRO A   3       1.307   3.789   7.676  1.00 10.00           O  
ATOM     43  CB  PRO A   3       0.036   6.175   7.007  1.00 10.00           C  
ATOM     44  CG  PRO A   3      -1.436   5.817   7.202  1.00 10.00           C  
ATOM     45  CD  PRO A   3      -1.887   5.521   5.773  1.00 10.00           C  
ATOM     46  HA  PRO A   3       1.294   5.634   5.352  1.00 10.00           H  
ATOM     47  HB2 PRO A   3       0.603   6.108   7.937  1.00 10.00           H  
ATOM     48  HB3 PRO A   3       0.098   7.191   6.615  1.00 10.00           H  
ATOM     49  HG2 PRO A   3      -1.512   4.914   7.811  1.00 10.00           H  
ATOM     50  HG3 PRO A   3      -2.004   6.629   7.658  1.00 10.00           H  
ATOM     51  HD2 PRO A   3      -2.698   4.792   5.777  1.00 10.00           H  
ATOM     52  HD3 PRO A   3      -2.218   6.451   5.308  1.00 10.00           H  
ATOM     53  N   ILE A   4       1.144   2.819   5.661  1.00 10.00           N  
ATOM     54  CA  ILE A   4       1.544   1.476   6.097  1.00 10.00           C  
ATOM     55  C   ILE A   4       2.749   1.504   7.040  1.00 10.00           C  
ATOM     56  O   ILE A   4       2.699   0.976   8.148  1.00 10.00           O  
ATOM     57  CB  ILE A   4       1.773   0.515   4.906  1.00 10.00           C  
ATOM     58  CG1 ILE A   4       2.116   1.153   3.545  1.00 10.00           C  
ATOM     59  CG2 ILE A   4       0.510  -0.335   4.712  1.00 10.00           C  
ATOM     60  CD1 ILE A   4       3.403   1.976   3.464  1.00 10.00           C  
ATOM     61  H   ILE A   4       0.936   2.976   4.682  1.00 10.00           H  
ATOM     62  HA  ILE A   4       0.725   1.100   6.707  1.00 10.00           H  
ATOM     63  HB  ILE A   4       2.577  -0.177   5.166  1.00 10.00           H  
ATOM     64 HG12 ILE A   4       2.222   0.343   2.825  1.00 10.00           H  
ATOM     65 HG13 ILE A   4       1.295   1.783   3.220  1.00 10.00           H  
ATOM     66 HG21 ILE A   4      -0.339   0.304   4.471  1.00 10.00           H  
ATOM     67 HG22 ILE A   4       0.660  -1.049   3.901  1.00 10.00           H  
ATOM     68 HG23 ILE A   4       0.291  -0.894   5.623  1.00 10.00           H  
ATOM     69 HD11 ILE A   4       3.258   2.959   3.910  1.00 10.00           H  
ATOM     70 HD12 ILE A   4       4.224   1.446   3.945  1.00 10.00           H  
ATOM     71 HD13 ILE A   4       3.655   2.126   2.414  1.00 10.00           H  
ATOM     72  N   PHE A   5       3.813   2.159   6.586  1.00 10.00           N  
ATOM     73  CA  PHE A   5       4.976   2.517   7.380  1.00 10.00           C  
ATOM     74  C   PHE A   5       5.154   4.027   7.203  1.00 10.00           C  
ATOM     75  O   PHE A   5       6.247   4.532   6.949  1.00 10.00           O  
ATOM     76  CB  PHE A   5       6.187   1.685   6.937  1.00 10.00           C  
ATOM     77  CG  PHE A   5       5.895   0.207   6.740  1.00 10.00           C  
ATOM     78  CD1 PHE A   5       5.453  -0.569   7.827  1.00 10.00           C  
ATOM     79  CD2 PHE A   5       5.982  -0.376   5.461  1.00 10.00           C  
ATOM     80  CE1 PHE A   5       5.101  -1.917   7.637  1.00 10.00           C  
ATOM     81  CE2 PHE A   5       5.634  -1.724   5.272  1.00 10.00           C  
ATOM     82  CZ  PHE A   5       5.192  -2.494   6.360  1.00 10.00           C  
ATOM     83  H   PHE A   5       3.741   2.555   5.669  1.00 10.00           H  
ATOM     84  HA  PHE A   5       4.786   2.326   8.438  1.00 10.00           H  
ATOM     85  HB2 PHE A   5       6.587   2.101   6.015  1.00 10.00           H  
ATOM     86  HB3 PHE A   5       6.952   1.766   7.709  1.00 10.00           H  
ATOM     87  HD1 PHE A   5       5.346  -0.124   8.807  1.00 10.00           H  
ATOM     88  HD2 PHE A   5       6.309   0.202   4.612  1.00 10.00           H  
ATOM     89  HE1 PHE A   5       4.748  -2.503   8.474  1.00 10.00           H  
ATOM     90  HE2 PHE A   5       5.704  -2.168   4.290  1.00 10.00           H  
ATOM     91  HZ  PHE A   5       4.922  -3.531   6.214  1.00 10.00           H  
ATOM     92  N   THR A   6       4.023   4.739   7.248  1.00 10.00           N  
ATOM     93  CA  THR A   6       3.943   6.196   7.175  1.00 10.00           C  
ATOM     94  C   THR A   6       4.577   6.772   5.895  1.00 10.00           C  
ATOM     95  O   THR A   6       4.919   7.950   5.855  1.00 10.00           O  
ATOM     96  CB  THR A   6       4.543   6.816   8.453  1.00 10.00           C  
ATOM     97  OG1 THR A   6       4.321   5.979   9.573  1.00 10.00           O  
ATOM     98  CG2 THR A   6       3.885   8.161   8.767  1.00 10.00           C  
ATOM     99  H   THR A   6       3.159   4.231   7.432  1.00 10.00           H  
ATOM    100  HA  THR A   6       2.883   6.441   7.149  1.00 10.00           H  
ATOM    101  HB  THR A   6       5.619   6.957   8.330  1.00 10.00           H  
ATOM    102  HG1 THR A   6       5.055   5.355   9.648  1.00 10.00           H  
ATOM    103 HG21 THR A   6       4.326   8.576   9.673  1.00 10.00           H  
ATOM    104 HG22 THR A   6       4.033   8.864   7.949  1.00 10.00           H  
ATOM    105 HG23 THR A   6       2.816   8.018   8.925  1.00 10.00           H  
ATOM    106  N   TYR A   7       4.744   5.940   4.861  1.00 10.00           N  
ATOM    107  CA  TYR A   7       5.495   6.172   3.628  1.00 10.00           C  
ATOM    108  C   TYR A   7       6.987   6.385   3.896  1.00 10.00           C  
ATOM    109  O   TYR A   7       7.824   5.643   3.391  1.00 10.00           O  
ATOM    110  CB  TYR A   7       4.882   7.292   2.775  1.00 10.00           C  
ATOM    111  CG  TYR A   7       5.741   7.707   1.596  1.00 10.00           C  
ATOM    112  CD1 TYR A   7       6.051   6.775   0.587  1.00 10.00           C  
ATOM    113  CD2 TYR A   7       6.335   8.984   1.573  1.00 10.00           C  
ATOM    114  CE1 TYR A   7       6.957   7.116  -0.432  1.00 10.00           C  
ATOM    115  CE2 TYR A   7       7.234   9.326   0.548  1.00 10.00           C  
ATOM    116  CZ  TYR A   7       7.546   8.390  -0.451  1.00 10.00           C  
ATOM    117  OH  TYR A   7       8.460   8.696  -1.416  1.00 10.00           O  
ATOM    118  H   TYR A   7       4.448   5.001   5.026  1.00 10.00           H  
ATOM    119  HA  TYR A   7       5.419   5.254   3.047  1.00 10.00           H  
ATOM    120  HB2 TYR A   7       3.922   6.948   2.393  1.00 10.00           H  
ATOM    121  HB3 TYR A   7       4.706   8.172   3.391  1.00 10.00           H  
ATOM    122  HD1 TYR A   7       5.607   5.790   0.601  1.00 10.00           H  
ATOM    123  HD2 TYR A   7       6.119   9.702   2.351  1.00 10.00           H  
ATOM    124  HE1 TYR A   7       7.203   6.394  -1.197  1.00 10.00           H  
ATOM    125  HE2 TYR A   7       7.689  10.305   0.547  1.00 10.00           H  
ATOM    126  HH  TYR A   7       8.700   9.626  -1.408  1.00 10.00           H  
ATOM    127  N   GLY A   8       7.312   7.404   4.685  1.00 10.00           N  
ATOM    128  CA  GLY A   8       8.666   7.846   4.979  1.00 10.00           C  
ATOM    129  C   GLY A   8       9.590   6.688   5.352  1.00 10.00           C  
ATOM    130  O   GLY A   8      10.695   6.584   4.826  1.00 10.00           O  
ATOM    131  H   GLY A   8       6.531   7.912   5.077  1.00 10.00           H  
ATOM    132  HA2 GLY A   8       9.067   8.358   4.103  1.00 10.00           H  
ATOM    133  HA3 GLY A   8       8.633   8.549   5.811  1.00 10.00           H  
ATOM    134  N   GLU A   9       9.140   5.804   6.247  1.00 10.00           N  
ATOM    135  CA  GLU A   9       9.950   4.680   6.697  1.00 10.00           C  
ATOM    136  C   GLU A   9      10.238   3.746   5.517  1.00 10.00           C  
ATOM    137  O   GLU A   9      11.364   3.287   5.339  1.00 10.00           O  
ATOM    138  CB  GLU A   9       9.230   3.916   7.813  1.00 10.00           C  
ATOM    139  CG  GLU A   9       8.765   4.795   8.987  1.00 10.00           C  
ATOM    140  CD  GLU A   9       7.775   4.039   9.870  1.00 10.00           C  
ATOM    141  OE1 GLU A   9       8.198   3.016  10.448  1.00 10.00           O  
ATOM    142  OE2 GLU A   9       6.606   4.482   9.929  1.00 10.00           O  
ATOM    143  H   GLU A   9       8.190   5.880   6.587  1.00 10.00           H  
ATOM    144  HA  GLU A   9      10.895   5.060   7.091  1.00 10.00           H  
ATOM    145  HB2 GLU A   9       8.367   3.428   7.375  1.00 10.00           H  
ATOM    146  HB3 GLU A   9       9.892   3.137   8.196  1.00 10.00           H  
ATOM    147  HG2 GLU A   9       9.629   5.088   9.585  1.00 10.00           H  
ATOM    148  HG3 GLU A   9       8.269   5.696   8.634  1.00 10.00           H  
ATOM    149  N   LEU A  10       9.210   3.472   4.708  1.00 10.00           N  
ATOM    150  CA  LEU A  10       9.331   2.611   3.541  1.00 10.00           C  
ATOM    151  C   LEU A  10      10.330   3.232   2.569  1.00 10.00           C  
ATOM    152  O   LEU A  10      11.259   2.564   2.126  1.00 10.00           O  
ATOM    153  CB  LEU A  10       7.944   2.388   2.910  1.00 10.00           C  
ATOM    154  CG  LEU A  10       7.856   1.337   1.786  1.00 10.00           C  
ATOM    155  CD1 LEU A  10       8.334   1.866   0.428  1.00 10.00           C  
ATOM    156  CD2 LEU A  10       8.577   0.028   2.129  1.00 10.00           C  
ATOM    157  H   LEU A  10       8.347   3.982   4.838  1.00 10.00           H  
ATOM    158  HA  LEU A  10       9.724   1.655   3.886  1.00 10.00           H  
ATOM    159  HB2 LEU A  10       7.280   2.062   3.707  1.00 10.00           H  
ATOM    160  HB3 LEU A  10       7.552   3.328   2.526  1.00 10.00           H  
ATOM    161  HG  LEU A  10       6.796   1.104   1.670  1.00 10.00           H  
ATOM    162 HD11 LEU A  10       9.415   1.985   0.405  1.00 10.00           H  
ATOM    163 HD12 LEU A  10       8.054   1.157  -0.352  1.00 10.00           H  
ATOM    164 HD13 LEU A  10       7.861   2.825   0.211  1.00 10.00           H  
ATOM    165 HD21 LEU A  10       9.658   0.172   2.128  1.00 10.00           H  
ATOM    166 HD22 LEU A  10       8.261  -0.329   3.110  1.00 10.00           H  
ATOM    167 HD23 LEU A  10       8.330  -0.728   1.384  1.00 10.00           H  
ATOM    168  N   GLN A  11      10.165   4.519   2.253  1.00 10.00           N  
ATOM    169  CA  GLN A  11      11.078   5.205   1.353  1.00 10.00           C  
ATOM    170  C   GLN A  11      12.502   5.204   1.919  1.00 10.00           C  
ATOM    171  O   GLN A  11      13.456   5.012   1.175  1.00 10.00           O  
ATOM    172  CB  GLN A  11      10.572   6.623   1.048  1.00 10.00           C  
ATOM    173  CG  GLN A  11      11.412   7.315  -0.039  1.00 10.00           C  
ATOM    174  CD  GLN A  11      11.396   6.552  -1.364  1.00 10.00           C  
ATOM    175  OE1 GLN A  11      12.322   5.810  -1.678  1.00 10.00           O  
ATOM    176  NE2 GLN A  11      10.340   6.715  -2.154  1.00 10.00           N  
ATOM    177  H   GLN A  11       9.385   5.027   2.657  1.00 10.00           H  
ATOM    178  HA  GLN A  11      11.081   4.633   0.426  1.00 10.00           H  
ATOM    179  HB2 GLN A  11       9.539   6.560   0.707  1.00 10.00           H  
ATOM    180  HB3 GLN A  11      10.602   7.222   1.959  1.00 10.00           H  
ATOM    181  HG2 GLN A  11      11.018   8.318  -0.203  1.00 10.00           H  
ATOM    182  HG3 GLN A  11      12.444   7.414   0.297  1.00 10.00           H  
ATOM    183 HE21 GLN A  11       9.593   7.352  -1.890  1.00 10.00           H  
ATOM    184 HE22 GLN A  11      10.309   6.220  -3.031  1.00 10.00           H  
ATOM    185  N   ARG A  12      12.663   5.407   3.228  1.00 10.00           N  
ATOM    186  CA  ARG A  12      13.969   5.338   3.869  1.00 10.00           C  
ATOM    187  C   ARG A  12      14.589   3.952   3.668  1.00 10.00           C  
ATOM    188  O   ARG A  12      15.737   3.842   3.236  1.00 10.00           O  
ATOM    189  CB  ARG A  12      13.836   5.713   5.351  1.00 10.00           C  
ATOM    190  CG  ARG A  12      15.194   5.706   6.060  1.00 10.00           C  
ATOM    191  CD  ARG A  12      15.040   6.274   7.477  1.00 10.00           C  
ATOM    192  NE  ARG A  12      16.307   6.257   8.222  1.00 10.00           N  
ATOM    193  CZ  ARG A  12      17.313   7.131   8.062  1.00 10.00           C  
ATOM    194  NH1 ARG A  12      17.247   8.074   7.117  1.00 10.00           N  
ATOM    195  NH2 ARG A  12      18.384   7.057   8.857  1.00 10.00           N  
ATOM    196  H   ARG A  12      11.849   5.608   3.799  1.00 10.00           H  
ATOM    197  HA  ARG A  12      14.617   6.076   3.393  1.00 10.00           H  
ATOM    198  HB2 ARG A  12      13.406   6.714   5.414  1.00 10.00           H  
ATOM    199  HB3 ARG A  12      13.170   5.014   5.855  1.00 10.00           H  
ATOM    200  HG2 ARG A  12      15.566   4.683   6.118  1.00 10.00           H  
ATOM    201  HG3 ARG A  12      15.901   6.303   5.482  1.00 10.00           H  
ATOM    202  HD2 ARG A  12      14.644   7.290   7.441  1.00 10.00           H  
ATOM    203  HD3 ARG A  12      14.321   5.659   8.021  1.00 10.00           H  
ATOM    204  HE  ARG A  12      16.382   5.563   8.953  1.00 10.00           H  
ATOM    205 HH11 ARG A  12      16.432   8.125   6.526  1.00 10.00           H  
ATOM    206 HH12 ARG A  12      17.992   8.742   6.991  1.00 10.00           H  
ATOM    207 HH21 ARG A  12      18.418   6.376   9.601  1.00 10.00           H  
ATOM    208 HH22 ARG A  12      19.150   7.707   8.752  1.00 10.00           H  
ATOM    209  N   MET A  13      13.834   2.892   3.968  1.00 10.00           N  
ATOM    210  CA  MET A  13      14.286   1.525   3.751  1.00 10.00           C  
ATOM    211  C   MET A  13      14.695   1.333   2.288  1.00 10.00           C  
ATOM    212  O   MET A  13      15.802   0.878   2.012  1.00 10.00           O  
ATOM    213  CB  MET A  13      13.189   0.547   4.193  1.00 10.00           C  
ATOM    214  CG  MET A  13      13.622  -0.914   4.034  1.00 10.00           C  
ATOM    215  SD  MET A  13      12.407  -2.120   4.622  1.00 10.00           S  
ATOM    216  CE  MET A  13      13.254  -3.652   4.181  1.00 10.00           C  
ATOM    217  H   MET A  13      12.896   3.040   4.327  1.00 10.00           H  
ATOM    218  HA  MET A  13      15.168   1.361   4.372  1.00 10.00           H  
ATOM    219  HB2 MET A  13      12.957   0.726   5.244  1.00 10.00           H  
ATOM    220  HB3 MET A  13      12.284   0.705   3.607  1.00 10.00           H  
ATOM    221  HG2 MET A  13      13.796  -1.123   2.980  1.00 10.00           H  
ATOM    222  HG3 MET A  13      14.550  -1.076   4.583  1.00 10.00           H  
ATOM    223  HE1 MET A  13      13.404  -3.686   3.103  1.00 10.00           H  
ATOM    224  HE2 MET A  13      14.216  -3.697   4.690  1.00 10.00           H  
ATOM    225  HE3 MET A  13      12.640  -4.497   4.488  1.00 10.00           H  
ATOM    226  N   GLN A  14      13.817   1.706   1.355  1.00 10.00           N  
ATOM    227  CA  GLN A  14      14.072   1.652  -0.077  1.00 10.00           C  
ATOM    228  C   GLN A  14      15.396   2.353  -0.399  1.00 10.00           C  
ATOM    229  O   GLN A  14      16.251   1.784  -1.075  1.00 10.00           O  
ATOM    230  CB  GLN A  14      12.869   2.265  -0.816  1.00 10.00           C  
ATOM    231  CG  GLN A  14      12.845   2.018  -2.331  1.00 10.00           C  
ATOM    232  CD  GLN A  14      13.975   2.708  -3.090  1.00 10.00           C  
ATOM    233  OE1 GLN A  14      14.704   2.063  -3.833  1.00 10.00           O  
ATOM    234  NE2 GLN A  14      14.134   4.017  -2.914  1.00 10.00           N  
ATOM    235  H   GLN A  14      12.923   2.067   1.668  1.00 10.00           H  
ATOM    236  HA  GLN A  14      14.158   0.604  -0.363  1.00 10.00           H  
ATOM    237  HB2 GLN A  14      11.962   1.813  -0.413  1.00 10.00           H  
ATOM    238  HB3 GLN A  14      12.823   3.336  -0.624  1.00 10.00           H  
ATOM    239  HG2 GLN A  14      12.897   0.945  -2.517  1.00 10.00           H  
ATOM    240  HG3 GLN A  14      11.900   2.388  -2.729  1.00 10.00           H  
ATOM    241 HE21 GLN A  14      13.500   4.557  -2.329  1.00 10.00           H  
ATOM    242 HE22 GLN A  14      14.910   4.473  -3.371  1.00 10.00           H  
ATOM    243  N   GLU A  15      15.569   3.580   0.102  1.00 10.00           N  
ATOM    244  CA  GLU A  15      16.761   4.376  -0.124  1.00 10.00           C  
ATOM    245  C   GLU A  15      17.992   3.591   0.327  1.00 10.00           C  
ATOM    246  O   GLU A  15      18.939   3.436  -0.440  1.00 10.00           O  
ATOM    247  CB  GLU A  15      16.636   5.732   0.587  1.00 10.00           C  
ATOM    248  CG  GLU A  15      17.816   6.672   0.294  1.00 10.00           C  
ATOM    249  CD  GLU A  15      17.898   7.039  -1.184  1.00 10.00           C  
ATOM    250  OE1 GLU A  15      17.172   7.977  -1.578  1.00 10.00           O  
ATOM    251  OE2 GLU A  15      18.662   6.363  -1.905  1.00 10.00           O  
ATOM    252  H   GLU A  15      14.831   3.977   0.672  1.00 10.00           H  
ATOM    253  HA  GLU A  15      16.825   4.554  -1.196  1.00 10.00           H  
ATOM    254  HB2 GLU A  15      15.716   6.220   0.260  1.00 10.00           H  
ATOM    255  HB3 GLU A  15      16.582   5.580   1.664  1.00 10.00           H  
ATOM    256  HG2 GLU A  15      17.683   7.589   0.867  1.00 10.00           H  
ATOM    257  HG3 GLU A  15      18.754   6.211   0.604  1.00 10.00           H  
ATOM    258  N   LYS A  16      17.976   3.079   1.562  1.00 10.00           N  
ATOM    259  CA  LYS A  16      19.072   2.269   2.077  1.00 10.00           C  
ATOM    260  C   LYS A  16      19.333   1.063   1.167  1.00 10.00           C  
ATOM    261  O   LYS A  16      20.480   0.800   0.807  1.00 10.00           O  
ATOM    262  CB  LYS A  16      18.784   1.840   3.521  1.00 10.00           C  
ATOM    263  CG  LYS A  16      18.824   3.045   4.470  1.00 10.00           C  
ATOM    264  CD  LYS A  16      18.431   2.615   5.886  1.00 10.00           C  
ATOM    265  CE  LYS A  16      18.578   3.792   6.856  1.00 10.00           C  
ATOM    266  NZ  LYS A  16      18.115   3.432   8.206  1.00 10.00           N  
ATOM    267  H   LYS A  16      17.144   3.208   2.135  1.00 10.00           H  
ATOM    268  HA  LYS A  16      19.975   2.880   2.086  1.00 10.00           H  
ATOM    269  HB2 LYS A  16      17.808   1.357   3.575  1.00 10.00           H  
ATOM    270  HB3 LYS A  16      19.543   1.124   3.835  1.00 10.00           H  
ATOM    271  HG2 LYS A  16      19.831   3.464   4.475  1.00 10.00           H  
ATOM    272  HG3 LYS A  16      18.131   3.814   4.126  1.00 10.00           H  
ATOM    273  HD2 LYS A  16      17.394   2.273   5.876  1.00 10.00           H  
ATOM    274  HD3 LYS A  16      19.072   1.794   6.210  1.00 10.00           H  
ATOM    275  HE2 LYS A  16      19.625   4.094   6.910  1.00 10.00           H  
ATOM    276  HE3 LYS A  16      17.991   4.638   6.498  1.00 10.00           H  
ATOM    277  HZ1 LYS A  16      18.228   4.224   8.821  1.00 10.00           H  
ATOM    278  HZ2 LYS A  16      17.140   3.172   8.172  1.00 10.00           H  
ATOM    279  HZ3 LYS A  16      18.657   2.655   8.558  1.00 10.00           H  
ATOM    280  N   GLU A  17      18.275   0.341   0.783  1.00 10.00           N  
ATOM    281  CA  GLU A  17      18.392  -0.812  -0.094  1.00 10.00           C  
ATOM    282  C   GLU A  17      19.106  -0.436  -1.393  1.00 10.00           C  
ATOM    283  O   GLU A  17      20.130  -1.037  -1.701  1.00 10.00           O  
ATOM    284  CB  GLU A  17      17.022  -1.452  -0.355  1.00 10.00           C  
ATOM    285  CG  GLU A  17      16.501  -2.175   0.894  1.00 10.00           C  
ATOM    286  CD  GLU A  17      15.096  -2.727   0.678  1.00 10.00           C  
ATOM    287  OE1 GLU A  17      14.178  -1.896   0.504  1.00 10.00           O  
ATOM    288  OE2 GLU A  17      14.961  -3.969   0.698  1.00 10.00           O  
ATOM    289  H   GLU A  17      17.352   0.623   1.096  1.00 10.00           H  
ATOM    290  HA  GLU A  17      19.014  -1.554   0.409  1.00 10.00           H  
ATOM    291  HB2 GLU A  17      16.307  -0.693  -0.673  1.00 10.00           H  
ATOM    292  HB3 GLU A  17      17.120  -2.185  -1.157  1.00 10.00           H  
ATOM    293  HG2 GLU A  17      17.173  -2.999   1.137  1.00 10.00           H  
ATOM    294  HG3 GLU A  17      16.475  -1.498   1.745  1.00 10.00           H  
ATOM    295  N   ARG A  18      18.605   0.546  -2.152  1.00 10.00           N  
ATOM    296  CA  ARG A  18      19.255   0.904  -3.413  1.00 10.00           C  
ATOM    297  C   ARG A  18      20.664   1.464  -3.183  1.00 10.00           C  
ATOM    298  O   ARG A  18      21.580   1.175  -3.949  1.00 10.00           O  
ATOM    299  CB  ARG A  18      18.381   1.829  -4.276  1.00 10.00           C  
ATOM    300  CG  ARG A  18      18.132   3.222  -3.685  1.00 10.00           C  
ATOM    301  CD  ARG A  18      17.315   4.067  -4.666  1.00 10.00           C  
ATOM    302  NE  ARG A  18      16.986   5.379  -4.091  1.00 10.00           N  
ATOM    303  CZ  ARG A  18      16.055   6.214  -4.575  1.00 10.00           C  
ATOM    304  NH1 ARG A  18      15.337   5.873  -5.650  1.00 10.00           N  
ATOM    305  NH2 ARG A  18      15.835   7.385  -3.971  1.00 10.00           N  
ATOM    306  H   ARG A  18      17.769   1.038  -1.848  1.00 10.00           H  
ATOM    307  HA  ARG A  18      19.374  -0.016  -3.988  1.00 10.00           H  
ATOM    308  HB2 ARG A  18      18.877   1.947  -5.241  1.00 10.00           H  
ATOM    309  HB3 ARG A  18      17.421   1.338  -4.442  1.00 10.00           H  
ATOM    310  HG2 ARG A  18      17.576   3.112  -2.758  1.00 10.00           H  
ATOM    311  HG3 ARG A  18      19.073   3.733  -3.482  1.00 10.00           H  
ATOM    312  HD2 ARG A  18      17.895   4.219  -5.579  1.00 10.00           H  
ATOM    313  HD3 ARG A  18      16.407   3.519  -4.914  1.00 10.00           H  
ATOM    314  HE  ARG A  18      17.553   5.680  -3.305  1.00 10.00           H  
ATOM    315 HH11 ARG A  18      15.519   4.995  -6.113  1.00 10.00           H  
ATOM    316 HH12 ARG A  18      14.627   6.488  -6.017  1.00 10.00           H  
ATOM    317 HH21 ARG A  18      16.373   7.642  -3.149  1.00 10.00           H  
ATOM    318 HH22 ARG A  18      15.136   8.026  -4.316  1.00 10.00           H  
ATOM    319  N   ASN A  19      20.842   2.263  -2.127  1.00 10.00           N  
ATOM    320  CA  ASN A  19      22.127   2.846  -1.764  1.00 10.00           C  
ATOM    321  C   ASN A  19      23.187   1.764  -1.560  1.00 10.00           C  
ATOM    322  O   ASN A  19      24.314   1.917  -2.027  1.00 10.00           O  
ATOM    323  CB  ASN A  19      21.970   3.696  -0.496  1.00 10.00           C  
ATOM    324  CG  ASN A  19      23.308   4.089   0.124  1.00 10.00           C  
ATOM    325  OD1 ASN A  19      23.610   3.706   1.250  1.00 10.00           O  
ATOM    326  ND2 ASN A  19      24.116   4.861  -0.595  1.00 10.00           N  
ATOM    327  H   ASN A  19      20.040   2.480  -1.542  1.00 10.00           H  
ATOM    328  HA  ASN A  19      22.456   3.495  -2.577  1.00 10.00           H  
ATOM    329  HB2 ASN A  19      21.395   4.594  -0.724  1.00 10.00           H  
ATOM    330  HB3 ASN A  19      21.429   3.120   0.252  1.00 10.00           H  
ATOM    331 HD21 ASN A  19      23.855   5.160  -1.522  1.00 10.00           H  
ATOM    332 HD22 ASN A  19      25.009   5.117  -0.202  1.00 10.00           H  
ATOM    333  N   LYS A  20      22.842   0.703  -0.828  1.00 10.00           N  
ATOM    334  CA  LYS A  20      23.788  -0.330  -0.431  1.00 10.00           C  
ATOM    335  C   LYS A  20      23.788  -1.476  -1.444  1.00 10.00           C  
ATOM    336  O   LYS A  20      24.821  -1.797  -2.029  1.00 10.00           O  
ATOM    337  CB  LYS A  20      23.453  -0.795   0.993  1.00 10.00           C  
ATOM    338  CG  LYS A  20      23.599   0.391   1.958  1.00 10.00           C  
ATOM    339  CD  LYS A  20      23.149   0.037   3.378  1.00 10.00           C  
ATOM    340  CE  LYS A  20      23.392   1.215   4.331  1.00 10.00           C  
ATOM    341  NZ  LYS A  20      22.720   2.449   3.879  1.00 10.00           N  
ATOM    342  H   LYS A  20      21.898   0.658  -0.451  1.00 10.00           H  
ATOM    343  HA  LYS A  20      24.798   0.083  -0.406  1.00 10.00           H  
ATOM    344  HB2 LYS A  20      22.431  -1.175   1.027  1.00 10.00           H  
ATOM    345  HB3 LYS A  20      24.139  -1.590   1.288  1.00 10.00           H  
ATOM    346  HG2 LYS A  20      24.641   0.719   1.969  1.00 10.00           H  
ATOM    347  HG3 LYS A  20      22.981   1.212   1.603  1.00 10.00           H  
ATOM    348  HD2 LYS A  20      22.087  -0.215   3.363  1.00 10.00           H  
ATOM    349  HD3 LYS A  20      23.709  -0.831   3.731  1.00 10.00           H  
ATOM    350  HE2 LYS A  20      23.017   0.952   5.321  1.00 10.00           H  
ATOM    351  HE3 LYS A  20      24.463   1.408   4.408  1.00 10.00           H  
ATOM    352  HZ1 LYS A  20      23.111   2.754   2.995  1.00 10.00           H  
ATOM    353  HZ2 LYS A  20      21.733   2.275   3.764  1.00 10.00           H  
ATOM    354  HZ3 LYS A  20      22.856   3.178   4.563  1.00 10.00           H  
ATOM    355  N   GLY A  21      22.625  -2.086  -1.677  1.00 10.00           N  
ATOM    356  CA  GLY A  21      22.448  -3.160  -2.642  1.00 10.00           C  
ATOM    357  C   GLY A  21      22.389  -2.599  -4.061  1.00 10.00           C  
ATOM    358  O   GLY A  21      21.385  -2.746  -4.754  1.00 10.00           O  
ATOM    359  H   GLY A  21      21.782  -1.691  -1.277  1.00 10.00           H  
ATOM    360  HA2 GLY A  21      23.263  -3.879  -2.565  1.00 10.00           H  
ATOM    361  HA3 GLY A  21      21.511  -3.673  -2.422  1.00 10.00           H  
ATOM    362  N   GLN A  22      23.476  -1.958  -4.491  1.00 10.00           N  
ATOM    363  CA  GLN A  22      23.578  -1.363  -5.817  1.00 10.00           C  
ATOM    364  C   GLN A  22      23.539  -2.449  -6.897  1.00 10.00           C  
ATOM    365  O   GLN A  22      24.161  -3.510  -6.668  1.00 10.00           O  
ATOM    366  CB  GLN A  22      24.863  -0.530  -5.916  1.00 10.00           C  
ATOM    367  CG  GLN A  22      24.856   0.613  -4.892  1.00 10.00           C  
ATOM    368  CD  GLN A  22      26.116   1.470  -4.952  1.00 10.00           C  
ATOM    369  OE1 GLN A  22      26.869   1.436  -5.920  1.00 10.00           O  
ATOM    370  NE2 GLN A  22      26.359   2.254  -3.907  1.00 10.00           N  
ATOM    371  OXT GLN A  22      22.905  -2.190  -7.943  1.00 10.00           O  
ATOM    372  H   GLN A  22      24.263  -1.891  -3.856  1.00 10.00           H  
ATOM    373  HA  GLN A  22      22.725  -0.700  -5.965  1.00 10.00           H  
ATOM    374  HB2 GLN A  22      25.730  -1.171  -5.743  1.00 10.00           H  
ATOM    375  HB3 GLN A  22      24.931  -0.109  -6.920  1.00 10.00           H  
ATOM    376  HG2 GLN A  22      23.994   1.255  -5.072  1.00 10.00           H  
ATOM    377  HG3 GLN A  22      24.782   0.196  -3.890  1.00 10.00           H  
ATOM    378 HE21 GLN A  22      25.713   2.239  -3.120  1.00 10.00           H  
ATOM    379 HE22 GLN A  22      27.184   2.830  -3.902  1.00 10.00           H  
TER     380      GLN A  22                                                      
ENDMDL                                                                          
MODEL        7                                                                  
ATOM      1  N   PHE A   1       0.778   8.747  -0.585  1.00 10.00           N  
ATOM      2  CA  PHE A   1       1.179   8.474   0.808  1.00 10.00           C  
ATOM      3  C   PHE A   1       0.276   7.393   1.404  1.00 10.00           C  
ATOM      4  O   PHE A   1      -0.928   7.607   1.522  1.00 10.00           O  
ATOM      5  CB  PHE A   1       1.127   9.761   1.645  1.00 10.00           C  
ATOM      6  CG  PHE A   1       1.767   9.664   3.021  1.00 10.00           C  
ATOM      7  CD1 PHE A   1       1.132   8.952   4.059  1.00 10.00           C  
ATOM      8  CD2 PHE A   1       2.968  10.352   3.287  1.00 10.00           C  
ATOM      9  CE1 PHE A   1       1.725   8.877   5.330  1.00 10.00           C  
ATOM     10  CE2 PHE A   1       3.541  10.307   4.570  1.00 10.00           C  
ATOM     11  CZ  PHE A   1       2.927   9.557   5.588  1.00 10.00           C  
ATOM     12  H1  PHE A   1       1.365   9.467  -0.981  1.00 10.00           H  
ATOM     13  H2  PHE A   1      -0.186   9.051  -0.590  1.00 10.00           H  
ATOM     14  H3  PHE A   1       0.860   7.902  -1.132  1.00 10.00           H  
ATOM     15  HA  PHE A   1       2.209   8.122   0.785  1.00 10.00           H  
ATOM     16  HB2 PHE A   1       1.635  10.547   1.084  1.00 10.00           H  
ATOM     17  HB3 PHE A   1       0.088  10.069   1.766  1.00 10.00           H  
ATOM     18  HD1 PHE A   1       0.176   8.480   3.896  1.00 10.00           H  
ATOM     19  HD2 PHE A   1       3.454  10.925   2.510  1.00 10.00           H  
ATOM     20  HE1 PHE A   1       1.240   8.325   6.121  1.00 10.00           H  
ATOM     21  HE2 PHE A   1       4.454  10.848   4.773  1.00 10.00           H  
ATOM     22  HZ  PHE A   1       3.366   9.525   6.574  1.00 10.00           H  
ATOM     23  N   VAL A   2       0.847   6.247   1.783  1.00 10.00           N  
ATOM     24  CA  VAL A   2       0.119   5.159   2.426  1.00 10.00           C  
ATOM     25  C   VAL A   2       0.647   5.022   3.859  1.00 10.00           C  
ATOM     26  O   VAL A   2       1.834   4.742   4.037  1.00 10.00           O  
ATOM     27  CB  VAL A   2       0.304   3.856   1.627  1.00 10.00           C  
ATOM     28  CG1 VAL A   2      -0.563   2.738   2.224  1.00 10.00           C  
ATOM     29  CG2 VAL A   2      -0.092   4.046   0.156  1.00 10.00           C  
ATOM     30  H   VAL A   2       1.843   6.130   1.672  1.00 10.00           H  
ATOM     31  HA  VAL A   2      -0.947   5.374   2.423  1.00 10.00           H  
ATOM     32  HB  VAL A   2       1.350   3.550   1.663  1.00 10.00           H  
ATOM     33 HG11 VAL A   2      -0.394   1.811   1.677  1.00 10.00           H  
ATOM     34 HG12 VAL A   2      -0.311   2.571   3.271  1.00 10.00           H  
ATOM     35 HG13 VAL A   2      -1.618   3.004   2.153  1.00 10.00           H  
ATOM     36 HG21 VAL A   2       0.578   4.752  -0.334  1.00 10.00           H  
ATOM     37 HG22 VAL A   2      -0.026   3.092  -0.368  1.00 10.00           H  
ATOM     38 HG23 VAL A   2      -1.116   4.418   0.088  1.00 10.00           H  
ATOM     39  N   PRO A   3      -0.178   5.212   4.900  1.00 10.00           N  
ATOM     40  CA  PRO A   3       0.274   5.130   6.281  1.00 10.00           C  
ATOM     41  C   PRO A   3       0.410   3.665   6.721  1.00 10.00           C  
ATOM     42  O   PRO A   3      -0.235   3.242   7.674  1.00 10.00           O  
ATOM     43  CB  PRO A   3      -0.788   5.900   7.077  1.00 10.00           C  
ATOM     44  CG  PRO A   3      -2.068   5.613   6.291  1.00 10.00           C  
ATOM     45  CD  PRO A   3      -1.581   5.590   4.841  1.00 10.00           C  
ATOM     46  HA  PRO A   3       1.237   5.624   6.409  1.00 10.00           H  
ATOM     47  HB2 PRO A   3      -0.859   5.598   8.122  1.00 10.00           H  
ATOM     48  HB3 PRO A   3      -0.576   6.969   7.021  1.00 10.00           H  
ATOM     49  HG2 PRO A   3      -2.446   4.627   6.569  1.00 10.00           H  
ATOM     50  HG3 PRO A   3      -2.836   6.368   6.461  1.00 10.00           H  
ATOM     51  HD2 PRO A   3      -2.176   4.877   4.269  1.00 10.00           H  
ATOM     52  HD3 PRO A   3      -1.672   6.589   4.409  1.00 10.00           H  
ATOM     53  N   ILE A   4       1.259   2.886   6.037  1.00 10.00           N  
ATOM     54  CA  ILE A   4       1.494   1.486   6.387  1.00 10.00           C  
ATOM     55  C   ILE A   4       2.276   1.403   7.697  1.00 10.00           C  
ATOM     56  O   ILE A   4       1.743   1.022   8.735  1.00 10.00           O  
ATOM     57  CB  ILE A   4       2.144   0.674   5.236  1.00 10.00           C  
ATOM     58  CG1 ILE A   4       2.786   1.474   4.083  1.00 10.00           C  
ATOM     59  CG2 ILE A   4       1.081  -0.248   4.624  1.00 10.00           C  
ATOM     60  CD1 ILE A   4       4.015   2.305   4.469  1.00 10.00           C  
ATOM     61  H   ILE A   4       1.747   3.294   5.250  1.00 10.00           H  
ATOM     62  HA  ILE A   4       0.527   1.049   6.615  1.00 10.00           H  
ATOM     63  HB  ILE A   4       2.911   0.018   5.655  1.00 10.00           H  
ATOM     64 HG12 ILE A   4       3.122   0.760   3.331  1.00 10.00           H  
ATOM     65 HG13 ILE A   4       2.045   2.115   3.609  1.00 10.00           H  
ATOM     66 HG21 ILE A   4       0.269   0.344   4.202  1.00 10.00           H  
ATOM     67 HG22 ILE A   4       1.523  -0.861   3.838  1.00 10.00           H  
ATOM     68 HG23 ILE A   4       0.679  -0.912   5.391  1.00 10.00           H  
ATOM     69 HD11 ILE A   4       4.760   1.664   4.940  1.00 10.00           H  
ATOM     70 HD12 ILE A   4       4.441   2.729   3.562  1.00 10.00           H  
ATOM     71 HD13 ILE A   4       3.757   3.126   5.133  1.00 10.00           H  
ATOM     72  N   PHE A   5       3.541   1.805   7.637  1.00 10.00           N  
ATOM     73  CA  PHE A   5       4.398   2.026   8.793  1.00 10.00           C  
ATOM     74  C   PHE A   5       4.718   3.521   8.882  1.00 10.00           C  
ATOM     75  O   PHE A   5       5.654   3.907   9.576  1.00 10.00           O  
ATOM     76  CB  PHE A   5       5.689   1.206   8.638  1.00 10.00           C  
ATOM     77  CG  PHE A   5       5.514  -0.187   8.057  1.00 10.00           C  
ATOM     78  CD1 PHE A   5       4.532  -1.053   8.576  1.00 10.00           C  
ATOM     79  CD2 PHE A   5       6.296  -0.600   6.961  1.00 10.00           C  
ATOM     80  CE1 PHE A   5       4.317  -2.312   7.988  1.00 10.00           C  
ATOM     81  CE2 PHE A   5       6.085  -1.861   6.378  1.00 10.00           C  
ATOM     82  CZ  PHE A   5       5.092  -2.716   6.887  1.00 10.00           C  
ATOM     83  H   PHE A   5       3.916   2.019   6.731  1.00 10.00           H  
ATOM     84  HA  PHE A   5       3.898   1.726   9.715  1.00 10.00           H  
ATOM     85  HB2 PHE A   5       6.369   1.766   7.993  1.00 10.00           H  
ATOM     86  HB3 PHE A   5       6.166   1.122   9.616  1.00 10.00           H  
ATOM     87  HD1 PHE A   5       3.921  -0.748   9.415  1.00 10.00           H  
ATOM     88  HD2 PHE A   5       7.069   0.044   6.565  1.00 10.00           H  
ATOM     89  HE1 PHE A   5       3.555  -2.967   8.383  1.00 10.00           H  
ATOM     90  HE2 PHE A   5       6.688  -2.177   5.538  1.00 10.00           H  
ATOM     91  HZ  PHE A   5       4.929  -3.684   6.438  1.00 10.00           H  
ATOM     92  N   THR A   6       3.942   4.354   8.176  1.00 10.00           N  
ATOM     93  CA  THR A   6       4.201   5.767   7.905  1.00 10.00           C  
ATOM     94  C   THR A   6       5.073   5.841   6.649  1.00 10.00           C  
ATOM     95  O   THR A   6       6.280   5.618   6.716  1.00 10.00           O  
ATOM     96  CB  THR A   6       4.828   6.532   9.088  1.00 10.00           C  
ATOM     97  OG1 THR A   6       4.223   6.145  10.301  1.00 10.00           O  
ATOM     98  CG2 THR A   6       4.644   8.041   8.907  1.00 10.00           C  
ATOM     99  H   THR A   6       3.138   3.946   7.720  1.00 10.00           H  
ATOM    100  HA  THR A   6       3.232   6.224   7.702  1.00 10.00           H  
ATOM    101  HB  THR A   6       5.898   6.332   9.155  1.00 10.00           H  
ATOM    102  HG1 THR A   6       4.598   5.286  10.531  1.00 10.00           H  
ATOM    103 HG21 THR A   6       5.125   8.371   7.986  1.00 10.00           H  
ATOM    104 HG22 THR A   6       3.582   8.287   8.873  1.00 10.00           H  
ATOM    105 HG23 THR A   6       5.099   8.561   9.751  1.00 10.00           H  
ATOM    106  N   TYR A   7       4.449   6.127   5.500  1.00 10.00           N  
ATOM    107  CA  TYR A   7       5.048   6.080   4.168  1.00 10.00           C  
ATOM    108  C   TYR A   7       6.515   6.515   4.134  1.00 10.00           C  
ATOM    109  O   TYR A   7       7.365   5.813   3.589  1.00 10.00           O  
ATOM    110  CB  TYR A   7       4.212   6.946   3.222  1.00 10.00           C  
ATOM    111  CG  TYR A   7       4.555   6.780   1.759  1.00 10.00           C  
ATOM    112  CD1 TYR A   7       4.436   5.517   1.151  1.00 10.00           C  
ATOM    113  CD2 TYR A   7       5.002   7.883   1.007  1.00 10.00           C  
ATOM    114  CE1 TYR A   7       4.826   5.344  -0.187  1.00 10.00           C  
ATOM    115  CE2 TYR A   7       5.339   7.717  -0.347  1.00 10.00           C  
ATOM    116  CZ  TYR A   7       5.278   6.443  -0.934  1.00 10.00           C  
ATOM    117  OH  TYR A   7       5.818   6.246  -2.168  1.00 10.00           O  
ATOM    118  H   TYR A   7       3.448   6.265   5.527  1.00 10.00           H  
ATOM    119  HA  TYR A   7       5.005   5.045   3.842  1.00 10.00           H  
ATOM    120  HB2 TYR A   7       3.157   6.716   3.346  1.00 10.00           H  
ATOM    121  HB3 TYR A   7       4.355   7.985   3.505  1.00 10.00           H  
ATOM    122  HD1 TYR A   7       4.068   4.672   1.714  1.00 10.00           H  
ATOM    123  HD2 TYR A   7       5.095   8.856   1.466  1.00 10.00           H  
ATOM    124  HE1 TYR A   7       4.791   4.361  -0.633  1.00 10.00           H  
ATOM    125  HE2 TYR A   7       5.692   8.558  -0.924  1.00 10.00           H  
ATOM    126  HH  TYR A   7       6.342   5.435  -2.178  1.00 10.00           H  
ATOM    127  N   GLY A   8       6.794   7.672   4.738  1.00 10.00           N  
ATOM    128  CA  GLY A   8       8.127   8.240   4.865  1.00 10.00           C  
ATOM    129  C   GLY A   8       9.194   7.192   5.192  1.00 10.00           C  
ATOM    130  O   GLY A   8      10.191   7.092   4.477  1.00 10.00           O  
ATOM    131  H   GLY A   8       6.022   8.158   5.163  1.00 10.00           H  
ATOM    132  HA2 GLY A   8       8.388   8.735   3.928  1.00 10.00           H  
ATOM    133  HA3 GLY A   8       8.115   8.985   5.659  1.00 10.00           H  
ATOM    134  N   GLU A   9       8.999   6.399   6.254  1.00 10.00           N  
ATOM    135  CA  GLU A   9      10.030   5.444   6.631  1.00 10.00           C  
ATOM    136  C   GLU A   9      10.154   4.329   5.596  1.00 10.00           C  
ATOM    137  O   GLU A   9      11.261   3.876   5.335  1.00 10.00           O  
ATOM    138  CB  GLU A   9       9.883   4.916   8.065  1.00 10.00           C  
ATOM    139  CG  GLU A   9       8.549   4.236   8.378  1.00 10.00           C  
ATOM    140  CD  GLU A   9       8.647   3.416   9.660  1.00 10.00           C  
ATOM    141  OE1 GLU A   9       8.789   4.049  10.728  1.00 10.00           O  
ATOM    142  OE2 GLU A   9       8.605   2.173   9.542  1.00 10.00           O  
ATOM    143  H   GLU A   9       8.097   6.379   6.719  1.00 10.00           H  
ATOM    144  HA  GLU A   9      10.982   5.976   6.626  1.00 10.00           H  
ATOM    145  HB2 GLU A   9      10.685   4.191   8.226  1.00 10.00           H  
ATOM    146  HB3 GLU A   9      10.027   5.735   8.770  1.00 10.00           H  
ATOM    147  HG2 GLU A   9       7.790   5.000   8.528  1.00 10.00           H  
ATOM    148  HG3 GLU A   9       8.247   3.580   7.564  1.00 10.00           H  
ATOM    149  N   LEU A  10       9.050   3.902   4.973  1.00 10.00           N  
ATOM    150  CA  LEU A  10       9.118   2.887   3.928  1.00 10.00           C  
ATOM    151  C   LEU A  10       9.904   3.430   2.729  1.00 10.00           C  
ATOM    152  O   LEU A  10      10.697   2.716   2.112  1.00 10.00           O  
ATOM    153  CB  LEU A  10       7.707   2.419   3.537  1.00 10.00           C  
ATOM    154  CG  LEU A  10       7.710   1.267   2.514  1.00 10.00           C  
ATOM    155  CD1 LEU A  10       8.385   0.002   3.059  1.00 10.00           C  
ATOM    156  CD2 LEU A  10       6.273   0.927   2.106  1.00 10.00           C  
ATOM    157  H   LEU A  10       8.173   4.377   5.143  1.00 10.00           H  
ATOM    158  HA  LEU A  10       9.660   2.037   4.342  1.00 10.00           H  
ATOM    159  HB2 LEU A  10       7.187   2.090   4.437  1.00 10.00           H  
ATOM    160  HB3 LEU A  10       7.162   3.261   3.110  1.00 10.00           H  
ATOM    161  HG  LEU A  10       8.234   1.579   1.613  1.00 10.00           H  
ATOM    162 HD11 LEU A  10       7.946  -0.275   4.018  1.00 10.00           H  
ATOM    163 HD12 LEU A  10       8.248  -0.818   2.355  1.00 10.00           H  
ATOM    164 HD13 LEU A  10       9.456   0.162   3.183  1.00 10.00           H  
ATOM    165 HD21 LEU A  10       5.777   1.815   1.714  1.00 10.00           H  
ATOM    166 HD22 LEU A  10       6.281   0.163   1.328  1.00 10.00           H  
ATOM    167 HD23 LEU A  10       5.720   0.548   2.965  1.00 10.00           H  
ATOM    168  N   GLN A  11       9.695   4.701   2.383  1.00 10.00           N  
ATOM    169  CA  GLN A  11      10.506   5.356   1.367  1.00 10.00           C  
ATOM    170  C   GLN A  11      11.975   5.380   1.789  1.00 10.00           C  
ATOM    171  O   GLN A  11      12.834   4.969   1.017  1.00 10.00           O  
ATOM    172  CB  GLN A  11       9.948   6.741   1.024  1.00 10.00           C  
ATOM    173  CG  GLN A  11       8.582   6.641   0.327  1.00 10.00           C  
ATOM    174  CD  GLN A  11       8.627   5.809  -0.956  1.00 10.00           C  
ATOM    175  OE1 GLN A  11       7.888   4.838  -1.111  1.00 10.00           O  
ATOM    176  NE2 GLN A  11       9.500   6.169  -1.891  1.00 10.00           N  
ATOM    177  H   GLN A  11       9.006   5.244   2.896  1.00 10.00           H  
ATOM    178  HA  GLN A  11      10.486   4.756   0.461  1.00 10.00           H  
ATOM    179  HB2 GLN A  11       9.848   7.338   1.930  1.00 10.00           H  
ATOM    180  HB3 GLN A  11      10.649   7.248   0.359  1.00 10.00           H  
ATOM    181  HG2 GLN A  11       7.856   6.194   1.008  1.00 10.00           H  
ATOM    182  HG3 GLN A  11       8.241   7.646   0.078  1.00 10.00           H  
ATOM    183 HE21 GLN A  11      10.106   6.962  -1.749  1.00 10.00           H  
ATOM    184 HE22 GLN A  11       9.557   5.621  -2.736  1.00 10.00           H  
ATOM    185  N   ARG A  12      12.284   5.802   3.015  1.00 10.00           N  
ATOM    186  CA  ARG A  12      13.668   5.809   3.477  1.00 10.00           C  
ATOM    187  C   ARG A  12      14.293   4.410   3.469  1.00 10.00           C  
ATOM    188  O   ARG A  12      15.451   4.264   3.087  1.00 10.00           O  
ATOM    189  CB  ARG A  12      13.784   6.495   4.838  1.00 10.00           C  
ATOM    190  CG  ARG A  12      13.556   7.998   4.649  1.00 10.00           C  
ATOM    191  CD  ARG A  12      13.749   8.761   5.964  1.00 10.00           C  
ATOM    192  NE  ARG A  12      12.745   8.390   6.973  1.00 10.00           N  
ATOM    193  CZ  ARG A  12      11.525   8.937   7.085  1.00 10.00           C  
ATOM    194  NH1 ARG A  12      11.081   9.802   6.168  1.00 10.00           N  
ATOM    195  NH2 ARG A  12      10.754   8.612   8.128  1.00 10.00           N  
ATOM    196  H   ARG A  12      11.547   6.151   3.624  1.00 10.00           H  
ATOM    197  HA  ARG A  12      14.244   6.402   2.769  1.00 10.00           H  
ATOM    198  HB2 ARG A  12      13.064   6.069   5.537  1.00 10.00           H  
ATOM    199  HB3 ARG A  12      14.791   6.338   5.227  1.00 10.00           H  
ATOM    200  HG2 ARG A  12      14.278   8.362   3.916  1.00 10.00           H  
ATOM    201  HG3 ARG A  12      12.555   8.171   4.252  1.00 10.00           H  
ATOM    202  HD2 ARG A  12      14.739   8.530   6.361  1.00 10.00           H  
ATOM    203  HD3 ARG A  12      13.721   9.835   5.776  1.00 10.00           H  
ATOM    204  HE  ARG A  12      13.038   7.715   7.665  1.00 10.00           H  
ATOM    205 HH11 ARG A  12      11.653   9.991   5.358  1.00 10.00           H  
ATOM    206 HH12 ARG A  12      10.192  10.267   6.270  1.00 10.00           H  
ATOM    207 HH21 ARG A  12      11.102   7.972   8.827  1.00 10.00           H  
ATOM    208 HH22 ARG A  12       9.840   9.020   8.246  1.00 10.00           H  
ATOM    209  N   MET A  13      13.542   3.378   3.855  1.00 10.00           N  
ATOM    210  CA  MET A  13      13.993   1.995   3.772  1.00 10.00           C  
ATOM    211  C   MET A  13      14.354   1.653   2.325  1.00 10.00           C  
ATOM    212  O   MET A  13      15.450   1.161   2.064  1.00 10.00           O  
ATOM    213  CB  MET A  13      12.912   1.054   4.324  1.00 10.00           C  
ATOM    214  CG  MET A  13      12.794   1.159   5.851  1.00 10.00           C  
ATOM    215  SD  MET A  13      11.223   0.587   6.554  1.00 10.00           S  
ATOM    216  CE  MET A  13      11.226  -1.138   6.017  1.00 10.00           C  
ATOM    217  H   MET A  13      12.602   3.558   4.187  1.00 10.00           H  
ATOM    218  HA  MET A  13      14.896   1.882   4.374  1.00 10.00           H  
ATOM    219  HB2 MET A  13      11.954   1.298   3.868  1.00 10.00           H  
ATOM    220  HB3 MET A  13      13.165   0.025   4.066  1.00 10.00           H  
ATOM    221  HG2 MET A  13      13.602   0.589   6.306  1.00 10.00           H  
ATOM    222  HG3 MET A  13      12.909   2.197   6.159  1.00 10.00           H  
ATOM    223  HE1 MET A  13      11.219  -1.183   4.930  1.00 10.00           H  
ATOM    224  HE2 MET A  13      12.115  -1.636   6.404  1.00 10.00           H  
ATOM    225  HE3 MET A  13      10.334  -1.628   6.407  1.00 10.00           H  
ATOM    226  N   GLN A  14      13.454   1.939   1.378  1.00 10.00           N  
ATOM    227  CA  GLN A  14      13.747   1.750  -0.040  1.00 10.00           C  
ATOM    228  C   GLN A  14      15.009   2.521  -0.447  1.00 10.00           C  
ATOM    229  O   GLN A  14      15.880   1.961  -1.108  1.00 10.00           O  
ATOM    230  CB  GLN A  14      12.548   2.163  -0.899  1.00 10.00           C  
ATOM    231  CG  GLN A  14      11.395   1.155  -0.794  1.00 10.00           C  
ATOM    232  CD  GLN A  14      10.111   1.777  -1.327  1.00 10.00           C  
ATOM    233  OE1 GLN A  14       9.713   1.547  -2.464  1.00 10.00           O  
ATOM    234  NE2 GLN A  14       9.475   2.597  -0.500  1.00 10.00           N  
ATOM    235  H   GLN A  14      12.561   2.342   1.650  1.00 10.00           H  
ATOM    236  HA  GLN A  14      13.938   0.690  -0.216  1.00 10.00           H  
ATOM    237  HB2 GLN A  14      12.209   3.151  -0.592  1.00 10.00           H  
ATOM    238  HB3 GLN A  14      12.853   2.219  -1.945  1.00 10.00           H  
ATOM    239  HG2 GLN A  14      11.639   0.265  -1.376  1.00 10.00           H  
ATOM    240  HG3 GLN A  14      11.239   0.859   0.242  1.00 10.00           H  
ATOM    241 HE21 GLN A  14       9.861   2.728   0.428  1.00 10.00           H  
ATOM    242 HE22 GLN A  14       8.673   3.132  -0.822  1.00 10.00           H  
ATOM    243  N   GLU A  15      15.126   3.794  -0.055  1.00 10.00           N  
ATOM    244  CA  GLU A  15      16.287   4.609  -0.388  1.00 10.00           C  
ATOM    245  C   GLU A  15      17.567   3.955   0.139  1.00 10.00           C  
ATOM    246  O   GLU A  15      18.539   3.826  -0.599  1.00 10.00           O  
ATOM    247  CB  GLU A  15      16.115   6.027   0.171  1.00 10.00           C  
ATOM    248  CG  GLU A  15      14.989   6.789  -0.548  1.00 10.00           C  
ATOM    249  CD  GLU A  15      14.472   7.956   0.289  1.00 10.00           C  
ATOM    250  OE1 GLU A  15      15.325   8.674   0.855  1.00 10.00           O  
ATOM    251  OE2 GLU A  15      13.233   8.105   0.358  1.00 10.00           O  
ATOM    252  H   GLU A  15      14.390   4.217   0.505  1.00 10.00           H  
ATOM    253  HA  GLU A  15      16.367   4.677  -1.474  1.00 10.00           H  
ATOM    254  HB2 GLU A  15      15.905   5.964   1.236  1.00 10.00           H  
ATOM    255  HB3 GLU A  15      17.045   6.583   0.044  1.00 10.00           H  
ATOM    256  HG2 GLU A  15      15.364   7.174  -1.497  1.00 10.00           H  
ATOM    257  HG3 GLU A  15      14.153   6.126  -0.763  1.00 10.00           H  
ATOM    258  N   LYS A  16      17.570   3.527   1.404  1.00 10.00           N  
ATOM    259  CA  LYS A  16      18.712   2.857   2.008  1.00 10.00           C  
ATOM    260  C   LYS A  16      19.039   1.573   1.243  1.00 10.00           C  
ATOM    261  O   LYS A  16      20.199   1.324   0.912  1.00 10.00           O  
ATOM    262  CB  LYS A  16      18.425   2.593   3.495  1.00 10.00           C  
ATOM    263  CG  LYS A  16      19.541   1.832   4.225  1.00 10.00           C  
ATOM    264  CD  LYS A  16      20.901   2.537   4.129  1.00 10.00           C  
ATOM    265  CE  LYS A  16      21.942   1.808   4.984  1.00 10.00           C  
ATOM    266  NZ  LYS A  16      23.266   2.446   4.871  1.00 10.00           N  
ATOM    267  H   LYS A  16      16.732   3.653   1.964  1.00 10.00           H  
ATOM    268  HA  LYS A  16      19.562   3.535   1.933  1.00 10.00           H  
ATOM    269  HB2 LYS A  16      18.269   3.551   3.994  1.00 10.00           H  
ATOM    270  HB3 LYS A  16      17.506   2.012   3.584  1.00 10.00           H  
ATOM    271  HG2 LYS A  16      19.255   1.749   5.276  1.00 10.00           H  
ATOM    272  HG3 LYS A  16      19.625   0.822   3.819  1.00 10.00           H  
ATOM    273  HD2 LYS A  16      21.247   2.539   3.094  1.00 10.00           H  
ATOM    274  HD3 LYS A  16      20.801   3.569   4.473  1.00 10.00           H  
ATOM    275  HE2 LYS A  16      21.634   1.820   6.030  1.00 10.00           H  
ATOM    276  HE3 LYS A  16      22.026   0.772   4.652  1.00 10.00           H  
ATOM    277  HZ1 LYS A  16      23.211   3.404   5.187  1.00 10.00           H  
ATOM    278  HZ2 LYS A  16      23.933   1.946   5.443  1.00 10.00           H  
ATOM    279  HZ3 LYS A  16      23.573   2.427   3.910  1.00 10.00           H  
ATOM    280  N   GLU A  17      18.021   0.759   0.954  1.00 10.00           N  
ATOM    281  CA  GLU A  17      18.183  -0.469   0.190  1.00 10.00           C  
ATOM    282  C   GLU A  17      18.859  -0.167  -1.151  1.00 10.00           C  
ATOM    283  O   GLU A  17      19.837  -0.817  -1.512  1.00 10.00           O  
ATOM    284  CB  GLU A  17      16.820  -1.154   0.021  1.00 10.00           C  
ATOM    285  CG  GLU A  17      16.956  -2.560  -0.572  1.00 10.00           C  
ATOM    286  CD  GLU A  17      15.596  -3.242  -0.674  1.00 10.00           C  
ATOM    287  OE1 GLU A  17      15.151  -3.778   0.364  1.00 10.00           O  
ATOM    288  OE2 GLU A  17      15.022  -3.202  -1.784  1.00 10.00           O  
ATOM    289  H   GLU A  17      17.090   1.019   1.264  1.00 10.00           H  
ATOM    290  HA  GLU A  17      18.832  -1.133   0.764  1.00 10.00           H  
ATOM    291  HB2 GLU A  17      16.342  -1.239   0.999  1.00 10.00           H  
ATOM    292  HB3 GLU A  17      16.179  -0.555  -0.628  1.00 10.00           H  
ATOM    293  HG2 GLU A  17      17.399  -2.507  -1.567  1.00 10.00           H  
ATOM    294  HG3 GLU A  17      17.602  -3.165   0.066  1.00 10.00           H  
ATOM    295  N   ARG A  18      18.358   0.839  -1.873  1.00 10.00           N  
ATOM    296  CA  ARG A  18      18.942   1.285  -3.132  1.00 10.00           C  
ATOM    297  C   ARG A  18      20.403   1.693  -2.908  1.00 10.00           C  
ATOM    298  O   ARG A  18      21.297   1.229  -3.614  1.00 10.00           O  
ATOM    299  CB  ARG A  18      18.095   2.432  -3.712  1.00 10.00           C  
ATOM    300  CG  ARG A  18      18.151   2.532  -5.244  1.00 10.00           C  
ATOM    301  CD  ARG A  18      19.543   2.819  -5.815  1.00 10.00           C  
ATOM    302  NE  ARG A  18      20.110   4.062  -5.267  1.00 10.00           N  
ATOM    303  CZ  ARG A  18      21.412   4.307  -5.050  1.00 10.00           C  
ATOM    304  NH1 ARG A  18      22.312   3.317  -5.028  1.00 10.00           N  
ATOM    305  NH2 ARG A  18      21.809   5.567  -4.844  1.00 10.00           N  
ATOM    306  H   ARG A  18      17.546   1.330  -1.513  1.00 10.00           H  
ATOM    307  HA  ARG A  18      18.913   0.443  -3.825  1.00 10.00           H  
ATOM    308  HB2 ARG A  18      17.049   2.252  -3.463  1.00 10.00           H  
ATOM    309  HB3 ARG A  18      18.386   3.382  -3.264  1.00 10.00           H  
ATOM    310  HG2 ARG A  18      17.780   1.600  -5.675  1.00 10.00           H  
ATOM    311  HG3 ARG A  18      17.479   3.335  -5.554  1.00 10.00           H  
ATOM    312  HD2 ARG A  18      20.184   1.952  -5.667  1.00 10.00           H  
ATOM    313  HD3 ARG A  18      19.445   2.952  -6.893  1.00 10.00           H  
ATOM    314  HE  ARG A  18      19.463   4.834  -5.181  1.00 10.00           H  
ATOM    315 HH11 ARG A  18      21.988   2.359  -4.907  1.00 10.00           H  
ATOM    316 HH12 ARG A  18      23.295   3.507  -4.923  1.00 10.00           H  
ATOM    317 HH21 ARG A  18      21.133   6.315  -4.859  1.00 10.00           H  
ATOM    318 HH22 ARG A  18      22.780   5.781  -4.675  1.00 10.00           H  
ATOM    319  N   ASN A  19      20.650   2.544  -1.906  1.00 10.00           N  
ATOM    320  CA  ASN A  19      21.981   3.030  -1.559  1.00 10.00           C  
ATOM    321  C   ASN A  19      22.941   1.863  -1.344  1.00 10.00           C  
ATOM    322  O   ASN A  19      24.080   1.928  -1.803  1.00 10.00           O  
ATOM    323  CB  ASN A  19      21.921   3.929  -0.315  1.00 10.00           C  
ATOM    324  CG  ASN A  19      23.158   4.808  -0.099  1.00 10.00           C  
ATOM    325  OD1 ASN A  19      23.040   5.879   0.487  1.00 10.00           O  
ATOM    326  ND2 ASN A  19      24.350   4.414  -0.542  1.00 10.00           N  
ATOM    327  H   ASN A  19      19.862   2.877  -1.364  1.00 10.00           H  
ATOM    328  HA  ASN A  19      22.340   3.637  -2.388  1.00 10.00           H  
ATOM    329  HB2 ASN A  19      21.069   4.601  -0.414  1.00 10.00           H  
ATOM    330  HB3 ASN A  19      21.774   3.320   0.576  1.00 10.00           H  
ATOM    331 HD21 ASN A  19      24.490   3.538  -1.035  1.00 10.00           H  
ATOM    332 HD22 ASN A  19      25.136   5.022  -0.372  1.00 10.00           H  
ATOM    333  N   LYS A  20      22.508   0.823  -0.627  1.00 10.00           N  
ATOM    334  CA  LYS A  20      23.312  -0.374  -0.426  1.00 10.00           C  
ATOM    335  C   LYS A  20      23.508  -1.097  -1.763  1.00 10.00           C  
ATOM    336  O   LYS A  20      24.630  -1.447  -2.126  1.00 10.00           O  
ATOM    337  CB  LYS A  20      22.648  -1.264   0.635  1.00 10.00           C  
ATOM    338  CG  LYS A  20      23.397  -2.577   0.910  1.00 10.00           C  
ATOM    339  CD  LYS A  20      24.849  -2.346   1.352  1.00 10.00           C  
ATOM    340  CE  LYS A  20      25.493  -3.668   1.781  1.00 10.00           C  
ATOM    341  NZ  LYS A  20      26.898  -3.473   2.183  1.00 10.00           N  
ATOM    342  H   LYS A  20      21.571   0.856  -0.236  1.00 10.00           H  
ATOM    343  HA  LYS A  20      24.286  -0.056  -0.056  1.00 10.00           H  
ATOM    344  HB2 LYS A  20      22.577  -0.700   1.566  1.00 10.00           H  
ATOM    345  HB3 LYS A  20      21.636  -1.513   0.313  1.00 10.00           H  
ATOM    346  HG2 LYS A  20      22.861  -3.104   1.700  1.00 10.00           H  
ATOM    347  HG3 LYS A  20      23.384  -3.205   0.017  1.00 10.00           H  
ATOM    348  HD2 LYS A  20      25.427  -1.932   0.522  1.00 10.00           H  
ATOM    349  HD3 LYS A  20      24.868  -1.643   2.187  1.00 10.00           H  
ATOM    350  HE2 LYS A  20      24.943  -4.091   2.622  1.00 10.00           H  
ATOM    351  HE3 LYS A  20      25.464  -4.374   0.949  1.00 10.00           H  
ATOM    352  HZ1 LYS A  20      27.424  -3.095   1.408  1.00 10.00           H  
ATOM    353  HZ2 LYS A  20      26.943  -2.831   2.962  1.00 10.00           H  
ATOM    354  HZ3 LYS A  20      27.298  -4.359   2.457  1.00 10.00           H  
ATOM    355  N   GLY A  21      22.418  -1.320  -2.499  1.00 10.00           N  
ATOM    356  CA  GLY A  21      22.425  -1.969  -3.802  1.00 10.00           C  
ATOM    357  C   GLY A  21      22.972  -1.046  -4.889  1.00 10.00           C  
ATOM    358  O   GLY A  21      22.274  -0.729  -5.851  1.00 10.00           O  
ATOM    359  H   GLY A  21      21.526  -0.979  -2.155  1.00 10.00           H  
ATOM    360  HA2 GLY A  21      23.029  -2.878  -3.761  1.00 10.00           H  
ATOM    361  HA3 GLY A  21      21.401  -2.246  -4.052  1.00 10.00           H  
ATOM    362  N   GLN A  22      24.234  -0.632  -4.753  1.00 10.00           N  
ATOM    363  CA  GLN A  22      24.914   0.180  -5.753  1.00 10.00           C  
ATOM    364  C   GLN A  22      25.000  -0.569  -7.089  1.00 10.00           C  
ATOM    365  O   GLN A  22      24.835   0.105  -8.128  1.00 10.00           O  
ATOM    366  CB  GLN A  22      26.314   0.571  -5.260  1.00 10.00           C  
ATOM    367  CG  GLN A  22      26.253   1.363  -3.947  1.00 10.00           C  
ATOM    368  CD  GLN A  22      27.619   1.904  -3.543  1.00 10.00           C  
ATOM    369  OE1 GLN A  22      28.190   1.494  -2.539  1.00 10.00           O  
ATOM    370  NE2 GLN A  22      28.162   2.837  -4.320  1.00 10.00           N  
ATOM    371  OXT GLN A  22      25.259  -1.793  -7.046  1.00 10.00           O  
ATOM    372  H   GLN A  22      24.742  -0.937  -3.930  1.00 10.00           H  
ATOM    373  HA  GLN A  22      24.335   1.090  -5.909  1.00 10.00           H  
ATOM    374  HB2 GLN A  22      26.917  -0.326  -5.109  1.00 10.00           H  
ATOM    375  HB3 GLN A  22      26.786   1.182  -6.029  1.00 10.00           H  
ATOM    376  HG2 GLN A  22      25.561   2.199  -4.052  1.00 10.00           H  
ATOM    377  HG3 GLN A  22      25.899   0.713  -3.148  1.00 10.00           H  
ATOM    378 HE21 GLN A  22      27.683   3.160  -5.146  1.00 10.00           H  
ATOM    379 HE22 GLN A  22      29.067   3.202  -4.067  1.00 10.00           H  
TER     380      GLN A  22                                                      
ENDMDL                                                                          
MODEL        8                                                                  
ATOM      1  N   PHE A   1       1.818   9.548  -0.197  1.00 10.00           N  
ATOM      2  CA  PHE A   1       1.883   9.050   1.189  1.00 10.00           C  
ATOM      3  C   PHE A   1       0.779   8.023   1.446  1.00 10.00           C  
ATOM      4  O   PHE A   1      -0.338   8.189   0.962  1.00 10.00           O  
ATOM      5  CB  PHE A   1       1.776  10.208   2.190  1.00 10.00           C  
ATOM      6  CG  PHE A   1       1.728   9.754   3.637  1.00 10.00           C  
ATOM      7  CD1 PHE A   1       2.914   9.382   4.292  1.00 10.00           C  
ATOM      8  CD2 PHE A   1       0.486   9.539   4.265  1.00 10.00           C  
ATOM      9  CE1 PHE A   1       2.860   8.774   5.557  1.00 10.00           C  
ATOM     10  CE2 PHE A   1       0.433   8.947   5.539  1.00 10.00           C  
ATOM     11  CZ  PHE A   1       1.619   8.553   6.180  1.00 10.00           C  
ATOM     12  H1  PHE A   1       1.954   8.778  -0.836  1.00 10.00           H  
ATOM     13  H2  PHE A   1       2.524  10.252  -0.351  1.00 10.00           H  
ATOM     14  H3  PHE A   1       0.899   9.939  -0.353  1.00 10.00           H  
ATOM     15  HA  PHE A   1       2.852   8.569   1.319  1.00 10.00           H  
ATOM     16  HB2 PHE A   1       2.630  10.874   2.056  1.00 10.00           H  
ATOM     17  HB3 PHE A   1       0.872  10.778   1.971  1.00 10.00           H  
ATOM     18  HD1 PHE A   1       3.871   9.549   3.819  1.00 10.00           H  
ATOM     19  HD2 PHE A   1      -0.433   9.808   3.764  1.00 10.00           H  
ATOM     20  HE1 PHE A   1       3.774   8.486   6.052  1.00 10.00           H  
ATOM     21  HE2 PHE A   1      -0.521   8.798   6.023  1.00 10.00           H  
ATOM     22  HZ  PHE A   1       1.571   8.099   7.159  1.00 10.00           H  
ATOM     23  N   VAL A   2       1.088   6.982   2.226  1.00 10.00           N  
ATOM     24  CA  VAL A   2       0.138   5.978   2.677  1.00 10.00           C  
ATOM     25  C   VAL A   2       0.512   5.610   4.121  1.00 10.00           C  
ATOM     26  O   VAL A   2       1.689   5.347   4.394  1.00 10.00           O  
ATOM     27  CB  VAL A   2       0.191   4.739   1.758  1.00 10.00           C  
ATOM     28  CG1 VAL A   2      -0.874   3.713   2.166  1.00 10.00           C  
ATOM     29  CG2 VAL A   2      -0.031   5.093   0.280  1.00 10.00           C  
ATOM     30  H   VAL A   2       2.013   6.924   2.622  1.00 10.00           H  
ATOM     31  HA  VAL A   2      -0.866   6.399   2.631  1.00 10.00           H  
ATOM     32  HB  VAL A   2       1.174   4.275   1.843  1.00 10.00           H  
ATOM     33 HG11 VAL A   2      -0.791   2.828   1.536  1.00 10.00           H  
ATOM     34 HG12 VAL A   2      -0.744   3.410   3.204  1.00 10.00           H  
ATOM     35 HG13 VAL A   2      -1.870   4.140   2.042  1.00 10.00           H  
ATOM     36 HG21 VAL A   2      -0.064   4.179  -0.314  1.00 10.00           H  
ATOM     37 HG22 VAL A   2      -0.973   5.628   0.159  1.00 10.00           H  
ATOM     38 HG23 VAL A   2       0.788   5.708  -0.095  1.00 10.00           H  
ATOM     39  N   PRO A   3      -0.440   5.568   5.067  1.00 10.00           N  
ATOM     40  CA  PRO A   3      -0.168   5.157   6.435  1.00 10.00           C  
ATOM     41  C   PRO A   3      -0.103   3.628   6.525  1.00 10.00           C  
ATOM     42  O   PRO A   3      -0.875   3.009   7.250  1.00 10.00           O  
ATOM     43  CB  PRO A   3      -1.315   5.761   7.252  1.00 10.00           C  
ATOM     44  CG  PRO A   3      -2.489   5.693   6.276  1.00 10.00           C  
ATOM     45  CD  PRO A   3      -1.833   5.966   4.920  1.00 10.00           C  
ATOM     46  HA  PRO A   3       0.785   5.549   6.793  1.00 10.00           H  
ATOM     47  HB2 PRO A   3      -1.512   5.231   8.185  1.00 10.00           H  
ATOM     48  HB3 PRO A   3      -1.089   6.805   7.469  1.00 10.00           H  
ATOM     49  HG2 PRO A   3      -2.906   4.685   6.285  1.00 10.00           H  
ATOM     50  HG3 PRO A   3      -3.267   6.420   6.514  1.00 10.00           H  
ATOM     51  HD2 PRO A   3      -2.344   5.397   4.143  1.00 10.00           H  
ATOM     52  HD3 PRO A   3      -1.886   7.034   4.700  1.00 10.00           H  
ATOM     53  N   ILE A   4       0.840   3.020   5.798  1.00 10.00           N  
ATOM     54  CA  ILE A   4       1.132   1.593   5.912  1.00 10.00           C  
ATOM     55  C   ILE A   4       1.906   1.357   7.206  1.00 10.00           C  
ATOM     56  O   ILE A   4       1.352   0.937   8.218  1.00 10.00           O  
ATOM     57  CB  ILE A   4       1.878   1.059   4.666  1.00 10.00           C  
ATOM     58  CG1 ILE A   4       2.746   2.120   3.955  1.00 10.00           C  
ATOM     59  CG2 ILE A   4       0.864   0.470   3.678  1.00 10.00           C  
ATOM     60  CD1 ILE A   4       3.903   1.486   3.184  1.00 10.00           C  
ATOM     61  H   ILE A   4       1.420   3.600   5.204  1.00 10.00           H  
ATOM     62  HA  ILE A   4       0.197   1.054   6.029  1.00 10.00           H  
ATOM     63  HB  ILE A   4       2.518   0.232   4.983  1.00 10.00           H  
ATOM     64 HG12 ILE A   4       2.129   2.692   3.264  1.00 10.00           H  
ATOM     65 HG13 ILE A   4       3.193   2.818   4.659  1.00 10.00           H  
ATOM     66 HG21 ILE A   4       1.372   0.081   2.796  1.00 10.00           H  
ATOM     67 HG22 ILE A   4       0.322  -0.350   4.150  1.00 10.00           H  
ATOM     68 HG23 ILE A   4       0.150   1.232   3.370  1.00 10.00           H  
ATOM     69 HD11 ILE A   4       3.531   0.804   2.420  1.00 10.00           H  
ATOM     70 HD12 ILE A   4       4.484   2.274   2.706  1.00 10.00           H  
ATOM     71 HD13 ILE A   4       4.547   0.942   3.875  1.00 10.00           H  
ATOM     72  N   PHE A   5       3.193   1.687   7.169  1.00 10.00           N  
ATOM     73  CA  PHE A   5       4.064   1.779   8.328  1.00 10.00           C  
ATOM     74  C   PHE A   5       4.505   3.240   8.406  1.00 10.00           C  
ATOM     75  O   PHE A   5       5.615   3.529   8.840  1.00 10.00           O  
ATOM     76  CB  PHE A   5       5.268   0.838   8.151  1.00 10.00           C  
ATOM     77  CG  PHE A   5       4.949  -0.493   7.491  1.00 10.00           C  
ATOM     78  CD1 PHE A   5       3.914  -1.302   7.998  1.00 10.00           C  
ATOM     79  CD2 PHE A   5       5.614  -0.871   6.308  1.00 10.00           C  
ATOM     80  CE1 PHE A   5       3.533  -2.470   7.316  1.00 10.00           C  
ATOM     81  CE2 PHE A   5       5.234  -2.042   5.629  1.00 10.00           C  
ATOM     82  CZ  PHE A   5       4.191  -2.839   6.130  1.00 10.00           C  
ATOM     83  H   PHE A   5       3.569   2.000   6.292  1.00 10.00           H  
ATOM     84  HA  PHE A   5       3.533   1.519   9.245  1.00 10.00           H  
ATOM     85  HB2 PHE A   5       6.024   1.348   7.551  1.00 10.00           H  
ATOM     86  HB3 PHE A   5       5.709   0.652   9.131  1.00 10.00           H  
ATOM     87  HD1 PHE A   5       3.384  -1.011   8.894  1.00 10.00           H  
ATOM     88  HD2 PHE A   5       6.418  -0.269   5.913  1.00 10.00           H  
ATOM     89  HE1 PHE A   5       2.729  -3.080   7.702  1.00 10.00           H  
ATOM     90  HE2 PHE A   5       5.747  -2.332   4.723  1.00 10.00           H  
ATOM     91  HZ  PHE A   5       3.898  -3.737   5.606  1.00 10.00           H  
ATOM     92  N   THR A   6       3.634   4.147   7.936  1.00 10.00           N  
ATOM     93  CA  THR A   6       3.950   5.545   7.673  1.00 10.00           C  
ATOM     94  C   THR A   6       4.929   5.572   6.497  1.00 10.00           C  
ATOM     95  O   THR A   6       6.134   5.501   6.711  1.00 10.00           O  
ATOM     96  CB  THR A   6       4.490   6.253   8.931  1.00 10.00           C  
ATOM     97  OG1 THR A   6       3.624   5.988  10.015  1.00 10.00           O  
ATOM     98  CG2 THR A   6       4.570   7.770   8.752  1.00 10.00           C  
ATOM     99  H   THR A   6       2.737   3.803   7.620  1.00 10.00           H  
ATOM    100  HA  THR A   6       3.028   6.045   7.379  1.00 10.00           H  
ATOM    101  HB  THR A   6       5.492   5.902   9.173  1.00 10.00           H  
ATOM    102  HG1 THR A   6       3.697   5.056  10.236  1.00 10.00           H  
ATOM    103 HG21 THR A   6       3.580   8.179   8.548  1.00 10.00           H  
ATOM    104 HG22 THR A   6       4.949   8.218   9.671  1.00 10.00           H  
ATOM    105 HG23 THR A   6       5.250   8.021   7.939  1.00 10.00           H  
ATOM    106  N   TYR A   7       4.413   5.632   5.261  1.00 10.00           N  
ATOM    107  CA  TYR A   7       5.159   5.493   4.004  1.00 10.00           C  
ATOM    108  C   TYR A   7       6.604   5.999   4.040  1.00 10.00           C  
ATOM    109  O   TYR A   7       7.503   5.306   3.573  1.00 10.00           O  
ATOM    110  CB  TYR A   7       4.373   6.150   2.862  1.00 10.00           C  
ATOM    111  CG  TYR A   7       5.181   6.419   1.608  1.00 10.00           C  
ATOM    112  CD1 TYR A   7       5.528   5.359   0.750  1.00 10.00           C  
ATOM    113  CD2 TYR A   7       5.709   7.705   1.379  1.00 10.00           C  
ATOM    114  CE1 TYR A   7       6.392   5.588  -0.337  1.00 10.00           C  
ATOM    115  CE2 TYR A   7       6.576   7.929   0.298  1.00 10.00           C  
ATOM    116  CZ  TYR A   7       6.922   6.870  -0.558  1.00 10.00           C  
ATOM    117  OH  TYR A   7       7.809   7.071  -1.571  1.00 10.00           O  
ATOM    118  H   TYR A   7       3.401   5.655   5.173  1.00 10.00           H  
ATOM    119  HA  TYR A   7       5.221   4.430   3.789  1.00 10.00           H  
ATOM    120  HB2 TYR A   7       3.538   5.501   2.599  1.00 10.00           H  
ATOM    121  HB3 TYR A   7       3.976   7.097   3.221  1.00 10.00           H  
ATOM    122  HD1 TYR A   7       5.149   4.364   0.933  1.00 10.00           H  
ATOM    123  HD2 TYR A   7       5.474   8.521   2.045  1.00 10.00           H  
ATOM    124  HE1 TYR A   7       6.667   4.773  -0.990  1.00 10.00           H  
ATOM    125  HE2 TYR A   7       6.981   8.917   0.136  1.00 10.00           H  
ATOM    126  HH  TYR A   7       8.270   7.917  -1.485  1.00 10.00           H  
ATOM    127  N   GLY A   8       6.829   7.197   4.580  1.00 10.00           N  
ATOM    128  CA  GLY A   8       8.157   7.784   4.731  1.00 10.00           C  
ATOM    129  C   GLY A   8       9.199   6.786   5.257  1.00 10.00           C  
ATOM    130  O   GLY A   8      10.332   6.763   4.776  1.00 10.00           O  
ATOM    131  H   GLY A   8       6.032   7.679   4.958  1.00 10.00           H  
ATOM    132  HA2 GLY A   8       8.482   8.163   3.762  1.00 10.00           H  
ATOM    133  HA3 GLY A   8       8.093   8.617   5.431  1.00 10.00           H  
ATOM    134  N   GLU A   9       8.815   5.961   6.235  1.00 10.00           N  
ATOM    135  CA  GLU A   9       9.631   4.887   6.778  1.00 10.00           C  
ATOM    136  C   GLU A   9      10.027   3.912   5.667  1.00 10.00           C  
ATOM    137  O   GLU A   9      11.206   3.621   5.483  1.00 10.00           O  
ATOM    138  CB  GLU A   9       8.838   4.173   7.885  1.00 10.00           C  
ATOM    139  CG  GLU A   9       9.657   3.066   8.558  1.00 10.00           C  
ATOM    140  CD  GLU A   9       8.830   2.326   9.603  1.00 10.00           C  
ATOM    141  OE1 GLU A   9       8.743   2.850  10.735  1.00 10.00           O  
ATOM    142  OE2 GLU A   9       8.303   1.250   9.249  1.00 10.00           O  
ATOM    143  H   GLU A   9       7.850   6.009   6.540  1.00 10.00           H  
ATOM    144  HA  GLU A   9      10.534   5.318   7.212  1.00 10.00           H  
ATOM    145  HB2 GLU A   9       8.540   4.897   8.645  1.00 10.00           H  
ATOM    146  HB3 GLU A   9       7.936   3.728   7.465  1.00 10.00           H  
ATOM    147  HG2 GLU A   9       9.984   2.342   7.812  1.00 10.00           H  
ATOM    148  HG3 GLU A   9      10.535   3.499   9.038  1.00 10.00           H  
ATOM    149  N   LEU A  10       9.038   3.403   4.926  1.00 10.00           N  
ATOM    150  CA  LEU A  10       9.279   2.456   3.848  1.00 10.00           C  
ATOM    151  C   LEU A  10      10.173   3.103   2.790  1.00 10.00           C  
ATOM    152  O   LEU A  10      11.098   2.471   2.283  1.00 10.00           O  
ATOM    153  CB  LEU A  10       7.949   1.964   3.257  1.00 10.00           C  
ATOM    154  CG  LEU A  10       8.133   0.934   2.128  1.00 10.00           C  
ATOM    155  CD1 LEU A  10       8.849  -0.335   2.609  1.00 10.00           C  
ATOM    156  CD2 LEU A  10       6.770   0.544   1.549  1.00 10.00           C  
ATOM    157  H   LEU A  10       8.110   3.788   5.034  1.00 10.00           H  
ATOM    158  HA  LEU A  10       9.806   1.607   4.282  1.00 10.00           H  
ATOM    159  HB2 LEU A  10       7.354   1.516   4.053  1.00 10.00           H  
ATOM    160  HB3 LEU A  10       7.401   2.817   2.856  1.00 10.00           H  
ATOM    161  HG  LEU A  10       8.714   1.378   1.318  1.00 10.00           H  
ATOM    162 HD11 LEU A  10       9.886  -0.117   2.862  1.00 10.00           H  
ATOM    163 HD12 LEU A  10       8.341  -0.747   3.479  1.00 10.00           H  
ATOM    164 HD13 LEU A  10       8.848  -1.080   1.811  1.00 10.00           H  
ATOM    165 HD21 LEU A  10       6.908  -0.133   0.705  1.00 10.00           H  
ATOM    166 HD22 LEU A  10       6.171   0.043   2.309  1.00 10.00           H  
ATOM    167 HD23 LEU A  10       6.247   1.434   1.198  1.00 10.00           H  
ATOM    168  N   GLN A  11       9.921   4.375   2.469  1.00 10.00           N  
ATOM    169  CA  GLN A  11      10.770   5.113   1.551  1.00 10.00           C  
ATOM    170  C   GLN A  11      12.212   5.127   2.066  1.00 10.00           C  
ATOM    171  O   GLN A  11      13.134   4.846   1.312  1.00 10.00           O  
ATOM    172  CB  GLN A  11      10.236   6.533   1.332  1.00 10.00           C  
ATOM    173  CG  GLN A  11      10.805   7.100   0.025  1.00 10.00           C  
ATOM    174  CD  GLN A  11      10.526   8.592  -0.099  1.00 10.00           C  
ATOM    175  OE1 GLN A  11       9.520   8.994  -0.678  1.00 10.00           O  
ATOM    176  NE2 GLN A  11      11.411   9.420   0.444  1.00 10.00           N  
ATOM    177  H   GLN A  11       9.131   4.839   2.903  1.00 10.00           H  
ATOM    178  HA  GLN A  11      10.743   4.587   0.595  1.00 10.00           H  
ATOM    179  HB2 GLN A  11       9.148   6.516   1.259  1.00 10.00           H  
ATOM    180  HB3 GLN A  11      10.522   7.170   2.169  1.00 10.00           H  
ATOM    181  HG2 GLN A  11      11.880   6.938  -0.025  1.00 10.00           H  
ATOM    182  HG3 GLN A  11      10.348   6.580  -0.818  1.00 10.00           H  
ATOM    183 HE21 GLN A  11      12.257   9.046   0.872  1.00 10.00           H  
ATOM    184 HE22 GLN A  11      11.265  10.414   0.369  1.00 10.00           H  
ATOM    185  N   ARG A  12      12.421   5.436   3.346  1.00 10.00           N  
ATOM    186  CA  ARG A  12      13.756   5.447   3.934  1.00 10.00           C  
ATOM    187  C   ARG A  12      14.402   4.061   3.894  1.00 10.00           C  
ATOM    188  O   ARG A  12      15.578   3.945   3.554  1.00 10.00           O  
ATOM    189  CB  ARG A  12      13.699   6.032   5.347  1.00 10.00           C  
ATOM    190  CG  ARG A  12      13.509   7.548   5.229  1.00 10.00           C  
ATOM    191  CD  ARG A  12      12.886   8.131   6.501  1.00 10.00           C  
ATOM    192  NE  ARG A  12      12.701   9.585   6.391  1.00 10.00           N  
ATOM    193  CZ  ARG A  12      11.803  10.196   5.605  1.00 10.00           C  
ATOM    194  NH1 ARG A  12      10.966   9.487   4.837  1.00 10.00           N  
ATOM    195  NH2 ARG A  12      11.749  11.532   5.587  1.00 10.00           N  
ATOM    196  H   ARG A  12      11.627   5.683   3.930  1.00 10.00           H  
ATOM    197  HA  ARG A  12      14.386   6.105   3.336  1.00 10.00           H  
ATOM    198  HB2 ARG A  12      12.876   5.577   5.898  1.00 10.00           H  
ATOM    199  HB3 ARG A  12      14.631   5.831   5.876  1.00 10.00           H  
ATOM    200  HG2 ARG A  12      14.480   8.011   5.039  1.00 10.00           H  
ATOM    201  HG3 ARG A  12      12.871   7.763   4.373  1.00 10.00           H  
ATOM    202  HD2 ARG A  12      11.927   7.655   6.707  1.00 10.00           H  
ATOM    203  HD3 ARG A  12      13.551   7.930   7.343  1.00 10.00           H  
ATOM    204  HE  ARG A  12      13.315  10.156   6.955  1.00 10.00           H  
ATOM    205 HH11 ARG A  12      11.005   8.470   4.851  1.00 10.00           H  
ATOM    206 HH12 ARG A  12      10.324   9.947   4.211  1.00 10.00           H  
ATOM    207 HH21 ARG A  12      12.385  12.065   6.161  1.00 10.00           H  
ATOM    208 HH22 ARG A  12      11.088  12.017   5.001  1.00 10.00           H  
ATOM    209  N   MET A  13      13.647   3.004   4.200  1.00 10.00           N  
ATOM    210  CA  MET A  13      14.129   1.637   4.036  1.00 10.00           C  
ATOM    211  C   MET A  13      14.582   1.409   2.589  1.00 10.00           C  
ATOM    212  O   MET A  13      15.683   0.917   2.352  1.00 10.00           O  
ATOM    213  CB  MET A  13      13.046   0.636   4.456  1.00 10.00           C  
ATOM    214  CG  MET A  13      12.821   0.642   5.972  1.00 10.00           C  
ATOM    215  SD  MET A  13      11.374  -0.302   6.514  1.00 10.00           S  
ATOM    216  CE  MET A  13      11.588  -0.205   8.306  1.00 10.00           C  
ATOM    217  H   MET A  13      12.687   3.157   4.494  1.00 10.00           H  
ATOM    218  HA  MET A  13      14.999   1.495   4.680  1.00 10.00           H  
ATOM    219  HB2 MET A  13      12.110   0.869   3.951  1.00 10.00           H  
ATOM    220  HB3 MET A  13      13.351  -0.370   4.162  1.00 10.00           H  
ATOM    221  HG2 MET A  13      13.703   0.218   6.452  1.00 10.00           H  
ATOM    222  HG3 MET A  13      12.693   1.664   6.326  1.00 10.00           H  
ATOM    223  HE1 MET A  13      10.742  -0.692   8.789  1.00 10.00           H  
ATOM    224  HE2 MET A  13      12.510  -0.713   8.585  1.00 10.00           H  
ATOM    225  HE3 MET A  13      11.637   0.837   8.615  1.00 10.00           H  
ATOM    226  N   GLN A  14      13.752   1.797   1.616  1.00 10.00           N  
ATOM    227  CA  GLN A  14      14.089   1.703   0.203  1.00 10.00           C  
ATOM    228  C   GLN A  14      15.375   2.482  -0.100  1.00 10.00           C  
ATOM    229  O   GLN A  14      16.269   1.952  -0.755  1.00 10.00           O  
ATOM    230  CB  GLN A  14      12.902   2.175  -0.649  1.00 10.00           C  
ATOM    231  CG  GLN A  14      13.152   1.982  -2.150  1.00 10.00           C  
ATOM    232  CD  GLN A  14      11.954   2.436  -2.976  1.00 10.00           C  
ATOM    233  OE1 GLN A  14      11.346   1.646  -3.690  1.00 10.00           O  
ATOM    234  NE2 GLN A  14      11.602   3.717  -2.892  1.00 10.00           N  
ATOM    235  H   GLN A  14      12.850   2.182   1.875  1.00 10.00           H  
ATOM    236  HA  GLN A  14      14.266   0.651  -0.024  1.00 10.00           H  
ATOM    237  HB2 GLN A  14      12.017   1.602  -0.369  1.00 10.00           H  
ATOM    238  HB3 GLN A  14      12.706   3.227  -0.457  1.00 10.00           H  
ATOM    239  HG2 GLN A  14      14.023   2.555  -2.466  1.00 10.00           H  
ATOM    240  HG3 GLN A  14      13.338   0.925  -2.350  1.00 10.00           H  
ATOM    241 HE21 GLN A  14      12.115   4.350  -2.298  1.00 10.00           H  
ATOM    242 HE22 GLN A  14      10.809   4.031  -3.429  1.00 10.00           H  
ATOM    243  N   GLU A  15      15.486   3.728   0.370  1.00 10.00           N  
ATOM    244  CA  GLU A  15      16.685   4.537   0.193  1.00 10.00           C  
ATOM    245  C   GLU A  15      17.904   3.781   0.728  1.00 10.00           C  
ATOM    246  O   GLU A  15      18.907   3.652   0.031  1.00 10.00           O  
ATOM    247  CB  GLU A  15      16.527   5.893   0.896  1.00 10.00           C  
ATOM    248  CG  GLU A  15      15.485   6.798   0.219  1.00 10.00           C  
ATOM    249  CD  GLU A  15      15.026   7.923   1.147  1.00 10.00           C  
ATOM    250  OE1 GLU A  15      15.912   8.523   1.794  1.00 10.00           O  
ATOM    251  OE2 GLU A  15      13.799   8.162   1.202  1.00 10.00           O  
ATOM    252  H   GLU A  15      14.720   4.114   0.911  1.00 10.00           H  
ATOM    253  HA  GLU A  15      16.836   4.715  -0.873  1.00 10.00           H  
ATOM    254  HB2 GLU A  15      16.250   5.726   1.935  1.00 10.00           H  
ATOM    255  HB3 GLU A  15      17.486   6.414   0.889  1.00 10.00           H  
ATOM    256  HG2 GLU A  15      15.922   7.238  -0.677  1.00 10.00           H  
ATOM    257  HG3 GLU A  15      14.616   6.218  -0.084  1.00 10.00           H  
ATOM    258  N   LYS A  16      17.819   3.269   1.958  1.00 10.00           N  
ATOM    259  CA  LYS A  16      18.915   2.536   2.572  1.00 10.00           C  
ATOM    260  C   LYS A  16      19.251   1.276   1.767  1.00 10.00           C  
ATOM    261  O   LYS A  16      20.424   0.968   1.567  1.00 10.00           O  
ATOM    262  CB  LYS A  16      18.590   2.242   4.043  1.00 10.00           C  
ATOM    263  CG  LYS A  16      19.742   1.574   4.814  1.00 10.00           C  
ATOM    264  CD  LYS A  16      21.106   2.277   4.690  1.00 10.00           C  
ATOM    265  CE  LYS A  16      21.071   3.749   5.119  1.00 10.00           C  
ATOM    266  NZ  LYS A  16      22.388   4.389   4.949  1.00 10.00           N  
ATOM    267  H   LYS A  16      16.961   3.396   2.487  1.00 10.00           H  
ATOM    268  HA  LYS A  16      19.780   3.197   2.536  1.00 10.00           H  
ATOM    269  HB2 LYS A  16      18.328   3.176   4.539  1.00 10.00           H  
ATOM    270  HB3 LYS A  16      17.719   1.586   4.091  1.00 10.00           H  
ATOM    271  HG2 LYS A  16      19.462   1.528   5.868  1.00 10.00           H  
ATOM    272  HG3 LYS A  16      19.856   0.549   4.456  1.00 10.00           H  
ATOM    273  HD2 LYS A  16      21.817   1.746   5.326  1.00 10.00           H  
ATOM    274  HD3 LYS A  16      21.469   2.201   3.665  1.00 10.00           H  
ATOM    275  HE2 LYS A  16      20.351   4.308   4.521  1.00 10.00           H  
ATOM    276  HE3 LYS A  16      20.777   3.814   6.168  1.00 10.00           H  
ATOM    277  HZ1 LYS A  16      22.653   4.393   3.969  1.00 10.00           H  
ATOM    278  HZ2 LYS A  16      22.344   5.343   5.276  1.00 10.00           H  
ATOM    279  HZ3 LYS A  16      23.085   3.887   5.480  1.00 10.00           H  
ATOM    280  N   GLU A  17      18.243   0.557   1.270  1.00 10.00           N  
ATOM    281  CA  GLU A  17      18.476  -0.572   0.383  1.00 10.00           C  
ATOM    282  C   GLU A  17      19.275  -0.105  -0.839  1.00 10.00           C  
ATOM    283  O   GLU A  17      20.347  -0.637  -1.121  1.00 10.00           O  
ATOM    284  CB  GLU A  17      17.141  -1.236   0.007  1.00 10.00           C  
ATOM    285  CG  GLU A  17      17.320  -2.488  -0.864  1.00 10.00           C  
ATOM    286  CD  GLU A  17      18.151  -3.564  -0.170  1.00 10.00           C  
ATOM    287  OE1 GLU A  17      17.605  -4.184   0.767  1.00 10.00           O  
ATOM    288  OE2 GLU A  17      19.318  -3.735  -0.583  1.00 10.00           O  
ATOM    289  H   GLU A  17      17.290   0.830   1.489  1.00 10.00           H  
ATOM    290  HA  GLU A  17      19.083  -1.294   0.932  1.00 10.00           H  
ATOM    291  HB2 GLU A  17      16.619  -1.521   0.922  1.00 10.00           H  
ATOM    292  HB3 GLU A  17      16.516  -0.530  -0.538  1.00 10.00           H  
ATOM    293  HG2 GLU A  17      16.337  -2.906  -1.082  1.00 10.00           H  
ATOM    294  HG3 GLU A  17      17.790  -2.221  -1.811  1.00 10.00           H  
ATOM    295  N   ARG A  18      18.784   0.912  -1.551  1.00 10.00           N  
ATOM    296  CA  ARG A  18      19.467   1.448  -2.723  1.00 10.00           C  
ATOM    297  C   ARG A  18      20.868   1.968  -2.388  1.00 10.00           C  
ATOM    298  O   ARG A  18      21.760   1.874  -3.226  1.00 10.00           O  
ATOM    299  CB  ARG A  18      18.621   2.525  -3.412  1.00 10.00           C  
ATOM    300  CG  ARG A  18      17.303   1.997  -4.002  1.00 10.00           C  
ATOM    301  CD  ARG A  18      17.476   0.827  -4.985  1.00 10.00           C  
ATOM    302  NE  ARG A  18      18.511   1.084  -5.998  1.00 10.00           N  
ATOM    303  CZ  ARG A  18      18.354   1.837  -7.097  1.00 10.00           C  
ATOM    304  NH1 ARG A  18      17.207   2.490  -7.314  1.00 10.00           N  
ATOM    305  NH2 ARG A  18      19.352   1.932  -7.982  1.00 10.00           N  
ATOM    306  H   ARG A  18      17.915   1.343  -1.249  1.00 10.00           H  
ATOM    307  HA  ARG A  18      19.621   0.628  -3.425  1.00 10.00           H  
ATOM    308  HB2 ARG A  18      18.397   3.316  -2.695  1.00 10.00           H  
ATOM    309  HB3 ARG A  18      19.210   2.962  -4.221  1.00 10.00           H  
ATOM    310  HG2 ARG A  18      16.647   1.667  -3.198  1.00 10.00           H  
ATOM    311  HG3 ARG A  18      16.814   2.827  -4.512  1.00 10.00           H  
ATOM    312  HD2 ARG A  18      17.752  -0.070  -4.429  1.00 10.00           H  
ATOM    313  HD3 ARG A  18      16.522   0.612  -5.469  1.00 10.00           H  
ATOM    314  HE  ARG A  18      19.399   0.619  -5.866  1.00 10.00           H  
ATOM    315 HH11 ARG A  18      16.464   2.418  -6.637  1.00 10.00           H  
ATOM    316 HH12 ARG A  18      17.077   3.054  -8.140  1.00 10.00           H  
ATOM    317 HH21 ARG A  18      20.216   1.416  -7.837  1.00 10.00           H  
ATOM    318 HH22 ARG A  18      19.257   2.491  -8.815  1.00 10.00           H  
ATOM    319  N   ASN A  19      21.094   2.472  -1.172  1.00 10.00           N  
ATOM    320  CA  ASN A  19      22.428   2.845  -0.704  1.00 10.00           C  
ATOM    321  C   ASN A  19      23.404   1.675  -0.871  1.00 10.00           C  
ATOM    322  O   ASN A  19      24.577   1.905  -1.158  1.00 10.00           O  
ATOM    323  CB  ASN A  19      22.373   3.294   0.765  1.00 10.00           C  
ATOM    324  CG  ASN A  19      23.571   4.106   1.262  1.00 10.00           C  
ATOM    325  OD1 ASN A  19      23.434   4.836   2.239  1.00 10.00           O  
ATOM    326  ND2 ASN A  19      24.749   4.000   0.654  1.00 10.00           N  
ATOM    327  H   ASN A  19      20.303   2.600  -0.548  1.00 10.00           H  
ATOM    328  HA  ASN A  19      22.767   3.684  -1.314  1.00 10.00           H  
ATOM    329  HB2 ASN A  19      21.485   3.907   0.914  1.00 10.00           H  
ATOM    330  HB3 ASN A  19      22.310   2.419   1.404  1.00 10.00           H  
ATOM    331 HD21 ASN A  19      24.897   3.370  -0.130  1.00 10.00           H  
ATOM    332 HD22 ASN A  19      25.517   4.550   1.007  1.00 10.00           H  
ATOM    333  N   LYS A  20      22.936   0.438  -0.678  1.00 10.00           N  
ATOM    334  CA  LYS A  20      23.742  -0.759  -0.873  1.00 10.00           C  
ATOM    335  C   LYS A  20      23.660  -1.218  -2.331  1.00 10.00           C  
ATOM    336  O   LYS A  20      24.687  -1.400  -2.982  1.00 10.00           O  
ATOM    337  CB  LYS A  20      23.282  -1.866   0.090  1.00 10.00           C  
ATOM    338  CG  LYS A  20      23.253  -1.429   1.562  1.00 10.00           C  
ATOM    339  CD  LYS A  20      24.570  -0.863   2.124  1.00 10.00           C  
ATOM    340  CE  LYS A  20      25.720  -1.880   2.184  1.00 10.00           C  
ATOM    341  NZ  LYS A  20      26.439  -2.005   0.903  1.00 10.00           N  
ATOM    342  H   LYS A  20      21.950   0.308  -0.474  1.00 10.00           H  
ATOM    343  HA  LYS A  20      24.787  -0.533  -0.663  1.00 10.00           H  
ATOM    344  HB2 LYS A  20      22.270  -2.175  -0.178  1.00 10.00           H  
ATOM    345  HB3 LYS A  20      23.923  -2.739  -0.024  1.00 10.00           H  
ATOM    346  HG2 LYS A  20      22.480  -0.667   1.679  1.00 10.00           H  
ATOM    347  HG3 LYS A  20      22.951  -2.287   2.165  1.00 10.00           H  
ATOM    348  HD2 LYS A  20      24.874   0.030   1.575  1.00 10.00           H  
ATOM    349  HD3 LYS A  20      24.360  -0.552   3.149  1.00 10.00           H  
ATOM    350  HE2 LYS A  20      26.442  -1.539   2.928  1.00 10.00           H  
ATOM    351  HE3 LYS A  20      25.343  -2.856   2.494  1.00 10.00           H  
ATOM    352  HZ1 LYS A  20      25.818  -2.348   0.185  1.00 10.00           H  
ATOM    353  HZ2 LYS A  20      26.800  -1.103   0.626  1.00 10.00           H  
ATOM    354  HZ3 LYS A  20      27.207  -2.652   1.009  1.00 10.00           H  
ATOM    355  N   GLY A  21      22.437  -1.408  -2.835  1.00 10.00           N  
ATOM    356  CA  GLY A  21      22.167  -1.943  -4.164  1.00 10.00           C  
ATOM    357  C   GLY A  21      22.845  -1.133  -5.268  1.00 10.00           C  
ATOM    358  O   GLY A  21      23.447  -1.703  -6.174  1.00 10.00           O  
ATOM    359  H   GLY A  21      21.646  -1.223  -2.229  1.00 10.00           H  
ATOM    360  HA2 GLY A  21      22.515  -2.975  -4.209  1.00 10.00           H  
ATOM    361  HA3 GLY A  21      21.091  -1.931  -4.332  1.00 10.00           H  
ATOM    362  N   GLN A  22      22.740   0.197  -5.189  1.00 10.00           N  
ATOM    363  CA  GLN A  22      23.385   1.139  -6.094  1.00 10.00           C  
ATOM    364  C   GLN A  22      23.065   0.805  -7.557  1.00 10.00           C  
ATOM    365  O   GLN A  22      21.851   0.699  -7.848  1.00 10.00           O  
ATOM    366  CB  GLN A  22      24.890   1.203  -5.783  1.00 10.00           C  
ATOM    367  CG  GLN A  22      25.129   1.736  -4.362  1.00 10.00           C  
ATOM    368  CD  GLN A  22      26.567   1.506  -3.915  1.00 10.00           C  
ATOM    369  OE1 GLN A  22      27.395   2.410  -3.966  1.00 10.00           O  
ATOM    370  NE2 GLN A  22      26.881   0.291  -3.479  1.00 10.00           N  
ATOM    371  OXT GLN A  22      24.016   0.694  -8.359  1.00 10.00           O  
ATOM    372  H   GLN A  22      22.246   0.592  -4.399  1.00 10.00           H  
ATOM    373  HA  GLN A  22      22.963   2.126  -5.898  1.00 10.00           H  
ATOM    374  HB2 GLN A  22      25.323   0.208  -5.883  1.00 10.00           H  
ATOM    375  HB3 GLN A  22      25.389   1.872  -6.486  1.00 10.00           H  
ATOM    376  HG2 GLN A  22      24.907   2.803  -4.333  1.00 10.00           H  
ATOM    377  HG3 GLN A  22      24.475   1.235  -3.652  1.00 10.00           H  
ATOM    378 HE21 GLN A  22      26.160  -0.426  -3.420  1.00 10.00           H  
ATOM    379 HE22 GLN A  22      27.825   0.106  -3.184  1.00 10.00           H  
TER     380      GLN A  22                                                      
ENDMDL                                                                          
MODEL        9                                                                  
ATOM      1  N   PHE A   1      -1.384   7.917   0.021  1.00 10.00           N  
ATOM      2  CA  PHE A   1      -0.579   6.779   0.503  1.00 10.00           C  
ATOM      3  C   PHE A   1      -1.184   6.179   1.773  1.00 10.00           C  
ATOM      4  O   PHE A   1      -1.872   6.871   2.519  1.00 10.00           O  
ATOM      5  CB  PHE A   1       0.883   7.192   0.738  1.00 10.00           C  
ATOM      6  CG  PHE A   1       1.074   8.396   1.645  1.00 10.00           C  
ATOM      7  CD1 PHE A   1       0.942   8.269   3.042  1.00 10.00           C  
ATOM      8  CD2 PHE A   1       1.394   9.650   1.090  1.00 10.00           C  
ATOM      9  CE1 PHE A   1       1.122   9.387   3.874  1.00 10.00           C  
ATOM     10  CE2 PHE A   1       1.588  10.764   1.923  1.00 10.00           C  
ATOM     11  CZ  PHE A   1       1.451  10.634   3.315  1.00 10.00           C  
ATOM     12  H1  PHE A   1      -1.429   8.610   0.754  1.00 10.00           H  
ATOM     13  H2  PHE A   1      -2.321   7.602  -0.185  1.00 10.00           H  
ATOM     14  H3  PHE A   1      -0.965   8.318  -0.807  1.00 10.00           H  
ATOM     15  HA  PHE A   1      -0.594   6.014  -0.275  1.00 10.00           H  
ATOM     16  HB2 PHE A   1       1.424   6.346   1.164  1.00 10.00           H  
ATOM     17  HB3 PHE A   1       1.333   7.407  -0.231  1.00 10.00           H  
ATOM     18  HD1 PHE A   1       0.704   7.314   3.484  1.00 10.00           H  
ATOM     19  HD2 PHE A   1       1.498   9.761   0.019  1.00 10.00           H  
ATOM     20  HE1 PHE A   1       1.006   9.290   4.943  1.00 10.00           H  
ATOM     21  HE2 PHE A   1       1.838  11.723   1.494  1.00 10.00           H  
ATOM     22  HZ  PHE A   1       1.593  11.493   3.955  1.00 10.00           H  
ATOM     23  N   VAL A   2      -0.892   4.902   2.032  1.00 10.00           N  
ATOM     24  CA  VAL A   2      -1.208   4.243   3.291  1.00 10.00           C  
ATOM     25  C   VAL A   2       0.055   4.278   4.162  1.00 10.00           C  
ATOM     26  O   VAL A   2       1.069   3.697   3.778  1.00 10.00           O  
ATOM     27  CB  VAL A   2      -1.734   2.814   3.045  1.00 10.00           C  
ATOM     28  CG1 VAL A   2      -3.174   2.877   2.519  1.00 10.00           C  
ATOM     29  CG2 VAL A   2      -0.899   1.979   2.058  1.00 10.00           C  
ATOM     30  H   VAL A   2      -0.286   4.405   1.397  1.00 10.00           H  
ATOM     31  HA  VAL A   2      -2.014   4.778   3.790  1.00 10.00           H  
ATOM     32  HB  VAL A   2      -1.756   2.291   4.002  1.00 10.00           H  
ATOM     33 HG11 VAL A   2      -3.562   1.866   2.380  1.00 10.00           H  
ATOM     34 HG12 VAL A   2      -3.812   3.397   3.235  1.00 10.00           H  
ATOM     35 HG13 VAL A   2      -3.207   3.404   1.564  1.00 10.00           H  
ATOM     36 HG21 VAL A   2      -0.921   2.419   1.061  1.00 10.00           H  
ATOM     37 HG22 VAL A   2       0.134   1.893   2.390  1.00 10.00           H  
ATOM     38 HG23 VAL A   2      -1.318   0.974   1.998  1.00 10.00           H  
ATOM     39  N   PRO A   3       0.062   4.967   5.315  1.00 10.00           N  
ATOM     40  CA  PRO A   3       1.267   5.131   6.118  1.00 10.00           C  
ATOM     41  C   PRO A   3       1.532   3.885   6.974  1.00 10.00           C  
ATOM     42  O   PRO A   3       1.726   3.991   8.182  1.00 10.00           O  
ATOM     43  CB  PRO A   3       0.996   6.390   6.953  1.00 10.00           C  
ATOM     44  CG  PRO A   3      -0.512   6.323   7.184  1.00 10.00           C  
ATOM     45  CD  PRO A   3      -1.033   5.754   5.863  1.00 10.00           C  
ATOM     46  HA  PRO A   3       2.135   5.303   5.483  1.00 10.00           H  
ATOM     47  HB2 PRO A   3       1.551   6.433   7.890  1.00 10.00           H  
ATOM     48  HB3 PRO A   3       1.222   7.271   6.353  1.00 10.00           H  
ATOM     49  HG2 PRO A   3      -0.722   5.622   7.994  1.00 10.00           H  
ATOM     50  HG3 PRO A   3      -0.942   7.300   7.413  1.00 10.00           H  
ATOM     51  HD2 PRO A   3      -1.922   5.148   6.048  1.00 10.00           H  
ATOM     52  HD3 PRO A   3      -1.270   6.575   5.185  1.00 10.00           H  
ATOM     53  N   ILE A   4       1.583   2.703   6.353  1.00 10.00           N  
ATOM     54  CA  ILE A   4       1.612   1.412   7.039  1.00 10.00           C  
ATOM     55  C   ILE A   4       2.693   1.314   8.120  1.00 10.00           C  
ATOM     56  O   ILE A   4       2.417   0.878   9.235  1.00 10.00           O  
ATOM     57  CB  ILE A   4       1.681   0.235   6.043  1.00 10.00           C  
ATOM     58  CG1 ILE A   4       2.336   0.521   4.679  1.00 10.00           C  
ATOM     59  CG2 ILE A   4       0.257  -0.269   5.767  1.00 10.00           C  
ATOM     60  CD1 ILE A   4       3.776   1.033   4.718  1.00 10.00           C  
ATOM     61  H   ILE A   4       1.505   2.710   5.343  1.00 10.00           H  
ATOM     62  HA  ILE A   4       0.674   1.338   7.585  1.00 10.00           H  
ATOM     63  HB  ILE A   4       2.224  -0.586   6.514  1.00 10.00           H  
ATOM     64 HG12 ILE A   4       2.349  -0.415   4.123  1.00 10.00           H  
ATOM     65 HG13 ILE A   4       1.738   1.233   4.118  1.00 10.00           H  
ATOM     66 HG21 ILE A   4      -0.210  -0.599   6.696  1.00 10.00           H  
ATOM     67 HG22 ILE A   4      -0.343   0.528   5.328  1.00 10.00           H  
ATOM     68 HG23 ILE A   4       0.287  -1.114   5.079  1.00 10.00           H  
ATOM     69 HD11 ILE A   4       3.813   2.091   4.978  1.00 10.00           H  
ATOM     70 HD12 ILE A   4       4.369   0.442   5.414  1.00 10.00           H  
ATOM     71 HD13 ILE A   4       4.193   0.921   3.720  1.00 10.00           H  
ATOM     72  N   PHE A   5       3.915   1.733   7.791  1.00 10.00           N  
ATOM     73  CA  PHE A   5       5.022   1.869   8.732  1.00 10.00           C  
ATOM     74  C   PHE A   5       5.450   3.335   8.784  1.00 10.00           C  
ATOM     75  O   PHE A   5       6.579   3.627   9.169  1.00 10.00           O  
ATOM     76  CB  PHE A   5       6.215   1.005   8.283  1.00 10.00           C  
ATOM     77  CG  PHE A   5       5.893  -0.391   7.777  1.00 10.00           C  
ATOM     78  CD1 PHE A   5       4.929  -1.188   8.422  1.00 10.00           C  
ATOM     79  CD2 PHE A   5       6.548  -0.885   6.632  1.00 10.00           C  
ATOM     80  CE1 PHE A   5       4.558  -2.429   7.875  1.00 10.00           C  
ATOM     81  CE2 PHE A   5       6.181  -2.127   6.087  1.00 10.00           C  
ATOM     82  CZ  PHE A   5       5.174  -2.891   6.699  1.00 10.00           C  
ATOM     83  H   PHE A   5       4.038   2.080   6.856  1.00 10.00           H  
ATOM     84  HA  PHE A   5       4.724   1.568   9.737  1.00 10.00           H  
ATOM     85  HB2 PHE A   5       6.730   1.542   7.485  1.00 10.00           H  
ATOM     86  HB3 PHE A   5       6.911   0.920   9.119  1.00 10.00           H  
ATOM     87  HD1 PHE A   5       4.449  -0.844   9.328  1.00 10.00           H  
ATOM     88  HD2 PHE A   5       7.329  -0.309   6.156  1.00 10.00           H  
ATOM     89  HE1 PHE A   5       3.797  -3.025   8.358  1.00 10.00           H  
ATOM     90  HE2 PHE A   5       6.672  -2.493   5.197  1.00 10.00           H  
ATOM     91  HZ  PHE A   5       4.881  -3.838   6.268  1.00 10.00           H  
ATOM     92  N   THR A   6       4.563   4.247   8.373  1.00 10.00           N  
ATOM     93  CA  THR A   6       4.848   5.649   8.103  1.00 10.00           C  
ATOM     94  C   THR A   6       5.426   5.729   6.689  1.00 10.00           C  
ATOM     95  O   THR A   6       6.516   5.222   6.419  1.00 10.00           O  
ATOM     96  CB  THR A   6       5.772   6.311   9.142  1.00 10.00           C  
ATOM     97  OG1 THR A   6       5.485   5.841  10.440  1.00 10.00           O  
ATOM     98  CG2 THR A   6       5.607   7.833   9.131  1.00 10.00           C  
ATOM     99  H   THR A   6       3.622   3.929   8.166  1.00 10.00           H  
ATOM    100  HA  THR A   6       3.889   6.165   8.139  1.00 10.00           H  
ATOM    101  HB  THR A   6       6.813   6.084   8.913  1.00 10.00           H  
ATOM    102  HG1 THR A   6       5.965   5.010  10.541  1.00 10.00           H  
ATOM    103 HG21 THR A   6       6.287   8.270   9.863  1.00 10.00           H  
ATOM    104 HG22 THR A   6       5.845   8.233   8.146  1.00 10.00           H  
ATOM    105 HG23 THR A   6       4.584   8.101   9.398  1.00 10.00           H  
ATOM    106  N   TYR A   7       4.689   6.340   5.761  1.00 10.00           N  
ATOM    107  CA  TYR A   7       5.074   6.377   4.355  1.00 10.00           C  
ATOM    108  C   TYR A   7       6.482   6.948   4.161  1.00 10.00           C  
ATOM    109  O   TYR A   7       7.253   6.456   3.340  1.00 10.00           O  
ATOM    110  CB  TYR A   7       4.021   7.145   3.552  1.00 10.00           C  
ATOM    111  CG  TYR A   7       4.318   7.214   2.069  1.00 10.00           C  
ATOM    112  CD1 TYR A   7       4.443   6.025   1.328  1.00 10.00           C  
ATOM    113  CD2 TYR A   7       4.565   8.454   1.450  1.00 10.00           C  
ATOM    114  CE1 TYR A   7       4.874   6.071  -0.007  1.00 10.00           C  
ATOM    115  CE2 TYR A   7       4.960   8.500   0.103  1.00 10.00           C  
ATOM    116  CZ  TYR A   7       5.142   7.307  -0.616  1.00 10.00           C  
ATOM    117  OH  TYR A   7       5.688   7.347  -1.862  1.00 10.00           O  
ATOM    118  H   TYR A   7       3.794   6.723   6.028  1.00 10.00           H  
ATOM    119  HA  TYR A   7       5.089   5.347   4.005  1.00 10.00           H  
ATOM    120  HB2 TYR A   7       3.065   6.637   3.676  1.00 10.00           H  
ATOM    121  HB3 TYR A   7       3.931   8.153   3.958  1.00 10.00           H  
ATOM    122  HD1 TYR A   7       4.236   5.070   1.787  1.00 10.00           H  
ATOM    123  HD2 TYR A   7       4.468   9.374   2.009  1.00 10.00           H  
ATOM    124  HE1 TYR A   7       5.015   5.151  -0.556  1.00 10.00           H  
ATOM    125  HE2 TYR A   7       5.165   9.449  -0.369  1.00 10.00           H  
ATOM    126  HH  TYR A   7       6.188   6.541  -2.043  1.00 10.00           H  
ATOM    127  N   GLY A   8       6.836   7.953   4.962  1.00 10.00           N  
ATOM    128  CA  GLY A   8       8.189   8.489   5.015  1.00 10.00           C  
ATOM    129  C   GLY A   8       9.229   7.385   5.231  1.00 10.00           C  
ATOM    130  O   GLY A   8      10.249   7.348   4.545  1.00 10.00           O  
ATOM    131  H   GLY A   8       6.145   8.311   5.601  1.00 10.00           H  
ATOM    132  HA2 GLY A   8       8.405   9.011   4.081  1.00 10.00           H  
ATOM    133  HA3 GLY A   8       8.256   9.201   5.838  1.00 10.00           H  
ATOM    134  N   GLU A   9       8.969   6.463   6.165  1.00 10.00           N  
ATOM    135  CA  GLU A   9       9.872   5.349   6.410  1.00 10.00           C  
ATOM    136  C   GLU A   9       9.852   4.407   5.211  1.00 10.00           C  
ATOM    137  O   GLU A   9      10.901   3.937   4.790  1.00 10.00           O  
ATOM    138  CB  GLU A   9       9.506   4.607   7.700  1.00 10.00           C  
ATOM    139  CG  GLU A   9       9.706   5.487   8.941  1.00 10.00           C  
ATOM    140  CD  GLU A   9       9.295   4.755  10.216  1.00 10.00           C  
ATOM    141  OE1 GLU A   9       9.816   3.637  10.422  1.00 10.00           O  
ATOM    142  OE2 GLU A   9       8.477   5.332  10.966  1.00 10.00           O  
ATOM    143  H   GLU A   9       8.042   6.408   6.571  1.00 10.00           H  
ATOM    144  HA  GLU A   9      10.884   5.737   6.529  1.00 10.00           H  
ATOM    145  HB2 GLU A   9       8.476   4.256   7.651  1.00 10.00           H  
ATOM    146  HB3 GLU A   9      10.153   3.733   7.790  1.00 10.00           H  
ATOM    147  HG2 GLU A   9      10.760   5.755   9.027  1.00 10.00           H  
ATOM    148  HG3 GLU A   9       9.126   6.405   8.851  1.00 10.00           H  
ATOM    149  N   LEU A  10       8.671   4.146   4.646  1.00 10.00           N  
ATOM    150  CA  LEU A  10       8.539   3.303   3.459  1.00 10.00           C  
ATOM    151  C   LEU A  10       9.417   3.839   2.313  1.00 10.00           C  
ATOM    152  O   LEU A  10      10.092   3.071   1.626  1.00 10.00           O  
ATOM    153  CB  LEU A  10       7.051   3.187   3.082  1.00 10.00           C  
ATOM    154  CG  LEU A  10       6.623   1.928   2.305  1.00 10.00           C  
ATOM    155  CD1 LEU A  10       7.183   1.858   0.882  1.00 10.00           C  
ATOM    156  CD2 LEU A  10       6.941   0.631   3.058  1.00 10.00           C  
ATOM    157  H   LEU A  10       7.841   4.563   5.057  1.00 10.00           H  
ATOM    158  HA  LEU A  10       8.923   2.323   3.739  1.00 10.00           H  
ATOM    159  HB2 LEU A  10       6.470   3.183   4.005  1.00 10.00           H  
ATOM    160  HB3 LEU A  10       6.755   4.066   2.509  1.00 10.00           H  
ATOM    161  HG  LEU A  10       5.540   1.996   2.202  1.00 10.00           H  
ATOM    162 HD11 LEU A  10       6.643   1.095   0.320  1.00 10.00           H  
ATOM    163 HD12 LEU A  10       7.051   2.819   0.385  1.00 10.00           H  
ATOM    164 HD13 LEU A  10       8.235   1.583   0.902  1.00 10.00           H  
ATOM    165 HD21 LEU A  10       6.612   0.716   4.092  1.00 10.00           H  
ATOM    166 HD22 LEU A  10       6.415  -0.201   2.587  1.00 10.00           H  
ATOM    167 HD23 LEU A  10       8.009   0.418   3.037  1.00 10.00           H  
ATOM    168  N   GLN A  11       9.448   5.160   2.113  1.00 10.00           N  
ATOM    169  CA  GLN A  11      10.384   5.771   1.176  1.00 10.00           C  
ATOM    170  C   GLN A  11      11.828   5.647   1.664  1.00 10.00           C  
ATOM    171  O   GLN A  11      12.710   5.277   0.889  1.00 10.00           O  
ATOM    172  CB  GLN A  11       9.989   7.221   0.858  1.00 10.00           C  
ATOM    173  CG  GLN A  11       8.663   7.308   0.081  1.00 10.00           C  
ATOM    174  CD  GLN A  11       8.638   6.413  -1.160  1.00 10.00           C  
ATOM    175  OE1 GLN A  11       7.708   5.631  -1.354  1.00 10.00           O  
ATOM    176  NE2 GLN A  11       9.675   6.467  -1.991  1.00 10.00           N  
ATOM    177  H   GLN A  11       8.837   5.752   2.670  1.00 10.00           H  
ATOM    178  HA  GLN A  11      10.369   5.203   0.252  1.00 10.00           H  
ATOM    179  HB2 GLN A  11       9.903   7.790   1.785  1.00 10.00           H  
ATOM    180  HB3 GLN A  11      10.779   7.672   0.257  1.00 10.00           H  
ATOM    181  HG2 GLN A  11       7.848   7.007   0.740  1.00 10.00           H  
ATOM    182  HG3 GLN A  11       8.492   8.340  -0.223  1.00 10.00           H  
ATOM    183 HE21 GLN A  11      10.436   7.104  -1.829  1.00 10.00           H  
ATOM    184 HE22 GLN A  11       9.743   5.755  -2.718  1.00 10.00           H  
ATOM    185  N   ARG A  12      12.094   5.917   2.943  1.00 10.00           N  
ATOM    186  CA  ARG A  12      13.446   5.784   3.462  1.00 10.00           C  
ATOM    187  C   ARG A  12      14.005   4.376   3.221  1.00 10.00           C  
ATOM    188  O   ARG A  12      15.175   4.240   2.884  1.00 10.00           O  
ATOM    189  CB  ARG A  12      13.527   6.188   4.939  1.00 10.00           C  
ATOM    190  CG  ARG A  12      14.972   6.202   5.462  1.00 10.00           C  
ATOM    191  CD  ARG A  12      15.857   7.228   4.744  1.00 10.00           C  
ATOM    192  NE  ARG A  12      17.190   7.308   5.353  1.00 10.00           N  
ATOM    193  CZ  ARG A  12      18.249   7.894   4.774  1.00 10.00           C  
ATOM    194  NH1 ARG A  12      18.133   8.502   3.588  1.00 10.00           N  
ATOM    195  NH2 ARG A  12      19.433   7.867   5.395  1.00 10.00           N  
ATOM    196  H   ARG A  12      11.354   6.252   3.553  1.00 10.00           H  
ATOM    197  HA  ARG A  12      14.043   6.486   2.885  1.00 10.00           H  
ATOM    198  HB2 ARG A  12      13.087   7.178   5.070  1.00 10.00           H  
ATOM    199  HB3 ARG A  12      12.958   5.472   5.531  1.00 10.00           H  
ATOM    200  HG2 ARG A  12      14.945   6.440   6.526  1.00 10.00           H  
ATOM    201  HG3 ARG A  12      15.413   5.212   5.335  1.00 10.00           H  
ATOM    202  HD2 ARG A  12      15.988   6.914   3.713  1.00 10.00           H  
ATOM    203  HD3 ARG A  12      15.387   8.213   4.771  1.00 10.00           H  
ATOM    204  HE  ARG A  12      17.303   6.881   6.261  1.00 10.00           H  
ATOM    205 HH11 ARG A  12      17.234   8.553   3.117  1.00 10.00           H  
ATOM    206 HH12 ARG A  12      18.930   8.938   3.149  1.00 10.00           H  
ATOM    207 HH21 ARG A  12      19.521   7.418   6.294  1.00 10.00           H  
ATOM    208 HH22 ARG A  12      20.245   8.296   4.975  1.00 10.00           H  
ATOM    209  N   MET A  13      13.187   3.328   3.363  1.00 10.00           N  
ATOM    210  CA  MET A  13      13.596   1.961   3.062  1.00 10.00           C  
ATOM    211  C   MET A  13      14.109   1.857   1.620  1.00 10.00           C  
ATOM    212  O   MET A  13      15.154   1.256   1.380  1.00 10.00           O  
ATOM    213  CB  MET A  13      12.432   0.994   3.311  1.00 10.00           C  
ATOM    214  CG  MET A  13      12.120   0.842   4.805  1.00 10.00           C  
ATOM    215  SD  MET A  13      10.569  -0.024   5.162  1.00 10.00           S  
ATOM    216  CE  MET A  13      10.568   0.068   6.966  1.00 10.00           C  
ATOM    217  H   MET A  13      12.234   3.496   3.663  1.00 10.00           H  
ATOM    218  HA  MET A  13      14.416   1.688   3.727  1.00 10.00           H  
ATOM    219  HB2 MET A  13      11.542   1.349   2.792  1.00 10.00           H  
ATOM    220  HB3 MET A  13      12.688   0.009   2.916  1.00 10.00           H  
ATOM    221  HG2 MET A  13      12.933   0.291   5.278  1.00 10.00           H  
ATOM    222  HG3 MET A  13      12.060   1.821   5.272  1.00 10.00           H  
ATOM    223  HE1 MET A  13       9.680  -0.433   7.348  1.00 10.00           H  
ATOM    224  HE2 MET A  13      11.458  -0.425   7.354  1.00 10.00           H  
ATOM    225  HE3 MET A  13      10.560   1.112   7.275  1.00 10.00           H  
ATOM    226  N   GLN A  14      13.394   2.461   0.664  1.00 10.00           N  
ATOM    227  CA  GLN A  14      13.818   2.483  -0.732  1.00 10.00           C  
ATOM    228  C   GLN A  14      15.172   3.184  -0.857  1.00 10.00           C  
ATOM    229  O   GLN A  14      16.096   2.658  -1.480  1.00 10.00           O  
ATOM    230  CB  GLN A  14      12.757   3.156  -1.614  1.00 10.00           C  
ATOM    231  CG  GLN A  14      11.455   2.348  -1.656  1.00 10.00           C  
ATOM    232  CD  GLN A  14      10.259   3.233  -1.995  1.00 10.00           C  
ATOM    233  OE1 GLN A  14      10.201   3.859  -3.051  1.00 10.00           O  
ATOM    234  NE2 GLN A  14       9.304   3.329  -1.079  1.00 10.00           N  
ATOM    235  H   GLN A  14      12.582   3.004   0.933  1.00 10.00           H  
ATOM    236  HA  GLN A  14      13.932   1.456  -1.073  1.00 10.00           H  
ATOM    237  HB2 GLN A  14      12.555   4.160  -1.249  1.00 10.00           H  
ATOM    238  HB3 GLN A  14      13.137   3.245  -2.633  1.00 10.00           H  
ATOM    239  HG2 GLN A  14      11.542   1.562  -2.405  1.00 10.00           H  
ATOM    240  HG3 GLN A  14      11.276   1.874  -0.690  1.00 10.00           H  
ATOM    241 HE21 GLN A  14       9.456   2.935  -0.154  1.00 10.00           H  
ATOM    242 HE22 GLN A  14       8.514   3.941  -1.261  1.00 10.00           H  
ATOM    243  N   GLU A  15      15.305   4.361  -0.236  1.00 10.00           N  
ATOM    244  CA  GLU A  15      16.563   5.099  -0.259  1.00 10.00           C  
ATOM    245  C   GLU A  15      17.688   4.211   0.284  1.00 10.00           C  
ATOM    246  O   GLU A  15      18.757   4.111  -0.312  1.00 10.00           O  
ATOM    247  CB  GLU A  15      16.442   6.379   0.575  1.00 10.00           C  
ATOM    248  CG  GLU A  15      15.390   7.356   0.028  1.00 10.00           C  
ATOM    249  CD  GLU A  15      15.048   8.444   1.042  1.00 10.00           C  
ATOM    250  OE1 GLU A  15      15.957   8.812   1.821  1.00 10.00           O  
ATOM    251  OE2 GLU A  15      13.875   8.876   1.036  1.00 10.00           O  
ATOM    252  H   GLU A  15      14.532   4.711   0.329  1.00 10.00           H  
ATOM    253  HA  GLU A  15      16.798   5.370  -1.289  1.00 10.00           H  
ATOM    254  HB2 GLU A  15      16.184   6.105   1.594  1.00 10.00           H  
ATOM    255  HB3 GLU A  15      17.411   6.881   0.596  1.00 10.00           H  
ATOM    256  HG2 GLU A  15      15.768   7.823  -0.882  1.00 10.00           H  
ATOM    257  HG3 GLU A  15      14.470   6.827  -0.217  1.00 10.00           H  
ATOM    258  N   LYS A  16      17.428   3.564   1.419  1.00 10.00           N  
ATOM    259  CA  LYS A  16      18.379   2.728   2.122  1.00 10.00           C  
ATOM    260  C   LYS A  16      18.813   1.551   1.250  1.00 10.00           C  
ATOM    261  O   LYS A  16      20.012   1.337   1.086  1.00 10.00           O  
ATOM    262  CB  LYS A  16      17.769   2.281   3.458  1.00 10.00           C  
ATOM    263  CG  LYS A  16      18.821   1.674   4.395  1.00 10.00           C  
ATOM    264  CD  LYS A  16      18.199   1.157   5.701  1.00 10.00           C  
ATOM    265  CE  LYS A  16      17.389   2.211   6.472  1.00 10.00           C  
ATOM    266  NZ  LYS A  16      18.168   3.438   6.719  1.00 10.00           N  
ATOM    267  H   LYS A  16      16.514   3.689   1.836  1.00 10.00           H  
ATOM    268  HA  LYS A  16      19.255   3.341   2.338  1.00 10.00           H  
ATOM    269  HB2 LYS A  16      17.345   3.162   3.938  1.00 10.00           H  
ATOM    270  HB3 LYS A  16      16.974   1.556   3.281  1.00 10.00           H  
ATOM    271  HG2 LYS A  16      19.309   0.834   3.897  1.00 10.00           H  
ATOM    272  HG3 LYS A  16      19.585   2.422   4.615  1.00 10.00           H  
ATOM    273  HD2 LYS A  16      17.541   0.317   5.470  1.00 10.00           H  
ATOM    274  HD3 LYS A  16      19.002   0.787   6.343  1.00 10.00           H  
ATOM    275  HE2 LYS A  16      16.483   2.464   5.920  1.00 10.00           H  
ATOM    276  HE3 LYS A  16      17.090   1.788   7.432  1.00 10.00           H  
ATOM    277  HZ1 LYS A  16      19.006   3.211   7.234  1.00 10.00           H  
ATOM    278  HZ2 LYS A  16      18.418   3.863   5.837  1.00 10.00           H  
ATOM    279  HZ3 LYS A  16      17.610   4.089   7.254  1.00 10.00           H  
ATOM    280  N   GLU A  17      17.874   0.779   0.689  1.00 10.00           N  
ATOM    281  CA  GLU A  17      18.263  -0.364  -0.130  1.00 10.00           C  
ATOM    282  C   GLU A  17      19.020   0.104  -1.374  1.00 10.00           C  
ATOM    283  O   GLU A  17      20.023  -0.504  -1.746  1.00 10.00           O  
ATOM    284  CB  GLU A  17      17.090  -1.319  -0.410  1.00 10.00           C  
ATOM    285  CG  GLU A  17      15.955  -0.754  -1.276  1.00 10.00           C  
ATOM    286  CD  GLU A  17      16.273  -0.654  -2.769  1.00 10.00           C  
ATOM    287  OE1 GLU A  17      17.065  -1.494  -3.248  1.00 10.00           O  
ATOM    288  OE2 GLU A  17      15.706   0.258  -3.407  1.00 10.00           O  
ATOM    289  H   GLU A  17      16.887   0.997   0.818  1.00 10.00           H  
ATOM    290  HA  GLU A  17      18.971  -0.948   0.462  1.00 10.00           H  
ATOM    291  HB2 GLU A  17      17.478  -2.228  -0.871  1.00 10.00           H  
ATOM    292  HB3 GLU A  17      16.661  -1.597   0.553  1.00 10.00           H  
ATOM    293  HG2 GLU A  17      15.084  -1.400  -1.173  1.00 10.00           H  
ATOM    294  HG3 GLU A  17      15.700   0.228  -0.898  1.00 10.00           H  
ATOM    295  N   ARG A  18      18.592   1.215  -1.988  1.00 10.00           N  
ATOM    296  CA  ARG A  18      19.337   1.773  -3.107  1.00 10.00           C  
ATOM    297  C   ARG A  18      20.761   2.103  -2.661  1.00 10.00           C  
ATOM    298  O   ARG A  18      21.719   1.721  -3.327  1.00 10.00           O  
ATOM    299  CB  ARG A  18      18.609   2.982  -3.715  1.00 10.00           C  
ATOM    300  CG  ARG A  18      19.203   3.381  -5.079  1.00 10.00           C  
ATOM    301  CD  ARG A  18      20.372   4.377  -4.994  1.00 10.00           C  
ATOM    302  NE  ARG A  18      21.127   4.419  -6.256  1.00 10.00           N  
ATOM    303  CZ  ARG A  18      22.060   3.526  -6.629  1.00 10.00           C  
ATOM    304  NH1 ARG A  18      22.377   2.497  -5.837  1.00 10.00           N  
ATOM    305  NH2 ARG A  18      22.678   3.667  -7.805  1.00 10.00           N  
ATOM    306  H   ARG A  18      17.754   1.693  -1.664  1.00 10.00           H  
ATOM    307  HA  ARG A  18      19.390   0.994  -3.871  1.00 10.00           H  
ATOM    308  HB2 ARG A  18      17.572   2.688  -3.885  1.00 10.00           H  
ATOM    309  HB3 ARG A  18      18.616   3.832  -3.030  1.00 10.00           H  
ATOM    310  HG2 ARG A  18      19.516   2.481  -5.609  1.00 10.00           H  
ATOM    311  HG3 ARG A  18      18.417   3.852  -5.671  1.00 10.00           H  
ATOM    312  HD2 ARG A  18      19.965   5.370  -4.798  1.00 10.00           H  
ATOM    313  HD3 ARG A  18      21.059   4.151  -4.182  1.00 10.00           H  
ATOM    314  HE  ARG A  18      20.915   5.185  -6.881  1.00 10.00           H  
ATOM    315 HH11 ARG A  18      21.940   2.386  -4.927  1.00 10.00           H  
ATOM    316 HH12 ARG A  18      23.052   1.778  -6.093  1.00 10.00           H  
ATOM    317 HH21 ARG A  18      22.445   4.439  -8.412  1.00 10.00           H  
ATOM    318 HH22 ARG A  18      23.386   3.005  -8.089  1.00 10.00           H  
ATOM    319  N   ASN A  19      20.914   2.807  -1.536  1.00 10.00           N  
ATOM    320  CA  ASN A  19      22.222   3.165  -0.998  1.00 10.00           C  
ATOM    321  C   ASN A  19      23.056   1.910  -0.740  1.00 10.00           C  
ATOM    322  O   ASN A  19      24.255   1.909  -1.011  1.00 10.00           O  
ATOM    323  CB  ASN A  19      22.061   3.997   0.283  1.00 10.00           C  
ATOM    324  CG  ASN A  19      23.314   4.770   0.710  1.00 10.00           C  
ATOM    325  OD1 ASN A  19      23.193   5.811   1.345  1.00 10.00           O  
ATOM    326  ND2 ASN A  19      24.524   4.314   0.393  1.00 10.00           N  
ATOM    327  H   ASN A  19      20.084   3.104  -1.034  1.00 10.00           H  
ATOM    328  HA  ASN A  19      22.730   3.779  -1.746  1.00 10.00           H  
ATOM    329  HB2 ASN A  19      21.279   4.739   0.117  1.00 10.00           H  
ATOM    330  HB3 ASN A  19      21.749   3.353   1.105  1.00 10.00           H  
ATOM    331 HD21 ASN A  19      24.665   3.460  -0.140  1.00 10.00           H  
ATOM    332 HD22 ASN A  19      25.320   4.854   0.693  1.00 10.00           H  
ATOM    333  N   LYS A  20      22.441   0.855  -0.197  1.00 10.00           N  
ATOM    334  CA  LYS A  20      23.108  -0.421   0.016  1.00 10.00           C  
ATOM    335  C   LYS A  20      23.612  -0.965  -1.325  1.00 10.00           C  
ATOM    336  O   LYS A  20      24.764  -1.386  -1.428  1.00 10.00           O  
ATOM    337  CB  LYS A  20      22.164  -1.397   0.731  1.00 10.00           C  
ATOM    338  CG  LYS A  20      22.909  -2.645   1.220  1.00 10.00           C  
ATOM    339  CD  LYS A  20      21.935  -3.590   1.936  1.00 10.00           C  
ATOM    340  CE  LYS A  20      22.656  -4.802   2.539  1.00 10.00           C  
ATOM    341  NZ  LYS A  20      23.304  -5.630   1.506  1.00 10.00           N  
ATOM    342  H   LYS A  20      21.460   0.936   0.051  1.00 10.00           H  
ATOM    343  HA  LYS A  20      23.969  -0.240   0.662  1.00 10.00           H  
ATOM    344  HB2 LYS A  20      21.725  -0.893   1.594  1.00 10.00           H  
ATOM    345  HB3 LYS A  20      21.364  -1.699   0.057  1.00 10.00           H  
ATOM    346  HG2 LYS A  20      23.360  -3.153   0.367  1.00 10.00           H  
ATOM    347  HG3 LYS A  20      23.699  -2.342   1.910  1.00 10.00           H  
ATOM    348  HD2 LYS A  20      21.440  -3.046   2.743  1.00 10.00           H  
ATOM    349  HD3 LYS A  20      21.172  -3.929   1.232  1.00 10.00           H  
ATOM    350  HE2 LYS A  20      23.409  -4.465   3.253  1.00 10.00           H  
ATOM    351  HE3 LYS A  20      21.928  -5.417   3.070  1.00 10.00           H  
ATOM    352  HZ1 LYS A  20      22.614  -5.945   0.839  1.00 10.00           H  
ATOM    353  HZ2 LYS A  20      24.011  -5.090   1.028  1.00 10.00           H  
ATOM    354  HZ3 LYS A  20      23.738  -6.433   1.940  1.00 10.00           H  
ATOM    355  N   GLY A  21      22.777  -0.913  -2.366  1.00 10.00           N  
ATOM    356  CA  GLY A  21      23.158  -1.268  -3.728  1.00 10.00           C  
ATOM    357  C   GLY A  21      24.051  -0.204  -4.380  1.00 10.00           C  
ATOM    358  O   GLY A  21      23.794   0.227  -5.504  1.00 10.00           O  
ATOM    359  H   GLY A  21      21.837  -0.555  -2.215  1.00 10.00           H  
ATOM    360  HA2 GLY A  21      23.684  -2.224  -3.729  1.00 10.00           H  
ATOM    361  HA3 GLY A  21      22.249  -1.375  -4.321  1.00 10.00           H  
ATOM    362  N   GLN A  22      25.117   0.208  -3.689  1.00 10.00           N  
ATOM    363  CA  GLN A  22      26.071   1.194  -4.174  1.00 10.00           C  
ATOM    364  C   GLN A  22      26.698   0.757  -5.502  1.00 10.00           C  
ATOM    365  O   GLN A  22      27.098  -0.427  -5.582  1.00 10.00           O  
ATOM    366  CB  GLN A  22      27.119   1.486  -3.086  1.00 10.00           C  
ATOM    367  CG  GLN A  22      27.875   0.258  -2.544  1.00 10.00           C  
ATOM    368  CD  GLN A  22      29.311   0.168  -3.056  1.00 10.00           C  
ATOM    369  OE1 GLN A  22      30.248   0.541  -2.360  1.00 10.00           O  
ATOM    370  NE2 GLN A  22      29.504  -0.331  -4.272  1.00 10.00           N  
ATOM    371  OXT GLN A  22      26.786   1.618  -6.403  1.00 10.00           O  
ATOM    372  H   GLN A  22      25.276  -0.205  -2.779  1.00 10.00           H  
ATOM    373  HA  GLN A  22      25.522   2.120  -4.355  1.00 10.00           H  
ATOM    374  HB2 GLN A  22      27.831   2.225  -3.459  1.00 10.00           H  
ATOM    375  HB3 GLN A  22      26.591   1.941  -2.247  1.00 10.00           H  
ATOM    376  HG2 GLN A  22      27.929   0.351  -1.457  1.00 10.00           H  
ATOM    377  HG3 GLN A  22      27.354  -0.672  -2.766  1.00 10.00           H  
ATOM    378 HE21 GLN A  22      28.710  -0.627  -4.834  1.00 10.00           H  
ATOM    379 HE22 GLN A  22      30.445  -0.400  -4.625  1.00 10.00           H  
TER     380      GLN A  22                                                      
ENDMDL                                                                          
MODEL       10                                                                  
ATOM      1  N   PHE A   1      -3.865   7.375  -0.235  1.00 10.00           N  
ATOM      2  CA  PHE A   1      -2.600   7.263   0.513  1.00 10.00           C  
ATOM      3  C   PHE A   1      -2.836   6.607   1.874  1.00 10.00           C  
ATOM      4  O   PHE A   1      -3.851   6.870   2.515  1.00 10.00           O  
ATOM      5  CB  PHE A   1      -1.953   8.642   0.698  1.00 10.00           C  
ATOM      6  CG  PHE A   1      -0.702   8.617   1.554  1.00 10.00           C  
ATOM      7  CD1 PHE A   1       0.512   8.163   1.006  1.00 10.00           C  
ATOM      8  CD2 PHE A   1      -0.781   8.909   2.929  1.00 10.00           C  
ATOM      9  CE1 PHE A   1       1.646   8.026   1.824  1.00 10.00           C  
ATOM     10  CE2 PHE A   1       0.352   8.763   3.748  1.00 10.00           C  
ATOM     11  CZ  PHE A   1       1.565   8.322   3.196  1.00 10.00           C  
ATOM     12  H1  PHE A   1      -4.242   6.451  -0.397  1.00 10.00           H  
ATOM     13  H2  PHE A   1      -3.710   7.841  -1.117  1.00 10.00           H  
ATOM     14  H3  PHE A   1      -4.522   7.900   0.325  1.00 10.00           H  
ATOM     15  HA  PHE A   1      -1.923   6.638  -0.071  1.00 10.00           H  
ATOM     16  HB2 PHE A   1      -1.701   9.048  -0.283  1.00 10.00           H  
ATOM     17  HB3 PHE A   1      -2.681   9.312   1.158  1.00 10.00           H  
ATOM     18  HD1 PHE A   1       0.576   7.917  -0.044  1.00 10.00           H  
ATOM     19  HD2 PHE A   1      -1.716   9.231   3.366  1.00 10.00           H  
ATOM     20  HE1 PHE A   1       2.579   7.698   1.389  1.00 10.00           H  
ATOM     21  HE2 PHE A   1       0.290   8.997   4.800  1.00 10.00           H  
ATOM     22  HZ  PHE A   1       2.436   8.220   3.826  1.00 10.00           H  
ATOM     23  N   VAL A   2      -1.888   5.778   2.322  1.00 10.00           N  
ATOM     24  CA  VAL A   2      -1.868   5.192   3.653  1.00 10.00           C  
ATOM     25  C   VAL A   2      -0.407   5.225   4.119  1.00 10.00           C  
ATOM     26  O   VAL A   2       0.469   4.837   3.345  1.00 10.00           O  
ATOM     27  CB  VAL A   2      -2.405   3.747   3.600  1.00 10.00           C  
ATOM     28  CG1 VAL A   2      -2.402   3.097   4.990  1.00 10.00           C  
ATOM     29  CG2 VAL A   2      -3.836   3.686   3.046  1.00 10.00           C  
ATOM     30  H   VAL A   2      -1.057   5.624   1.765  1.00 10.00           H  
ATOM     31  HA  VAL A   2      -2.503   5.781   4.313  1.00 10.00           H  
ATOM     32  HB  VAL A   2      -1.767   3.154   2.943  1.00 10.00           H  
ATOM     33 HG11 VAL A   2      -2.766   2.071   4.916  1.00 10.00           H  
ATOM     34 HG12 VAL A   2      -1.394   3.069   5.405  1.00 10.00           H  
ATOM     35 HG13 VAL A   2      -3.054   3.652   5.664  1.00 10.00           H  
ATOM     36 HG21 VAL A   2      -3.857   4.004   2.004  1.00 10.00           H  
ATOM     37 HG22 VAL A   2      -4.207   2.663   3.094  1.00 10.00           H  
ATOM     38 HG23 VAL A   2      -4.491   4.329   3.634  1.00 10.00           H  
ATOM     39  N   PRO A   3      -0.103   5.664   5.352  1.00 10.00           N  
ATOM     40  CA  PRO A   3       1.244   5.603   5.902  1.00 10.00           C  
ATOM     41  C   PRO A   3       1.547   4.159   6.325  1.00 10.00           C  
ATOM     42  O   PRO A   3       1.796   3.889   7.496  1.00 10.00           O  
ATOM     43  CB  PRO A   3       1.218   6.584   7.081  1.00 10.00           C  
ATOM     44  CG  PRO A   3      -0.219   6.467   7.590  1.00 10.00           C  
ATOM     45  CD  PRO A   3      -1.027   6.253   6.310  1.00 10.00           C  
ATOM     46  HA  PRO A   3       1.994   5.925   5.178  1.00 10.00           H  
ATOM     47  HB2 PRO A   3       1.944   6.360   7.862  1.00 10.00           H  
ATOM     48  HB3 PRO A   3       1.380   7.596   6.709  1.00 10.00           H  
ATOM     49  HG2 PRO A   3      -0.304   5.583   8.227  1.00 10.00           H  
ATOM     50  HG3 PRO A   3      -0.538   7.354   8.140  1.00 10.00           H  
ATOM     51  HD2 PRO A   3      -1.877   5.604   6.521  1.00 10.00           H  
ATOM     52  HD3 PRO A   3      -1.374   7.216   5.933  1.00 10.00           H  
ATOM     53  N   ILE A   4       1.559   3.236   5.359  1.00 10.00           N  
ATOM     54  CA  ILE A   4       1.589   1.792   5.557  1.00 10.00           C  
ATOM     55  C   ILE A   4       2.575   1.332   6.624  1.00 10.00           C  
ATOM     56  O   ILE A   4       2.203   0.670   7.591  1.00 10.00           O  
ATOM     57  CB  ILE A   4       1.809   1.057   4.221  1.00 10.00           C  
ATOM     58  CG1 ILE A   4       3.117   1.343   3.447  1.00 10.00           C  
ATOM     59  CG2 ILE A   4       0.593   1.224   3.299  1.00 10.00           C  
ATOM     60  CD1 ILE A   4       3.413   2.806   3.084  1.00 10.00           C  
ATOM     61  H   ILE A   4       1.455   3.561   4.407  1.00 10.00           H  
ATOM     62  HA  ILE A   4       0.607   1.522   5.943  1.00 10.00           H  
ATOM     63  HB  ILE A   4       1.854   0.004   4.493  1.00 10.00           H  
ATOM     64 HG12 ILE A   4       3.963   0.942   4.002  1.00 10.00           H  
ATOM     65 HG13 ILE A   4       3.071   0.782   2.512  1.00 10.00           H  
ATOM     66 HG21 ILE A   4      -0.317   0.942   3.829  1.00 10.00           H  
ATOM     67 HG22 ILE A   4       0.501   2.253   2.959  1.00 10.00           H  
ATOM     68 HG23 ILE A   4       0.699   0.576   2.428  1.00 10.00           H  
ATOM     69 HD11 ILE A   4       2.559   3.262   2.585  1.00 10.00           H  
ATOM     70 HD12 ILE A   4       3.688   3.392   3.961  1.00 10.00           H  
ATOM     71 HD13 ILE A   4       4.257   2.837   2.396  1.00 10.00           H  
ATOM     72  N   PHE A   5       3.829   1.718   6.434  1.00 10.00           N  
ATOM     73  CA  PHE A   5       4.895   1.553   7.411  1.00 10.00           C  
ATOM     74  C   PHE A   5       5.488   2.932   7.667  1.00 10.00           C  
ATOM     75  O   PHE A   5       6.676   3.045   7.943  1.00 10.00           O  
ATOM     76  CB  PHE A   5       5.968   0.595   6.867  1.00 10.00           C  
ATOM     77  CG  PHE A   5       5.452  -0.697   6.257  1.00 10.00           C  
ATOM     78  CD1 PHE A   5       4.492  -1.472   6.936  1.00 10.00           C  
ATOM     79  CD2 PHE A   5       5.929  -1.124   5.003  1.00 10.00           C  
ATOM     80  CE1 PHE A   5       3.980  -2.638   6.344  1.00 10.00           C  
ATOM     81  CE2 PHE A   5       5.416  -2.292   4.412  1.00 10.00           C  
ATOM     82  CZ  PHE A   5       4.437  -3.046   5.081  1.00 10.00           C  
ATOM     83  H   PHE A   5       3.991   2.291   5.618  1.00 10.00           H  
ATOM     84  HA  PHE A   5       4.510   1.169   8.358  1.00 10.00           H  
ATOM     85  HB2 PHE A   5       6.543   1.131   6.110  1.00 10.00           H  
ATOM     86  HB3 PHE A   5       6.653   0.346   7.678  1.00 10.00           H  
ATOM     87  HD1 PHE A   5       4.127  -1.166   7.907  1.00 10.00           H  
ATOM     88  HD2 PHE A   5       6.693  -0.564   4.486  1.00 10.00           H  
ATOM     89  HE1 PHE A   5       3.229  -3.218   6.862  1.00 10.00           H  
ATOM     90  HE2 PHE A   5       5.779  -2.613   3.446  1.00 10.00           H  
ATOM     91  HZ  PHE A   5       4.042  -3.944   4.626  1.00 10.00           H  
ATOM     92  N   THR A   6       4.654   3.971   7.532  1.00 10.00           N  
ATOM     93  CA  THR A   6       5.084   5.363   7.470  1.00 10.00           C  
ATOM     94  C   THR A   6       5.909   5.551   6.192  1.00 10.00           C  
ATOM     95  O   THR A   6       7.084   5.190   6.136  1.00 10.00           O  
ATOM     96  CB  THR A   6       5.821   5.799   8.747  1.00 10.00           C  
ATOM     97  OG1 THR A   6       5.016   5.489   9.864  1.00 10.00           O  
ATOM     98  CG2 THR A   6       6.076   7.309   8.754  1.00 10.00           C  
ATOM     99  H   THR A   6       3.669   3.757   7.376  1.00 10.00           H  
ATOM    100  HA  THR A   6       4.184   5.972   7.394  1.00 10.00           H  
ATOM    101  HB  THR A   6       6.783   5.293   8.844  1.00 10.00           H  
ATOM    102  HG1 THR A   6       4.836   4.546   9.857  1.00 10.00           H  
ATOM    103 HG21 THR A   6       6.730   7.589   7.928  1.00 10.00           H  
ATOM    104 HG22 THR A   6       5.133   7.849   8.671  1.00 10.00           H  
ATOM    105 HG23 THR A   6       6.558   7.586   9.692  1.00 10.00           H  
ATOM    106  N   TYR A   7       5.285   6.090   5.139  1.00 10.00           N  
ATOM    107  CA  TYR A   7       5.884   6.139   3.809  1.00 10.00           C  
ATOM    108  C   TYR A   7       7.306   6.698   3.815  1.00 10.00           C  
ATOM    109  O   TYR A   7       8.173   6.172   3.129  1.00 10.00           O  
ATOM    110  CB  TYR A   7       4.988   6.910   2.837  1.00 10.00           C  
ATOM    111  CG  TYR A   7       5.600   7.029   1.455  1.00 10.00           C  
ATOM    112  CD1 TYR A   7       5.718   5.881   0.648  1.00 10.00           C  
ATOM    113  CD2 TYR A   7       6.273   8.210   1.087  1.00 10.00           C  
ATOM    114  CE1 TYR A   7       6.517   5.908  -0.508  1.00 10.00           C  
ATOM    115  CE2 TYR A   7       7.071   8.236  -0.069  1.00 10.00           C  
ATOM    116  CZ  TYR A   7       7.203   7.083  -0.860  1.00 10.00           C  
ATOM    117  OH  TYR A   7       8.019   7.105  -1.952  1.00 10.00           O  
ATOM    118  H   TYR A   7       4.324   6.378   5.235  1.00 10.00           H  
ATOM    119  HA  TYR A   7       5.954   5.112   3.459  1.00 10.00           H  
ATOM    120  HB2 TYR A   7       4.034   6.388   2.758  1.00 10.00           H  
ATOM    121  HB3 TYR A   7       4.804   7.908   3.236  1.00 10.00           H  
ATOM    122  HD1 TYR A   7       5.226   4.963   0.935  1.00 10.00           H  
ATOM    123  HD2 TYR A   7       6.215   9.090   1.711  1.00 10.00           H  
ATOM    124  HE1 TYR A   7       6.614   5.016  -1.109  1.00 10.00           H  
ATOM    125  HE2 TYR A   7       7.602   9.137  -0.341  1.00 10.00           H  
ATOM    126  HH  TYR A   7       8.031   6.275  -2.431  1.00 10.00           H  
ATOM    127  N   GLY A   8       7.557   7.743   4.603  1.00 10.00           N  
ATOM    128  CA  GLY A   8       8.893   8.301   4.763  1.00 10.00           C  
ATOM    129  C   GLY A   8       9.906   7.235   5.198  1.00 10.00           C  
ATOM    130  O   GLY A   8      11.006   7.152   4.654  1.00 10.00           O  
ATOM    131  H   GLY A   8       6.790   8.121   5.135  1.00 10.00           H  
ATOM    132  HA2 GLY A   8       9.214   8.741   3.818  1.00 10.00           H  
ATOM    133  HA3 GLY A   8       8.862   9.084   5.520  1.00 10.00           H  
ATOM    134  N   GLU A   9       9.533   6.405   6.177  1.00 10.00           N  
ATOM    135  CA  GLU A   9      10.395   5.345   6.676  1.00 10.00           C  
ATOM    136  C   GLU A   9      10.596   4.307   5.576  1.00 10.00           C  
ATOM    137  O   GLU A   9      11.720   3.875   5.344  1.00 10.00           O  
ATOM    138  CB  GLU A   9       9.797   4.734   7.954  1.00 10.00           C  
ATOM    139  CG  GLU A   9      10.716   3.696   8.618  1.00 10.00           C  
ATOM    140  CD  GLU A   9      12.026   4.302   9.115  1.00 10.00           C  
ATOM    141  OE1 GLU A   9      11.947   5.157  10.026  1.00 10.00           O  
ATOM    142  OE2 GLU A   9      13.082   3.915   8.571  1.00 10.00           O  
ATOM    143  H   GLU A   9       8.553   6.372   6.437  1.00 10.00           H  
ATOM    144  HA  GLU A   9      11.363   5.782   6.919  1.00 10.00           H  
ATOM    145  HB2 GLU A   9       9.590   5.526   8.673  1.00 10.00           H  
ATOM    146  HB3 GLU A   9       8.861   4.237   7.706  1.00 10.00           H  
ATOM    147  HG2 GLU A   9      10.195   3.272   9.477  1.00 10.00           H  
ATOM    148  HG3 GLU A   9      10.933   2.885   7.921  1.00 10.00           H  
ATOM    149  N   LEU A  10       9.521   3.923   4.880  1.00 10.00           N  
ATOM    150  CA  LEU A  10       9.620   3.001   3.750  1.00 10.00           C  
ATOM    151  C   LEU A  10      10.618   3.545   2.720  1.00 10.00           C  
ATOM    152  O   LEU A  10      11.555   2.857   2.322  1.00 10.00           O  
ATOM    153  CB  LEU A  10       8.224   2.760   3.151  1.00 10.00           C  
ATOM    154  CG  LEU A  10       8.108   1.485   2.292  1.00 10.00           C  
ATOM    155  CD1 LEU A  10       6.633   1.262   1.943  1.00 10.00           C  
ATOM    156  CD2 LEU A  10       8.903   1.545   0.982  1.00 10.00           C  
ATOM    157  H   LEU A  10       8.620   4.318   5.133  1.00 10.00           H  
ATOM    158  HA  LEU A  10      10.000   2.053   4.135  1.00 10.00           H  
ATOM    159  HB2 LEU A  10       7.527   2.652   3.983  1.00 10.00           H  
ATOM    160  HB3 LEU A  10       7.913   3.623   2.563  1.00 10.00           H  
ATOM    161  HG  LEU A  10       8.448   0.627   2.873  1.00 10.00           H  
ATOM    162 HD11 LEU A  10       6.515   0.322   1.402  1.00 10.00           H  
ATOM    163 HD12 LEU A  10       6.041   1.211   2.855  1.00 10.00           H  
ATOM    164 HD13 LEU A  10       6.271   2.080   1.321  1.00 10.00           H  
ATOM    165 HD21 LEU A  10       9.962   1.392   1.173  1.00 10.00           H  
ATOM    166 HD22 LEU A  10       8.574   0.748   0.315  1.00 10.00           H  
ATOM    167 HD23 LEU A  10       8.749   2.505   0.487  1.00 10.00           H  
ATOM    168  N   GLN A  11      10.437   4.799   2.305  1.00 10.00           N  
ATOM    169  CA  GLN A  11      11.299   5.472   1.347  1.00 10.00           C  
ATOM    170  C   GLN A  11      12.746   5.442   1.831  1.00 10.00           C  
ATOM    171  O   GLN A  11      13.644   5.138   1.048  1.00 10.00           O  
ATOM    172  CB  GLN A  11      10.774   6.897   1.105  1.00 10.00           C  
ATOM    173  CG  GLN A  11      11.445   7.626  -0.071  1.00 10.00           C  
ATOM    174  CD  GLN A  11      12.675   8.441   0.331  1.00 10.00           C  
ATOM    175  OE1 GLN A  11      12.569   9.633   0.597  1.00 10.00           O  
ATOM    176  NE2 GLN A  11      13.849   7.821   0.361  1.00 10.00           N  
ATOM    177  H   GLN A  11       9.660   5.319   2.689  1.00 10.00           H  
ATOM    178  HA  GLN A  11      11.242   4.914   0.411  1.00 10.00           H  
ATOM    179  HB2 GLN A  11       9.714   6.812   0.862  1.00 10.00           H  
ATOM    180  HB3 GLN A  11      10.864   7.499   2.009  1.00 10.00           H  
ATOM    181  HG2 GLN A  11      11.698   6.919  -0.863  1.00 10.00           H  
ATOM    182  HG3 GLN A  11      10.719   8.330  -0.477  1.00 10.00           H  
ATOM    183 HE21 GLN A  11      13.906   6.821   0.203  1.00 10.00           H  
ATOM    184 HE22 GLN A  11      14.689   8.350   0.588  1.00 10.00           H  
ATOM    185  N   ARG A  12      12.990   5.764   3.101  1.00 10.00           N  
ATOM    186  CA  ARG A  12      14.332   5.732   3.665  1.00 10.00           C  
ATOM    187  C   ARG A  12      14.907   4.314   3.669  1.00 10.00           C  
ATOM    188  O   ARG A  12      16.062   4.122   3.296  1.00 10.00           O  
ATOM    189  CB  ARG A  12      14.317   6.355   5.061  1.00 10.00           C  
ATOM    190  CG  ARG A  12      14.263   7.882   4.924  1.00 10.00           C  
ATOM    191  CD  ARG A  12      13.804   8.543   6.227  1.00 10.00           C  
ATOM    192  NE  ARG A  12      14.521   7.988   7.386  1.00 10.00           N  
ATOM    193  CZ  ARG A  12      13.954   7.379   8.439  1.00 10.00           C  
ATOM    194  NH1 ARG A  12      12.642   7.467   8.673  1.00 10.00           N  
ATOM    195  NH2 ARG A  12      14.714   6.655   9.266  1.00 10.00           N  
ATOM    196  H   ARG A  12      12.219   6.065   3.692  1.00 10.00           H  
ATOM    197  HA  ARG A  12      14.986   6.339   3.037  1.00 10.00           H  
ATOM    198  HB2 ARG A  12      13.460   5.984   5.622  1.00 10.00           H  
ATOM    199  HB3 ARG A  12      15.230   6.080   5.593  1.00 10.00           H  
ATOM    200  HG2 ARG A  12      15.255   8.241   4.646  1.00 10.00           H  
ATOM    201  HG3 ARG A  12      13.569   8.158   4.128  1.00 10.00           H  
ATOM    202  HD2 ARG A  12      13.985   9.618   6.169  1.00 10.00           H  
ATOM    203  HD3 ARG A  12      12.729   8.385   6.297  1.00 10.00           H  
ATOM    204  HE  ARG A  12      15.527   7.961   7.306  1.00 10.00           H  
ATOM    205 HH11 ARG A  12      12.059   8.064   8.108  1.00 10.00           H  
ATOM    206 HH12 ARG A  12      12.223   6.907   9.408  1.00 10.00           H  
ATOM    207 HH21 ARG A  12      15.708   6.576   9.106  1.00 10.00           H  
ATOM    208 HH22 ARG A  12      14.288   6.135  10.020  1.00 10.00           H  
ATOM    209  N   MET A  13      14.119   3.311   4.060  1.00 10.00           N  
ATOM    210  CA  MET A  13      14.535   1.917   4.002  1.00 10.00           C  
ATOM    211  C   MET A  13      14.942   1.562   2.569  1.00 10.00           C  
ATOM    212  O   MET A  13      16.004   0.981   2.347  1.00 10.00           O  
ATOM    213  CB  MET A  13      13.404   1.021   4.525  1.00 10.00           C  
ATOM    214  CG  MET A  13      13.815  -0.455   4.586  1.00 10.00           C  
ATOM    215  SD  MET A  13      12.591  -1.578   5.315  1.00 10.00           S  
ATOM    216  CE  MET A  13      11.226  -1.413   4.143  1.00 10.00           C  
ATOM    217  H   MET A  13      13.175   3.518   4.362  1.00 10.00           H  
ATOM    218  HA  MET A  13      15.404   1.794   4.650  1.00 10.00           H  
ATOM    219  HB2 MET A  13      13.133   1.345   5.531  1.00 10.00           H  
ATOM    220  HB3 MET A  13      12.534   1.122   3.881  1.00 10.00           H  
ATOM    221  HG2 MET A  13      14.038  -0.820   3.584  1.00 10.00           H  
ATOM    222  HG3 MET A  13      14.719  -0.537   5.190  1.00 10.00           H  
ATOM    223  HE1 MET A  13      10.842  -0.395   4.162  1.00 10.00           H  
ATOM    224  HE2 MET A  13      11.575  -1.660   3.141  1.00 10.00           H  
ATOM    225  HE3 MET A  13      10.432  -2.100   4.433  1.00 10.00           H  
ATOM    226  N   GLN A  14      14.113   1.937   1.591  1.00 10.00           N  
ATOM    227  CA  GLN A  14      14.426   1.747   0.185  1.00 10.00           C  
ATOM    228  C   GLN A  14      15.734   2.463  -0.165  1.00 10.00           C  
ATOM    229  O   GLN A  14      16.588   1.885  -0.833  1.00 10.00           O  
ATOM    230  CB  GLN A  14      13.255   2.226  -0.681  1.00 10.00           C  
ATOM    231  CG  GLN A  14      13.425   1.777  -2.138  1.00 10.00           C  
ATOM    232  CD  GLN A  14      12.354   2.377  -3.040  1.00 10.00           C  
ATOM    233  OE1 GLN A  14      12.666   3.080  -3.997  1.00 10.00           O  
ATOM    234  NE2 GLN A  14      11.083   2.111  -2.750  1.00 10.00           N  
ATOM    235  H   GLN A  14      13.248   2.406   1.841  1.00 10.00           H  
ATOM    236  HA  GLN A  14      14.555   0.676   0.017  1.00 10.00           H  
ATOM    237  HB2 GLN A  14      12.327   1.806  -0.288  1.00 10.00           H  
ATOM    238  HB3 GLN A  14      13.189   3.313  -0.650  1.00 10.00           H  
ATOM    239  HG2 GLN A  14      14.398   2.097  -2.513  1.00 10.00           H  
ATOM    240  HG3 GLN A  14      13.374   0.689  -2.196  1.00 10.00           H  
ATOM    241 HE21 GLN A  14      10.851   1.530  -1.960  1.00 10.00           H  
ATOM    242 HE22 GLN A  14      10.364   2.498  -3.341  1.00 10.00           H  
ATOM    243  N   GLU A  15      15.899   3.709   0.289  1.00 10.00           N  
ATOM    244  CA  GLU A  15      17.097   4.501   0.051  1.00 10.00           C  
ATOM    245  C   GLU A  15      18.333   3.739   0.534  1.00 10.00           C  
ATOM    246  O   GLU A  15      19.288   3.558  -0.217  1.00 10.00           O  
ATOM    247  CB  GLU A  15      16.952   5.866   0.735  1.00 10.00           C  
ATOM    248  CG  GLU A  15      17.900   6.929   0.170  1.00 10.00           C  
ATOM    249  CD  GLU A  15      17.653   8.283   0.832  1.00 10.00           C  
ATOM    250  OE1 GLU A  15      16.478   8.716   0.817  1.00 10.00           O  
ATOM    251  OE2 GLU A  15      18.636   8.852   1.352  1.00 10.00           O  
ATOM    252  H   GLU A  15      15.151   4.131   0.834  1.00 10.00           H  
ATOM    253  HA  GLU A  15      17.172   4.670  -1.023  1.00 10.00           H  
ATOM    254  HB2 GLU A  15      15.936   6.218   0.576  1.00 10.00           H  
ATOM    255  HB3 GLU A  15      17.127   5.779   1.807  1.00 10.00           H  
ATOM    256  HG2 GLU A  15      18.934   6.625   0.339  1.00 10.00           H  
ATOM    257  HG3 GLU A  15      17.734   7.036  -0.902  1.00 10.00           H  
ATOM    258  N   LYS A  16      18.301   3.268   1.783  1.00 10.00           N  
ATOM    259  CA  LYS A  16      19.368   2.460   2.357  1.00 10.00           C  
ATOM    260  C   LYS A  16      19.600   1.207   1.509  1.00 10.00           C  
ATOM    261  O   LYS A  16      20.741   0.873   1.189  1.00 10.00           O  
ATOM    262  CB  LYS A  16      19.026   2.094   3.807  1.00 10.00           C  
ATOM    263  CG  LYS A  16      19.014   3.331   4.717  1.00 10.00           C  
ATOM    264  CD  LYS A  16      18.530   2.943   6.120  1.00 10.00           C  
ATOM    265  CE  LYS A  16      18.370   4.171   7.025  1.00 10.00           C  
ATOM    266  NZ  LYS A  16      19.650   4.866   7.244  1.00 10.00           N  
ATOM    267  H   LYS A  16      17.466   3.436   2.338  1.00 10.00           H  
ATOM    268  HA  LYS A  16      20.287   3.047   2.361  1.00 10.00           H  
ATOM    269  HB2 LYS A  16      18.053   1.605   3.838  1.00 10.00           H  
ATOM    270  HB3 LYS A  16      19.777   1.398   4.183  1.00 10.00           H  
ATOM    271  HG2 LYS A  16      20.023   3.742   4.762  1.00 10.00           H  
ATOM    272  HG3 LYS A  16      18.349   4.089   4.306  1.00 10.00           H  
ATOM    273  HD2 LYS A  16      17.556   2.456   6.035  1.00 10.00           H  
ATOM    274  HD3 LYS A  16      19.231   2.239   6.572  1.00 10.00           H  
ATOM    275  HE2 LYS A  16      17.656   4.864   6.578  1.00 10.00           H  
ATOM    276  HE3 LYS A  16      17.979   3.847   7.992  1.00 10.00           H  
ATOM    277  HZ1 LYS A  16      20.318   4.230   7.655  1.00 10.00           H  
ATOM    278  HZ2 LYS A  16      20.009   5.205   6.363  1.00 10.00           H  
ATOM    279  HZ3 LYS A  16      19.509   5.649   7.867  1.00 10.00           H  
ATOM    280  N   GLU A  17      18.522   0.500   1.157  1.00 10.00           N  
ATOM    281  CA  GLU A  17      18.587  -0.708   0.350  1.00 10.00           C  
ATOM    282  C   GLU A  17      19.355  -0.444  -0.949  1.00 10.00           C  
ATOM    283  O   GLU A  17      20.360  -1.102  -1.211  1.00 10.00           O  
ATOM    284  CB  GLU A  17      17.169  -1.246   0.102  1.00 10.00           C  
ATOM    285  CG  GLU A  17      17.172  -2.625  -0.566  1.00 10.00           C  
ATOM    286  CD  GLU A  17      15.747  -3.128  -0.774  1.00 10.00           C  
ATOM    287  OE1 GLU A  17      15.043  -2.506  -1.601  1.00 10.00           O  
ATOM    288  OE2 GLU A  17      15.383  -4.112  -0.095  1.00 10.00           O  
ATOM    289  H   GLU A  17      17.611   0.822   1.470  1.00 10.00           H  
ATOM    290  HA  GLU A  17      19.134  -1.461   0.919  1.00 10.00           H  
ATOM    291  HB2 GLU A  17      16.649  -1.331   1.059  1.00 10.00           H  
ATOM    292  HB3 GLU A  17      16.615  -0.558  -0.534  1.00 10.00           H  
ATOM    293  HG2 GLU A  17      17.661  -2.569  -1.539  1.00 10.00           H  
ATOM    294  HG3 GLU A  17      17.716  -3.334   0.059  1.00 10.00           H  
ATOM    295  N   ARG A  18      18.903   0.519  -1.758  1.00 10.00           N  
ATOM    296  CA  ARG A  18      19.567   0.814  -3.023  1.00 10.00           C  
ATOM    297  C   ARG A  18      20.978   1.361  -2.795  1.00 10.00           C  
ATOM    298  O   ARG A  18      21.886   1.036  -3.552  1.00 10.00           O  
ATOM    299  CB  ARG A  18      18.713   1.711  -3.932  1.00 10.00           C  
ATOM    300  CG  ARG A  18      18.499   3.136  -3.406  1.00 10.00           C  
ATOM    301  CD  ARG A  18      17.697   4.011  -4.376  1.00 10.00           C  
ATOM    302  NE  ARG A  18      16.337   3.497  -4.612  1.00 10.00           N  
ATOM    303  CZ  ARG A  18      15.939   2.771  -5.669  1.00 10.00           C  
ATOM    304  NH1 ARG A  18      16.823   2.326  -6.569  1.00 10.00           N  
ATOM    305  NH2 ARG A  18      14.642   2.488  -5.823  1.00 10.00           N  
ATOM    306  H   ARG A  18      18.083   1.052  -1.484  1.00 10.00           H  
ATOM    307  HA  ARG A  18      19.679  -0.133  -3.556  1.00 10.00           H  
ATOM    308  HB2 ARG A  18      19.211   1.771  -4.900  1.00 10.00           H  
ATOM    309  HB3 ARG A  18      17.744   1.228  -4.069  1.00 10.00           H  
ATOM    310  HG2 ARG A  18      17.970   3.087  -2.459  1.00 10.00           H  
ATOM    311  HG3 ARG A  18      19.462   3.621  -3.241  1.00 10.00           H  
ATOM    312  HD2 ARG A  18      17.596   5.000  -3.925  1.00 10.00           H  
ATOM    313  HD3 ARG A  18      18.245   4.143  -5.309  1.00 10.00           H  
ATOM    314  HE  ARG A  18      15.633   3.782  -3.945  1.00 10.00           H  
ATOM    315 HH11 ARG A  18      17.805   2.512  -6.437  1.00 10.00           H  
ATOM    316 HH12 ARG A  18      16.525   1.785  -7.366  1.00 10.00           H  
ATOM    317 HH21 ARG A  18      13.956   2.838  -5.157  1.00 10.00           H  
ATOM    318 HH22 ARG A  18      14.319   1.945  -6.608  1.00 10.00           H  
ATOM    319  N   ASN A  19      21.178   2.180  -1.756  1.00 10.00           N  
ATOM    320  CA  ASN A  19      22.487   2.725  -1.421  1.00 10.00           C  
ATOM    321  C   ASN A  19      23.497   1.608  -1.164  1.00 10.00           C  
ATOM    322  O   ASN A  19      24.617   1.665  -1.669  1.00 10.00           O  
ATOM    323  CB  ASN A  19      22.388   3.660  -0.212  1.00 10.00           C  
ATOM    324  CG  ASN A  19      23.764   4.102   0.274  1.00 10.00           C  
ATOM    325  OD1 ASN A  19      24.158   3.796   1.394  1.00 10.00           O  
ATOM    326  ND2 ASN A  19      24.512   4.824  -0.555  1.00 10.00           N  
ATOM    327  H   ASN A  19      20.388   2.439  -1.174  1.00 10.00           H  
ATOM    328  HA  ASN A  19      22.839   3.308  -2.273  1.00 10.00           H  
ATOM    329  HB2 ASN A  19      21.798   4.540  -0.474  1.00 10.00           H  
ATOM    330  HB3 ASN A  19      21.894   3.139   0.607  1.00 10.00           H  
ATOM    331 HD21 ASN A  19      24.188   5.048  -1.484  1.00 10.00           H  
ATOM    332 HD22 ASN A  19      25.421   5.119  -0.236  1.00 10.00           H  
ATOM    333  N   LYS A  20      23.115   0.589  -0.391  1.00 10.00           N  
ATOM    334  CA  LYS A  20      23.949  -0.596  -0.247  1.00 10.00           C  
ATOM    335  C   LYS A  20      24.069  -1.310  -1.596  1.00 10.00           C  
ATOM    336  O   LYS A  20      25.172  -1.605  -2.052  1.00 10.00           O  
ATOM    337  CB  LYS A  20      23.381  -1.522   0.835  1.00 10.00           C  
ATOM    338  CG  LYS A  20      23.518  -0.886   2.226  1.00 10.00           C  
ATOM    339  CD  LYS A  20      23.149  -1.865   3.351  1.00 10.00           C  
ATOM    340  CE  LYS A  20      21.708  -2.383   3.266  1.00 10.00           C  
ATOM    341  NZ  LYS A  20      20.730  -1.282   3.257  1.00 10.00           N  
ATOM    342  H   LYS A  20      22.189   0.597   0.029  1.00 10.00           H  
ATOM    343  HA  LYS A  20      24.952  -0.291   0.055  1.00 10.00           H  
ATOM    344  HB2 LYS A  20      22.334  -1.735   0.613  1.00 10.00           H  
ATOM    345  HB3 LYS A  20      23.943  -2.457   0.821  1.00 10.00           H  
ATOM    346  HG2 LYS A  20      24.558  -0.589   2.371  1.00 10.00           H  
ATOM    347  HG3 LYS A  20      22.907   0.015   2.287  1.00 10.00           H  
ATOM    348  HD2 LYS A  20      23.830  -2.718   3.318  1.00 10.00           H  
ATOM    349  HD3 LYS A  20      23.288  -1.359   4.309  1.00 10.00           H  
ATOM    350  HE2 LYS A  20      21.577  -2.987   2.367  1.00 10.00           H  
ATOM    351  HE3 LYS A  20      21.509  -3.019   4.130  1.00 10.00           H  
ATOM    352  HZ1 LYS A  20      20.836  -0.728   4.095  1.00 10.00           H  
ATOM    353  HZ2 LYS A  20      20.889  -0.696   2.447  1.00 10.00           H  
ATOM    354  HZ3 LYS A  20      19.793  -1.658   3.218  1.00 10.00           H  
ATOM    355  N   GLY A  21      22.937  -1.579  -2.249  1.00 10.00           N  
ATOM    356  CA  GLY A  21      22.879  -2.300  -3.512  1.00 10.00           C  
ATOM    357  C   GLY A  21      23.299  -1.448  -4.713  1.00 10.00           C  
ATOM    358  O   GLY A  21      22.579  -1.398  -5.708  1.00 10.00           O  
ATOM    359  H   GLY A  21      22.058  -1.288  -1.834  1.00 10.00           H  
ATOM    360  HA2 GLY A  21      23.522  -3.180  -3.463  1.00 10.00           H  
ATOM    361  HA3 GLY A  21      21.853  -2.637  -3.664  1.00 10.00           H  
ATOM    362  N   GLN A  22      24.480  -0.824  -4.647  1.00 10.00           N  
ATOM    363  CA  GLN A  22      25.113  -0.157  -5.778  1.00 10.00           C  
ATOM    364  C   GLN A  22      26.112  -1.115  -6.429  1.00 10.00           C  
ATOM    365  O   GLN A  22      26.141  -1.147  -7.679  1.00 10.00           O  
ATOM    366  CB  GLN A  22      25.810   1.129  -5.314  1.00 10.00           C  
ATOM    367  CG  GLN A  22      24.787   2.222  -4.984  1.00 10.00           C  
ATOM    368  CD  GLN A  22      25.470   3.507  -4.534  1.00 10.00           C  
ATOM    369  OE1 GLN A  22      25.681   4.419  -5.327  1.00 10.00           O  
ATOM    370  NE2 GLN A  22      25.825   3.599  -3.257  1.00 10.00           N  
ATOM    371  OXT GLN A  22      26.838  -1.790  -5.667  1.00 10.00           O  
ATOM    372  H   GLN A  22      25.032  -0.961  -3.807  1.00 10.00           H  
ATOM    373  HA  GLN A  22      24.369   0.113  -6.529  1.00 10.00           H  
ATOM    374  HB2 GLN A  22      26.430   0.922  -4.440  1.00 10.00           H  
ATOM    375  HB3 GLN A  22      26.450   1.495  -6.118  1.00 10.00           H  
ATOM    376  HG2 GLN A  22      24.190   2.436  -5.871  1.00 10.00           H  
ATOM    377  HG3 GLN A  22      24.122   1.874  -4.199  1.00 10.00           H  
ATOM    378 HE21 GLN A  22      25.610   2.833  -2.622  1.00 10.00           H  
ATOM    379 HE22 GLN A  22      26.320   4.417  -2.942  1.00 10.00           H  
TER     380      GLN A  22                                                      
ENDMDL                                                                          
MODEL       11                                                                  
ATOM      1  N   PHE A   1      -0.446   7.871  -0.721  1.00 10.00           N  
ATOM      2  CA  PHE A   1       0.462   6.918  -0.056  1.00 10.00           C  
ATOM      3  C   PHE A   1      -0.280   6.099   1.002  1.00 10.00           C  
ATOM      4  O   PHE A   1      -1.356   6.490   1.447  1.00 10.00           O  
ATOM      5  CB  PHE A   1       1.665   7.642   0.566  1.00 10.00           C  
ATOM      6  CG  PHE A   1       1.311   8.668   1.628  1.00 10.00           C  
ATOM      7  CD1 PHE A   1       1.091   8.267   2.960  1.00 10.00           C  
ATOM      8  CD2 PHE A   1       1.153  10.022   1.275  1.00 10.00           C  
ATOM      9  CE1 PHE A   1       0.701   9.209   3.927  1.00 10.00           C  
ATOM     10  CE2 PHE A   1       0.772  10.965   2.245  1.00 10.00           C  
ATOM     11  CZ  PHE A   1       0.542  10.559   3.570  1.00 10.00           C  
ATOM     12  H1  PHE A   1       0.053   8.413  -1.410  1.00 10.00           H  
ATOM     13  H2  PHE A   1      -0.841   8.482  -0.020  1.00 10.00           H  
ATOM     14  H3  PHE A   1      -1.198   7.360  -1.162  1.00 10.00           H  
ATOM     15  HA  PHE A   1       0.835   6.234  -0.819  1.00 10.00           H  
ATOM     16  HB2 PHE A   1       2.320   6.895   1.011  1.00 10.00           H  
ATOM     17  HB3 PHE A   1       2.226   8.133  -0.230  1.00 10.00           H  
ATOM     18  HD1 PHE A   1       1.203   7.231   3.242  1.00 10.00           H  
ATOM     19  HD2 PHE A   1       1.314  10.341   0.255  1.00 10.00           H  
ATOM     20  HE1 PHE A   1       0.514   8.898   4.944  1.00 10.00           H  
ATOM     21  HE2 PHE A   1       0.649  12.003   1.969  1.00 10.00           H  
ATOM     22  HZ  PHE A   1       0.241  11.283   4.312  1.00 10.00           H  
ATOM     23  N   VAL A   2       0.317   4.979   1.421  1.00 10.00           N  
ATOM     24  CA  VAL A   2      -0.176   4.136   2.502  1.00 10.00           C  
ATOM     25  C   VAL A   2       0.896   4.117   3.601  1.00 10.00           C  
ATOM     26  O   VAL A   2       1.996   3.616   3.368  1.00 10.00           O  
ATOM     27  CB  VAL A   2      -0.551   2.743   1.956  1.00 10.00           C  
ATOM     28  CG1 VAL A   2       0.543   2.057   1.123  1.00 10.00           C  
ATOM     29  CG2 VAL A   2      -1.002   1.820   3.095  1.00 10.00           C  
ATOM     30  H   VAL A   2       1.214   4.732   1.032  1.00 10.00           H  
ATOM     31  HA  VAL A   2      -1.103   4.550   2.894  1.00 10.00           H  
ATOM     32  HB  VAL A   2      -1.408   2.880   1.294  1.00 10.00           H  
ATOM     33 HG11 VAL A   2       1.425   1.846   1.724  1.00 10.00           H  
ATOM     34 HG12 VAL A   2       0.158   1.113   0.737  1.00 10.00           H  
ATOM     35 HG13 VAL A   2       0.827   2.678   0.274  1.00 10.00           H  
ATOM     36 HG21 VAL A   2      -0.173   1.624   3.774  1.00 10.00           H  
ATOM     37 HG22 VAL A   2      -1.817   2.286   3.650  1.00 10.00           H  
ATOM     38 HG23 VAL A   2      -1.354   0.874   2.684  1.00 10.00           H  
ATOM     39  N   PRO A   3       0.646   4.691   4.789  1.00 10.00           N  
ATOM     40  CA  PRO A   3       1.682   4.869   5.796  1.00 10.00           C  
ATOM     41  C   PRO A   3       1.886   3.594   6.627  1.00 10.00           C  
ATOM     42  O   PRO A   3       1.887   3.652   7.852  1.00 10.00           O  
ATOM     43  CB  PRO A   3       1.201   6.062   6.631  1.00 10.00           C  
ATOM     44  CG  PRO A   3      -0.319   5.898   6.599  1.00 10.00           C  
ATOM     45  CD  PRO A   3      -0.576   5.377   5.184  1.00 10.00           C  
ATOM     46  HA  PRO A   3       2.628   5.120   5.322  1.00 10.00           H  
ATOM     47  HB2 PRO A   3       1.592   6.082   7.649  1.00 10.00           H  
ATOM     48  HB3 PRO A   3       1.469   6.986   6.120  1.00 10.00           H  
ATOM     49  HG2 PRO A   3      -0.614   5.141   7.328  1.00 10.00           H  
ATOM     50  HG3 PRO A   3      -0.842   6.834   6.798  1.00 10.00           H  
ATOM     51  HD2 PRO A   3      -1.436   4.705   5.186  1.00 10.00           H  
ATOM     52  HD3 PRO A   3      -0.759   6.221   4.517  1.00 10.00           H  
ATOM     53  N   ILE A   4       2.113   2.453   5.970  1.00 10.00           N  
ATOM     54  CA  ILE A   4       2.137   1.123   6.586  1.00 10.00           C  
ATOM     55  C   ILE A   4       2.965   1.076   7.868  1.00 10.00           C  
ATOM     56  O   ILE A   4       2.482   0.652   8.914  1.00 10.00           O  
ATOM     57  CB  ILE A   4       2.577   0.013   5.601  1.00 10.00           C  
ATOM     58  CG1 ILE A   4       3.184   0.487   4.270  1.00 10.00           C  
ATOM     59  CG2 ILE A   4       1.385  -0.902   5.296  1.00 10.00           C  
ATOM     60  CD1 ILE A   4       4.502   1.254   4.407  1.00 10.00           C  
ATOM     61  H   ILE A   4       2.226   2.522   4.966  1.00 10.00           H  
ATOM     62  HA  ILE A   4       1.115   0.939   6.907  1.00 10.00           H  
ATOM     63  HB  ILE A   4       3.323  -0.617   6.090  1.00 10.00           H  
ATOM     64 HG12 ILE A   4       3.399  -0.395   3.668  1.00 10.00           H  
ATOM     65 HG13 ILE A   4       2.465   1.093   3.726  1.00 10.00           H  
ATOM     66 HG21 ILE A   4       0.997  -1.325   6.224  1.00 10.00           H  
ATOM     67 HG22 ILE A   4       0.594  -0.341   4.801  1.00 10.00           H  
ATOM     68 HG23 ILE A   4       1.699  -1.721   4.648  1.00 10.00           H  
ATOM     69 HD11 ILE A   4       4.374   2.227   4.873  1.00 10.00           H  
ATOM     70 HD12 ILE A   4       5.214   0.664   4.979  1.00 10.00           H  
ATOM     71 HD13 ILE A   4       4.905   1.410   3.411  1.00 10.00           H  
ATOM     72  N   PHE A   5       4.217   1.515   7.767  1.00 10.00           N  
ATOM     73  CA  PHE A   5       5.072   1.776   8.917  1.00 10.00           C  
ATOM     74  C   PHE A   5       5.572   3.216   8.830  1.00 10.00           C  
ATOM     75  O   PHE A   5       6.677   3.523   9.269  1.00 10.00           O  
ATOM     76  CB  PHE A   5       6.194   0.732   9.028  1.00 10.00           C  
ATOM     77  CG  PHE A   5       7.103   0.584   7.818  1.00 10.00           C  
ATOM     78  CD1 PHE A   5       6.807  -0.375   6.831  1.00 10.00           C  
ATOM     79  CD2 PHE A   5       8.317   1.293   7.755  1.00 10.00           C  
ATOM     80  CE1 PHE A   5       7.695  -0.586   5.761  1.00 10.00           C  
ATOM     81  CE2 PHE A   5       9.209   1.078   6.689  1.00 10.00           C  
ATOM     82  CZ  PHE A   5       8.897   0.140   5.691  1.00 10.00           C  
ATOM     83  H   PHE A   5       4.518   1.833   6.857  1.00 10.00           H  
ATOM     84  HA  PHE A   5       4.490   1.721   9.839  1.00 10.00           H  
ATOM     85  HB2 PHE A   5       6.806   0.981   9.897  1.00 10.00           H  
ATOM     86  HB3 PHE A   5       5.733  -0.235   9.234  1.00 10.00           H  
ATOM     87  HD1 PHE A   5       5.901  -0.959   6.895  1.00 10.00           H  
ATOM     88  HD2 PHE A   5       8.584   1.980   8.545  1.00 10.00           H  
ATOM     89  HE1 PHE A   5       7.463  -1.319   5.003  1.00 10.00           H  
ATOM     90  HE2 PHE A   5      10.147   1.612   6.648  1.00 10.00           H  
ATOM     91  HZ  PHE A   5       9.593  -0.041   4.885  1.00 10.00           H  
ATOM     92  N   THR A   6       4.729   4.099   8.281  1.00 10.00           N  
ATOM     93  CA  THR A   6       5.025   5.493   7.971  1.00 10.00           C  
ATOM     94  C   THR A   6       5.668   5.570   6.585  1.00 10.00           C  
ATOM     95  O   THR A   6       6.776   5.081   6.370  1.00 10.00           O  
ATOM     96  CB  THR A   6       5.887   6.197   9.037  1.00 10.00           C  
ATOM     97  OG1 THR A   6       5.526   5.785  10.336  1.00 10.00           O  
ATOM     98  CG2 THR A   6       5.735   7.718   8.956  1.00 10.00           C  
ATOM     99  H   THR A   6       3.808   3.757   8.012  1.00 10.00           H  
ATOM    100  HA  THR A   6       4.059   6.000   7.952  1.00 10.00           H  
ATOM    101  HB  THR A   6       6.937   5.954   8.880  1.00 10.00           H  
ATOM    102  HG1 THR A   6       5.994   4.956  10.498  1.00 10.00           H  
ATOM    103 HG21 THR A   6       4.698   8.000   9.142  1.00 10.00           H  
ATOM    104 HG22 THR A   6       6.366   8.182   9.716  1.00 10.00           H  
ATOM    105 HG23 THR A   6       6.040   8.080   7.976  1.00 10.00           H  
ATOM    106  N   TYR A   7       4.971   6.197   5.634  1.00 10.00           N  
ATOM    107  CA  TYR A   7       5.433   6.304   4.256  1.00 10.00           C  
ATOM    108  C   TYR A   7       6.846   6.885   4.173  1.00 10.00           C  
ATOM    109  O   TYR A   7       7.669   6.420   3.390  1.00 10.00           O  
ATOM    110  CB  TYR A   7       4.440   7.121   3.422  1.00 10.00           C  
ATOM    111  CG  TYR A   7       4.946   7.395   2.019  1.00 10.00           C  
ATOM    112  CD1 TYR A   7       5.075   6.329   1.109  1.00 10.00           C  
ATOM    113  CD2 TYR A   7       5.510   8.647   1.712  1.00 10.00           C  
ATOM    114  CE1 TYR A   7       5.765   6.514  -0.101  1.00 10.00           C  
ATOM    115  CE2 TYR A   7       6.218   8.825   0.512  1.00 10.00           C  
ATOM    116  CZ  TYR A   7       6.353   7.757  -0.389  1.00 10.00           C  
ATOM    117  OH  TYR A   7       7.084   7.923  -1.527  1.00 10.00           O  
ATOM    118  H   TYR A   7       4.063   6.562   5.872  1.00 10.00           H  
ATOM    119  HA  TYR A   7       5.475   5.296   3.845  1.00 10.00           H  
ATOM    120  HB2 TYR A   7       3.505   6.566   3.355  1.00 10.00           H  
ATOM    121  HB3 TYR A   7       4.241   8.067   3.925  1.00 10.00           H  
ATOM    122  HD1 TYR A   7       4.670   5.357   1.351  1.00 10.00           H  
ATOM    123  HD2 TYR A   7       5.439   9.465   2.413  1.00 10.00           H  
ATOM    124  HE1 TYR A   7       5.866   5.687  -0.788  1.00 10.00           H  
ATOM    125  HE2 TYR A   7       6.670   9.780   0.288  1.00 10.00           H  
ATOM    126  HH  TYR A   7       6.994   7.176  -2.124  1.00 10.00           H  
ATOM    127  N   GLY A   8       7.136   7.885   5.004  1.00 10.00           N  
ATOM    128  CA  GLY A   8       8.475   8.447   5.123  1.00 10.00           C  
ATOM    129  C   GLY A   8       9.520   7.356   5.369  1.00 10.00           C  
ATOM    130  O   GLY A   8      10.577   7.349   4.742  1.00 10.00           O  
ATOM    131  H   GLY A   8       6.401   8.224   5.603  1.00 10.00           H  
ATOM    132  HA2 GLY A   8       8.721   8.985   4.206  1.00 10.00           H  
ATOM    133  HA3 GLY A   8       8.493   9.147   5.957  1.00 10.00           H  
ATOM    134  N   GLU A   9       9.219   6.414   6.267  1.00 10.00           N  
ATOM    135  CA  GLU A   9      10.119   5.321   6.588  1.00 10.00           C  
ATOM    136  C   GLU A   9      10.183   4.317   5.435  1.00 10.00           C  
ATOM    137  O   GLU A   9      11.253   3.784   5.156  1.00 10.00           O  
ATOM    138  CB  GLU A   9       9.709   4.657   7.904  1.00 10.00           C  
ATOM    139  CG  GLU A   9       9.868   5.631   9.079  1.00 10.00           C  
ATOM    140  CD  GLU A   9       9.664   4.926  10.416  1.00 10.00           C  
ATOM    141  OE1 GLU A   9      10.579   4.157  10.788  1.00 10.00           O  
ATOM    142  OE2 GLU A   9       8.610   5.174  11.040  1.00 10.00           O  
ATOM    143  H   GLU A   9       8.278   6.365   6.638  1.00 10.00           H  
ATOM    144  HA  GLU A   9      11.121   5.728   6.729  1.00 10.00           H  
ATOM    145  HB2 GLU A   9       8.682   4.302   7.847  1.00 10.00           H  
ATOM    146  HB3 GLU A   9      10.361   3.799   8.067  1.00 10.00           H  
ATOM    147  HG2 GLU A   9      10.872   6.051   9.069  1.00 10.00           H  
ATOM    148  HG3 GLU A   9       9.161   6.456   8.990  1.00 10.00           H  
ATOM    149  N   LEU A  10       9.064   4.062   4.749  1.00 10.00           N  
ATOM    150  CA  LEU A  10       9.097   3.251   3.533  1.00 10.00           C  
ATOM    151  C   LEU A  10      10.064   3.871   2.520  1.00 10.00           C  
ATOM    152  O   LEU A  10      10.932   3.186   1.985  1.00 10.00           O  
ATOM    153  CB  LEU A  10       7.692   3.092   2.929  1.00 10.00           C  
ATOM    154  CG  LEU A  10       7.677   2.189   1.679  1.00 10.00           C  
ATOM    155  CD1 LEU A  10       7.789   0.706   2.053  1.00 10.00           C  
ATOM    156  CD2 LEU A  10       6.406   2.434   0.857  1.00 10.00           C  
ATOM    157  H   LEU A  10       8.194   4.490   5.054  1.00 10.00           H  
ATOM    158  HA  LEU A  10       9.483   2.270   3.804  1.00 10.00           H  
ATOM    159  HB2 LEU A  10       7.018   2.684   3.684  1.00 10.00           H  
ATOM    160  HB3 LEU A  10       7.325   4.075   2.639  1.00 10.00           H  
ATOM    161  HG  LEU A  10       8.513   2.436   1.023  1.00 10.00           H  
ATOM    162 HD11 LEU A  10       8.738   0.514   2.550  1.00 10.00           H  
ATOM    163 HD12 LEU A  10       6.973   0.419   2.717  1.00 10.00           H  
ATOM    164 HD13 LEU A  10       7.743   0.097   1.150  1.00 10.00           H  
ATOM    165 HD21 LEU A  10       6.402   1.782  -0.017  1.00 10.00           H  
ATOM    166 HD22 LEU A  10       5.515   2.239   1.450  1.00 10.00           H  
ATOM    167 HD23 LEU A  10       6.385   3.469   0.517  1.00 10.00           H  
ATOM    168  N   GLN A  11       9.914   5.169   2.250  1.00 10.00           N  
ATOM    169  CA  GLN A  11      10.764   5.878   1.309  1.00 10.00           C  
ATOM    170  C   GLN A  11      12.223   5.822   1.775  1.00 10.00           C  
ATOM    171  O   GLN A  11      13.114   5.507   0.991  1.00 10.00           O  
ATOM    172  CB  GLN A  11      10.242   7.311   1.126  1.00 10.00           C  
ATOM    173  CG  GLN A  11      11.009   8.085   0.046  1.00 10.00           C  
ATOM    174  CD  GLN A  11      10.920   7.428  -1.328  1.00 10.00           C  
ATOM    175  OE1 GLN A  11      11.859   6.781  -1.784  1.00 10.00           O  
ATOM    176  NE2 GLN A  11       9.787   7.563  -2.011  1.00 10.00           N  
ATOM    177  H   GLN A  11       9.174   5.681   2.720  1.00 10.00           H  
ATOM    178  HA  GLN A  11      10.687   5.355   0.355  1.00 10.00           H  
ATOM    179  HB2 GLN A  11       9.188   7.272   0.846  1.00 10.00           H  
ATOM    180  HB3 GLN A  11      10.327   7.851   2.070  1.00 10.00           H  
ATOM    181  HG2 GLN A  11      10.607   9.096  -0.018  1.00 10.00           H  
ATOM    182  HG3 GLN A  11      12.057   8.159   0.333  1.00 10.00           H  
ATOM    183 HE21 GLN A  11       8.982   8.043  -1.618  1.00 10.00           H  
ATOM    184 HE22 GLN A  11       9.747   7.183  -2.942  1.00 10.00           H  
ATOM    185  N   ARG A  12      12.473   6.092   3.059  1.00 10.00           N  
ATOM    186  CA  ARG A  12      13.799   5.952   3.646  1.00 10.00           C  
ATOM    187  C   ARG A  12      14.374   4.565   3.343  1.00 10.00           C  
ATOM    188  O   ARG A  12      15.484   4.461   2.828  1.00 10.00           O  
ATOM    189  CB  ARG A  12      13.723   6.203   5.155  1.00 10.00           C  
ATOM    190  CG  ARG A  12      15.101   6.154   5.831  1.00 10.00           C  
ATOM    191  CD  ARG A  12      14.936   6.172   7.355  1.00 10.00           C  
ATOM    192  NE  ARG A  12      14.242   4.960   7.818  1.00 10.00           N  
ATOM    193  CZ  ARG A  12      13.533   4.849   8.950  1.00 10.00           C  
ATOM    194  NH1 ARG A  12      13.514   5.841   9.846  1.00 10.00           N  
ATOM    195  NH2 ARG A  12      12.833   3.735   9.179  1.00 10.00           N  
ATOM    196  H   ARG A  12      11.707   6.389   3.655  1.00 10.00           H  
ATOM    197  HA  ARG A  12      14.450   6.705   3.198  1.00 10.00           H  
ATOM    198  HB2 ARG A  12      13.274   7.180   5.339  1.00 10.00           H  
ATOM    199  HB3 ARG A  12      13.085   5.441   5.592  1.00 10.00           H  
ATOM    200  HG2 ARG A  12      15.639   5.248   5.548  1.00 10.00           H  
ATOM    201  HG3 ARG A  12      15.686   7.017   5.508  1.00 10.00           H  
ATOM    202  HD2 ARG A  12      15.921   6.217   7.824  1.00 10.00           H  
ATOM    203  HD3 ARG A  12      14.372   7.066   7.625  1.00 10.00           H  
ATOM    204  HE  ARG A  12      14.254   4.173   7.185  1.00 10.00           H  
ATOM    205 HH11 ARG A  12      14.069   6.668   9.689  1.00 10.00           H  
ATOM    206 HH12 ARG A  12      12.979   5.752  10.699  1.00 10.00           H  
ATOM    207 HH21 ARG A  12      12.869   2.970   8.522  1.00 10.00           H  
ATOM    208 HH22 ARG A  12      12.196   3.681   9.969  1.00 10.00           H  
ATOM    209  N   MET A  13      13.630   3.500   3.658  1.00 10.00           N  
ATOM    210  CA  MET A  13      14.052   2.133   3.384  1.00 10.00           C  
ATOM    211  C   MET A  13      14.388   1.987   1.897  1.00 10.00           C  
ATOM    212  O   MET A  13      15.479   1.542   1.546  1.00 10.00           O  
ATOM    213  CB  MET A  13      12.964   1.165   3.879  1.00 10.00           C  
ATOM    214  CG  MET A  13      13.300  -0.319   3.674  1.00 10.00           C  
ATOM    215  SD  MET A  13      13.174  -0.995   1.993  1.00 10.00           S  
ATOM    216  CE  MET A  13      11.431  -0.705   1.613  1.00 10.00           C  
ATOM    217  H   MET A  13      12.712   3.642   4.068  1.00 10.00           H  
ATOM    218  HA  MET A  13      14.958   1.939   3.959  1.00 10.00           H  
ATOM    219  HB2 MET A  13      12.848   1.328   4.952  1.00 10.00           H  
ATOM    220  HB3 MET A  13      12.011   1.390   3.408  1.00 10.00           H  
ATOM    221  HG2 MET A  13      14.317  -0.500   4.025  1.00 10.00           H  
ATOM    222  HG3 MET A  13      12.622  -0.905   4.295  1.00 10.00           H  
ATOM    223  HE1 MET A  13      10.811  -1.170   2.377  1.00 10.00           H  
ATOM    224  HE2 MET A  13      11.231   0.364   1.566  1.00 10.00           H  
ATOM    225  HE3 MET A  13      11.209  -1.148   0.645  1.00 10.00           H  
ATOM    226  N   GLN A  14      13.469   2.409   1.024  1.00 10.00           N  
ATOM    227  CA  GLN A  14      13.649   2.369  -0.419  1.00 10.00           C  
ATOM    228  C   GLN A  14      14.972   3.026  -0.831  1.00 10.00           C  
ATOM    229  O   GLN A  14      15.714   2.457  -1.635  1.00 10.00           O  
ATOM    230  CB  GLN A  14      12.430   3.006  -1.104  1.00 10.00           C  
ATOM    231  CG  GLN A  14      12.482   2.843  -2.625  1.00 10.00           C  
ATOM    232  CD  GLN A  14      11.187   3.286  -3.294  1.00 10.00           C  
ATOM    233  OE1 GLN A  14      10.500   2.483  -3.915  1.00 10.00           O  
ATOM    234  NE2 GLN A  14      10.834   4.562  -3.186  1.00 10.00           N  
ATOM    235  H   GLN A  14      12.602   2.786   1.391  1.00 10.00           H  
ATOM    236  HA  GLN A  14      13.694   1.318  -0.707  1.00 10.00           H  
ATOM    237  HB2 GLN A  14      11.526   2.519  -0.733  1.00 10.00           H  
ATOM    238  HB3 GLN A  14      12.379   4.067  -0.870  1.00 10.00           H  
ATOM    239  HG2 GLN A  14      13.305   3.425  -3.037  1.00 10.00           H  
ATOM    240  HG3 GLN A  14      12.633   1.788  -2.856  1.00 10.00           H  
ATOM    241 HE21 GLN A  14      11.409   5.228  -2.672  1.00 10.00           H  
ATOM    242 HE22 GLN A  14       9.980   4.850  -3.633  1.00 10.00           H  
ATOM    243  N   GLU A  15      15.284   4.202  -0.276  1.00 10.00           N  
ATOM    244  CA  GLU A  15      16.564   4.858  -0.514  1.00 10.00           C  
ATOM    245  C   GLU A  15      17.712   3.984   0.003  1.00 10.00           C  
ATOM    246  O   GLU A  15      18.675   3.731  -0.719  1.00 10.00           O  
ATOM    247  CB  GLU A  15      16.584   6.247   0.138  1.00 10.00           C  
ATOM    248  CG  GLU A  15      15.615   7.216  -0.553  1.00 10.00           C  
ATOM    249  CD  GLU A  15      15.534   8.555   0.176  1.00 10.00           C  
ATOM    250  OE1 GLU A  15      16.586   8.990   0.693  1.00 10.00           O  
ATOM    251  OE2 GLU A  15      14.421   9.124   0.204  1.00 10.00           O  
ATOM    252  H   GLU A  15      14.632   4.624   0.382  1.00 10.00           H  
ATOM    253  HA  GLU A  15      16.697   4.988  -1.589  1.00 10.00           H  
ATOM    254  HB2 GLU A  15      16.330   6.168   1.193  1.00 10.00           H  
ATOM    255  HB3 GLU A  15      17.595   6.652   0.059  1.00 10.00           H  
ATOM    256  HG2 GLU A  15      15.952   7.400  -1.574  1.00 10.00           H  
ATOM    257  HG3 GLU A  15      14.616   6.784  -0.596  1.00 10.00           H  
ATOM    258  N   LYS A  16      17.619   3.510   1.247  1.00 10.00           N  
ATOM    259  CA  LYS A  16      18.647   2.669   1.845  1.00 10.00           C  
ATOM    260  C   LYS A  16      18.950   1.442   0.981  1.00 10.00           C  
ATOM    261  O   LYS A  16      20.112   1.052   0.894  1.00 10.00           O  
ATOM    262  CB  LYS A  16      18.288   2.279   3.286  1.00 10.00           C  
ATOM    263  CG  LYS A  16      18.303   3.470   4.256  1.00 10.00           C  
ATOM    264  CD  LYS A  16      19.730   3.930   4.594  1.00 10.00           C  
ATOM    265  CE  LYS A  16      19.694   5.057   5.630  1.00 10.00           C  
ATOM    266  NZ  LYS A  16      21.053   5.528   5.952  1.00 10.00           N  
ATOM    267  H   LYS A  16      16.781   3.711   1.784  1.00 10.00           H  
ATOM    268  HA  LYS A  16      19.568   3.252   1.868  1.00 10.00           H  
ATOM    269  HB2 LYS A  16      17.299   1.826   3.294  1.00 10.00           H  
ATOM    270  HB3 LYS A  16      18.999   1.532   3.642  1.00 10.00           H  
ATOM    271  HG2 LYS A  16      17.745   4.304   3.832  1.00 10.00           H  
ATOM    272  HG3 LYS A  16      17.808   3.158   5.176  1.00 10.00           H  
ATOM    273  HD2 LYS A  16      20.298   3.087   4.994  1.00 10.00           H  
ATOM    274  HD3 LYS A  16      20.231   4.297   3.698  1.00 10.00           H  
ATOM    275  HE2 LYS A  16      19.119   5.897   5.235  1.00 10.00           H  
ATOM    276  HE3 LYS A  16      19.220   4.702   6.546  1.00 10.00           H  
ATOM    277  HZ1 LYS A  16      21.503   5.870   5.114  1.00 10.00           H  
ATOM    278  HZ2 LYS A  16      21.002   6.274   6.631  1.00 10.00           H  
ATOM    279  HZ3 LYS A  16      21.597   4.766   6.333  1.00 10.00           H  
ATOM    280  N   GLU A  17      17.962   0.858   0.294  1.00 10.00           N  
ATOM    281  CA  GLU A  17      18.246  -0.221  -0.652  1.00 10.00           C  
ATOM    282  C   GLU A  17      19.325   0.171  -1.672  1.00 10.00           C  
ATOM    283  O   GLU A  17      20.168  -0.655  -2.017  1.00 10.00           O  
ATOM    284  CB  GLU A  17      16.979  -0.716  -1.365  1.00 10.00           C  
ATOM    285  CG  GLU A  17      15.886  -1.222  -0.414  1.00 10.00           C  
ATOM    286  CD  GLU A  17      16.408  -2.232   0.605  1.00 10.00           C  
ATOM    287  OE1 GLU A  17      16.776  -3.342   0.164  1.00 10.00           O  
ATOM    288  OE2 GLU A  17      16.450  -1.875   1.802  1.00 10.00           O  
ATOM    289  H   GLU A  17      17.005   1.168   0.447  1.00 10.00           H  
ATOM    290  HA  GLU A  17      18.660  -1.051  -0.082  1.00 10.00           H  
ATOM    291  HB2 GLU A  17      16.573   0.080  -1.990  1.00 10.00           H  
ATOM    292  HB3 GLU A  17      17.268  -1.542  -2.016  1.00 10.00           H  
ATOM    293  HG2 GLU A  17      15.441  -0.382   0.109  1.00 10.00           H  
ATOM    294  HG3 GLU A  17      15.101  -1.699  -1.001  1.00 10.00           H  
ATOM    295  N   ARG A  18      19.337   1.421  -2.147  1.00 10.00           N  
ATOM    296  CA  ARG A  18      20.372   1.868  -3.073  1.00 10.00           C  
ATOM    297  C   ARG A  18      21.720   1.882  -2.352  1.00 10.00           C  
ATOM    298  O   ARG A  18      22.724   1.455  -2.920  1.00 10.00           O  
ATOM    299  CB  ARG A  18      20.056   3.246  -3.680  1.00 10.00           C  
ATOM    300  CG  ARG A  18      18.988   3.213  -4.785  1.00 10.00           C  
ATOM    301  CD  ARG A  18      17.604   2.792  -4.284  1.00 10.00           C  
ATOM    302  NE  ARG A  18      16.612   2.833  -5.366  1.00 10.00           N  
ATOM    303  CZ  ARG A  18      15.435   2.197  -5.314  1.00 10.00           C  
ATOM    304  NH1 ARG A  18      15.025   1.628  -4.175  1.00 10.00           N  
ATOM    305  NH2 ARG A  18      14.671   2.128  -6.408  1.00 10.00           N  
ATOM    306  H   ARG A  18      18.699   2.112  -1.762  1.00 10.00           H  
ATOM    307  HA  ARG A  18      20.446   1.152  -3.894  1.00 10.00           H  
ATOM    308  HB2 ARG A  18      19.772   3.957  -2.906  1.00 10.00           H  
ATOM    309  HB3 ARG A  18      20.971   3.617  -4.145  1.00 10.00           H  
ATOM    310  HG2 ARG A  18      18.912   4.215  -5.209  1.00 10.00           H  
ATOM    311  HG3 ARG A  18      19.308   2.529  -5.572  1.00 10.00           H  
ATOM    312  HD2 ARG A  18      17.653   1.767  -3.925  1.00 10.00           H  
ATOM    313  HD3 ARG A  18      17.289   3.451  -3.474  1.00 10.00           H  
ATOM    314  HE  ARG A  18      16.884   3.298  -6.220  1.00 10.00           H  
ATOM    315 HH11 ARG A  18      15.517   1.829  -3.304  1.00 10.00           H  
ATOM    316 HH12 ARG A  18      14.187   1.069  -4.148  1.00 10.00           H  
ATOM    317 HH21 ARG A  18      14.988   2.553  -7.268  1.00 10.00           H  
ATOM    318 HH22 ARG A  18      13.778   1.658  -6.390  1.00 10.00           H  
ATOM    319  N   ASN A  19      21.742   2.347  -1.099  1.00 10.00           N  
ATOM    320  CA  ASN A  19      22.953   2.348  -0.284  1.00 10.00           C  
ATOM    321  C   ASN A  19      23.479   0.921  -0.112  1.00 10.00           C  
ATOM    322  O   ASN A  19      24.683   0.700  -0.216  1.00 10.00           O  
ATOM    323  CB  ASN A  19      22.694   3.010   1.077  1.00 10.00           C  
ATOM    324  CG  ASN A  19      23.958   3.403   1.849  1.00 10.00           C  
ATOM    325  OD1 ASN A  19      23.884   4.257   2.725  1.00 10.00           O  
ATOM    326  ND2 ASN A  19      25.124   2.820   1.570  1.00 10.00           N  
ATOM    327  H   ASN A  19      20.866   2.630  -0.676  1.00 10.00           H  
ATOM    328  HA  ASN A  19      23.699   2.947  -0.808  1.00 10.00           H  
ATOM    329  HB2 ASN A  19      22.116   3.921   0.915  1.00 10.00           H  
ATOM    330  HB3 ASN A  19      22.111   2.344   1.711  1.00 10.00           H  
ATOM    331 HD21 ASN A  19      25.223   2.103   0.858  1.00 10.00           H  
ATOM    332 HD22 ASN A  19      25.933   3.113   2.096  1.00 10.00           H  
ATOM    333  N   LYS A  20      22.592  -0.038   0.166  1.00 10.00           N  
ATOM    334  CA  LYS A  20      22.959  -1.446   0.267  1.00 10.00           C  
ATOM    335  C   LYS A  20      23.520  -1.933  -1.072  1.00 10.00           C  
ATOM    336  O   LYS A  20      24.554  -2.593  -1.110  1.00 10.00           O  
ATOM    337  CB  LYS A  20      21.748  -2.289   0.690  1.00 10.00           C  
ATOM    338  CG  LYS A  20      21.255  -1.937   2.099  1.00 10.00           C  
ATOM    339  CD  LYS A  20      19.976  -2.721   2.413  1.00 10.00           C  
ATOM    340  CE  LYS A  20      19.371  -2.268   3.745  1.00 10.00           C  
ATOM    341  NZ  LYS A  20      18.077  -2.926   3.991  1.00 10.00           N  
ATOM    342  H   LYS A  20      21.617   0.222   0.269  1.00 10.00           H  
ATOM    343  HA  LYS A  20      23.739  -1.556   1.023  1.00 10.00           H  
ATOM    344  HB2 LYS A  20      20.940  -2.143  -0.027  1.00 10.00           H  
ATOM    345  HB3 LYS A  20      22.032  -3.342   0.675  1.00 10.00           H  
ATOM    346  HG2 LYS A  20      22.031  -2.182   2.827  1.00 10.00           H  
ATOM    347  HG3 LYS A  20      21.046  -0.870   2.163  1.00 10.00           H  
ATOM    348  HD2 LYS A  20      19.247  -2.550   1.621  1.00 10.00           H  
ATOM    349  HD3 LYS A  20      20.202  -3.789   2.451  1.00 10.00           H  
ATOM    350  HE2 LYS A  20      20.056  -2.506   4.560  1.00 10.00           H  
ATOM    351  HE3 LYS A  20      19.207  -1.189   3.723  1.00 10.00           H  
ATOM    352  HZ1 LYS A  20      17.428  -2.673   3.253  1.00 10.00           H  
ATOM    353  HZ2 LYS A  20      18.197  -3.928   4.002  1.00 10.00           H  
ATOM    354  HZ3 LYS A  20      17.703  -2.621   4.879  1.00 10.00           H  
ATOM    355  N   GLY A  21      22.831  -1.601  -2.169  1.00 10.00           N  
ATOM    356  CA  GLY A  21      23.260  -1.937  -3.517  1.00 10.00           C  
ATOM    357  C   GLY A  21      24.672  -1.427  -3.810  1.00 10.00           C  
ATOM    358  O   GLY A  21      25.487  -2.154  -4.374  1.00 10.00           O  
ATOM    359  H   GLY A  21      21.957  -1.097  -2.059  1.00 10.00           H  
ATOM    360  HA2 GLY A  21      23.234  -3.020  -3.641  1.00 10.00           H  
ATOM    361  HA3 GLY A  21      22.566  -1.489  -4.227  1.00 10.00           H  
ATOM    362  N   GLN A  22      24.960  -0.176  -3.438  1.00 10.00           N  
ATOM    363  CA  GLN A  22      26.275   0.428  -3.592  1.00 10.00           C  
ATOM    364  C   GLN A  22      26.452   1.587  -2.609  1.00 10.00           C  
ATOM    365  O   GLN A  22      25.521   2.419  -2.527  1.00 10.00           O  
ATOM    366  CB  GLN A  22      26.530   0.854  -5.051  1.00 10.00           C  
ATOM    367  CG  GLN A  22      25.464   1.762  -5.689  1.00 10.00           C  
ATOM    368  CD  GLN A  22      24.303   0.989  -6.313  1.00 10.00           C  
ATOM    369  OE1 GLN A  22      24.409   0.507  -7.435  1.00 10.00           O  
ATOM    370  NE2 GLN A  22      23.172   0.883  -5.623  1.00 10.00           N  
ATOM    371  OXT GLN A  22      27.525   1.636  -1.970  1.00 10.00           O  
ATOM    372  H   GLN A  22      24.241   0.379  -2.982  1.00 10.00           H  
ATOM    373  HA  GLN A  22      27.025  -0.322  -3.333  1.00 10.00           H  
ATOM    374  HB2 GLN A  22      27.480   1.389  -5.066  1.00 10.00           H  
ATOM    375  HB3 GLN A  22      26.647  -0.036  -5.671  1.00 10.00           H  
ATOM    376  HG2 GLN A  22      25.092   2.501  -4.981  1.00 10.00           H  
ATOM    377  HG3 GLN A  22      25.946   2.304  -6.505  1.00 10.00           H  
ATOM    378 HE21 GLN A  22      23.110   1.252  -4.678  1.00 10.00           H  
ATOM    379 HE22 GLN A  22      22.401   0.389  -6.040  1.00 10.00           H  
TER     380      GLN A  22                                                      
ENDMDL                                                                          
MODEL       12                                                                  
ATOM      1  N   PHE A   1      -3.194   7.082  -1.080  1.00 10.00           N  
ATOM      2  CA  PHE A   1      -2.261   7.411   0.013  1.00 10.00           C  
ATOM      3  C   PHE A   1      -2.510   6.488   1.208  1.00 10.00           C  
ATOM      4  O   PHE A   1      -3.604   6.498   1.767  1.00 10.00           O  
ATOM      5  CB  PHE A   1      -2.404   8.884   0.418  1.00 10.00           C  
ATOM      6  CG  PHE A   1      -1.410   9.344   1.468  1.00 10.00           C  
ATOM      7  CD1 PHE A   1      -1.714   9.216   2.837  1.00 10.00           C  
ATOM      8  CD2 PHE A   1      -0.181   9.909   1.076  1.00 10.00           C  
ATOM      9  CE1 PHE A   1      -0.793   9.648   3.807  1.00 10.00           C  
ATOM     10  CE2 PHE A   1       0.732  10.355   2.048  1.00 10.00           C  
ATOM     11  CZ  PHE A   1       0.427  10.223   3.413  1.00 10.00           C  
ATOM     12  H1  PHE A   1      -3.051   6.124  -1.367  1.00 10.00           H  
ATOM     13  H2  PHE A   1      -3.042   7.700  -1.864  1.00 10.00           H  
ATOM     14  H3  PHE A   1      -4.139   7.186  -0.737  1.00 10.00           H  
ATOM     15  HA  PHE A   1      -1.249   7.263  -0.362  1.00 10.00           H  
ATOM     16  HB2 PHE A   1      -2.277   9.501  -0.472  1.00 10.00           H  
ATOM     17  HB3 PHE A   1      -3.415   9.054   0.792  1.00 10.00           H  
ATOM     18  HD1 PHE A   1      -2.659   8.794   3.147  1.00 10.00           H  
ATOM     19  HD2 PHE A   1       0.064  10.003   0.028  1.00 10.00           H  
ATOM     20  HE1 PHE A   1      -1.029   9.551   4.857  1.00 10.00           H  
ATOM     21  HE2 PHE A   1       1.671  10.794   1.743  1.00 10.00           H  
ATOM     22  HZ  PHE A   1       1.129  10.565   4.159  1.00 10.00           H  
ATOM     23  N   VAL A   2      -1.510   5.691   1.591  1.00 10.00           N  
ATOM     24  CA  VAL A   2      -1.587   4.763   2.709  1.00 10.00           C  
ATOM     25  C   VAL A   2      -0.263   4.817   3.484  1.00 10.00           C  
ATOM     26  O   VAL A   2       0.756   4.345   2.981  1.00 10.00           O  
ATOM     27  CB  VAL A   2      -1.957   3.352   2.207  1.00 10.00           C  
ATOM     28  CG1 VAL A   2      -1.031   2.776   1.125  1.00 10.00           C  
ATOM     29  CG2 VAL A   2      -2.077   2.376   3.383  1.00 10.00           C  
ATOM     30  H   VAL A   2      -0.631   5.729   1.086  1.00 10.00           H  
ATOM     31  HA  VAL A   2      -2.404   5.066   3.360  1.00 10.00           H  
ATOM     32  HB  VAL A   2      -2.948   3.430   1.756  1.00 10.00           H  
ATOM     33 HG11 VAL A   2      -0.923   3.478   0.299  1.00 10.00           H  
ATOM     34 HG12 VAL A   2      -0.049   2.538   1.529  1.00 10.00           H  
ATOM     35 HG13 VAL A   2      -1.468   1.856   0.737  1.00 10.00           H  
ATOM     36 HG21 VAL A   2      -2.813   2.746   4.097  1.00 10.00           H  
ATOM     37 HG22 VAL A   2      -2.402   1.400   3.019  1.00 10.00           H  
ATOM     38 HG23 VAL A   2      -1.118   2.265   3.888  1.00 10.00           H  
ATOM     39  N   PRO A   3      -0.223   5.396   4.695  1.00 10.00           N  
ATOM     40  CA  PRO A   3       1.008   5.527   5.459  1.00 10.00           C  
ATOM     41  C   PRO A   3       1.354   4.195   6.140  1.00 10.00           C  
ATOM     42  O   PRO A   3       1.482   4.136   7.359  1.00 10.00           O  
ATOM     43  CB  PRO A   3       0.721   6.666   6.447  1.00 10.00           C  
ATOM     44  CG  PRO A   3      -0.773   6.504   6.730  1.00 10.00           C  
ATOM     45  CD  PRO A   3      -1.332   6.036   5.387  1.00 10.00           C  
ATOM     46  HA  PRO A   3       1.842   5.816   4.819  1.00 10.00           H  
ATOM     47  HB2 PRO A   3       1.311   6.622   7.361  1.00 10.00           H  
ATOM     48  HB3 PRO A   3       0.884   7.621   5.948  1.00 10.00           H  
ATOM     49  HG2 PRO A   3      -0.913   5.721   7.478  1.00 10.00           H  
ATOM     50  HG3 PRO A   3      -1.232   7.433   7.070  1.00 10.00           H  
ATOM     51  HD2 PRO A   3      -2.160   5.347   5.562  1.00 10.00           H  
ATOM     52  HD3 PRO A   3      -1.674   6.897   4.810  1.00 10.00           H  
ATOM     53  N   ILE A   4       1.543   3.134   5.347  1.00 10.00           N  
ATOM     54  CA  ILE A   4       1.702   1.748   5.785  1.00 10.00           C  
ATOM     55  C   ILE A   4       2.630   1.617   6.985  1.00 10.00           C  
ATOM     56  O   ILE A   4       2.260   1.076   8.024  1.00 10.00           O  
ATOM     57  CB  ILE A   4       2.188   0.823   4.639  1.00 10.00           C  
ATOM     58  CG1 ILE A   4       2.690   1.510   3.352  1.00 10.00           C  
ATOM     59  CG2 ILE A   4       1.071  -0.157   4.261  1.00 10.00           C  
ATOM     60  CD1 ILE A   4       3.921   2.410   3.507  1.00 10.00           C  
ATOM     61  H   ILE A   4       1.511   3.307   4.351  1.00 10.00           H  
ATOM     62  HA  ILE A   4       0.723   1.431   6.137  1.00 10.00           H  
ATOM     63  HB  ILE A   4       3.009   0.205   5.007  1.00 10.00           H  
ATOM     64 HG12 ILE A   4       2.968   0.725   2.651  1.00 10.00           H  
ATOM     65 HG13 ILE A   4       1.885   2.083   2.900  1.00 10.00           H  
ATOM     66 HG21 ILE A   4       0.222   0.380   3.843  1.00 10.00           H  
ATOM     67 HG22 ILE A   4       1.438  -0.870   3.520  1.00 10.00           H  
ATOM     68 HG23 ILE A   4       0.749  -0.712   5.143  1.00 10.00           H  
ATOM     69 HD11 ILE A   4       4.247   2.716   2.513  1.00 10.00           H  
ATOM     70 HD12 ILE A   4       3.696   3.315   4.068  1.00 10.00           H  
ATOM     71 HD13 ILE A   4       4.729   1.863   3.992  1.00 10.00           H  
ATOM     72  N   PHE A   5       3.846   2.125   6.808  1.00 10.00           N  
ATOM     73  CA  PHE A   5       4.860   2.188   7.848  1.00 10.00           C  
ATOM     74  C   PHE A   5       5.194   3.652   8.110  1.00 10.00           C  
ATOM     75  O   PHE A   5       6.284   3.945   8.588  1.00 10.00           O  
ATOM     76  CB  PHE A   5       6.109   1.415   7.393  1.00 10.00           C  
ATOM     77  CG  PHE A   5       5.829   0.083   6.718  1.00 10.00           C  
ATOM     78  CD1 PHE A   5       4.960  -0.847   7.320  1.00 10.00           C  
ATOM     79  CD2 PHE A   5       6.369  -0.193   5.447  1.00 10.00           C  
ATOM     80  CE1 PHE A   5       4.610  -2.029   6.642  1.00 10.00           C  
ATOM     81  CE2 PHE A   5       6.022  -1.374   4.771  1.00 10.00           C  
ATOM     82  CZ  PHE A   5       5.138  -2.290   5.366  1.00 10.00           C  
ATOM     83  H   PHE A   5       4.030   2.550   5.913  1.00 10.00           H  
ATOM     84  HA  PHE A   5       4.496   1.754   8.779  1.00 10.00           H  
ATOM     85  HB2 PHE A   5       6.665   2.047   6.700  1.00 10.00           H  
ATOM     86  HB3 PHE A   5       6.747   1.244   8.261  1.00 10.00           H  
ATOM     87  HD1 PHE A   5       4.531  -0.647   8.291  1.00 10.00           H  
ATOM     88  HD2 PHE A   5       7.051   0.501   4.977  1.00 10.00           H  
ATOM     89  HE1 PHE A   5       3.930  -2.732   7.102  1.00 10.00           H  
ATOM     90  HE2 PHE A   5       6.434  -1.579   3.793  1.00 10.00           H  
ATOM     91  HZ  PHE A   5       4.868  -3.196   4.843  1.00 10.00           H  
ATOM     92  N   THR A   6       4.273   4.562   7.768  1.00 10.00           N  
ATOM     93  CA  THR A   6       4.524   5.999   7.725  1.00 10.00           C  
ATOM     94  C   THR A   6       5.605   6.279   6.675  1.00 10.00           C  
ATOM     95  O   THR A   6       6.794   6.218   6.978  1.00 10.00           O  
ATOM     96  CB  THR A   6       4.861   6.555   9.119  1.00 10.00           C  
ATOM     97  OG1 THR A   6       3.847   6.163  10.021  1.00 10.00           O  
ATOM     98  CG2 THR A   6       4.918   8.086   9.112  1.00 10.00           C  
ATOM     99  H   THR A   6       3.363   4.222   7.458  1.00 10.00           H  
ATOM    100  HA  THR A   6       3.601   6.479   7.404  1.00 10.00           H  
ATOM    101  HB  THR A   6       5.823   6.179   9.470  1.00 10.00           H  
ATOM    102  HG1 THR A   6       3.764   5.207   9.989  1.00 10.00           H  
ATOM    103 HG21 THR A   6       3.966   8.495   8.772  1.00 10.00           H  
ATOM    104 HG22 THR A   6       5.719   8.434   8.461  1.00 10.00           H  
ATOM    105 HG23 THR A   6       5.112   8.441  10.125  1.00 10.00           H  
ATOM    106  N   TYR A   7       5.172   6.560   5.437  1.00 10.00           N  
ATOM    107  CA  TYR A   7       5.979   6.666   4.219  1.00 10.00           C  
ATOM    108  C   TYR A   7       7.460   6.971   4.428  1.00 10.00           C  
ATOM    109  O   TYR A   7       8.302   6.222   3.951  1.00 10.00           O  
ATOM    110  CB  TYR A   7       5.351   7.677   3.252  1.00 10.00           C  
ATOM    111  CG  TYR A   7       4.161   7.136   2.486  1.00 10.00           C  
ATOM    112  CD1 TYR A   7       4.373   6.227   1.432  1.00 10.00           C  
ATOM    113  CD2 TYR A   7       2.856   7.570   2.783  1.00 10.00           C  
ATOM    114  CE1 TYR A   7       3.290   5.770   0.665  1.00 10.00           C  
ATOM    115  CE2 TYR A   7       1.773   7.112   2.014  1.00 10.00           C  
ATOM    116  CZ  TYR A   7       1.991   6.225   0.946  1.00 10.00           C  
ATOM    117  OH  TYR A   7       0.943   5.821   0.174  1.00 10.00           O  
ATOM    118  H   TYR A   7       4.174   6.600   5.302  1.00 10.00           H  
ATOM    119  HA  TYR A   7       5.952   5.689   3.745  1.00 10.00           H  
ATOM    120  HB2 TYR A   7       5.078   8.583   3.794  1.00 10.00           H  
ATOM    121  HB3 TYR A   7       6.101   7.954   2.509  1.00 10.00           H  
ATOM    122  HD1 TYR A   7       5.372   5.887   1.201  1.00 10.00           H  
ATOM    123  HD2 TYR A   7       2.683   8.264   3.593  1.00 10.00           H  
ATOM    124  HE1 TYR A   7       3.468   5.078  -0.144  1.00 10.00           H  
ATOM    125  HE2 TYR A   7       0.773   7.438   2.247  1.00 10.00           H  
ATOM    126  HH  TYR A   7       1.220   5.219  -0.520  1.00 10.00           H  
ATOM    127  N   GLY A   8       7.776   8.060   5.130  1.00 10.00           N  
ATOM    128  CA  GLY A   8       9.141   8.461   5.464  1.00 10.00           C  
ATOM    129  C   GLY A   8      10.060   7.278   5.797  1.00 10.00           C  
ATOM    130  O   GLY A   8      11.176   7.197   5.285  1.00 10.00           O  
ATOM    131  H   GLY A   8       7.006   8.583   5.512  1.00 10.00           H  
ATOM    132  HA2 GLY A   8       9.559   9.010   4.621  1.00 10.00           H  
ATOM    133  HA3 GLY A   8       9.108   9.124   6.328  1.00 10.00           H  
ATOM    134  N   GLU A   9       9.587   6.342   6.626  1.00 10.00           N  
ATOM    135  CA  GLU A   9      10.337   5.150   6.990  1.00 10.00           C  
ATOM    136  C   GLU A   9      10.643   4.308   5.748  1.00 10.00           C  
ATOM    137  O   GLU A   9      11.787   3.918   5.516  1.00 10.00           O  
ATOM    138  CB  GLU A   9       9.548   4.325   8.018  1.00 10.00           C  
ATOM    139  CG  GLU A   9       9.145   5.120   9.271  1.00 10.00           C  
ATOM    140  CD  GLU A   9      10.354   5.687  10.003  1.00 10.00           C  
ATOM    141  OE1 GLU A   9      10.989   4.908  10.744  1.00 10.00           O  
ATOM    142  OE2 GLU A   9      10.657   6.879   9.776  1.00 10.00           O  
ATOM    143  H   GLU A   9       8.623   6.415   6.938  1.00 10.00           H  
ATOM    144  HA  GLU A   9      11.289   5.452   7.428  1.00 10.00           H  
ATOM    145  HB2 GLU A   9       8.640   3.942   7.553  1.00 10.00           H  
ATOM    146  HB3 GLU A   9      10.159   3.474   8.324  1.00 10.00           H  
ATOM    147  HG2 GLU A   9       8.470   5.933   9.010  1.00 10.00           H  
ATOM    148  HG3 GLU A   9       8.614   4.453   9.949  1.00 10.00           H  
ATOM    149  N   LEU A  10       9.613   4.028   4.944  1.00 10.00           N  
ATOM    150  CA  LEU A  10       9.753   3.252   3.722  1.00 10.00           C  
ATOM    151  C   LEU A  10      10.724   3.957   2.779  1.00 10.00           C  
ATOM    152  O   LEU A  10      11.615   3.323   2.221  1.00 10.00           O  
ATOM    153  CB  LEU A  10       8.377   3.028   3.075  1.00 10.00           C  
ATOM    154  CG  LEU A  10       8.432   2.248   1.751  1.00 10.00           C  
ATOM    155  CD1 LEU A  10       9.052   0.854   1.917  1.00 10.00           C  
ATOM    156  CD2 LEU A  10       7.012   2.105   1.193  1.00 10.00           C  
ATOM    157  H   LEU A  10       8.748   4.531   5.091  1.00 10.00           H  
ATOM    158  HA  LEU A  10      10.172   2.284   3.998  1.00 10.00           H  
ATOM    159  HB2 LEU A  10       7.742   2.493   3.781  1.00 10.00           H  
ATOM    160  HB3 LEU A  10       7.916   3.993   2.870  1.00 10.00           H  
ATOM    161  HG  LEU A  10       9.017   2.808   1.021  1.00 10.00           H  
ATOM    162 HD11 LEU A  10      10.107   0.933   2.176  1.00 10.00           H  
ATOM    163 HD12 LEU A  10       8.528   0.300   2.696  1.00 10.00           H  
ATOM    164 HD13 LEU A  10       8.975   0.306   0.978  1.00 10.00           H  
ATOM    165 HD21 LEU A  10       7.045   1.607   0.223  1.00 10.00           H  
ATOM    166 HD22 LEU A  10       6.399   1.516   1.875  1.00 10.00           H  
ATOM    167 HD23 LEU A  10       6.565   3.091   1.064  1.00 10.00           H  
ATOM    168  N   GLN A  11      10.582   5.272   2.609  1.00 10.00           N  
ATOM    169  CA  GLN A  11      11.468   6.016   1.730  1.00 10.00           C  
ATOM    170  C   GLN A  11      12.909   5.942   2.237  1.00 10.00           C  
ATOM    171  O   GLN A  11      13.818   5.695   1.448  1.00 10.00           O  
ATOM    172  CB  GLN A  11      10.985   7.460   1.514  1.00 10.00           C  
ATOM    173  CG  GLN A  11       9.504   7.590   1.104  1.00 10.00           C  
ATOM    174  CD  GLN A  11       8.983   6.406   0.292  1.00 10.00           C  
ATOM    175  OE1 GLN A  11       8.051   5.726   0.708  1.00 10.00           O  
ATOM    176  NE2 GLN A  11       9.598   6.131  -0.855  1.00 10.00           N  
ATOM    177  H   GLN A  11       9.828   5.748   3.091  1.00 10.00           H  
ATOM    178  HA  GLN A  11      11.474   5.512   0.763  1.00 10.00           H  
ATOM    179  HB2 GLN A  11      11.144   8.039   2.424  1.00 10.00           H  
ATOM    180  HB3 GLN A  11      11.600   7.894   0.725  1.00 10.00           H  
ATOM    181  HG2 GLN A  11       8.900   7.675   2.003  1.00 10.00           H  
ATOM    182  HG3 GLN A  11       9.370   8.506   0.530  1.00 10.00           H  
ATOM    183 HE21 GLN A  11      10.363   6.699  -1.178  1.00 10.00           H  
ATOM    184 HE22 GLN A  11       9.403   5.232  -1.290  1.00 10.00           H  
ATOM    185  N   ARG A  12      13.129   6.108   3.544  1.00 10.00           N  
ATOM    186  CA  ARG A  12      14.458   5.941   4.117  1.00 10.00           C  
ATOM    187  C   ARG A  12      15.002   4.541   3.811  1.00 10.00           C  
ATOM    188  O   ARG A  12      16.142   4.410   3.372  1.00 10.00           O  
ATOM    189  CB  ARG A  12      14.448   6.241   5.622  1.00 10.00           C  
ATOM    190  CG  ARG A  12      15.887   6.281   6.160  1.00 10.00           C  
ATOM    191  CD  ARG A  12      15.953   6.691   7.634  1.00 10.00           C  
ATOM    192  NE  ARG A  12      15.300   5.702   8.504  1.00 10.00           N  
ATOM    193  CZ  ARG A  12      14.073   5.804   9.039  1.00 10.00           C  
ATOM    194  NH1 ARG A  12      13.275   6.835   8.743  1.00 10.00           N  
ATOM    195  NH2 ARG A  12      13.655   4.853   9.880  1.00 10.00           N  
ATOM    196  H   ARG A  12      12.351   6.326   4.160  1.00 10.00           H  
ATOM    197  HA  ARG A  12      15.109   6.672   3.636  1.00 10.00           H  
ATOM    198  HB2 ARG A  12      13.982   7.213   5.784  1.00 10.00           H  
ATOM    199  HB3 ARG A  12      13.873   5.477   6.146  1.00 10.00           H  
ATOM    200  HG2 ARG A  12      16.350   5.299   6.052  1.00 10.00           H  
ATOM    201  HG3 ARG A  12      16.464   7.001   5.579  1.00 10.00           H  
ATOM    202  HD2 ARG A  12      17.004   6.734   7.922  1.00 10.00           H  
ATOM    203  HD3 ARG A  12      15.545   7.693   7.769  1.00 10.00           H  
ATOM    204  HE  ARG A  12      15.854   4.892   8.740  1.00 10.00           H  
ATOM    205 HH11 ARG A  12      13.570   7.518   8.063  1.00 10.00           H  
ATOM    206 HH12 ARG A  12      12.361   6.931   9.171  1.00 10.00           H  
ATOM    207 HH21 ARG A  12      14.257   4.075  10.105  1.00 10.00           H  
ATOM    208 HH22 ARG A  12      12.733   4.897  10.303  1.00 10.00           H  
ATOM    209  N   MET A  13      14.192   3.498   4.020  1.00 10.00           N  
ATOM    210  CA  MET A  13      14.579   2.133   3.681  1.00 10.00           C  
ATOM    211  C   MET A  13      14.974   2.030   2.204  1.00 10.00           C  
ATOM    212  O   MET A  13      16.047   1.519   1.896  1.00 10.00           O  
ATOM    213  CB  MET A  13      13.462   1.145   4.045  1.00 10.00           C  
ATOM    214  CG  MET A  13      13.329   0.952   5.561  1.00 10.00           C  
ATOM    215  SD  MET A  13      14.673   0.066   6.398  1.00 10.00           S  
ATOM    216  CE  MET A  13      14.518  -1.581   5.668  1.00 10.00           C  
ATOM    217  H   MET A  13      13.264   3.663   4.401  1.00 10.00           H  
ATOM    218  HA  MET A  13      15.464   1.879   4.263  1.00 10.00           H  
ATOM    219  HB2 MET A  13      12.512   1.501   3.652  1.00 10.00           H  
ATOM    220  HB3 MET A  13      13.669   0.181   3.582  1.00 10.00           H  
ATOM    221  HG2 MET A  13      13.249   1.926   6.039  1.00 10.00           H  
ATOM    222  HG3 MET A  13      12.407   0.405   5.760  1.00 10.00           H  
ATOM    223  HE1 MET A  13      14.728  -1.539   4.602  1.00 10.00           H  
ATOM    224  HE2 MET A  13      15.233  -2.247   6.148  1.00 10.00           H  
ATOM    225  HE3 MET A  13      13.508  -1.955   5.832  1.00 10.00           H  
ATOM    226  N   GLN A  14      14.142   2.530   1.284  1.00 10.00           N  
ATOM    227  CA  GLN A  14      14.462   2.522  -0.140  1.00 10.00           C  
ATOM    228  C   GLN A  14      15.794   3.232  -0.409  1.00 10.00           C  
ATOM    229  O   GLN A  14      16.647   2.693  -1.113  1.00 10.00           O  
ATOM    230  CB  GLN A  14      13.333   3.154  -0.967  1.00 10.00           C  
ATOM    231  CG  GLN A  14      12.064   2.292  -0.990  1.00 10.00           C  
ATOM    232  CD  GLN A  14      11.010   2.891  -1.917  1.00 10.00           C  
ATOM    233  OE1 GLN A  14      10.018   3.463  -1.474  1.00 10.00           O  
ATOM    234  NE2 GLN A  14      11.215   2.776  -3.226  1.00 10.00           N  
ATOM    235  H   GLN A  14      13.270   2.944   1.594  1.00 10.00           H  
ATOM    236  HA  GLN A  14      14.581   1.484  -0.453  1.00 10.00           H  
ATOM    237  HB2 GLN A  14      13.095   4.145  -0.581  1.00 10.00           H  
ATOM    238  HB3 GLN A  14      13.689   3.264  -1.993  1.00 10.00           H  
ATOM    239  HG2 GLN A  14      12.310   1.287  -1.338  1.00 10.00           H  
ATOM    240  HG3 GLN A  14      11.648   2.209   0.011  1.00 10.00           H  
ATOM    241 HE21 GLN A  14      12.037   2.307  -3.574  1.00 10.00           H  
ATOM    242 HE22 GLN A  14      10.531   3.162  -3.858  1.00 10.00           H  
ATOM    243  N   GLU A  15      15.983   4.432   0.145  1.00 10.00           N  
ATOM    244  CA  GLU A  15      17.231   5.169  -0.005  1.00 10.00           C  
ATOM    245  C   GLU A  15      18.413   4.333   0.485  1.00 10.00           C  
ATOM    246  O   GLU A  15      19.405   4.200  -0.229  1.00 10.00           O  
ATOM    247  CB  GLU A  15      17.157   6.514   0.733  1.00 10.00           C  
ATOM    248  CG  GLU A  15      16.235   7.516   0.023  1.00 10.00           C  
ATOM    249  CD  GLU A  15      16.773   7.926  -1.345  1.00 10.00           C  
ATOM    250  OE1 GLU A  15      17.919   8.424  -1.379  1.00 10.00           O  
ATOM    251  OE2 GLU A  15      16.034   7.722  -2.333  1.00 10.00           O  
ATOM    252  H   GLU A  15      15.242   4.831   0.712  1.00 10.00           H  
ATOM    253  HA  GLU A  15      17.391   5.354  -1.068  1.00 10.00           H  
ATOM    254  HB2 GLU A  15      16.803   6.353   1.751  1.00 10.00           H  
ATOM    255  HB3 GLU A  15      18.159   6.944   0.788  1.00 10.00           H  
ATOM    256  HG2 GLU A  15      15.240   7.091  -0.097  1.00 10.00           H  
ATOM    257  HG3 GLU A  15      16.153   8.415   0.637  1.00 10.00           H  
ATOM    258  N   LYS A  16      18.320   3.768   1.689  1.00 10.00           N  
ATOM    259  CA  LYS A  16      19.363   2.920   2.249  1.00 10.00           C  
ATOM    260  C   LYS A  16      19.665   1.753   1.301  1.00 10.00           C  
ATOM    261  O   LYS A  16      20.821   1.513   0.954  1.00 10.00           O  
ATOM    262  CB  LYS A  16      18.926   2.446   3.642  1.00 10.00           C  
ATOM    263  CG  LYS A  16      19.959   1.521   4.300  1.00 10.00           C  
ATOM    264  CD  LYS A  16      19.617   1.227   5.768  1.00 10.00           C  
ATOM    265  CE  LYS A  16      18.187   0.709   5.977  1.00 10.00           C  
ATOM    266  NZ  LYS A  16      17.878  -0.448   5.117  1.00 10.00           N  
ATOM    267  H   LYS A  16      17.471   3.909   2.229  1.00 10.00           H  
ATOM    268  HA  LYS A  16      20.269   3.518   2.361  1.00 10.00           H  
ATOM    269  HB2 LYS A  16      18.782   3.324   4.275  1.00 10.00           H  
ATOM    270  HB3 LYS A  16      17.976   1.924   3.552  1.00 10.00           H  
ATOM    271  HG2 LYS A  16      20.023   0.583   3.745  1.00 10.00           H  
ATOM    272  HG3 LYS A  16      20.939   2.001   4.265  1.00 10.00           H  
ATOM    273  HD2 LYS A  16      20.326   0.490   6.150  1.00 10.00           H  
ATOM    274  HD3 LYS A  16      19.737   2.143   6.350  1.00 10.00           H  
ATOM    275  HE2 LYS A  16      18.067   0.411   7.021  1.00 10.00           H  
ATOM    276  HE3 LYS A  16      17.470   1.504   5.773  1.00 10.00           H  
ATOM    277  HZ1 LYS A  16      18.512  -1.208   5.321  1.00 10.00           H  
ATOM    278  HZ2 LYS A  16      16.928  -0.744   5.292  1.00 10.00           H  
ATOM    279  HZ3 LYS A  16      17.968  -0.184   4.147  1.00 10.00           H  
ATOM    280  N   GLU A  17      18.623   1.037   0.874  1.00 10.00           N  
ATOM    281  CA  GLU A  17      18.738  -0.077  -0.056  1.00 10.00           C  
ATOM    282  C   GLU A  17      19.464   0.363  -1.328  1.00 10.00           C  
ATOM    283  O   GLU A  17      20.380  -0.321  -1.774  1.00 10.00           O  
ATOM    284  CB  GLU A  17      17.345  -0.636  -0.367  1.00 10.00           C  
ATOM    285  CG  GLU A  17      16.752  -1.368   0.848  1.00 10.00           C  
ATOM    286  CD  GLU A  17      15.237  -1.532   0.745  1.00 10.00           C  
ATOM    287  OE1 GLU A  17      14.736  -1.572  -0.401  1.00 10.00           O  
ATOM    288  OE2 GLU A  17      14.605  -1.619   1.820  1.00 10.00           O  
ATOM    289  H   GLU A  17      17.692   1.308   1.179  1.00 10.00           H  
ATOM    290  HA  GLU A  17      19.331  -0.864   0.413  1.00 10.00           H  
ATOM    291  HB2 GLU A  17      16.690   0.184  -0.663  1.00 10.00           H  
ATOM    292  HB3 GLU A  17      17.408  -1.339  -1.200  1.00 10.00           H  
ATOM    293  HG2 GLU A  17      17.207  -2.355   0.930  1.00 10.00           H  
ATOM    294  HG3 GLU A  17      16.968  -0.819   1.763  1.00 10.00           H  
ATOM    295  N   ARG A  18      19.080   1.503  -1.905  1.00 10.00           N  
ATOM    296  CA  ARG A  18      19.742   2.024  -3.095  1.00 10.00           C  
ATOM    297  C   ARG A  18      21.207   2.365  -2.813  1.00 10.00           C  
ATOM    298  O   ARG A  18      22.087   2.033  -3.604  1.00 10.00           O  
ATOM    299  CB  ARG A  18      18.993   3.250  -3.638  1.00 10.00           C  
ATOM    300  CG  ARG A  18      17.680   2.904  -4.356  1.00 10.00           C  
ATOM    301  CD  ARG A  18      17.846   2.605  -5.857  1.00 10.00           C  
ATOM    302  NE  ARG A  18      18.378   1.260  -6.126  1.00 10.00           N  
ATOM    303  CZ  ARG A  18      19.663   0.933  -6.339  1.00 10.00           C  
ATOM    304  NH1 ARG A  18      20.638   1.844  -6.297  1.00 10.00           N  
ATOM    305  NH2 ARG A  18      20.002  -0.340  -6.553  1.00 10.00           N  
ATOM    306  H   ARG A  18      18.301   2.019  -1.509  1.00 10.00           H  
ATOM    307  HA  ARG A  18      19.731   1.228  -3.831  1.00 10.00           H  
ATOM    308  HB2 ARG A  18      18.771   3.913  -2.802  1.00 10.00           H  
ATOM    309  HB3 ARG A  18      19.637   3.799  -4.327  1.00 10.00           H  
ATOM    310  HG2 ARG A  18      17.178   2.075  -3.853  1.00 10.00           H  
ATOM    311  HG3 ARG A  18      17.035   3.780  -4.275  1.00 10.00           H  
ATOM    312  HD2 ARG A  18      16.853   2.640  -6.307  1.00 10.00           H  
ATOM    313  HD3 ARG A  18      18.441   3.378  -6.343  1.00 10.00           H  
ATOM    314  HE  ARG A  18      17.694   0.516  -6.152  1.00 10.00           H  
ATOM    315 HH11 ARG A  18      20.439   2.813  -6.112  1.00 10.00           H  
ATOM    316 HH12 ARG A  18      21.602   1.513  -6.312  1.00 10.00           H  
ATOM    317 HH21 ARG A  18      19.310  -1.071  -6.592  1.00 10.00           H  
ATOM    318 HH22 ARG A  18      20.995  -0.557  -6.617  1.00 10.00           H  
ATOM    319  N   ASN A  19      21.476   3.036  -1.690  1.00 10.00           N  
ATOM    320  CA  ASN A  19      22.830   3.416  -1.299  1.00 10.00           C  
ATOM    321  C   ASN A  19      23.707   2.176  -1.143  1.00 10.00           C  
ATOM    322  O   ASN A  19      24.877   2.201  -1.513  1.00 10.00           O  
ATOM    323  CB  ASN A  19      22.831   4.255  -0.012  1.00 10.00           C  
ATOM    324  CG  ASN A  19      22.610   5.739  -0.295  1.00 10.00           C  
ATOM    325  OD1 ASN A  19      23.544   6.532  -0.242  1.00 10.00           O  
ATOM    326  ND2 ASN A  19      21.379   6.138  -0.597  1.00 10.00           N  
ATOM    327  H   ASN A  19      20.705   3.253  -1.068  1.00 10.00           H  
ATOM    328  HA  ASN A  19      23.268   4.017  -2.099  1.00 10.00           H  
ATOM    329  HB2 ASN A  19      22.086   3.886   0.691  1.00 10.00           H  
ATOM    330  HB3 ASN A  19      23.811   4.165   0.458  1.00 10.00           H  
ATOM    331 HD21 ASN A  19      20.623   5.461  -0.621  1.00 10.00           H  
ATOM    332 HD22 ASN A  19      21.212   7.111  -0.797  1.00 10.00           H  
ATOM    333  N   LYS A  20      23.153   1.084  -0.610  1.00 10.00           N  
ATOM    334  CA  LYS A  20      23.843  -0.197  -0.600  1.00 10.00           C  
ATOM    335  C   LYS A  20      24.039  -0.685  -2.042  1.00 10.00           C  
ATOM    336  O   LYS A  20      25.166  -0.929  -2.475  1.00 10.00           O  
ATOM    337  CB  LYS A  20      23.054  -1.193   0.264  1.00 10.00           C  
ATOM    338  CG  LYS A  20      23.833  -2.494   0.499  1.00 10.00           C  
ATOM    339  CD  LYS A  20      22.982  -3.555   1.215  1.00 10.00           C  
ATOM    340  CE  LYS A  20      22.425  -3.099   2.570  1.00 10.00           C  
ATOM    341  NZ  LYS A  20      23.490  -2.644   3.482  1.00 10.00           N  
ATOM    342  H   LYS A  20      22.202   1.136  -0.256  1.00 10.00           H  
ATOM    343  HA  LYS A  20      24.825  -0.054  -0.143  1.00 10.00           H  
ATOM    344  HB2 LYS A  20      22.858  -0.719   1.226  1.00 10.00           H  
ATOM    345  HB3 LYS A  20      22.101  -1.424  -0.211  1.00 10.00           H  
ATOM    346  HG2 LYS A  20      24.139  -2.913  -0.462  1.00 10.00           H  
ATOM    347  HG3 LYS A  20      24.737  -2.281   1.073  1.00 10.00           H  
ATOM    348  HD2 LYS A  20      22.145  -3.829   0.570  1.00 10.00           H  
ATOM    349  HD3 LYS A  20      23.594  -4.446   1.365  1.00 10.00           H  
ATOM    350  HE2 LYS A  20      21.704  -2.293   2.427  1.00 10.00           H  
ATOM    351  HE3 LYS A  20      21.905  -3.938   3.035  1.00 10.00           H  
ATOM    352  HZ1 LYS A  20      24.158  -3.388   3.622  1.00 10.00           H  
ATOM    353  HZ2 LYS A  20      23.958  -1.844   3.081  1.00 10.00           H  
ATOM    354  HZ3 LYS A  20      23.088  -2.383   4.370  1.00 10.00           H  
ATOM    355  N   GLY A  21      22.937  -0.830  -2.783  1.00 10.00           N  
ATOM    356  CA  GLY A  21      22.889  -1.381  -4.130  1.00 10.00           C  
ATOM    357  C   GLY A  21      23.410  -0.402  -5.182  1.00 10.00           C  
ATOM    358  O   GLY A  21      22.690  -0.026  -6.109  1.00 10.00           O  
ATOM    359  H   GLY A  21      22.054  -0.558  -2.370  1.00 10.00           H  
ATOM    360  HA2 GLY A  21      23.478  -2.298  -4.173  1.00 10.00           H  
ATOM    361  HA3 GLY A  21      21.852  -1.627  -4.360  1.00 10.00           H  
ATOM    362  N   GLN A  22      24.681  -0.026  -5.056  1.00 10.00           N  
ATOM    363  CA  GLN A  22      25.391   0.817  -6.007  1.00 10.00           C  
ATOM    364  C   GLN A  22      25.393   0.174  -7.398  1.00 10.00           C  
ATOM    365  O   GLN A  22      25.176   0.925  -8.373  1.00 10.00           O  
ATOM    366  CB  GLN A  22      26.820   1.028  -5.494  1.00 10.00           C  
ATOM    367  CG  GLN A  22      26.823   1.869  -4.210  1.00 10.00           C  
ATOM    368  CD  GLN A  22      27.928   1.439  -3.252  1.00 10.00           C  
ATOM    369  OE1 GLN A  22      29.000   2.036  -3.222  1.00 10.00           O  
ATOM    370  NE2 GLN A  22      27.689   0.389  -2.471  1.00 10.00           N  
ATOM    371  OXT GLN A  22      25.627  -1.054  -7.460  1.00 10.00           O  
ATOM    372  H   GLN A  22      25.189  -0.388  -4.258  1.00 10.00           H  
ATOM    373  HA  GLN A  22      24.888   1.784  -6.070  1.00 10.00           H  
ATOM    374  HB2 GLN A  22      27.267   0.050  -5.305  1.00 10.00           H  
ATOM    375  HB3 GLN A  22      27.418   1.538  -6.250  1.00 10.00           H  
ATOM    376  HG2 GLN A  22      26.957   2.920  -4.469  1.00 10.00           H  
ATOM    377  HG3 GLN A  22      25.871   1.775  -3.693  1.00 10.00           H  
ATOM    378 HE21 GLN A  22      26.782  -0.071  -2.485  1.00 10.00           H  
ATOM    379 HE22 GLN A  22      28.408   0.093  -1.831  1.00 10.00           H  
TER     380      GLN A  22                                                      
ENDMDL                                                                          
MODEL       13                                                                  
ATOM      1  N   PHE A   1       2.335   7.625  -1.941  1.00 10.00           N  
ATOM      2  CA  PHE A   1       2.158   7.707  -0.481  1.00 10.00           C  
ATOM      3  C   PHE A   1       1.353   6.505   0.019  1.00 10.00           C  
ATOM      4  O   PHE A   1       0.222   6.312  -0.418  1.00 10.00           O  
ATOM      5  CB  PHE A   1       1.473   9.024  -0.090  1.00 10.00           C  
ATOM      6  CG  PHE A   1       1.367   9.244   1.407  1.00 10.00           C  
ATOM      7  CD1 PHE A   1       0.306   8.675   2.137  1.00 10.00           C  
ATOM      8  CD2 PHE A   1       2.346  10.000   2.078  1.00 10.00           C  
ATOM      9  CE1 PHE A   1       0.255   8.815   3.534  1.00 10.00           C  
ATOM     10  CE2 PHE A   1       2.296  10.139   3.476  1.00 10.00           C  
ATOM     11  CZ  PHE A   1       1.257   9.535   4.206  1.00 10.00           C  
ATOM     12  H1  PHE A   1       2.852   8.426  -2.273  1.00 10.00           H  
ATOM     13  H2  PHE A   1       1.422   7.602  -2.375  1.00 10.00           H  
ATOM     14  H3  PHE A   1       2.832   6.778  -2.174  1.00 10.00           H  
ATOM     15  HA  PHE A   1       3.149   7.698  -0.030  1.00 10.00           H  
ATOM     16  HB2 PHE A   1       2.036   9.850  -0.526  1.00 10.00           H  
ATOM     17  HB3 PHE A   1       0.471   9.047  -0.522  1.00 10.00           H  
ATOM     18  HD1 PHE A   1      -0.476   8.134   1.625  1.00 10.00           H  
ATOM     19  HD2 PHE A   1       3.136  10.480   1.521  1.00 10.00           H  
ATOM     20  HE1 PHE A   1      -0.564   8.384   4.090  1.00 10.00           H  
ATOM     21  HE2 PHE A   1       3.052  10.715   3.989  1.00 10.00           H  
ATOM     22  HZ  PHE A   1       1.218   9.644   5.280  1.00 10.00           H  
ATOM     23  N   VAL A   2       1.925   5.706   0.926  1.00 10.00           N  
ATOM     24  CA  VAL A   2       1.270   4.541   1.511  1.00 10.00           C  
ATOM     25  C   VAL A   2       1.539   4.520   3.025  1.00 10.00           C  
ATOM     26  O   VAL A   2       2.679   4.309   3.435  1.00 10.00           O  
ATOM     27  CB  VAL A   2       1.718   3.243   0.805  1.00 10.00           C  
ATOM     28  CG1 VAL A   2       1.059   3.124  -0.577  1.00 10.00           C  
ATOM     29  CG2 VAL A   2       3.237   3.112   0.623  1.00 10.00           C  
ATOM     30  H   VAL A   2       2.854   5.920   1.255  1.00 10.00           H  
ATOM     31  HA  VAL A   2       0.197   4.613   1.349  1.00 10.00           H  
ATOM     32  HB  VAL A   2       1.371   2.399   1.404  1.00 10.00           H  
ATOM     33 HG11 VAL A   2       1.410   3.917  -1.237  1.00 10.00           H  
ATOM     34 HG12 VAL A   2       1.311   2.161  -1.020  1.00 10.00           H  
ATOM     35 HG13 VAL A   2      -0.025   3.189  -0.484  1.00 10.00           H  
ATOM     36 HG21 VAL A   2       3.462   2.158   0.147  1.00 10.00           H  
ATOM     37 HG22 VAL A   2       3.623   3.913  -0.007  1.00 10.00           H  
ATOM     38 HG23 VAL A   2       3.742   3.134   1.585  1.00 10.00           H  
ATOM     39  N   PRO A   3       0.534   4.773   3.879  1.00 10.00           N  
ATOM     40  CA  PRO A   3       0.707   4.719   5.319  1.00 10.00           C  
ATOM     41  C   PRO A   3       0.634   3.262   5.775  1.00 10.00           C  
ATOM     42  O   PRO A   3      -0.432   2.654   5.756  1.00 10.00           O  
ATOM     43  CB  PRO A   3      -0.432   5.569   5.887  1.00 10.00           C  
ATOM     44  CG  PRO A   3      -1.558   5.384   4.867  1.00 10.00           C  
ATOM     45  CD  PRO A   3      -0.829   5.158   3.539  1.00 10.00           C  
ATOM     46  HA  PRO A   3       1.668   5.135   5.632  1.00 10.00           H  
ATOM     47  HB2 PRO A   3      -0.728   5.258   6.890  1.00 10.00           H  
ATOM     48  HB3 PRO A   3      -0.125   6.616   5.897  1.00 10.00           H  
ATOM     49  HG2 PRO A   3      -2.134   4.493   5.120  1.00 10.00           H  
ATOM     50  HG3 PRO A   3      -2.221   6.250   4.830  1.00 10.00           H  
ATOM     51  HD2 PRO A   3      -1.338   4.372   2.980  1.00 10.00           H  
ATOM     52  HD3 PRO A   3      -0.820   6.082   2.961  1.00 10.00           H  
ATOM     53  N   ILE A   4       1.779   2.708   6.174  1.00 10.00           N  
ATOM     54  CA  ILE A   4       1.898   1.343   6.671  1.00 10.00           C  
ATOM     55  C   ILE A   4       2.645   1.340   7.999  1.00 10.00           C  
ATOM     56  O   ILE A   4       2.040   1.174   9.055  1.00 10.00           O  
ATOM     57  CB  ILE A   4       2.497   0.388   5.608  1.00 10.00           C  
ATOM     58  CG1 ILE A   4       3.144   1.060   4.378  1.00 10.00           C  
ATOM     59  CG2 ILE A   4       1.378  -0.529   5.094  1.00 10.00           C  
ATOM     60  CD1 ILE A   4       4.426   1.850   4.664  1.00 10.00           C  
ATOM     61  H   ILE A   4       2.616   3.264   6.104  1.00 10.00           H  
ATOM     62  HA  ILE A   4       0.909   0.996   6.947  1.00 10.00           H  
ATOM     63  HB  ILE A   4       3.239  -0.260   6.076  1.00 10.00           H  
ATOM     64 HG12 ILE A   4       3.419   0.276   3.672  1.00 10.00           H  
ATOM     65 HG13 ILE A   4       2.420   1.703   3.879  1.00 10.00           H  
ATOM     66 HG21 ILE A   4       0.944  -1.088   5.923  1.00 10.00           H  
ATOM     67 HG22 ILE A   4       0.599   0.067   4.617  1.00 10.00           H  
ATOM     68 HG23 ILE A   4       1.776  -1.239   4.370  1.00 10.00           H  
ATOM     69 HD11 ILE A   4       4.261   2.699   5.320  1.00 10.00           H  
ATOM     70 HD12 ILE A   4       5.175   1.192   5.100  1.00 10.00           H  
ATOM     71 HD13 ILE A   4       4.807   2.241   3.723  1.00 10.00           H  
ATOM     72  N   PHE A   5       3.951   1.584   7.947  1.00 10.00           N  
ATOM     73  CA  PHE A   5       4.776   1.844   9.121  1.00 10.00           C  
ATOM     74  C   PHE A   5       5.312   3.271   9.020  1.00 10.00           C  
ATOM     75  O   PHE A   5       6.422   3.561   9.456  1.00 10.00           O  
ATOM     76  CB  PHE A   5       5.876   0.781   9.259  1.00 10.00           C  
ATOM     77  CG  PHE A   5       6.768   0.580   8.045  1.00 10.00           C  
ATOM     78  CD1 PHE A   5       6.419  -0.368   7.066  1.00 10.00           C  
ATOM     79  CD2 PHE A   5       8.016   1.229   7.973  1.00 10.00           C  
ATOM     80  CE1 PHE A   5       7.306  -0.657   6.014  1.00 10.00           C  
ATOM     81  CE2 PHE A   5       8.907   0.932   6.929  1.00 10.00           C  
ATOM     82  CZ  PHE A   5       8.557  -0.017   5.953  1.00 10.00           C  
ATOM     83  H   PHE A   5       4.359   1.738   7.040  1.00 10.00           H  
ATOM     84  HA  PHE A   5       4.179   1.805  10.033  1.00 10.00           H  
ATOM     85  HB2 PHE A   5       6.497   1.039  10.117  1.00 10.00           H  
ATOM     86  HB3 PHE A   5       5.395  -0.171   9.492  1.00 10.00           H  
ATOM     87  HD1 PHE A   5       5.480  -0.899   7.131  1.00 10.00           H  
ATOM     88  HD2 PHE A   5       8.307   1.931   8.740  1.00 10.00           H  
ATOM     89  HE1 PHE A   5       7.038  -1.389   5.266  1.00 10.00           H  
ATOM     90  HE2 PHE A   5       9.875   1.412   6.888  1.00 10.00           H  
ATOM     91  HZ  PHE A   5       9.255  -0.270   5.169  1.00 10.00           H  
ATOM     92  N   THR A   6       4.486   4.159   8.453  1.00 10.00           N  
ATOM     93  CA  THR A   6       4.813   5.533   8.093  1.00 10.00           C  
ATOM     94  C   THR A   6       5.488   5.543   6.720  1.00 10.00           C  
ATOM     95  O   THR A   6       6.610   5.054   6.570  1.00 10.00           O  
ATOM     96  CB  THR A   6       5.672   6.253   9.150  1.00 10.00           C  
ATOM     97  OG1 THR A   6       5.289   5.883  10.455  1.00 10.00           O  
ATOM     98  CG2 THR A   6       5.550   7.773   9.022  1.00 10.00           C  
ATOM     99  H   THR A   6       3.571   3.817   8.191  1.00 10.00           H  
ATOM    100  HA  THR A   6       3.860   6.061   8.034  1.00 10.00           H  
ATOM    101  HB  THR A   6       6.720   5.987   9.016  1.00 10.00           H  
ATOM    102  HG1 THR A   6       5.757   5.062  10.654  1.00 10.00           H  
ATOM    103 HG21 THR A   6       6.182   8.248   9.773  1.00 10.00           H  
ATOM    104 HG22 THR A   6       5.874   8.100   8.034  1.00 10.00           H  
ATOM    105 HG23 THR A   6       4.517   8.081   9.188  1.00 10.00           H  
ATOM    106  N   TYR A   7       4.810   6.112   5.718  1.00 10.00           N  
ATOM    107  CA  TYR A   7       5.320   6.215   4.354  1.00 10.00           C  
ATOM    108  C   TYR A   7       6.776   6.677   4.328  1.00 10.00           C  
ATOM    109  O   TYR A   7       7.612   6.077   3.659  1.00 10.00           O  
ATOM    110  CB  TYR A   7       4.448   7.175   3.534  1.00 10.00           C  
ATOM    111  CG  TYR A   7       5.029   7.490   2.168  1.00 10.00           C  
ATOM    112  CD1 TYR A   7       5.356   6.443   1.284  1.00 10.00           C  
ATOM    113  CD2 TYR A   7       5.428   8.805   1.865  1.00 10.00           C  
ATOM    114  CE1 TYR A   7       6.052   6.716   0.094  1.00 10.00           C  
ATOM    115  CE2 TYR A   7       6.085   9.081   0.656  1.00 10.00           C  
ATOM    116  CZ  TYR A   7       6.414   8.037  -0.222  1.00 10.00           C  
ATOM    117  OH  TYR A   7       7.117   8.312  -1.353  1.00 10.00           O  
ATOM    118  H   TYR A   7       3.884   6.466   5.901  1.00 10.00           H  
ATOM    119  HA  TYR A   7       5.277   5.224   3.910  1.00 10.00           H  
ATOM    120  HB2 TYR A   7       3.454   6.753   3.406  1.00 10.00           H  
ATOM    121  HB3 TYR A   7       4.341   8.103   4.097  1.00 10.00           H  
ATOM    122  HD1 TYR A   7       5.105   5.422   1.530  1.00 10.00           H  
ATOM    123  HD2 TYR A   7       5.250   9.608   2.565  1.00 10.00           H  
ATOM    124  HE1 TYR A   7       6.323   5.905  -0.567  1.00 10.00           H  
ATOM    125  HE2 TYR A   7       6.375  10.095   0.416  1.00 10.00           H  
ATOM    126  HH  TYR A   7       7.603   7.542  -1.676  1.00 10.00           H  
ATOM    127  N   GLY A   8       7.073   7.741   5.072  1.00 10.00           N  
ATOM    128  CA  GLY A   8       8.416   8.290   5.189  1.00 10.00           C  
ATOM    129  C   GLY A   8       9.448   7.215   5.537  1.00 10.00           C  
ATOM    130  O   GLY A   8      10.530   7.183   4.954  1.00 10.00           O  
ATOM    131  H   GLY A   8       6.318   8.175   5.576  1.00 10.00           H  
ATOM    132  HA2 GLY A   8       8.690   8.762   4.246  1.00 10.00           H  
ATOM    133  HA3 GLY A   8       8.422   9.047   5.973  1.00 10.00           H  
ATOM    134  N   GLU A   9       9.117   6.325   6.476  1.00 10.00           N  
ATOM    135  CA  GLU A   9      10.023   5.272   6.905  1.00 10.00           C  
ATOM    136  C   GLU A   9      10.177   4.215   5.815  1.00 10.00           C  
ATOM    137  O   GLU A   9      11.285   3.737   5.582  1.00 10.00           O  
ATOM    138  CB  GLU A   9       9.546   4.663   8.225  1.00 10.00           C  
ATOM    139  CG  GLU A   9       9.653   5.685   9.365  1.00 10.00           C  
ATOM    140  CD  GLU A   9       9.441   5.022  10.722  1.00 10.00           C  
ATOM    141  OE1 GLU A   9      10.403   4.359  11.173  1.00 10.00           O  
ATOM    142  OE2 GLU A   9       8.337   5.193  11.278  1.00 10.00           O  
ATOM    143  H   GLU A   9       8.161   6.284   6.807  1.00 10.00           H  
ATOM    144  HA  GLU A   9      11.007   5.708   7.082  1.00 10.00           H  
ATOM    145  HB2 GLU A   9       8.521   4.307   8.133  1.00 10.00           H  
ATOM    146  HB3 GLU A   9      10.184   3.809   8.455  1.00 10.00           H  
ATOM    147  HG2 GLU A   9      10.646   6.132   9.362  1.00 10.00           H  
ATOM    148  HG3 GLU A   9       8.926   6.485   9.229  1.00 10.00           H  
ATOM    149  N   LEU A  10       9.089   3.852   5.126  1.00 10.00           N
[truncated: 359,317 more chars]
