# Supplementary material for: In silico approaches for predicting the half-life of natural and modified peptides in blood
Source: PLoS One. 2018 Jun 1;13(6):e0196829. doi: 10.1371/journal.pone.0196829 (PMC5983457; doi:10.1371/journal.pone.0196829)
Supplement: S3 File — (ZIP) [file pone.0196829.s009.zip › 3may2018_261_pdb_files/2108.pdb]

PFRMAT TS
TARGET pa2108
AUTHOR Raghava-GPS-serv
METHOD PEPSTR
MODEL  1  REFINED
PARENT N/A
ATOM      1  N   PHE     1     -11.117  -1.230   9.062  1.00  0.00
ATOM      2  CA  PHE     1     -10.023  -0.982  10.011  1.00  0.00
ATOM      3  CB  PHE     1     -10.296  -1.796  11.268  1.00  0.00
ATOM      4  CG  PHE     1     -10.002  -3.277  11.153  1.00  0.00
ATOM      5  CD1 PHE     1     -10.899  -4.240  10.651  1.00  0.00
ATOM      6  CE1 PHE     1     -10.647  -5.588  10.699  1.00  0.00
ATOM      7  CZ  PHE     1      -9.469  -5.990  11.263  1.00  0.00
ATOM      8  CE2 PHE     1      -8.445  -5.098  11.737  1.00  0.00
ATOM      9  CD2 PHE     1      -8.755  -3.723  11.700  1.00  0.00
ATOM     10  C   PHE     1      -8.649  -1.325   9.393  1.00  0.00
ATOM     11  O   PHE     1      -8.604  -2.014   8.421  1.00  0.00
ATOM     12  N   VAL     2      -7.626  -0.900  10.078  1.00  0.00
ATOM     13  CA  VAL     2      -6.247  -1.063   9.606  1.00  0.00
ATOM     14  CB  VAL     2      -5.782   0.154   8.722  1.00  0.00
ATOM     15  CG1 VAL     2      -4.415  -0.108   8.104  1.00  0.00
ATOM     16  CG2 VAL     2      -6.749   0.367   7.574  1.00  0.00
ATOM     17  C   VAL     2      -5.413  -1.210  10.873  1.00  0.00
ATOM     18  O   VAL     2      -5.111  -0.245  11.564  1.00  0.00
ATOM     19  N   PRO     3      -4.868  -2.396  11.209  1.00  0.00
ATOM     20  CD  PRO     3      -5.028  -3.693  10.553  1.00  0.00
ATOM     21  CG  PRO     3      -3.911  -4.559  11.085  1.00  0.00
ATOM     22  CB  PRO     3      -3.678  -4.002  12.460  1.00  0.00
ATOM     23  CA  PRO     3      -3.933  -2.507  12.296  1.00  0.00
ATOM     24  C   PRO     3      -2.675  -1.712  11.891  1.00  0.00
ATOM     25  O   PRO     3      -1.910  -2.176  11.035  1.00  0.00
ATOM     26  N   ILE     4      -2.320  -0.777  12.695  1.00  0.00
ATOM     27  CA  ILE     4      -1.015  -0.085  12.444  1.00  0.00
ATOM     28  CB  ILE     4      -1.079   1.352  12.995  1.00  0.00
ATOM     29  CG2 ILE     4      -1.219   1.327  14.537  1.00  0.00
ATOM     30  CG1 ILE     4       0.057   2.368  12.555  1.00  0.00
ATOM     31  CD1 ILE     4       0.170   2.391  11.029  1.00  0.00
ATOM     32  C   ILE     4       0.308  -0.826  12.838  1.00  0.00
ATOM     33  O   ILE     4       1.484  -0.381  12.576  1.00  0.00
ATOM     34  N   PHE     5       0.125  -1.899  13.566  1.00  0.00
ATOM     35  CA  PHE     5       1.073  -2.741  14.217  1.00  0.00
ATOM     36  CB  PHE     5       1.942  -2.033  15.303  1.00  0.00
ATOM     37  CG  PHE     5       3.395  -1.990  14.894  1.00  0.00
ATOM     38  CD1 PHE     5       4.697  -1.749  16.281  1.00  0.00
ATOM     39  CE1 PHE     5       6.509  -1.578  15.912  1.00  0.00
ATOM     40  CZ  PHE     5       7.112  -1.581  14.039  1.00  0.00
ATOM     41  CE2 PHE     5       5.872  -1.727  12.636  1.00  0.00
ATOM     42  CD2 PHE     5       4.004  -1.995  13.046  1.00  0.00
ATOM     43  C   PHE     5       0.261  -3.929  14.813  1.00  0.00
ATOM     44  O   PHE     5      -0.841  -3.768  15.209  1.00  0.00
ATOM     45  N   THR     6       0.962  -5.039  15.009  1.00  0.00
ATOM     46  CA  THR     6       0.664  -6.206  15.869  1.00  0.00
ATOM     47  CB  THR     6       0.238  -7.435  15.028  1.00  0.00
ATOM     48  CG2 THR     6      -1.252  -7.301  14.791  1.00  0.00
ATOM     49  OG1 THR     6       0.957  -7.478  13.752  1.00  0.00
ATOM     50  C   THR     6       1.813  -6.461  16.871  1.00  0.00
ATOM     51  O   THR     6       2.533  -5.520  17.170  1.00  0.00
ATOM     52  N   TYR     7       2.161  -7.675  17.379  1.00  0.00
ATOM     53  CA  TYR     7       3.420  -7.905  18.080  1.00  0.00
ATOM     54  CB  TYR     7       2.942  -7.989  19.534  1.00  0.00
ATOM     55  CG  TYR     7       3.761  -8.897  20.441  1.00  0.00
ATOM     56  CD1 TYR     7       3.303 -10.267  20.589  1.00  0.00
ATOM     57  CE1 TYR     7       4.034 -11.148  21.444  1.00  0.00
ATOM     58  CZ  TYR     7       5.243 -10.706  21.999  1.00  0.00
ATOM     59  CE2 TYR     7       5.761  -9.419  21.697  1.00  0.00
ATOM     60  CD2 TYR     7       5.038  -8.514  20.942  1.00  0.00
ATOM     61  C   TYR     7       4.141  -9.204  17.514  1.00  0.00
ATOM     62  O   TYR     7       3.516 -10.189  17.045  1.00  0.00
ATOM     63  N   GLY     8       5.496  -9.296  17.811  1.00  0.00
ATOM     64  CA  GLY     8       6.380 -10.412  17.582  1.00  0.00
ATOM     65  C   GLY     8       7.314 -10.363  16.430  1.00  0.00
ATOM     66  O   GLY     8       7.311  -9.417  15.641  1.00  0.00
ATOM     67  N   GLU     9       8.247 -11.355  16.398  1.00  0.00
ATOM     68  CA  GLU     9       9.343 -11.665  15.396  1.00  0.00
ATOM     69  CB  GLU     9      10.184 -12.889  15.834  1.00  0.00
ATOM     70  CG  GLU     9       9.293 -14.020  16.234  1.00  0.00
ATOM     71  CD  GLU     9       8.890 -14.045  17.757  1.00  0.00
ATOM     72  OE1 GLU     9       7.756 -13.509  18.030  1.00  0.00
ATOM     73  OE2 GLU     9       9.577 -14.618  18.626  1.00  0.00
ATOM     74  C   GLU     9       8.725 -11.675  14.056  1.00  0.00
ATOM     75  O   GLU     9       8.024 -12.624  13.653  1.00  0.00
ATOM     76  N   LEU    10       8.890 -10.594  13.335  1.00  0.00
ATOM     77  CA  LEU    10       8.339 -10.130  12.019  1.00  0.00
ATOM     78  CB  LEU    10       8.740 -11.059  10.847  1.00  0.00
ATOM     79  CG  LEU    10       9.923 -10.593   9.993  1.00  0.00
ATOM     80  CD1 LEU    10      11.136 -10.103  10.746  1.00  0.00
ATOM     81  CD2 LEU    10      10.122 -11.696   8.975  1.00  0.00
ATOM     82  C   LEU    10       6.773 -10.047  12.092  1.00  0.00
ATOM     83  O   LEU    10       6.190  -9.227  11.372  1.00  0.00
ATOM     84  N   GLN    11       6.066 -10.789  12.969  1.00  0.00
ATOM     85  CA  GLN    11       4.649 -10.705  13.074  1.00  0.00
ATOM     86  CB  GLN    11       4.245 -11.809  13.961  1.00  0.00
ATOM     87  CG  GLN    11       4.321 -13.269  13.503  1.00  0.00
ATOM     88  CD  GLN    11       3.676 -14.217  14.541  1.00  0.00
ATOM     89  OE1 GLN    11       2.446 -14.409  14.608  1.00  0.00
ATOM     90  NE2 GLN    11       4.407 -14.802  15.501  1.00  0.00
ATOM     91  C   GLN    11       4.116  -9.403  13.652  1.00  0.00
ATOM     92  O   GLN    11       2.902  -9.147  13.652  1.00  0.00
ATOM     93  N   ARG    12       5.003  -8.558  13.995  1.00  0.00
ATOM     94  CA  ARG    12       4.653  -7.189  14.382  1.00  0.00
ATOM     95  CB  ARG    12       5.807  -6.553  15.171  1.00  0.00
ATOM     96  CG  ARG    12       5.527  -5.196  15.787  1.00  0.00
ATOM     97  CD  ARG    12       6.313  -4.113  14.914  1.00  0.00
ATOM     98  NE  ARG    12       5.391  -2.916  14.498  1.00  0.00
ATOM     99  CZ  ARG    12       5.115  -0.587  14.426  1.00  0.00
ATOM    100  C   ARG    12       4.241  -6.343  13.154  1.00  0.00
ATOM    101  O   ARG    12       3.604  -5.330  13.344  1.00  0.00
ATOM    102  N   SER    13       4.599  -6.705  11.928  1.00  0.00
ATOM    103  CA  SER    13       3.975  -6.143  10.729  1.00  0.00
ATOM    104  CB  SER    13       5.026  -6.097   9.604  1.00  0.00
ATOM    105  OG  SER    13       4.542  -5.372   8.539  1.00  0.00
ATOM    106  C   SER    13       2.752  -6.917  10.321  1.00  0.00
ATOM    107  O   SER    13       2.878  -8.112  10.010  1.00  0.00
ATOM    108  N   PRO    14       1.560  -6.355  10.207  1.00  0.00
ATOM    109  CD  PRO    14       1.198  -5.057  10.792  1.00  0.00
ATOM    110  CG  PRO    14      -0.349  -4.870  10.816  1.00  0.00
ATOM    111  CB  PRO    14      -0.787  -6.351  10.731  1.00  0.00
ATOM    112  CA  PRO    14       0.319  -7.081   9.971  1.00  0.00
ATOM    113  C   PRO    14       0.030  -7.647   8.570  1.00  0.00
ATOM    114  O   PRO    14      -1.165  -7.782   8.250  1.00  0.00
ATOM    115  N   GLU    15       0.988  -8.089   7.776  1.00  0.00
ATOM    116  CA  GLU    15       0.795  -8.939   6.553  1.00  0.00
ATOM    117  CB  GLU    15       2.276  -9.344   6.197  1.00  0.00
ATOM    118  CG  GLU    15       2.982  -8.431   5.205  1.00  0.00
ATOM    119  CD  GLU    15       2.991  -6.930   5.654  1.00  0.00
ATOM    120  OE1 GLU    15       2.438  -6.055   4.950  1.00  0.00
ATOM    121  OE2 GLU    15       3.430  -6.759   6.791  1.00  0.00
ATOM    122  C   GLU    15      -0.135 -10.113   6.708  1.00  0.00
ATOM    123  O   GLU    15      -0.559 -10.788   5.749  1.00  0.00
ATOM    124  N   HIE    16      -0.492 -10.482   7.913  1.00  0.00
ATOM    125  CA  HIE    16      -1.488 -11.527   8.278  1.00  0.00
ATOM    126  CB  HIE    16      -0.734 -12.362   9.317  1.00  0.00
ATOM    127  CG  HIE    16      -0.167 -11.574  10.503  1.00  0.00
ATOM    128  ND1 HIE    16      -0.884 -10.886  11.524  1.00  0.00
ATOM    129  CE1 HIE    16       0.020 -10.265  12.227  1.00  0.00
ATOM    130  NE2 HIE    16       1.187 -10.480  11.689  1.00  0.00
ATOM    131  CD2 HIE    16       1.142 -11.233  10.567  1.00  0.00
ATOM    132  C   HIE    16      -2.815 -11.002   8.809  1.00  0.00
ATOM    133  O   HIE    16      -3.745 -11.753   8.939  1.00  0.00
ATOM    134  N   GLN    17      -2.902  -9.669   8.990  1.00  0.00
ATOM    135  CA  GLN    17      -4.104  -8.986   9.516  1.00  0.00
ATOM    136  CB  GLN    17      -3.973  -9.005  11.054  1.00  0.00
ATOM    137  CG  GLN    17      -5.256  -8.913  11.821  1.00  0.00
ATOM    138  CD  GLN    17      -5.086  -9.002  13.379  1.00  0.00
ATOM    139  OE1 GLN    17      -4.102  -9.491  13.920  1.00  0.00
ATOM    140  NE2 GLN    17      -6.042  -8.596  14.179  1.00  0.00
ATOM    141  C   GLN    17      -4.500  -7.607   9.024  1.00  0.00
ATOM    142  O   GLN    17      -5.526  -7.023   9.422  1.00  0.00
ATOM    143  N   ARG    18      -3.740  -7.026   8.073  1.00  0.00
ATOM    144  CA  ARG    18      -3.997  -5.708   7.402  1.00  0.00
ATOM    145  CB  ARG    18      -2.659  -4.880   7.379  1.00  0.00
ATOM    146  CG  ARG    18      -2.772  -3.423   7.151  1.00  0.00
ATOM    147  CD  ARG    18      -1.451  -2.605   6.909  1.00  0.00
ATOM    148  NE  ARG    18      -0.145  -3.253   7.329  1.00  0.00
ATOM    149  CZ  ARG    18       0.672  -3.976   6.645  1.00  0.00
ATOM    150  C   ARG    18      -4.486  -5.896   5.962  1.00  0.00
ATOM    151  O   ARG    18      -5.154  -5.042   5.427  1.00  0.00
ATOM    152  N   VAL    19      -4.086  -7.029   5.271  1.00  0.00
ATOM    153  CA  VAL    19      -4.361  -7.167   3.797  1.00  0.00
ATOM    154  CB  VAL    19      -3.115  -7.842   3.154  1.00  0.00
ATOM    155  CG1 VAL    19      -3.064  -7.689   1.673  1.00  0.00
ATOM    156  CG2 VAL    19      -1.715  -7.370   3.787  1.00  0.00
ATOM    157  C   VAL    19      -5.596  -8.020   3.559  1.00  0.00
ATOM    158  O   VAL    19      -5.918  -8.965   4.261  1.00  0.00
ATOM    159  N   GLN    20      -6.397  -7.604   2.511  1.00  0.00
ATOM    160  CA  GLN    20      -7.879  -7.751   2.503  1.00  0.00
ATOM    161  CB  GLN    20      -8.448  -7.090   1.225  1.00  0.00
ATOM    162  CG  GLN    20      -8.425  -5.546   1.202  1.00  0.00
ATOM    163  CD  GLN    20      -7.242  -4.882   1.790  1.00  0.00
ATOM    164  OE1 GLN    20      -6.141  -4.906   1.284  1.00  0.00
ATOM    165  NE2 GLN    20      -7.318  -4.524   3.030  1.00  0.00
ATOM    166  C   GLN    20      -8.261  -9.286   2.688  1.00  0.00
ATOM    167  O   GLN    20      -9.116  -9.637   3.504  1.00  0.00
ATOM    168  N   GLN    21      -7.527 -10.237   2.006  1.00  0.00
ATOM    169  CA  GLN    21      -7.651 -11.672   2.121  1.00  0.00
ATOM    170  CB  GLN    21      -6.782 -12.383   1.066  1.00  0.00
ATOM    171  CG  GLN    21      -6.939 -13.906   0.819  1.00  0.00
ATOM    172  CD  GLN    21      -6.053 -14.806   1.657  1.00  0.00
ATOM    173  OE1 GLN    21      -5.097 -14.457   2.297  1.00  0.00
ATOM    174  NE2 GLN    21      -6.411 -16.088   1.675  1.00  0.00
ATOM    175  C   GLN    21      -7.509 -12.270   3.559  1.00  0.00
ATOM    176  O   GLN    21      -7.827 -13.434   3.686  1.00  0.00
ATOM    177  N   ARG    22      -7.086 -11.531   4.531  1.00  0.00
ATOM    178  CA  ARG    22      -7.026 -11.963   5.925  1.00  0.00
ATOM    179  CB  ARG    22      -5.611 -12.306   6.474  1.00  0.00
ATOM    180  CG  ARG    22      -4.542 -12.902   5.546  1.00  0.00
ATOM    181  CD  ARG    22      -4.033 -12.058   4.301  1.00  0.00
ATOM    182  NE  ARG    22      -2.552 -12.150   4.150  1.00  0.00
ATOM    183  CZ  ARG    22      -1.834 -13.177   3.881  1.00  0.00
ATOM    184  C   ARG    22      -7.751 -10.986   6.901  1.00  0.00
ATOM    185  O   ARG    22      -7.503 -11.074   8.115  1.00  0.00
ATOM    186  N   LYS    23      -8.595 -10.085   6.385  1.00  0.00
ATOM    187  CA  LYS    23      -9.190  -8.868   7.111  1.00  0.00
ATOM    188  CB  LYS    23      -8.274  -7.690   6.889  1.00  0.00
ATOM    189  CG  LYS    23      -8.715  -6.515   7.762  1.00  0.00
ATOM    190  CD  LYS    23      -7.781  -5.312   7.820  1.00  0.00
ATOM    191  CE  LYS    23      -7.777  -4.376   6.529  1.00  0.00
ATOM    192  NZ  LYS    23      -9.008  -3.609   6.289  1.00  0.00
ATOM    193  C   LYS    23     -10.632  -8.684   6.710  1.00  0.00
ATOM    194  O   LYS    23     -11.475  -8.470   7.598  1.00  0.00
ATOM    195  N   GLU    24     -10.914  -8.630   5.432  1.00  0.00
ATOM    196  CA  GLU    24     -12.245  -8.531   4.848  1.00  0.00
ATOM    197  CB  GLU    24     -12.094  -7.804   3.505  1.00  0.00
ATOM    198  CG  GLU    24     -12.019  -6.230   3.608  1.00  0.00
ATOM    199  CD  GLU    24     -11.067  -5.640   4.668  1.00  0.00
ATOM    200  OE1 GLU    24      -9.811  -5.401   4.459  1.00  0.00
ATOM    201  OE2 GLU    24     -11.478  -5.381   5.801  1.00  0.00
ATOM    202  C   GLU    24     -12.982  -9.921   4.719  1.00  0.00
ATOM    203  O   GLU    24     -14.188 -10.019   4.640  1.00  0.00
ATOM    204  N   SER    25     -12.180 -11.021   4.716  1.00  0.00
ATOM    205  CA  SER    25     -12.687 -12.391   4.800  1.00  0.00
ATOM    206  CB  SER    25     -11.680 -13.226   4.034  1.00  0.00
ATOM    207  OG  SER    25     -10.466 -13.183   4.672  1.00  0.00
ATOM    208  C   SER    25     -12.780 -13.025   6.174  1.00  0.00
ATOM    209  O   SER    25     -13.662 -13.814   6.414  1.00  0.00
ATOM    210  N   LYS    26     -11.891 -12.565   7.109  1.00  0.00
ATOM    211  CA  LYS    26     -11.956 -12.650   8.602  1.00  0.00
ATOM    212  CB  LYS    26     -10.595 -13.102   9.056  1.00  0.00
ATOM    213  CG  LYS    26     -10.613 -13.610  10.530  1.00  0.00
ATOM    214  CD  LYS    26      -9.319 -13.299  11.182  1.00  0.00
ATOM    215  CE  LYS    26      -8.974 -11.798  11.171  1.00  0.00
ATOM    216  NZ  LYS    26      -9.903 -11.007  12.013  1.00  0.00
ATOM    217  C   LYS    26     -12.492 -11.296   9.182  1.00  0.00
ATOM    218  O   LYS    26     -11.719 -10.627   9.908  1.00  0.00
ATOM    219  N   LYS    27     -13.588 -10.753   8.727  1.00  0.00
ATOM    220  CA  LYS    27     -14.137  -9.391   8.928  1.00  0.00
ATOM    221  CB  LYS    27     -15.504  -9.424   8.161  1.00  0.00
ATOM    222  CG  LYS    27     -16.117  -8.027   8.159  1.00  0.00
ATOM    223  CD  LYS    27     -15.333  -7.030   7.388  1.00  0.00
ATOM    224  CE  LYS    27     -14.517  -5.976   8.207  1.00  0.00
ATOM    225  NZ  LYS    27     -13.033  -6.047   7.886  1.00  0.00
ATOM    226  C   LYS    27     -14.155  -8.853  10.394  1.00  0.00
ATOM    227  O   LYS    27     -13.577  -7.759  10.612  1.00  0.00
ATOM    228  N   PRO    28     -14.687  -9.625  11.423  1.00  0.00
ATOM    229  CD  PRO    28     -15.679 -10.696  11.364  1.00  0.00
ATOM    230  CG  PRO    28     -16.350 -10.900  12.702  1.00  0.00
ATOM    231  CB  PRO    28     -15.415 -10.104  13.625  1.00  0.00
ATOM    232  CA  PRO    28     -14.607  -9.157  12.788  1.00  0.00
ATOM    233  C   PRO    28     -13.116  -9.079  13.167  1.00  0.00
ATOM    234  O   PRO    28     -12.349 -10.021  12.909  1.00  0.00
ATOM    235  N   PRO    29     -12.725  -7.942  13.767  1.00  0.00
ATOM    236  CD  PRO    29     -13.521  -6.888  14.348  1.00  0.00
ATOM    237  CG  PRO    29     -12.546  -5.786  14.828  1.00  0.00
ATOM    238  CB  PRO    29     -11.247  -6.136  14.156  1.00  0.00
ATOM    239  CA  PRO    29     -11.327  -7.548  13.586  1.00  0.00
ATOM    240  C   PRO    29     -10.299  -8.426  14.348  1.00  0.00
ATOM    241  O   PRO    29      -9.185  -8.603  13.790  1.00  0.00
ATOM    242  N   ALA    30     -10.620  -8.975  15.528  1.00  0.00
ATOM    243  CA  ALA    30      -9.702  -9.749  16.372  1.00  0.00
ATOM    244  CB  ALA    30     -10.444 -10.034  17.704  1.00  0.00
ATOM    245  C   ALA    30      -9.053 -10.956  15.668  1.00  0.00
ATOM    246  O   ALA    30      -9.639 -11.550  14.711  1.00  0.00
ATOM    247  N   LYS    31      -7.897 -11.397  16.206  1.00  0.00
ATOM    248  CA  LYS    31      -7.068 -12.532  15.790  1.00  0.00
ATOM    249  CB  LYS    31      -6.248 -12.006  14.549  1.00  0.00
ATOM    250  CG  LYS    31      -5.836 -13.235  13.674  1.00  0.00
ATOM    251  CD  LYS    31      -4.838 -13.083  12.539  1.00  0.00
ATOM    252  CE  LYS    31      -3.329 -12.993  12.852  1.00  0.00
ATOM    253  NZ  LYS    31      -2.983 -12.030  13.944  1.00  0.00
ATOM    254  C   LYS    31      -6.198 -13.064  16.969  1.00  0.00
ATOM    255  O   LYS    31      -5.780 -12.320  17.828  1.00  0.00
ATOM    256  N   LEU    32      -5.951 -14.401  16.932  1.00  0.00
ATOM    257  CA  LEU    32      -4.847 -15.020  17.647  1.00  0.00
ATOM    258  CB  LEU    32      -4.824 -16.555  17.585  1.00  0.00
ATOM    259  CG  LEU    32      -3.901 -17.210  18.566  1.00  0.00
ATOM    260  CD1 LEU    32      -4.194 -16.900  20.007  1.00  0.00
ATOM    261  CD2 LEU    32      -4.314 -18.695  18.453  1.00  0.00
ATOM    262  C   LEU    32      -3.465 -14.464  17.298  1.00  0.00
ATOM    263  O   LEU    32      -3.337 -13.912  16.201  1.00  0.00
ATOM    264  N   GLN    33      -2.431 -14.593  18.157  1.00  0.00
ATOM    265  CA  GLN    33      -1.070 -14.101  17.820  1.00  0.00
ATOM    266  CB  GLN    33      -0.883 -12.667  18.331  1.00  0.00
ATOM    267  CG  GLN    33       0.321 -12.038  17.685  1.00  0.00
ATOM    268  CD  GLN    33       0.205 -11.445  16.273  1.00  0.00
ATOM    269  OE1 GLN    33      -0.811 -11.660  15.588  1.00  0.00
ATOM    270  NE2 GLN    33       1.148 -10.671  15.753  1.00  0.00
ATOM    271  C   GLN    33      -0.036 -15.101  18.488  1.00  0.00
ATOM    272  O   GLN    33       0.298 -14.886  19.677  1.00  0.00
ATOM    273  N   PRO    34       0.457 -16.157  17.794  1.00  0.00
ATOM    274  CD  PRO    34       0.195 -16.441  16.408  1.00  0.00
ATOM    275  CG  PRO    34       0.982 -17.697  16.099  1.00  0.00
ATOM    276  CB  PRO    34       1.487 -18.225  17.497  1.00  0.00
ATOM    277  CA  PRO    34       1.470 -17.040  18.435  1.00  0.00
ATOM    278  C   PRO    34       2.867 -16.439  18.619  1.00  0.00
ATOM    279  O   PRO    34       3.204 -15.503  17.898  1.00  0.00
ATOM    280  N   ARG    35       3.654 -16.948  19.636  1.00  0.00
ATOM    281  CA  ARG    35       4.865 -16.348  20.197  1.00  0.00
ATOM    282  CB  ARG    35       6.075 -16.637  19.368  1.00  0.00
ATOM    283  CG  ARG    35       7.356 -17.177  20.007  1.00  0.00
ATOM    284  CD  ARG    35       7.763 -16.292  21.229  1.00  0.00
ATOM    285  NE  ARG    35       7.936 -14.927  20.713  1.00  0.00
ATOM    286  CZ  ARG    35       7.749 -13.835  21.459  1.00  0.00
ATOM    287  C   ARG    35       4.721 -14.818  20.418  1.00  0.00
ATOM    288  O   ARG    35       4.878 -14.376  21.523  1.00  0.00
ATOM    289  OXT ARG    35       4.524 -14.066  19.466  1.00  0.00
TER
END
