# Supplementary material for: In silico approaches for predicting the half-life of natural and modified peptides in blood
Source: PLoS One. 2018 Jun 1;13(6):e0196829. doi: 10.1371/journal.pone.0196829 (PMC5983457; doi:10.1371/journal.pone.0196829)
Supplement: S3 File — (ZIP) [file pone.0196829.s009.zip › 3may2018_261_pdb_files/2109.pdb]

PFRMAT TS
TARGET pa2109
AUTHOR Raghava-GPS-serv
METHOD PEPSTR
MODEL  1  REFINED
PARENT N/A
ATOM      1  N   PHE     1      -3.035 -10.911   3.837  1.00  0.00
ATOM      2  CA  PHE     1      -3.604 -11.992   4.578  1.00  0.00
ATOM      3  CB  PHE     1      -5.097 -12.078   4.270  1.00  0.00
ATOM      4  CG  PHE     1      -5.557 -12.433   2.808  1.00  0.00
ATOM      5  CD1 PHE     1      -5.357 -13.718   2.285  1.00  0.00
ATOM      6  CE1 PHE     1      -5.704 -14.027   0.972  1.00  0.00
ATOM      7  CZ  PHE     1      -6.157 -12.988   0.141  1.00  0.00
ATOM      8  CE2 PHE     1      -6.428 -11.718   0.700  1.00  0.00
ATOM      9  CD2 PHE     1      -6.115 -11.416   2.090  1.00  0.00
ATOM     10  C   PHE     1      -2.916 -13.374   4.429  1.00  0.00
ATOM     11  O   PHE     1      -2.211 -13.658   3.467  1.00  0.00
ATOM     12  N   VAL     2      -3.221 -14.284   5.391  1.00  0.00
ATOM     13  CA  VAL     2      -2.823 -15.719   5.167  1.00  0.00
ATOM     14  CB  VAL     2      -1.594 -16.011   6.035  1.00  0.00
ATOM     15  CG1 VAL     2      -1.182 -17.436   5.776  1.00  0.00
ATOM     16  CG2 VAL     2      -0.343 -15.089   5.898  1.00  0.00
ATOM     17  C   VAL     2      -3.971 -16.625   5.520  1.00  0.00
ATOM     18  O   VAL     2      -4.428 -16.498   6.631  1.00  0.00
ATOM     19  N   PRO     3      -4.511 -17.484   4.597  1.00  0.00
ATOM     20  CD  PRO     3      -3.960 -17.738   3.236  1.00  0.00
ATOM     21  CG  PRO     3      -5.125 -18.178   2.382  1.00  0.00
ATOM     22  CB  PRO     3      -6.085 -18.801   3.360  1.00  0.00
ATOM     23  CA  PRO     3      -5.790 -18.053   4.662  1.00  0.00
ATOM     24  C   PRO     3      -5.916 -19.005   5.882  1.00  0.00
ATOM     25  O   PRO     3      -5.098 -19.900   6.080  1.00  0.00
ATOM     26  N   ILE     4      -6.925 -18.664   6.698  1.00  0.00
ATOM     27  CA  ILE     4      -7.391 -19.472   7.855  1.00  0.00
ATOM     28  CB  ILE     4      -8.355 -20.522   7.296  1.00  0.00
ATOM     29  CG2 ILE     4      -7.716 -21.773   6.668  1.00  0.00
ATOM     30  CG1 ILE     4      -9.395 -20.909   8.362  1.00  0.00
ATOM     31  CD1 ILE     4     -10.537 -21.800   7.852  1.00  0.00
ATOM     32  C   ILE     4      -6.244 -19.855   8.819  1.00  0.00
ATOM     33  O   ILE     4      -6.374 -20.650   9.766  1.00  0.00
ATOM     34  N   PHE     5      -5.058 -19.223   8.726  1.00  0.00
ATOM     35  CA  PHE     5      -3.939 -19.382   9.660  1.00  0.00
ATOM     36  CB  PHE     5      -2.675 -18.923   8.989  1.00  0.00
ATOM     37  CG  PHE     5      -1.488 -19.162   9.861  1.00  0.00
ATOM     38  CD1 PHE     5      -1.031 -20.425  10.181  1.00  0.00
ATOM     39  CE1 PHE     5       0.186 -20.677  10.788  1.00  0.00
ATOM     40  CZ  PHE     5       1.045 -19.573  11.070  1.00  0.00
ATOM     41  CE2 PHE     5       0.635 -18.334  10.622  1.00  0.00
ATOM     42  CD2 PHE     5      -0.700 -18.116  10.141  1.00  0.00
ATOM     43  C   PHE     5      -4.225 -18.796  11.115  1.00  0.00
ATOM     44  O   PHE     5      -4.918 -17.786  11.251  1.00  0.00
ATOM     45  N   THR     6      -3.601 -19.289  12.165  1.00  0.00
ATOM     46  CA  THR     6      -3.900 -18.989  13.536  1.00  0.00
ATOM     47  CB  THR     6      -3.186 -19.898  14.503  1.00  0.00
ATOM     48  CG2 THR     6      -4.022 -21.186  14.502  1.00  0.00
ATOM     49  OG1 THR     6      -1.815 -20.117  14.114  1.00  0.00
ATOM     50  C   THR     6      -3.505 -17.600  13.956  1.00  0.00
ATOM     51  O   THR     6      -3.971 -17.125  14.979  1.00  0.00
ATOM     52  N   TYR     7      -2.600 -16.923  13.290  1.00  0.00
ATOM     53  CA  TYR     7      -2.147 -15.601  13.738  1.00  0.00
ATOM     54  CB  TYR     7      -1.123 -15.123  12.742  1.00  0.00
ATOM     55  CG  TYR     7      -1.626 -14.267  11.540  1.00  0.00
ATOM     56  CD1 TYR     7      -2.292 -14.934  10.485  1.00  0.00
ATOM     57  CE1 TYR     7      -2.965 -14.217   9.513  1.00  0.00
ATOM     58  CZ  TYR     7      -2.794 -12.902   9.410  1.00  0.00
ATOM     59  CE2 TYR     7      -1.950 -12.223  10.367  1.00  0.00
ATOM     60  CD2 TYR     7      -1.335 -12.947  11.384  1.00  0.00
ATOM     61  C   TYR     7      -3.261 -14.535  13.941  1.00  0.00
ATOM     62  O   TYR     7      -3.066 -13.647  14.748  1.00  0.00
ATOM     63  N   GLY     8      -4.321 -14.687  13.182  1.00  0.00
ATOM     64  CA  GLY     8      -5.324 -13.680  12.939  1.00  0.00
ATOM     65  C   GLY     8      -6.277 -13.935  11.766  1.00  0.00
ATOM     66  O   GLY     8      -6.948 -12.947  11.453  1.00  0.00
ATOM     67  N   GLU     9      -6.376 -15.149  11.137  1.00  0.00
ATOM     68  CA  GLU     9      -7.301 -15.310  10.010  1.00  0.00
ATOM     69  CB  GLU     9      -6.702 -15.825   8.675  1.00  0.00
ATOM     70  CG  GLU     9      -7.261 -15.049   7.482  1.00  0.00
ATOM     71  CD  GLU     9      -6.791 -13.597   7.323  1.00  0.00
ATOM     72  OE1 GLU     9      -7.715 -12.782   7.086  1.00  0.00
ATOM     73  OE2 GLU     9      -5.595 -13.229   7.372  1.00  0.00
ATOM     74  C   GLU     9      -8.411 -16.283  10.404  1.00  0.00
ATOM     75  O   GLU     9      -9.483 -16.051   9.889  1.00  0.00
ATOM     76  N   LEU    10      -8.292 -17.222  11.279  1.00  0.00
ATOM     77  CA  LEU    10      -9.410 -17.950  11.864  1.00  0.00
ATOM     78  CB  LEU    10      -8.779 -19.188  12.597  1.00  0.00
ATOM     79  CG  LEU    10      -9.485 -20.547  12.297  1.00  0.00
ATOM     80  CD1 LEU    10      -8.684 -21.567  13.170  1.00  0.00
ATOM     81  CD2 LEU    10     -10.950 -20.654  12.673  1.00  0.00
ATOM     82  C   LEU    10     -10.313 -17.107  12.801  1.00  0.00
ATOM     83  O   LEU    10     -11.434 -17.500  13.219  1.00  0.00
ATOM     84  N   GLN    11      -9.785 -15.933  13.136  1.00  0.00
ATOM     85  CA  GLN    11     -10.395 -14.741  13.677  1.00  0.00
ATOM     86  CB  GLN    11      -9.225 -14.035  14.379  1.00  0.00
ATOM     87  CG  GLN    11      -8.630 -14.846  15.547  1.00  0.00
ATOM     88  CD  GLN    11      -7.367 -15.582  15.112  1.00  0.00
ATOM     89  OE1 GLN    11      -7.097 -15.912  13.959  1.00  0.00
ATOM     90  NE2 GLN    11      -6.456 -15.698  16.055  1.00  0.00
ATOM     91  C   GLN    11     -11.145 -13.908  12.684  1.00  0.00
ATOM     92  O   GLN    11     -11.821 -12.964  13.142  1.00  0.00
ATOM     93  N   ARG    12     -11.052 -14.189  11.364  1.00  0.00
ATOM     94  CA  ARG    12     -11.438 -13.300  10.252  1.00  0.00
ATOM     95  CB  ARG    12     -10.261 -12.337   9.940  1.00  0.00
ATOM     96  CG  ARG    12     -10.559 -11.289   8.859  1.00  0.00
ATOM     97  CD  ARG    12      -9.630 -10.127   8.771  1.00  0.00
ATOM     98  NE  ARG    12      -8.321 -10.551   8.378  1.00  0.00
ATOM     99  CZ  ARG    12      -7.125 -10.217   8.791  1.00  0.00
ATOM    100  C   ARG    12     -11.989 -13.933   8.965  1.00  0.00
ATOM    101  O   ARG    12     -12.730 -13.243   8.317  1.00  0.00
ATOM    102  N   GLU    13     -11.625 -15.208   8.598  1.00  0.00
ATOM    103  CA  GLU    13     -11.836 -15.692   7.259  1.00  0.00
ATOM    104  CB  GLU    13     -11.419 -17.203   7.357  1.00  0.00
ATOM    105  CG  GLU    13     -11.339 -17.846   5.948  1.00  0.00
ATOM    106  CD  GLU    13     -10.342 -17.190   5.113  1.00  0.00
ATOM    107  OE1 GLU    13     -10.645 -16.829   3.971  1.00  0.00
ATOM    108  OE2 GLU    13      -9.124 -17.143   5.478  1.00  0.00
ATOM    109  C   GLU    13     -13.331 -15.548   6.923  1.00  0.00
ATOM    110  O   GLU    13     -13.730 -15.141   5.798  1.00  0.00
ATOM    111  N   HIE    14     -14.223 -15.919   7.827  1.00  0.00
ATOM    112  CA  HIE    14     -15.710 -15.899   7.674  1.00  0.00
ATOM    113  CB  HIE    14     -16.346 -16.475   8.916  1.00  0.00
ATOM    114  CG  HIE    14     -15.733 -16.128  10.167  1.00  0.00
ATOM    115  ND1 HIE    14     -15.273 -14.866  10.614  1.00  0.00
ATOM    116  CE1 HIE    14     -14.361 -15.115  11.565  1.00  0.00
ATOM    117  NE2 HIE    14     -14.239 -16.445  11.760  1.00  0.00
ATOM    118  CD2 HIE    14     -15.085 -17.080  10.883  1.00  0.00
ATOM    119  C   HIE    14     -16.229 -14.467   7.507  1.00  0.00
ATOM    120  O   HIE    14     -17.255 -14.317   6.846  1.00  0.00
ATOM    121  N   GLN    15     -15.485 -13.434   7.792  1.00  0.00
ATOM    122  CA  GLN    15     -15.706 -11.997   7.421  1.00  0.00
ATOM    123  CB  GLN    15     -15.152 -11.112   8.625  1.00  0.00
ATOM    124  CG  GLN    15     -15.167  -9.583   8.419  1.00  0.00
ATOM    125  CD  GLN    15     -13.898  -9.101   7.612  1.00  0.00
ATOM    126  OE1 GLN    15     -12.771  -9.019   8.060  1.00  0.00
ATOM    127  NE2 GLN    15     -14.137  -8.650   6.390  1.00  0.00
ATOM    128  C   GLN    15     -15.136 -11.695   6.098  1.00  0.00
ATOM    129  O   GLN    15     -15.740 -11.052   5.269  1.00  0.00
ATOM    130  N   ARG    16     -13.894 -12.101   5.936  1.00  0.00
ATOM    131  CA  ARG    16     -13.034 -11.571   4.829  1.00  0.00
ATOM    132  CB  ARG    16     -11.533 -11.869   5.112  1.00  0.00
ATOM    133  CG  ARG    16     -10.663 -11.139   4.151  1.00  0.00
ATOM    134  CD  ARG    16      -9.163 -11.548   4.093  1.00  0.00
ATOM    135  NE  ARG    16      -9.054 -12.757   3.296  1.00  0.00
ATOM    136  CZ  ARG    16      -8.893 -14.010   3.670  1.00  0.00
ATOM    137  C   ARG    16     -13.539 -12.164   3.562  1.00  0.00
ATOM    138  O   ARG    16     -13.685 -11.367   2.615  1.00  0.00
ATOM    139  N   VAL    17     -13.838 -13.408   3.500  1.00  0.00
ATOM    140  CA  VAL    17     -14.432 -13.963   2.291  1.00  0.00
ATOM    141  CB  VAL    17     -14.687 -15.477   2.552  1.00  0.00
ATOM    142  CG1 VAL    17     -16.008 -15.824   3.276  1.00  0.00
ATOM    143  CG2 VAL    17     -14.727 -16.201   1.122  1.00  0.00
ATOM    144  C   VAL    17     -15.751 -13.319   1.893  1.00  0.00
ATOM    145  O   VAL    17     -16.171 -13.453   0.695  1.00  0.00
ATOM    146  N   GLN    18     -16.463 -12.575   2.731  1.00  0.00
ATOM    147  CA  GLN    18     -17.608 -11.765   2.283  1.00  0.00
ATOM    148  CB  GLN    18     -18.491 -11.311   3.430  1.00  0.00
ATOM    149  CG  GLN    18     -18.869 -12.435   4.354  1.00  0.00
ATOM    150  CD  GLN    18     -19.355 -13.740   3.764  1.00  0.00
ATOM    151  OE1 GLN    18     -19.938 -13.738   2.695  1.00  0.00
ATOM    152  NE2 GLN    18     -19.098 -14.903   4.365  1.00  0.00
ATOM    153  C   GLN    18     -17.134 -10.481   1.526  1.00  0.00
ATOM    154  O   GLN    18     -17.731  -9.987   0.584  1.00  0.00
ATOM    155  N   GLN    19     -16.051  -9.846   1.974  1.00  0.00
ATOM    156  CA  GLN    19     -15.487  -8.547   1.451  1.00  0.00
ATOM    157  CB  GLN    19     -14.601  -7.890   2.528  1.00  0.00
ATOM    158  CG  GLN    19     -13.701  -6.742   2.092  1.00  0.00
ATOM    159  CD  GLN    19     -12.715  -6.218   3.104  1.00  0.00
ATOM    160  OE1 GLN    19     -12.468  -6.764   4.201  1.00  0.00
ATOM    161  NE2 GLN    19     -12.048  -5.029   2.887  1.00  0.00
ATOM    162  C   GLN    19     -14.714  -8.804   0.086  1.00  0.00
ATOM    163  O   GLN    19     -14.802  -8.012  -0.803  1.00  0.00
ATOM    164  N   GLN    20     -13.961  -9.899   0.016  1.00  0.00
ATOM    165  CA  GLN    20     -13.215 -10.513  -1.083  1.00  0.00
ATOM    166  CB  GLN    20     -12.447 -11.672  -0.454  1.00  0.00
ATOM    167  CG  GLN    20     -11.220 -12.128  -1.204  1.00  0.00
ATOM    168  CD  GLN    20     -10.307 -13.078  -0.460  1.00  0.00
ATOM    169  OE1 GLN    20     -10.395 -13.283   0.723  1.00  0.00
ATOM    170  NE2 GLN    20      -9.343 -13.565  -1.165  1.00  0.00
ATOM    171  C   GLN    20     -14.119 -10.914  -2.217  1.00  0.00
ATOM    172  O   GLN    20     -13.662 -11.006  -3.366  1.00  0.00
ATOM    173  N   ARG    21     -15.454 -11.131  -1.968  1.00  0.00
ATOM    174  CA  ARG    21     -16.483 -11.251  -2.989  1.00  0.00
ATOM    175  CB  ARG    21     -17.638 -12.138  -2.359  1.00  0.00
ATOM    176  CG  ARG    21     -18.358 -12.926  -3.418  1.00  0.00
ATOM    177  CD  ARG    21     -19.440 -13.939  -2.916  1.00  0.00
ATOM    178  NE  ARG    21     -20.399 -13.378  -1.985  1.00  0.00
ATOM    179  CZ  ARG    21     -20.421 -13.430  -0.677  1.00  0.00
ATOM    180  C   ARG    21     -16.929  -9.870  -3.541  1.00  0.00
ATOM    181  O   ARG    21     -17.692  -9.948  -4.552  1.00  0.00
ATOM    182  N   LYS    22     -16.670  -8.683  -2.955  1.00  0.00
ATOM    183  CA  LYS    22     -17.222  -7.373  -3.392  1.00  0.00
ATOM    184  CB  LYS    22     -18.029  -6.718  -2.289  1.00  0.00
ATOM    185  CG  LYS    22     -18.892  -5.530  -2.934  1.00  0.00
ATOM    186  CD  LYS    22     -18.171  -4.171  -2.739  1.00  0.00
ATOM    187  CE  LYS    22     -18.317  -3.066  -3.770  1.00  0.00
ATOM    188  NZ  LYS    22     -17.708  -3.479  -5.063  1.00  0.00
ATOM    189  C   LYS    22     -16.243  -6.383  -3.953  1.00  0.00
ATOM    190  O   LYS    22     -16.617  -5.825  -4.977  1.00  0.00
ATOM    191  N   GLU    23     -15.024  -6.305  -3.409  1.00  0.00
ATOM    192  CA  GLU    23     -14.158  -5.093  -3.478  1.00  0.00
ATOM    193  CB  GLU    23     -12.737  -5.395  -2.979  1.00  0.00
ATOM    194  CG  GLU    23     -11.678  -6.112  -3.835  1.00  0.00
ATOM    195  CD  GLU    23     -12.232  -7.380  -4.509  1.00  0.00
ATOM    196  OE1 GLU    23     -12.510  -7.393  -5.755  1.00  0.00
ATOM    197  OE2 GLU    23     -12.733  -8.304  -3.807  1.00  0.00
ATOM    198  C   GLU    23     -14.257  -4.273  -4.766  1.00  0.00
ATOM    199  O   GLU    23     -14.901  -3.230  -4.813  1.00  0.00
ATOM    200  N   SER    24     -13.785  -4.825  -5.874  1.00  0.00
ATOM    201  CA  SER    24     -13.636  -4.118  -7.142  1.00  0.00
ATOM    202  CB  SER    24     -12.460  -4.732  -7.902  1.00  0.00
ATOM    203  OG  SER    24     -12.695  -6.091  -8.133  1.00  0.00
ATOM    204  C   SER    24     -14.915  -4.179  -8.018  1.00  0.00
ATOM    205  O   SER    24     -15.051  -3.506  -9.049  1.00  0.00
ATOM    206  N   LYS    25     -15.835  -5.162  -7.749  1.00  0.00
ATOM    207  CA  LYS    25     -16.956  -5.625  -8.615  1.00  0.00
ATOM    208  CB  LYS    25     -17.508  -6.943  -8.089  1.00  0.00
ATOM    209  CG  LYS    25     -16.698  -8.248  -7.944  1.00  0.00
ATOM    210  CD  LYS    25     -15.506  -8.376  -6.904  1.00  0.00
ATOM    211  CE  LYS    25     -14.834  -9.781  -6.728  1.00  0.00
ATOM    212  NZ  LYS    25     -13.757  -9.689  -5.768  1.00  0.00
ATOM    213  C   LYS    25     -18.060  -4.616  -8.849  1.00  0.00
ATOM    214  O   LYS    25     -18.485  -3.894  -7.926  1.00  0.00
ATOM    215  N   LYS    26     -18.488  -4.575 -10.094  1.00  0.00
ATOM    216  CA  LYS    26     -19.409  -3.586 -10.736  1.00  0.00
ATOM    217  CB  LYS    26     -18.646  -2.200 -10.776  1.00  0.00
ATOM    218  CG  LYS    26     -17.798  -2.053 -11.987  1.00  0.00
ATOM    219  CD  LYS    26     -16.593  -3.003 -12.169  1.00  0.00
ATOM    220  CE  LYS    26     -15.636  -2.508 -13.285  1.00  0.00
ATOM    221  NZ  LYS    26     -16.216  -2.778 -14.561  1.00  0.00
ATOM    222  C   LYS    26     -19.838  -4.182 -12.103  1.00  0.00
ATOM    223  O   LYS    26     -19.182  -5.176 -12.493  1.00  0.00
ATOM    224  N   PRO    27     -20.884  -3.702 -12.832  1.00  0.00
ATOM    225  CD  PRO    27     -21.647  -2.485 -12.516  1.00  0.00
ATOM    226  CG  PRO    27     -22.422  -2.070 -13.775  1.00  0.00
ATOM    227  CB  PRO    27     -22.414  -3.409 -14.591  1.00  0.00
ATOM    228  CA  PRO    27     -21.185  -4.202 -14.145  1.00  0.00
ATOM    229  C   PRO    27     -19.893  -4.106 -15.112  1.00  0.00
ATOM    230  O   PRO    27     -18.967  -3.286 -14.831  1.00  0.00
ATOM    231  N   PRO    28     -19.804  -4.908 -16.202  1.00  0.00
ATOM    232  CD  PRO    28     -20.831  -5.885 -16.557  1.00  0.00
ATOM    233  CG  PRO    28     -20.453  -6.503 -17.933  1.00  0.00
ATOM    234  CB  PRO    28     -18.896  -6.503 -17.800  1.00  0.00
ATOM    235  CA  PRO    28     -18.620  -5.146 -17.059  1.00  0.00
ATOM    236  C   PRO    28     -18.131  -4.062 -18.012  1.00  0.00
ATOM    237  O   PRO    28     -17.370  -4.339 -18.921  1.00  0.00
ATOM    238  N   ALA    29     -18.592  -2.768 -17.830  1.00  0.00
ATOM    239  CA  ALA    29     -18.041  -1.661 -18.597  1.00  0.00
ATOM    240  CB  ALA    29     -19.049  -0.545 -18.495  1.00  0.00
ATOM    241  C   ALA    29     -16.644  -1.296 -18.140  1.00  0.00
ATOM    242  O   ALA    29     -16.222  -1.581 -17.026  1.00  0.00
ATOM    243  N   LYS    30     -15.852  -0.704 -19.124  1.00  0.00
ATOM    244  CA  LYS    30     -14.484  -0.154 -18.859  1.00  0.00
ATOM    245  CB  LYS    30     -13.470  -1.381 -19.144  1.00  0.00
ATOM    246  CG  LYS    30     -12.957  -1.470 -20.611  1.00  0.00
ATOM    247  CD  LYS    30     -13.826  -1.803 -21.783  1.00  0.00
ATOM    248  CE  LYS    30     -13.406  -1.283 -23.146  1.00  0.00
ATOM    249  NZ  LYS    30     -13.114   0.157 -22.972  1.00  0.00
ATOM    250  C   LYS    30     -14.214   1.140 -19.627  1.00  0.00
ATOM    251  O   LYS    30     -14.576   1.207 -20.811  1.00  0.00
ATOM    252  N   LEU    31     -13.373   1.999 -18.980  1.00  0.00
ATOM    253  CA  LEU    31     -12.575   3.115 -19.541  1.00  0.00
ATOM    254  CB  LEU    31     -11.409   3.515 -18.603  1.00  0.00
ATOM    255  CG  LEU    31     -11.811   3.966 -17.122  1.00  0.00
ATOM    256  CD1 LEU    31     -10.629   4.447 -16.336  1.00  0.00
ATOM    257  CD2 LEU    31     -12.957   5.030 -17.019  1.00  0.00
ATOM    258  C   LEU    31     -11.955   2.768 -20.849  1.00  0.00
ATOM    259  O   LEU    31     -11.743   1.622 -21.136  1.00  0.00
ATOM    260  N   GLN    32     -11.562   3.769 -21.667  1.00  0.00
ATOM    261  CA  GLN    32     -10.945   3.541 -22.990  1.00  0.00
ATOM    262  CB  GLN    32     -12.131   3.760 -23.975  1.00  0.00
ATOM    263  CG  GLN    32     -11.841   3.410 -25.407  1.00  0.00
ATOM    264  CD  GLN    32     -11.243   2.016 -25.635  1.00  0.00
ATOM    265  OE1 GLN    32     -11.780   1.019 -25.200  1.00  0.00
ATOM    266  NE2 GLN    32     -10.129   1.815 -26.215  1.00  0.00
ATOM    267  C   GLN    32      -9.829   4.546 -23.205  1.00  0.00
ATOM    268  O   GLN    32     -10.092   5.771 -23.119  1.00  0.00
ATOM    269  N   PRO    33      -8.644   4.105 -23.540  1.00  0.00
ATOM    270  CD  PRO    33      -8.059   2.778 -23.286  1.00  0.00
ATOM    271  CG  PRO    33      -6.593   2.730 -23.819  1.00  0.00
ATOM    272  CB  PRO    33      -6.278   4.187 -23.807  1.00  0.00
ATOM    273  CA  PRO    33      -7.587   4.948 -24.069  1.00  0.00
ATOM    274  C   PRO    33      -7.711   5.189 -25.605  1.00  0.00
ATOM    275  O   PRO    33      -8.150   4.341 -26.414  1.00  0.00
ATOM    276  N   ARG    34      -7.544   6.475 -26.045  1.00  0.00
ATOM    277  CA  ARG    34      -7.654   6.978 -27.448  1.00  0.00
ATOM    278  CB  ARG    34      -6.376   6.761 -28.399  1.00  0.00
ATOM    279  CG  ARG    34      -6.448   7.529 -29.718  1.00  0.00
ATOM    280  CD  ARG    34      -6.989   6.632 -30.904  1.00  0.00
ATOM    281  NE  ARG    34      -7.161   7.466 -32.061  1.00  0.00
ATOM    282  CZ  ARG    34      -8.178   8.267 -32.347  1.00  0.00
ATOM    283  C   ARG    34      -8.893   6.421 -27.998  1.00  0.00
ATOM    284  O   ARG    34      -9.479   7.157 -28.789  1.00  0.00
ATOM    285  OXT ARG    34      -9.200   5.250 -27.784  1.00  0.00
TER
END
