# Supplementary material for: In silico approaches for predicting the half-life of natural and modified peptides in blood
Source: PLoS One. 2018 Jun 1;13(6):e0196829. doi: 10.1371/journal.pone.0196829 (PMC5983457; doi:10.1371/journal.pone.0196829)
Supplement: S3 File — (ZIP) [file pone.0196829.s009.zip › 3may2018_261_pdb_files/2114.pdb]

PFRMAT TS
TARGET pa2114
AUTHOR Raghava-GPS-serv
METHOD PEPSTR
MODEL  1  REFINED
PARENT N/A
ATOM      1  N   PHE     1      14.661  -6.555  21.684  1.00  0.00
ATOM      2  CA  PHE     1      13.600  -5.615  21.739  1.00  0.00
ATOM      3  CB  PHE     1      12.470  -6.166  20.910  1.00  0.00
ATOM      4  CG  PHE     1      11.380  -5.137  20.603  1.00  0.00
ATOM      5  CD1 PHE     1      10.246  -5.031  21.356  1.00  0.00
ATOM      6  CE1 PHE     1       9.380  -3.965  21.147  1.00  0.00
ATOM      7  CZ  PHE     1       9.582  -3.034  20.102  1.00  0.00
ATOM      8  CE2 PHE     1      10.727  -3.210  19.353  1.00  0.00
ATOM      9  CD2 PHE     1      11.696  -4.228  19.617  1.00  0.00
ATOM     10  C   PHE     1      13.208  -5.288  23.212  1.00  0.00
ATOM     11  O   PHE     1      13.327  -6.136  24.119  1.00  0.00
ATOM     12  N   VAL     2      12.651  -4.077  23.454  1.00  0.00
ATOM     13  CA  VAL     2      12.234  -3.590  24.748  1.00  0.00
ATOM     14  CB  VAL     2      12.161  -2.062  24.812  1.00  0.00
ATOM     15  CG1 VAL     2      13.616  -1.566  24.936  1.00  0.00
ATOM     16  CG2 VAL     2      11.457  -1.391  23.638  1.00  0.00
ATOM     17  C   VAL     2      10.832  -4.217  25.221  1.00  0.00
ATOM     18  O   VAL     2       9.959  -4.618  24.367  1.00  0.00
ATOM     19  N   PRO     3      10.531  -4.309  26.489  1.00  0.00
ATOM     20  CD  PRO     3      11.387  -4.000  27.566  1.00  0.00
ATOM     21  CG  PRO     3      10.612  -4.431  28.858  1.00  0.00
ATOM     22  CB  PRO     3       9.662  -5.538  28.362  1.00  0.00
ATOM     23  CA  PRO     3       9.317  -4.947  27.004  1.00  0.00
ATOM     24  C   PRO     3       8.055  -4.019  26.924  1.00  0.00
ATOM     25  O   PRO     3       7.642  -3.474  27.914  1.00  0.00
ATOM     26  N   ILE     4       7.524  -3.950  25.684  1.00  0.00
ATOM     27  CA  ILE     4       6.279  -3.229  25.361  1.00  0.00
ATOM     28  CB  ILE     4       6.581  -1.797  24.794  1.00  0.00
ATOM     29  CG2 ILE     4       7.367  -1.803  23.457  1.00  0.00
ATOM     30  CG1 ILE     4       5.211  -1.079  24.444  1.00  0.00
ATOM     31  CD1 ILE     4       4.248  -0.952  25.650  1.00  0.00
ATOM     32  C   ILE     4       5.366  -4.161  24.428  1.00  0.00
ATOM     33  O   ILE     4       5.797  -4.567  23.379  1.00  0.00
ATOM     34  N   PHE     5       4.152  -4.478  24.798  1.00  0.00
ATOM     35  CA  PHE     5       3.206  -5.252  24.060  1.00  0.00
ATOM     36  CB  PHE     5       1.835  -5.347  24.812  1.00  0.00
ATOM     37  CG  PHE     5       0.894  -6.403  24.235  1.00  0.00
ATOM     38  CD1 PHE     5       1.015  -7.810  24.404  1.00  0.00
ATOM     39  CE1 PHE     5      -0.006  -8.600  23.848  1.00  0.00
ATOM     40  CZ  PHE     5      -1.043  -8.086  23.110  1.00  0.00
ATOM     41  CE2 PHE     5      -1.078  -6.722  22.838  1.00  0.00
ATOM     42  CD2 PHE     5      -0.133  -5.918  23.459  1.00  0.00
ATOM     43  C   PHE     5       2.941  -4.869  22.628  1.00  0.00
ATOM     44  O   PHE     5       2.169  -3.959  22.383  1.00  0.00
ATOM     45  N   THR     6       3.694  -5.474  21.644  1.00  0.00
ATOM     46  CA  THR     6       3.759  -5.044  20.230  1.00  0.00
ATOM     47  CB  THR     6       4.802  -3.913  20.164  1.00  0.00
ATOM     48  CG2 THR     6       4.500  -2.529  20.737  1.00  0.00
ATOM     49  OG1 THR     6       6.028  -4.411  20.711  1.00  0.00
ATOM     50  C   THR     6       4.185  -6.221  19.348  1.00  0.00
ATOM     51  O   THR     6       4.538  -7.300  19.850  1.00  0.00
ATOM     52  N   TYR     7       4.303  -6.034  18.010  1.00  0.00
ATOM     53  CA  TYR     7       4.906  -7.056  17.149  1.00  0.00
ATOM     54  CB  TYR     7       4.760  -6.794  15.632  1.00  0.00
ATOM     55  CG  TYR     7       5.014  -8.062  14.872  1.00  0.00
ATOM     56  CD1 TYR     7       6.176  -8.117  14.122  1.00  0.00
ATOM     57  CE1 TYR     7       6.441  -9.226  13.321  1.00  0.00
ATOM     58  CZ  TYR     7       5.566 -10.308  13.272  1.00  0.00
ATOM     59  CE2 TYR     7       4.432 -10.261  14.174  1.00  0.00
ATOM     60  CD2 TYR     7       4.164  -9.157  14.982  1.00  0.00
ATOM     61  C   TYR     7       6.398  -7.168  17.571  1.00  0.00
ATOM     62  O   TYR     7       7.107  -8.168  17.225  1.00  0.00
ATOM     63  N   GLY     8       6.980  -6.175  18.287  1.00  0.00
ATOM     64  CA  GLY     8       8.378  -6.205  18.584  1.00  0.00
ATOM     65  C   GLY     8       8.710  -7.162  19.714  1.00  0.00
ATOM     66  O   GLY     8       9.541  -8.035  19.595  1.00  0.00
ATOM     67  N   GLU     9       7.919  -7.065  20.788  1.00  0.00
ATOM     68  CA  GLU     9       7.915  -8.032  21.821  1.00  0.00
ATOM     69  CB  GLU     9       6.794  -7.799  22.813  1.00  0.00
ATOM     70  CG  GLU     9       6.668  -8.806  23.933  1.00  0.00
ATOM     71  CD  GLU     9       7.761  -8.868  24.960  1.00  0.00
ATOM     72  OE1 GLU     9       8.567  -7.884  25.035  1.00  0.00
ATOM     73  OE2 GLU     9       7.903  -9.869  25.729  1.00  0.00
ATOM     74  C   GLU     9       7.733  -9.462  21.371  1.00  0.00
ATOM     75  O   GLU     9       8.550 -10.306  21.740  1.00  0.00
ATOM     76  N   LEU    10       6.704  -9.754  20.615  1.00  0.00
ATOM     77  CA  LEU    10       6.506 -11.090  20.055  1.00  0.00
ATOM     78  CB  LEU    10       5.067 -10.958  19.481  1.00  0.00
ATOM     79  CG  LEU    10       4.609 -12.257  18.797  1.00  0.00
ATOM     80  CD1 LEU    10       4.669 -13.575  19.603  1.00  0.00
ATOM     81  CD2 LEU    10       3.327 -12.104  18.031  1.00  0.00
ATOM     82  C   LEU    10       7.685 -11.580  19.189  1.00  0.00
ATOM     83  O   LEU    10       8.009 -12.788  19.057  1.00  0.00
ATOM     84  N   GLN    11       8.476 -10.681  18.579  1.00  0.00
ATOM     85  CA  GLN    11       9.635 -11.095  17.788  1.00  0.00
ATOM     86  CB  GLN    11      10.147  -9.975  16.834  1.00  0.00
ATOM     87  CG  GLN    11      11.510 -10.301  16.161  1.00  0.00
ATOM     88  CD  GLN    11      11.557 -11.668  15.465  1.00  0.00
ATOM     89  OE1 GLN    11      10.517 -12.219  15.078  1.00  0.00
ATOM     90  NE2 GLN    11      12.742 -12.276  15.324  1.00  0.00
ATOM     91  C   GLN    11      10.776 -11.557  18.768  1.00  0.00
ATOM     92  O   GLN    11      11.456 -12.548  18.460  1.00  0.00
ATOM     93  N   ARG    12      10.779 -11.091  19.989  1.00  0.00
ATOM     94  CA  ARG    12      11.747 -11.565  21.014  1.00  0.00
ATOM     95  CB  ARG    12      12.225 -10.443  21.903  1.00  0.00
ATOM     96  CG  ARG    12      13.491 -10.659  22.797  1.00  0.00
ATOM     97  CD  ARG    12      13.656  -9.742  24.071  1.00  0.00
ATOM     98  NE  ARG    12      12.589 -10.204  25.037  1.00  0.00
ATOM     99  CZ  ARG    12      11.463  -9.550  25.262  1.00  0.00
ATOM    100  C   ARG    12      11.238 -12.736  21.851  1.00  0.00
ATOM    101  O   ARG    12      12.008 -13.678  22.034  1.00  0.00
ATOM    102  N   GLN    13       9.954 -12.804  22.142  1.00  0.00
ATOM    103  CA  GLN    13       9.324 -14.034  22.671  1.00  0.00
ATOM    104  CB  GLN    13       7.817 -13.931  22.948  1.00  0.00
ATOM    105  CG  GLN    13       7.605 -12.911  24.093  1.00  0.00
ATOM    106  CD  GLN    13       8.159 -13.421  25.398  1.00  0.00
ATOM    107  OE1 GLN    13       8.458 -14.547  25.642  1.00  0.00
ATOM    108  NE2 GLN    13       8.358 -12.481  26.358  1.00  0.00
ATOM    109  C   GLN    13       9.621 -15.232  21.821  1.00  0.00
ATOM    110  O   GLN    13       9.824 -16.328  22.336  1.00  0.00
ATOM    111  N   ARG    14       9.747 -15.129  20.471  1.00  0.00
ATOM    112  CA  ARG    14      10.018 -16.296  19.585  1.00  0.00
ATOM    113  CB  ARG    14       9.827 -15.863  18.066  1.00  0.00
ATOM    114  CG  ARG    14       8.353 -15.779  17.663  1.00  0.00
ATOM    115  CD  ARG    14       8.060 -15.583  16.138  1.00  0.00
ATOM    116  NE  ARG    14       8.240 -14.206  15.587  1.00  0.00
ATOM    117  CZ  ARG    14       7.260 -13.329  15.428  1.00  0.00
ATOM    118  C   ARG    14      11.388 -16.882  19.753  1.00  0.00
ATOM    119  O   ARG    14      11.558 -18.029  19.451  1.00  0.00
ATOM    120  N   VAL    15      12.410 -16.161  20.171  1.00  0.00
ATOM    121  CA  VAL    15      13.715 -16.710  20.621  1.00  0.00
ATOM    122  CB  VAL    15      14.946 -16.039  20.071  1.00  0.00
ATOM    123  CG1 VAL    15      14.784 -14.490  20.154  1.00  0.00
ATOM    124  CG2 VAL    15      16.161 -16.425  20.909  1.00  0.00
ATOM    125  C   VAL    15      13.617 -17.072  22.141  1.00  0.00
ATOM    126  O   VAL    15      14.136 -18.105  22.610  1.00  0.00
ATOM    127  N   GLN    16      12.933 -16.238  22.940  1.00  0.00
ATOM    128  CA  GLN    16      13.116 -16.475  24.372  1.00  0.00
ATOM    129  CB  GLN    16      12.513 -15.191  25.045  1.00  0.00
ATOM    130  CG  GLN    16      13.053 -15.013  26.539  1.00  0.00
ATOM    131  CD  GLN    16      12.480 -13.866  27.329  1.00  0.00
ATOM    132  OE1 GLN    16      12.146 -12.829  26.751  1.00  0.00
ATOM    133  NE2 GLN    16      12.568 -13.931  28.652  1.00  0.00
ATOM    134  C   GLN    16      12.479 -17.775  24.877  1.00  0.00
ATOM    135  O   GLN    16      13.119 -18.446  25.695  1.00  0.00
ATOM    136  N   GLN    17      11.356 -18.186  24.238  1.00  0.00
ATOM    137  CA  GLN    17      10.708 -19.397  24.716  1.00  0.00
ATOM    138  CB  GLN    17       9.246 -19.383  24.261  1.00  0.00
ATOM    139  CG  GLN    17       8.285 -18.318  24.822  1.00  0.00
ATOM    140  CD  GLN    17       8.154 -18.392  26.281  1.00  0.00
ATOM    141  OE1 GLN    17       8.278 -19.389  26.935  1.00  0.00
ATOM    142  NE2 GLN    17       7.980 -17.264  26.900  1.00  0.00
ATOM    143  C   GLN    17      11.495 -20.615  24.301  1.00  0.00
ATOM    144  O   GLN    17      11.220 -21.669  24.900  1.00  0.00
ATOM    145  N   ARG    18      12.521 -20.477  23.371  1.00  0.00
ATOM    146  CA  ARG    18      13.524 -21.514  23.072  1.00  0.00
ATOM    147  CB  ARG    18      13.946 -21.495  21.565  1.00  0.00
ATOM    148  CG  ARG    18      15.038 -22.513  21.188  1.00  0.00
ATOM    149  CD  ARG    18      16.451 -21.838  21.117  1.00  0.00
ATOM    150  NE  ARG    18      17.642 -22.738  20.914  1.00  0.00
ATOM    151  CZ  ARG    18      18.316 -23.380  21.888  1.00  0.00
ATOM    152  C   ARG    18      14.711 -21.312  24.059  1.00  0.00
ATOM    153  O   ARG    18      15.288 -22.332  24.448  1.00  0.00
ATOM    154  N   LYS    19      15.147 -20.106  24.313  1.00  0.00
ATOM    155  CA  LYS    19      16.235 -19.826  25.181  1.00  0.00
ATOM    156  CB  LYS    19      16.594 -18.352  25.156  1.00  0.00
ATOM    157  CG  LYS    19      17.804 -18.054  26.110  1.00  0.00
ATOM    158  CD  LYS    19      17.952 -16.540  26.044  1.00  0.00
ATOM    159  CE  LYS    19      18.238 -15.888  27.361  1.00  0.00
ATOM    160  NZ  LYS    19      17.147 -16.098  28.329  1.00  0.00
ATOM    161  C   LYS    19      15.994 -20.295  26.627  1.00  0.00
ATOM    162  O   LYS    19      16.814 -21.094  27.146  1.00  0.00
ATOM    163  N   GLU    20      14.879 -19.897  27.230  1.00  0.00
ATOM    164  CA  GLU    20      14.302 -20.517  28.472  1.00  0.00
ATOM    165  CB  GLU    20      13.204 -19.649  29.183  1.00  0.00
ATOM    166  CG  GLU    20      13.664 -18.547  30.104  1.00  0.00
ATOM    167  CD  GLU    20      14.689 -17.703  29.434  1.00  0.00
ATOM    168  OE1 GLU    20      14.388 -16.594  28.934  1.00  0.00
ATOM    169  OE2 GLU    20      15.929 -18.066  29.441  1.00  0.00
ATOM    170  C   GLU    20      13.760 -21.917  28.093  1.00  0.00
ATOM    171  O   GLU    20      12.532 -22.230  28.039  1.00  0.00
ATOM    172  N   SER    21      14.714 -22.801  27.752  1.00  0.00
ATOM    173  CA  SER    21      14.550 -24.108  27.048  1.00  0.00
ATOM    174  CB  SER    21      15.980 -24.607  26.823  1.00  0.00
ATOM    175  OG  SER    21      15.852 -25.587  25.842  1.00  0.00
ATOM    176  C   SER    21      13.659 -25.098  27.726  1.00  0.00
ATOM    177  O   SER    21      13.915 -25.592  28.860  1.00  0.00
ATOM    178  N   LYS    22      12.481 -25.360  27.081  1.00  0.00
ATOM    179  CA  LYS    22      11.453 -26.265  27.461  1.00  0.00
ATOM    180  CB  LYS    22      10.218 -26.160  26.566  1.00  0.00
ATOM    181  CG  LYS    22       9.644 -24.728  26.379  1.00  0.00
ATOM    182  CD  LYS    22       9.071 -24.232  27.700  1.00  0.00
ATOM    183  CE  LYS    22       8.572 -22.749  27.627  1.00  0.00
ATOM    184  NZ  LYS    22       9.768 -21.822  27.443  1.00  0.00
ATOM    185  C   LYS    22      12.087 -27.680  27.640  1.00  0.00
ATOM    186  O   LYS    22      11.802 -28.301  28.666  1.00  0.00
ATOM    187  N   LYS    23      12.872 -28.039  26.636  1.00  0.00
ATOM    188  CA  LYS    23      13.541 -29.295  26.615  1.00  0.00
ATOM    189  CB  LYS    23      13.740 -29.723  25.154  1.00  0.00
ATOM    190  CG  LYS    23      14.329 -31.156  25.064  1.00  0.00
ATOM    191  CD  LYS    23      15.306 -31.465  23.938  1.00  0.00
ATOM    192  CE  LYS    23      15.863 -32.927  23.846  1.00  0.00
ATOM    193  NZ  LYS    23      16.727 -33.352  24.952  1.00  0.00
ATOM    194  C   LYS    23      14.901 -29.138  27.305  1.00  0.00
ATOM    195  O   LYS    23      15.612 -28.206  26.917  1.00  0.00
ATOM    196  N   PRO    24      15.235 -30.002  28.289  1.00  0.00
ATOM    197  CD  PRO    24      14.317 -30.715  29.144  1.00  0.00
ATOM    198  CG  PRO    24      15.102 -31.013  30.422  1.00  0.00
ATOM    199  CB  PRO    24      16.497 -31.225  29.803  1.00  0.00
ATOM    200  CA  PRO    24      16.602 -30.106  28.786  1.00  0.00
ATOM    201  C   PRO    24      17.583 -30.469  27.621  1.00  0.00
ATOM    202  O   PRO    24      17.160 -31.037  26.639  1.00  0.00
ATOM    203  N   PRO    25      18.877 -30.222  27.790  1.00  0.00
ATOM    204  CD  PRO    25      19.586 -29.545  28.843  1.00  0.00
ATOM    205  CG  PRO    25      21.022 -30.139  28.854  1.00  0.00
ATOM    206  CB  PRO    25      21.257 -30.264  27.374  1.00  0.00
ATOM    207  CA  PRO    25      19.827 -30.655  26.795  1.00  0.00
ATOM    208  C   PRO    25      19.742 -32.157  26.629  1.00  0.00
ATOM    209  O   PRO    25      19.450 -32.596  25.500  1.00  0.00
ATOM    210  N   ALA    26      19.843 -32.903  27.719  1.00  0.00
ATOM    211  CA  ALA    26      19.897 -34.367  27.705  1.00  0.00
ATOM    212  CB  ALA    26      20.791 -34.803  28.834  1.00  0.00
ATOM    213  C   ALA    26      18.516 -35.017  27.575  1.00  0.00
ATOM    214  O   ALA    26      18.033 -35.320  26.521  1.00  0.00
ATOM    215  N   LYS    27      17.836 -35.073  28.737  1.00  0.00
ATOM    216  CA  LYS    27      16.506 -35.758  28.831  1.00  0.00
ATOM    217  CB  LYS    27      16.255 -36.133  30.306  1.00  0.00
ATOM    218  CG  LYS    27      15.424 -37.415  30.446  1.00  0.00
ATOM    219  CD  LYS    27      15.218 -37.811  31.942  1.00  0.00
ATOM    220  CE  LYS    27      14.160 -38.883  32.076  1.00  0.00
ATOM    221  NZ  LYS    27      12.863 -38.292  31.904  1.00  0.00
ATOM    222  C   LYS    27      15.295 -35.041  28.229  1.00  0.00
ATOM    223  O   LYS    27      15.436 -33.892  27.869  1.00  0.00
ATOM    224  N   LEU    28      14.135 -35.685  28.124  1.00  0.00
ATOM    225  CA  LEU    28      12.813 -35.095  28.177  1.00  0.00
ATOM    226  CB  LEU    28      11.845 -35.700  27.216  1.00  0.00
ATOM    227  CG  LEU    28      10.383 -35.231  27.460  1.00  0.00
ATOM    228  CD1 LEU    28      10.079 -33.831  26.977  1.00  0.00
ATOM    229  CD2 LEU    28       9.327 -36.134  26.784  1.00  0.00
ATOM    230  C   LEU    28      12.381 -35.240  29.598  1.00  0.00
ATOM    231  O   LEU    28      12.319 -36.374  30.048  1.00  0.00
ATOM    232  N   GLN    29      12.245 -34.118  30.342  1.00  0.00
ATOM    233  CA  GLN    29      11.549 -34.125  31.652  1.00  0.00
ATOM    234  CB  GLN    29      12.657 -34.202  32.731  1.00  0.00
ATOM    235  CG  GLN    29      12.319 -34.487  34.194  1.00  0.00
ATOM    236  CD  GLN    29      11.540 -35.780  34.439  1.00  0.00
ATOM    237  OE1 GLN    29      11.903 -36.865  34.011  1.00  0.00
ATOM    238  NE2 GLN    29      10.449 -35.704  35.145  1.00  0.00
ATOM    239  C   GLN    29      10.528 -33.001  31.974  1.00  0.00
ATOM    240  O   GLN    29      10.950 -31.839  31.743  1.00  0.00
ATOM    241  N   PRO    30       9.393 -33.343  32.448  1.00  0.00
ATOM    242  CD  PRO    30       8.688 -34.603  32.322  1.00  0.00
ATOM    243  CG  PRO    30       7.224 -34.311  32.041  1.00  0.00
ATOM    244  CB  PRO    30       7.027 -33.030  32.881  1.00  0.00
ATOM    245  CA  PRO    30       8.454 -32.394  33.051  1.00  0.00
ATOM    246  C   PRO    30       8.825 -32.135  34.487  1.00  0.00
ATOM    247  O   PRO    30       9.394 -33.045  35.100  1.00  0.00
ATOM    248  N   ARG    31       8.592 -30.917  34.929  1.00  0.00
ATOM    249  CA  ARG    31       9.246 -30.239  36.015  1.00  0.00
ATOM    250  CB  ARG    31      10.728 -30.012  35.706  1.00  0.00
ATOM    251  CG  ARG    31      10.928 -29.013  34.580  1.00  0.00
ATOM    252  CD  ARG    31      12.491 -28.763  34.348  1.00  0.00
ATOM    253  NE  ARG    31      12.713 -27.757  33.279  1.00  0.00
ATOM    254  CZ  ARG    31      12.436 -27.914  31.992  1.00  0.00
ATOM    255  C   ARG    31       8.495 -29.004  36.547  1.00  0.00
ATOM    256  O   ARG    31       8.224 -28.052  35.785  1.00  0.00
ATOM    257  OXT ARG    31       8.018 -29.004  37.680  1.00  0.00
TER
END
