# Supplementary material for: In silico approaches for predicting the half-life of natural and modified peptides in blood
Source: PLoS One. 2018 Jun 1;13(6):e0196829. doi: 10.1371/journal.pone.0196829 (PMC5983457; doi:10.1371/journal.pone.0196829)
Supplement: S3 File — (ZIP) [file pone.0196829.s009.zip › 3may2018_261_pdb_files/2115.pdb]

PFRMAT TS
TARGET pa2115
AUTHOR Raghava-GPS-serv
METHOD PEPSTR
MODEL  1  REFINED
PARENT N/A
ATOM      1  N   PHE     1      -5.602 -25.646  22.116  1.00  0.00
ATOM      2  CA  PHE     1      -4.781 -24.467  22.040  1.00  0.00
ATOM      3  CB  PHE     1      -3.286 -24.874  21.936  1.00  0.00
ATOM      4  CG  PHE     1      -2.458 -23.576  22.170  1.00  0.00
ATOM      5  CD1 PHE     1      -2.097 -22.702  21.094  1.00  0.00
ATOM      6  CE1 PHE     1      -1.195 -21.634  21.329  1.00  0.00
ATOM      7  CZ  PHE     1      -0.738 -21.358  22.586  1.00  0.00
ATOM      8  CE2 PHE     1      -1.190 -22.075  23.703  1.00  0.00
ATOM      9  CD2 PHE     1      -2.065 -23.162  23.460  1.00  0.00
ATOM     10  C   PHE     1      -5.217 -23.540  20.924  1.00  0.00
ATOM     11  O   PHE     1      -5.428 -23.987  19.818  1.00  0.00
ATOM     12  N   VAL     2      -5.263 -22.237  21.195  1.00  0.00
ATOM     13  CA  VAL     2      -5.609 -21.153  20.227  1.00  0.00
ATOM     14  CB  VAL     2      -7.010 -20.576  20.569  1.00  0.00
ATOM     15  CG1 VAL     2      -8.105 -21.621  20.433  1.00  0.00
ATOM     16  CG2 VAL     2      -7.152 -19.784  21.919  1.00  0.00
ATOM     17  C   VAL     2      -4.578 -19.997  20.342  1.00  0.00
ATOM     18  O   VAL     2      -4.067 -19.822  21.474  1.00  0.00
ATOM     19  N   PRO     3      -4.234 -19.343  19.212  1.00  0.00
ATOM     20  CD  PRO     3      -4.738 -19.544  17.879  1.00  0.00
ATOM     21  CG  PRO     3      -4.418 -18.226  17.209  1.00  0.00
ATOM     22  CB  PRO     3      -3.137 -17.825  17.921  1.00  0.00
ATOM     23  CA  PRO     3      -3.243 -18.364  19.345  1.00  0.00
ATOM     24  C   PRO     3      -3.534 -17.252  20.374  1.00  0.00
ATOM     25  O   PRO     3      -4.622 -16.735  20.381  1.00  0.00
ATOM     26  N   ILE     4      -2.613 -17.052  21.315  1.00  0.00
ATOM     27  CA  ILE     4      -2.842 -16.168  22.555  1.00  0.00
ATOM     28  CB  ILE     4      -3.611 -16.945  23.666  1.00  0.00
ATOM     29  CG2 ILE     4      -2.839 -18.132  24.218  1.00  0.00
ATOM     30  CG1 ILE     4      -4.093 -15.969  24.790  1.00  0.00
ATOM     31  CD1 ILE     4      -5.335 -16.430  25.664  1.00  0.00
ATOM     32  C   ILE     4      -1.493 -15.467  22.963  1.00  0.00
ATOM     33  O   ILE     4      -0.395 -15.953  22.820  1.00  0.00
ATOM     34  N   PHE     5      -1.681 -14.247  23.544  1.00  0.00
ATOM     35  CA  PHE     5      -0.551 -13.489  24.058  1.00  0.00
ATOM     36  CB  PHE     5      -0.097 -12.561  22.891  1.00  0.00
ATOM     37  CG  PHE     5       0.099 -13.074  21.520  1.00  0.00
ATOM     38  CD1 PHE     5       1.361 -13.671  21.342  1.00  0.00
ATOM     39  CE1 PHE     5       1.753 -14.152  20.089  1.00  0.00
ATOM     40  CZ  PHE     5       0.985 -13.896  18.977  1.00  0.00
ATOM     41  CE2 PHE     5      -0.253 -13.161  19.126  1.00  0.00
ATOM     42  CD2 PHE     5      -0.717 -12.791  20.444  1.00  0.00
ATOM     43  C   PHE     5      -1.065 -12.681  25.284  1.00  0.00
ATOM     44  O   PHE     5      -1.413 -13.247  26.327  1.00  0.00
ATOM     45  N   THR     6      -1.003 -11.355  25.268  1.00  0.00
ATOM     46  CA  THR     6      -1.830 -10.470  26.143  1.00  0.00
ATOM     47  CB  THR     6      -1.161  -9.064  26.328  1.00  0.00
ATOM     48  CG2 THR     6      -0.032  -9.126  27.299  1.00  0.00
ATOM     49  OG1 THR     6      -0.708  -8.767  25.114  1.00  0.00
ATOM     50  C   THR     6      -3.301 -10.258  25.668  1.00  0.00
ATOM     51  O   THR     6      -4.090  -9.633  26.363  1.00  0.00
ATOM     52  N   TYR     7      -3.717 -10.812  24.516  1.00  0.00
ATOM     53  CA  TYR     7      -5.067 -10.839  23.989  1.00  0.00
ATOM     54  CB  TYR     7      -5.254  -9.622  23.030  1.00  0.00
ATOM     55  CG  TYR     7      -4.653  -9.761  21.643  1.00  0.00
ATOM     56  CD1 TYR     7      -5.406 -10.324  20.607  1.00  0.00
ATOM     57  CE1 TYR     7      -4.846 -10.427  19.307  1.00  0.00
ATOM     58  CZ  TYR     7      -3.581  -9.978  19.041  1.00  0.00
ATOM     59  CE2 TYR     7      -2.801  -9.423  20.120  1.00  0.00
ATOM     60  CD2 TYR     7      -3.356  -9.379  21.406  1.00  0.00
ATOM     61  C   TYR     7      -5.232 -12.194  23.269  1.00  0.00
ATOM     62  O   TYR     7      -4.301 -12.928  22.923  1.00  0.00
ATOM     63  N   GLY     8      -6.511 -12.622  23.113  1.00  0.00
ATOM     64  CA  GLY     8      -6.814 -13.979  22.538  1.00  0.00
ATOM     65  C   GLY     8      -7.002 -13.806  21.002  1.00  0.00
ATOM     66  O   GLY     8      -8.065 -13.378  20.632  1.00  0.00
ATOM     67  N   GLU     9      -6.010 -14.206  20.209  1.00  0.00
ATOM     68  CA  GLU     9      -5.960 -14.017  18.718  1.00  0.00
ATOM     69  CB  GLU     9      -4.509 -14.240  18.257  1.00  0.00
ATOM     70  CG  GLU     9      -4.329 -14.289  16.734  1.00  0.00
ATOM     71  CD  GLU     9      -4.793 -12.967  16.015  1.00  0.00
ATOM     72  OE1 GLU     9      -4.614 -11.894  16.598  1.00  0.00
ATOM     73  OE2 GLU     9      -5.341 -13.022  14.884  1.00  0.00
ATOM     74  C   GLU     9      -7.075 -14.635  17.896  1.00  0.00
ATOM     75  O   GLU     9      -7.674 -13.960  17.084  1.00  0.00
ATOM     76  N   LEU    10      -7.446 -15.953  18.177  1.00  0.00
ATOM     77  CA  LEU    10      -8.575 -16.597  17.506  1.00  0.00
ATOM     78  CB  LEU    10      -8.572 -18.146  17.824  1.00  0.00
ATOM     79  CG  LEU    10      -9.745 -18.921  17.115  1.00  0.00
ATOM     80  CD1 LEU    10      -9.457 -18.956  15.600  1.00  0.00
ATOM     81  CD2 LEU    10      -9.813 -20.434  17.598  1.00  0.00
ATOM     82  C   LEU    10      -9.920 -16.018  17.875  1.00  0.00
ATOM     83  O   LEU    10     -10.863 -16.025  17.044  1.00  0.00
ATOM     84  N   GLN    11     -10.019 -15.269  18.973  1.00  0.00
ATOM     85  CA  GLN    11     -11.198 -14.481  19.330  1.00  0.00
ATOM     86  CB  GLN    11     -11.319 -14.303  20.864  1.00  0.00
ATOM     87  CG  GLN    11     -12.401 -13.336  21.432  1.00  0.00
ATOM     88  CD  GLN    11     -13.820 -13.841  21.047  1.00  0.00
ATOM     89  OE1 GLN    11     -14.089 -14.883  20.330  1.00  0.00
ATOM     90  NE2 GLN    11     -14.876 -13.306  21.519  1.00  0.00
ATOM     91  C   GLN    11     -11.168 -13.108  18.587  1.00  0.00
ATOM     92  O   GLN    11     -12.126 -12.687  18.010  1.00  0.00
ATOM     93  N   ARG    12      -9.948 -12.551  18.312  1.00  0.00
ATOM     94  CA  ARG    12      -9.770 -11.429  17.312  1.00  0.00
ATOM     95  CB  ARG    12      -8.447 -10.758  17.531  1.00  0.00
ATOM     96  CG  ARG    12      -8.601  -9.230  17.329  1.00  0.00
ATOM     97  CD  ARG    12      -8.487  -8.844  15.835  1.00  0.00
ATOM     98  NE  ARG    12      -7.129  -9.021  15.223  1.00  0.00
ATOM     99  CZ  ARG    12      -6.615 -10.085  14.623  1.00  0.00
ATOM    100  C   ARG    12     -10.019 -11.917  15.862  1.00  0.00
ATOM    101  O   ARG    12     -10.596 -11.137  15.115  1.00  0.00
ATOM    102  N   VAL    13      -9.870 -13.199  15.450  1.00  0.00
ATOM    103  CA  VAL    13     -10.415 -13.721  14.130  1.00  0.00
ATOM    104  CB  VAL    13      -9.769 -15.029  13.690  1.00  0.00
ATOM    105  CG1 VAL    13     -10.197 -15.430  12.229  1.00  0.00
ATOM    106  CG2 VAL    13      -8.192 -14.984  13.702  1.00  0.00
ATOM    107  C   VAL    13     -11.997 -13.839  14.188  1.00  0.00
ATOM    108  O   VAL    13     -12.670 -13.574  13.226  1.00  0.00
ATOM    109  N   GLN    14     -12.503 -14.315  15.395  1.00  0.00
ATOM    110  CA  GLN    14     -13.864 -14.517  15.617  1.00  0.00
ATOM    111  CB  GLN    14     -13.974 -15.187  16.968  1.00  0.00
ATOM    112  CG  GLN    14     -15.513 -15.554  17.257  1.00  0.00
ATOM    113  CD  GLN    14     -16.538 -14.464  17.614  1.00  0.00
ATOM    114  OE1 GLN    14     -17.494 -14.273  16.871  1.00  0.00
ATOM    115  NE2 GLN    14     -16.328 -13.699  18.650  1.00  0.00
ATOM    116  C   GLN    14     -14.658 -13.237  15.375  1.00  0.00
ATOM    117  O   GLN    14     -15.550 -13.211  14.586  1.00  0.00
ATOM    118  N   GLN    15     -14.247 -12.170  16.018  1.00  0.00
ATOM    119  CA  GLN    15     -14.780 -10.788  15.845  1.00  0.00
ATOM    120  CB  GLN    15     -14.075  -9.942  16.875  1.00  0.00
ATOM    121  CG  GLN    15     -14.451 -10.218  18.342  1.00  0.00
ATOM    122  CD  GLN    15     -15.862  -9.921  18.701  1.00  0.00
ATOM    123  OE1 GLN    15     -16.759 -10.768  18.593  1.00  0.00
ATOM    124  NE2 GLN    15     -16.180  -8.693  19.091  1.00  0.00
ATOM    125  C   GLN    15     -14.613 -10.145  14.430  1.00  0.00
ATOM    126  O   GLN    15     -14.671  -8.936  14.222  1.00  0.00
ATOM    127  N   ARG    16     -14.343 -10.882  13.349  1.00  0.00
ATOM    128  CA  ARG    16     -14.444 -10.369  11.993  1.00  0.00
ATOM    129  CB  ARG    16     -13.924 -11.465  10.959  1.00  0.00
ATOM    130  CG  ARG    16     -14.678 -12.864  10.903  1.00  0.00
ATOM    131  CD  ARG    16     -13.699 -13.924  10.270  1.00  0.00
ATOM    132  NE  ARG    16     -14.374 -15.221  10.171  1.00  0.00
ATOM    133  CZ  ARG    16     -14.543 -16.030  11.245  1.00  0.00
ATOM    134  C   ARG    16     -15.828  -9.867  11.599  1.00  0.00
ATOM    135  O   ARG    16     -16.011  -9.209  10.515  1.00  0.00
ATOM    136  N   LYS    17     -16.914 -10.101  12.379  1.00  0.00
ATOM    137  CA  LYS    17     -18.334  -9.854  12.079  1.00  0.00
ATOM    138  CB  LYS    17     -19.314 -11.005  12.601  1.00  0.00
ATOM    139  CG  LYS    17     -19.472 -11.152  14.121  1.00  0.00
ATOM    140  CD  LYS    17     -20.141 -12.457  14.511  1.00  0.00
ATOM    141  CE  LYS    17     -20.490 -12.395  16.043  1.00  0.00
ATOM    142  NZ  LYS    17     -19.233 -12.142  16.889  1.00  0.00
ATOM    143  C   LYS    17     -18.923  -8.508  12.459  1.00  0.00
ATOM    144  O   LYS    17     -19.837  -8.076  11.765  1.00  0.00
ATOM    145  N   GLU    18     -18.308  -7.867  13.451  1.00  0.00
ATOM    146  CA  GLU    18     -18.550  -6.467  13.885  1.00  0.00
ATOM    147  CB  GLU    18     -19.418  -6.386  15.240  1.00  0.00
ATOM    148  CG  GLU    18     -18.787  -7.088  16.514  1.00  0.00
ATOM    149  CD  GLU    18     -18.279  -8.534  16.388  1.00  0.00
ATOM    150  OE1 GLU    18     -17.250  -8.717  15.737  1.00  0.00
ATOM    151  OE2 GLU    18     -19.003  -9.417  16.911  1.00  0.00
ATOM    152  C   GLU    18     -17.318  -5.595  13.967  1.00  0.00
ATOM    153  O   GLU    18     -17.409  -4.499  13.459  1.00  0.00
ATOM    154  N   SER    19     -16.224  -6.074  14.509  1.00  0.00
ATOM    155  CA  SER    19     -15.083  -5.255  14.996  1.00  0.00
ATOM    156  CB  SER    19     -14.291  -6.091  16.013  1.00  0.00
ATOM    157  OG  SER    19     -15.112  -6.522  17.087  1.00  0.00
ATOM    158  C   SER    19     -14.137  -4.814  13.877  1.00  0.00
ATOM    159  O   SER    19     -13.527  -3.787  13.931  1.00  0.00
ATOM    160  N   LYS    20     -14.200  -5.574  12.746  1.00  0.00
ATOM    161  CA  LYS    20     -13.397  -5.357  11.537  1.00  0.00
ATOM    162  CB  LYS    20     -13.207  -6.737  10.898  1.00  0.00
ATOM    163  CG  LYS    20     -12.365  -6.749   9.592  1.00  0.00
ATOM    164  CD  LYS    20     -12.728  -7.920   8.700  1.00  0.00
ATOM    165  CE  LYS    20     -13.912  -7.660   7.794  1.00  0.00
ATOM    166  NZ  LYS    20     -15.190  -7.285   8.435  1.00  0.00
ATOM    167  C   LYS    20     -14.163  -4.391  10.504  1.00  0.00
ATOM    168  O   LYS    20     -14.638  -4.774   9.407  1.00  0.00
ATOM    169  N   LYS    21     -14.344  -3.190  11.000  1.00  0.00
ATOM    170  CA  LYS    21     -15.388  -2.381  10.523  1.00  0.00
ATOM    171  CB  LYS    21     -16.030  -1.607  11.681  1.00  0.00
ATOM    172  CG  LYS    21     -15.185  -0.436  12.331  1.00  0.00
ATOM    173  CD  LYS    21     -15.926   0.361  13.450  1.00  0.00
ATOM    174  CE  LYS    21     -15.683   1.868  13.274  1.00  0.00
ATOM    175  NZ  LYS    21     -16.339   2.422  12.065  1.00  0.00
ATOM    176  C   LYS    21     -14.798  -1.557   9.315  1.00  0.00
ATOM    177  O   LYS    21     -13.710  -1.006   9.431  1.00  0.00
ATOM    178  N   PRO    22     -15.716  -1.213   8.436  1.00  0.00
ATOM    179  CD  PRO    22     -16.986  -1.874   8.232  1.00  0.00
ATOM    180  CG  PRO    22     -17.819  -1.086   7.183  1.00  0.00
ATOM    181  CB  PRO    22     -16.748  -0.278   6.466  1.00  0.00
ATOM    182  CA  PRO    22     -15.701   0.026   7.575  1.00  0.00
ATOM    183  C   PRO    22     -15.944   1.330   8.306  1.00  0.00
ATOM    184  O   PRO    22     -16.316   1.315   9.455  1.00  0.00
ATOM    185  N   PRO    23     -15.732   2.498   7.635  1.00  0.00
ATOM    186  CD  PRO    23     -15.053   2.649   6.355  1.00  0.00
ATOM    187  CG  PRO    23     -14.900   4.169   6.060  1.00  0.00
ATOM    188  CB  PRO    23     -15.813   4.851   7.090  1.00  0.00
ATOM    189  CA  PRO    23     -15.724   3.848   8.274  1.00  0.00
ATOM    190  C   PRO    23     -16.896   4.156   9.207  1.00  0.00
ATOM    191  O   PRO    23     -16.765   4.777  10.284  1.00  0.00
ATOM    192  N   ALA    24     -18.062   3.740   8.961  1.00  0.00
ATOM    193  CA  ALA    24     -19.324   3.966   9.701  1.00  0.00
ATOM    194  CB  ALA    24     -20.324   4.500   8.695  1.00  0.00
ATOM    195  C   ALA    24     -19.724   2.719  10.555  1.00  0.00
ATOM    196  O   ALA    24     -19.048   2.414  11.539  1.00  0.00
ATOM    197  N   LYS    25     -20.865   2.080  10.189  1.00  0.00
ATOM    198  CA  LYS    25     -21.376   0.868  10.911  1.00  0.00
ATOM    199  CB  LYS    25     -22.617   0.380  10.166  1.00  0.00
ATOM    200  CG  LYS    25     -23.419  -0.674  10.874  1.00  0.00
ATOM    201  CD  LYS    25     -24.473  -1.485  10.002  1.00  0.00
ATOM    202  CE  LYS    25     -24.940  -2.745  10.728  1.00  0.00
ATOM    203  NZ  LYS    25     -23.890  -3.749  10.786  1.00  0.00
ATOM    204  C   LYS    25     -20.369  -0.275  11.123  1.00  0.00
ATOM    205  O   LYS    25     -19.712  -0.743  10.173  1.00  0.00
ATOM    206  N   LEU    26     -20.401  -0.805  12.339  1.00  0.00
ATOM    207  CA  LEU    26     -19.710  -2.046  12.727  1.00  0.00
ATOM    208  CB  LEU    26     -20.026  -2.468  14.197  1.00  0.00
ATOM    209  CG  LEU    26     -19.365  -1.672  15.407  1.00  0.00
ATOM    210  CD1 LEU    26     -19.978  -2.057  16.808  1.00  0.00
ATOM    211  CD2 LEU    26     -17.896  -1.974  15.555  1.00  0.00
ATOM    212  C   LEU    26     -20.163  -3.194  11.865  1.00  0.00
ATOM    213  O   LEU    26     -21.338  -3.405  11.632  1.00  0.00
ATOM    214  N   GLN    27     -19.226  -3.954  11.199  1.00  0.00
ATOM    215  CA  GLN    27     -19.537  -4.971  10.146  1.00  0.00
ATOM    216  CB  GLN    27     -19.580  -4.236   8.741  1.00  0.00
ATOM    217  CG  GLN    27     -20.158  -5.129   7.616  1.00  0.00
ATOM    218  CD  GLN    27     -21.665  -5.283   7.651  1.00  0.00
ATOM    219  OE1 GLN    27     -22.266  -4.694   8.597  1.00  0.00
ATOM    220  NE2 GLN    27     -22.350  -5.876   6.728  1.00  0.00
ATOM    221  C   GLN    27     -18.519  -6.104  10.224  1.00  0.00
ATOM    222  O   GLN    27     -17.547  -6.156   9.479  1.00  0.00
ATOM    223  OXT GLN    27     -18.657  -7.011  11.041  1.00  0.00
TER
END
