# Supplementary material for: In silico approaches for predicting the half-life of natural and modified peptides in blood
Source: PLoS One. 2018 Jun 1;13(6):e0196829. doi: 10.1371/journal.pone.0196829 (PMC5983457; doi:10.1371/journal.pone.0196829)
Supplement: S3 File — (ZIP) [file pone.0196829.s009.zip › 3may2018_261_pdb_files/2116.pdb]

PFRMAT TS
TARGET pa2116
AUTHOR Raghava-GPS-serv
METHOD PEPSTR
MODEL  1  REFINED
PARENT N/A
ATOM      1  N   PHE     1       2.011 -17.758   7.554  1.00  0.00
ATOM      2  CA  PHE     1       1.158 -18.432   8.503  1.00  0.00
ATOM      3  CB  PHE     1       0.061 -19.096   7.652  1.00  0.00
ATOM      4  CG  PHE     1      -1.064 -19.892   8.306  1.00  0.00
ATOM      5  CD1 PHE     1      -0.915 -21.229   8.784  1.00  0.00
ATOM      6  CE1 PHE     1      -2.039 -21.940   9.225  1.00  0.00
ATOM      7  CZ  PHE     1      -3.309 -21.357   9.176  1.00  0.00
ATOM      8  CE2 PHE     1      -3.502 -20.076   8.715  1.00  0.00
ATOM      9  CD2 PHE     1      -2.371 -19.365   8.306  1.00  0.00
ATOM     10  C   PHE     1       1.907 -19.458   9.397  1.00  0.00
ATOM     11  O   PHE     1       2.969 -19.994   9.033  1.00  0.00
ATOM     12  N   VAL     2       1.393 -19.684  10.616  1.00  0.00
ATOM     13  CA  VAL     2       1.994 -20.618  11.566  1.00  0.00
ATOM     14  CB  VAL     2       2.907 -19.930  12.574  1.00  0.00
ATOM     15  CG1 VAL     2       4.168 -19.498  11.979  1.00  0.00
ATOM     16  CG2 VAL     2       2.290 -18.693  13.245  1.00  0.00
ATOM     17  C   VAL     2       0.869 -21.439  12.326  1.00  0.00
ATOM     18  O   VAL     2      -0.165 -20.873  12.646  1.00  0.00
ATOM     19  N   PRO     3       1.103 -22.720  12.726  1.00  0.00
ATOM     20  CD  PRO     3       2.269 -23.472  12.407  1.00  0.00
ATOM     21  CG  PRO     3       1.995 -24.921  12.745  1.00  0.00
ATOM     22  CB  PRO     3       0.474 -25.015  12.978  1.00  0.00
ATOM     23  CA  PRO     3       0.142 -23.563  13.397  1.00  0.00
ATOM     24  C   PRO     3      -0.004 -23.429  14.947  1.00  0.00
ATOM     25  O   PRO     3       0.071 -24.346  15.754  1.00  0.00
ATOM     26  N   ILE     4      -0.188 -22.128  15.332  1.00  0.00
ATOM     27  CA  ILE     4      -0.137 -21.833  16.792  1.00  0.00
ATOM     28  CB  ILE     4       0.026 -20.335  17.059  1.00  0.00
ATOM     29  CG2 ILE     4      -1.282 -19.502  16.721  1.00  0.00
ATOM     30  CG1 ILE     4       0.610 -19.985  18.505  1.00  0.00
ATOM     31  CD1 ILE     4       1.234 -18.634  18.679  1.00  0.00
ATOM     32  C   ILE     4      -1.252 -22.499  17.659  1.00  0.00
ATOM     33  O   ILE     4      -1.127 -22.570  18.843  1.00  0.00
ATOM     34  N   PHE     5      -2.241 -23.159  17.052  1.00  0.00
ATOM     35  CA  PHE     5      -3.219 -24.017  17.770  1.00  0.00
ATOM     36  CB  PHE     5      -4.493 -23.957  16.903  1.00  0.00
ATOM     37  CG  PHE     5      -4.356 -23.991  15.390  1.00  0.00
ATOM     38  CD1 PHE     5      -4.272 -25.227  14.681  1.00  0.00
ATOM     39  CE1 PHE     5      -3.872 -25.186  13.359  1.00  0.00
ATOM     40  CZ  PHE     5      -3.642 -23.994  12.717  1.00  0.00
ATOM     41  CE2 PHE     5      -3.801 -22.778  13.346  1.00  0.00
ATOM     42  CD2 PHE     5      -4.194 -22.725  14.714  1.00  0.00
ATOM     43  C   PHE     5      -2.711 -25.379  18.139  1.00  0.00
ATOM     44  O   PHE     5      -3.473 -26.176  18.655  1.00  0.00
ATOM     45  N   THR     6      -1.470 -25.708  17.846  1.00  0.00
ATOM     46  CA  THR     6      -0.789 -26.889  18.285  1.00  0.00
ATOM     47  CB  THR     6       0.027 -27.657  17.249  1.00  0.00
ATOM     48  CG2 THR     6      -0.709 -27.980  15.944  1.00  0.00
ATOM     49  OG1 THR     6       1.182 -26.899  16.992  1.00  0.00
ATOM     50  C   THR     6      -0.050 -26.578  19.529  1.00  0.00
ATOM     51  O   THR     6       0.613 -25.551  19.580  1.00  0.00
ATOM     52  N   TYR     7       0.058 -27.480  20.527  1.00  0.00
ATOM     53  CA  TYR     7       1.128 -27.395  21.543  1.00  0.00
ATOM     54  CB  TYR     7       0.968 -28.570  22.523  1.00  0.00
ATOM     55  CG  TYR     7       2.005 -28.451  23.695  1.00  0.00
ATOM     56  CD1 TYR     7       3.412 -28.701  23.492  1.00  0.00
ATOM     57  CE1 TYR     7       4.299 -28.639  24.547  1.00  0.00
ATOM     58  CZ  TYR     7       3.861 -28.262  25.844  1.00  0.00
ATOM     59  CE2 TYR     7       2.520 -27.901  26.086  1.00  0.00
ATOM     60  CD2 TYR     7       1.635 -28.016  25.015  1.00  0.00
ATOM     61  C   TYR     7       2.538 -27.276  20.887  1.00  0.00
ATOM     62  O   TYR     7       3.366 -26.540  21.503  1.00  0.00
ATOM     63  N   GLY     8       2.840 -27.901  19.745  1.00  0.00
ATOM     64  CA  GLY     8       4.205 -27.927  19.223  1.00  0.00
ATOM     65  C   GLY     8       4.719 -26.625  18.639  1.00  0.00
ATOM     66  O   GLY     8       5.878 -26.270  18.805  1.00  0.00
ATOM     67  N   GLU     9       3.874 -25.851  18.006  1.00  0.00
ATOM     68  CA  GLU     9       4.188 -24.428  17.657  1.00  0.00
ATOM     69  CB  GLU     9       3.229 -24.014  16.575  1.00  0.00
ATOM     70  CG  GLU     9       3.254 -22.516  16.222  1.00  0.00
ATOM     71  CD  GLU     9       4.488 -22.068  15.433  1.00  0.00
ATOM     72  OE1 GLU     9       4.806 -20.849  15.543  1.00  0.00
ATOM     73  OE2 GLU     9       5.124 -22.819  14.687  1.00  0.00
ATOM     74  C   GLU     9       4.134 -23.433  18.927  1.00  0.00
ATOM     75  O   GLU     9       5.025 -22.664  19.197  1.00  0.00
ATOM     76  N   LEU    10       3.172 -23.694  19.830  1.00  0.00
ATOM     77  CA  LEU    10       3.093 -22.983  21.099  1.00  0.00
ATOM     78  CB  LEU    10       1.887 -23.517  21.837  1.00  0.00
ATOM     79  CG  LEU    10       1.477 -22.915  23.178  1.00  0.00
ATOM     80  CD1 LEU    10       1.183 -21.403  23.258  1.00  0.00
ATOM     81  CD2 LEU    10       0.288 -23.738  23.727  1.00  0.00
ATOM     82  C   LEU    10       4.454 -23.229  21.941  1.00  0.00
ATOM     83  O   LEU    10       4.770 -22.378  22.723  1.00  0.00
ATOM     84  N   GLN    11       5.223 -24.293  21.787  1.00  0.00
ATOM     85  CA  GLN    11       6.452 -24.498  22.509  1.00  0.00
ATOM     86  CB  GLN    11       6.882 -25.966  22.504  1.00  0.00
ATOM     87  CG  GLN    11       8.006 -26.372  23.380  1.00  0.00
ATOM     88  CD  GLN    11       7.877 -25.955  24.756  1.00  0.00
ATOM     89  OE1 GLN    11       7.062 -26.525  25.503  1.00  0.00
ATOM     90  NE2 GLN    11       8.682 -24.958  25.150  1.00  0.00
ATOM     91  C   GLN    11       7.625 -23.614  21.925  1.00  0.00
ATOM     92  O   GLN    11       8.489 -23.270  22.658  1.00  0.00
ATOM     93  N   ARG    12       7.587 -23.320  20.634  1.00  0.00
ATOM     94  CA  ARG    12       8.381 -22.334  19.965  1.00  0.00
ATOM     95  CB  ARG    12       8.537 -22.661  18.477  1.00  0.00
ATOM     96  CG  ARG    12       9.963 -22.148  18.061  1.00  0.00
ATOM     97  CD  ARG    12      10.196 -22.261  16.547  1.00  0.00
ATOM     98  NE  ARG    12       9.320 -21.213  15.871  1.00  0.00
ATOM     99  CZ  ARG    12       8.135 -21.401  15.329  1.00  0.00
ATOM    100  C   ARG    12       7.942 -20.880  20.285  1.00  0.00
ATOM    101  O   ARG    12       8.751 -20.132  20.781  1.00  0.00
ATOM    102  N   GLN    13       6.646 -20.569  20.258  1.00  0.00
ATOM    103  CA  GLN    13       6.158 -19.204  20.386  1.00  0.00
ATOM    104  CB  GLN    13       4.700 -19.223  20.065  1.00  0.00
ATOM    105  CG  GLN    13       4.591 -19.338  18.507  1.00  0.00
ATOM    106  CD  GLN    13       4.843 -18.036  17.832  1.00  0.00
ATOM    107  OE1 GLN    13       5.064 -17.009  18.447  1.00  0.00
ATOM    108  NE2 GLN    13       4.949 -18.044  16.502  1.00  0.00
ATOM    109  C   GLN    13       6.446 -18.752  21.861  1.00  0.00
ATOM    110  O   GLN    13       7.050 -17.718  22.047  1.00  0.00
ATOM    111  N   ARG    14       6.203 -19.508  22.898  1.00  0.00
ATOM    112  CA  ARG    14       6.635 -19.212  24.298  1.00  0.00
ATOM    113  CB  ARG    14       6.334 -20.472  25.186  1.00  0.00
ATOM    114  CG  ARG    14       4.866 -20.549  25.613  1.00  0.00
ATOM    115  CD  ARG    14       4.649 -21.919  26.353  1.00  0.00
ATOM    116  NE  ARG    14       4.431 -23.074  25.405  1.00  0.00
ATOM    117  CZ  ARG    14       4.220 -24.310  25.694  1.00  0.00
ATOM    118  C   ARG    14       8.040 -18.776  24.451  1.00  0.00
ATOM    119  O   ARG    14       8.286 -17.880  25.268  1.00  0.00
ATOM    120  N   VAL    15       8.995 -19.296  23.634  1.00  0.00
ATOM    121  CA  VAL    15      10.422 -18.772  23.675  1.00  0.00
ATOM    122  CB  VAL    15      11.426 -19.921  23.663  1.00  0.00
ATOM    123  CG1 VAL    15      11.358 -20.839  24.889  1.00  0.00
ATOM    124  CG2 VAL    15      11.455 -20.763  22.397  1.00  0.00
ATOM    125  C   VAL    15      10.644 -17.663  22.678  1.00  0.00
ATOM    126  O   VAL    15      11.304 -16.715  22.997  1.00  0.00
ATOM    127  N   GLN    16      10.066 -17.777  21.459  1.00  0.00
ATOM    128  CA  GLN    16      10.235 -16.781  20.365  1.00  0.00
ATOM    129  CB  GLN    16       9.723 -17.340  19.057  1.00  0.00
ATOM    130  CG  GLN    16      10.419 -16.727  17.852  1.00  0.00
ATOM    131  CD  GLN    16       9.984 -17.187  16.486  1.00  0.00
ATOM    132  OE1 GLN    16       8.984 -17.842  16.249  1.00  0.00
ATOM    133  NE2 GLN    16      10.830 -16.853  15.503  1.00  0.00
ATOM    134  C   GLN    16       9.748 -15.405  20.782  1.00  0.00
ATOM    135  O   GLN    16      10.318 -14.348  20.403  1.00  0.00
ATOM    136  N   GLN    17       8.716 -15.465  21.617  1.00  0.00
ATOM    137  CA  GLN    17       8.125 -14.276  22.189  1.00  0.00
ATOM    138  CB  GLN    17       6.633 -14.586  22.578  1.00  0.00
ATOM    139  CG  GLN    17       5.757 -14.755  21.296  1.00  0.00
ATOM    140  CD  GLN    17       5.869 -13.708  20.187  1.00  0.00
ATOM    141  OE1 GLN    17       6.329 -12.591  20.263  1.00  0.00
ATOM    142  NE2 GLN    17       5.505 -14.016  18.973  1.00  0.00
ATOM    143  C   GLN    17       9.006 -13.614  23.243  1.00  0.00
ATOM    144  O   GLN    17       8.846 -12.404  23.458  1.00  0.00
ATOM    145  N   ARG    18      10.106 -14.291  23.697  1.00  0.00
ATOM    146  CA  ARG    18      11.172 -13.585  24.501  1.00  0.00
ATOM    147  CB  ARG    18      11.647 -14.616  25.578  1.00  0.00
ATOM    148  CG  ARG    18      12.786 -14.118  26.401  1.00  0.00
ATOM    149  CD  ARG    18      12.465 -13.094  27.493  1.00  0.00
ATOM    150  NE  ARG    18      12.510 -11.787  26.892  1.00  0.00
ATOM    151  CZ  ARG    18      11.781 -10.734  27.260  1.00  0.00
ATOM    152  C   ARG    18      12.375 -13.126  23.569  1.00  0.00
ATOM    153  O   ARG    18      13.037 -12.206  23.974  1.00  0.00
ATOM    154  N   LYS    19      12.582 -13.761  22.410  1.00  0.00
ATOM    155  CA  LYS    19      13.613 -13.302  21.465  1.00  0.00
ATOM    156  CB  LYS    19      14.116 -14.494  20.602  1.00  0.00
ATOM    157  CG  LYS    19      15.328 -14.189  19.653  1.00  0.00
ATOM    158  CD  LYS    19      15.737 -15.474  18.983  1.00  0.00
ATOM    159  CE  LYS    19      16.534 -15.466  17.668  1.00  0.00
ATOM    160  NZ  LYS    19      15.640 -15.288  16.451  1.00  0.00
ATOM    161  C   LYS    19      13.125 -12.199  20.457  1.00  0.00
ATOM    162  O   LYS    19      13.612 -11.035  20.490  1.00  0.00
ATOM    163  N   GLU    20      12.224 -12.556  19.549  1.00  0.00
ATOM    164  CA  GLU    20      11.737 -11.688  18.389  1.00  0.00
ATOM    165  CB  GLU    20      10.862 -12.523  17.444  1.00  0.00
ATOM    166  CG  GLU    20      11.614 -12.779  16.098  1.00  0.00
ATOM    167  CD  GLU    20      12.884 -13.654  16.276  1.00  0.00
ATOM    168  OE1 GLU    20      12.778 -14.890  16.441  1.00  0.00
ATOM    169  OE2 GLU    20      13.997 -13.067  16.340  1.00  0.00
ATOM    170  C   GLU    20      11.024 -10.417  18.892  1.00  0.00
ATOM    171  O   GLU    20      10.042 -10.448  19.654  1.00  0.00
ATOM    172  N   SER    21      11.559  -9.235  18.482  1.00  0.00
ATOM    173  CA  SER    21      11.547  -7.846  19.067  1.00  0.00
ATOM    174  CB  SER    21      10.153  -7.193  18.894  1.00  0.00
ATOM    175  OG  SER    21       9.122  -8.088  19.219  1.00  0.00
ATOM    176  C   SER    21      11.871  -7.691  20.562  1.00  0.00
ATOM    177  O   SER    21      12.459  -6.668  20.967  1.00  0.00
ATOM    178  N   LYS    22      11.602  -8.704  21.378  1.00  0.00
ATOM    179  CA  LYS    22      11.841  -8.728  22.830  1.00  0.00
ATOM    180  CB  LYS    22      10.816  -9.644  23.484  1.00  0.00
ATOM    181  CG  LYS    22       9.413  -9.135  23.900  1.00  0.00
ATOM    182  CD  LYS    22       8.421  -8.711  22.851  1.00  0.00
ATOM    183  CE  LYS    22       7.372  -9.694  22.238  1.00  0.00
ATOM    184  NZ  LYS    22       7.917 -10.681  21.334  1.00  0.00
ATOM    185  C   LYS    22      13.319  -8.898  23.374  1.00  0.00
ATOM    186  O   LYS    22      13.612  -9.031  24.587  1.00  0.00
ATOM    187  N   LYS    23      14.316  -8.974  22.476  1.00  0.00
ATOM    188  CA  LYS    23      15.626  -9.368  22.907  1.00  0.00
ATOM    189  CB  LYS    23      16.552  -9.792  21.737  1.00  0.00
ATOM    190  CG  LYS    23      17.196  -8.671  20.852  1.00  0.00
ATOM    191  CD  LYS    23      16.205  -8.151  19.728  1.00  0.00
ATOM    192  CE  LYS    23      16.017  -6.632  19.692  1.00  0.00
ATOM    193  NZ  LYS    23      15.357  -6.180  20.986  1.00  0.00
ATOM    194  C   LYS    23      16.371  -8.308  23.840  1.00  0.00
ATOM    195  O   LYS    23      16.304  -7.153  23.492  1.00  0.00
ATOM    196  N   PRO    24      17.038  -8.818  24.916  1.00  0.00
ATOM    197  CD  PRO    24      16.924 -10.257  25.317  1.00  0.00
ATOM    198  CG  PRO    24      18.009 -10.459  26.390  1.00  0.00
ATOM    199  CB  PRO    24      18.073  -9.061  27.061  1.00  0.00
ATOM    200  CA  PRO    24      17.864  -8.105  25.870  1.00  0.00
ATOM    201  C   PRO    24      19.205  -7.729  25.261  1.00  0.00
ATOM    202  O   PRO    24      19.548  -8.267  24.148  1.00  0.00
ATOM    203  N   PRO    25      20.056  -6.901  25.916  1.00  0.00
ATOM    204  CD  PRO    25      19.859  -6.226  27.208  1.00  0.00
ATOM    205  CG  PRO    25      20.725  -4.973  27.210  1.00  0.00
ATOM    206  CB  PRO    25      21.942  -5.409  26.366  1.00  0.00
ATOM    207  CA  PRO    25      21.325  -6.355  25.346  1.00  0.00
ATOM    208  C   PRO    25      22.333  -7.359  24.835  1.00  0.00
ATOM    209  O   PRO    25      23.251  -7.085  24.066  1.00  0.00
ATOM    210  N   ALA    26      22.172  -8.621  25.240  1.00  0.00
ATOM    211  CA  ALA    26      23.113  -9.652  24.713  1.00  0.00
ATOM    212  CB  ALA    26      22.952 -10.866  25.597  1.00  0.00
ATOM    213  C   ALA    26      22.843 -10.014  23.241  1.00  0.00
ATOM    214  O   ALA    26      23.798 -10.336  22.439  1.00  0.00
ATOM    215  N   LYS    27      21.593  -9.881  22.813  1.00  0.00
ATOM    216  CA  LYS    27      21.170 -10.304  21.497  1.00  0.00
ATOM    217  CB  LYS    27      21.852  -9.428  20.348  1.00  0.00
ATOM    218  CG  LYS    27      21.682  -7.949  20.601  1.00  0.00
ATOM    219  CD  LYS    27      22.771  -7.103  19.989  1.00  0.00
ATOM    220  CE  LYS    27      24.242  -7.532  20.269  1.00  0.00
ATOM    221  NZ  LYS    27      24.478  -7.719  21.638  1.00  0.00
ATOM    222  C   LYS    27      20.961 -11.799  21.254  1.00  0.00
ATOM    223  O   LYS    27      19.824 -12.208  20.981  1.00  0.00
ATOM    224  OXT LYS    27      21.916 -12.528  20.995  1.00  0.00
TER
END
