# Supplementary material for: In silico approaches for predicting the half-life of natural and modified peptides in blood
Source: PLoS One. 2018 Jun 1;13(6):e0196829. doi: 10.1371/journal.pone.0196829 (PMC5983457; doi:10.1371/journal.pone.0196829)
Supplement: S3 File — (ZIP) [file pone.0196829.s009.zip › 3may2018_261_pdb_files/2117.pdb]

PFRMAT TS
TARGET pa2117
AUTHOR Raghava-GPS-serv
METHOD PEPSTR
MODEL  1  REFINED
PARENT N/A
ATOM      1  N   PHE     1       2.180  -5.631  24.659  1.00  0.00
ATOM      2  CA  PHE     1       1.869  -6.814  23.938  1.00  0.00
ATOM      3  CB  PHE     1       2.898  -7.855  24.371  1.00  0.00
ATOM      4  CG  PHE     1       2.661  -9.160  23.755  1.00  0.00
ATOM      5  CD1 PHE     1       1.773 -10.134  24.340  1.00  0.00
ATOM      6  CE1 PHE     1       1.531 -11.305  23.601  1.00  0.00
ATOM      7  CZ  PHE     1       2.177 -11.489  22.336  1.00  0.00
ATOM      8  CE2 PHE     1       3.113 -10.587  21.873  1.00  0.00
ATOM      9  CD2 PHE     1       3.330  -9.428  22.560  1.00  0.00
ATOM     10  C   PHE     1       0.438  -7.358  23.916  1.00  0.00
ATOM     11  O   PHE     1      -0.239  -7.232  24.925  1.00  0.00
ATOM     12  N   VAL     2       0.050  -8.052  22.848  1.00  0.00
ATOM     13  CA  VAL     2      -1.293  -8.606  22.535  1.00  0.00
ATOM     14  CB  VAL     2      -2.221  -7.518  21.922  1.00  0.00
ATOM     15  CG1 VAL     2      -3.625  -8.037  21.664  1.00  0.00
ATOM     16  CG2 VAL     2      -2.382  -6.236  22.775  1.00  0.00
ATOM     17  C   VAL     2      -1.122  -9.742  21.487  1.00  0.00
ATOM     18  O   VAL     2      -0.374  -9.527  20.551  1.00  0.00
ATOM     19  N   PRO     3      -1.705 -11.000  21.597  1.00  0.00
ATOM     20  CD  PRO     3      -2.615 -11.332  22.713  1.00  0.00
ATOM     21  CG  PRO     3      -2.678 -12.873  22.618  1.00  0.00
ATOM     22  CB  PRO     3      -2.409 -13.192  21.181  1.00  0.00
ATOM     23  CA  PRO     3      -1.324 -12.152  20.763  1.00  0.00
ATOM     24  C   PRO     3      -1.369 -12.041  19.214  1.00  0.00
ATOM     25  O   PRO     3      -0.628 -12.776  18.560  1.00  0.00
ATOM     26  N   ILE     4      -2.022 -11.088  18.664  1.00  0.00
ATOM     27  CA  ILE     4      -1.939 -10.623  17.257  1.00  0.00
ATOM     28  CB  ILE     4      -3.142  -9.700  16.926  1.00  0.00
ATOM     29  CG2 ILE     4      -2.908  -8.410  17.735  1.00  0.00
ATOM     30  CG1 ILE     4      -3.307  -9.246  15.464  1.00  0.00
ATOM     31  CD1 ILE     4      -4.576  -8.507  15.032  1.00  0.00
ATOM     32  C   ILE     4      -0.587 -10.129  16.893  1.00  0.00
ATOM     33  O   ILE     4      -0.172 -10.374  15.790  1.00  0.00
ATOM     34  N   PHE     5       0.202  -9.552  17.825  1.00  0.00
ATOM     35  CA  PHE     5       1.567  -9.186  17.568  1.00  0.00
ATOM     36  CB  PHE     5       2.311  -8.553  18.748  1.00  0.00
ATOM     37  CG  PHE     5       1.862  -7.124  19.295  1.00  0.00
ATOM     38  CD1 PHE     5       2.775  -6.470  20.137  1.00  0.00
ATOM     39  CE1 PHE     5       2.406  -5.329  20.849  1.00  0.00
ATOM     40  CZ  PHE     5       1.045  -4.889  20.826  1.00  0.00
ATOM     41  CE2 PHE     5       0.186  -5.499  19.920  1.00  0.00
ATOM     42  CD2 PHE     5       0.513  -6.678  19.249  1.00  0.00
ATOM     43  C   PHE     5       2.415 -10.462  17.089  1.00  0.00
ATOM     44  O   PHE     5       3.066 -10.340  16.052  1.00  0.00
ATOM     45  N   THR     6       2.336 -11.673  17.682  1.00  0.00
ATOM     46  CA  THR     6       3.074 -12.884  17.147  1.00  0.00
ATOM     47  CB  THR     6       2.984 -14.111  18.073  1.00  0.00
ATOM     48  CG2 THR     6       4.366 -14.208  18.710  1.00  0.00
ATOM     49  OG1 THR     6       1.969 -14.058  19.024  1.00  0.00
ATOM     50  C   THR     6       2.734 -13.317  15.720  1.00  0.00
ATOM     51  O   THR     6       3.665 -13.814  15.054  1.00  0.00
ATOM     52  N   TYR     7       1.483 -13.131  15.341  1.00  0.00
ATOM     53  CA  TYR     7       1.108 -13.422  13.987  1.00  0.00
ATOM     54  CB  TYR     7      -0.427 -13.674  13.914  1.00  0.00
ATOM     55  CG  TYR     7      -0.817 -14.102  12.460  1.00  0.00
ATOM     56  CD1 TYR     7      -1.548 -13.259  11.595  1.00  0.00
ATOM     57  CE1 TYR     7      -1.961 -13.774  10.366  1.00  0.00
ATOM     58  CZ  TYR     7      -1.705 -15.148  10.058  1.00  0.00
ATOM     59  CE2 TYR     7      -0.911 -15.892  10.908  1.00  0.00
ATOM     60  CD2 TYR     7      -0.401 -15.388  12.080  1.00  0.00
ATOM     61  C   TYR     7       1.567 -12.298  13.008  1.00  0.00
ATOM     62  O   TYR     7       1.849 -12.500  11.833  1.00  0.00
ATOM     63  N   GLY     8       1.557 -11.045  13.430  1.00  0.00
ATOM     64  CA  GLY     8       2.159  -9.949  12.686  1.00  0.00
ATOM     65  C   GLY     8       3.674 -10.057  12.489  1.00  0.00
ATOM     66  O   GLY     8       4.154  -9.842  11.400  1.00  0.00
ATOM     67  N   GLU     9       4.417 -10.513  13.527  1.00  0.00
ATOM     68  CA  GLU     9       5.790 -10.891  13.498  1.00  0.00
ATOM     69  CB  GLU     9       6.381 -11.248  14.921  1.00  0.00
ATOM     70  CG  GLU     9       7.783 -11.630  14.817  1.00  0.00
ATOM     71  CD  GLU     9       8.685 -10.650  14.030  1.00  0.00
ATOM     72  OE1 GLU     9       8.516  -9.445  14.281  1.00  0.00
ATOM     73  OE2 GLU     9       9.569 -11.054  13.245  1.00  0.00
ATOM     74  C   GLU     9       6.081 -11.928  12.408  1.00  0.00
ATOM     75  O   GLU     9       6.672 -11.500  11.433  1.00  0.00
ATOM     76  N   LEU    10       5.493 -13.123  12.484  1.00  0.00
ATOM     77  CA  LEU    10       5.737 -14.234  11.562  1.00  0.00
ATOM     78  CB  LEU    10       4.921 -15.471  11.987  1.00  0.00
ATOM     79  CG  LEU    10       5.637 -16.376  12.979  1.00  0.00
ATOM     80  CD1 LEU    10       6.509 -15.694  14.034  1.00  0.00
ATOM     81  CD2 LEU    10       4.538 -17.214  13.753  1.00  0.00
ATOM     82  C   LEU    10       5.345 -13.870  10.072  1.00  0.00
ATOM     83  O   LEU    10       6.204 -14.233   9.244  1.00  0.00
ATOM     84  N   GLN    11       4.431 -12.955   9.787  1.00  0.00
ATOM     85  CA  GLN    11       3.921 -12.655   8.405  1.00  0.00
ATOM     86  CB  GLN    11       2.453 -12.289   8.432  1.00  0.00
ATOM     87  CG  GLN    11       1.554 -13.516   8.574  1.00  0.00
ATOM     88  CD  GLN    11       1.602 -14.627   7.517  1.00  0.00
ATOM     89  OE1 GLN    11       2.468 -14.718   6.683  1.00  0.00
ATOM     90  NE2 GLN    11       0.653 -15.553   7.480  1.00  0.00
ATOM     91  C   GLN    11       4.798 -11.508   7.804  1.00  0.00
ATOM     92  O   GLN    11       5.119 -11.524   6.620  1.00  0.00
ATOM     93  N   ARG    12       5.226 -10.467   8.577  1.00  0.00
ATOM     94  CA  ARG    12       6.093  -9.354   8.014  1.00  0.00
ATOM     95  CB  ARG    12       5.856  -8.160   8.990  1.00  0.00
ATOM     96  CG  ARG    12       6.673  -6.819   8.651  1.00  0.00
ATOM     97  CD  ARG    12       7.751  -6.515   9.656  1.00  0.00
ATOM     98  NE  ARG    12       8.677  -7.651   9.945  1.00  0.00
ATOM     99  CZ  ARG    12       8.793  -8.150  11.139  1.00  0.00
ATOM    100  C   ARG    12       7.518  -9.902   8.043  1.00  0.00
ATOM    101  O   ARG    12       8.329  -9.479   7.277  1.00  0.00
ATOM    102  N   GLN    13       7.849 -10.950   8.739  1.00  0.00
ATOM    103  CA  GLN    13       9.144 -11.674   8.700  1.00  0.00
ATOM    104  CB  GLN    13       9.208 -12.450  10.024  1.00  0.00
ATOM    105  CG  GLN    13      10.562 -13.045  10.287  1.00  0.00
ATOM    106  CD  GLN    13      10.489 -14.043  11.458  1.00  0.00
ATOM    107  OE1 GLN    13      10.392 -15.267  11.256  1.00  0.00
ATOM    108  NE2 GLN    13      10.531 -13.594  12.688  1.00  0.00
ATOM    109  C   GLN    13       9.283 -12.525   7.373  1.00  0.00
ATOM    110  O   GLN    13      10.414 -13.061   7.182  1.00  0.00
ATOM    111  N   ARG    14       8.260 -12.598   6.551  1.00  0.00
ATOM    112  CA  ARG    14       8.298 -13.234   5.261  1.00  0.00
ATOM    113  CB  ARG    14       6.922 -14.003   5.030  1.00  0.00
ATOM    114  CG  ARG    14       7.145 -15.514   4.964  1.00  0.00
ATOM    115  CD  ARG    14       7.277 -16.095   6.371  1.00  0.00
ATOM    116  NE  ARG    14       8.816 -16.122   6.738  1.00  0.00
ATOM    117  CZ  ARG    14       9.229 -16.190   8.010  1.00  0.00
ATOM    118  C   ARG    14       8.664 -12.238   4.139  1.00  0.00
ATOM    119  O   ARG    14       9.518 -12.448   3.304  1.00  0.00
ATOM    120  N   VAL    15       8.022 -11.090   4.132  1.00  0.00
ATOM    121  CA  VAL    15       8.390 -10.104   3.057  1.00  0.00
ATOM    122  CB  VAL    15       7.318  -8.969   3.021  1.00  0.00
ATOM    123  CG1 VAL    15       5.885  -9.530   2.711  1.00  0.00
ATOM    124  CG2 VAL    15       7.337  -8.059   4.328  1.00  0.00
ATOM    125  C   VAL    15       9.789  -9.525   3.203  1.00  0.00
ATOM    126  O   VAL    15      10.432  -9.115   2.206  1.00  0.00
ATOM    127  N   GLN    16      10.320  -9.520   4.406  1.00  0.00
ATOM    128  CA  GLN    16      11.583  -8.923   4.801  1.00  0.00
ATOM    129  CB  GLN    16      11.675  -8.522   6.269  1.00  0.00
ATOM    130  CG  GLN    16      12.094  -9.864   7.013  1.00  0.00
ATOM    131  CD  GLN    16      12.114  -9.551   8.506  1.00  0.00
ATOM    132  OE1 GLN    16      11.127  -9.061   8.988  1.00  0.00
ATOM    133  NE2 GLN    16      13.101  -9.994   9.265  1.00  0.00
ATOM    134  C   GLN    16      12.732  -9.760   4.345  1.00  0.00
ATOM    135  O   GLN    16      13.893  -9.288   4.547  1.00  0.00
ATOM    136  N   GLN    17      12.627 -10.967   3.731  1.00  0.00
ATOM    137  CA  GLN    17      13.637 -12.038   4.058  1.00  0.00
ATOM    138  CB  GLN    17      12.983 -13.380   3.895  1.00  0.00
ATOM    139  CG  GLN    17      13.569 -14.591   4.688  1.00  0.00
ATOM    140  CD  GLN    17      13.066 -14.617   6.063  1.00  0.00
ATOM    141  OE1 GLN    17      12.217 -15.426   6.466  1.00  0.00
ATOM    142  NE2 GLN    17      13.469 -13.737   6.911  1.00  0.00
ATOM    143  C   GLN    17      15.030 -11.798   3.369  1.00  0.00
ATOM    144  O   GLN    17      15.934 -12.504   3.801  1.00  0.00
ATOM    145  N   ARG    18      15.255 -10.804   2.564  1.00  0.00
ATOM    146  CA  ARG    18      16.643 -10.340   2.235  1.00  0.00
ATOM    147  CB  ARG    18      16.645  -9.582   0.876  1.00  0.00
ATOM    148  CG  ARG    18      18.055  -9.240   0.360  1.00  0.00
ATOM    149  CD  ARG    18      18.432  -7.730   0.518  1.00  0.00
ATOM    150  NE  ARG    18      19.873  -7.453   0.286  1.00  0.00
ATOM    151  CZ  ARG    18      20.919  -7.555   1.130  1.00  0.00
ATOM    152  C   ARG    18      17.421  -9.586   3.387  1.00  0.00
ATOM    153  O   ARG    18      18.599  -9.283   3.265  1.00  0.00
ATOM    154  N   LYS    19      16.699  -9.204   4.382  1.00  0.00
ATOM    155  CA  LYS    19      17.124  -8.200   5.307  1.00  0.00
ATOM    156  CB  LYS    19      15.851  -7.505   5.924  1.00  0.00
ATOM    157  CG  LYS    19      15.953  -6.137   6.686  1.00  0.00
ATOM    158  CD  LYS    19      14.937  -6.109   7.906  1.00  0.00
ATOM    159  CE  LYS    19      15.575  -6.402   9.272  1.00  0.00
ATOM    160  NZ  LYS    19      16.364  -7.707   9.357  1.00  0.00
ATOM    161  C   LYS    19      18.052  -8.757   6.374  1.00  0.00
ATOM    162  O   LYS    19      18.458  -7.938   7.213  1.00  0.00
ATOM    163  N   GLU    20      18.402 -10.059   6.450  1.00  0.00
ATOM    164  CA  GLU    20      19.354 -10.568   7.462  1.00  0.00
ATOM    165  CB  GLU    20      18.673 -10.719   8.844  1.00  0.00
ATOM    166  CG  GLU    20      17.512 -11.641   8.950  1.00  0.00
ATOM    167  CD  GLU    20      16.317 -11.237   8.011  1.00  0.00
ATOM    168  OE1 GLU    20      15.896 -12.005   7.101  1.00  0.00
ATOM    169  OE2 GLU    20      15.674 -10.188   8.250  1.00  0.00
ATOM    170  C   GLU    20      20.155 -11.800   7.019  1.00  0.00
ATOM    171  O   GLU    20      19.760 -12.449   6.006  1.00  0.00
ATOM    172  N   SER    21      21.244 -12.160   7.715  1.00  0.00
ATOM    173  CA  SER    21      21.856 -13.425   7.449  1.00  0.00
ATOM    174  CB  SER    21      23.202 -13.510   8.178  1.00  0.00
ATOM    175  OG  SER    21      23.180 -13.308   9.541  1.00  0.00
ATOM    176  C   SER    21      20.978 -14.563   8.006  1.00  0.00
ATOM    177  O   SER    21      20.209 -14.400   8.931  1.00  0.00
ATOM    178  N   LYS    22      21.084 -15.767   7.431  1.00  0.00
ATOM    179  CA  LYS    22      20.566 -17.047   7.952  1.00  0.00
ATOM    180  CB  LYS    22      19.081 -17.415   7.766  1.00  0.00
ATOM    181  CG  LYS    22      18.725 -17.277   6.323  1.00  0.00
ATOM    182  CD  LYS    22      18.544 -15.974   5.604  1.00  0.00
ATOM    183  CE  LYS    22      17.457 -15.096   6.253  1.00  0.00
ATOM    184  NZ  LYS    22      17.424 -13.752   5.644  1.00  0.00
ATOM    185  C   LYS    22      21.434 -18.181   7.406  1.00  0.00
ATOM    186  O   LYS    22      21.805 -18.099   6.232  1.00  0.00
ATOM    187  N   LYS    23      21.700 -19.136   8.297  1.00  0.00
ATOM    188  CA  LYS    23      22.307 -20.407   7.855  1.00  0.00
ATOM    189  CB  LYS    23      23.078 -21.093   8.982  1.00  0.00
ATOM    190  CG  LYS    23      24.246 -22.030   8.413  1.00  0.00
ATOM    191  CD  LYS    23      24.857 -22.941   9.512  1.00  0.00
ATOM    192  CE  LYS    23      24.064 -24.172   9.872  1.00  0.00
ATOM    193  NZ  LYS    23      23.933 -25.124   8.713  1.00  0.00
ATOM    194  C   LYS    23      21.343 -21.339   7.148  1.00  0.00
ATOM    195  O   LYS    23      20.368 -21.689   7.814  1.00  0.00
ATOM    196  N   PRO    24      21.592 -21.810   5.886  1.00  0.00
ATOM    197  CD  PRO    24      22.712 -21.395   5.071  1.00  0.00
ATOM    198  CG  PRO    24      22.369 -21.736   3.658  1.00  0.00
ATOM    199  CB  PRO    24      21.661 -23.099   3.950  1.00  0.00
ATOM    200  CA  PRO    24      20.898 -22.951   5.285  1.00  0.00
ATOM    201  C   PRO    24      21.090 -24.207   6.141  1.00  0.00
ATOM    202  O   PRO    24      22.075 -24.304   6.810  1.00  0.00
ATOM    203  N   PRO    25      20.155 -25.142   6.071  1.00  0.00
ATOM    204  CD  PRO    25      18.933 -25.294   5.206  1.00  0.00
ATOM    205  CG  PRO    25      17.964 -26.114   6.001  1.00  0.00
ATOM    206  CB  PRO    25      18.978 -27.118   6.604  1.00  0.00
ATOM    207  CA  PRO    25      20.192 -26.297   7.055  1.00  0.00
ATOM    208  C   PRO    25      21.371 -27.218   6.968  1.00  0.00
ATOM    209  O   PRO    25      22.229 -27.262   7.866  1.00  0.00
ATOM    210  OXT PRO    25      21.530 -27.937   5.984  1.00  0.00
TER
END
