# Supplementary material for: In silico approaches for predicting the half-life of natural and modified peptides in blood
Source: PLoS One. 2018 Jun 1;13(6):e0196829. doi: 10.1371/journal.pone.0196829 (PMC5983457; doi:10.1371/journal.pone.0196829)
Supplement: S3 File — (ZIP) [file pone.0196829.s009.zip › 3may2018_261_pdb_files/2118.pdb]

PFRMAT TS
TARGET pa2118
AUTHOR Raghava-GPS-serv
METHOD PEPSTR
MODEL  1  REFINED
PARENT N/A
ATOM      1  N   PHE     1       9.397 -25.406  10.916  1.00  0.00
ATOM      2  CA  PHE     1       8.919 -25.195  12.229  1.00  0.00
ATOM      3  CB  PHE     1       9.132 -23.734  12.582  1.00  0.00
ATOM      4  CG  PHE     1       8.239 -22.814  11.739  1.00  0.00
ATOM      5  CD1 PHE     1       8.615 -22.568  10.364  1.00  0.00
ATOM      6  CE1 PHE     1       7.963 -21.592   9.589  1.00  0.00
ATOM      7  CZ  PHE     1       6.903 -20.843  10.254  1.00  0.00
ATOM      8  CE2 PHE     1       6.458 -21.200  11.503  1.00  0.00
ATOM      9  CD2 PHE     1       7.166 -22.148  12.274  1.00  0.00
ATOM     10  C   PHE     1       7.482 -25.758  12.475  1.00  0.00
ATOM     11  O   PHE     1       6.765 -26.031  11.511  1.00  0.00
ATOM     12  N   VAL     2       7.061 -25.920  13.781  1.00  0.00
ATOM     13  CA  VAL     2       5.718 -26.237  14.212  1.00  0.00
ATOM     14  CB  VAL     2       5.711 -26.788  15.676  1.00  0.00
ATOM     15  CG1 VAL     2       4.345 -26.762  16.431  1.00  0.00
ATOM     16  CG2 VAL     2       6.065 -28.271  15.749  1.00  0.00
ATOM     17  C   VAL     2       4.952 -24.931  14.056  1.00  0.00
ATOM     18  O   VAL     2       5.428 -23.835  14.453  1.00  0.00
ATOM     19  N   PRO     3       3.746 -24.957  13.351  1.00  0.00
ATOM     20  CD  PRO     3       3.290 -26.085  12.539  1.00  0.00
ATOM     21  CG  PRO     3       2.010 -25.715  11.884  1.00  0.00
ATOM     22  CB  PRO     3       1.744 -24.289  12.272  1.00  0.00
ATOM     23  CA  PRO     3       2.994 -23.810  13.018  1.00  0.00
ATOM     24  C   PRO     3       2.550 -22.945  14.207  1.00  0.00
ATOM     25  O   PRO     3       1.765 -23.272  15.084  1.00  0.00
ATOM     26  N   ILE     4       3.114 -21.725  14.319  1.00  0.00
ATOM     27  CA  ILE     4       2.658 -20.680  15.215  1.00  0.00
ATOM     28  CB  ILE     4       3.539 -20.865  16.534  1.00  0.00
ATOM     29  CG2 ILE     4       5.042 -20.693  16.118  1.00  0.00
ATOM     30  CG1 ILE     4       3.083 -20.210  17.814  1.00  0.00
ATOM     31  CD1 ILE     4       3.666 -20.668  19.125  1.00  0.00
ATOM     32  C   ILE     4       2.832 -19.290  14.547  1.00  0.00
ATOM     33  O   ILE     4       3.231 -19.175  13.404  1.00  0.00
ATOM     34  N   PHE     5       2.408 -18.194  15.170  1.00  0.00
ATOM     35  CA  PHE     5       2.564 -16.787  14.650  1.00  0.00
ATOM     36  CB  PHE     5       1.233 -16.387  14.067  1.00  0.00
ATOM     37  CG  PHE     5       1.251 -15.271  12.991  1.00  0.00
ATOM     38  CD1 PHE     5       0.733 -15.442  11.655  1.00  0.00
ATOM     39  CE1 PHE     5       0.638 -14.418  10.719  1.00  0.00
ATOM     40  CZ  PHE     5       1.083 -13.101  11.133  1.00  0.00
ATOM     41  CE2 PHE     5       1.557 -12.875  12.473  1.00  0.00
ATOM     42  CD2 PHE     5       1.697 -13.977  13.379  1.00  0.00
ATOM     43  C   PHE     5       3.081 -15.833  15.726  1.00  0.00
ATOM     44  O   PHE     5       2.312 -15.442  16.610  1.00  0.00
ATOM     45  N   THR     6       4.337 -15.372  15.658  1.00  0.00
ATOM     46  CA  THR     6       5.002 -14.300  16.441  1.00  0.00
ATOM     47  CB  THR     6       5.985 -14.788  17.563  1.00  0.00
ATOM     48  CG2 THR     6       5.502 -16.023  18.321  1.00  0.00
ATOM     49  OG1 THR     6       7.245 -15.144  17.002  1.00  0.00
ATOM     50  C   THR     6       5.814 -13.467  15.445  1.00  0.00
ATOM     51  O   THR     6       6.130 -13.872  14.321  1.00  0.00
ATOM     52  N   TYR     7       6.238 -12.343  15.983  1.00  0.00
ATOM     53  CA  TYR     7       7.174 -11.471  15.219  1.00  0.00
ATOM     54  CB  TYR     7       7.366 -10.263  16.095  1.00  0.00
ATOM     55  CG  TYR     7       7.388  -8.968  15.333  1.00  0.00
ATOM     56  CD1 TYR     7       8.612  -8.507  14.814  1.00  0.00
ATOM     57  CE1 TYR     7       8.681  -7.370  14.048  1.00  0.00
ATOM     58  CZ  TYR     7       7.532  -6.647  13.691  1.00  0.00
ATOM     59  CE2 TYR     7       6.290  -7.113  14.174  1.00  0.00
ATOM     60  CD2 TYR     7       6.205  -8.285  14.948  1.00  0.00
ATOM     61  C   TYR     7       8.452 -12.106  14.839  1.00  0.00
ATOM     62  O   TYR     7       9.048 -11.614  13.869  1.00  0.00
ATOM     63  N   GLY     8       8.815 -13.290  15.340  1.00  0.00
ATOM     64  CA  GLY     8       9.921 -14.175  14.941  1.00  0.00
ATOM     65  C   GLY     8       9.644 -15.036  13.674  1.00  0.00
ATOM     66  O   GLY     8      10.527 -15.140  12.816  1.00  0.00
ATOM     67  N   GLU     9       8.470 -15.441  13.461  1.00  0.00
ATOM     68  CA  GLU     9       8.012 -16.088  12.238  1.00  0.00
ATOM     69  CB  GLU     9       6.635 -16.770  12.357  1.00  0.00
ATOM     70  CG  GLU     9       6.663 -18.017  13.321  1.00  0.00
ATOM     71  CD  GLU     9       7.392 -17.847  14.605  1.00  0.00
ATOM     72  OE1 GLU     9       6.898 -17.086  15.446  1.00  0.00
ATOM     73  OE2 GLU     9       8.485 -18.354  14.737  1.00  0.00
ATOM     74  C   GLU     9       8.092 -15.099  11.063  1.00  0.00
ATOM     75  O   GLU     9       8.636 -15.349  10.028  1.00  0.00
ATOM     76  N   LEU    10       7.521 -13.952  11.388  1.00  0.00
ATOM     77  CA  LEU    10       7.378 -12.832  10.493  1.00  0.00
ATOM     78  CB  LEU    10       6.685 -11.717  11.173  1.00  0.00
ATOM     79  CG  LEU    10       6.612 -10.315  10.434  1.00  0.00
ATOM     80  CD1 LEU    10       5.798 -10.469   9.140  1.00  0.00
ATOM     81  CD2 LEU    10       5.961  -9.291  11.327  1.00  0.00
ATOM     82  C   LEU    10       8.825 -12.372  10.032  1.00  0.00
ATOM     83  O   LEU    10       8.924 -12.061   8.839  1.00  0.00
ATOM     84  N   GLN    11       9.793 -12.464  10.939  1.00  0.00
ATOM     85  CA  GLN    11      11.192 -12.117  10.645  1.00  0.00
ATOM     86  CB  GLN    11      11.759 -11.712  12.057  1.00  0.00
ATOM     87  CG  GLN    11      13.159 -11.105  12.006  1.00  0.00
ATOM     88  CD  GLN    11      13.331  -9.764  11.279  1.00  0.00
ATOM     89  OE1 GLN    11      12.429  -9.037  10.923  1.00  0.00
ATOM     90  NE2 GLN    11      14.565  -9.264  11.147  1.00  0.00
ATOM     91  C   GLN    11      11.970 -13.182   9.818  1.00  0.00
ATOM     92  O   GLN    11      12.682 -12.825   8.933  1.00  0.00
ATOM     93  N   ARG    12      11.894 -14.459  10.206  1.00  0.00
ATOM     94  CA  ARG    12      12.349 -15.509   9.233  1.00  0.00
ATOM     95  CB  ARG    12      12.049 -16.892   9.912  1.00  0.00
ATOM     96  CG  ARG    12      12.813 -17.148  11.190  1.00  0.00
ATOM     97  CD  ARG    12      13.007 -18.617  11.506  1.00  0.00
ATOM     98  NE  ARG    12      11.765 -19.411  11.725  1.00  0.00
ATOM     99  CZ  ARG    12      10.799 -19.200  12.668  1.00  0.00
ATOM    100  C   ARG    12      11.767 -15.430   7.819  1.00  0.00
ATOM    101  O   ARG    12      12.470 -15.508   6.856  1.00  0.00
ATOM    102  N   GLN    13      10.420 -15.171   7.712  1.00  0.00
ATOM    103  CA  GLN    13       9.726 -14.852   6.414  1.00  0.00
ATOM    104  CB  GLN    13       8.191 -14.865   6.551  1.00  0.00
ATOM    105  CG  GLN    13       7.472 -14.622   5.197  1.00  0.00
ATOM    106  CD  GLN    13       7.228 -15.913   4.389  1.00  0.00
ATOM    107  OE1 GLN    13       8.142 -16.641   4.116  1.00  0.00
ATOM    108  NE2 GLN    13       6.018 -16.345   4.075  1.00  0.00
ATOM    109  C   GLN    13      10.272 -13.587   5.730  1.00  0.00
ATOM    110  O   GLN    13      10.754 -13.715   4.638  1.00  0.00
ATOM    111  N   ARG    14      10.372 -12.430   6.395  1.00  0.00
ATOM    112  CA  ARG    14      11.007 -11.194   5.801  1.00  0.00
ATOM    113  CB  ARG    14      10.933  -9.907   6.646  1.00  0.00
ATOM    114  CG  ARG    14       9.587  -9.251   6.759  1.00  0.00
ATOM    115  CD  ARG    14       9.565  -7.975   7.608  1.00  0.00
ATOM    116  NE  ARG    14       9.893  -8.144   9.066  1.00  0.00
ATOM    117  CZ  ARG    14       9.416  -7.562  10.172  1.00  0.00
ATOM    118  C   ARG    14      12.408 -11.403   5.216  1.00  0.00
ATOM    119  O   ARG    14      12.790 -10.594   4.324  1.00  0.00
ATOM    120  N   VAL    15      13.209 -12.423   5.660  1.00  0.00
ATOM    121  CA  VAL    15      14.519 -12.790   5.058  1.00  0.00
ATOM    122  CB  VAL    15      15.587 -13.130   6.151  1.00  0.00
ATOM    123  CG1 VAL    15      15.895 -12.001   7.210  1.00  0.00
ATOM    124  CG2 VAL    15      15.337 -14.396   7.037  1.00  0.00
ATOM    125  C   VAL    15      14.552 -13.982   4.085  1.00  0.00
ATOM    126  O   VAL    15      15.345 -14.016   3.104  1.00  0.00
ATOM    127  N   GLN    16      13.678 -14.955   4.239  1.00  0.00
ATOM    128  CA  GLN    16      13.441 -16.031   3.178  1.00  0.00
ATOM    129  CB  GLN    16      12.088 -16.783   3.465  1.00  0.00
ATOM    130  CG  GLN    16      11.498 -17.812   2.417  1.00  0.00
ATOM    131  CD  GLN    16      10.580 -17.250   1.285  1.00  0.00
ATOM    132  OE1 GLN    16      11.038 -16.941   0.211  1.00  0.00
ATOM    133  NE2 GLN    16       9.329 -16.874   1.556  1.00  0.00
ATOM    134  C   GLN    16      13.529 -15.590   1.699  1.00  0.00
ATOM    135  O   GLN    16      14.375 -16.223   1.040  1.00  0.00
ATOM    136  N   GLN    17      12.787 -14.482   1.410  1.00  0.00
ATOM    137  CA  GLN    17      12.645 -13.967   0.016  1.00  0.00
ATOM    138  CB  GLN    17      11.958 -12.617   0.175  1.00  0.00
ATOM    139  CG  GLN    17      11.568 -11.694  -1.036  1.00  0.00
ATOM    140  CD  GLN    17      12.759 -11.033  -1.697  1.00  0.00
ATOM    141  OE1 GLN    17      13.514 -10.395  -0.992  1.00  0.00
ATOM    142  NE2 GLN    17      13.092 -11.286  -2.962  1.00  0.00
ATOM    143  C   GLN    17      13.935 -13.897  -0.833  1.00  0.00
ATOM    144  O   GLN    17      13.908 -14.196  -2.010  1.00  0.00
ATOM    145  N   ARG    18      15.094 -13.543  -0.252  1.00  0.00
ATOM    146  CA  ARG    18      16.389 -13.380  -0.897  1.00  0.00
ATOM    147  CB  ARG    18      16.866 -11.913  -0.836  1.00  0.00
ATOM    148  CG  ARG    18      17.385 -11.600   0.569  1.00  0.00
ATOM    149  CD  ARG    18      17.040 -10.123   0.893  1.00  0.00
ATOM    150  NE  ARG    18      15.523  -9.852   0.962  1.00  0.00
ATOM    151  CZ  ARG    18      14.786  -9.643   2.022  1.00  0.00
ATOM    152  C   ARG    18      17.467 -14.352  -0.479  1.00  0.00
ATOM    153  O   ARG    18      18.587 -14.091  -0.878  1.00  0.00
ATOM    154  N   LYS    19      17.171 -15.435   0.325  1.00  0.00
ATOM    155  CA  LYS    19      18.102 -16.332   0.932  1.00  0.00
ATOM    156  CB  LYS    19      18.294 -15.978   2.444  1.00  0.00
ATOM    157  CG  LYS    19      19.452 -16.665   3.168  1.00  0.00
ATOM    158  CD  LYS    19      19.088 -18.061   3.821  1.00  0.00
ATOM    159  CE  LYS    19      20.285 -19.071   3.735  1.00  0.00
ATOM    160  NZ  LYS    19      19.981 -20.462   4.201  1.00  0.00
ATOM    161  C   LYS    19      17.812 -17.822   0.669  1.00  0.00
ATOM    162  O   LYS    19      18.810 -18.570   0.599  1.00  0.00
ATOM    163  N   GLU    20      16.549 -18.243   0.766  1.00  0.00
ATOM    164  CA  GLU    20      16.146 -19.679   0.858  1.00  0.00
ATOM    165  CB  GLU    20      15.507 -19.962   2.197  1.00  0.00
ATOM    166  CG  GLU    20      15.631 -21.360   2.805  1.00  0.00
ATOM    167  CD  GLU    20      17.098 -21.507   3.167  1.00  0.00
ATOM    168  OE1 GLU    20      17.517 -21.227   4.298  1.00  0.00
ATOM    169  OE2 GLU    20      17.903 -22.005   2.363  1.00  0.00
ATOM    170  C   GLU    20      15.240 -20.139  -0.345  1.00  0.00
ATOM    171  O   GLU    20      15.435 -21.239  -0.787  1.00  0.00
ATOM    172  N   SER    21      14.328 -19.328  -0.863  1.00  0.00
ATOM    173  CA  SER    21      13.760 -19.609  -2.196  1.00  0.00
ATOM    174  CB  SER    21      12.449 -18.879  -2.357  1.00  0.00
ATOM    175  OG  SER    21      12.696 -17.561  -1.838  1.00  0.00
ATOM    176  C   SER    21      14.679 -19.112  -3.305  1.00  0.00
ATOM    177  O   SER    21      15.179 -19.879  -4.090  1.00  0.00
ATOM    178  N   LYS    22      15.102 -17.850  -3.143  1.00  0.00
ATOM    179  CA  LYS    22      16.210 -17.243  -3.811  1.00  0.00
ATOM    180  CB  LYS    22      15.971 -15.695  -4.036  1.00  0.00
ATOM    181  CG  LYS    22      16.670 -15.115  -5.269  1.00  0.00
ATOM    182  CD  LYS    22      18.185 -15.133  -5.315  1.00  0.00
ATOM    183  CE  LYS    22      18.802 -14.135  -4.373  1.00  0.00
ATOM    184  NZ  LYS    22      19.749 -14.946  -3.570  1.00  0.00
ATOM    185  C   LYS    22      17.520 -17.539  -3.152  1.00  0.00
ATOM    186  O   LYS    22      18.113 -16.710  -2.403  1.00  0.00
ATOM    187  N   LYS    23      18.144 -18.679  -3.457  1.00  0.00
ATOM    188  CA  LYS    23      19.453 -19.092  -2.931  1.00  0.00
ATOM    189  CB  LYS    23      19.455 -20.614  -2.794  1.00  0.00
ATOM    190  CG  LYS    23      18.498 -21.264  -1.776  1.00  0.00
ATOM    191  CD  LYS    23      19.125 -22.525  -1.116  1.00  0.00
ATOM    192  CE  LYS    23      18.135 -23.617  -0.733  1.00  0.00
ATOM    193  NZ  LYS    23      17.053 -23.269   0.233  1.00  0.00
ATOM    194  C   LYS    23      20.510 -18.582  -3.879  1.00  0.00
ATOM    195  O   LYS    23      20.829 -17.379  -3.862  1.00  0.00
ATOM    196  OXT LYS    23      21.029 -19.336  -4.699  1.00  0.00
TER
END
