# Supplementary material for: In silico approaches for predicting the half-life of natural and modified peptides in blood
Source: PLoS One. 2018 Jun 1;13(6):e0196829. doi: 10.1371/journal.pone.0196829 (PMC5983457; doi:10.1371/journal.pone.0196829)
Supplement: S3 File — (ZIP) [file pone.0196829.s009.zip › 3may2018_261_pdb_files/2119.pdb]

PFRMAT TS
TARGET pa2119
AUTHOR Raghava-GPS-serv
METHOD PEPSTR
MODEL  1  REFINED
PARENT N/A
ATOM      1  N   PHE     1      14.986 -19.013  10.148  1.00  0.00
ATOM      2  CA  PHE     1      14.981 -20.036   9.074  1.00  0.00
ATOM      3  CB  PHE     1      16.380 -20.077   8.551  1.00  0.00
ATOM      4  CG  PHE     1      16.635 -21.016   7.469  1.00  0.00
ATOM      5  CD1 PHE     1      17.398 -22.117   7.687  1.00  0.00
ATOM      6  CE1 PHE     1      17.728 -23.022   6.681  1.00  0.00
ATOM      7  CZ  PHE     1      17.207 -22.817   5.389  1.00  0.00
ATOM      8  CE2 PHE     1      16.464 -21.682   5.113  1.00  0.00
ATOM      9  CD2 PHE     1      16.232 -20.766   6.156  1.00  0.00
ATOM     10  C   PHE     1      14.529 -21.430   9.670  1.00  0.00
ATOM     11  O   PHE     1      14.951 -21.819  10.732  1.00  0.00
ATOM     12  N   VAL     2      13.535 -22.044   9.034  1.00  0.00
ATOM     13  CA  VAL     2      13.229 -23.558   9.059  1.00  0.00
ATOM     14  CB  VAL     2      11.698 -23.797   9.333  1.00  0.00
ATOM     15  CG1 VAL     2      11.480 -23.640  10.842  1.00  0.00
ATOM     16  CG2 VAL     2      10.763 -22.898   8.554  1.00  0.00
ATOM     17  C   VAL     2      13.721 -24.229   7.761  1.00  0.00
ATOM     18  O   VAL     2      13.606 -23.553   6.739  1.00  0.00
ATOM     19  N   PRO     3      14.146 -25.503   7.700  1.00  0.00
ATOM     20  CD  PRO     3      14.063 -26.359   8.891  1.00  0.00
ATOM     21  CG  PRO     3      14.896 -27.632   8.549  1.00  0.00
ATOM     22  CB  PRO     3      15.696 -27.107   7.346  1.00  0.00
ATOM     23  CA  PRO     3      14.824 -26.102   6.570  1.00  0.00
ATOM     24  C   PRO     3      13.850 -26.764   5.583  1.00  0.00
ATOM     25  O   PRO     3      14.326 -27.477   4.669  1.00  0.00
ATOM     26  N   ILE     4      12.553 -26.447   5.688  1.00  0.00
ATOM     27  CA  ILE     4      11.551 -26.652   4.643  1.00  0.00
ATOM     28  CB  ILE     4      10.605 -27.718   5.142  1.00  0.00
ATOM     29  CG2 ILE     4       9.821 -27.286   6.393  1.00  0.00
ATOM     30  CG1 ILE     4       9.702 -28.311   4.036  1.00  0.00
ATOM     31  CD1 ILE     4       8.764 -29.461   4.487  1.00  0.00
ATOM     32  C   ILE     4      10.972 -25.256   4.134  1.00  0.00
ATOM     33  O   ILE     4      10.777 -24.364   4.897  1.00  0.00
ATOM     34  N   PHE     5      10.661 -25.179   2.870  1.00  0.00
ATOM     35  CA  PHE     5       9.907 -24.083   2.287  1.00  0.00
ATOM     36  CB  PHE     5      10.152 -24.027   0.699  1.00  0.00
ATOM     37  CG  PHE     5       9.433 -22.871   0.075  1.00  0.00
ATOM     38  CD1 PHE     5       8.227 -23.123  -0.587  1.00  0.00
ATOM     39  CE1 PHE     5       7.423 -22.111  -0.928  1.00  0.00
ATOM     40  CZ  PHE     5       7.804 -20.805  -0.750  1.00  0.00
ATOM     41  CE2 PHE     5       9.058 -20.551  -0.217  1.00  0.00
ATOM     42  CD2 PHE     5       9.868 -21.565   0.290  1.00  0.00
ATOM     43  C   PHE     5       8.431 -24.166   2.672  1.00  0.00
ATOM     44  O   PHE     5       7.718 -24.982   2.158  1.00  0.00
ATOM     45  N   THR     6       7.971 -23.187   3.422  1.00  0.00
ATOM     46  CA  THR     6       6.525 -22.835   3.460  1.00  0.00
ATOM     47  CB  THR     6       5.800 -23.519   4.655  1.00  0.00
ATOM     48  CG2 THR     6       6.043 -25.008   4.912  1.00  0.00
ATOM     49  OG1 THR     6       6.274 -22.920   5.854  1.00  0.00
ATOM     50  C   THR     6       6.332 -21.332   3.491  1.00  0.00
ATOM     51  O   THR     6       7.292 -20.547   3.680  1.00  0.00
ATOM     52  N   TYR     7       5.099 -20.893   3.370  1.00  0.00
ATOM     53  CA  TYR     7       4.792 -19.424   3.581  1.00  0.00
ATOM     54  CB  TYR     7       3.412 -19.187   3.036  1.00  0.00
ATOM     55  CG  TYR     7       3.109 -17.760   3.078  1.00  0.00
ATOM     56  CD1 TYR     7       2.321 -17.161   4.068  1.00  0.00
ATOM     57  CE1 TYR     7       2.265 -15.729   4.091  1.00  0.00
ATOM     58  CZ  TYR     7       2.917 -14.911   3.145  1.00  0.00
ATOM     59  CE2 TYR     7       3.561 -15.556   2.061  1.00  0.00
ATOM     60  CD2 TYR     7       3.595 -16.971   2.010  1.00  0.00
ATOM     61  C   TYR     7       5.035 -18.975   5.018  1.00  0.00
ATOM     62  O   TYR     7       5.338 -17.778   5.355  1.00  0.00
ATOM     63  N   GLY     8       5.079 -19.882   5.958  1.00  0.00
ATOM     64  CA  GLY     8       5.490 -19.557   7.355  1.00  0.00
ATOM     65  C   GLY     8       6.908 -19.058   7.488  1.00  0.00
ATOM     66  O   GLY     8       7.178 -17.987   8.062  1.00  0.00
ATOM     67  N   GLU     9       7.849 -19.636   6.704  1.00  0.00
ATOM     68  CA  GLU     9       9.224 -19.216   6.541  1.00  0.00
ATOM     69  CB  GLU     9      10.014 -20.273   5.685  1.00  0.00
ATOM     70  CG  GLU     9      11.315 -19.851   5.178  1.00  0.00
ATOM     71  CD  GLU     9      12.270 -19.331   6.244  1.00  0.00
ATOM     72  OE1 GLU     9      12.888 -18.270   6.127  1.00  0.00
ATOM     73  OE2 GLU     9      12.222 -19.885   7.366  1.00  0.00
ATOM     74  C   GLU     9       9.157 -17.839   5.903  1.00  0.00
ATOM     75  O   GLU     9       9.672 -16.905   6.480  1.00  0.00
ATOM     76  N   LEU    10       8.516 -17.710   4.703  1.00  0.00
ATOM     77  CA  LEU    10       8.536 -16.473   3.895  1.00  0.00
ATOM     78  CB  LEU    10       7.911 -16.763   2.530  1.00  0.00
ATOM     79  CG  LEU    10       7.713 -15.537   1.629  1.00  0.00
ATOM     80  CD1 LEU    10       9.018 -14.835   1.114  1.00  0.00
ATOM     81  CD2 LEU    10       6.845 -15.789   0.396  1.00  0.00
ATOM     82  C   LEU    10       8.081 -15.255   4.730  1.00  0.00
ATOM     83  O   LEU    10       8.549 -14.105   4.506  1.00  0.00
ATOM     84  N   GLN    11       7.101 -15.525   5.577  1.00  0.00
ATOM     85  CA  GLN    11       6.483 -14.431   6.374  1.00  0.00
ATOM     86  CB  GLN    11       5.136 -14.976   6.957  1.00  0.00
ATOM     87  CG  GLN    11       4.237 -13.973   7.654  1.00  0.00
ATOM     88  CD  GLN    11       3.982 -12.708   6.827  1.00  0.00
ATOM     89  OE1 GLN    11       3.112 -12.616   5.935  1.00  0.00
ATOM     90  NE2 GLN    11       4.784 -11.676   7.032  1.00  0.00
ATOM     91  C   GLN    11       7.412 -13.953   7.523  1.00  0.00
ATOM     92  O   GLN    11       7.689 -12.763   7.663  1.00  0.00
ATOM     93  N   ARG    12       7.913 -14.935   8.259  1.00  0.00
ATOM     94  CA  ARG    12       8.898 -14.521   9.258  1.00  0.00
ATOM     95  CB  ARG    12       9.262 -15.832  10.037  1.00  0.00
ATOM     96  CG  ARG    12      10.269 -15.393  11.205  1.00  0.00
ATOM     97  CD  ARG    12      11.579 -16.255  11.418  1.00  0.00
ATOM     98  NE  ARG    12      12.473 -16.251  10.272  1.00  0.00
ATOM     99  CZ  ARG    12      12.676 -17.098   9.302  1.00  0.00
ATOM    100  C   ARG    12      10.190 -13.957   8.608  1.00  0.00
ATOM    101  O   ARG    12      10.640 -12.948   9.127  1.00  0.00
ATOM    102  N   GLN    13      10.664 -14.570   7.526  1.00  0.00
ATOM    103  CA  GLN    13      11.657 -14.009   6.669  1.00  0.00
ATOM    104  CB  GLN    13      11.740 -14.771   5.295  1.00  0.00
ATOM    105  CG  GLN    13      12.922 -14.629   4.394  1.00  0.00
ATOM    106  CD  GLN    13      12.535 -15.094   2.998  1.00  0.00
ATOM    107  OE1 GLN    13      12.220 -14.342   2.078  1.00  0.00
ATOM    108  NE2 GLN    13      12.502 -16.404   2.802  1.00  0.00
ATOM    109  C   GLN    13      11.399 -12.481   6.280  1.00  0.00
ATOM    110  O   GLN    13      12.250 -11.638   6.469  1.00  0.00
ATOM    111  N   ARG    14      10.147 -12.088   5.967  1.00  0.00
ATOM    112  CA  ARG    14       9.662 -10.787   5.563  1.00  0.00
ATOM    113  CB  ARG    14       8.252 -10.957   4.966  1.00  0.00
ATOM    114  CG  ARG    14       8.153 -10.027   3.754  1.00  0.00
ATOM    115  CD  ARG    14       8.470 -10.762   2.410  1.00  0.00
ATOM    116  NE  ARG    14       9.859 -11.319   2.370  1.00  0.00
ATOM    117  CZ  ARG    14      10.960 -10.680   2.217  1.00  0.00
ATOM    118  C   ARG    14       9.725  -9.716   6.618  1.00  0.00
ATOM    119  O   ARG    14      10.220  -8.625   6.372  1.00  0.00
ATOM    120  N   VAL    15       9.358 -10.051   7.837  1.00  0.00
ATOM    121  CA  VAL    15       9.558  -9.153   9.019  1.00  0.00
ATOM    122  CB  VAL    15       8.472  -9.397  10.103  1.00  0.00
ATOM    123  CG1 VAL    15       7.098  -9.219   9.508  1.00  0.00
ATOM    124  CG2 VAL    15       8.625 -10.704  10.874  1.00  0.00
ATOM    125  C   VAL    15      10.899  -9.180   9.676  1.00  0.00
ATOM    126  O   VAL    15      11.389  -8.164  10.113  1.00  0.00
ATOM    127  N   GLN    16      11.647 -10.316   9.570  1.00  0.00
ATOM    128  CA  GLN    16      13.066 -10.392   9.817  1.00  0.00
ATOM    129  CB  GLN    16      13.526 -11.794   9.427  1.00  0.00
ATOM    130  CG  GLN    16      15.053 -12.000   9.748  1.00  0.00
ATOM    131  CD  GLN    16      15.483 -13.426   9.423  1.00  0.00
ATOM    132  OE1 GLN    16      14.664 -14.278   9.024  1.00  0.00
ATOM    133  NE2 GLN    16      16.808 -13.623   9.400  1.00  0.00
ATOM    134  C   GLN    16      13.853  -9.365   8.976  1.00  0.00
ATOM    135  O   GLN    16      14.884  -8.911   9.436  1.00  0.00
ATOM    136  N   GLN    17      13.364  -8.980   7.819  1.00  0.00
ATOM    137  CA  GLN    17      13.963  -7.979   6.951  1.00  0.00
ATOM    138  CB  GLN    17      13.581  -8.242   5.447  1.00  0.00
ATOM    139  CG  GLN    17      14.648  -7.675   4.504  1.00  0.00
ATOM    140  CD  GLN    17      14.598  -8.092   3.019  1.00  0.00
ATOM    141  OE1 GLN    17      13.798  -8.881   2.581  1.00  0.00
ATOM    142  NE2 GLN    17      15.530  -7.766   2.164  1.00  0.00
ATOM    143  C   GLN    17      13.850  -6.521   7.494  1.00  0.00
ATOM    144  O   GLN    17      14.354  -5.553   6.953  1.00  0.00
ATOM    145  N   ARG    18      13.328  -6.416   8.742  1.00  0.00
ATOM    146  CA  ARG    18      13.498  -5.170   9.554  1.00  0.00
ATOM    147  CB  ARG    18      12.057  -4.958  10.124  1.00  0.00
ATOM    148  CG  ARG    18      11.885  -3.745  11.101  1.00  0.00
ATOM    149  CD  ARG    18      11.970  -2.401  10.353  1.00  0.00
ATOM    150  NE  ARG    18      13.426  -2.060  10.064  1.00  0.00
ATOM    151  CZ  ARG    18      14.119  -2.131   8.941  1.00  0.00
ATOM    152  C   ARG    18      14.699  -5.155  10.597  1.00  0.00
ATOM    153  O   ARG    18      15.026  -4.177  11.295  1.00  0.00
ATOM    154  N   LYS    19      15.363  -6.308  10.703  1.00  0.00
ATOM    155  CA  LYS    19      16.616  -6.616  11.428  1.00  0.00
ATOM    156  CB  LYS    19      16.309  -7.804  12.264  1.00  0.00
ATOM    157  CG  LYS    19      17.467  -8.301  13.097  1.00  0.00
ATOM    158  CD  LYS    19      17.094  -9.706  13.669  1.00  0.00
ATOM    159  CE  LYS    19      18.313 -10.446  14.183  1.00  0.00
ATOM    160  NZ  LYS    19      19.148 -10.965  13.069  1.00  0.00
ATOM    161  C   LYS    19      17.719  -6.944  10.427  1.00  0.00
ATOM    162  O   LYS    19      18.616  -6.153  10.312  1.00  0.00
ATOM    163  N   GLU    20      17.578  -7.966   9.532  1.00  0.00
ATOM    164  CA  GLU    20      18.469  -8.267   8.330  1.00  0.00
ATOM    165  CB  GLU    20      18.248  -9.692   7.762  1.00  0.00
ATOM    166  CG  GLU    20      19.016 -10.786   8.555  1.00  0.00
ATOM    167  CD  GLU    20      18.907 -10.695  10.002  1.00  0.00
ATOM    168  OE1 GLU    20      18.146 -11.463  10.569  1.00  0.00
ATOM    169  OE2 GLU    20      19.675  -9.919  10.651  1.00  0.00
ATOM    170  C   GLU    20      18.119  -7.232   7.299  1.00  0.00
ATOM    171  O   GLU    20      17.280  -7.443   6.460  1.00  0.00
ATOM    172  N   SER    21      18.842  -6.082   7.347  1.00  0.00
ATOM    173  CA  SER    21      18.764  -4.956   6.494  1.00  0.00
ATOM    174  CB  SER    21      19.231  -5.302   5.040  1.00  0.00
ATOM    175  OG  SER    21      18.201  -6.012   4.381  1.00  0.00
ATOM    176  C   SER    21      17.353  -4.312   6.514  1.00  0.00
ATOM    177  O   SER    21      17.142  -3.151   6.870  1.00  0.00
ATOM    178  OXT SER    21      16.379  -4.931   6.093  1.00  0.00
TER
END
