# Supplementary material for: In silico approaches for predicting the half-life of natural and modified peptides in blood
Source: PLoS One. 2018 Jun 1;13(6):e0196829. doi: 10.1371/journal.pone.0196829 (PMC5983457; doi:10.1371/journal.pone.0196829)
Supplement: S3 File — (ZIP) [file pone.0196829.s009.zip › 3may2018_261_pdb_files/2120.pdb]

PFRMAT TS
TARGET pa2120
AUTHOR Raghava-GPS-serv
METHOD PEPSTR
MODEL  1  REFINED
PARENT N/A
ATOM      1  N   PHE     1       9.589 -11.048   3.168  1.00  0.00
ATOM      2  CA  PHE     1      10.349 -11.972   2.381  1.00  0.00
ATOM      3  CB  PHE     1      11.329 -12.757   3.284  1.00  0.00
ATOM      4  CG  PHE     1      12.590 -13.345   2.554  1.00  0.00
ATOM      5  CD1 PHE     1      12.627 -14.712   2.260  1.00  0.00
ATOM      6  CE1 PHE     1      13.667 -15.268   1.492  1.00  0.00
ATOM      7  CZ  PHE     1      14.753 -14.419   1.118  1.00  0.00
ATOM      8  CE2 PHE     1      14.676 -13.008   1.315  1.00  0.00
ATOM      9  CD2 PHE     1      13.651 -12.501   2.163  1.00  0.00
ATOM     10  C   PHE     1       9.393 -12.843   1.495  1.00  0.00
ATOM     11  O   PHE     1       8.190 -12.942   1.701  1.00  0.00
ATOM     12  N   VAL     2       9.994 -13.575   0.596  1.00  0.00
ATOM     13  CA  VAL     2       9.439 -14.562  -0.327  1.00  0.00
ATOM     14  CB  VAL     2      10.537 -14.883  -1.429  1.00  0.00
ATOM     15  CG1 VAL     2      10.150 -16.018  -2.371  1.00  0.00
ATOM     16  CG2 VAL     2      11.007 -13.637  -2.143  1.00  0.00
ATOM     17  C   VAL     2       8.966 -15.756   0.548  1.00  0.00
ATOM     18  O   VAL     2       9.645 -16.070   1.515  1.00  0.00
ATOM     19  N   PRO     3       7.890 -16.486   0.215  1.00  0.00
ATOM     20  CD  PRO     3       6.849 -15.929  -0.625  1.00  0.00
ATOM     21  CG  PRO     3       5.776 -17.022  -0.610  1.00  0.00
ATOM     22  CB  PRO     3       6.017 -17.874   0.675  1.00  0.00
ATOM     23  CA  PRO     3       7.511 -17.724   0.971  1.00  0.00
ATOM     24  C   PRO     3       8.371 -18.917   0.435  1.00  0.00
ATOM     25  O   PRO     3       8.021 -19.590  -0.548  1.00  0.00
ATOM     26  N   ILE     4       9.515 -18.983   1.062  1.00  0.00
ATOM     27  CA  ILE     4      10.306 -20.232   0.961  1.00  0.00
ATOM     28  CB  ILE     4      11.146 -20.236  -0.353  1.00  0.00
ATOM     29  CG2 ILE     4      12.169 -19.082  -0.460  1.00  0.00
ATOM     30  CG1 ILE     4      11.865 -21.582  -0.536  1.00  0.00
ATOM     31  CD1 ILE     4      10.893 -22.806  -0.580  1.00  0.00
ATOM     32  C   ILE     4      11.168 -20.503   2.200  1.00  0.00
ATOM     33  O   ILE     4      11.501 -19.490   2.830  1.00  0.00
ATOM     34  N   PHE     5      11.317 -21.735   2.654  1.00  0.00
ATOM     35  CA  PHE     5      11.925 -22.040   4.039  1.00  0.00
ATOM     36  CB  PHE     5      11.953 -23.566   4.255  1.00  0.00
ATOM     37  CG  PHE     5      12.208 -23.913   5.766  1.00  0.00
ATOM     38  CD1 PHE     5      13.558 -24.151   6.174  1.00  0.00
ATOM     39  CE1 PHE     5      13.729 -24.406   7.549  1.00  0.00
ATOM     40  CZ  PHE     5      12.669 -24.332   8.479  1.00  0.00
ATOM     41  CE2 PHE     5      11.347 -24.004   8.025  1.00  0.00
ATOM     42  CD2 PHE     5      11.126 -23.798   6.602  1.00  0.00
ATOM     43  C   PHE     5      13.290 -21.390   4.227  1.00  0.00
ATOM     44  O   PHE     5      14.324 -21.874   3.741  1.00  0.00
ATOM     45  N   THR     6      13.288 -20.281   4.975  1.00  0.00
ATOM     46  CA  THR     6      14.434 -19.440   5.219  1.00  0.00
ATOM     47  CB  THR     6      14.495 -18.314   4.125  1.00  0.00
ATOM     48  CG2 THR     6      14.806 -18.838   2.758  1.00  0.00
ATOM     49  OG1 THR     6      13.325 -17.602   4.064  1.00  0.00
ATOM     50  C   THR     6      14.227 -18.696   6.536  1.00  0.00
ATOM     51  O   THR     6      13.148 -18.635   7.126  1.00  0.00
ATOM     52  N   TYR     7      15.255 -17.900   6.864  1.00  0.00
ATOM     53  CA  TYR     7      15.228 -16.863   7.881  1.00  0.00
ATOM     54  CB  TYR     7      16.634 -16.634   8.430  1.00  0.00
ATOM     55  CG  TYR     7      16.650 -15.742   9.629  1.00  0.00
ATOM     56  CD1 TYR     7      17.214 -14.433   9.558  1.00  0.00
ATOM     57  CE1 TYR     7      16.970 -13.589  10.658  1.00  0.00
ATOM     58  CZ  TYR     7      16.237 -13.993  11.818  1.00  0.00
ATOM     59  CE2 TYR     7      15.796 -15.286  11.921  1.00  0.00
ATOM     60  CD2 TYR     7      15.974 -16.144  10.804  1.00  0.00
ATOM     61  C   TYR     7      14.397 -15.632   7.623  1.00  0.00
ATOM     62  O   TYR     7      13.819 -15.078   8.562  1.00  0.00
ATOM     63  N   GLY     8      14.308 -15.256   6.375  1.00  0.00
ATOM     64  CA  GLY     8      13.455 -14.162   5.936  1.00  0.00
ATOM     65  C   GLY     8      11.979 -14.390   6.270  1.00  0.00
ATOM     66  O   GLY     8      11.370 -13.607   6.981  1.00  0.00
ATOM     67  N   GLU     9      11.450 -15.492   5.690  1.00  0.00
ATOM     68  CA  GLU     9      10.116 -16.058   6.220  1.00  0.00
ATOM     69  CB  GLU     9      10.013 -17.482   5.637  1.00  0.00
ATOM     70  CG  GLU     9       8.742 -18.338   5.949  1.00  0.00
ATOM     71  CD  GLU     9       7.536 -17.560   5.496  1.00  0.00
ATOM     72  OE1 GLU     9       7.343 -17.434   4.308  1.00  0.00
ATOM     73  OE2 GLU     9       6.686 -17.143   6.324  1.00  0.00
ATOM     74  C   GLU     9      10.130 -16.027   7.777  1.00  0.00
ATOM     75  O   GLU     9       9.164 -15.485   8.295  1.00  0.00
ATOM     76  N   LEU    10      11.087 -16.582   8.422  1.00  0.00
ATOM     77  CA  LEU    10      11.062 -16.756   9.896  1.00  0.00
ATOM     78  CB  LEU    10      11.899 -18.040  10.269  1.00  0.00
ATOM     79  CG  LEU    10      11.066 -19.348  10.070  1.00  0.00
ATOM     80  CD1 LEU    10      11.966 -20.618  10.119  1.00  0.00
ATOM     81  CD2 LEU    10       9.928 -19.577  11.081  1.00  0.00
ATOM     82  C   LEU    10      11.205 -15.515  10.676  1.00  0.00
ATOM     83  O   LEU    10      11.063 -15.497  11.896  1.00  0.00
ATOM     84  N   GLN    11      11.445 -14.382   9.989  1.00  0.00
ATOM     85  CA  GLN    11      11.512 -13.110  10.600  1.00  0.00
ATOM     86  CB  GLN    11      12.785 -12.349  10.235  1.00  0.00
ATOM     87  CG  GLN    11      13.006 -10.919  10.731  1.00  0.00
ATOM     88  CD  GLN    11      13.013 -10.846  12.248  1.00  0.00
ATOM     89  OE1 GLN    11      14.037 -11.088  12.898  1.00  0.00
ATOM     90  NE2 GLN    11      11.895 -10.591  12.917  1.00  0.00
ATOM     91  C   GLN    11      10.249 -12.233  10.328  1.00  0.00
ATOM     92  O   GLN    11       9.722 -11.589  11.253  1.00  0.00
ATOM     93  N   ARG    12       9.704 -12.411   9.103  1.00  0.00
ATOM     94  CA  ARG    12       8.449 -11.853   8.651  1.00  0.00
ATOM     95  CB  ARG    12       8.182 -11.999   7.192  1.00  0.00
ATOM     96  CG  ARG    12       6.703 -11.718   6.773  1.00  0.00
ATOM     97  CD  ARG    12       6.455 -11.557   5.287  1.00  0.00
ATOM     98  NE  ARG    12       7.007 -12.673   4.447  1.00  0.00
ATOM     99  CZ  ARG    12       6.828 -13.927   4.570  1.00  0.00
ATOM    100  C   ARG    12       7.354 -12.371   9.518  1.00  0.00
ATOM    101  O   ARG    12       6.589 -11.591  10.035  1.00  0.00
ATOM    102  N   GLN    13       7.437 -13.691   9.805  1.00  0.00
ATOM    103  CA  GLN    13       6.325 -14.300  10.553  1.00  0.00
ATOM    104  CB  GLN    13       6.450 -15.864  10.520  1.00  0.00
ATOM    105  CG  GLN    13       5.873 -16.561   9.262  1.00  0.00
ATOM    106  CD  GLN    13       4.366 -16.444   9.041  1.00  0.00
ATOM    107  OE1 GLN    13       3.632 -15.948   9.847  1.00  0.00
ATOM    108  NE2 GLN    13       3.922 -16.807   7.907  1.00  0.00
ATOM    109  C   GLN    13       6.159 -13.835  12.021  1.00  0.00
ATOM    110  O   GLN    13       5.034 -13.803  12.575  1.00  0.00
ATOM    111  N   ARG    14       7.233 -13.316  12.609  1.00  0.00
ATOM    112  CA  ARG    14       7.157 -12.671  13.909  1.00  0.00
ATOM    113  CB  ARG    14       8.609 -12.728  14.468  1.00  0.00
ATOM    114  CG  ARG    14       9.099 -14.094  14.987  1.00  0.00
ATOM    115  CD  ARG    14      10.533 -14.012  15.524  1.00  0.00
ATOM    116  NE  ARG    14      11.535 -14.410  14.530  1.00  0.00
ATOM    117  CZ  ARG    14      12.686 -13.721  14.267  1.00  0.00
ATOM    118  C   ARG    14       6.523 -11.296  13.851  1.00  0.00
ATOM    119  O   ARG    14       6.362 -10.751  14.949  1.00  0.00
ATOM    120  N   VAL    15       6.148 -10.728  12.664  1.00  0.00
ATOM    121  CA  VAL    15       5.168  -9.607  12.545  1.00  0.00
ATOM    122  CB  VAL    15       5.737  -8.320  11.935  1.00  0.00
ATOM    123  CG1 VAL    15       6.327  -8.421  10.479  1.00  0.00
ATOM    124  CG2 VAL    15       4.759  -7.125  12.007  1.00  0.00
ATOM    125  C   VAL    15       3.826 -10.137  11.966  1.00  0.00
ATOM    126  O   VAL    15       2.746  -9.657  12.224  1.00  0.00
ATOM    127  N   GLN    16       3.869 -11.135  11.067  1.00  0.00
ATOM    128  CA  GLN    16       2.660 -11.751  10.456  1.00  0.00
ATOM    129  CB  GLN    16       3.039 -12.360   9.036  1.00  0.00
ATOM    130  CG  GLN    16       1.964 -12.540   7.953  1.00  0.00
ATOM    131  CD  GLN    16       2.591 -13.205   6.756  1.00  0.00
ATOM    132  OE1 GLN    16       3.748 -12.913   6.418  1.00  0.00
ATOM    133  NE2 GLN    16       1.937 -14.156   6.153  1.00  0.00
ATOM    134  C   GLN    16       1.962 -12.816  11.413  1.00  0.00
ATOM    135  O   GLN    16       1.354 -12.409  12.428  1.00  0.00
ATOM    136  N   GLN    17       1.880 -14.124  11.157  1.00  0.00
ATOM    137  CA  GLN    17       1.044 -15.091  11.967  1.00  0.00
ATOM    138  CB  GLN    17       0.629 -16.346  11.185  1.00  0.00
ATOM    139  CG  GLN    17      -0.541 -16.139  10.206  1.00  0.00
ATOM    140  CD  GLN    17      -0.147 -16.235   8.708  1.00  0.00
ATOM    141  OE1 GLN    17       0.925 -15.738   8.282  1.00  0.00
ATOM    142  NE2 GLN    17      -0.954 -16.825   7.788  1.00  0.00
ATOM    143  C   GLN    17       1.888 -15.623  13.156  1.00  0.00
ATOM    144  O   GLN    17       1.333 -15.557  14.252  1.00  0.00
ATOM    145  N   ARG    18       3.141 -16.075  12.987  1.00  0.00
ATOM    146  CA  ARG    18       3.917 -16.705  14.109  1.00  0.00
ATOM    147  CB  ARG    18       4.854 -17.804  13.630  1.00  0.00
ATOM    148  CG  ARG    18       5.048 -19.029  14.566  1.00  0.00
ATOM    149  CD  ARG    18       5.878 -18.729  15.768  1.00  0.00
ATOM    150  NE  ARG    18       5.182 -18.006  16.947  1.00  0.00
ATOM    151  CZ  ARG    18       4.149 -18.439  17.606  1.00  0.00
ATOM    152  C   ARG    18       4.622 -15.595  14.968  1.00  0.00
ATOM    153  O   ARG    18       5.837 -15.639  15.204  1.00  0.00
ATOM    154  N   LYS    19       3.875 -14.693  15.581  1.00  0.00
ATOM    155  CA  LYS    19       4.365 -13.632  16.560  1.00  0.00
ATOM    156  CB  LYS    19       3.183 -12.924  17.181  1.00  0.00
ATOM    157  CG  LYS    19       2.190 -12.140  16.379  1.00  0.00
ATOM    158  CD  LYS    19       2.742 -10.760  15.948  1.00  0.00
ATOM    159  CE  LYS    19       1.577  -9.935  15.408  1.00  0.00
ATOM    160  NZ  LYS    19       0.999 -10.400  14.101  1.00  0.00
ATOM    161  C   LYS    19       5.388 -13.986  17.638  1.00  0.00
ATOM    162  O   LYS    19       5.269 -15.054  18.250  1.00  0.00
ATOM    163  OXT LYS    19       6.387 -13.290  17.803  1.00  0.00
TER
END
