# Supplementary material for: In silico approaches for predicting the half-life of natural and modified peptides in blood
Source: PLoS One. 2018 Jun 1;13(6):e0196829. doi: 10.1371/journal.pone.0196829 (PMC5983457; doi:10.1371/journal.pone.0196829)
Supplement: S3 File — (ZIP) [file pone.0196829.s009.zip › 3may2018_261_pdb_files/2121.pdb]

PFRMAT TS
TARGET pa2121
AUTHOR Raghava-GPS-serv
METHOD PEPSTR
MODEL  1  REFINED
PARENT N/A
ATOM      1  N   PHE     1     -14.228 -21.569  -3.109  1.00  0.00
ATOM      2  CA  PHE     1     -15.271 -20.497  -3.001  1.00  0.00
ATOM      3  CB  PHE     1     -16.049 -20.587  -1.676  1.00  0.00
ATOM      4  CG  PHE     1     -17.432 -20.187  -1.787  1.00  0.00
ATOM      5  CD1 PHE     1     -17.841 -19.081  -1.087  1.00  0.00
ATOM      6  CE1 PHE     1     -19.169 -18.631  -1.225  1.00  0.00
ATOM      7  CZ  PHE     1     -20.085 -19.351  -2.047  1.00  0.00
ATOM      8  CE2 PHE     1     -19.662 -20.558  -2.600  1.00  0.00
ATOM      9  CD2 PHE     1     -18.347 -21.044  -2.417  1.00  0.00
ATOM     10  C   PHE     1     -14.714 -19.109  -3.248  1.00  0.00
ATOM     11  O   PHE     1     -13.525 -18.985  -3.606  1.00  0.00
ATOM     12  N   VAL     2     -15.620 -18.207  -3.330  1.00  0.00
ATOM     13  CA  VAL     2     -15.187 -16.833  -3.345  1.00  0.00
ATOM     14  CB  VAL     2     -16.458 -15.925  -3.523  1.00  0.00
ATOM     15  CG1 VAL     2     -16.096 -14.454  -3.236  1.00  0.00
ATOM     16  CG2 VAL     2     -16.935 -16.146  -4.943  1.00  0.00
ATOM     17  C   VAL     2     -14.434 -16.479  -2.005  1.00  0.00
ATOM     18  O   VAL     2     -14.901 -16.968  -0.965  1.00  0.00
ATOM     19  N   PRO     3     -13.281 -15.836  -2.104  1.00  0.00
ATOM     20  CD  PRO     3     -12.629 -15.441  -3.299  1.00  0.00
ATOM     21  CG  PRO     3     -11.446 -14.534  -3.057  1.00  0.00
ATOM     22  CB  PRO     3     -11.139 -14.802  -1.568  1.00  0.00
ATOM     23  CA  PRO     3     -12.556 -15.268  -1.006  1.00  0.00
ATOM     24  C   PRO     3     -13.318 -14.107  -0.445  1.00  0.00
ATOM     25  O   PRO     3     -13.858 -13.289  -1.176  1.00  0.00
ATOM     26  N   ILE     4     -13.336 -14.088   0.906  1.00  0.00
ATOM     27  CA  ILE     4     -13.583 -12.941   1.794  1.00  0.00
ATOM     28  CB  ILE     4     -14.093 -13.466   3.199  1.00  0.00
ATOM     29  CG2 ILE     4     -12.848 -14.113   3.969  1.00  0.00
ATOM     30  CG1 ILE     4     -14.902 -12.533   4.090  1.00  0.00
ATOM     31  CD1 ILE     4     -16.137 -12.066   3.483  1.00  0.00
ATOM     32  C   ILE     4     -12.395 -11.895   1.835  1.00  0.00
ATOM     33  O   ILE     4     -11.594 -11.907   0.954  1.00  0.00
ATOM     34  N   PHE     5     -12.210 -11.131   2.905  1.00  0.00
ATOM     35  CA  PHE     5     -11.110 -10.124   2.962  1.00  0.00
ATOM     36  CB  PHE     5     -11.292  -9.132   4.076  1.00  0.00
ATOM     37  CG  PHE     5     -10.268  -7.965   4.014  1.00  0.00
ATOM     38  CD1 PHE     5     -10.328  -7.103   2.900  1.00  0.00
ATOM     39  CE1 PHE     5      -9.419  -6.036   2.739  1.00  0.00
ATOM     40  CZ  PHE     5      -8.391  -5.860   3.747  1.00  0.00
ATOM     41  CE2 PHE     5      -8.226  -6.805   4.766  1.00  0.00
ATOM     42  CD2 PHE     5      -9.167  -7.855   4.873  1.00  0.00
ATOM     43  C   PHE     5      -9.767 -10.774   3.203  1.00  0.00
ATOM     44  O   PHE     5      -9.656 -11.891   3.781  1.00  0.00
ATOM     45  N   THR     6      -8.713 -10.240   2.589  1.00  0.00
ATOM     46  CA  THR     6      -7.548 -11.052   2.113  1.00  0.00
ATOM     47  CB  THR     6      -7.093 -10.838   0.610  1.00  0.00
ATOM     48  CG2 THR     6      -8.071 -11.451  -0.391  1.00  0.00
ATOM     49  OG1 THR     6      -7.271  -9.470   0.294  1.00  0.00
ATOM     50  C   THR     6      -6.336 -10.992   3.040  1.00  0.00
ATOM     51  O   THR     6      -5.206 -11.301   2.616  1.00  0.00
ATOM     52  N   TYR     7      -6.586 -10.792   4.381  1.00  0.00
ATOM     53  CA  TYR     7      -5.699 -11.147   5.447  1.00  0.00
ATOM     54  CB  TYR     7      -6.104 -10.473   6.723  1.00  0.00
ATOM     55  CG  TYR     7      -5.199 -10.890   7.894  1.00  0.00
ATOM     56  CD1 TYR     7      -5.720 -11.380   9.059  1.00  0.00
ATOM     57  CE1 TYR     7      -4.849 -11.706  10.183  1.00  0.00
ATOM     58  CZ  TYR     7      -3.468 -11.423  10.061  1.00  0.00
ATOM     59  CE2 TYR     7      -2.976 -10.840   8.902  1.00  0.00
ATOM     60  CD2 TYR     7      -3.812 -10.554   7.841  1.00  0.00
ATOM     61  C   TYR     7      -5.652 -12.702   5.564  1.00  0.00
ATOM     62  O   TYR     7      -6.689 -13.397   5.511  1.00  0.00
ATOM     63  N   GLY     8      -4.432 -13.261   5.629  1.00  0.00
ATOM     64  CA  GLY     8      -4.060 -14.674   5.381  1.00  0.00
ATOM     65  C   GLY     8      -4.671 -15.596   6.384  1.00  0.00
ATOM     66  O   GLY     8      -5.212 -16.680   6.011  1.00  0.00
ATOM     67  N   GLU     9      -4.606 -15.134   7.656  1.00  0.00
ATOM     68  CA  GLU     9      -5.346 -15.926   8.662  1.00  0.00
ATOM     69  CB  GLU     9      -4.843 -15.395   9.984  1.00  0.00
ATOM     70  CG  GLU     9      -5.229 -16.295  11.182  1.00  0.00
ATOM     71  CD  GLU     9      -4.531 -17.589  11.124  1.00  0.00
ATOM     72  OE1 GLU     9      -3.327 -17.694  11.471  1.00  0.00
ATOM     73  OE2 GLU     9      -5.161 -18.577  10.699  1.00  0.00
ATOM     74  C   GLU     9      -6.851 -15.922   8.479  1.00  0.00
ATOM     75  O   GLU     9      -7.510 -16.958   8.631  1.00  0.00
ATOM     76  N   LEU    10      -7.427 -14.843   7.970  1.00  0.00
ATOM     77  CA  LEU    10      -8.895 -14.718   7.657  1.00  0.00
ATOM     78  CB  LEU    10      -9.349 -13.220   7.616  1.00  0.00
ATOM     79  CG  LEU    10     -10.754 -12.764   8.144  1.00  0.00
ATOM     80  CD1 LEU    10     -11.157 -11.398   7.629  1.00  0.00
ATOM     81  CD2 LEU    10     -11.804 -13.776   7.811  1.00  0.00
ATOM     82  C   LEU    10      -9.234 -15.553   6.458  1.00  0.00
ATOM     83  O   LEU    10     -10.322 -16.183   6.452  1.00  0.00
ATOM     84  N   GLN    11      -8.267 -15.728   5.524  1.00  0.00
ATOM     85  CA  GLN    11      -8.370 -16.648   4.393  1.00  0.00
ATOM     86  CB  GLN    11      -7.395 -16.181   3.281  1.00  0.00
ATOM     87  CG  GLN    11      -7.819 -14.865   2.522  1.00  0.00
ATOM     88  CD  GLN    11      -9.229 -15.047   1.948  1.00  0.00
ATOM     89  OE1 GLN    11      -9.524 -16.018   1.289  1.00  0.00
ATOM     90  NE2 GLN    11     -10.191 -14.160   2.163  1.00  0.00
ATOM     91  C   GLN    11      -8.148 -18.141   4.816  1.00  0.00
ATOM     92  O   GLN    11      -8.704 -19.025   4.191  1.00  0.00
ATOM     93  N   ARG    12      -7.527 -18.388   6.002  1.00  0.00
ATOM     94  CA  ARG    12      -7.398 -19.765   6.590  1.00  0.00
ATOM     95  CB  ARG    12      -6.085 -19.946   7.274  1.00  0.00
ATOM     96  CG  ARG    12      -6.118 -21.365   7.906  1.00  0.00
ATOM     97  CD  ARG    12      -4.728 -21.721   8.467  1.00  0.00
ATOM     98  NE  ARG    12      -4.221 -20.974   9.621  1.00  0.00
ATOM     99  CZ  ARG    12      -3.063 -21.057  10.167  1.00  0.00
ATOM    100  C   ARG    12      -8.607 -20.098   7.447  1.00  0.00
ATOM    101  O   ARG    12      -9.135 -21.190   7.426  1.00  0.00
ATOM    102  N   VAL    13      -9.156 -19.115   8.192  1.00  0.00
ATOM    103  CA  VAL    13     -10.375 -19.105   8.945  1.00  0.00
ATOM    104  CB  VAL    13     -10.603 -17.848   9.869  1.00  0.00
ATOM    105  CG1 VAL    13     -12.000 -17.857  10.561  1.00  0.00
ATOM    106  CG2 VAL    13      -9.564 -17.932  10.973  1.00  0.00
ATOM    107  C   VAL    13     -11.521 -19.381   7.978  1.00  0.00
ATOM    108  O   VAL    13     -12.464 -20.142   8.248  1.00  0.00
ATOM    109  N   GLN    14     -11.349 -18.939   6.704  1.00  0.00
ATOM    110  CA  GLN    14     -12.400 -19.203   5.677  1.00  0.00
ATOM    111  CB  GLN    14     -12.480 -17.988   4.698  1.00  0.00
ATOM    112  CG  GLN    14     -13.822 -17.929   3.882  1.00  0.00
ATOM    113  CD  GLN    14     -13.753 -17.698   2.390  1.00  0.00
ATOM    114  OE1 GLN    14     -12.751 -17.210   1.919  1.00  0.00
ATOM    115  NE2 GLN    14     -14.720 -18.076   1.593  1.00  0.00
ATOM    116  C   GLN    14     -12.167 -20.475   4.808  1.00  0.00
ATOM    117  O   GLN    14     -13.183 -21.030   4.343  1.00  0.00
ATOM    118  N   GLN    15     -10.979 -21.026   4.733  1.00  0.00
ATOM    119  CA  GLN    15     -10.748 -22.342   4.157  1.00  0.00
ATOM    120  CB  GLN    15      -9.321 -22.706   3.725  1.00  0.00
ATOM    121  CG  GLN    15      -9.259 -23.680   2.511  1.00  0.00
ATOM    122  CD  GLN    15      -9.051 -23.016   1.119  1.00  0.00
ATOM    123  OE1 GLN    15      -8.757 -21.850   0.934  1.00  0.00
ATOM    124  NE2 GLN    15      -9.323 -23.836   0.122  1.00  0.00
ATOM    125  C   GLN    15     -11.371 -23.421   5.083  1.00  0.00
ATOM    126  O   GLN    15     -12.036 -24.379   4.614  1.00  0.00
ATOM    127  N   ARG    16     -11.317 -23.238   6.381  1.00  0.00
ATOM    128  CA  ARG    16     -11.911 -24.172   7.407  1.00  0.00
ATOM    129  CB  ARG    16     -11.031 -24.184   8.669  1.00  0.00
ATOM    130  CG  ARG    16     -11.030 -22.875   9.458  1.00  0.00
ATOM    131  CD  ARG    16     -12.205 -22.406  10.347  1.00  0.00
ATOM    132  NE  ARG    16     -12.120 -22.985  11.719  1.00  0.00
ATOM    133  CZ  ARG    16     -12.459 -24.195  12.123  1.00  0.00
ATOM    134  C   ARG    16     -13.427 -23.940   7.680  1.00  0.00
ATOM    135  O   ARG    16     -13.978 -24.562   8.586  1.00  0.00
ATOM    136  N   LYS    17     -14.065 -23.086   6.889  1.00  0.00
ATOM    137  CA  LYS    17     -15.462 -22.726   7.000  1.00  0.00
ATOM    138  CB  LYS    17     -15.551 -21.315   7.574  1.00  0.00
ATOM    139  CG  LYS    17     -16.955 -20.666   7.730  1.00  0.00
ATOM    140  CD  LYS    17     -16.906 -19.158   8.064  1.00  0.00
ATOM    141  CE  LYS    17     -18.276 -18.423   7.976  1.00  0.00
ATOM    142  NZ  LYS    17     -18.442 -18.021   6.609  1.00  0.00
ATOM    143  C   LYS    17     -16.172 -22.914   5.647  1.00  0.00
ATOM    144  O   LYS    17     -16.790 -23.978   5.470  1.00  0.00
ATOM    145  N   GLU    18     -15.925 -22.004   4.679  1.00  0.00
ATOM    146  CA  GLU    18     -16.301 -22.340   3.314  1.00  0.00
ATOM    147  CB  GLU    18     -16.385 -21.092   2.531  1.00  0.00
ATOM    148  CG  GLU    18     -17.686 -20.270   2.692  1.00  0.00
ATOM    149  CD  GLU    18     -17.816 -19.712   4.082  1.00  0.00
ATOM    150  OE1 GLU    18     -18.888 -19.769   4.693  1.00  0.00
ATOM    151  OE2 GLU    18     -16.841 -19.136   4.605  1.00  0.00
ATOM    152  C   GLU    18     -15.490 -23.372   2.511  1.00  0.00
ATOM    153  O   GLU    18     -16.081 -24.454   2.207  1.00  0.00
ATOM    154  N   LYS    19     -14.177 -23.216   2.326  1.00  0.00
ATOM    155  CA  LYS    19     -13.441 -23.684   1.092  1.00  0.00
ATOM    156  CB  LYS    19     -12.503 -22.601   0.591  1.00  0.00
ATOM    157  CG  LYS    19     -13.120 -21.241   0.292  1.00  0.00
ATOM    158  CD  LYS    19     -12.099 -20.082   0.277  1.00  0.00
ATOM    159  CE  LYS    19     -11.314 -19.923   1.630  1.00  0.00
ATOM    160  NZ  LYS    19     -10.328 -18.760   1.650  1.00  0.00
ATOM    161  C   LYS    19     -12.737 -25.075   1.295  1.00  0.00
ATOM    162  O   LYS    19     -11.783 -25.422   0.586  1.00  0.00
ATOM    163  N   LYS    20     -13.172 -25.823   2.241  1.00  0.00
ATOM    164  CA  LYS    20     -13.041 -27.290   2.301  1.00  0.00
ATOM    165  CB  LYS    20     -13.242 -27.590   3.846  1.00  0.00
ATOM    166  CG  LYS    20     -14.460 -27.011   4.595  1.00  0.00
ATOM    167  CD  LYS    20     -15.643 -27.938   4.533  1.00  0.00
ATOM    168  CE  LYS    20     -17.047 -27.225   4.383  1.00  0.00
ATOM    169  NZ  LYS    20     -17.290 -26.728   3.022  1.00  0.00
ATOM    170  C   LYS    20     -14.001 -28.045   1.328  1.00  0.00
ATOM    171  O   LYS    20     -14.975 -27.448   0.901  1.00  0.00
ATOM    172  N   PRO    21     -13.696 -29.309   0.989  1.00  0.00
ATOM    173  CD  PRO    21     -12.445 -30.039   1.302  1.00  0.00
ATOM    174  CG  PRO    21     -12.598 -31.540   0.818  1.00  0.00
ATOM    175  CB  PRO    21     -13.746 -31.427  -0.187  1.00  0.00
ATOM    176  CA  PRO    21     -14.440 -30.042   0.001  1.00  0.00
ATOM    177  C   PRO    21     -15.992 -30.142   0.333  1.00  0.00
ATOM    178  O   PRO    21     -16.326 -29.808   1.476  1.00  0.00
ATOM    179  N   PRO    22     -16.864 -30.671  -0.559  1.00  0.00
ATOM    180  CD  PRO    22     -16.522 -30.874  -1.995  1.00  0.00
ATOM    181  CG  PRO    22     -17.793 -30.781  -2.873  1.00  0.00
ATOM    182  CB  PRO    22     -18.852 -31.241  -1.809  1.00  0.00
ATOM    183  CA  PRO    22     -18.355 -30.618  -0.470  1.00  0.00
ATOM    184  C   PRO    22     -19.045 -31.316   0.733  1.00  0.00
ATOM    185  O   PRO    22     -20.249 -31.533   0.814  1.00  0.00
ATOM    186  N   ALA    23     -18.315 -31.586   1.786  1.00  0.00
ATOM    187  CA  ALA    23     -18.876 -31.626   3.155  1.00  0.00
ATOM    188  CB  ALA    23     -17.686 -31.870   4.094  1.00  0.00
ATOM    189  C   ALA    23     -19.483 -30.305   3.581  1.00  0.00
ATOM    190  O   ALA    23     -19.124 -29.212   3.127  1.00  0.00
ATOM    191  N   LYS    24     -20.462 -30.477   4.471  1.00  0.00
ATOM    192  CA  LYS    24     -21.432 -29.455   4.876  1.00  0.00
ATOM    193  CB  LYS    24     -22.528 -29.271   3.839  1.00  0.00
ATOM    194  CG  LYS    24     -23.726 -30.271   3.941  1.00  0.00
ATOM    195  CD  LYS    24     -23.495 -31.830   3.876  1.00  0.00
ATOM    196  CE  LYS    24     -24.663 -32.669   4.304  1.00  0.00
ATOM    197  NZ  LYS    24     -24.683 -32.824   5.820  1.00  0.00
ATOM    198  C   LYS    24     -22.049 -29.767   6.273  1.00  0.00
ATOM    199  O   LYS    24     -21.898 -30.943   6.550  1.00  0.00
ATOM    200  N   LEU    25     -22.686 -28.878   7.014  1.00  0.00
ATOM    201  CA  LEU    25     -23.257 -29.162   8.323  1.00  0.00
ATOM    202  CB  LEU    25     -23.861 -27.808   8.796  1.00  0.00
ATOM    203  CG  LEU    25     -25.228 -27.395   8.189  1.00  0.00
ATOM    204  CD1 LEU    25     -25.742 -26.158   8.946  1.00  0.00
ATOM    205  CD2 LEU    25     -25.305 -27.257   6.605  1.00  0.00
ATOM    206  C   LEU    25     -24.303 -30.300   8.395  1.00  0.00
ATOM    207  O   LEU    25     -24.904 -30.581   7.367  1.00  0.00
ATOM    208  N   GLN    26     -24.520 -30.951   9.527  1.00  0.00
ATOM    209  CA  GLN    26     -25.141 -32.257   9.659  1.00  0.00
ATOM    210  CB  GLN    26     -24.212 -33.418   9.477  1.00  0.00
ATOM    211  CG  GLN    26     -24.919 -34.748   9.697  1.00  0.00
ATOM    212  CD  GLN    26     -26.156 -34.957   8.735  1.00  0.00
ATOM    213  OE1 GLN    26     -26.157 -34.499   7.650  1.00  0.00
ATOM    214  NE2 GLN    26     -27.208 -35.555   9.273  1.00  0.00
ATOM    215  C   GLN    26     -25.977 -32.353  10.962  1.00  0.00
ATOM    216  O   GLN    26     -25.438 -32.534  12.046  1.00  0.00
ATOM    217  N   PRO    27     -27.346 -32.414  10.886  1.00  0.00
ATOM    218  CD  PRO    27     -28.176 -32.066   9.764  1.00  0.00
ATOM    219  CG  PRO    27     -29.470 -31.596  10.344  1.00  0.00
ATOM    220  CB  PRO    27     -29.663 -32.352  11.615  1.00  0.00
ATOM    221  CA  PRO    27     -28.191 -32.612  12.043  1.00  0.00
ATOM    222  C   PRO    27     -28.029 -33.983  12.741  1.00  0.00
ATOM    223  O   PRO    27     -27.769 -34.949  12.078  1.00  0.00
ATOM    224  N   ARG    28     -28.117 -34.070  14.087  1.00  0.00
ATOM    225  CA  ARG    28     -27.919 -35.239  14.912  1.00  0.00
ATOM    226  CB  ARG    28     -29.155 -36.176  15.005  1.00  0.00
ATOM    227  CG  ARG    28     -28.948 -37.392  15.917  1.00  0.00
ATOM    228  CD  ARG    28     -28.291 -38.651  15.291  1.00  0.00
ATOM    229  NE  ARG    28     -27.937 -39.599  16.341  1.00  0.00
ATOM    230  CZ  ARG    28     -26.955 -39.535  17.197  1.00  0.00
ATOM    231  C   ARG    28     -26.555 -35.881  14.529  1.00  0.00
ATOM    232  O   ARG    28     -25.998 -36.599  15.324  1.00  0.00
ATOM    233  OXT ARG    28     -26.133 -35.808  13.377  1.00  0.00
TER
END
