# Supplementary material for: In silico approaches for predicting the half-life of natural and modified peptides in blood
Source: PLoS One. 2018 Jun 1;13(6):e0196829. doi: 10.1371/journal.pone.0196829 (PMC5983457; doi:10.1371/journal.pone.0196829)
Supplement: S3 File — (ZIP) [file pone.0196829.s009.zip › 3may2018_261_pdb_files/2122.pdb]

PFRMAT TS
TARGET pa2122
AUTHOR Raghava-GPS-serv
METHOD PEPSTR
MODEL  1  REFINED
PARENT N/A
ATOM      1  N   PHE     1     -10.721   6.028  30.761  1.00  0.00
ATOM      2  CA  PHE     1     -11.202   6.435  29.425  1.00  0.00
ATOM      3  CB  PHE     1     -11.800   7.859  29.488  1.00  0.00
ATOM      4  CG  PHE     1     -12.963   8.069  28.534  1.00  0.00
ATOM      5  CD1 PHE     1     -14.246   7.664  29.039  1.00  0.00
ATOM      6  CE1 PHE     1     -15.343   7.917  28.165  1.00  0.00
ATOM      7  CZ  PHE     1     -15.103   8.305  26.859  1.00  0.00
ATOM      8  CE2 PHE     1     -13.867   8.708  26.397  1.00  0.00
ATOM      9  CD2 PHE     1     -12.755   8.723  27.268  1.00  0.00
ATOM     10  C   PHE     1     -10.214   6.290  28.230  1.00  0.00
ATOM     11  O   PHE     1     -10.711   6.140  27.103  1.00  0.00
ATOM     12  N   VAL     2      -8.840   6.297  28.341  1.00  0.00
ATOM     13  CA  VAL     2      -7.792   5.823  27.343  1.00  0.00
ATOM     14  CB  VAL     2      -6.430   5.767  27.994  1.00  0.00
ATOM     15  CG1 VAL     2      -5.873   7.107  28.148  1.00  0.00
ATOM     16  CG2 VAL     2      -6.349   5.010  29.390  1.00  0.00
ATOM     17  C   VAL     2      -8.165   4.514  26.615  1.00  0.00
ATOM     18  O   VAL     2      -8.532   3.563  27.312  1.00  0.00
ATOM     19  N   PRO     3      -7.834   4.291  25.360  1.00  0.00
ATOM     20  CD  PRO     3      -7.374   5.329  24.408  1.00  0.00
ATOM     21  CG  PRO     3      -7.911   4.778  23.014  1.00  0.00
ATOM     22  CB  PRO     3      -7.732   3.297  23.177  1.00  0.00
ATOM     23  CA  PRO     3      -8.132   3.053  24.632  1.00  0.00
ATOM     24  C   PRO     3      -7.569   1.697  25.170  1.00  0.00
ATOM     25  O   PRO     3      -8.388   0.877  25.467  1.00  0.00
ATOM     26  N   ILE     4      -6.243   1.434  25.171  1.00  0.00
ATOM     27  CA  ILE     4      -5.688   0.207  25.675  1.00  0.00
ATOM     28  CB  ILE     4      -4.523  -0.365  24.756  1.00  0.00
ATOM     29  CG2 ILE     4      -3.894  -1.748  25.279  1.00  0.00
ATOM     30  CG1 ILE     4      -4.948  -0.569  23.231  1.00  0.00
ATOM     31  CD1 ILE     4      -6.248  -1.238  22.835  1.00  0.00
ATOM     32  C   ILE     4      -5.106   0.467  27.110  1.00  0.00
ATOM     33  O   ILE     4      -4.049   1.092  27.281  1.00  0.00
ATOM     34  N   PHE     5      -5.637  -0.151  28.164  1.00  0.00
ATOM     35  CA  PHE     5      -5.412  -0.098  29.548  1.00  0.00
ATOM     36  CB  PHE     5      -5.826   1.290  30.085  1.00  0.00
ATOM     37  CG  PHE     5      -5.438   1.547  31.503  1.00  0.00
ATOM     38  CD1 PHE     5      -6.328   1.182  32.529  1.00  0.00
ATOM     39  CE1 PHE     5      -5.919   1.368  33.860  1.00  0.00
ATOM     40  CZ  PHE     5      -4.616   1.829  34.187  1.00  0.00
ATOM     41  CE2 PHE     5      -3.801   2.277  33.186  1.00  0.00
ATOM     42  CD2 PHE     5      -4.197   2.221  31.829  1.00  0.00
ATOM     43  C   PHE     5      -5.992  -1.330  30.327  1.00  0.00
ATOM     44  O   PHE     5      -7.052  -1.788  29.850  1.00  0.00
ATOM     45  N   THR     6      -5.354  -1.753  31.424  1.00  0.00
ATOM     46  CA  THR     6      -5.399  -3.038  32.069  1.00  0.00
ATOM     47  CB  THR     6      -4.007  -3.303  32.747  1.00  0.00
ATOM     48  CG2 THR     6      -3.011  -3.778  31.813  1.00  0.00
ATOM     49  OG1 THR     6      -3.310  -2.187  33.273  1.00  0.00
ATOM     50  C   THR     6      -6.674  -3.383  32.943  1.00  0.00
ATOM     51  O   THR     6      -6.510  -3.875  34.073  1.00  0.00
ATOM     52  N   TYR     7      -7.863  -3.172  32.377  1.00  0.00
ATOM     53  CA  TYR     7      -9.120  -3.603  32.952  1.00  0.00
ATOM     54  CB  TYR     7      -9.921  -2.434  33.550  1.00  0.00
ATOM     55  CG  TYR     7     -11.132  -2.863  34.427  1.00  0.00
ATOM     56  CD1 TYR     7     -11.074  -3.966  35.296  1.00  0.00
ATOM     57  CE1 TYR     7     -12.127  -4.335  36.136  1.00  0.00
ATOM     58  CZ  TYR     7     -13.416  -3.681  35.911  1.00  0.00
ATOM     59  CE2 TYR     7     -13.476  -2.536  35.101  1.00  0.00
ATOM     60  CD2 TYR     7     -12.351  -2.131  34.386  1.00  0.00
ATOM     61  C   TYR     7      -9.895  -4.362  31.829  1.00  0.00
ATOM     62  O   TYR     7     -10.052  -3.875  30.684  1.00  0.00
ATOM     63  N   GLY     8     -10.366  -5.541  32.154  1.00  0.00
ATOM     64  CA  GLY     8     -11.026  -6.416  31.174  1.00  0.00
ATOM     65  C   GLY     8     -12.331  -5.907  30.614  1.00  0.00
ATOM     66  O   GLY     8     -12.564  -6.029  29.428  1.00  0.00
ATOM     67  N   GLU     9     -13.107  -5.226  31.473  1.00  0.00
ATOM     68  CA  GLU     9     -14.247  -4.544  31.002  1.00  0.00
ATOM     69  CB  GLU     9     -15.241  -4.083  32.200  1.00  0.00
ATOM     70  CG  GLU     9     -16.470  -3.324  31.769  1.00  0.00
ATOM     71  CD  GLU     9     -17.387  -4.274  30.974  1.00  0.00
ATOM     72  OE1 GLU     9     -17.269  -4.239  29.721  1.00  0.00
ATOM     73  OE2 GLU     9     -18.168  -5.045  31.564  1.00  0.00
ATOM     74  C   GLU     9     -13.902  -3.359  30.073  1.00  0.00
ATOM     75  O   GLU     9     -14.510  -3.253  29.001  1.00  0.00
ATOM     76  N   LEU    10     -12.858  -2.591  30.394  1.00  0.00
ATOM     77  CA  LEU    10     -12.348  -1.539  29.532  1.00  0.00
ATOM     78  CB  LEU    10     -11.279  -0.647  30.304  1.00  0.00
ATOM     79  CG  LEU    10     -10.776   0.698  29.763  1.00  0.00
ATOM     80  CD1 LEU    10     -11.856   1.696  29.480  1.00  0.00
ATOM     81  CD2 LEU    10      -9.728   1.375  30.617  1.00  0.00
ATOM     82  C   LEU    10     -11.811  -2.065  28.141  1.00  0.00
ATOM     83  O   LEU    10     -11.993  -1.381  27.144  1.00  0.00
ATOM     84  N   GLN    11     -11.424  -3.322  28.082  1.00  0.00
ATOM     85  CA  GLN    11     -11.183  -3.993  26.799  1.00  0.00
ATOM     86  CB  GLN    11     -10.027  -5.036  27.001  1.00  0.00
ATOM     87  CG  GLN    11      -8.692  -4.231  27.351  1.00  0.00
ATOM     88  CD  GLN    11      -8.358  -3.079  26.354  1.00  0.00
ATOM     89  OE1 GLN    11      -8.329  -3.299  25.135  1.00  0.00
ATOM     90  NE2 GLN    11      -8.294  -1.858  26.801  1.00  0.00
ATOM     91  C   GLN    11     -12.381  -4.473  26.023  1.00  0.00
ATOM     92  O   GLN    11     -12.277  -4.796  24.816  1.00  0.00
ATOM     93  N   ARG    12     -13.584  -4.555  26.711  1.00  0.00
ATOM     94  CA  ARG    12     -14.870  -4.623  25.950  1.00  0.00
ATOM     95  CB  ARG    12     -15.943  -5.344  26.776  1.00  0.00
ATOM     96  CG  ARG    12     -15.462  -6.570  27.615  1.00  0.00
ATOM     97  CD  ARG    12     -16.609  -7.532  27.868  1.00  0.00
ATOM     98  NE  ARG    12     -17.513  -7.009  28.951  1.00  0.00
ATOM     99  CZ  ARG    12     -18.816  -7.100  28.944  1.00  0.00
ATOM    100  C   ARG    12     -15.359  -3.282  25.537  1.00  0.00
ATOM    101  O   ARG    12     -16.054  -3.166  24.504  1.00  0.00
ATOM    102  N   VAL    13     -15.018  -2.170  26.323  1.00  0.00
ATOM    103  CA  VAL    13     -15.590  -0.780  26.106  1.00  0.00
ATOM    104  CB  VAL    13     -15.752   0.073  27.438  1.00  0.00
ATOM    105  CG1 VAL    13     -15.951   1.560  27.304  1.00  0.00
ATOM    106  CG2 VAL    13     -16.946  -0.539  28.230  1.00  0.00
ATOM    107  C   VAL    13     -14.812  -0.142  25.019  1.00  0.00
ATOM    108  O   VAL    13     -15.350   0.618  24.187  1.00  0.00
ATOM    109  N   GLN    14     -13.537  -0.480  24.940  1.00  0.00
ATOM    110  CA  GLN    14     -12.625  -0.222  23.721  1.00  0.00
ATOM    111  CB  GLN    14     -11.239  -0.796  24.046  1.00  0.00
ATOM    112  CG  GLN    14     -10.079  -0.634  23.002  1.00  0.00
ATOM    113  CD  GLN    14      -9.954  -1.812  22.040  1.00  0.00
ATOM    114  OE1 GLN    14     -10.185  -1.689  20.844  1.00  0.00
ATOM    115  NE2 GLN    14      -9.478  -2.929  22.472  1.00  0.00
ATOM    116  C   GLN    14     -13.227  -0.795  22.458  1.00  0.00
ATOM    117  O   GLN    14     -12.894  -0.267  21.397  1.00  0.00
ATOM    118  N   GLN    15     -14.188  -1.688  22.424  1.00  0.00
ATOM    119  CA  GLN    15     -14.824  -2.144  21.222  1.00  0.00
ATOM    120  CB  GLN    15     -15.636  -3.418  21.442  1.00  0.00
ATOM    121  CG  GLN    15     -14.828  -4.598  22.103  1.00  0.00
ATOM    122  CD  GLN    15     -13.761  -5.136  21.162  1.00  0.00
ATOM    123  OE1 GLN    15     -13.927  -5.167  19.947  1.00  0.00
ATOM    124  NE2 GLN    15     -12.659  -5.540  21.729  1.00  0.00
ATOM    125  C   GLN    15     -15.822  -1.127  20.570  1.00  0.00
ATOM    126  O   GLN    15     -16.274  -1.361  19.440  1.00  0.00
ATOM    127  N   ARG    16     -16.197  -0.006  21.286  1.00  0.00
ATOM    128  CA  ARG    16     -17.176   1.019  20.742  1.00  0.00
ATOM    129  CB  ARG    16     -18.529   0.679  21.231  1.00  0.00
ATOM    130  CG  ARG    16     -19.706   0.919  20.202  1.00  0.00
ATOM    131  CD  ARG    16     -19.685  -0.031  18.970  1.00  0.00
ATOM    132  NE  ARG    16     -19.343   0.710  17.744  1.00  0.00
ATOM    133  CZ  ARG    16     -18.333   0.459  16.943  1.00  0.00
ATOM    134  C   ARG    16     -16.883   2.469  20.986  1.00  0.00
ATOM    135  O   ARG    16     -17.215   3.328  20.228  1.00  0.00
ATOM    136  N   LYS    17     -16.103   2.723  22.109  1.00  0.00
ATOM    137  CA  LYS    17     -15.742   4.054  22.717  1.00  0.00
ATOM    138  CB  LYS    17     -15.101   3.703  24.134  1.00  0.00
ATOM    139  CG  LYS    17     -14.799   4.972  24.927  1.00  0.00
ATOM    140  CD  LYS    17     -14.144   4.589  26.298  1.00  0.00
ATOM    141  CE  LYS    17     -12.966   3.553  26.302  1.00  0.00
ATOM    142  NZ  LYS    17     -11.756   4.124  25.602  1.00  0.00
ATOM    143  C   LYS    17     -14.883   4.899  21.799  1.00  0.00
ATOM    144  O   LYS    17     -14.984   6.142  21.848  1.00  0.00
ATOM    145  N   GLU    18     -14.078   4.235  20.994  1.00  0.00
ATOM    146  CA  GLU    18     -13.594   4.846  19.749  1.00  0.00
ATOM    147  CB  GLU    18     -12.068   4.833  19.676  1.00  0.00
ATOM    148  CG  GLU    18     -11.121   5.093  20.840  1.00  0.00
ATOM    149  CD  GLU    18     -11.179   3.912  21.829  1.00  0.00
ATOM    150  OE1 GLU    18     -11.620   4.100  23.007  1.00  0.00
ATOM    151  OE2 GLU    18     -10.982   2.747  21.400  1.00  0.00
ATOM    152  C   GLU    18     -14.146   3.985  18.583  1.00  0.00
ATOM    153  O   GLU    18     -13.842   2.738  18.628  1.00  0.00
ATOM    154  N   PHE    19     -14.811   4.580  17.589  1.00  0.00
ATOM    155  CA  PHE    19     -15.927   3.860  16.861  1.00  0.00
ATOM    156  CB  PHE    19     -16.995   4.868  16.377  1.00  0.00
ATOM    157  CG  PHE    19     -18.426   4.414  16.265  1.00  0.00
ATOM    158  CD1 PHE    19     -18.977   4.059  14.957  1.00  0.00
ATOM    159  CE1 PHE    19     -20.256   3.563  14.796  1.00  0.00
ATOM    160  CZ  PHE    19     -21.113   3.551  15.927  1.00  0.00
ATOM    161  CE2 PHE    19     -20.539   3.800  17.214  1.00  0.00
ATOM    162  CD2 PHE    19     -19.243   4.240  17.398  1.00  0.00
ATOM    163  C   PHE    19     -15.399   3.008  15.664  1.00  0.00
ATOM    164  O   PHE    19     -15.919   2.997  14.525  1.00  0.00
ATOM    165  N   LYS    20     -14.468   2.200  16.002  1.00  0.00
ATOM    166  CA  LYS    20     -13.690   1.290  15.065  1.00  0.00
ATOM    167  CB  LYS    20     -12.515   0.806  15.924  1.00  0.00
ATOM    168  CG  LYS    20     -13.026  -0.222  17.000  1.00  0.00
ATOM    169  CD  LYS    20     -11.812  -0.681  17.884  1.00  0.00
ATOM    170  CE  LYS    20     -10.927   0.460  18.551  1.00  0.00
ATOM    171  NZ  LYS    20     -11.770   1.273  19.446  1.00  0.00
ATOM    172  C   LYS    20     -14.545   0.139  14.513  1.00  0.00
ATOM    173  O   LYS    20     -15.454  -0.302  15.252  1.00  0.00
ATOM    174  N   LYS    21     -14.115  -0.586  13.516  1.00  0.00
ATOM    175  CA  LYS    21     -14.479  -1.963  13.301  1.00  0.00
ATOM    176  CB  LYS    21     -13.913  -2.417  11.970  1.00  0.00
ATOM    177  CG  LYS    21     -14.643  -3.744  11.368  1.00  0.00
ATOM    178  CD  LYS    21     -13.565  -4.571  10.602  1.00  0.00
ATOM    179  CE  LYS    21     -14.046  -6.068  10.498  1.00  0.00
ATOM    180  NZ  LYS    21     -13.745  -6.760  11.765  1.00  0.00
ATOM    181  C   LYS    21     -14.151  -2.905  14.466  1.00  0.00
ATOM    182  O   LYS    21     -12.957  -3.107  14.752  1.00  0.00
ATOM    183  N   PRO    22     -15.193  -3.621  15.039  1.00  0.00
ATOM    184  CD  PRO    22     -16.604  -3.584  14.803  1.00  0.00
ATOM    185  CG  PRO    22     -17.173  -4.755  15.537  1.00  0.00
ATOM    186  CB  PRO    22     -16.161  -5.027  16.672  1.00  0.00
ATOM    187  CA  PRO    22     -14.860  -4.651  16.014  1.00  0.00
ATOM    188  C   PRO    22     -14.121  -5.827  15.392  1.00  0.00
ATOM    189  O   PRO    22     -14.343  -5.970  14.203  1.00  0.00
ATOM    190  N   PRO    23     -13.347  -6.649  16.128  1.00  0.00
ATOM    191  CD  PRO    23     -13.006  -6.582  17.550  1.00  0.00
ATOM    192  CG  PRO    23     -11.754  -7.380  17.761  1.00  0.00
ATOM    193  CB  PRO    23     -11.812  -8.406  16.615  1.00  0.00
ATOM    194  CA  PRO    23     -12.495  -7.669  15.495  1.00  0.00
ATOM    195  C   PRO    23     -13.305  -8.736  14.641  1.00  0.00
ATOM    196  O   PRO    23     -12.989  -9.073  13.514  1.00  0.00
ATOM    197  N   ALA    24     -14.511  -9.140  15.104  1.00  0.00
ATOM    198  CA  ALA    24     -15.272 -10.252  14.505  1.00  0.00
ATOM    199  CB  ALA    24     -16.418 -10.573  15.461  1.00  0.00
ATOM    200  C   ALA    24     -15.796  -9.955  13.079  1.00  0.00
ATOM    201  O   ALA    24     -15.682  -8.816  12.524  1.00  0.00
ATOM    202  N   LYS    25     -16.236 -11.016  12.328  1.00  0.00
ATOM    203  CA  LYS    25     -16.818 -11.102  11.002  1.00  0.00
ATOM    204  CB  LYS    25     -15.657 -11.294   9.883  1.00  0.00
ATOM    205  CG  LYS    25     -15.155 -12.681   9.428  1.00  0.00
ATOM    206  CD  LYS    25     -14.737 -13.545  10.616  1.00  0.00
ATOM    207  CE  LYS    25     -14.474 -14.982  10.012  1.00  0.00
ATOM    208  NZ  LYS    25     -15.712 -15.804   9.851  1.00  0.00
ATOM    209  C   LYS    25     -17.892 -12.155  10.878  1.00  0.00
ATOM    210  O   LYS    25     -17.909 -13.116  11.678  1.00  0.00
ATOM    211  N   LEU    26     -18.814 -12.101   9.903  1.00  0.00
ATOM    212  CA  LEU    26     -19.809 -13.236   9.664  1.00  0.00
ATOM    213  CB  LEU    26     -20.735 -12.698   8.511  1.00  0.00
ATOM    214  CG  LEU    26     -22.066 -13.460   8.262  1.00  0.00
ATOM    215  CD1 LEU    26     -23.107 -13.338   9.384  1.00  0.00
ATOM    216  CD2 LEU    26     -22.786 -12.956   7.057  1.00  0.00
ATOM    217  C   LEU    26     -19.203 -14.603   9.311  1.00  0.00
ATOM    218  O   LEU    26     -18.135 -14.794   8.769  1.00  0.00
ATOM    219  N   GLN    27     -19.991 -15.682   9.589  1.00  0.00
ATOM    220  CA  GLN    27     -19.562 -17.098   9.625  1.00  0.00
ATOM    221  CB  GLN    27     -19.053 -17.536  11.020  1.00  0.00
ATOM    222  CG  GLN    27     -18.572 -18.993  11.112  1.00  0.00
ATOM    223  CD  GLN    27     -17.594 -19.358   9.945  1.00  0.00
ATOM    224  OE1 GLN    27     -16.620 -18.692   9.824  1.00  0.00
ATOM    225  NE2 GLN    27     -17.813 -20.391   9.118  1.00  0.00
ATOM    226  C   GLN    27     -20.715 -18.014   9.158  1.00  0.00
ATOM    227  O   GLN    27     -21.682 -18.101   9.975  1.00  0.00
ATOM    228  N   PRO    28     -20.622 -18.861   8.098  1.00  0.00
ATOM    229  CD  PRO    28     -19.914 -18.548   6.916  1.00  0.00
ATOM    230  CG  PRO    28     -20.290 -19.656   5.918  1.00  0.00
ATOM    231  CB  PRO    28     -21.731 -20.065   6.374  1.00  0.00
ATOM    232  CA  PRO    28     -21.707 -19.895   7.843  1.00  0.00
ATOM    233  C   PRO    28     -21.540 -21.153   8.711  1.00  0.00
ATOM    234  O   PRO    28     -20.388 -21.513   9.030  1.00  0.00
ATOM    235  N   ARG    29     -22.614 -21.773   9.155  1.00  0.00
ATOM    236  CA  ARG    29     -22.692 -22.920  10.061  1.00  0.00
ATOM    237  CB  ARG    29     -22.449 -24.228   9.164  1.00  0.00
ATOM    238  CG  ARG    29     -22.679 -25.624   9.834  1.00  0.00
ATOM    239  CD  ARG    29     -21.444 -26.348  10.388  1.00  0.00
ATOM    240  NE  ARG    29     -21.808 -27.520  11.174  1.00  0.00
ATOM    241  CZ  ARG    29     -22.082 -27.559  12.478  1.00  0.00
ATOM    242  C   ARG    29     -21.764 -22.860  11.220  1.00  0.00
ATOM    243  O   ARG    29     -22.064 -23.682  12.089  1.00  0.00
ATOM    244  OXT ARG    29     -20.837 -22.053  11.236  1.00  0.00
TER
END
