# Supplementary material for: In silico approaches for predicting the half-life of natural and modified peptides in blood
Source: PLoS One. 2018 Jun 1;13(6):e0196829. doi: 10.1371/journal.pone.0196829 (PMC5983457; doi:10.1371/journal.pone.0196829)
Supplement: S3 File — (ZIP) [file pone.0196829.s009.zip › 3may2018_261_pdb_files/2123.pdb]

PFRMAT TS
TARGET pa2123
AUTHOR Raghava-GPS-serv
METHOD PEPSTR
MODEL  1  REFINED
PARENT N/A
ATOM      1  N   PHE     1      -5.274  -4.860  23.536  1.00  0.00
ATOM      2  CA  PHE     1      -4.299  -4.134  24.262  1.00  0.00
ATOM      3  CB  PHE     1      -3.207  -3.750  23.337  1.00  0.00
ATOM      4  CG  PHE     1      -2.743  -4.952  22.523  1.00  0.00
ATOM      5  CD1 PHE     1      -2.711  -6.277  22.988  1.00  0.00
ATOM      6  CE1 PHE     1      -2.106  -7.256  22.216  1.00  0.00
ATOM      7  CZ  PHE     1      -1.624  -6.994  20.969  1.00  0.00
ATOM      8  CE2 PHE     1      -1.673  -5.686  20.447  1.00  0.00
ATOM      9  CD2 PHE     1      -2.258  -4.660  21.251  1.00  0.00
ATOM     10  C   PHE     1      -4.820  -2.837  24.908  1.00  0.00
ATOM     11  O   PHE     1      -4.240  -2.337  25.913  1.00  0.00
ATOM     12  N   VAL     2      -5.846  -2.305  24.298  1.00  0.00
ATOM     13  CA  VAL     2      -6.732  -1.255  24.917  1.00  0.00
ATOM     14  CB  VAL     2      -7.084  -0.160  23.965  1.00  0.00
ATOM     15  CG1 VAL     2      -7.555   0.893  24.843  1.00  0.00
ATOM     16  CG2 VAL     2      -5.951   0.373  23.109  1.00  0.00
ATOM     17  C   VAL     2      -7.908  -1.875  25.617  1.00  0.00
ATOM     18  O   VAL     2      -8.831  -2.290  24.895  1.00  0.00
ATOM     19  N   PRO     3      -8.095  -1.767  26.971  1.00  0.00
ATOM     20  CD  PRO     3      -7.158  -1.129  27.889  1.00  0.00
ATOM     21  CG  PRO     3      -7.339  -1.718  29.305  1.00  0.00
ATOM     22  CB  PRO     3      -8.798  -2.236  29.236  1.00  0.00
ATOM     23  CA  PRO     3      -9.127  -2.427  27.773  1.00  0.00
ATOM     24  C   PRO     3     -10.611  -2.247  27.356  1.00  0.00
ATOM     25  O   PRO     3     -11.453  -3.022  27.729  1.00  0.00
ATOM     26  N   ILE     4     -10.917  -1.145  26.588  1.00  0.00
ATOM     27  CA  ILE     4     -12.230  -0.564  26.420  1.00  0.00
ATOM     28  CB  ILE     4     -12.322   0.732  27.294  1.00  0.00
ATOM     29  CG2 ILE     4     -11.264   1.722  26.891  1.00  0.00
ATOM     30  CG1 ILE     4     -13.645   1.436  27.344  1.00  0.00
ATOM     31  CD1 ILE     4     -14.888   0.594  27.677  1.00  0.00
ATOM     32  C   ILE     4     -12.706  -0.221  25.003  1.00  0.00
ATOM     33  O   ILE     4     -13.840  -0.083  24.678  1.00  0.00
ATOM     34  N   PHE     5     -11.669  -0.171  24.149  1.00  0.00
ATOM     35  CA  PHE     5     -11.864   0.314  22.751  1.00  0.00
ATOM     36  CB  PHE     5     -10.504   0.585  22.153  1.00  0.00
ATOM     37  CG  PHE     5     -10.604   1.097  20.740  1.00  0.00
ATOM     38  CD1 PHE     5     -10.540   0.206  19.706  1.00  0.00
ATOM     39  CE1 PHE     5     -10.625   0.587  18.347  1.00  0.00
ATOM     40  CZ  PHE     5     -10.947   1.943  18.139  1.00  0.00
ATOM     41  CE2 PHE     5     -10.978   2.951  19.193  1.00  0.00
ATOM     42  CD2 PHE     5     -10.865   2.467  20.496  1.00  0.00
ATOM     43  C   PHE     5     -12.583  -0.817  21.960  1.00  0.00
ATOM     44  O   PHE     5     -12.240  -2.001  22.051  1.00  0.00
ATOM     45  N   THR     6     -13.589  -0.495  21.197  1.00  0.00
ATOM     46  CA  THR     6     -14.643  -1.478  20.861  1.00  0.00
ATOM     47  CB  THR     6     -15.885  -0.677  20.355  1.00  0.00
ATOM     48  CG2 THR     6     -16.525   0.332  21.343  1.00  0.00
ATOM     49  OG1 THR     6     -15.451  -0.005  19.260  1.00  0.00
ATOM     50  C   THR     6     -14.282  -2.546  19.842  1.00  0.00
ATOM     51  O   THR     6     -14.659  -3.687  20.185  1.00  0.00
ATOM     52  N   TYR     7     -13.723  -2.204  18.701  1.00  0.00
ATOM     53  CA  TYR     7     -13.613  -3.153  17.605  1.00  0.00
ATOM     54  CB  TYR     7     -13.394  -2.447  16.284  1.00  0.00
ATOM     55  CG  TYR     7     -13.330  -3.301  15.072  1.00  0.00
ATOM     56  CD1 TYR     7     -12.158  -3.851  14.663  1.00  0.00
ATOM     57  CE1 TYR     7     -12.033  -4.619  13.519  1.00  0.00
ATOM     58  CZ  TYR     7     -13.231  -4.925  12.894  1.00  0.00
ATOM     59  CE2 TYR     7     -14.482  -4.467  13.315  1.00  0.00
ATOM     60  CD2 TYR     7     -14.508  -3.565  14.395  1.00  0.00
ATOM     61  C   TYR     7     -12.727  -4.348  17.745  1.00  0.00
ATOM     62  O   TYR     7     -13.063  -5.458  17.271  1.00  0.00
ATOM     63  N   GLY     8     -11.628  -4.272  18.526  1.00  0.00
ATOM     64  CA  GLY     8     -10.802  -5.479  18.793  1.00  0.00
ATOM     65  C   GLY     8     -10.194  -5.676  20.140  1.00  0.00
ATOM     66  O   GLY     8      -9.875  -6.746  20.683  1.00  0.00
ATOM     67  N   GLU     9     -10.050  -4.550  20.891  1.00  0.00
ATOM     68  CA  GLU     9      -9.204  -4.467  22.078  1.00  0.00
ATOM     69  CB  GLU     9      -8.645  -3.025  22.126  1.00  0.00
ATOM     70  CG  GLU     9      -8.007  -2.469  20.845  1.00  0.00
ATOM     71  CD  GLU     9      -6.924  -3.462  20.351  1.00  0.00
ATOM     72  OE1 GLU     9      -7.047  -4.109  19.264  1.00  0.00
ATOM     73  OE2 GLU     9      -5.999  -3.783  21.165  1.00  0.00
ATOM     74  C   GLU     9      -9.937  -4.893  23.396  1.00  0.00
ATOM     75  O   GLU     9      -9.396  -5.674  24.164  1.00  0.00
ATOM     76  N   LEU    10     -11.181  -4.382  23.567  1.00  0.00
ATOM     77  CA  LEU    10     -12.127  -4.967  24.564  1.00  0.00
ATOM     78  CB  LEU    10     -13.309  -4.014  24.704  1.00  0.00
ATOM     79  CG  LEU    10     -14.582  -4.397  25.433  1.00  0.00
ATOM     80  CD1 LEU    10     -15.422  -3.118  25.674  1.00  0.00
ATOM     81  CD2 LEU    10     -15.483  -5.258  24.603  1.00  0.00
ATOM     82  C   LEU    10     -12.454  -6.430  24.265  1.00  0.00
ATOM     83  O   LEU    10     -12.693  -7.222  25.180  1.00  0.00
ATOM     84  N   GLN    11     -12.402  -6.868  22.994  1.00  0.00
ATOM     85  CA  GLN    11     -12.703  -8.242  22.489  1.00  0.00
ATOM     86  CB  GLN    11     -13.138  -8.343  20.994  1.00  0.00
ATOM     87  CG  GLN    11     -14.266  -7.400  20.700  1.00  0.00
ATOM     88  CD  GLN    11     -14.715  -7.418  19.183  1.00  0.00
ATOM     89  OE1 GLN    11     -14.386  -8.311  18.399  1.00  0.00
ATOM     90  NE2 GLN    11     -15.372  -6.378  18.834  1.00  0.00
ATOM     91  C   GLN    11     -11.532  -9.120  22.842  1.00  0.00
ATOM     92  O   GLN    11     -11.744 -10.175  23.456  1.00  0.00
ATOM     93  N   ARG    12     -10.268  -8.709  22.587  1.00  0.00
ATOM     94  CA  ARG    12      -9.151  -9.559  23.050  1.00  0.00
ATOM     95  CB  ARG    12      -7.885  -9.287  22.325  1.00  0.00
ATOM     96  CG  ARG    12      -7.792  -9.626  20.759  1.00  0.00
ATOM     97  CD  ARG    12      -6.297  -9.617  20.299  1.00  0.00
ATOM     98  NE  ARG    12      -5.554  -8.369  20.538  1.00  0.00
ATOM     99  CZ  ARG    12      -5.844  -7.134  20.123  1.00  0.00
ATOM    100  C   ARG    12      -9.070  -9.685  24.613  1.00  0.00
ATOM    101  O   ARG    12      -9.047 -10.792  25.183  1.00  0.00
ATOM    102  N   VAL    13      -9.106  -8.531  25.309  1.00  0.00
ATOM    103  CA  VAL    13      -8.802  -8.499  26.767  1.00  0.00
ATOM    104  CB  VAL    13      -8.269  -7.088  27.103  1.00  0.00
ATOM    105  CG1 VAL    13      -7.949  -6.880  28.599  1.00  0.00
ATOM    106  CG2 VAL    13      -6.935  -6.874  26.314  1.00  0.00
ATOM    107  C   VAL    13      -9.939  -8.884  27.659  1.00  0.00
ATOM    108  O   VAL    13      -9.802  -9.535  28.683  1.00  0.00
ATOM    109  N   GLN    14     -11.141  -8.258  27.362  1.00  0.00
ATOM    110  CA  GLN    14     -12.338  -8.461  28.194  1.00  0.00
ATOM    111  CB  GLN    14     -13.172  -7.079  28.377  1.00  0.00
ATOM    112  CG  GLN    14     -13.153  -6.583  29.851  1.00  0.00
ATOM    113  CD  GLN    14     -11.687  -6.153  30.253  1.00  0.00
ATOM    114  OE1 GLN    14     -11.009  -6.846  31.007  1.00  0.00
ATOM    115  NE2 GLN    14     -11.245  -5.045  29.778  1.00  0.00
ATOM    116  C   GLN    14     -13.254  -9.598  27.690  1.00  0.00
ATOM    117  O   GLN    14     -13.325 -10.601  28.373  1.00  0.00
ATOM    118  N   GLN    15     -13.790  -9.542  26.517  1.00  0.00
ATOM    119  CA  GLN    15     -14.645 -10.549  25.931  1.00  0.00
ATOM    120  CB  GLN    15     -15.344  -9.936  24.658  1.00  0.00
ATOM    121  CG  GLN    15     -16.741 -10.564  24.471  1.00  0.00
ATOM    122  CD  GLN    15     -16.753 -12.017  23.885  1.00  0.00
ATOM    123  OE1 GLN    15     -15.992 -12.364  23.008  1.00  0.00
ATOM    124  NE2 GLN    15     -17.787 -12.716  24.237  1.00  0.00
ATOM    125  C   GLN    15     -14.054 -11.990  25.757  1.00  0.00
ATOM    126  O   GLN    15     -14.670 -12.986  26.129  1.00  0.00
ATOM    127  N   ARG    16     -12.901 -12.107  25.147  1.00  0.00
ATOM    128  CA  ARG    16     -12.031 -13.332  25.043  1.00  0.00
ATOM    129  CB  ARG    16     -11.227 -13.475  23.723  1.00  0.00
ATOM    130  CG  ARG    16     -11.935 -13.302  22.377  1.00  0.00
ATOM    131  CD  ARG    16     -13.322 -13.832  22.268  1.00  0.00
ATOM    132  NE  ARG    16     -13.438 -15.315  22.528  1.00  0.00
ATOM    133  CZ  ARG    16     -14.439 -15.960  23.164  1.00  0.00
ATOM    134  C   ARG    16     -11.217 -13.739  26.258  1.00  0.00
ATOM    135  O   ARG    16     -10.350 -14.641  26.123  1.00  0.00
ATOM    136  N   LYS    17     -11.701 -13.262  27.375  1.00  0.00
ATOM    137  CA  LYS    17     -11.126 -13.605  28.678  1.00  0.00
ATOM    138  CB  LYS    17     -11.510 -12.476  29.613  1.00  0.00
ATOM    139  CG  LYS    17     -10.605 -12.460  30.913  1.00  0.00
ATOM    140  CD  LYS    17     -11.153 -11.627  32.115  1.00  0.00
ATOM    141  CE  LYS    17     -11.255 -10.181  31.711  1.00  0.00
ATOM    142  NZ  LYS    17      -9.943  -9.557  31.365  1.00  0.00
ATOM    143  C   LYS    17     -11.749 -14.975  29.129  1.00  0.00
ATOM    144  O   LYS    17     -11.058 -15.752  29.777  1.00  0.00
ATOM    145  N   GLU    18     -12.937 -15.215  28.593  1.00  0.00
ATOM    146  CA  GLU    18     -13.486 -16.504  28.232  1.00  0.00
ATOM    147  CB  GLU    18     -14.685 -16.201  27.333  1.00  0.00
ATOM    148  CG  GLU    18     -15.780 -17.297  27.279  1.00  0.00
ATOM    149  CD  GLU    18     -15.950 -18.032  25.995  1.00  0.00
ATOM    150  OE1 GLU    18     -16.482 -17.408  25.067  1.00  0.00
ATOM    151  OE2 GLU    18     -15.444 -19.152  25.936  1.00  0.00
ATOM    152  C   GLU    18     -12.442 -17.453  27.529  1.00  0.00
ATOM    153  O   GLU    18     -11.322 -17.128  27.120  1.00  0.00
ATOM    154  N   THR    19     -12.907 -18.682  27.249  1.00  0.00
ATOM    155  CA  THR    19     -12.052 -19.705  26.620  1.00  0.00
ATOM    156  CB  THR    19     -12.751 -21.087  26.457  1.00  0.00
ATOM    157  CG2 THR    19     -13.451 -21.579  27.712  1.00  0.00
ATOM    158  OG1 THR    19     -13.770 -21.084  25.455  1.00  0.00
ATOM    159  C   THR    19     -11.477 -19.369  25.204  1.00  0.00
ATOM    160  O   THR    19     -11.901 -18.435  24.538  1.00  0.00
ATOM    161  N   LYS    20     -10.475 -20.109  24.772  1.00  0.00
ATOM    162  CA  LYS    20      -9.807 -20.023  23.470  1.00  0.00
ATOM    163  CB  LYS    20      -8.409 -20.621  23.571  1.00  0.00
ATOM    164  CG  LYS    20      -7.247 -19.639  23.916  1.00  0.00
ATOM    165  CD  LYS    20      -7.428 -18.748  25.157  1.00  0.00
ATOM    166  CE  LYS    20      -8.536 -17.617  25.139  1.00  0.00
ATOM    167  NZ  LYS    20      -8.705 -16.790  26.378  1.00  0.00
ATOM    168  C   LYS    20     -10.674 -20.646  22.368  1.00  0.00
ATOM    169  O   LYS    20     -10.553 -21.779  21.939  1.00  0.00
ATOM    170  N   LYS    21     -11.678 -19.900  21.891  1.00  0.00
ATOM    171  CA  LYS    21     -12.844 -20.233  21.070  1.00  0.00
ATOM    172  CB  LYS    21     -13.965 -20.606  22.002  1.00  0.00
ATOM    173  CG  LYS    21     -15.292 -21.073  21.325  1.00  0.00
ATOM    174  CD  LYS    21     -16.352 -21.562  22.377  1.00  0.00
ATOM    175  CE  LYS    21     -16.792 -20.501  23.455  1.00  0.00
ATOM    176  NZ  LYS    21     -17.248 -19.160  22.931  1.00  0.00
ATOM    177  C   LYS    21     -13.115 -18.921  20.285  1.00  0.00
ATOM    178  O   LYS    21     -12.796 -17.936  20.839  1.00  0.00
ATOM    179  N   PRO    22     -13.907 -18.930  19.220  1.00  0.00
ATOM    180  CD  PRO    22     -14.132 -20.077  18.370  1.00  0.00
ATOM    181  CG  PRO    22     -14.599 -19.529  17.034  1.00  0.00
ATOM    182  CB  PRO    22     -15.348 -18.337  17.431  1.00  0.00
ATOM    183  CA  PRO    22     -14.671 -17.809  18.656  1.00  0.00
ATOM    184  C   PRO    22     -15.669 -17.134  19.686  1.00  0.00
ATOM    185  O   PRO    22     -15.989 -17.632  20.792  1.00  0.00
ATOM    186  N   PRO    23     -16.075 -15.928  19.293  1.00  0.00
ATOM    187  CD  PRO    23     -15.872 -15.325  17.954  1.00  0.00
ATOM    188  CG  PRO    23     -16.279 -13.849  18.017  1.00  0.00
ATOM    189  CB  PRO    23     -17.035 -13.723  19.301  1.00  0.00
ATOM    190  CA  PRO    23     -16.665 -14.979  20.163  1.00  0.00
ATOM    191  C   PRO    23     -17.871 -15.399  21.012  1.00  0.00
ATOM    192  O   PRO    23     -17.991 -14.917  22.116  1.00  0.00
ATOM    193  N   ALA    24     -18.798 -16.287  20.599  1.00  0.00
ATOM    194  CA  ALA    24     -19.830 -16.816  21.551  1.00  0.00
ATOM    195  CB  ALA    24     -21.011 -15.852  21.555  1.00  0.00
ATOM    196  C   ALA    24     -20.270 -18.190  21.122  1.00  0.00
ATOM    197  O   ALA    24     -19.622 -19.131  21.607  1.00  0.00
ATOM    198  N   LYS    25     -21.233 -18.313  20.185  1.00  0.00
ATOM    199  CA  LYS    25     -21.412 -19.503  19.324  1.00  0.00
ATOM    200  CB  LYS    25     -22.738 -19.319  18.621  1.00  0.00
ATOM    201  CG  LYS    25     -22.777 -18.121  17.616  1.00  0.00
ATOM    202  CD  LYS    25     -24.076 -18.338  16.780  1.00  0.00
ATOM    203  CE  LYS    25     -24.161 -17.430  15.551  1.00  0.00
ATOM    204  NZ  LYS    25     -23.284 -17.929  14.474  1.00  0.00
ATOM    205  C   LYS    25     -20.236 -19.684  18.386  1.00  0.00
ATOM    206  O   LYS    25     -19.420 -18.780  18.277  1.00  0.00
ATOM    207  N   LEU    26     -20.129 -20.737  17.608  1.00  0.00
ATOM    208  CA  LEU    26     -19.253 -20.764  16.423  1.00  0.00
ATOM    209  CB  LEU    26     -19.258 -22.159  15.760  1.00  0.00
ATOM    210  CG  LEU    26     -18.198 -22.424  14.614  1.00  0.00
ATOM    211  CD1 LEU    26     -18.144 -23.932  14.331  1.00  0.00
ATOM    212  CD2 LEU    26     -18.645 -21.645  13.341  1.00  0.00
ATOM    213  C   LEU    26     -19.621 -19.575  15.517  1.00  0.00
ATOM    214  O   LEU    26     -20.809 -19.381  15.211  1.00  0.00
ATOM    215  N   GLN    27     -18.691 -18.691  15.192  1.00  0.00
ATOM    216  CA  GLN    27     -18.796 -17.433  14.511  1.00  0.00
ATOM    217  CB  GLN    27     -19.280 -16.382  15.512  1.00  0.00
ATOM    218  CG  GLN    27     -19.543 -14.967  14.943  1.00  0.00
ATOM    219  CD  GLN    27     -20.562 -15.013  13.829  1.00  0.00
ATOM    220  OE1 GLN    27     -21.529 -15.782  13.806  1.00  0.00
ATOM    221  NE2 GLN    27     -20.371 -14.248  12.791  1.00  0.00
ATOM    222  C   GLN    27     -17.467 -17.060  13.816  1.00  0.00
ATOM    223  O   GLN    27     -16.448 -16.889  14.461  1.00  0.00
ATOM    224  N   PRO    28     -17.477 -16.895  12.481  1.00  0.00
ATOM    225  CD  PRO    28     -18.474 -17.309  11.459  1.00  0.00
ATOM    226  CG  PRO    28     -17.657 -17.447  10.182  1.00  0.00
ATOM    227  CB  PRO    28     -16.650 -16.295  10.336  1.00  0.00
ATOM    228  CA  PRO    28     -16.229 -16.293  11.832  1.00  0.00
ATOM    229  C   PRO    28     -15.963 -14.867  12.395  1.00  0.00
ATOM    230  O   PRO    28     -16.936 -14.148  12.787  1.00  0.00
ATOM    231  N   ARG    29     -14.718 -14.373  12.570  1.00  0.00
ATOM    232  CA  ARG    29     -14.453 -13.014  13.108  1.00  0.00
ATOM    233  CB  ARG    29     -14.430 -11.915  11.993  1.00  0.00
ATOM    234  CG  ARG    29     -13.726 -10.640  12.310  1.00  0.00
ATOM    235  CD  ARG    29     -14.766  -9.650  12.850  1.00  0.00
ATOM    236  NE  ARG    29     -14.272  -8.416  13.471  1.00  0.00
ATOM    237  CZ  ARG    29     -14.070  -8.176  14.755  1.00  0.00
ATOM    238  C   ARG    29     -15.210 -12.605  14.372  1.00  0.00
ATOM    239  O   ARG    29     -14.860 -11.650  15.106  1.00  0.00
ATOM    240  OXT ARG    29     -16.333 -13.050  14.598  1.00  0.00
TER
END
