# Supplementary material for: In silico approaches for predicting the half-life of natural and modified peptides in blood
Source: PLoS One. 2018 Jun 1;13(6):e0196829. doi: 10.1371/journal.pone.0196829 (PMC5983457; doi:10.1371/journal.pone.0196829)
Supplement: S3 File — (ZIP) [file pone.0196829.s009.zip › 3may2018_261_pdb_files/2124.pdb]

PFRMAT TS
TARGET 2124
AUTHOR Raghava-GPS-serv
METHOD PEPSTR
MODEL  1  REFINED
PARENT N/A
ATOM      1  N   PHE     1      -3.377  -0.667   0.847  1.00  0.00
ATOM      2  CA  PHE     1      -3.880  -1.163   2.148  1.00  0.00
ATOM      3  CB  PHE     1      -4.605  -2.519   1.824  1.00  0.00
ATOM      4  CG  PHE     1      -3.631  -3.696   1.609  1.00  0.00
ATOM      5  CD1 PHE     1      -3.074  -3.848   0.335  1.00  0.00
ATOM      6  CE1 PHE     1      -2.155  -4.904   0.125  1.00  0.00
ATOM      7  CZ  PHE     1      -1.926  -5.793   1.183  1.00  0.00
ATOM      8  CE2 PHE     1      -2.494  -5.647   2.457  1.00  0.00
ATOM      9  CD2 PHE     1      -3.438  -4.606   2.662  1.00  0.00
ATOM     10  C   PHE     1      -2.796  -1.401   3.272  1.00  0.00
ATOM     11  O   PHE     1      -3.285  -1.618   4.373  1.00  0.00
ATOM     12  N   VAL     2      -1.504  -1.293   3.015  1.00  0.00
ATOM     13  CA  VAL     2      -0.426  -1.747   3.943  1.00  0.00
ATOM     14  CB  VAL     2       0.938  -1.562   3.325  1.00  0.00
ATOM     15  CG1 VAL     2       2.016  -2.167   4.238  1.00  0.00
ATOM     16  CG2 VAL     2       1.147  -2.164   1.916  1.00  0.00
ATOM     17  C   VAL     2      -0.657  -1.077   5.310  1.00  0.00
ATOM     18  O   VAL     2      -0.598   0.178   5.393  1.00  0.00
ATOM     19  N   PRO     3      -0.907  -1.762   6.439  1.00  0.00
ATOM     20  CD  PRO     3      -1.411  -3.120   6.564  1.00  0.00
ATOM     21  CG  PRO     3      -2.174  -3.272   7.859  1.00  0.00
ATOM     22  CB  PRO     3      -1.969  -2.023   8.698  1.00  0.00
ATOM     23  CA  PRO     3      -1.270  -1.033   7.672  1.00  0.00
ATOM     24  C   PRO     3      -0.153  -0.175   8.344  1.00  0.00
ATOM     25  O   PRO     3      -0.380   0.839   8.944  1.00  0.00
ATOM     26  N   ILE     4       1.097  -0.539   8.088  1.00  0.00
ATOM     27  CA  ILE     4       2.301   0.247   8.504  1.00  0.00
ATOM     28  CB  ILE     4       3.036  -0.603   9.596  1.00  0.00
ATOM     29  CG2 ILE     4       3.372  -2.080   9.162  1.00  0.00
ATOM     30  CG1 ILE     4       4.316   0.059  10.167  1.00  0.00
ATOM     31  CD1 ILE     4       4.017   1.462  10.772  1.00  0.00
ATOM     32  C   ILE     4       3.115   0.764   7.333  1.00  0.00
ATOM     33  O   ILE     4       3.958   0.077   6.776  1.00  0.00
ATOM     34  N   PHE     5       2.862   1.971   6.861  1.00  0.00
ATOM     35  CA  PHE     5       3.643   2.661   5.863  1.00  0.00
ATOM     36  CB  PHE     5       3.107   2.418   4.448  1.00  0.00
ATOM     37  CG  PHE     5       4.214   2.512   3.395  1.00  0.00
ATOM     38  CD1 PHE     5       4.077   3.504   2.370  1.00  0.00
ATOM     39  CE1 PHE     5       5.148   3.705   1.510  1.00  0.00
ATOM     40  CZ  PHE     5       6.282   2.901   1.548  1.00  0.00
ATOM     41  CE2 PHE     5       6.376   1.865   2.426  1.00  0.00
ATOM     42  CD2 PHE     5       5.389   1.695   3.414  1.00  0.00
ATOM     43  C   PHE     5       3.982   4.065   6.135  1.00  0.00
ATOM     44  O   PHE     5       3.233   4.646   6.928  1.00  0.00
ATOM     45  N   THR     6       5.065   4.679   5.649  1.00  0.00
ATOM     46  CA  THR     6       5.624   6.038   5.811  1.00  0.00
ATOM     47  CB  THR     6       7.071   6.021   5.244  1.00  0.00
ATOM     48  CG2 THR     6       7.887   4.910   5.850  1.00  0.00
ATOM     49  OG1 THR     6       7.094   5.709   3.903  1.00  0.00
ATOM     50  C   THR     6       4.850   7.126   5.100  1.00  0.00
ATOM     51  O   THR     6       4.857   8.301   5.513  1.00  0.00
ATOM     52  N   TYR     7       3.999   6.848   4.054  1.00  0.00
ATOM     53  CA  TYR     7       3.090   7.723   3.318  1.00  0.00
ATOM     54  CB  TYR     7       2.922   7.274   1.895  1.00  0.00
ATOM     55  CG  TYR     7       2.151   8.321   1.131  1.00  0.00
ATOM     56  CD1 TYR     7       0.708   8.164   1.062  1.00  0.00
ATOM     57  CE1 TYR     7      -0.067   9.067   0.330  1.00  0.00
ATOM     58  CZ  TYR     7       0.622  10.048  -0.416  1.00  0.00
ATOM     59  CE2 TYR     7       1.991  10.304  -0.134  1.00  0.00
ATOM     60  CD2 TYR     7       2.755   9.445   0.609  1.00  0.00
ATOM     61  C   TYR     7       1.773   7.881   4.117  1.00  0.00
ATOM     62  O   TYR     7       1.061   6.907   4.395  1.00  0.00
ATOM     63  N   GLY     8       1.393   9.108   4.529  1.00  0.00
ATOM     64  CA  GLY     8       0.504   9.294   5.641  1.00  0.00
ATOM     65  C   GLY     8      -0.950   9.087   5.278  1.00  0.00
ATOM     66  O   GLY     8      -1.657   8.375   6.015  1.00  0.00
ATOM     67  N   GLU     9      -1.487   9.536   4.138  1.00  0.00
ATOM     68  CA  GLU     9      -2.864   9.291   3.735  1.00  0.00
ATOM     69  CB  GLU     9      -3.122  10.274   2.571  1.00  0.00
ATOM     70  CG  GLU     9      -4.628  10.414   2.092  1.00  0.00
ATOM     71  CD  GLU     9      -5.504  10.832   3.281  1.00  0.00
ATOM     72  OE1 GLU     9      -5.135  11.755   3.954  1.00  0.00
ATOM     73  OE2 GLU     9      -6.523  10.221   3.656  1.00  0.00
ATOM     74  C   GLU     9      -3.190   7.801   3.429  1.00  0.00
ATOM     75  O   GLU     9      -4.340   7.361   3.534  1.00  0.00
ATOM     76  N   LEU    10      -2.207   6.918   3.382  1.00  0.00
ATOM     77  CA  LEU    10      -2.277   5.455   3.250  1.00  0.00
ATOM     78  CB  LEU    10      -1.054   4.985   2.473  1.00  0.00
ATOM     79  CG  LEU    10      -1.056   3.456   2.302  1.00  0.00
ATOM     80  CD1 LEU    10      -2.345   2.916   1.655  1.00  0.00
ATOM     81  CD2 LEU    10       0.086   2.801   1.509  1.00  0.00
ATOM     82  C   LEU    10      -2.317   4.775   4.623  1.00  0.00
ATOM     83  O   LEU    10      -3.157   3.874   4.859  1.00  0.00
ATOM     84  N   GLN    11      -1.506   5.225   5.608  1.00  0.00
ATOM     85  CA  GLN    11      -1.496   4.685   6.968  1.00  0.00
ATOM     86  CB  GLN    11      -0.260   5.080   7.786  1.00  0.00
ATOM     87  CG  GLN    11       0.143   4.038   8.897  1.00  0.00
ATOM     88  CD  GLN    11       1.013   4.686   9.990  1.00  0.00
ATOM     89  OE1 GLN    11       0.648   4.943  11.168  1.00  0.00
ATOM     90  NE2 GLN    11       2.223   5.089   9.594  1.00  0.00
ATOM     91  C   GLN    11      -2.758   5.006   7.717  1.00  0.00
ATOM     92  O   GLN    11      -3.099   4.379   8.690  1.00  0.00
ATOM     93  N   ARG    12      -3.538   5.978   7.226  1.00  0.00
ATOM     94  CA  ARG    12      -4.842   6.285   7.820  1.00  0.00
ATOM     95  CB  ARG    12      -5.417   7.503   7.073  1.00  0.00
ATOM     96  CG  ARG    12      -4.798   8.826   7.443  1.00  0.00
ATOM     97  CD  ARG    12      -5.392  10.059   6.734  1.00  0.00
ATOM     98  NE  ARG    12      -6.775  10.289   7.236  1.00  0.00
ATOM     99  CZ  ARG    12      -7.611  11.232   6.798  1.00  0.00
ATOM    100  C   ARG    12      -5.757   5.076   7.790  1.00  0.00
ATOM    101  O   ARG    12      -6.735   5.120   8.485  1.00  0.00
ATOM    102  N   VAL    13      -5.488   4.032   7.010  1.00  0.00
ATOM    103  CA  VAL    13      -6.247   2.737   7.189  1.00  0.00
ATOM    104  CB  VAL    13      -5.694   1.749   6.086  1.00  0.00
ATOM    105  CG1 VAL    13      -6.361   0.364   6.287  1.00  0.00
ATOM    106  CG2 VAL    13      -6.097   2.160   4.710  1.00  0.00
ATOM    107  C   VAL    13      -6.173   2.211   8.626  1.00  0.00
ATOM    108  O   VAL    13      -7.165   1.833   9.245  1.00  0.00
ATOM    109  N   GLN    14      -4.942   2.247   9.211  1.00  0.00
ATOM    110  CA  GLN    14      -4.553   1.641  10.519  1.00  0.00
ATOM    111  CB  GLN    14      -3.096   1.197  10.632  1.00  0.00
ATOM    112  CG  GLN    14      -2.746   0.578  12.006  1.00  0.00
ATOM    113  CD  GLN    14      -2.403   1.650  13.028  1.00  0.00
ATOM    114  OE1 GLN    14      -3.137   1.803  13.989  1.00  0.00
ATOM    115  NE2 GLN    14      -1.343   2.365  12.770  1.00  0.00
ATOM    116  C   GLN    14      -4.899   2.746  11.515  1.00  0.00
ATOM    117  O   GLN    14      -5.423   2.409  12.595  1.00  0.00
ATOM    118  N   GLN    15      -4.542   3.979  11.205  1.00  0.00
ATOM    119  CA  GLN    15      -4.524   5.068  12.150  1.00  0.00
ATOM    120  CB  GLN    15      -3.459   6.141  11.792  1.00  0.00
ATOM    121  CG  GLN    15      -2.035   5.758  11.884  1.00  0.00
ATOM    122  CD  GLN    15      -1.680   5.592  13.380  1.00  0.00
ATOM    123  OE1 GLN    15      -2.501   5.700  14.264  1.00  0.00
ATOM    124  NE2 GLN    15      -0.459   5.215  13.689  1.00  0.00
ATOM    125  C   GLN    15      -6.035   5.578  12.246  1.00  0.00
ATOM    126  O   GLN    15      -6.805   5.008  13.091  1.00  0.00
ATOM    127  N   ARG    16      -6.433   6.535  11.450  1.00  0.00
ATOM    128  CA  ARG    16      -7.893   6.709  11.206  1.00  0.00
ATOM    129  CB  ARG    16      -8.678   7.400  12.406  1.00  0.00
ATOM    130  CG  ARG    16     -10.100   6.786  12.638  1.00  0.00
ATOM    131  CD  ARG    16     -10.102   5.249  12.817  1.00  0.00
ATOM    132  NE  ARG    16     -10.352   4.456  11.591  1.00  0.00
ATOM    133  CZ  ARG    16      -9.630   3.493  11.071  1.00  0.00
ATOM    134  C   ARG    16      -8.028   7.447   9.912  1.00  0.00
ATOM    135  O   ARG    16      -7.588   8.578   9.768  1.00  0.00
ATOM    136  N   LYS    17      -8.877   6.895   8.992  1.00  0.00
ATOM    137  CA  LYS    17      -9.353   7.488   7.783  1.00  0.00
ATOM    138  CB  LYS    17      -9.785   6.371   6.866  1.00  0.00
ATOM    139  CG  LYS    17     -10.249   6.839   5.450  1.00  0.00
ATOM    140  CD  LYS    17      -9.258   7.665   4.638  1.00  0.00
ATOM    141  CE  LYS    17      -7.869   7.009   4.537  1.00  0.00
ATOM    142  NZ  LYS    17      -7.093   7.639   3.418  1.00  0.00
ATOM    143  C   LYS    17     -10.535   8.448   8.052  1.00  0.00
ATOM    144  O   LYS    17     -10.578   9.547   7.535  1.00  0.00
ATOM    145  N   GLU    18     -11.494   8.059   8.927  1.00  0.00
ATOM    146  CA  GLU    18     -12.776   8.727   9.053  1.00  0.00
ATOM    147  CB  GLU    18     -13.947   7.753   8.909  1.00  0.00
ATOM    148  CG  GLU    18     -13.643   6.256   8.597  1.00  0.00
ATOM    149  CD  GLU    18     -12.757   5.568   9.642  1.00  0.00
ATOM    150  OE1 GLU    18     -13.199   5.521  10.794  1.00  0.00
ATOM    151  OE2 GLU    18     -11.606   5.207   9.343  1.00  0.00
ATOM    152  C   GLU    18     -12.816   9.486  10.435  1.00  0.00
ATOM    153  O   GLU    18     -12.696   8.847  11.479  1.00  0.00
ATOM    154  N   PRO    19     -13.126  10.797  10.464  1.00  0.00
ATOM    155  CD  PRO    19     -13.286  11.686   9.304  1.00  0.00
ATOM    156  CG  PRO    19     -13.190  13.033   9.873  1.00  0.00
ATOM    157  CB  PRO    19     -13.858  12.898  11.244  1.00  0.00
ATOM    158  CA  PRO    19     -13.439  11.533  11.719  1.00  0.00
ATOM    159  C   PRO    19     -14.540  10.860  12.619  1.00  0.00
ATOM    160  O   PRO    19     -15.297  10.021  12.179  1.00  0.00
ATOM    161  N   LYS    20     -14.552  11.353  13.855  1.00  0.00
ATOM    162  CA  LYS    20     -15.646  11.115  14.799  1.00  0.00
ATOM    163  CB  LYS    20     -15.376   9.906  15.694  1.00  0.00
ATOM    164  CG  LYS    20     -15.398   8.576  15.055  1.00  0.00
ATOM    165  CD  LYS    20     -14.032   7.995  14.690  1.00  0.00
ATOM    166  CE  LYS    20     -14.188   6.679  13.927  1.00  0.00
ATOM    167  NZ  LYS    20     -14.504   6.982  12.570  1.00  0.00
ATOM    168  C   LYS    20     -15.834  12.182  15.849  1.00  0.00
ATOM    169  O   LYS    20     -14.967  13.053  16.046  1.00  0.00
ATOM    170  N   LYS    21     -16.923  12.246  16.528  1.00  0.00
ATOM    171  CA  LYS    21     -17.346  13.231  17.538  1.00  0.00
ATOM    172  CB  LYS    21     -18.601  13.918  16.992  1.00  0.00
ATOM    173  CG  LYS    21     -19.070  15.120  17.831  1.00  0.00
ATOM    174  CD  LYS    21     -20.312  14.977  18.702  1.00  0.00
ATOM    175  CE  LYS    21     -20.479  16.174  19.710  1.00  0.00
ATOM    176  NZ  LYS    21     -19.230  16.457  20.493  1.00  0.00
ATOM    177  C   LYS    21     -17.440  12.470  18.884  1.00  0.00
ATOM    178  O   LYS    21     -18.327  11.653  18.969  1.00  0.00
ATOM    179  N   PRO    22     -16.429  12.527  19.791  1.00  0.00
ATOM    180  CD  PRO    22     -15.318  13.513  19.724  1.00  0.00
ATOM    181  CG  PRO    22     -14.710  13.641  21.119  1.00  0.00
ATOM    182  CB  PRO    22     -15.111  12.341  21.822  1.00  0.00
ATOM    183  CA  PRO    22     -16.542  12.141  21.194  1.00  0.00
ATOM    184  C   PRO    22     -17.489  13.152  21.888  1.00  0.00
ATOM    185  O   PRO    22     -18.059  14.044  21.259  1.00  0.00
ATOM    186  N   PRO    23     -17.658  13.096  23.247  1.00  0.00
ATOM    187  CD  PRO    23     -17.442  11.984  24.123  1.00  0.00
ATOM    188  CG  PRO    23     -18.425  12.245  25.343  1.00  0.00
ATOM    189  CB  PRO    23     -18.302  13.656  25.432  1.00  0.00
ATOM    190  CA  PRO    23     -18.461  14.123  24.000  1.00  0.00
ATOM    191  C   PRO    23     -17.951  15.570  23.815  1.00  0.00
ATOM    192  O   PRO    23     -18.788  16.502  23.715  1.00  0.00
ATOM    193  N   ALA    24     -16.613  15.717  23.580  1.00  0.00
ATOM    194  CA  ALA    24     -15.886  16.963  23.333  1.00  0.00
ATOM    195  CB  ALA    24     -14.561  16.932  24.214  1.00  0.00
ATOM    196  C   ALA    24     -15.661  17.363  21.844  1.00  0.00
ATOM    197  O   ALA    24     -16.515  17.042  20.965  1.00  0.00
ATOM    198  N   LYS    25     -14.570  18.070  21.480  1.00  0.00
ATOM    199  CA  LYS    25     -14.190  18.432  20.129  1.00  0.00
ATOM    200  CB  LYS    25     -13.053  19.492  20.088  1.00  0.00
ATOM    201  CG  LYS    25     -11.787  18.930  20.759  1.00  0.00
ATOM    202  CD  LYS    25     -10.569  18.603  19.847  1.00  0.00
ATOM    203  CE  LYS    25      -9.826  17.307  20.346  1.00  0.00
ATOM    204  NZ  LYS    25     -10.660  16.109  20.235  1.00  0.00
ATOM    205  C   LYS    25     -13.900  17.170  19.276  1.00  0.00
ATOM    206  O   LYS    25     -13.413  16.200  19.850  1.00  0.00
ATOM    207  N   LEU    26     -14.104  17.343  17.926  1.00  0.00
ATOM    208  CA  LEU    26     -13.645  16.453  16.838  1.00  0.00
ATOM    209  CB  LEU    26     -13.582  17.248  15.492  1.00  0.00
ATOM    210  CG  LEU    26     -13.150  16.546  14.135  1.00  0.00
ATOM    211  CD1 LEU    26     -13.893  17.171  12.959  1.00  0.00
ATOM    212  CD2 LEU    26     -11.616  16.855  13.943  1.00  0.00
ATOM    213  C   LEU    26     -12.393  15.626  17.047  1.00  0.00
ATOM    214  O   LEU    26     -11.375  16.234  17.491  1.00  0.00
ATOM    215  N   GLN    27     -12.402  14.302  16.769  1.00  0.00
ATOM    216  CA  GLN    27     -11.240  13.399  16.954  1.00  0.00
ATOM    217  CB  GLN    27     -11.652  12.506  18.107  1.00  0.00
ATOM    218  CG  GLN    27     -10.443  11.670  18.597  1.00  0.00
ATOM    219  CD  GLN    27      -9.452  12.475  19.413  1.00  0.00
ATOM    220  OE1 GLN    27      -9.748  13.568  19.843  1.00  0.00
ATOM    221  NE2 GLN    27      -8.188  12.106  19.473  1.00  0.00
ATOM    222  C   GLN    27     -10.781  12.609  15.627  1.00  0.00
ATOM    223  O   GLN    27     -11.591  11.884  15.082  1.00  0.00
ATOM    224  N   PRO    28      -9.542  12.655  15.155  1.00  0.00
ATOM    225  CD  PRO    28      -8.574  13.720  15.481  1.00  0.00
ATOM    226  CG  PRO    28      -7.856  14.019  14.118  1.00  0.00
ATOM    227  CB  PRO    28      -8.093  12.748  13.344  1.00  0.00
ATOM    228  CA  PRO    28      -8.798  11.764  14.310  1.00  0.00
ATOM    229  C   PRO    28      -7.809  10.978  15.185  1.00  0.00
ATOM    230  O   PRO    28      -7.879  11.013  16.430  1.00  0.00
ATOM    231  N   ARG    29      -6.968  10.238  14.440  1.00  0.00
ATOM    232  CA  ARG    29      -5.830   9.553  15.011  1.00  0.00
ATOM    233  CB  ARG    29      -6.377   8.271  15.759  1.00  0.00
ATOM    234  CG  ARG    29      -5.370   7.042  15.903  1.00  0.00
ATOM    235  CD  ARG    29      -5.962   5.940  16.790  1.00  0.00
ATOM    236  NE  ARG    29      -5.021   4.827  16.991  1.00  0.00
ATOM    237  CZ  ARG    29      -4.726   3.861  16.119  1.00  0.00
ATOM    238  C   ARG    29      -4.740   9.343  13.952  1.00  0.00
ATOM    239  O   ARG    29      -5.100   8.963  12.819  1.00  0.00
ATOM    240  OXT ARG    29      -3.562   9.576  14.214  1.00  0.00
TER
END
