# Supplementary material for: In silico approaches for predicting the half-life of natural and modified peptides in blood
Source: PLoS One. 2018 Jun 1;13(6):e0196829. doi: 10.1371/journal.pone.0196829 (PMC5983457; doi:10.1371/journal.pone.0196829)
Supplement: S3 File — (ZIP) [file pone.0196829.s009.zip › 3may2018_261_pdb_files/2125.pdb]

PFRMAT TS
TARGET pa2125
AUTHOR Raghava-GPS-serv
METHOD PEPSTR
MODEL  1  REFINED
PARENT N/A
ATOM      1  N   PHE     1       4.361  -6.766  13.798  1.00  0.00
ATOM      2  CA  PHE     1       3.850  -6.179  15.002  1.00  0.00
ATOM      3  CB  PHE     1       4.583  -4.809  15.074  1.00  0.00
ATOM      4  CG  PHE     1       4.187  -3.950  16.269  1.00  0.00
ATOM      5  CD1 PHE     1       3.180  -2.983  16.124  1.00  0.00
ATOM      6  CE1 PHE     1       2.919  -2.051  17.104  1.00  0.00
ATOM      7  CZ  PHE     1       3.721  -2.148  18.310  1.00  0.00
ATOM      8  CE2 PHE     1       4.735  -3.109  18.436  1.00  0.00
ATOM      9  CD2 PHE     1       4.960  -4.040  17.388  1.00  0.00
ATOM     10  C   PHE     1       2.341  -6.051  15.136  1.00  0.00
ATOM     11  O   PHE     1       1.745  -5.673  16.128  1.00  0.00
ATOM     12  N   VAL     2       1.664  -6.300  13.939  1.00  0.00
ATOM     13  CA  VAL     2       0.219  -6.050  13.893  1.00  0.00
ATOM     14  CB  VAL     2      -0.315  -6.268  12.478  1.00  0.00
ATOM     15  CG1 VAL     2      -1.879  -6.268  12.330  1.00  0.00
ATOM     16  CG2 VAL     2       0.203  -5.209  11.523  1.00  0.00
ATOM     17  C   VAL     2      -0.534  -6.921  14.959  1.00  0.00
ATOM     18  O   VAL     2      -0.272  -8.112  14.969  1.00  0.00
ATOM     19  N   PRO     3      -1.438  -6.468  15.846  1.00  0.00
ATOM     20  CD  PRO     3      -1.661  -5.034  16.031  1.00  0.00
ATOM     21  CG  PRO     3      -2.718  -4.834  17.131  1.00  0.00
ATOM     22  CB  PRO     3      -2.399  -6.060  17.960  1.00  0.00
ATOM     23  CA  PRO     3      -1.913  -7.147  17.028  1.00  0.00
ATOM     24  C   PRO     3      -3.014  -8.118  16.671  1.00  0.00
ATOM     25  O   PRO     3      -4.015  -8.280  17.374  1.00  0.00
ATOM     26  N   ILE     4      -2.810  -8.880  15.567  1.00  0.00
ATOM     27  CA  ILE     4      -3.465 -10.050  15.161  1.00  0.00
ATOM     28  CB  ILE     4      -3.869  -9.895  13.680  1.00  0.00
ATOM     29  CG2 ILE     4      -2.648 -10.128  12.798  1.00  0.00
ATOM     30  CG1 ILE     4      -4.965 -10.908  13.256  1.00  0.00
ATOM     31  CD1 ILE     4      -6.376 -10.494  13.745  1.00  0.00
ATOM     32  C   ILE     4      -2.551 -11.310  15.470  1.00  0.00
ATOM     33  O   ILE     4      -2.964 -12.382  15.895  1.00  0.00
ATOM     34  N   PHE     5      -1.247 -11.150  15.500  1.00  0.00
ATOM     35  CA  PHE     5      -0.273 -12.256  15.772  1.00  0.00
ATOM     36  CB  PHE     5       1.146 -11.878  15.264  1.00  0.00
ATOM     37  CG  PHE     5       1.342 -11.237  13.912  1.00  0.00
ATOM     38  CD1 PHE     5       2.099 -10.077  13.773  1.00  0.00
ATOM     39  CE1 PHE     5       2.281  -9.487  12.508  1.00  0.00
ATOM     40  CZ  PHE     5       1.713 -10.094  11.386  1.00  0.00
ATOM     41  CE2 PHE     5       0.858 -11.204  11.555  1.00  0.00
ATOM     42  CD2 PHE     5       0.727 -11.804  12.795  1.00  0.00
ATOM     43  C   PHE     5      -0.034 -12.516  17.275  1.00  0.00
ATOM     44  O   PHE     5      -0.601 -11.727  18.064  1.00  0.00
ATOM     45  N   THR     6       0.563 -13.640  17.733  1.00  0.00
ATOM     46  CA  THR     6       0.530 -14.161  19.116  1.00  0.00
ATOM     47  CB  THR     6       0.924 -15.706  19.241  1.00  0.00
ATOM     48  CG2 THR     6      -0.244 -16.454  18.634  1.00  0.00
ATOM     49  OG1 THR     6       2.083 -16.116  18.523  1.00  0.00
ATOM     50  C   THR     6       1.405 -13.222  20.039  1.00  0.00
ATOM     51  O   THR     6       2.134 -13.766  20.920  1.00  0.00
ATOM     52  N   TYR     7       1.474 -11.896  19.811  1.00  0.00
ATOM     53  CA  TYR     7       2.584 -11.021  20.338  1.00  0.00
ATOM     54  CB  TYR     7       2.889  -9.989  19.248  1.00  0.00
ATOM     55  CG  TYR     7       4.059  -9.104  19.510  1.00  0.00
ATOM     56  CD1 TYR     7       5.384  -9.518  19.327  1.00  0.00
ATOM     57  CE1 TYR     7       6.392  -8.563  19.463  1.00  0.00
ATOM     58  CZ  TYR     7       6.109  -7.223  19.880  1.00  0.00
ATOM     59  CE2 TYR     7       4.801  -6.912  20.212  1.00  0.00
ATOM     60  CD2 TYR     7       3.716  -7.802  20.010  1.00  0.00
ATOM     61  C   TYR     7       2.249 -10.407  21.655  1.00  0.00
ATOM     62  O   TYR     7       1.710  -9.303  21.879  1.00  0.00
ATOM     63  N   GLY     8       2.420 -11.275  22.677  1.00  0.00
ATOM     64  CA  GLY     8       2.326 -11.140  24.162  1.00  0.00
ATOM     65  C   GLY     8       1.178 -10.226  24.628  1.00  0.00
ATOM     66  O   GLY     8      -0.001 -10.588  24.590  1.00  0.00
ATOM     67  N   GLU     9       1.525  -9.090  25.256  1.00  0.00
ATOM     68  CA  GLU     9       0.633  -8.283  26.118  1.00  0.00
ATOM     69  CB  GLU     9       1.526  -7.377  27.102  1.00  0.00
ATOM     70  CG  GLU     9       2.459  -8.050  28.083  1.00  0.00
ATOM     71  CD  GLU     9       1.891  -9.393  28.438  1.00  0.00
ATOM     72  OE1 GLU     9       2.440 -10.295  27.843  1.00  0.00
ATOM     73  OE2 GLU     9       0.926  -9.494  29.239  1.00  0.00
ATOM     74  C   GLU     9      -0.240  -7.450  25.216  1.00  0.00
ATOM     75  O   GLU     9      -1.425  -7.305  25.502  1.00  0.00
ATOM     76  N   LEU    10       0.286  -6.944  24.088  1.00  0.00
ATOM     77  CA  LEU    10      -0.451  -6.175  23.089  1.00  0.00
ATOM     78  CB  LEU    10       0.547  -5.731  22.054  1.00  0.00
ATOM     79  CG  LEU    10       0.081  -4.612  21.043  1.00  0.00
ATOM     80  CD1 LEU    10       0.074  -3.217  21.649  1.00  0.00
ATOM     81  CD2 LEU    10       0.905  -4.516  19.810  1.00  0.00
ATOM     82  C   LEU    10      -1.567  -6.908  22.317  1.00  0.00
ATOM     83  O   LEU    10      -2.680  -6.372  22.159  1.00  0.00
ATOM     84  N   GLN    11      -1.343  -8.115  22.058  1.00  0.00
ATOM     85  CA  GLN    11      -2.364  -9.035  21.522  1.00  0.00
ATOM     86  CB  GLN    11      -1.679 -10.328  21.023  1.00  0.00
ATOM     87  CG  GLN    11      -2.533 -11.563  20.929  1.00  0.00
ATOM     88  CD  GLN    11      -3.572 -11.484  19.807  1.00  0.00
ATOM     89  OE1 GLN    11      -4.710 -11.781  20.020  1.00  0.00
ATOM     90  NE2 GLN    11      -3.260 -11.050  18.649  1.00  0.00
ATOM     91  C   GLN    11      -3.440  -9.281  22.629  1.00  0.00
ATOM     92  O   GLN    11      -4.639  -9.295  22.300  1.00  0.00
ATOM     93  N   ARG    12      -3.089  -9.462  23.899  1.00  0.00
ATOM     94  CA  ARG    12      -4.057  -9.723  24.952  1.00  0.00
ATOM     95  CB  ARG    12      -3.524 -10.518  26.151  1.00  0.00
ATOM     96  CG  ARG    12      -3.429 -11.981  25.867  1.00  0.00
ATOM     97  CD  ARG    12      -3.009 -12.750  27.139  1.00  0.00
ATOM     98  NE  ARG    12      -1.561 -12.939  27.251  1.00  0.00
ATOM     99  CZ  ARG    12      -0.644 -12.172  27.828  1.00  0.00
ATOM    100  C   ARG    12      -4.803  -8.451  25.477  1.00  0.00
ATOM    101  O   ARG    12      -5.864  -8.640  25.911  1.00  0.00
ATOM    102  N   VAL    13      -4.199  -7.288  25.295  1.00  0.00
ATOM    103  CA  VAL    13      -4.843  -6.044  25.235  1.00  0.00
ATOM    104  CB  VAL    13      -3.851  -4.825  25.263  1.00  0.00
ATOM    105  CG1 VAL    13      -4.420  -3.390  25.014  1.00  0.00
ATOM    106  CG2 VAL    13      -3.196  -4.621  26.706  1.00  0.00
ATOM    107  C   VAL    13      -5.838  -5.905  24.076  1.00  0.00
ATOM    108  O   VAL    13      -6.946  -5.575  24.408  1.00  0.00
ATOM    109  N   GLN    14      -5.521  -6.293  22.841  1.00  0.00
ATOM    110  CA  GLN    14      -6.409  -6.331  21.750  1.00  0.00
ATOM    111  CB  GLN    14      -5.674  -6.823  20.496  1.00  0.00
ATOM    112  CG  GLN    14      -6.500  -6.966  19.221  1.00  0.00
ATOM    113  CD  GLN    14      -7.058  -8.369  19.060  1.00  0.00
ATOM    114  OE1 GLN    14      -8.153  -8.685  19.466  1.00  0.00
ATOM    115  NE2 GLN    14      -6.333  -9.346  18.510  1.00  0.00
ATOM    116  C   GLN    14      -7.594  -7.221  22.085  1.00  0.00
ATOM    117  O   GLN    14      -8.709  -6.785  21.830  1.00  0.00
ATOM    118  N   GLN    15      -7.452  -8.389  22.744  1.00  0.00
ATOM    119  CA  GLN    15      -8.512  -9.332  23.089  1.00  0.00
ATOM    120  CB  GLN    15      -7.779 -10.674  23.365  1.00  0.00
ATOM    121  CG  GLN    15      -7.240 -11.334  22.125  1.00  0.00
ATOM    122  CD  GLN    15      -8.252 -11.935  21.133  1.00  0.00
ATOM    123  OE1 GLN    15      -9.475 -11.770  21.058  1.00  0.00
ATOM    124  NE2 GLN    15      -7.783 -12.840  20.312  1.00  0.00
ATOM    125  C   GLN    15      -9.240  -8.980  24.404  1.00  0.00
ATOM    126  O   GLN    15     -10.261  -9.526  24.792  1.00  0.00
ATOM    127  N   ARG    16      -8.836  -7.791  25.023  1.00  0.00
ATOM    128  CA  ARG    16      -9.714  -7.080  26.016  1.00  0.00
ATOM    129  CB  ARG    16      -8.799  -5.998  26.735  1.00  0.00
ATOM    130  CG  ARG    16      -9.083  -5.688  28.155  1.00  0.00
ATOM    131  CD  ARG    16     -10.374  -4.740  28.327  1.00  0.00
ATOM    132  NE  ARG    16     -11.208  -5.024  29.542  1.00  0.00
ATOM    133  CZ  ARG    16     -12.014  -6.053  29.705  1.00  0.00
ATOM    134  C   ARG    16     -11.006  -6.513  25.429  1.00  0.00
ATOM    135  O   ARG    16     -11.964  -6.241  26.120  1.00  0.00
ATOM    136  N   LYS    17     -11.160  -6.468  24.112  1.00  0.00
ATOM    137  CA  LYS    17     -12.423  -6.174  23.378  1.00  0.00
ATOM    138  CB  LYS    17     -12.147  -5.936  21.857  1.00  0.00
ATOM    139  CG  LYS    17     -11.918  -7.305  21.202  1.00  0.00
ATOM    140  CD  LYS    17     -11.398  -7.263  19.688  1.00  0.00
ATOM    141  CE  LYS    17     -11.476  -8.653  18.996  1.00  0.00
ATOM    142  NZ  LYS    17     -10.627  -9.710  19.664  1.00  0.00
ATOM    143  C   LYS    17     -13.633  -7.178  23.643  1.00  0.00
ATOM    144  O   LYS    17     -14.795  -6.880  23.418  1.00  0.00
ATOM    145  N   GLU    18     -13.303  -8.474  23.931  1.00  0.00
ATOM    146  CA  GLU    18     -14.314  -9.595  23.980  1.00  0.00
ATOM    147  CB  GLU    18     -14.266 -10.492  22.684  1.00  0.00
ATOM    148  CG  GLU    18     -15.469 -11.401  22.595  1.00  0.00
ATOM    149  CD  GLU    18     -16.819 -10.671  22.276  1.00  0.00
ATOM    150  OE1 GLU    18     -17.314  -9.912  23.200  1.00  0.00
ATOM    151  OE2 GLU    18     -17.430 -11.047  21.291  1.00  0.00
ATOM    152  C   GLU    18     -14.269 -10.327  25.317  1.00  0.00
ATOM    153  O   GLU    18     -15.330 -10.864  25.761  1.00  0.00
ATOM    154  N   LEU    19     -13.188 -10.184  26.195  1.00  0.00
ATOM    155  CA  LEU    19     -13.323 -10.452  27.644  1.00  0.00
ATOM    156  CB  LEU    19     -11.892 -10.459  28.264  1.00  0.00
ATOM    157  CG  LEU    19     -10.876 -11.485  27.737  1.00  0.00
ATOM    158  CD1 LEU    19      -9.620 -11.647  28.657  1.00  0.00
ATOM    159  CD2 LEU    19     -11.380 -12.946  27.705  1.00  0.00
ATOM    160  C   LEU    19     -14.237  -9.447  28.383  1.00  0.00
ATOM    161  O   LEU    19     -13.904  -8.887  29.370  1.00  0.00
ATOM    162  N   LYS    20     -15.445  -9.211  27.885  1.00  0.00
ATOM    163  CA  LYS    20     -16.615  -8.628  28.463  1.00  0.00
ATOM    164  CB  LYS    20     -17.144  -7.653  27.456  1.00  0.00
ATOM    165  CG  LYS    20     -17.569  -7.940  26.017  1.00  0.00
ATOM    166  CD  LYS    20     -18.150  -6.699  25.273  1.00  0.00
ATOM    167  CE  LYS    20     -18.625  -6.793  23.809  1.00  0.00
ATOM    168  NZ  LYS    20     -17.537  -7.236  22.989  1.00  0.00
ATOM    169  C   LYS    20     -17.704  -9.645  28.979  1.00  0.00
ATOM    170  O   LYS    20     -18.642  -9.224  29.654  1.00  0.00
ATOM    171  N   LYS    21     -17.587 -10.940  28.590  1.00  0.00
ATOM    172  CA  LYS    21     -18.405 -12.115  28.845  1.00  0.00
ATOM    173  CB  LYS    21     -19.772 -11.922  28.131  1.00  0.00
ATOM    174  CG  LYS    21     -20.072 -12.422  26.702  1.00  0.00
ATOM    175  CD  LYS    21     -19.421 -11.445  25.631  1.00  0.00
ATOM    176  CE  LYS    21     -19.259 -11.997  24.167  1.00  0.00
ATOM    177  NZ  LYS    21     -18.127 -13.007  24.038  1.00  0.00
ATOM    178  C   LYS    21     -17.714 -13.372  28.362  1.00  0.00
ATOM    179  O   LYS    21     -16.609 -13.213  27.819  1.00  0.00
ATOM    180  N   PRO    22     -18.184 -14.640  28.439  1.00  0.00
ATOM    181  CD  PRO    22     -19.351 -15.022  29.267  1.00  0.00
ATOM    182  CG  PRO    22     -19.309 -16.556  29.406  1.00  0.00
ATOM    183  CB  PRO    22     -18.571 -16.921  28.166  1.00  0.00
ATOM    184  CA  PRO    22     -17.451 -15.844  28.057  1.00  0.00
ATOM    185  C   PRO    22     -17.047 -15.811  26.540  1.00  0.00
ATOM    186  O   PRO    22     -17.788 -15.082  25.827  1.00  0.00
ATOM    187  N   PRO    23     -15.867 -16.355  26.106  1.00  0.00
ATOM    188  CD  PRO    23     -14.985 -17.191  26.980  1.00  0.00
ATOM    189  CG  PRO    23     -13.511 -16.961  26.553  1.00  0.00
ATOM    190  CB  PRO    23     -13.776 -16.610  25.036  1.00  0.00
ATOM    191  CA  PRO    23     -15.075 -15.812  24.966  1.00  0.00
ATOM    192  C   PRO    23     -15.632 -15.850  23.583  1.00  0.00
ATOM    193  O   PRO    23     -15.319 -14.991  22.743  1.00  0.00
ATOM    194  N   ALA    24     -16.540 -16.779  23.151  1.00  0.00
ATOM    195  CA  ALA    24     -17.089 -16.927  21.796  1.00  0.00
ATOM    196  CB  ALA    24     -18.118 -18.115  21.620  1.00  0.00
ATOM    197  C   ALA    24     -17.481 -15.534  21.221  1.00  0.00
ATOM    198  O   ALA    24     -18.181 -14.775  21.924  1.00  0.00
ATOM    199  N   LYS    25     -17.083 -15.194  20.013  1.00  0.00
ATOM    200  CA  LYS    25     -17.372 -13.839  19.454  1.00  0.00
ATOM    201  CB  LYS    25     -16.744 -13.753  18.044  1.00  0.00
ATOM    202  CG  LYS    25     -17.467 -14.345  16.796  1.00  0.00
ATOM    203  CD  LYS    25     -17.946 -15.756  16.786  1.00  0.00
ATOM    204  CE  LYS    25     -19.238 -16.019  15.958  1.00  0.00
ATOM    205  NZ  LYS    25     -20.385 -15.211  16.483  1.00  0.00
ATOM    206  C   LYS    25     -18.863 -13.516  19.386  1.00  0.00
ATOM    207  O   LYS    25     -19.655 -14.400  19.130  1.00  0.00
ATOM    208  N   LEU    26     -19.223 -12.238  19.578  1.00  0.00
ATOM    209  CA  LEU    26     -20.440 -11.596  19.328  1.00  0.00
ATOM    210  CB  LEU    26     -20.194 -10.149  18.910  1.00  0.00
ATOM    211  CG  LEU    26     -21.455  -9.306  19.134  1.00  0.00
ATOM    212  CD1 LEU    26     -21.817  -8.865  20.578  1.00  0.00
ATOM    213  CD2 LEU    26     -21.248  -7.978  18.353  1.00  0.00
ATOM    214  C   LEU    26     -21.354 -12.356  18.421  1.00  0.00
ATOM    215  O   LEU    26     -21.010 -12.607  17.298  1.00  0.00
ATOM    216  N   GLN    27     -22.623 -12.537  18.837  1.00  0.00
ATOM    217  CA  GLN    27     -23.726 -13.220  18.119  1.00  0.00
ATOM    218  CB  GLN    27     -23.816 -14.639  18.828  1.00  0.00
ATOM    219  CG  GLN    27     -24.641 -15.713  18.112  1.00  0.00
ATOM    220  CD  GLN    27     -24.066 -16.236  16.810  1.00  0.00
ATOM    221  OE1 GLN    27     -22.992 -15.906  16.291  1.00  0.00
ATOM    222  NE2 GLN    27     -24.722 -17.225  16.269  1.00  0.00
ATOM    223  C   GLN    27     -25.067 -12.428  18.225  1.00  0.00
ATOM    224  O   GLN    27     -25.284 -11.842  19.320  1.00  0.00
ATOM    225  N   PRO    28     -26.037 -12.602  17.314  1.00  0.00
ATOM    226  CD  PRO    28     -25.881 -13.151  15.962  1.00  0.00
ATOM    227  CG  PRO    28     -27.169 -13.939  15.745  1.00  0.00
ATOM    228  CB  PRO    28     -28.200 -12.922  16.336  1.00  0.00
ATOM    229  CA  PRO    28     -27.459 -12.280  17.563  1.00  0.00
ATOM    230  C   PRO    28     -28.060 -12.888  18.849  1.00  0.00
ATOM    231  O   PRO    28     -27.709 -14.031  19.087  1.00  0.00
ATOM    232  N   ARG    29     -28.939 -12.213  19.614  1.00  0.00
ATOM    233  CA  ARG    29     -29.808 -12.725  20.694  1.00  0.00
ATOM    234  CB  ARG    29     -31.073 -13.401  20.114  1.00  0.00
ATOM    235  CG  ARG    29     -32.024 -14.011  21.206  1.00  0.00
ATOM    236  CD  ARG    29     -31.713 -15.486  21.451  1.00  0.00
ATOM    237  NE  ARG    29     -32.543 -16.010  22.574  1.00  0.00
ATOM    238  CZ  ARG    29     -32.313 -15.836  23.854  1.00  0.00
ATOM    239  C   ARG    29     -28.914 -13.443  21.720  1.00  0.00
ATOM    240  O   ARG    29     -29.523 -13.669  22.759  1.00  0.00
ATOM    241  OXT ARG    29     -27.796 -13.843  21.402  1.00  0.00
TER
END
