# Supplementary material for: In silico approaches for predicting the half-life of natural and modified peptides in blood
Source: PLoS One. 2018 Jun 1;13(6):e0196829. doi: 10.1371/journal.pone.0196829 (PMC5983457; doi:10.1371/journal.pone.0196829)
Supplement: S3 File — (ZIP) [file pone.0196829.s009.zip › 3may2018_261_pdb_files/2126.pdb]

PFRMAT TS
TARGET pa2126
AUTHOR Raghava-GPS-serv
METHOD PEPSTR
MODEL  1  REFINED
PARENT N/A
ATOM      1  N   PHE     1       3.346 -10.232  13.091  1.00  0.00
ATOM      2  CA  PHE     1       2.452  -9.779  12.065  1.00  0.00
ATOM      3  CB  PHE     1       1.526 -10.856  11.466  1.00  0.00
ATOM      4  CG  PHE     1       0.752 -10.421  10.264  1.00  0.00
ATOM      5  CD1 PHE     1      -0.591 -10.025  10.233  1.00  0.00
ATOM      6  CE1 PHE     1      -1.231  -9.512   9.054  1.00  0.00
ATOM      7  CZ  PHE     1      -0.520  -9.438   7.906  1.00  0.00
ATOM      8  CE2 PHE     1       0.735 -10.042   7.855  1.00  0.00
ATOM      9  CD2 PHE     1       1.413 -10.522   9.007  1.00  0.00
ATOM     10  C   PHE     1       1.688  -8.555  12.596  1.00  0.00
ATOM     11  O   PHE     1       1.162  -8.578  13.705  1.00  0.00
ATOM     12  N   VAL     2       1.459  -7.576  11.668  1.00  0.00
ATOM     13  CA  VAL     2       0.519  -6.430  11.894  1.00  0.00
ATOM     14  CB  VAL     2       1.221  -5.174  12.302  1.00  0.00
ATOM     15  CG1 VAL     2       1.480  -5.255  13.832  1.00  0.00
ATOM     16  CG2 VAL     2       2.447  -4.846  11.476  1.00  0.00
ATOM     17  C   VAL     2      -0.349  -6.046  10.688  1.00  0.00
ATOM     18  O   VAL     2       0.246  -6.028   9.585  1.00  0.00
ATOM     19  N   PRO     3      -1.632  -5.714  10.842  1.00  0.00
ATOM     20  CD  PRO     3      -2.317  -5.646  12.124  1.00  0.00
ATOM     21  CG  PRO     3      -3.677  -4.907  11.812  1.00  0.00
ATOM     22  CB  PRO     3      -3.928  -5.354  10.380  1.00  0.00
ATOM     23  CA  PRO     3      -2.555  -5.337   9.802  1.00  0.00
ATOM     24  C   PRO     3      -2.151  -4.013   9.123  1.00  0.00
ATOM     25  O   PRO     3      -2.988  -3.269   8.613  1.00  0.00
ATOM     26  N   ILE     4      -0.899  -3.553   9.251  1.00  0.00
ATOM     27  CA  ILE     4      -0.491  -2.305   8.590  1.00  0.00
ATOM     28  CB  ILE     4      -0.410  -1.185   9.658  1.00  0.00
ATOM     29  CG2 ILE     4       0.802  -1.302  10.551  1.00  0.00
ATOM     30  CG1 ILE     4      -0.515   0.248   9.011  1.00  0.00
ATOM     31  CD1 ILE     4      -1.966   0.602   8.572  1.00  0.00
ATOM     32  C   ILE     4       0.738  -2.548   7.702  1.00  0.00
ATOM     33  O   ILE     4       1.538  -1.681   7.390  1.00  0.00
ATOM     34  N   PHE     5       0.932  -3.800   7.375  1.00  0.00
ATOM     35  CA  PHE     5       2.021  -4.246   6.549  1.00  0.00
ATOM     36  CB  PHE     5       2.037  -5.801   6.405  1.00  0.00
ATOM     37  CG  PHE     5       3.202  -6.349   5.548  1.00  0.00
ATOM     38  CD1 PHE     5       2.888  -6.937   4.345  1.00  0.00
ATOM     39  CE1 PHE     5       4.035  -7.253   3.543  1.00  0.00
ATOM     40  CZ  PHE     5       5.366  -7.186   4.031  1.00  0.00
ATOM     41  CE2 PHE     5       5.599  -6.715   5.265  1.00  0.00
ATOM     42  CD2 PHE     5       4.510  -6.256   6.023  1.00  0.00
ATOM     43  C   PHE     5       2.016  -3.670   5.101  1.00  0.00
ATOM     44  O   PHE     5       0.953  -3.567   4.527  1.00  0.00
ATOM     45  N   THR     6       3.145  -3.224   4.567  1.00  0.00
ATOM     46  CA  THR     6       3.380  -2.591   3.289  1.00  0.00
ATOM     47  CB  THR     6       4.798  -2.005   3.274  1.00  0.00
ATOM     48  CG2 THR     6       4.832  -0.833   2.326  1.00  0.00
ATOM     49  OG1 THR     6       5.238  -1.525   4.496  1.00  0.00
ATOM     50  C   THR     6       3.142  -3.459   2.067  1.00  0.00
ATOM     51  O   THR     6       4.013  -3.593   1.188  1.00  0.00
ATOM     52  N   TYR     7       1.982  -4.110   2.068  1.00  0.00
ATOM     53  CA  TYR     7       1.334  -4.635   0.842  1.00  0.00
ATOM     54  CB  TYR     7       1.500  -6.177   0.924  1.00  0.00
ATOM     55  CG  TYR     7       1.075  -6.998  -0.360  1.00  0.00
ATOM     56  CD1 TYR     7       0.093  -8.003  -0.271  1.00  0.00
ATOM     57  CE1 TYR     7      -0.200  -8.824  -1.402  1.00  0.00
ATOM     58  CZ  TYR     7       0.527  -8.554  -2.638  1.00  0.00
ATOM     59  CE2 TYR     7       1.452  -7.532  -2.695  1.00  0.00
ATOM     60  CD2 TYR     7       1.806  -6.815  -1.567  1.00  0.00
ATOM     61  C   TYR     7      -0.102  -4.190   0.875  1.00  0.00
ATOM     62  O   TYR     7      -0.268  -3.043   1.242  1.00  0.00
ATOM     63  N   GLY     8      -1.080  -4.978   0.423  1.00  0.00
ATOM     64  CA  GLY     8      -2.537  -4.718   0.488  1.00  0.00
ATOM     65  C   GLY     8      -3.109  -4.288   1.884  1.00  0.00
ATOM     66  O   GLY     8      -3.978  -3.408   1.969  1.00  0.00
ATOM     67  N   GLU     9      -2.479  -4.660   2.981  1.00  0.00
ATOM     68  CA  GLU     9      -2.775  -4.334   4.336  1.00  0.00
ATOM     69  CB  GLU     9      -1.846  -5.095   5.255  1.00  0.00
ATOM     70  CG  GLU     9      -2.099  -6.632   5.178  1.00  0.00
ATOM     71  CD  GLU     9      -3.478  -7.035   5.776  1.00  0.00
ATOM     72  OE1 GLU     9      -3.557  -7.068   7.059  1.00  0.00
ATOM     73  OE2 GLU     9      -4.427  -7.058   4.986  1.00  0.00
ATOM     74  C   GLU     9      -2.756  -2.804   4.652  1.00  0.00
ATOM     75  O   GLU     9      -3.733  -2.307   5.236  1.00  0.00
ATOM     76  N   LEU    10      -1.609  -2.196   4.442  1.00  0.00
ATOM     77  CA  LEU    10      -1.596  -0.758   4.351  1.00  0.00
ATOM     78  CB  LEU    10      -0.059  -0.403   4.236  1.00  0.00
ATOM     79  CG  LEU    10       0.335   1.117   4.106  1.00  0.00
ATOM     80  CD1 LEU    10       0.206   1.991   5.360  1.00  0.00
ATOM     81  CD2 LEU    10       1.749   1.247   3.484  1.00  0.00
ATOM     82  C   LEU    10      -2.424  -0.085   3.209  1.00  0.00
ATOM     83  O   LEU    10      -3.163   0.879   3.399  1.00  0.00
ATOM     84  N   GLN    11      -2.324  -0.658   2.004  1.00  0.00
ATOM     85  CA  GLN    11      -2.943  -0.226   0.774  1.00  0.00
ATOM     86  CB  GLN    11      -2.458  -0.998  -0.424  1.00  0.00
ATOM     87  CG  GLN    11      -1.137  -0.381  -1.011  1.00  0.00
ATOM     88  CD  GLN    11      -1.328   1.091  -1.465  1.00  0.00
ATOM     89  OE1 GLN    11      -1.235   1.966  -0.684  1.00  0.00
ATOM     90  NE2 GLN    11      -1.401   1.338  -2.728  1.00  0.00
ATOM     91  C   GLN    11      -4.490  -0.341   0.826  1.00  0.00
ATOM     92  O   GLN    11      -5.155   0.237  -0.020  1.00  0.00
ATOM     93  N   ARG    12      -4.940  -1.030   1.826  1.00  0.00
ATOM     94  CA  ARG    12      -6.376  -1.045   2.197  1.00  0.00
ATOM     95  CB  ARG    12      -6.526  -2.194   3.143  1.00  0.00
ATOM     96  CG  ARG    12      -7.673  -2.030   4.142  1.00  0.00
ATOM     97  CD  ARG    12      -7.711  -3.217   5.118  1.00  0.00
ATOM     98  NE  ARG    12      -6.440  -3.363   5.910  1.00  0.00
ATOM     99  CZ  ARG    12      -5.970  -4.475   6.370  1.00  0.00
ATOM    100  C   ARG    12      -6.833   0.323   2.793  1.00  0.00
ATOM    101  O   ARG    12      -7.990   0.665   2.603  1.00  0.00
ATOM    102  N   VAL    13      -5.877   1.106   3.342  1.00  0.00
ATOM    103  CA  VAL    13      -6.180   2.385   3.962  1.00  0.00
ATOM    104  CB  VAL    13      -5.563   2.652   5.395  1.00  0.00
ATOM    105  CG1 VAL    13      -5.994   3.948   6.042  1.00  0.00
ATOM    106  CG2 VAL    13      -5.728   1.437   6.353  1.00  0.00
ATOM    107  C   VAL    13      -5.683   3.490   3.039  1.00  0.00
ATOM    108  O   VAL    13      -6.521   4.221   2.437  1.00  0.00
ATOM    109  N   GLN    14      -4.332   3.551   2.781  1.00  0.00
ATOM    110  CA  GLN    14      -3.563   4.630   2.107  1.00  0.00
ATOM    111  CB  GLN    14      -2.062   4.165   1.979  1.00  0.00
ATOM    112  CG  GLN    14      -1.160   5.417   1.647  1.00  0.00
ATOM    113  CD  GLN    14      -1.219   5.740   0.215  1.00  0.00
ATOM    114  OE1 GLN    14      -1.389   6.887  -0.199  1.00  0.00
ATOM    115  NE2 GLN    14      -1.003   4.761  -0.653  1.00  0.00
ATOM    116  C   GLN    14      -4.102   5.125   0.731  1.00  0.00
ATOM    117  O   GLN    14      -4.361   6.261   0.419  1.00  0.00
ATOM    118  N   GLN    15      -4.378   4.210  -0.226  1.00  0.00
ATOM    119  CA  GLN    15      -4.967   4.430  -1.553  1.00  0.00
ATOM    120  CB  GLN    15      -4.407   3.370  -2.574  1.00  0.00
ATOM    121  CG  GLN    15      -3.828   4.071  -3.829  1.00  0.00
ATOM    122  CD  GLN    15      -2.509   4.776  -3.621  1.00  0.00
ATOM    123  OE1 GLN    15      -1.471   4.168  -3.386  1.00  0.00
ATOM    124  NE2 GLN    15      -2.536   6.072  -3.488  1.00  0.00
ATOM    125  C   GLN    15      -6.516   4.433  -1.516  1.00  0.00
ATOM    126  O   GLN    15      -7.071   4.460  -2.618  1.00  0.00
ATOM    127  N   ARG    16      -7.253   4.508  -0.415  1.00  0.00
ATOM    128  CA  ARG    16      -8.744   4.635  -0.333  1.00  0.00
ATOM    129  CB  ARG    16      -9.290   3.788   0.809  1.00  0.00
ATOM    130  CG  ARG    16     -10.657   3.150   0.438  1.00  0.00
ATOM    131  CD  ARG    16     -10.649   1.721  -0.103  1.00  0.00
ATOM    132  NE  ARG    16      -9.690   1.731  -1.330  1.00  0.00
ATOM    133  CZ  ARG    16      -8.427   1.295  -1.327  1.00  0.00
ATOM    134  C   ARG    16      -9.046   6.183  -0.302  1.00  0.00
ATOM    135  O   ARG    16      -9.999   6.637   0.311  1.00  0.00
ATOM    136  N   LYS    17      -8.289   6.926  -1.085  1.00  0.00
ATOM    137  CA  LYS    17      -8.239   8.406  -1.465  1.00  0.00
ATOM    138  CB  LYS    17      -6.974   9.180  -1.013  1.00  0.00
ATOM    139  CG  LYS    17      -6.566   9.255   0.463  1.00  0.00
ATOM    140  CD  LYS    17      -5.244  10.007   0.632  1.00  0.00
ATOM    141  CE  LYS    17      -4.027   9.167   0.704  1.00  0.00
ATOM    142  NZ  LYS    17      -3.568   8.722  -0.666  1.00  0.00
ATOM    143  C   LYS    17      -8.494   8.523  -2.976  1.00  0.00
ATOM    144  O   LYS    17      -9.483   9.163  -3.380  1.00  0.00
ATOM    145  N   GLU    18      -7.581   7.899  -3.798  1.00  0.00
ATOM    146  CA  GLU    18      -7.565   7.915  -5.271  1.00  0.00
ATOM    147  CB  GLU    18      -6.219   8.095  -5.784  1.00  0.00
ATOM    148  CG  GLU    18      -5.280   9.155  -5.251  1.00  0.00
ATOM    149  CD  GLU    18      -4.857   8.898  -3.784  1.00  0.00
ATOM    150  OE1 GLU    18      -4.716   9.792  -2.936  1.00  0.00
ATOM    151  OE2 GLU    18      -4.729   7.729  -3.474  1.00  0.00
ATOM    152  C   GLU    18      -8.490   6.699  -5.668  1.00  0.00
ATOM    153  O   GLU    18      -9.607   6.873  -6.194  1.00  0.00
ATOM    154  N   ALA    19      -8.072   5.473  -5.417  1.00  0.00
ATOM    155  CA  ALA    19      -8.835   4.219  -5.693  1.00  0.00
ATOM    156  CB  ALA    19      -7.858   3.100  -6.154  1.00  0.00
ATOM    157  C   ALA    19      -9.743   3.807  -4.507  1.00  0.00
ATOM    158  O   ALA    19      -9.610   2.698  -3.948  1.00  0.00
ATOM    159  N   LYS    20     -10.734   4.645  -4.247  1.00  0.00
ATOM    160  CA  LYS    20     -11.932   4.473  -3.374  1.00  0.00
ATOM    161  CB  LYS    20     -12.782   5.761  -3.351  1.00  0.00
ATOM    162  CG  LYS    20     -12.018   7.033  -2.849  1.00  0.00
ATOM    163  CD  LYS    20     -12.921   8.247  -3.276  1.00  0.00
ATOM    164  CE  LYS    20     -12.843   8.603  -4.808  1.00  0.00
ATOM    165  NZ  LYS    20     -11.524   8.781  -5.448  1.00  0.00
ATOM    166  C   LYS    20     -12.731   3.241  -3.548  1.00  0.00
ATOM    167  O   LYS    20     -12.673   2.304  -2.741  1.00  0.00
ATOM    168  N   LYS    21     -13.462   3.118  -4.740  1.00  0.00
ATOM    169  CA  LYS    21     -14.012   1.819  -5.082  1.00  0.00
ATOM    170  CB  LYS    21     -15.130   2.052  -6.130  1.00  0.00
ATOM    171  CG  LYS    21     -15.971   0.768  -6.525  1.00  0.00
ATOM    172  CD  LYS    21     -16.609   0.903  -7.912  1.00  0.00
ATOM    173  CE  LYS    21     -17.260  -0.415  -8.278  1.00  0.00
ATOM    174  NZ  LYS    21     -16.349  -1.583  -8.440  1.00  0.00
ATOM    175  C   LYS    21     -12.909   0.920  -5.594  1.00  0.00
ATOM    176  O   LYS    21     -12.131   1.390  -6.392  1.00  0.00
ATOM    177  N   PRO    22     -12.778  -0.404  -5.271  1.00  0.00
ATOM    178  CD  PRO    22     -13.094  -0.936  -3.913  1.00  0.00
ATOM    179  CG  PRO    22     -11.965  -1.895  -3.600  1.00  0.00
ATOM    180  CB  PRO    22     -11.587  -2.491  -4.931  1.00  0.00
ATOM    181  CA  PRO    22     -11.897  -1.370  -5.933  1.00  0.00
ATOM    182  C   PRO    22     -12.555  -1.842  -7.304  1.00  0.00
ATOM    183  O   PRO    22     -13.739  -1.539  -7.617  1.00  0.00
ATOM    184  N   PRO    23     -11.871  -2.593  -8.168  1.00  0.00
ATOM    185  CD  PRO    23     -10.474  -3.041  -7.963  1.00  0.00
ATOM    186  CG  PRO    23      -9.853  -3.066  -9.348  1.00  0.00
ATOM    187  CB  PRO    23     -11.094  -3.435 -10.213  1.00  0.00
ATOM    188  CA  PRO    23     -12.257  -2.733  -9.526  1.00  0.00
ATOM    189  C   PRO    23     -13.661  -3.363  -9.727  1.00  0.00
ATOM    190  O   PRO    23     -14.557  -2.867 -10.396  1.00  0.00
ATOM    191  N   ALA    24     -13.790  -4.590  -9.255  1.00  0.00
ATOM    192  CA  ALA    24     -15.013  -5.405  -9.186  1.00  0.00
ATOM    193  CB  ALA    24     -14.583  -6.824  -9.128  1.00  0.00
ATOM    194  C   ALA    24     -15.927  -5.000  -8.020  1.00  0.00
ATOM    195  O   ALA    24     -16.918  -4.339  -8.244  1.00  0.00
ATOM    196  N   LYS    25     -15.496  -5.153  -6.739  1.00  0.00
ATOM    197  CA  LYS    25     -16.291  -4.828  -5.575  1.00  0.00
ATOM    198  CB  LYS    25     -15.463  -5.174  -4.333  1.00  0.00
ATOM    199  CG  LYS    25     -16.063  -4.488  -3.107  1.00  0.00
ATOM    200  CD  LYS    25     -15.670  -5.156  -1.804  1.00  0.00
ATOM    201  CE  LYS    25     -15.867  -4.188  -0.609  1.00  0.00
ATOM    202  NZ  LYS    25     -17.316  -3.988  -0.282  1.00  0.00
ATOM    203  C   LYS    25     -16.866  -3.347  -5.533  1.00  0.00
ATOM    204  O   LYS    25     -16.087  -2.424  -5.690  1.00  0.00
ATOM    205  N   LEU    26     -18.145  -3.171  -5.190  1.00  0.00
ATOM    206  CA  LEU    26     -18.732  -1.875  -4.802  1.00  0.00
ATOM    207  CB  LEU    26     -20.185  -1.923  -5.316  1.00  0.00
ATOM    208  CG  LEU    26     -21.118  -0.696  -5.154  1.00  0.00
ATOM    209  CD1 LEU    26     -20.528   0.596  -5.789  1.00  0.00
ATOM    210  CD2 LEU    26     -22.460  -0.948  -5.838  1.00  0.00
ATOM    211  C   LEU    26     -18.550  -1.589  -3.302  1.00  0.00
ATOM    212  O   LEU    26     -18.519  -2.480  -2.481  1.00  0.00
ATOM    213  N   GLN    27     -18.232  -0.345  -2.982  1.00  0.00
ATOM    214  CA  GLN    27     -17.849   0.036  -1.605  1.00  0.00
ATOM    215  CB  GLN    27     -16.320  -0.039  -1.442  1.00  0.00
ATOM    216  CG  GLN    27     -15.825   0.155   0.010  1.00  0.00
ATOM    217  CD  GLN    27     -16.689  -0.550   1.064  1.00  0.00
ATOM    218  OE1 GLN    27     -16.858  -1.766   1.060  1.00  0.00
ATOM    219  NE2 GLN    27     -17.139   0.157   2.071  1.00  0.00
ATOM    220  C   GLN    27     -18.263   1.456  -1.382  1.00  0.00
ATOM    221  O   GLN    27     -17.750   2.395  -2.038  1.00  0.00
ATOM    222  N   PRO    28     -19.082   1.700  -0.376  1.00  0.00
ATOM    223  CD  PRO    28     -20.047   0.785   0.238  1.00  0.00
ATOM    224  CG  PRO    28     -21.128   1.629   0.894  1.00  0.00
ATOM    225  CB  PRO    28     -20.488   3.016   1.124  1.00  0.00
ATOM    226  CA  PRO    28     -19.348   3.060   0.027  1.00  0.00
ATOM    227  C   PRO    28     -18.125   3.737   0.550  1.00  0.00
ATOM    228  O   PRO    28     -17.265   3.077   1.136  1.00  0.00
ATOM    229  N   ARG    29     -18.029   5.016   0.344  1.00  0.00
ATOM    230  CA  ARG    29     -16.790   5.771   0.705  1.00  0.00
ATOM    231  CB  ARG    29     -16.957   6.429   2.112  1.00  0.00
ATOM    232  CG  ARG    29     -15.796   7.273   2.550  1.00  0.00
ATOM    233  CD  ARG    29     -14.711   6.477   3.371  1.00  0.00
ATOM    234  NE  ARG    29     -13.533   7.404   3.764  1.00  0.00
ATOM    235  CZ  ARG    29     -12.522   7.590   2.986  1.00  0.00
ATOM    236  C   ARG    29     -15.446   5.007   0.415  1.00  0.00
ATOM    237  O   ARG    29     -14.382   5.590   0.360  1.00  0.00
ATOM    238  OXT ARG    29     -15.415   3.778   0.411  1.00  0.00
TER
END
