# Supplementary material for: In silico approaches for predicting the half-life of natural and modified peptides in blood
Source: PLoS One. 2018 Jun 1;13(6):e0196829. doi: 10.1371/journal.pone.0196829 (PMC5983457; doi:10.1371/journal.pone.0196829)
Supplement: S3 File — (ZIP) [file pone.0196829.s009.zip › 3may2018_261_pdb_files/2127.pdb]

PFRMAT TS
TARGET 
AUTHOR Raghava-GPS-serv
METHOD PEPSTR
MODEL  1  REFINED
PARENT N/A
ATOM      1  N   PHE     1     -14.632 -16.922  -0.120  1.00  0.00
ATOM      2  CA  PHE     1     -13.398 -16.799  -0.880  1.00  0.00
ATOM      3  CB  PHE     1     -13.514 -17.769  -2.090  1.00  0.00
ATOM      4  CG  PHE     1     -12.228 -18.126  -2.752  1.00  0.00
ATOM      5  CD1 PHE     1     -11.878 -17.578  -4.007  1.00  0.00
ATOM      6  CE1 PHE     1     -10.797 -18.175  -4.769  1.00  0.00
ATOM      7  CZ  PHE     1     -10.116 -19.311  -4.264  1.00  0.00
ATOM      8  CE2 PHE     1     -10.563 -19.881  -3.054  1.00  0.00
ATOM      9  CD2 PHE     1     -11.539 -19.254  -2.289  1.00  0.00
ATOM     10  C   PHE     1     -13.276 -15.344  -1.334  1.00  0.00
ATOM     11  O   PHE     1     -14.211 -14.544  -1.373  1.00  0.00
ATOM     12  N   VAL     2     -12.049 -15.013  -1.824  1.00  0.00
ATOM     13  CA  VAL     2     -11.712 -13.958  -2.771  1.00  0.00
ATOM     14  CB  VAL     2     -11.138 -12.678  -2.058  1.00  0.00
ATOM     15  CG1 VAL     2     -11.031 -11.607  -3.080  1.00  0.00
ATOM     16  CG2 VAL     2     -12.057 -12.222  -0.956  1.00  0.00
ATOM     17  C   VAL     2     -10.539 -14.443  -3.619  1.00  0.00
ATOM     18  O   VAL     2      -9.714 -15.146  -2.977  1.00  0.00
ATOM     19  N   PRO     3     -10.426 -14.245  -4.950  1.00  0.00
ATOM     20  CD  PRO     3     -11.527 -13.859  -5.768  1.00  0.00
ATOM     21  CG  PRO     3     -11.022 -13.909  -7.296  1.00  0.00
ATOM     22  CB  PRO     3     -10.052 -15.075  -7.199  1.00  0.00
ATOM     23  CA  PRO     3      -9.438 -14.953  -5.775  1.00  0.00
ATOM     24  C   PRO     3      -8.114 -14.190  -5.852  1.00  0.00
ATOM     25  O   PRO     3      -8.219 -12.956  -5.991  1.00  0.00
ATOM     26  N   ILE     4      -6.971 -14.863  -5.656  1.00  0.00
ATOM     27  CA  ILE     4      -5.585 -14.280  -5.679  1.00  0.00
ATOM     28  CB  ILE     4      -5.455 -13.152  -4.581  1.00  0.00
ATOM     29  CG2 ILE     4      -5.790 -13.607  -3.123  1.00  0.00
ATOM     30  CG1 ILE     4      -4.103 -12.382  -4.527  1.00  0.00
ATOM     31  CD1 ILE     4      -4.187 -11.128  -3.642  1.00  0.00
ATOM     32  C   ILE     4      -4.573 -15.357  -5.468  1.00  0.00
ATOM     33  O   ILE     4      -4.896 -16.364  -4.846  1.00  0.00
ATOM     34  N   PHE     5      -3.421 -15.187  -6.051  1.00  0.00
ATOM     35  CA  PHE     5      -2.254 -16.069  -5.924  1.00  0.00
ATOM     36  CB  PHE     5      -1.163 -15.708  -6.948  1.00  0.00
ATOM     37  CG  PHE     5       0.271 -16.234  -6.816  1.00  0.00
ATOM     38  CD1 PHE     5       1.273 -15.448  -6.211  1.00  0.00
ATOM     39  CE1 PHE     5       2.639 -15.812  -6.128  1.00  0.00
ATOM     40  CZ  PHE     5       2.947 -17.024  -6.840  1.00  0.00
ATOM     41  CE2 PHE     5       1.991 -17.895  -7.348  1.00  0.00
ATOM     42  CD2 PHE     5       0.604 -17.448  -7.382  1.00  0.00
ATOM     43  C   PHE     5      -1.685 -16.115  -4.467  1.00  0.00
ATOM     44  O   PHE     5      -1.379 -15.088  -3.864  1.00  0.00
ATOM     45  N   THR     6      -1.485 -17.327  -3.920  1.00  0.00
ATOM     46  CA  THR     6      -1.042 -17.526  -2.527  1.00  0.00
ATOM     47  CB  THR     6      -2.302 -17.518  -1.561  1.00  0.00
ATOM     48  CG2 THR     6      -3.005 -16.164  -1.429  1.00  0.00
ATOM     49  OG1 THR     6      -3.291 -18.470  -2.011  1.00  0.00
ATOM     50  C   THR     6      -0.380 -18.905  -2.249  1.00  0.00
ATOM     51  O   THR     6      -1.087 -19.945  -2.102  1.00  0.00
ATOM     52  N   TYR     7       0.958 -18.989  -2.239  1.00  0.00
ATOM     53  CA  TYR     7       1.782 -20.135  -1.951  1.00  0.00
ATOM     54  CB  TYR     7       3.144 -20.086  -2.703  1.00  0.00
ATOM     55  CG  TYR     7       3.900 -21.347  -2.404  1.00  0.00
ATOM     56  CD1 TYR     7       5.087 -21.208  -1.684  1.00  0.00
ATOM     57  CE1 TYR     7       5.870 -22.372  -1.532  1.00  0.00
ATOM     58  CZ  TYR     7       5.432 -23.621  -1.997  1.00  0.00
ATOM     59  CE2 TYR     7       4.308 -23.671  -2.908  1.00  0.00
ATOM     60  CD2 TYR     7       3.488 -22.536  -3.077  1.00  0.00
ATOM     61  C   TYR     7       1.809 -20.378  -0.395  1.00  0.00
ATOM     62  O   TYR     7       1.780 -19.375   0.342  1.00  0.00
ATOM     63  N   GLY     8       1.806 -21.647   0.028  1.00  0.00
ATOM     64  CA  GLY     8       1.904 -22.005   1.403  1.00  0.00
ATOM     65  C   GLY     8       1.799 -23.488   1.450  1.00  0.00
ATOM     66  O   GLY     8       2.639 -24.252   1.014  1.00  0.00
ATOM     67  N   GLU     9       0.743 -24.013   2.112  1.00  0.00
ATOM     68  CA  GLU     9       0.525 -25.409   2.504  1.00  0.00
ATOM     69  CB  GLU     9       1.501 -25.521   3.778  1.00  0.00
ATOM     70  CG  GLU     9       1.415 -24.486   4.874  1.00  0.00
ATOM     71  CD  GLU     9      -0.026 -24.487   5.411  1.00  0.00
ATOM     72  OE1 GLU     9      -0.424 -25.350   6.231  1.00  0.00
ATOM     73  OE2 GLU     9      -0.799 -23.648   4.901  1.00  0.00
ATOM     74  C   GLU     9      -0.942 -25.749   2.846  1.00  0.00
ATOM     75  O   GLU     9      -1.872 -25.175   2.252  1.00  0.00
ATOM     76  N   LEU    10      -1.205 -26.774   3.723  1.00  0.00
ATOM     77  CA  LEU    10      -2.506 -27.401   4.027  1.00  0.00
ATOM     78  CB  LEU    10      -2.301 -28.489   5.144  1.00  0.00
ATOM     79  CG  LEU    10      -3.488 -29.203   5.779  1.00  0.00
ATOM     80  CD1 LEU    10      -4.172 -30.145   4.752  1.00  0.00
ATOM     81  CD2 LEU    10      -3.120 -30.026   7.046  1.00  0.00
ATOM     82  C   LEU    10      -3.509 -26.395   4.589  1.00  0.00
ATOM     83  O   LEU    10      -4.698 -26.370   4.287  1.00  0.00
ATOM     84  N   ORN    11      -3.068 -25.508   5.512  1.00  0.00
ATOM     85  CA  ORN    11      -3.928 -24.407   6.019  1.00  0.00
ATOM     86  CB  ORN    11      -3.228 -23.777   7.247  1.00  0.00
ATOM     87  CG  ORN    11      -4.125 -22.659   7.948  1.00  0.00
ATOM     88  CD  ORN    11      -5.435 -23.174   8.569  1.00  0.00
ATOM     89  NE  ORN    11      -6.549 -22.827   7.717  1.00  0.00
ATOM     90  C   ORN    11      -4.317 -23.302   4.959  1.00  0.00
ATOM     91  O   ORN    11      -5.507 -22.975   4.890  1.00  0.00
ATOM     92  N   ARG    12      -3.479 -22.996   3.996  1.00  0.00
ATOM     93  CA  ARG    12      -3.877 -22.245   2.790  1.00  0.00
ATOM     94  CB  ARG    12      -2.700 -21.708   1.915  1.00  0.00
ATOM     95  CG  ARG    12      -1.593 -21.027   2.753  1.00  0.00
ATOM     96  CD  ARG    12      -0.883 -19.964   1.920  1.00  0.00
ATOM     97  NE  ARG    12      -1.638 -18.652   1.935  1.00  0.00
ATOM     98  CZ  ARG    12      -1.010 -17.451   1.892  1.00  0.00
ATOM     99  C   ARG    12      -4.911 -22.988   1.932  1.00  0.00
ATOM    100  O   ARG    12      -5.818 -22.272   1.442  1.00  0.00
ATOM    101  N   VAL    13      -4.834 -24.305   1.707  1.00  0.00
ATOM    102  CA  VAL    13      -5.925 -25.112   1.181  1.00  0.00
ATOM    103  CB  VAL    13      -5.412 -26.580   0.871  1.00  0.00
ATOM    104  CG1 VAL    13      -6.528 -27.318   0.126  1.00  0.00
ATOM    105  CG2 VAL    13      -4.117 -26.726   0.130  1.00  0.00
ATOM    106  C   VAL    13      -7.114 -25.158   2.109  1.00  0.00
ATOM    107  O   VAL    13      -8.218 -25.130   1.639  1.00  0.00
ATOM    108  N   GLN    14      -6.964 -25.157   3.349  1.00  0.00
ATOM    109  CA  GLN    14      -8.024 -25.353   4.328  1.00  0.00
ATOM    110  CB  GLN    14      -7.508 -26.361   5.446  1.00  0.00
ATOM    111  CG  GLN    14      -8.595 -26.687   6.437  1.00  0.00
ATOM    112  CD  GLN    14      -8.735 -25.773   7.624  1.00  0.00
ATOM    113  OE1 GLN    14      -7.769 -25.225   8.152  1.00  0.00
ATOM    114  NE2 GLN    14      -9.914 -25.607   8.110  1.00  0.00
ATOM    115  C   GLN    14      -8.542 -23.941   4.756  1.00  0.00
ATOM    116  O   GLN    14      -8.860 -23.672   5.926  1.00  0.00
ATOM    117  N   GLN    15      -8.511 -22.949   3.839  1.00  0.00
ATOM    118  CA  GLN    15      -9.190 -21.669   3.933  1.00  0.00
ATOM    119  CB  GLN    15      -8.510 -20.674   4.890  1.00  0.00
ATOM    120  CG  GLN    15      -7.298 -19.930   4.397  1.00  0.00
ATOM    121  CD  GLN    15      -6.246 -19.678   5.496  1.00  0.00
ATOM    122  OE1 GLN    15      -6.306 -20.263   6.545  1.00  0.00
ATOM    123  NE2 GLN    15      -5.244 -18.837   5.286  1.00  0.00
ATOM    124  C   GLN    15      -9.448 -20.991   2.567  1.00  0.00
ATOM    125  O   GLN    15     -10.434 -20.254   2.434  1.00  0.00
ATOM    126  N   ARG    16      -8.559 -21.299   1.581  1.00  0.00
ATOM    127  CA  ARG    16      -8.833 -20.831   0.216  1.00  0.00
ATOM    128  CB  ARG    16      -8.272 -19.341   0.058  1.00  0.00
ATOM    129  CG  ARG    16      -9.077 -18.190   0.747  1.00  0.00
ATOM    130  CD  ARG    16      -8.349 -16.818   0.342  1.00  0.00
ATOM    131  NE  ARG    16      -8.052 -16.522  -1.124  1.00  0.00
ATOM    132  CZ  ARG    16      -6.962 -16.883  -1.841  1.00  0.00
ATOM    133  C   ARG    16      -8.116 -21.778  -0.825  1.00  0.00
ATOM    134  O   ARG    16      -8.824 -22.577  -1.453  1.00  0.00
ATOM    135  N   LYS    17      -6.807 -21.613  -1.062  1.00  0.00
ATOM    136  CA  LYS    17      -5.937 -22.526  -1.873  1.00  0.00
ATOM    137  CB  LYS    17      -6.269 -22.542  -3.306  1.00  0.00
ATOM    138  CG  LYS    17      -6.426 -21.188  -4.122  1.00  0.00
ATOM    139  CD  LYS    17      -5.187 -20.389  -4.302  1.00  0.00
ATOM    140  CE  LYS    17      -5.360 -19.149  -5.209  1.00  0.00
ATOM    141  NZ  LYS    17      -5.538 -19.594  -6.612  1.00  0.00
ATOM    142  C   LYS    17      -4.429 -22.304  -1.671  1.00  0.00
ATOM    143  O   LYS    17      -3.955 -21.207  -1.314  1.00  0.00
ATOM    144  N   ASN    18      -3.615 -23.324  -1.777  1.00  0.00
ATOM    145  CA  ASN    18      -2.255 -23.147  -1.976  1.00  0.00
ATOM    146  CB  ASN    18      -1.500 -24.287  -1.328  1.00  0.00
ATOM    147  CG  ASN    18      -0.043 -24.319  -1.707  1.00  0.00
ATOM    148  OD1 ASN    18       0.547 -23.271  -1.769  1.00  0.00
ATOM    149  ND2 ASN    18       0.524 -25.460  -1.851  1.00  0.00
ATOM    150  C   ASN    18      -2.036 -23.242  -3.514  1.00  0.00
ATOM    151  O   ASN    18      -2.414 -24.119  -4.272  1.00  0.00
ATOM    152  N   SER    19      -1.176 -22.382  -4.046  1.00  0.00
ATOM    153  CA  SER    19      -1.163 -22.111  -5.527  1.00  0.00
ATOM    154  CB  SER    19      -0.369 -20.906  -5.957  1.00  0.00
ATOM    155  OG  SER    19      -1.156 -19.725  -5.971  1.00  0.00
ATOM    156  C   SER    19      -0.695 -23.241  -6.436  1.00  0.00
ATOM    157  O   SER    19       0.154 -24.048  -6.048  1.00  0.00
ATOM    158  N   LYS    20      -1.257 -23.304  -7.663  1.00  0.00
ATOM    159  CA  LYS    20      -0.992 -24.281  -8.736  1.00  0.00
ATOM    160  CB  LYS    20      -2.176 -25.208  -8.831  1.00  0.00
ATOM    161  CG  LYS    20      -2.410 -26.065  -7.547  1.00  0.00
ATOM    162  CD  LYS    20      -1.320 -27.161  -7.309  1.00  0.00
ATOM    163  CE  LYS    20      -1.370 -27.585  -5.804  1.00  0.00
ATOM    164  NZ  LYS    20      -0.868 -26.499  -4.888  1.00  0.00
ATOM    165  C   LYS    20      -0.577 -23.762 -10.114  1.00  0.00
ATOM    166  O   LYS    20      -0.164 -24.525 -11.003  1.00  0.00
ATOM    167  N   LYS    21      -0.638 -22.434 -10.313  1.00  0.00
ATOM    168  CA  LYS    21       0.368 -21.574 -10.929  1.00  0.00
ATOM    169  CB  LYS    21      -0.043 -20.113 -10.928  1.00  0.00
ATOM    170  CG  LYS    21       0.927 -19.079 -11.658  1.00  0.00
ATOM    171  CD  LYS    21       1.069 -19.296 -13.163  1.00  0.00
ATOM    172  CE  LYS    21       2.185 -18.408 -13.782  1.00  0.00
ATOM    173  NZ  LYS    21       3.502 -19.036 -13.803  1.00  0.00
ATOM    174  C   LYS    21       1.720 -21.731 -10.302  1.00  0.00
ATOM    175  O   LYS    21       1.913 -21.279  -9.141  1.00  0.00
ATOM    176  N   PRO    22       2.755 -22.158 -11.047  1.00  0.00
ATOM    177  CD  PRO    22       2.661 -22.730 -12.392  1.00  0.00
ATOM    178  CG  PRO    22       4.025 -23.495 -12.575  1.00  0.00
ATOM    179  CB  PRO    22       4.986 -22.603 -11.876  1.00  0.00
ATOM    180  CA  PRO    22       4.220 -22.064 -10.720  1.00  0.00
ATOM    181  C   PRO    22       4.640 -20.565 -10.480  1.00  0.00
ATOM    182  O   PRO    22       4.157 -19.734 -11.197  1.00  0.00
ATOM    183  N   PRO    23       5.478 -20.205  -9.483  1.00  0.00
ATOM    184  CD  PRO    23       6.032 -21.105  -8.493  1.00  0.00
ATOM    185  CG  PRO    23       7.158 -20.297  -7.687  1.00  0.00
ATOM    186  CB  PRO    23       6.701 -18.834  -7.875  1.00  0.00
ATOM    187  CA  PRO    23       5.766 -18.790  -9.081  1.00  0.00
ATOM    188  C   PRO    23       6.196 -17.917 -10.268  1.00  0.00
ATOM    189  O   PRO    23       5.899 -16.692 -10.278  1.00  0.00
ATOM    190  N   ALA    24       6.979 -18.466 -11.234  1.00  0.00
ATOM    191  CA  ALA    24       7.464 -17.671 -12.456  1.00  0.00
ATOM    192  CB  ALA    24       8.956 -17.328 -12.385  1.00  0.00
ATOM    193  C   ALA    24       6.898 -18.401 -13.721  1.00  0.00
ATOM    194  O   ALA    24       6.078 -17.815 -14.430  1.00  0.00
ATOM    195  N   LYS    25       7.272 -19.692 -13.957  1.00  0.00
ATOM    196  CA  LYS    25       7.093 -20.395 -15.235  1.00  0.00
ATOM    197  CB  LYS    25       7.984 -19.748 -16.351  1.00  0.00
ATOM    198  CG  LYS    25       7.456 -20.220 -17.681  1.00  0.00
ATOM    199  CD  LYS    25       8.452 -20.799 -18.705  1.00  0.00
ATOM    200  CE  LYS    25       8.772 -22.256 -18.312  1.00  0.00
ATOM    201  NZ  LYS    25       9.852 -22.534 -17.365  1.00  0.00
ATOM    202  C   LYS    25       7.460 -21.849 -15.024  1.00  0.00
ATOM    203  O   LYS    25       8.636 -22.078 -14.813  1.00  0.00
ATOM    204  N   LEU    26       6.546 -22.815 -15.194  1.00  0.00
ATOM    205  CA  LEU    26       6.704 -24.282 -14.943  1.00  0.00
ATOM    206  CB  LEU    26       5.600 -25.053 -15.774  1.00  0.00
ATOM    207  CG  LEU    26       5.211 -26.560 -15.299  1.00  0.00
ATOM    208  CD1 LEU    26       3.919 -26.998 -16.107  1.00  0.00
ATOM    209  CD2 LEU    26       6.444 -27.468 -15.431  1.00  0.00
ATOM    210  C   LEU    26       8.109 -24.834 -15.314  1.00  0.00
ATOM    211  O   LEU    26       8.442 -24.743 -16.497  1.00  0.00
ATOM    212  N   GLN    27       8.865 -25.275 -14.385  1.00  0.00
ATOM    213  CA  GLN    27      10.155 -25.936 -14.559  1.00  0.00
ATOM    214  CB  GLN    27      11.243 -24.809 -14.587  1.00  0.00
ATOM    215  CG  GLN    27      12.658 -25.370 -14.972  1.00  0.00
ATOM    216  CD  GLN    27      12.607 -25.766 -16.408  1.00  0.00
ATOM    217  OE1 GLN    27      12.612 -26.920 -16.789  1.00  0.00
ATOM    218  NE2 GLN    27      12.665 -24.873 -17.362  1.00  0.00
ATOM    219  C   GLN    27      10.353 -26.889 -13.398  1.00  0.00
ATOM    220  O   GLN    27      10.025 -26.441 -12.323  1.00  0.00
ATOM    221  N   PRO    28      10.791 -28.189 -13.494  1.00  0.00
ATOM    222  CD  PRO    28      10.871 -29.004 -14.723  1.00  0.00
ATOM    223  CG  PRO    28      11.622 -30.306 -14.354  1.00  0.00
ATOM    224  CB  PRO    28      11.259 -30.417 -12.820  1.00  0.00
ATOM    225  CA  PRO    28      11.182 -28.978 -12.314  1.00  0.00
ATOM    226  C   PRO    28      12.443 -28.391 -11.670  1.00  0.00
ATOM    227  O   PRO    28      13.545 -29.016 -11.629  1.00  0.00
ATOM    228  N   ARG    29      12.347 -27.154 -11.137  1.00  0.00
ATOM    229  CA  ARG    29      13.488 -26.353 -10.770  1.00  0.00
ATOM    230  CB  ARG    29      13.010 -24.898 -10.657  1.00  0.00
ATOM    231  CG  ARG    29      14.045 -23.754 -10.732  1.00  0.00
ATOM    232  CD  ARG    29      13.305 -22.397 -10.539  1.00  0.00
ATOM    233  NE  ARG    29      12.175 -22.029 -11.408  1.00  0.00
ATOM    234  CZ  ARG    29      12.320 -21.473 -12.654  1.00  0.00
ATOM    235  C   ARG    29      14.101 -26.891  -9.409  1.00  0.00
ATOM    236  O   ARG    29      14.956 -26.219  -8.806  1.00  0.00
ATOM    237  OXT ARG    29      13.774 -27.991  -8.970  1.00  0.00
TER
END
