# Supplementary material for: In silico approaches for predicting the half-life of natural and modified peptides in blood
Source: PLoS One. 2018 Jun 1;13(6):e0196829. doi: 10.1371/journal.pone.0196829 (PMC5983457; doi:10.1371/journal.pone.0196829)
Supplement: S3 File — (ZIP) [file pone.0196829.s009.zip › 3may2018_261_pdb_files/2128.pdb]

PFRMAT TS
TARGET pa2128
AUTHOR Raghava-GPS-serv
METHOD PEPSTR
MODEL  1  REFINED
PARENT N/A
ATOM      1  N   PHE     1      -4.471 -25.816  15.131  1.00  0.00
ATOM      2  CA  PHE     1      -5.096 -24.486  15.022  1.00  0.00
ATOM      3  CB  PHE     1      -5.481 -24.098  13.538  1.00  0.00
ATOM      4  CG  PHE     1      -5.865 -22.654  13.256  1.00  0.00
ATOM      5  CD1 PHE     1      -7.206 -22.259  13.213  1.00  0.00
ATOM      6  CE1 PHE     1      -7.526 -20.928  13.097  1.00  0.00
ATOM      7  CZ  PHE     1      -6.531 -19.950  12.788  1.00  0.00
ATOM      8  CE2 PHE     1      -5.189 -20.369  12.809  1.00  0.00
ATOM      9  CD2 PHE     1      -4.839 -21.721  13.032  1.00  0.00
ATOM     10  C   PHE     1      -6.234 -24.318  16.114  1.00  0.00
ATOM     11  O   PHE     1      -6.826 -23.210  16.198  1.00  0.00
ATOM     12  N   VAL     2      -6.549 -25.297  16.931  1.00  0.00
ATOM     13  CA  VAL     2      -7.459 -25.185  18.106  1.00  0.00
ATOM     14  CB  VAL     2      -8.842 -25.793  17.929  1.00  0.00
ATOM     15  CG1 VAL     2      -9.994 -25.227  18.780  1.00  0.00
ATOM     16  CG2 VAL     2      -9.237 -25.761  16.496  1.00  0.00
ATOM     17  C   VAL     2      -6.682 -25.448  19.438  1.00  0.00
ATOM     18  O   VAL     2      -6.908 -24.695  20.342  1.00  0.00
ATOM     19  N   PRO     3      -5.856 -26.475  19.579  1.00  0.00
ATOM     20  CD  PRO     3      -5.736 -27.607  18.716  1.00  0.00
ATOM     21  CG  PRO     3      -4.731 -28.607  19.316  1.00  0.00
ATOM     22  CB  PRO     3      -4.740 -28.228  20.790  1.00  0.00
ATOM     23  CA  PRO     3      -5.056 -26.714  20.780  1.00  0.00
ATOM     24  C   PRO     3      -3.770 -25.797  20.814  1.00  0.00
ATOM     25  O   PRO     3      -3.616 -25.014  21.687  1.00  0.00
ATOM     26  N   ILE     4      -2.897 -25.921  19.777  1.00  0.00
ATOM     27  CA  ILE     4      -1.776 -25.082  19.393  1.00  0.00
ATOM     28  CB  ILE     4      -0.462 -25.759  19.816  1.00  0.00
ATOM     29  CG2 ILE     4      -0.281 -25.739  21.360  1.00  0.00
ATOM     30  CG1 ILE     4      -0.184 -27.213  19.387  1.00  0.00
ATOM     31  CD1 ILE     4       1.309 -27.755  19.359  1.00  0.00
ATOM     32  C   ILE     4      -1.674 -24.921  17.804  1.00  0.00
ATOM     33  O   ILE     4      -2.453 -25.544  17.072  1.00  0.00
ATOM     34  N   PHE     5      -0.788 -24.084  17.335  1.00  0.00
ATOM     35  CA  PHE     5      -0.252 -23.988  15.886  1.00  0.00
ATOM     36  CB  PHE     5      -1.129 -22.994  15.120  1.00  0.00
ATOM     37  CG  PHE     5      -1.031 -23.001  13.631  1.00  0.00
ATOM     38  CD1 PHE     5      -0.194 -22.021  12.994  1.00  0.00
ATOM     39  CE1 PHE     5      -0.065 -22.081  11.604  1.00  0.00
ATOM     40  CZ  PHE     5      -0.623 -23.101  10.817  1.00  0.00
ATOM     41  CE2 PHE     5      -1.360 -24.132  11.475  1.00  0.00
ATOM     42  CD2 PHE     5      -1.604 -24.053  12.867  1.00  0.00
ATOM     43  C   PHE     5       1.242 -23.765  15.896  1.00  0.00
ATOM     44  O   PHE     5       1.985 -23.655  16.883  1.00  0.00
ATOM     45  N   THR     6       1.827 -23.891  14.649  1.00  0.00
ATOM     46  CA  THR     6       3.245 -24.117  14.523  1.00  0.00
ATOM     47  CB  THR     6       3.591 -24.822  13.164  1.00  0.00
ATOM     48  CG2 THR     6       3.089 -26.212  13.228  1.00  0.00
ATOM     49  OG1 THR     6       3.047 -24.224  12.078  1.00  0.00
ATOM     50  C   THR     6       4.099 -22.830  14.706  1.00  0.00
ATOM     51  O   THR     6       5.199 -22.795  14.273  1.00  0.00
ATOM     52  N   TYR     7       3.501 -21.682  15.144  1.00  0.00
ATOM     53  CA  TYR     7       4.154 -20.407  15.298  1.00  0.00
ATOM     54  CB  TYR     7       3.908 -19.635  14.001  1.00  0.00
ATOM     55  CG  TYR     7       4.744 -18.366  13.798  1.00  0.00
ATOM     56  CD1 TYR     7       4.160 -17.057  13.951  1.00  0.00
ATOM     57  CE1 TYR     7       4.956 -15.907  13.969  1.00  0.00
ATOM     58  CZ  TYR     7       6.343 -15.980  13.635  1.00  0.00
ATOM     59  CE2 TYR     7       6.937 -17.186  13.441  1.00  0.00
ATOM     60  CD2 TYR     7       6.164 -18.397  13.525  1.00  0.00
ATOM     61  C   TYR     7       3.625 -19.646  16.460  1.00  0.00
ATOM     62  O   TYR     7       2.711 -20.168  17.163  1.00  0.00
ATOM     63  N   GLY     8       4.303 -18.530  16.833  1.00  0.00
ATOM     64  CA  GLY     8       3.948 -17.638  17.959  1.00  0.00
ATOM     65  C   GLY     8       2.416 -17.173  17.938  1.00  0.00
ATOM     66  O   GLY     8       1.896 -16.716  19.002  1.00  0.00
ATOM     67  N   GLU     9       1.713 -17.405  16.844  1.00  0.00
ATOM     68  CA  GLU     9       0.223 -17.622  16.761  1.00  0.00
ATOM     69  CB  GLU     9      -0.092 -18.328  15.451  1.00  0.00
ATOM     70  CG  GLU     9      -1.448 -19.087  15.373  1.00  0.00
ATOM     71  CD  GLU     9      -2.663 -18.183  15.462  1.00  0.00
ATOM     72  OE1 GLU     9      -3.782 -18.730  15.386  1.00  0.00
ATOM     73  OE2 GLU     9      -2.631 -17.005  15.674  1.00  0.00
ATOM     74  C   GLU     9      -0.293 -18.407  18.028  1.00  0.00
ATOM     75  O   GLU     9      -1.385 -18.057  18.462  1.00  0.00
ATOM     76  N   LEU    10       0.468 -19.384  18.641  1.00  0.00
ATOM     77  CA  LEU    10       0.292 -20.081  19.958  1.00  0.00
ATOM     78  CB  LEU    10       1.741 -20.501  20.486  1.00  0.00
ATOM     79  CG  LEU    10       1.698 -21.170  21.859  1.00  0.00
ATOM     80  CD1 LEU    10       0.555 -22.143  22.125  1.00  0.00
ATOM     81  CD2 LEU    10       2.985 -21.851  22.100  1.00  0.00
ATOM     82  C   LEU    10      -0.382 -19.218  21.069  1.00  0.00
ATOM     83  O   LEU    10      -1.482 -19.540  21.552  1.00  0.00
ATOM     84  N   GLN    11       0.085 -17.950  21.282  1.00  0.00
ATOM     85  CA  GLN    11      -0.589 -16.952  22.120  1.00  0.00
ATOM     86  CB  GLN    11       0.236 -15.658  22.226  1.00  0.00
ATOM     87  CG  GLN    11      -0.304 -14.780  23.421  1.00  0.00
ATOM     88  CD  GLN    11      -0.864 -13.401  23.011  1.00  0.00
ATOM     89  OE1 GLN    11      -2.031 -13.069  23.197  1.00  0.00
ATOM     90  NE2 GLN    11      -0.067 -12.541  22.334  1.00  0.00
ATOM     91  C   GLN    11      -2.083 -16.718  21.715  1.00  0.00
ATOM     92  O   GLN    11      -2.990 -16.739  22.541  1.00  0.00
ATOM     93  N   ARG    12      -2.337 -16.438  20.447  1.00  0.00
ATOM     94  CA  ARG    12      -3.683 -16.146  19.887  1.00  0.00
ATOM     95  CB  ARG    12      -3.461 -15.243  18.705  1.00  0.00
ATOM     96  CG  ARG    12      -4.675 -14.825  17.880  1.00  0.00
ATOM     97  CD  ARG    12      -4.202 -14.110  16.562  1.00  0.00
ATOM     98  NE  ARG    12      -5.268 -14.203  15.492  1.00  0.00
ATOM     99  CZ  ARG    12      -5.371 -14.952  14.411  1.00  0.00
ATOM    100  C   ARG    12      -4.486 -17.489  19.778  1.00  0.00
ATOM    101  O   ARG    12      -5.745 -17.444  19.875  1.00  0.00
ATOM    102  N   VAL    13      -3.891 -18.665  19.702  1.00  0.00
ATOM    103  CA  VAL    13      -4.598 -19.949  20.017  1.00  0.00
ATOM    104  CB  VAL    13      -3.718 -21.306  19.831  1.00  0.00
ATOM    105  CG1 VAL    13      -4.582 -22.570  19.574  1.00  0.00
ATOM    106  CG2 VAL    13      -2.964 -21.184  18.477  1.00  0.00
ATOM    107  C   VAL    13      -5.088 -20.009  21.494  1.00  0.00
ATOM    108  O   VAL    13      -6.184 -20.506  21.776  1.00  0.00
ATOM    109  N   GLN    14      -4.369 -19.453  22.438  1.00  0.00
ATOM    110  CA  GLN    14      -4.726 -19.386  23.893  1.00  0.00
ATOM    111  CB  GLN    14      -3.397 -19.684  24.663  1.00  0.00
ATOM    112  CG  GLN    14      -3.485 -21.076  25.338  1.00  0.00
ATOM    113  CD  GLN    14      -3.887 -22.213  24.368  1.00  0.00
ATOM    114  OE1 GLN    14      -5.015 -22.751  24.388  1.00  0.00
ATOM    115  NE2 GLN    14      -3.133 -22.483  23.363  1.00  0.00
ATOM    116  C   GLN    14      -5.573 -18.176  24.291  1.00  0.00
ATOM    117  O   GLN    14      -6.230 -18.120  25.277  1.00  0.00
ATOM    118  N   GLN    15      -5.711 -17.237  23.319  1.00  0.00
ATOM    119  CA  GLN    15      -6.797 -16.276  23.291  1.00  0.00
ATOM    120  CB  GLN    15      -6.424 -15.054  22.418  1.00  0.00
ATOM    121  CG  GLN    15      -5.246 -14.271  23.091  1.00  0.00
ATOM    122  CD  GLN    15      -5.639 -13.282  24.164  1.00  0.00
ATOM    123  OE1 GLN    15      -6.803 -13.158  24.512  1.00  0.00
ATOM    124  NE2 GLN    15      -4.596 -12.618  24.650  1.00  0.00
ATOM    125  C   GLN    15      -8.163 -16.739  22.711  1.00  0.00
ATOM    126  O   GLN    15      -9.225 -16.336  23.140  1.00  0.00
ATOM    127  N   ARG    16      -8.083 -17.828  21.961  1.00  0.00
ATOM    128  CA  ARG    16      -9.186 -18.768  21.743  1.00  0.00
ATOM    129  CB  ARG    16      -9.313 -19.155  20.237  1.00  0.00
ATOM    130  CG  ARG    16      -8.136 -19.832  19.595  1.00  0.00
ATOM    131  CD  ARG    16      -8.478 -20.188  18.127  1.00  0.00
ATOM    132  NE  ARG    16      -7.341 -20.737  17.308  1.00  0.00
ATOM    133  CZ  ARG    16      -6.228 -20.095  16.824  1.00  0.00
ATOM    134  C   ARG    16      -9.161 -19.928  22.725  1.00  0.00
ATOM    135  O   ARG    16      -9.234 -21.118  22.329  1.00  0.00
ATOM    136  N   LYS    17      -9.102 -19.547  24.020  1.00  0.00
ATOM    137  CA  LYS    17      -9.149 -20.484  25.166  1.00  0.00
ATOM    138  CB  LYS    17      -7.836 -21.300  25.457  1.00  0.00
ATOM    139  CG  LYS    17      -7.990 -22.797  25.925  1.00  0.00
ATOM    140  CD  LYS    17      -8.678 -23.852  24.984  1.00  0.00
ATOM    141  CE  LYS    17      -7.987 -24.384  23.711  1.00  0.00
ATOM    142  NZ  LYS    17      -7.252 -23.402  22.813  1.00  0.00
ATOM    143  C   LYS    17      -9.578 -19.710  26.427  1.00  0.00
ATOM    144  O   LYS    17     -10.517 -20.099  27.060  1.00  0.00
ATOM    145  N   GLN    18      -8.953 -18.607  26.743  1.00  0.00
ATOM    146  CA  GLN    18      -9.392 -17.694  27.814  1.00  0.00
ATOM    147  CB  GLN    18      -8.203 -16.812  28.335  1.00  0.00
ATOM    148  CG  GLN    18      -8.445 -15.752  29.479  1.00  0.00
ATOM    149  CD  GLN    18      -8.903 -14.390  28.937  1.00  0.00
ATOM    150  OE1 GLN    18      -8.907 -14.024  27.806  1.00  0.00
ATOM    151  NE2 GLN    18      -9.285 -13.526  29.857  1.00  0.00
ATOM    152  C   GLN    18     -10.616 -16.877  27.422  1.00  0.00
ATOM    153  O   GLN    18     -10.723 -16.291  26.364  1.00  0.00
ATOM    154  N   SER    19     -11.609 -16.993  28.366  1.00  0.00
ATOM    155  CA  SER    19     -12.858 -16.287  28.322  1.00  0.00
ATOM    156  CB  SER    19     -13.565 -16.107  29.671  1.00  0.00
ATOM    157  OG  SER    19     -13.322 -17.161  30.496  1.00  0.00
ATOM    158  C   SER    19     -12.800 -14.835  27.742  1.00  0.00
ATOM    159  O   SER    19     -12.002 -13.989  28.172  1.00  0.00
ATOM    160  N   LYS    20     -13.753 -14.548  26.851  1.00  0.00
ATOM    161  CA  LYS    20     -13.962 -13.185  26.316  1.00  0.00
ATOM    162  CB  LYS    20     -13.715 -13.273  24.812  1.00  0.00
ATOM    163  CG  LYS    20     -12.322 -13.585  24.420  1.00  0.00
ATOM    164  CD  LYS    20     -11.331 -12.527  24.797  1.00  0.00
ATOM    165  CE  LYS    20      -9.969 -13.032  24.275  1.00  0.00
ATOM    166  NZ  LYS    20      -9.465 -14.155  25.147  1.00  0.00
ATOM    167  C   LYS    20     -15.431 -12.722  26.651  1.00  0.00
ATOM    168  O   LYS    20     -16.256 -13.572  26.935  1.00  0.00
ATOM    169  N   LYS    21     -15.729 -11.428  26.401  1.00  0.00
ATOM    170  CA  LYS    21     -17.045 -10.734  26.593  1.00  0.00
ATOM    171  CB  LYS    21     -16.803  -9.304  27.207  1.00  0.00
ATOM    172  CG  LYS    21     -18.077  -8.815  27.759  1.00  0.00
ATOM    173  CD  LYS    21     -18.047  -7.301  28.136  1.00  0.00
ATOM    174  CE  LYS    21     -17.545  -6.254  27.126  1.00  0.00
ATOM    175  NZ  LYS    21     -18.616  -5.970  26.155  1.00  0.00
ATOM    176  C   LYS    21     -17.719 -10.629  25.286  1.00  0.00
ATOM    177  O   LYS    21     -17.062 -10.355  24.279  1.00  0.00
ATOM    178  N   PRO    22     -19.058 -10.752  25.137  1.00  0.00
ATOM    179  CD  PRO    22     -19.928 -11.391  26.069  1.00  0.00
ATOM    180  CG  PRO    22     -21.120 -11.850  25.211  1.00  0.00
ATOM    181  CB  PRO    22     -21.272 -10.676  24.321  1.00  0.00
ATOM    182  CA  PRO    22     -19.861 -10.352  23.984  1.00  0.00
ATOM    183  C   PRO    22     -19.676  -8.814  23.723  1.00  0.00
ATOM    184  O   PRO    22     -19.458  -8.118  24.703  1.00  0.00
ATOM    185  N   PRO    23     -19.785  -8.311  22.476  1.00  0.00
ATOM    186  CD  PRO    23     -19.943  -9.122  21.274  1.00  0.00
ATOM    187  CG  PRO    23     -19.342  -8.368  20.107  1.00  0.00
ATOM    188  CB  PRO    23     -19.579  -6.950  20.561  1.00  0.00
ATOM    189  CA  PRO    23     -19.233  -7.004  22.096  1.00  0.00
ATOM    190  C   PRO    23     -19.752  -5.750  22.817  1.00  0.00
ATOM    191  O   PRO    23     -19.052  -4.861  23.265  1.00  0.00
ATOM    192  N   ALA    24     -21.081  -5.688  22.994  1.00  0.00
ATOM    193  CA  ALA    24     -21.722  -4.406  23.422  1.00  0.00
ATOM    194  CB  ALA    24     -23.173  -4.583  22.920  1.00  0.00
ATOM    195  C   ALA    24     -21.519  -4.120  24.977  1.00  0.00
ATOM    196  O   ALA    24     -21.192  -5.016  25.752  1.00  0.00
ATOM    197  N   LYS    25     -21.677  -2.860  25.400  1.00  0.00
ATOM    198  CA  LYS    25     -21.752  -2.389  26.794  1.00  0.00
ATOM    199  CB  LYS    25     -20.393  -1.791  27.123  1.00  0.00
ATOM    200  CG  LYS    25     -20.297  -0.235  26.912  1.00  0.00
ATOM    201  CD  LYS    25     -20.364   0.172  25.395  1.00  0.00
ATOM    202  CE  LYS    25     -20.810   1.620  25.135  1.00  0.00
ATOM    203  NZ  LYS    25     -22.214   1.877  25.525  1.00  0.00
ATOM    204  C   LYS    25     -23.061  -1.527  27.015  1.00  0.00
ATOM    205  O   LYS    25     -23.372  -0.856  26.024  1.00  0.00
ATOM    206  N   LEU    26     -23.568  -1.322  28.251  1.00  0.00
ATOM    207  CA  LEU    26     -24.798  -0.524  28.408  1.00  0.00
ATOM    208  CB  LEU    26     -25.184  -0.611  29.907  1.00  0.00
ATOM    209  CG  LEU    26     -26.603  -0.052  30.258  1.00  0.00
ATOM    210  CD1 LEU    26     -27.708  -0.825  29.469  1.00  0.00
ATOM    211  CD2 LEU    26     -26.944  -0.266  31.731  1.00  0.00
ATOM    212  C   LEU    26     -24.692   0.909  27.878  1.00  0.00
ATOM    213  O   LEU    26     -23.605   1.444  27.985  1.00  0.00
ATOM    214  N   GLN    27     -25.743   1.574  27.381  1.00  0.00
ATOM    215  CA  GLN    27     -25.632   2.914  26.750  1.00  0.00
ATOM    216  CB  GLN    27     -25.840   2.801  25.263  1.00  0.00
ATOM    217  CG  GLN    27     -25.800   4.104  24.389  1.00  0.00
ATOM    218  CD  GLN    27     -24.473   4.845  24.546  1.00  0.00
ATOM    219  OE1 GLN    27     -23.464   4.133  24.678  1.00  0.00
ATOM    220  NE2 GLN    27     -24.394   6.142  24.397  1.00  0.00
ATOM    221  C   GLN    27     -26.709   3.867  27.279  1.00  0.00
ATOM    222  O   GLN    27     -27.899   3.523  27.144  1.00  0.00
ATOM    223  N   PRO    28     -26.408   5.006  27.845  1.00  0.00
ATOM    224  CD  PRO    28     -25.097   5.482  28.227  1.00  0.00
ATOM    225  CG  PRO    28     -25.356   6.597  29.284  1.00  0.00
ATOM    226  CB  PRO    28     -26.664   7.198  28.832  1.00  0.00
ATOM    227  CA  PRO    28     -27.421   6.020  28.255  1.00  0.00
ATOM    228  C   PRO    28     -28.317   6.425  27.045  1.00  0.00
ATOM    229  O   PRO    28     -27.725   6.523  25.960  1.00  0.00
ATOM    230  N   ARG    29     -29.585   6.693  27.299  1.00  0.00
ATOM    231  CA  ARG    29     -30.664   6.666  26.278  1.00  0.00
ATOM    232  CB  ARG    29     -30.700   8.006  25.431  1.00  0.00
ATOM    233  CG  ARG    29     -31.811   8.174  24.433  1.00  0.00
ATOM    234  CD  ARG    29     -31.273   8.126  22.963  1.00  0.00
ATOM    235  NE  ARG    29     -32.295   7.996  21.912  1.00  0.00
ATOM    236  CZ  ARG    29     -32.711   6.907  21.340  1.00  0.00
ATOM    237  C   ARG    29     -30.690   5.354  25.522  1.00  0.00
ATOM    238  O   ARG    29     -30.975   5.328  24.327  1.00  0.00
ATOM    239  OXT ARG    29     -30.266   4.325  26.044  1.00  0.00
TER
END
