# Supplementary material for: In silico approaches for predicting the half-life of natural and modified peptides in blood
Source: PLoS One. 2018 Jun 1;13(6):e0196829. doi: 10.1371/journal.pone.0196829 (PMC5983457; doi:10.1371/journal.pone.0196829)
Supplement: S3 File — (ZIP) [file pone.0196829.s009.zip › 3may2018_261_pdb_files/2129.pdb]

PFRMAT TS
TARGET pa2129
AUTHOR Raghava-GPS-serv
METHOD PEPSTR
MODEL  1  REFINED
PARENT N/A
ATOM      1  N   PHE     1      -3.933  -9.962  23.476  1.00  0.00
ATOM      2  CA  PHE     1      -5.133  -9.744  24.285  1.00  0.00
ATOM      3  CB  PHE     1      -6.294 -10.428  23.564  1.00  0.00
ATOM      4  CG  PHE     1      -6.805  -9.795  22.249  1.00  0.00
ATOM      5  CD1 PHE     1      -8.080  -9.183  22.146  1.00  0.00
ATOM      6  CE1 PHE     1      -8.472  -8.555  20.982  1.00  0.00
ATOM      7  CZ  PHE     1      -7.638  -8.597  19.827  1.00  0.00
ATOM      8  CE2 PHE     1      -6.389  -9.354  19.894  1.00  0.00
ATOM      9  CD2 PHE     1      -5.992  -9.894  21.134  1.00  0.00
ATOM     10  C   PHE     1      -4.951 -10.415  25.600  1.00  0.00
ATOM     11  O   PHE     1      -4.501 -11.595  25.725  1.00  0.00
ATOM     12  N   VAL     2      -5.319  -9.655  26.641  1.00  0.00
ATOM     13  CA  VAL     2      -5.471 -10.129  28.013  1.00  0.00
ATOM     14  CB  VAL     2      -5.331  -9.013  29.093  1.00  0.00
ATOM     15  CG1 VAL     2      -4.042  -8.194  29.000  1.00  0.00
ATOM     16  CG2 VAL     2      -6.508  -8.026  29.126  1.00  0.00
ATOM     17  C   VAL     2      -6.703 -11.038  28.154  1.00  0.00
ATOM     18  O   VAL     2      -7.707 -10.849  27.484  1.00  0.00
ATOM     19  N   PRO     3      -6.766 -12.070  29.045  1.00  0.00
ATOM     20  CD  PRO     3      -5.712 -12.291  29.986  1.00  0.00
ATOM     21  CG  PRO     3      -5.799 -13.753  30.391  1.00  0.00
ATOM     22  CB  PRO     3      -7.296 -14.069  30.199  1.00  0.00
ATOM     23  CA  PRO     3      -7.753 -13.139  29.032  1.00  0.00
ATOM     24  C   PRO     3      -9.277 -12.899  29.131  1.00  0.00
ATOM     25  O   PRO     3     -10.034 -13.812  28.777  1.00  0.00
ATOM     26  N   ILE     4      -9.750 -11.747  29.481  1.00  0.00
ATOM     27  CA  ILE     4     -11.182 -11.412  29.618  1.00  0.00
ATOM     28  CB  ILE     4     -11.547 -10.152  30.449  1.00  0.00
ATOM     29  CG2 ILE     4     -11.056  -8.924  29.649  1.00  0.00
ATOM     30  CG1 ILE     4     -13.090  -9.957  30.781  1.00  0.00
ATOM     31  CD1 ILE     4     -13.394  -8.658  31.521  1.00  0.00
ATOM     32  C   ILE     4     -11.755 -11.444  28.255  1.00  0.00
ATOM     33  O   ILE     4     -12.916 -11.815  28.073  1.00  0.00
ATOM     34  N   PHE     5     -10.991 -11.054  27.254  1.00  0.00
ATOM     35  CA  PHE     5     -11.411 -11.054  25.804  1.00  0.00
ATOM     36  CB  PHE     5     -10.456 -10.121  24.986  1.00  0.00
ATOM     37  CG  PHE     5     -10.602  -8.620  25.155  1.00  0.00
ATOM     38  CD1 PHE     5     -11.570  -7.791  24.485  1.00  0.00
ATOM     39  CE1 PHE     5     -11.641  -6.396  24.741  1.00  0.00
ATOM     40  CZ  PHE     5     -10.742  -5.804  25.631  1.00  0.00
ATOM     41  CE2 PHE     5      -9.845  -6.624  26.323  1.00  0.00
ATOM     42  CD2 PHE     5      -9.771  -7.956  26.107  1.00  0.00
ATOM     43  C   PHE     5     -11.319 -12.448  25.232  1.00  0.00
ATOM     44  O   PHE     5     -11.679 -12.674  24.020  1.00  0.00
ATOM     45  N   THR     6     -10.833 -13.361  26.041  1.00  0.00
ATOM     46  CA  THR     6     -10.313 -14.695  25.703  1.00  0.00
ATOM     47  CB  THR     6     -11.424 -15.696  25.411  1.00  0.00
ATOM     48  CG2 THR     6     -12.332 -15.782  26.636  1.00  0.00
ATOM     49  OG1 THR     6     -12.142 -15.302  24.261  1.00  0.00
ATOM     50  C   THR     6      -9.206 -14.687  24.667  1.00  0.00
ATOM     51  O   THR     6      -9.393 -14.105  23.579  1.00  0.00
ATOM     52  N   TYR     7      -8.125 -15.394  24.846  1.00  0.00
ATOM     53  CA  TYR     7      -7.069 -15.617  23.821  1.00  0.00
ATOM     54  CB  TYR     7      -5.660 -15.078  24.236  1.00  0.00
ATOM     55  CG  TYR     7      -4.489 -15.114  23.192  1.00  0.00
ATOM     56  CD1 TYR     7      -3.270 -14.813  23.722  1.00  0.00
ATOM     57  CE1 TYR     7      -2.126 -14.787  22.942  1.00  0.00
ATOM     58  CZ  TYR     7      -2.155 -15.095  21.581  1.00  0.00
ATOM     59  CE2 TYR     7      -3.438 -15.312  20.963  1.00  0.00
ATOM     60  CD2 TYR     7      -4.571 -15.299  21.754  1.00  0.00
ATOM     61  C   TYR     7      -7.036 -17.137  23.458  1.00  0.00
ATOM     62  O   TYR     7      -6.542 -17.979  24.234  1.00  0.00
ATOM     63  N   GLY     8      -7.631 -17.431  22.329  1.00  0.00
ATOM     64  CA  GLY     8      -7.616 -18.658  21.614  1.00  0.00
ATOM     65  C   GLY     8      -6.300 -19.389  21.257  1.00  0.00
ATOM     66  O   GLY     8      -6.355 -20.542  20.874  1.00  0.00
ATOM     67  N   GLU     9      -5.164 -18.692  21.487  1.00  0.00
ATOM     68  CA  GLU     9      -3.816 -19.410  21.545  1.00  0.00
ATOM     69  CB  GLU     9      -2.699 -18.775  20.721  1.00  0.00
ATOM     70  CG  GLU     9      -1.394 -19.530  20.398  1.00  0.00
ATOM     71  CD  GLU     9      -1.682 -20.808  19.720  1.00  0.00
ATOM     72  OE1 GLU     9      -1.405 -21.884  20.297  1.00  0.00
ATOM     73  OE2 GLU     9      -2.373 -20.852  18.650  1.00  0.00
ATOM     74  C   GLU     9      -3.335 -19.694  23.027  1.00  0.00
ATOM     75  O   GLU     9      -2.772 -20.703  23.219  1.00  0.00
ATOM     76  N   LEU    10      -3.672 -18.884  24.017  1.00  0.00
ATOM     77  CA  LEU    10      -3.312 -19.073  25.394  1.00  0.00
ATOM     78  CB  LEU    10      -3.169 -17.652  26.020  1.00  0.00
ATOM     79  CG  LEU    10      -2.487 -17.659  27.380  1.00  0.00
ATOM     80  CD1 LEU    10      -1.972 -16.212  27.658  1.00  0.00
ATOM     81  CD2 LEU    10      -3.354 -18.177  28.533  1.00  0.00
ATOM     82  C   LEU    10      -4.199 -20.117  26.153  1.00  0.00
ATOM     83  O   LEU    10      -3.646 -21.023  26.748  1.00  0.00
ATOM     84  N   GLN    11      -5.536 -19.998  26.096  1.00  0.00
ATOM     85  CA  GLN    11      -6.472 -20.779  26.889  1.00  0.00
ATOM     86  CB  GLN    11      -7.760 -19.996  27.216  1.00  0.00
ATOM     87  CG  GLN    11      -7.536 -18.788  28.031  1.00  0.00
ATOM     88  CD  GLN    11      -8.661 -17.782  27.910  1.00  0.00
ATOM     89  OE1 GLN    11      -8.678 -17.039  26.990  1.00  0.00
ATOM     90  NE2 GLN    11      -9.547 -17.717  28.868  1.00  0.00
ATOM     91  C   GLN    11      -6.717 -22.193  26.282  1.00  0.00
ATOM     92  O   GLN    11      -7.227 -23.142  26.845  1.00  0.00
ATOM     93  N   ARG    12      -6.190 -22.366  25.053  1.00  0.00
ATOM     94  CA  ARG    12      -6.020 -23.631  24.234  1.00  0.00
ATOM     95  CB  ARG    12      -6.078 -23.232  22.743  1.00  0.00
ATOM     96  CG  ARG    12      -6.362 -24.525  21.922  1.00  0.00
ATOM     97  CD  ARG    12      -6.445 -24.345  20.412  1.00  0.00
ATOM     98  NE  ARG    12      -5.100 -24.246  19.836  1.00  0.00
ATOM     99  CZ  ARG    12      -4.444 -23.263  19.263  1.00  0.00
ATOM    100  C   ARG    12      -4.804 -24.562  24.672  1.00  0.00
ATOM    101  O   ARG    12      -3.858 -24.774  23.848  1.00  0.00
ATOM    102  N   VAL    13      -4.757 -24.926  25.941  1.00  0.00
ATOM    103  CA  VAL    13      -3.583 -25.574  26.557  1.00  0.00
ATOM    104  CB  VAL    13      -3.525 -25.243  28.119  1.00  0.00
ATOM    105  CG1 VAL    13      -3.355 -23.760  28.579  1.00  0.00
ATOM    106  CG2 VAL    13      -4.778 -25.672  28.921  1.00  0.00
ATOM    107  C   VAL    13      -3.614 -27.047  26.397  1.00  0.00
ATOM    108  O   VAL    13      -2.574 -27.605  26.306  1.00  0.00
ATOM    109  N   GLN    14      -4.782 -27.627  26.322  1.00  0.00
ATOM    110  CA  GLN    14      -5.068 -29.049  26.201  1.00  0.00
ATOM    111  CB  GLN    14      -6.491 -29.464  26.688  1.00  0.00
ATOM    112  CG  GLN    14      -7.672 -29.097  25.773  1.00  0.00
ATOM    113  CD  GLN    14      -7.855 -27.574  25.757  1.00  0.00
ATOM    114  OE1 GLN    14      -7.181 -26.876  25.056  1.00  0.00
ATOM    115  NE2 GLN    14      -8.661 -27.011  26.574  1.00  0.00
ATOM    116  C   GLN    14      -4.686 -29.562  24.801  1.00  0.00
ATOM    117  O   GLN    14      -5.466 -30.295  24.162  1.00  0.00
ATOM    118  N   GLN    15      -3.476 -29.247  24.241  1.00  0.00
ATOM    119  CA  GLN    15      -2.851 -29.541  22.964  1.00  0.00
ATOM    120  CB  GLN    15      -2.827 -28.203  22.259  1.00  0.00
ATOM    121  CG  GLN    15      -2.609 -28.204  20.697  1.00  0.00
ATOM    122  CD  GLN    15      -2.111 -26.887  20.156  1.00  0.00
ATOM    123  OE1 GLN    15      -2.852 -25.902  19.931  1.00  0.00
ATOM    124  NE2 GLN    15      -0.820 -26.661  20.057  1.00  0.00
ATOM    125  C   GLN    15      -1.396 -30.056  23.227  1.00  0.00
ATOM    126  O   GLN    15      -0.833 -29.873  24.284  1.00  0.00
ATOM    127  N   ARG    16      -0.714 -30.591  22.168  1.00  0.00
ATOM    128  CA  ARG    16       0.746 -30.580  22.151  1.00  0.00
ATOM    129  CB  ARG    16       1.319 -31.449  20.992  1.00  0.00
ATOM    130  CG  ARG    16       2.902 -31.483  20.928  1.00  0.00
ATOM    131  CD  ARG    16       3.434 -31.777  19.553  1.00  0.00
ATOM    132  NE  ARG    16       4.949 -31.527  19.495  1.00  0.00
ATOM    133  CZ  ARG    16       5.495 -30.366  19.221  1.00  0.00
ATOM    134  C   ARG    16       1.198 -29.085  21.954  1.00  0.00
ATOM    135  O   ARG    16       1.214 -28.545  20.838  1.00  0.00
ATOM    136  N   LYS    17       1.266 -28.297  23.053  1.00  0.00
ATOM    137  CA  LYS    17       1.118 -26.836  23.125  1.00  0.00
ATOM    138  CB  LYS    17       1.130 -26.361  24.601  1.00  0.00
ATOM    139  CG  LYS    17       0.827 -24.848  24.855  1.00  0.00
ATOM    140  CD  LYS    17      -0.508 -24.242  24.548  1.00  0.00
ATOM    141  CE  LYS    17      -0.546 -23.663  23.238  1.00  0.00
ATOM    142  NZ  LYS    17      -1.852 -23.203  22.684  1.00  0.00
ATOM    143  C   LYS    17       1.989 -26.021  22.191  1.00  0.00
ATOM    144  O   LYS    17       1.511 -25.167  21.459  1.00  0.00
ATOM    145  N   ASP    18       3.262 -26.373  22.167  1.00  0.00
ATOM    146  CA  ASP    18       4.277 -25.861  21.271  1.00  0.00
ATOM    147  CB  ASP    18       5.544 -26.696  21.443  1.00  0.00
ATOM    148  CG  ASP    18       6.732 -26.460  20.413  1.00  0.00
ATOM    149  OD1 ASP    18       7.323 -25.343  20.379  1.00  0.00
ATOM    150  OD2 ASP    18       6.873 -27.436  19.616  1.00  0.00
ATOM    151  C   ASP    18       3.912 -25.811  19.756  1.00  0.00
ATOM    152  O   ASP    18       4.503 -25.149  18.984  1.00  0.00
ATOM    153  N   SER    19       2.978 -26.614  19.294  1.00  0.00
ATOM    154  CA  SER    19       2.410 -26.340  17.938  1.00  0.00
ATOM    155  CB  SER    19       1.634 -27.568  17.336  1.00  0.00
ATOM    156  OG  SER    19       2.610 -28.636  17.094  1.00  0.00
ATOM    157  C   SER    19       1.547 -25.045  18.039  1.00  0.00
ATOM    158  O   SER    19       0.391 -25.102  18.051  1.00  0.00
ATOM    159  N   LYS    20       2.247 -23.965  18.020  1.00  0.00
ATOM    160  CA  LYS    20       1.765 -22.509  18.123  1.00  0.00
ATOM    161  CB  LYS    20       2.477 -21.604  19.126  1.00  0.00
ATOM    162  CG  LYS    20       3.965 -21.935  19.449  1.00  0.00
ATOM    163  CD  LYS    20       4.940 -21.805  18.230  1.00  0.00
ATOM    164  CE  LYS    20       6.396 -21.941  18.683  1.00  0.00
ATOM    165  NZ  LYS    20       6.807 -23.373  18.778  1.00  0.00
ATOM    166  C   LYS    20       1.739 -21.833  16.718  1.00  0.00
ATOM    167  O   LYS    20       2.845 -21.609  16.127  1.00  0.00
ATOM    168  N   LYS    21       0.509 -21.697  16.172  1.00  0.00
ATOM    169  CA  LYS    21       0.363 -20.877  14.918  1.00  0.00
ATOM    170  CB  LYS    21      -0.924 -21.418  14.237  1.00  0.00
ATOM    171  CG  LYS    21      -2.259 -21.227  14.979  1.00  0.00
ATOM    172  CD  LYS    21      -2.980 -19.946  14.675  1.00  0.00
ATOM    173  CE  LYS    21      -3.877 -19.306  15.759  1.00  0.00
ATOM    174  NZ  LYS    21      -3.073 -18.886  16.922  1.00  0.00
ATOM    175  C   LYS    21       0.394 -19.390  15.311  1.00  0.00
ATOM    176  O   LYS    21      -0.001 -19.087  16.400  1.00  0.00
ATOM    177  N   PRO    22       0.724 -18.453  14.434  1.00  0.00
ATOM    178  CD  PRO    22       1.276 -18.730  13.098  1.00  0.00
ATOM    179  CG  PRO    22       2.018 -17.449  12.716  1.00  0.00
ATOM    180  CB  PRO    22       1.062 -16.454  13.471  1.00  0.00
ATOM    181  CA  PRO    22       0.788 -17.071  14.778  1.00  0.00
ATOM    182  C   PRO    22      -0.514 -16.431  15.485  1.00  0.00
ATOM    183  O   PRO    22      -1.666 -16.912  15.311  1.00  0.00
ATOM    184  N   PRO    23      -0.344 -15.283  16.227  1.00  0.00
ATOM    185  CD  PRO    23       0.962 -14.781  16.550  1.00  0.00
ATOM    186  CG  PRO    23       0.773 -14.015  17.920  1.00  0.00
ATOM    187  CB  PRO    23      -0.607 -13.494  17.838  1.00  0.00
ATOM    188  CA  PRO    23      -1.255 -14.730  17.236  1.00  0.00
ATOM    189  C   PRO    23      -2.746 -14.499  16.905  1.00  0.00
ATOM    190  O   PRO    23      -3.569 -14.022  17.754  1.00  0.00
ATOM    191  N   ALA    24      -3.197 -14.779  15.674  1.00  0.00
ATOM    192  CA  ALA    24      -4.599 -14.687  15.290  1.00  0.00
ATOM    193  CB  ALA    24      -4.706 -15.350  13.813  1.00  0.00
ATOM    194  C   ALA    24      -5.605 -15.471  16.190  1.00  0.00
ATOM    195  O   ALA    24      -5.307 -16.629  16.514  1.00  0.00
ATOM    196  N   LYS    25      -6.785 -14.928  16.450  1.00  0.00
ATOM    197  CA  LYS    25      -7.877 -15.551  17.173  1.00  0.00
ATOM    198  CB  LYS    25      -7.835 -15.145  18.657  1.00  0.00
ATOM    199  CG  LYS    25      -8.047 -13.674  18.906  1.00  0.00
ATOM    200  CD  LYS    25      -7.838 -13.341  20.421  1.00  0.00
ATOM    201  CE  LYS    25      -8.610 -12.150  20.901  1.00  0.00
ATOM    202  NZ  LYS    25     -10.093 -12.453  21.134  1.00  0.00
ATOM    203  C   LYS    25      -9.202 -15.033  16.521  1.00  0.00
ATOM    204  O   LYS    25      -9.223 -13.971  15.922  1.00  0.00
ATOM    205  N   LEU    26     -10.299 -15.747  16.693  1.00  0.00
ATOM    206  CA  LEU    26     -11.677 -15.195  16.591  1.00  0.00
ATOM    207  CB  LEU    26     -12.577 -16.415  16.547  1.00  0.00
ATOM    208  CG  LEU    26     -14.070 -16.175  16.292  1.00  0.00
ATOM    209  CD1 LEU    26     -14.436 -15.575  14.944  1.00  0.00
ATOM    210  CD2 LEU    26     -14.722 -17.529  16.429  1.00  0.00
ATOM    211  C   LEU    26     -12.050 -14.298  17.784  1.00  0.00
ATOM    212  O   LEU    26     -11.315 -14.170  18.798  1.00  0.00
ATOM    213  N   GLN    27     -13.249 -13.589  17.771  1.00  0.00
ATOM    214  CA  GLN    27     -13.736 -12.903  18.973  1.00  0.00
ATOM    215  CB  GLN    27     -13.616 -11.367  18.875  1.00  0.00
ATOM    216  CG  GLN    27     -14.067 -10.569  20.136  1.00  0.00
ATOM    217  CD  GLN    27     -13.215 -10.924  21.385  1.00  0.00
ATOM    218  OE1 GLN    27     -12.033 -10.658  21.456  1.00  0.00
ATOM    219  NE2 GLN    27     -13.742 -11.556  22.394  1.00  0.00
ATOM    220  C   GLN    27     -15.190 -13.274  19.324  1.00  0.00
ATOM    221  O   GLN    27     -16.120 -12.705  18.871  1.00  0.00
ATOM    222  N   PRO    28     -15.326 -14.319  20.161  1.00  0.00
ATOM    223  CD  PRO    28     -14.342 -15.211  20.834  1.00  0.00
ATOM    224  CG  PRO    28     -15.061 -16.271  21.662  1.00  0.00
ATOM    225  CB  PRO    28     -16.451 -16.131  21.094  1.00  0.00
ATOM    226  CA  PRO    28     -16.618 -14.654  20.692  1.00  0.00
ATOM    227  C   PRO    28     -17.000 -13.735  21.893  1.00  0.00
ATOM    228  O   PRO    28     -16.273 -12.808  22.197  1.00  0.00
ATOM    229  N   ARG    29     -18.201 -14.012  22.493  1.00  0.00
ATOM    230  CA  ARG    29     -18.838 -13.195  23.553  1.00  0.00
ATOM    231  CB  ARG    29     -18.345 -13.565  25.009  1.00  0.00
ATOM    232  CG  ARG    29     -16.854 -13.920  25.407  1.00  0.00
ATOM    233  CD  ARG    29     -15.807 -12.845  25.287  1.00  0.00
ATOM    234  NE  ARG    29     -15.495 -12.138  26.537  1.00  0.00
ATOM    235  CZ  ARG    29     -16.212 -11.131  27.132  1.00  0.00
ATOM    236  C   ARG    29     -18.767 -11.679  23.243  1.00  0.00
ATOM    237  O   ARG    29     -18.356 -10.816  24.099  1.00  0.00
ATOM    238  OXT ARG    29     -18.968 -11.265  22.103  1.00  0.00
TER
END
