# Supplementary material for: In silico approaches for predicting the half-life of natural and modified peptides in blood
Source: PLoS One. 2018 Jun 1;13(6):e0196829. doi: 10.1371/journal.pone.0196829 (PMC5983457; doi:10.1371/journal.pone.0196829)
Supplement: S3 File — (ZIP) [file pone.0196829.s009.zip › 3may2018_261_pdb_files/2130.pdb]

PFRMAT TS
TARGET pa2130
AUTHOR Raghava-GPS-serv
METHOD PEPSTR
MODEL  1  REFINED
PARENT N/A
ATOM      1  N   PHE     1     -16.425 -11.124   6.729  1.00  0.00
ATOM      2  CA  PHE     1     -16.556 -10.248   7.860  1.00  0.00
ATOM      3  CB  PHE     1     -17.384 -10.891   8.968  1.00  0.00
ATOM      4  CG  PHE     1     -16.786 -12.175   9.520  1.00  0.00
ATOM      5  CD1 PHE     1     -16.961 -13.407   8.857  1.00  0.00
ATOM      6  CE1 PHE     1     -16.293 -14.589   9.359  1.00  0.00
ATOM      7  CZ  PHE     1     -15.472 -14.487  10.491  1.00  0.00
ATOM      8  CE2 PHE     1     -15.394 -13.289  11.208  1.00  0.00
ATOM      9  CD2 PHE     1     -16.060 -12.152  10.719  1.00  0.00
ATOM     10  C   PHE     1     -15.216  -9.763   8.381  1.00  0.00
ATOM     11  O   PHE     1     -14.130 -10.297   8.078  1.00  0.00
ATOM     12  N   VAL     2     -15.264  -8.692   9.154  1.00  0.00
ATOM     13  CA  VAL     2     -14.186  -8.094   9.925  1.00  0.00
ATOM     14  CB  VAL     2     -13.573  -6.870   9.175  1.00  0.00
ATOM     15  CG1 VAL     2     -12.601  -7.329   8.043  1.00  0.00
ATOM     16  CG2 VAL     2     -14.695  -6.034   8.559  1.00  0.00
ATOM     17  C   VAL     2     -14.761  -7.709  11.295  1.00  0.00
ATOM     18  O   VAL     2     -15.935  -7.932  11.592  1.00  0.00
ATOM     19  N   PRO     3     -13.968  -7.184  12.236  1.00  0.00
ATOM     20  CD  PRO     3     -12.481  -7.266  12.233  1.00  0.00
ATOM     21  CG  PRO     3     -12.152  -7.698  13.625  1.00  0.00
ATOM     22  CB  PRO     3     -13.111  -6.804  14.363  1.00  0.00
ATOM     23  CA  PRO     3     -14.389  -7.015  13.638  1.00  0.00
ATOM     24  C   PRO     3     -15.450  -5.893  13.839  1.00  0.00
ATOM     25  O   PRO     3     -15.904  -5.700  14.980  1.00  0.00
ATOM     26  N   ILE     4     -15.768  -5.165  12.777  1.00  0.00
ATOM     27  CA  ILE     4     -16.664  -4.022  12.774  1.00  0.00
ATOM     28  CB  ILE     4     -15.758  -2.796  12.812  1.00  0.00
ATOM     29  CG2 ILE     4     -15.133  -2.574  11.390  1.00  0.00
ATOM     30  CG1 ILE     4     -16.382  -1.594  13.470  1.00  0.00
ATOM     31  CD1 ILE     4     -16.731  -1.811  14.990  1.00  0.00
ATOM     32  C   ILE     4     -17.771  -4.069  11.692  1.00  0.00
ATOM     33  O   ILE     4     -18.670  -3.252  11.698  1.00  0.00
ATOM     34  N   PHE     5     -17.674  -4.944  10.668  1.00  0.00
ATOM     35  CA  PHE     5     -18.513  -4.933   9.516  1.00  0.00
ATOM     36  CB  PHE     5     -17.975  -3.986   8.439  1.00  0.00
ATOM     37  CG  PHE     5     -19.045  -3.625   7.359  1.00  0.00
ATOM     38  CD1 PHE     5     -18.944  -4.083   6.004  1.00  0.00
ATOM     39  CE1 PHE     5     -19.923  -3.673   5.067  1.00  0.00
ATOM     40  CZ  PHE     5     -20.839  -2.736   5.420  1.00  0.00
ATOM     41  CE2 PHE     5     -20.949  -2.321   6.723  1.00  0.00
ATOM     42  CD2 PHE     5     -20.098  -2.814   7.681  1.00  0.00
ATOM     43  C   PHE     5     -18.827  -6.336   8.950  1.00  0.00
ATOM     44  O   PHE     5     -17.956  -7.265   9.006  1.00  0.00
ATOM     45  N   THR     6     -20.090  -6.570   8.561  1.00  0.00
ATOM     46  CA  THR     6     -20.687  -7.841   8.149  1.00  0.00
ATOM     47  CB  THR     6     -22.218  -7.777   8.158  1.00  0.00
ATOM     48  CG2 THR     6     -22.857  -7.937   9.501  1.00  0.00
ATOM     49  OG1 THR     6     -22.580  -6.573   7.557  1.00  0.00
ATOM     50  C   THR     6     -20.043  -8.611   6.989  1.00  0.00
ATOM     51  O   THR     6     -20.038  -9.824   7.127  1.00  0.00
ATOM     52  N   TYR     7     -19.584  -7.975   5.894  1.00  0.00
ATOM     53  CA  TYR     7     -18.670  -8.547   4.923  1.00  0.00
ATOM     54  CB  TYR     7     -19.286  -8.232   3.561  1.00  0.00
ATOM     55  CG  TYR     7     -18.573  -9.023   2.452  1.00  0.00
ATOM     56  CD1 TYR     7     -17.553  -8.397   1.647  1.00  0.00
ATOM     57  CE1 TYR     7     -16.900  -9.045   0.608  1.00  0.00
ATOM     58  CZ  TYR     7     -17.221 -10.414   0.392  1.00  0.00
ATOM     59  CE2 TYR     7     -18.149 -11.108   1.256  1.00  0.00
ATOM     60  CD2 TYR     7     -18.799 -10.418   2.283  1.00  0.00
ATOM     61  C   TYR     7     -17.259  -7.989   5.080  1.00  0.00
ATOM     62  O   TYR     7     -17.089  -6.897   5.651  1.00  0.00
ATOM     63  N   GLY     8     -16.164  -8.707   4.750  1.00  0.00
ATOM     64  CA  GLY     8     -14.840  -8.234   4.856  1.00  0.00
ATOM     65  C   GLY     8     -13.976  -9.117   3.982  1.00  0.00
ATOM     66  O   GLY     8     -13.832 -10.242   4.382  1.00  0.00
ATOM     67  N   GLU     9     -13.400  -8.631   2.812  1.00  0.00
ATOM     68  CA  GLU     9     -13.060  -9.323   1.535  1.00  0.00
ATOM     69  CB  GLU     9     -13.038  -8.192   0.493  1.00  0.00
ATOM     70  CG  GLU     9     -12.403  -8.623  -0.858  1.00  0.00
ATOM     71  CD  GLU     9     -13.262  -9.767  -1.433  1.00  0.00
ATOM     72  OE1 GLU     9     -12.683 -10.535  -2.244  1.00  0.00
ATOM     73  OE2 GLU     9     -14.497  -9.797  -1.209  1.00  0.00
ATOM     74  C   GLU     9     -11.788 -10.093   1.577  1.00  0.00
ATOM     75  O   GLU     9     -11.651 -11.083   0.854  1.00  0.00
ATOM     76  N   LEU    10     -10.859  -9.796   2.526  1.00  0.00
ATOM     77  CA  LEU    10      -9.638 -10.448   2.869  1.00  0.00
ATOM     78  CB  LEU    10      -8.880  -9.687   4.015  1.00  0.00
ATOM     79  CG  LEU    10      -7.565 -10.321   4.475  1.00  0.00
ATOM     80  CD1 LEU    10      -6.527 -10.263   3.303  1.00  0.00
ATOM     81  CD2 LEU    10      -6.893  -9.719   5.703  1.00  0.00
ATOM     82  C   LEU    10      -9.927 -11.918   3.154  1.00  0.00
ATOM     83  O   LEU    10      -9.156 -12.807   2.819  1.00  0.00
ATOM     84  N   GLN    11     -11.075 -12.166   3.821  1.00  0.00
ATOM     85  CA  GLN    11     -11.534 -13.510   4.090  1.00  0.00
ATOM     86  CB  GLN    11     -12.891 -13.370   4.841  1.00  0.00
ATOM     87  CG  GLN    11     -12.879 -12.680   6.289  1.00  0.00
ATOM     88  CD  GLN    11     -12.282 -13.601   7.345  1.00  0.00
ATOM     89  OE1 GLN    11     -11.394 -14.404   7.108  1.00  0.00
ATOM     90  NE2 GLN    11     -12.700 -13.494   8.611  1.00  0.00
ATOM     91  C   GLN    11     -11.711 -14.422   2.820  1.00  0.00
ATOM     92  O   GLN    11     -11.262 -15.552   2.825  1.00  0.00
ATOM     93  N   ARG    12     -12.240 -13.895   1.705  1.00  0.00
ATOM     94  CA  ARG    12     -12.535 -14.549   0.452  1.00  0.00
ATOM     95  CB  ARG    12     -13.479 -13.663  -0.427  1.00  0.00
ATOM     96  CG  ARG    12     -14.026 -14.446  -1.591  1.00  0.00
ATOM     97  CD  ARG    12     -14.932 -13.693  -2.599  1.00  0.00
ATOM     98  NE  ARG    12     -14.326 -12.535  -3.135  1.00  0.00
ATOM     99  CZ  ARG    12     -14.652 -11.896  -4.199  1.00  0.00
ATOM    100  C   ARG    12     -11.187 -14.858  -0.189  1.00  0.00
ATOM    101  O   ARG    12     -11.016 -15.975  -0.655  1.00  0.00
ATOM    102  N   VAL    13     -10.215 -13.915  -0.236  1.00  0.00
ATOM    103  CA  VAL    13      -8.847 -14.163  -0.821  1.00  0.00
ATOM    104  CB  VAL    13      -8.114 -12.780  -0.916  1.00  0.00
ATOM    105  CG1 VAL    13      -6.652 -12.877  -1.318  1.00  0.00
ATOM    106  CG2 VAL    13      -8.906 -11.943  -1.976  1.00  0.00
ATOM    107  C   VAL    13      -8.125 -15.284  -0.041  1.00  0.00
ATOM    108  O   VAL    13      -7.622 -16.239  -0.654  1.00  0.00
ATOM    109  N   GLN    14      -8.092 -15.164   1.300  1.00  0.00
ATOM    110  CA  GLN    14      -7.418 -16.191   2.177  1.00  0.00
ATOM    111  CB  GLN    14      -7.382 -15.837   3.672  1.00  0.00
ATOM    112  CG  GLN    14      -6.449 -14.654   4.052  1.00  0.00
ATOM    113  CD  GLN    14      -6.535 -14.235   5.461  1.00  0.00
ATOM    114  OE1 GLN    14      -7.393 -14.748   6.214  1.00  0.00
ATOM    115  NE2 GLN    14      -5.693 -13.315   5.977  1.00  0.00
ATOM    116  C   GLN    14      -8.020 -17.585   1.926  1.00  0.00
ATOM    117  O   GLN    14      -7.282 -18.542   1.638  1.00  0.00
ATOM    118  N   GLN    15      -9.345 -17.762   1.992  1.00  0.00
ATOM    119  CA  GLN    15     -10.096 -19.000   1.809  1.00  0.00
ATOM    120  CB  GLN    15     -11.537 -18.982   2.282  1.00  0.00
ATOM    121  CG  GLN    15     -11.828 -19.312   3.738  1.00  0.00
ATOM    122  CD  GLN    15     -11.591 -18.158   4.628  1.00  0.00
ATOM    123  OE1 GLN    15     -10.442 -17.854   4.864  1.00  0.00
ATOM    124  NE2 GLN    15     -12.589 -17.632   5.212  1.00  0.00
ATOM    125  C   GLN    15      -9.960 -19.535   0.398  1.00  0.00
ATOM    126  O   GLN    15      -9.853 -20.788   0.306  1.00  0.00
ATOM    127  N   ARG    16      -9.927 -18.762  -0.720  1.00  0.00
ATOM    128  CA  ARG    16      -9.596 -19.366  -2.026  1.00  0.00
ATOM    129  CB  ARG    16      -9.594 -18.281  -3.115  1.00  0.00
ATOM    130  CG  ARG    16     -10.931 -18.154  -3.955  1.00  0.00
ATOM    131  CD  ARG    16     -10.966 -19.192  -5.073  1.00  0.00
ATOM    132  NE  ARG    16     -10.410 -20.542  -4.716  1.00  0.00
ATOM    133  CZ  ARG    16     -10.921 -21.746  -4.840  1.00  0.00
ATOM    134  C   ARG    16      -8.244 -20.095  -2.055  1.00  0.00
ATOM    135  O   ARG    16      -8.115 -20.954  -2.923  1.00  0.00
ATOM    136  N   LYS    17      -7.263 -19.813  -1.138  1.00  0.00
ATOM    137  CA  LYS    17      -5.953 -20.519  -1.080  1.00  0.00
ATOM    138  CB  LYS    17      -4.784 -19.638  -1.504  1.00  0.00
ATOM    139  CG  LYS    17      -4.631 -18.261  -0.777  1.00  0.00
ATOM    140  CD  LYS    17      -3.211 -17.715  -0.589  1.00  0.00
ATOM    141  CE  LYS    17      -2.755 -17.777   0.863  1.00  0.00
ATOM    142  NZ  LYS    17      -2.643 -19.176   1.407  1.00  0.00
ATOM    143  C   LYS    17      -5.720 -21.123   0.336  1.00  0.00
ATOM    144  O   LYS    17      -4.563 -21.227   0.691  1.00  0.00
ATOM    145  N   LYS    18      -6.757 -21.371   1.109  1.00  0.00
ATOM    146  CA  LYS    18      -6.619 -21.591   2.559  1.00  0.00
ATOM    147  CB  LYS    18      -6.166 -23.050   2.802  1.00  0.00
ATOM    148  CG  LYS    18      -6.459 -23.602   4.166  1.00  0.00
ATOM    149  CD  LYS    18      -5.965 -25.007   4.278  1.00  0.00
ATOM    150  CE  LYS    18      -4.387 -25.198   4.274  1.00  0.00
ATOM    151  NZ  LYS    18      -3.698 -24.462   5.302  1.00  0.00
ATOM    152  C   LYS    18      -5.848 -20.590   3.484  1.00  0.00
ATOM    153  O   LYS    18      -4.751 -20.072   3.190  1.00  0.00
ATOM    154  N   LYS    19      -6.370 -20.445   4.739  1.00  0.00
ATOM    155  CA  LYS    19      -5.593 -19.801   5.821  1.00  0.00
ATOM    156  CB  LYS    19      -6.553 -19.640   7.018  1.00  0.00
ATOM    157  CG  LYS    19      -7.680 -18.647   6.697  1.00  0.00
ATOM    158  CD  LYS    19      -8.497 -18.431   8.005  1.00  0.00
ATOM    159  CE  LYS    19      -9.683 -17.376   7.851  1.00  0.00
ATOM    160  NZ  LYS    19      -9.384 -16.360   6.842  1.00  0.00
ATOM    161  C   LYS    19      -4.286 -20.604   6.188  1.00  0.00
ATOM    162  O   LYS    19      -4.165 -21.793   5.946  1.00  0.00
ATOM    163  N   PRO    20      -3.327 -19.902   6.866  1.00  0.00
ATOM    164  CD  PRO    20      -3.336 -18.479   7.223  1.00  0.00
ATOM    165  CG  PRO    20      -1.888 -18.069   7.525  1.00  0.00
ATOM    166  CB  PRO    20      -1.487 -19.315   8.292  1.00  0.00
ATOM    167  CA  PRO    20      -2.164 -20.526   7.513  1.00  0.00
ATOM    168  C   PRO    20      -2.537 -21.629   8.471  1.00  0.00
ATOM    169  O   PRO    20      -3.650 -21.643   8.920  1.00  0.00
ATOM    170  N   PRO    21      -1.578 -22.451   9.026  1.00  0.00
ATOM    171  CD  PRO    21      -0.141 -22.382   8.760  1.00  0.00
ATOM    172  CG  PRO    21       0.522 -23.697   9.133  1.00  0.00
ATOM    173  CB  PRO    21      -0.449 -24.265  10.177  1.00  0.00
ATOM    174  CA  PRO    21      -1.827 -23.632   9.879  1.00  0.00
ATOM    175  C   PRO    21      -2.509 -23.371  11.224  1.00  0.00
ATOM    176  O   PRO    21      -2.907 -24.328  11.836  1.00  0.00
ATOM    177  N   ALA    22      -2.578 -22.112  11.627  1.00  0.00
ATOM    178  CA  ALA    22      -3.394 -21.562  12.721  1.00  0.00
ATOM    179  CB  ALA    22      -4.882 -21.426  12.213  1.00  0.00
ATOM    180  C   ALA    22      -3.269 -22.268  14.065  1.00  0.00
ATOM    181  O   ALA    22      -2.122 -22.393  14.447  1.00  0.00
ATOM    182  N   LYS    23      -4.311 -22.579  14.880  1.00  0.00
ATOM    183  CA  LYS    23      -4.253 -23.528  16.019  1.00  0.00
ATOM    184  CB  LYS    23      -5.671 -23.507  16.529  1.00  0.00
ATOM    185  CG  LYS    23      -5.974 -24.210  17.810  1.00  0.00
ATOM    186  CD  LYS    23      -7.411 -24.786  18.118  1.00  0.00
ATOM    187  CE  LYS    23      -7.890 -26.040  17.325  1.00  0.00
ATOM    188  NZ  LYS    23      -6.863 -27.082  17.301  1.00  0.00
ATOM    189  C   LYS    23      -3.764 -24.959  15.685  1.00  0.00
ATOM    190  O   LYS    23      -4.458 -25.944  15.949  1.00  0.00
ATOM    191  N   LEU    24      -2.599 -25.000  15.029  1.00  0.00
ATOM    192  CA  LEU    24      -1.802 -26.249  14.680  1.00  0.00
ATOM    193  CB  LEU    24      -0.917 -26.716  15.887  1.00  0.00
ATOM    194  CG  LEU    24       0.073 -25.656  16.461  1.00  0.00
ATOM    195  CD1 LEU    24       0.636 -26.034  17.819  1.00  0.00
ATOM    196  CD2 LEU    24       1.276 -25.511  15.561  1.00  0.00
ATOM    197  C   LEU    24      -2.543 -27.382  14.007  1.00  0.00
ATOM    198  O   LEU    24      -2.068 -28.497  14.047  1.00  0.00
ATOM    199  N   GLN    25      -3.580 -27.138  13.195  1.00  0.00
ATOM    200  CA  GLN    25      -4.499 -28.130  12.737  1.00  0.00
ATOM    201  CB  GLN    25      -5.674 -28.219  13.681  1.00  0.00
ATOM    202  CG  GLN    25      -6.729 -29.247  13.356  1.00  0.00
ATOM    203  CD  GLN    25      -7.430 -29.793  14.564  1.00  0.00
ATOM    204  OE1 GLN    25      -7.689 -29.049  15.529  1.00  0.00
ATOM    205  NE2 GLN    25      -7.674 -31.045  14.549  1.00  0.00
ATOM    206  C   GLN    25      -4.747 -28.118  11.252  1.00  0.00
ATOM    207  O   GLN    25      -4.487 -29.073  10.525  1.00  0.00
ATOM    208  N   PRO    26      -5.369 -27.119  10.619  1.00  0.00
ATOM    209  CD  PRO    26      -6.023 -25.949  11.324  1.00  0.00
ATOM    210  CG  PRO    26      -6.405 -25.096  10.168  1.00  0.00
ATOM    211  CB  PRO    26      -6.873 -26.026   9.050  1.00  0.00
ATOM    212  CA  PRO    26      -5.781 -27.122   9.162  1.00  0.00
ATOM    213  C   PRO    26      -4.597 -26.891   8.171  1.00  0.00
ATOM    214  O   PRO    26      -4.569 -25.849   7.425  1.00  0.00
ATOM    215  N   ARG    27      -3.532 -27.703   8.438  1.00  0.00
ATOM    216  CA  ARG    27      -2.155 -27.614   7.896  1.00  0.00
ATOM    217  CB  ARG    27      -1.241 -28.755   8.455  1.00  0.00
ATOM    218  CG  ARG    27      -0.916 -28.685   9.924  1.00  0.00
ATOM    219  CD  ARG    27      -0.782 -30.195  10.417  1.00  0.00
ATOM    220  NE  ARG    27      -0.799 -30.166  11.923  1.00  0.00
ATOM    221  CZ  ARG    27      -0.278 -31.035  12.808  1.00  0.00
ATOM    222  C   ARG    27      -2.082 -27.650   6.373  1.00  0.00
ATOM    223  O   ARG    27      -1.735 -26.635   5.750  1.00  0.00
ATOM    224  OXT ARG    27      -2.313 -28.691   5.762  1.00  0.00
TER
END
