# Supplementary material for: In silico approaches for predicting the half-life of natural and modified peptides in blood
Source: PLoS One. 2018 Jun 1;13(6):e0196829. doi: 10.1371/journal.pone.0196829 (PMC5983457; doi:10.1371/journal.pone.0196829)
Supplement: S3 File — (ZIP) [file pone.0196829.s009.zip › 3may2018_261_pdb_files/2131.pdb]

PFRMAT TS
TARGET pa2131
AUTHOR Raghava-GPS-serv
METHOD PEPSTR
MODEL  1  REFINED
PARENT N/A
ATOM      1  N   PHE     1      -6.511 -36.876  12.295  1.00  0.00
ATOM      2  CA  PHE     1      -6.187 -36.318  13.614  1.00  0.00
ATOM      3  CB  PHE     1      -4.722 -35.923  13.730  1.00  0.00
ATOM      4  CG  PHE     1      -4.455 -34.553  13.324  1.00  0.00
ATOM      5  CD1 PHE     1      -4.433 -34.136  11.936  1.00  0.00
ATOM      6  CE1 PHE     1      -3.846 -32.929  11.618  1.00  0.00
ATOM      7  CZ  PHE     1      -3.541 -32.055  12.645  1.00  0.00
ATOM      8  CE2 PHE     1      -3.841 -32.316  13.941  1.00  0.00
ATOM      9  CD2 PHE     1      -4.195 -33.618  14.315  1.00  0.00
ATOM     10  C   PHE     1      -7.182 -35.165  14.041  1.00  0.00
ATOM     11  O   PHE     1      -8.062 -34.829  13.259  1.00  0.00
ATOM     12  N   VAL     2      -6.992 -34.640  15.261  1.00  0.00
ATOM     13  CA  VAL     2      -7.930 -33.666  15.849  1.00  0.00
ATOM     14  CB  VAL     2      -9.024 -34.268  16.740  1.00  0.00
ATOM     15  CG1 VAL     2      -9.872 -35.248  15.949  1.00  0.00
ATOM     16  CG2 VAL     2      -8.468 -34.976  17.949  1.00  0.00
ATOM     17  C   VAL     2      -7.185 -32.511  16.503  1.00  0.00
ATOM     18  O   VAL     2      -6.234 -32.770  17.258  1.00  0.00
ATOM     19  N   PRO     3      -7.565 -31.240  16.334  1.00  0.00
ATOM     20  CD  PRO     3      -8.455 -30.668  15.393  1.00  0.00
ATOM     21  CG  PRO     3      -8.499 -29.169  15.580  1.00  0.00
ATOM     22  CB  PRO     3      -7.376 -28.992  16.603  1.00  0.00
ATOM     23  CA  PRO     3      -7.260 -30.231  17.394  1.00  0.00
ATOM     24  C   PRO     3      -8.315 -30.409  18.516  1.00  0.00
ATOM     25  O   PRO     3      -9.406 -31.027  18.326  1.00  0.00
ATOM     26  N   ILE     4      -8.028 -29.987  19.735  1.00  0.00
ATOM     27  CA  ILE     4      -8.973 -29.939  20.839  1.00  0.00
ATOM     28  CB  ILE     4      -8.217 -30.037  22.210  1.00  0.00
ATOM     29  CG2 ILE     4      -7.623 -28.702  22.679  1.00  0.00
ATOM     30  CG1 ILE     4      -9.099 -30.534  23.428  1.00  0.00
ATOM     31  CD1 ILE     4      -9.827 -31.804  23.334  1.00  0.00
ATOM     32  C   ILE     4      -9.922 -28.732  20.742  1.00  0.00
ATOM     33  O   ILE     4      -9.556 -27.679  20.212  1.00  0.00
ATOM     34  N   PHE     5     -11.154 -28.956  21.209  1.00  0.00
ATOM     35  CA  PHE     5     -12.117 -27.976  21.630  1.00  0.00
ATOM     36  CB  PHE     5     -13.277 -28.013  20.681  1.00  0.00
ATOM     37  CG  PHE     5     -14.364 -26.932  20.979  1.00  0.00
ATOM     38  CD1 PHE     5     -15.613 -27.309  21.588  1.00  0.00
ATOM     39  CE1 PHE     5     -16.608 -26.334  21.802  1.00  0.00
ATOM     40  CZ  PHE     5     -16.379 -25.003  21.370  1.00  0.00
ATOM     41  CE2 PHE     5     -15.185 -24.679  20.763  1.00  0.00
ATOM     42  CD2 PHE     5     -14.229 -25.664  20.559  1.00  0.00
ATOM     43  C   PHE     5     -12.620 -28.284  23.083  1.00  0.00
ATOM     44  O   PHE     5     -12.456 -29.428  23.605  1.00  0.00
ATOM     45  N   THR     6     -13.085 -27.237  23.782  1.00  0.00
ATOM     46  CA  THR     6     -13.323 -27.289  25.240  1.00  0.00
ATOM     47  CB  THR     6     -13.286 -25.885  25.887  1.00  0.00
ATOM     48  CG2 THR     6     -11.902 -25.380  26.324  1.00  0.00
ATOM     49  OG1 THR     6     -13.809 -24.881  25.102  1.00  0.00
ATOM     50  C   THR     6     -14.600 -28.035  25.645  1.00  0.00
ATOM     51  O   THR     6     -14.854 -28.089  26.861  1.00  0.00
ATOM     52  N   TYR     7     -15.419 -28.614  24.712  1.00  0.00
ATOM     53  CA  TYR     7     -16.572 -29.444  25.139  1.00  0.00
ATOM     54  CB  TYR     7     -17.707 -28.551  25.633  1.00  0.00
ATOM     55  CG  TYR     7     -18.858 -29.287  26.335  1.00  0.00
ATOM     56  CD1 TYR     7     -20.064 -29.517  25.664  1.00  0.00
ATOM     57  CE1 TYR     7     -21.132 -30.161  26.332  1.00  0.00
ATOM     58  CZ  TYR     7     -21.029 -30.393  27.716  1.00  0.00
ATOM     59  CE2 TYR     7     -19.743 -30.313  28.349  1.00  0.00
ATOM     60  CD2 TYR     7     -18.707 -29.726  27.661  1.00  0.00
ATOM     61  C   TYR     7     -16.986 -30.590  24.153  1.00  0.00
ATOM     62  O   TYR     7     -16.333 -30.743  23.113  1.00  0.00
ATOM     63  N   GLY     8     -18.024 -31.370  24.450  1.00  0.00
ATOM     64  CA  GLY     8     -18.652 -32.464  23.615  1.00  0.00
ATOM     65  C   GLY     8     -18.793 -32.217  22.090  1.00  0.00
ATOM     66  O   GLY     8     -18.944 -33.178  21.356  1.00  0.00
ATOM     67  N   GLU     9     -18.511 -31.012  21.564  1.00  0.00
ATOM     68  CA  GLU     9     -18.597 -30.687  20.121  1.00  0.00
ATOM     69  CB  GLU     9     -18.532 -29.154  20.004  1.00  0.00
ATOM     70  CG  GLU     9     -19.497 -28.318  20.811  1.00  0.00
ATOM     71  CD  GLU     9     -20.993 -28.557  20.349  1.00  0.00
ATOM     72  OE1 GLU     9     -21.486 -29.631  20.723  1.00  0.00
ATOM     73  OE2 GLU     9     -21.519 -27.823  19.482  1.00  0.00
ATOM     74  C   GLU     9     -17.571 -31.425  19.266  1.00  0.00
ATOM     75  O   GLU     9     -17.628 -31.401  18.034  1.00  0.00
ATOM     76  N   LEU    10     -16.603 -32.132  19.851  1.00  0.00
ATOM     77  CA  LEU    10     -15.371 -32.666  19.253  1.00  0.00
ATOM     78  CB  LEU    10     -14.554 -33.338  20.346  1.00  0.00
ATOM     79  CG  LEU    10     -13.063 -33.535  19.978  1.00  0.00
ATOM     80  CD1 LEU    10     -12.329 -32.253  19.926  1.00  0.00
ATOM     81  CD2 LEU    10     -12.273 -34.499  20.843  1.00  0.00
ATOM     82  C   LEU    10     -15.572 -33.500  17.988  1.00  0.00
ATOM     83  O   LEU    10     -14.674 -33.438  17.167  1.00  0.00
ATOM     84  N   GLN    11     -16.712 -34.220  17.761  1.00  0.00
ATOM     85  CA  GLN    11     -17.060 -34.876  16.486  1.00  0.00
ATOM     86  CB  GLN    11     -18.285 -35.916  16.631  1.00  0.00
ATOM     87  CG  GLN    11     -19.690 -35.324  17.057  1.00  0.00
ATOM     88  CD  GLN    11     -19.691 -34.406  18.220  1.00  0.00
ATOM     89  OE1 GLN    11     -19.955 -33.204  18.114  1.00  0.00
ATOM     90  NE2 GLN    11     -19.276 -34.925  19.354  1.00  0.00
ATOM     91  C   GLN    11     -17.419 -33.803  15.480  1.00  0.00
ATOM     92  O   GLN    11     -16.736 -33.704  14.432  1.00  0.00
ATOM     93  N   ARG    12     -18.373 -32.901  15.704  1.00  0.00
ATOM     94  CA  ARG    12     -18.832 -31.933  14.683  1.00  0.00
ATOM     95  CB  ARG    12     -20.115 -31.215  15.200  1.00  0.00
ATOM     96  CG  ARG    12     -21.386 -31.968  14.736  1.00  0.00
ATOM     97  CD  ARG    12     -22.462 -32.321  15.856  1.00  0.00
ATOM     98  NE  ARG    12     -22.966 -31.094  16.494  1.00  0.00
ATOM     99  CZ  ARG    12     -22.703 -30.672  17.688  1.00  0.00
ATOM    100  C   ARG    12     -17.857 -30.785  14.363  1.00  0.00
ATOM    101  O   ARG    12     -18.014 -30.210  13.267  1.00  0.00
ATOM    102  N   VAL    13     -16.952 -30.503  15.275  1.00  0.00
ATOM    103  CA  VAL    13     -15.799 -29.629  15.087  1.00  0.00
ATOM    104  CB  VAL    13     -14.830 -29.664  16.277  1.00  0.00
ATOM    105  CG1 VAL    13     -13.449 -29.125  15.998  1.00  0.00
ATOM    106  CG2 VAL    13     -15.485 -28.972  17.497  1.00  0.00
ATOM    107  C   VAL    13     -15.061 -29.966  13.788  1.00  0.00
ATOM    108  O   VAL    13     -14.822 -29.144  12.917  1.00  0.00
ATOM    109  N   GLN    14     -14.666 -31.220  13.561  1.00  0.00
ATOM    110  CA  GLN    14     -13.868 -31.751  12.435  1.00  0.00
ATOM    111  CB  GLN    14     -13.515 -33.201  12.734  1.00  0.00
ATOM    112  CG  GLN    14     -13.126 -33.629  14.179  1.00  0.00
ATOM    113  CD  GLN    14     -12.223 -32.586  14.919  1.00  0.00
ATOM    114  OE1 GLN    14     -11.495 -31.848  14.318  1.00  0.00
ATOM    115  NE2 GLN    14     -12.266 -32.492  16.233  1.00  0.00
ATOM    116  C   GLN    14     -14.712 -31.566  11.127  1.00  0.00
ATOM    117  O   GLN    14     -14.225 -31.153  10.100  1.00  0.00
ATOM    118  N   GLN    15     -16.019 -31.752  11.194  1.00  0.00
ATOM    119  CA  GLN    15     -16.826 -31.636  10.029  1.00  0.00
ATOM    120  CB  GLN    15     -18.233 -32.247  10.289  1.00  0.00
ATOM    121  CG  GLN    15     -18.223 -33.672  10.872  1.00  0.00
ATOM    122  CD  GLN    15     -19.563 -34.294  11.010  1.00  0.00
ATOM    123  OE1 GLN    15     -20.344 -33.971  11.924  1.00  0.00
ATOM    124  NE2 GLN    15     -19.816 -35.423  10.326  1.00  0.00
ATOM    125  C   GLN    15     -16.896 -30.185   9.506  1.00  0.00
ATOM    126  O   GLN    15     -16.817 -29.987   8.289  1.00  0.00
ATOM    127  N   LYS    16     -16.927 -29.235  10.433  1.00  0.00
ATOM    128  CA  LYS    16     -16.906 -27.830  10.094  1.00  0.00
ATOM    129  CB  LYS    16     -17.632 -26.925  11.173  1.00  0.00
ATOM    130  CG  LYS    16     -17.644 -25.432  10.812  1.00  0.00
ATOM    131  CD  LYS    16     -18.499 -24.737   9.733  1.00  0.00
ATOM    132  CE  LYS    16     -18.556 -25.237   8.267  1.00  0.00
ATOM    133  NZ  LYS    16     -17.352 -24.953   7.526  1.00  0.00
ATOM    134  C   LYS    16     -15.495 -27.402   9.773  1.00  0.00
ATOM    135  O   LYS    16     -15.290 -26.532   8.998  1.00  0.00
ATOM    136  N   ARG    17     -14.521 -27.935  10.498  1.00  0.00
ATOM    137  CA  ARG    17     -13.062 -27.571  10.318  1.00  0.00
ATOM    138  CB  ARG    17     -12.243 -28.500  11.256  1.00  0.00
ATOM    139  CG  ARG    17     -10.713 -28.452  11.183  1.00  0.00
ATOM    140  CD  ARG    17     -10.049 -29.695  11.847  1.00  0.00
ATOM    141  NE  ARG    17     -10.274 -30.915  11.081  1.00  0.00
ATOM    142  CZ  ARG    17      -9.831 -32.090  11.400  1.00  0.00
ATOM    143  C   ARG    17     -12.561 -27.785   8.863  1.00  0.00
ATOM    144  O   ARG    17     -12.042 -26.802   8.254  1.00  0.00
ATOM    145  N   ASP    18     -12.734 -29.013   8.303  1.00  0.00
ATOM    146  CA  ASP    18     -12.236 -29.347   6.918  1.00  0.00
ATOM    147  CB  ASP    18     -11.881 -30.860   6.764  1.00  0.00
ATOM    148  CG  ASP    18     -10.497 -31.079   7.338  1.00  0.00
ATOM    149  OD1 ASP    18      -9.560 -30.581   6.697  1.00  0.00
ATOM    150  OD2 ASP    18     -10.393 -31.564   8.449  1.00  0.00
ATOM    151  C   ASP    18     -13.139 -28.822   5.848  1.00  0.00
ATOM    152  O   ASP    18     -12.749 -28.287   4.823  1.00  0.00
ATOM    153  N   SER    19     -14.474 -28.711   6.147  1.00  0.00
ATOM    154  CA  SER    19     -15.435 -28.072   5.218  1.00  0.00
ATOM    155  CB  SER    19     -16.882 -28.470   5.486  1.00  0.00
ATOM    156  OG  SER    19     -17.336 -27.905   6.685  1.00  0.00
ATOM    157  C   SER    19     -15.273 -26.552   5.009  1.00  0.00
ATOM    158  O   SER    19     -15.749 -26.021   3.990  1.00  0.00
ATOM    159  N   ARG    20     -14.567 -25.919   5.989  1.00  0.00
ATOM    160  CA  ARG    20     -14.022 -24.542   5.962  1.00  0.00
ATOM    161  CB  ARG    20     -12.799 -24.568   4.988  1.00  0.00
ATOM    162  CG  ARG    20     -11.545 -25.171   5.598  1.00  0.00
ATOM    163  CD  ARG    20     -10.607 -25.596   4.494  1.00  0.00
ATOM    164  NE  ARG    20      -9.450 -26.271   5.201  1.00  0.00
ATOM    165  CZ  ARG    20      -9.184 -27.598   5.319  1.00  0.00
ATOM    166  C   ARG    20     -15.009 -23.463   5.623  1.00  0.00
ATOM    167  O   ARG    20     -15.655 -22.952   6.596  1.00  0.00
ATOM    168  N   ARG    21     -15.255 -23.149   4.297  1.00  0.00
ATOM    169  CA  ARG    21     -16.207 -22.157   3.789  1.00  0.00
ATOM    170  CB  ARG    21     -16.317 -22.280   2.226  1.00  0.00
ATOM    171  CG  ARG    21     -16.282 -23.686   1.590  1.00  0.00
ATOM    172  CD  ARG    21     -17.277 -24.811   1.863  1.00  0.00
ATOM    173  NE  ARG    21     -18.494 -24.488   1.100  1.00  0.00
ATOM    174  CZ  ARG    21     -19.625 -25.057   1.131  1.00  0.00
ATOM    175  C   ARG    21     -17.574 -22.208   4.401  1.00  0.00
ATOM    176  O   ARG    21     -18.014 -23.255   4.834  1.00  0.00
ATOM    177  N   PRO    22     -18.346 -21.143   4.568  1.00  0.00
ATOM    178  CD  PRO    22     -18.080 -19.719   4.294  1.00  0.00
ATOM    179  CG  PRO    22     -19.280 -18.937   4.764  1.00  0.00
ATOM    180  CB  PRO    22     -20.376 -19.939   5.011  1.00  0.00
ATOM    181  CA  PRO    22     -19.688 -21.250   5.154  1.00  0.00
ATOM    182  C   PRO    22     -20.528 -22.340   4.432  1.00  0.00
ATOM    183  O   PRO    22     -20.405 -22.408   3.180  1.00  0.00
ATOM    184  N   PRO    23     -21.458 -23.055   5.073  1.00  0.00
ATOM    185  CD  PRO    23     -22.001 -22.823   6.344  1.00  0.00
ATOM    186  CG  PRO    23     -23.111 -23.773   6.469  1.00  0.00
ATOM    187  CB  PRO    23     -22.801 -24.955   5.633  1.00  0.00
ATOM    188  CA  PRO    23     -22.019 -24.299   4.493  1.00  0.00
ATOM    189  C   PRO    23     -22.841 -24.071   3.180  1.00  0.00
ATOM    190  O   PRO    23     -22.691 -24.945   2.229  1.00  0.00
ATOM    191  N   ALA    24     -23.516 -22.951   3.078  1.00  0.00
ATOM    192  CA  ALA    24     -24.383 -22.572   1.961  1.00  0.00
ATOM    193  CB  ALA    24     -25.097 -21.299   2.341  1.00  0.00
ATOM    194  C   ALA    24     -23.507 -22.396   0.678  1.00  0.00
ATOM    195  O   ALA    24     -22.247 -22.358   0.753  1.00  0.00
ATOM    196  N   LYS    25     -24.079 -22.323  -0.481  1.00  0.00
ATOM    197  CA  LYS    25     -23.391 -22.573  -1.827  1.00  0.00
ATOM    198  CB  LYS    25     -24.402 -23.051  -2.914  1.00  0.00
ATOM    199  CG  LYS    25     -23.728 -23.982  -4.020  1.00  0.00
ATOM    200  CD  LYS    25     -24.375 -24.086  -5.430  1.00  0.00
ATOM    201  CE  LYS    25     -24.554 -22.754  -6.227  1.00  0.00
ATOM    202  NZ  LYS    25     -23.332 -21.909  -6.111  1.00  0.00
ATOM    203  C   LYS    25     -22.339 -21.641  -2.381  1.00  0.00
ATOM    204  O   LYS    25     -22.200 -21.364  -3.579  1.00  0.00
ATOM    205  N   LEU    26     -21.545 -21.018  -1.489  1.00  0.00
ATOM    206  CA  LEU    26     -20.209 -20.451  -1.779  1.00  0.00
ATOM    207  CB  LEU    26     -19.775 -19.416  -0.704  1.00  0.00
ATOM    208  CG  LEU    26     -20.494 -18.060  -0.609  1.00  0.00
ATOM    209  CD1 LEU    26     -20.309 -17.228  -1.859  1.00  0.00
ATOM    210  CD2 LEU    26     -21.996 -18.201  -0.379  1.00  0.00
ATOM    211  C   LEU    26     -19.272 -21.681  -1.975  1.00  0.00
ATOM    212  O   LEU    26     -19.202 -22.559  -1.137  1.00  0.00
ATOM    213  N   GLN    27     -18.504 -21.797  -3.039  1.00  0.00
ATOM    214  CA  GLN    27     -17.859 -23.025  -3.565  1.00  0.00
ATOM    215  CB  GLN    27     -18.899 -23.831  -4.356  1.00  0.00
ATOM    216  CG  GLN    27     -19.425 -22.997  -5.499  1.00  0.00
ATOM    217  CD  GLN    27     -20.037 -23.748  -6.679  1.00  0.00
ATOM    218  OE1 GLN    27     -21.117 -23.473  -7.196  1.00  0.00
ATOM    219  NE2 GLN    27     -19.360 -24.634  -7.369  1.00  0.00
ATOM    220  C   GLN    27     -16.536 -22.755  -4.417  1.00  0.00
ATOM    221  O   GLN    27     -16.425 -21.644  -4.996  1.00  0.00
ATOM    222  N   PRO    28     -15.678 -23.783  -4.694  1.00  0.00
ATOM    223  CD  PRO    28     -15.544 -24.903  -3.766  1.00  0.00
ATOM    224  CG  PRO    28     -14.556 -25.892  -4.450  1.00  0.00
ATOM    225  CB  PRO    28     -14.485 -25.434  -5.922  1.00  0.00
ATOM    226  CA  PRO    28     -14.962 -23.975  -5.942  1.00  0.00
ATOM    227  C   PRO    28     -15.748 -23.676  -7.284  1.00  0.00
ATOM    228  O   PRO    28     -16.765 -24.295  -7.643  1.00  0.00
ATOM    229  N   ARG    29     -15.265 -22.745  -8.031  1.00  0.00
ATOM    230  CA  ARG    29     -15.776 -22.331  -9.339  1.00  0.00
ATOM    231  CB  ARG    29     -15.377 -23.272 -10.518  1.00  0.00
ATOM    232  CG  ARG    29     -15.439 -22.595 -11.871  1.00  0.00
ATOM    233  CD  ARG    29     -16.507 -23.198 -12.896  1.00  0.00
ATOM    234  NE  ARG    29     -16.665 -22.339 -14.063  1.00  0.00
ATOM    235  CZ  ARG    29     -17.500 -21.324 -14.149  1.00  0.00
ATOM    236  C   ARG    29     -17.286 -22.073  -9.376  1.00  0.00
ATOM    237  O   ARG    29     -17.863 -21.737 -10.367  1.00  0.00
ATOM    238  OXT ARG    29     -17.990 -22.351  -8.408  1.00  0.00
TER
END
