# Supplementary material for: In silico approaches for predicting the half-life of natural and modified peptides in blood
Source: PLoS One. 2018 Jun 1;13(6):e0196829. doi: 10.1371/journal.pone.0196829 (PMC5983457; doi:10.1371/journal.pone.0196829)
Supplement: S3 File — (ZIP) [file pone.0196829.s009.zip › 3may2018_261_pdb_files/2132.pdb]

PFRMAT TS
TARGET pa2132
AUTHOR Raghava-GPS-serv
METHOD PEPSTR
MODEL  1  REFINED
PARENT N/A
ATOM      1  N   PHE     1     -17.075 -15.880  12.874  1.00  0.00
ATOM      2  CA  PHE     1     -17.428 -17.303  12.740  1.00  0.00
ATOM      3  CB  PHE     1     -16.196 -18.098  12.330  1.00  0.00
ATOM      4  CG  PHE     1     -15.188 -18.176  13.392  1.00  0.00
ATOM      5  CD1 PHE     1     -14.375 -17.136  13.704  1.00  0.00
ATOM      6  CE1 PHE     1     -13.333 -17.248  14.672  1.00  0.00
ATOM      7  CZ  PHE     1     -13.157 -18.481  15.375  1.00  0.00
ATOM      8  CE2 PHE     1     -13.989 -19.546  15.165  1.00  0.00
ATOM      9  CD2 PHE     1     -15.016 -19.325  14.211  1.00  0.00
ATOM     10  C   PHE     1     -17.970 -17.851  14.071  1.00  0.00
ATOM     11  O   PHE     1     -17.607 -17.291  15.132  1.00  0.00
ATOM     12  N   VAL     2     -18.813 -18.876  14.052  1.00  0.00
ATOM     13  CA  VAL     2     -19.465 -19.409  15.177  1.00  0.00
ATOM     14  CB  VAL     2     -21.018 -19.298  15.084  1.00  0.00
ATOM     15  CG1 VAL     2     -21.476 -17.837  14.916  1.00  0.00
ATOM     16  CG2 VAL     2     -21.626 -20.049  13.891  1.00  0.00
ATOM     17  C   VAL     2     -19.050 -20.851  15.599  1.00  0.00
ATOM     18  O   VAL     2     -18.672 -21.618  14.706  1.00  0.00
ATOM     19  N   PRO     3     -18.848 -21.196  16.914  1.00  0.00
ATOM     20  CD  PRO     3     -18.919 -20.310  18.100  1.00  0.00
ATOM     21  CG  PRO     3     -18.519 -21.184  19.321  1.00  0.00
ATOM     22  CB  PRO     3     -17.614 -22.158  18.696  1.00  0.00
ATOM     23  CA  PRO     3     -18.323 -22.474  17.456  1.00  0.00
ATOM     24  C   PRO     3     -19.429 -23.579  17.761  1.00  0.00
ATOM     25  O   PRO     3     -20.597 -23.241  17.799  1.00  0.00
ATOM     26  N   ILE     4     -19.023 -24.814  18.160  1.00  0.00
ATOM     27  CA  ILE     4     -19.821 -25.943  18.637  1.00  0.00
ATOM     28  CB  ILE     4     -19.007 -27.231  18.422  1.00  0.00
ATOM     29  CG2 ILE     4     -17.963 -27.423  19.550  1.00  0.00
ATOM     30  CG1 ILE     4     -19.975 -28.422  18.257  1.00  0.00
ATOM     31  CD1 ILE     4     -19.371 -29.866  18.282  1.00  0.00
ATOM     32  C   ILE     4     -20.305 -25.747  20.115  1.00  0.00
ATOM     33  O   ILE     4     -21.137 -26.474  20.618  1.00  0.00
ATOM     34  N   PHE     5     -19.874 -24.713  20.812  1.00  0.00
ATOM     35  CA  PHE     5     -20.070 -24.440  22.208  1.00  0.00
ATOM     36  CB  PHE     5     -19.005 -25.138  23.103  1.00  0.00
ATOM     37  CG  PHE     5     -17.539 -25.227  22.764  1.00  0.00
ATOM     38  CD1 PHE     5     -16.798 -24.094  22.333  1.00  0.00
ATOM     39  CE1 PHE     5     -15.428 -24.180  22.027  1.00  0.00
ATOM     40  CZ  PHE     5     -14.807 -25.443  22.286  1.00  0.00
ATOM     41  CE2 PHE     5     -15.542 -26.528  22.720  1.00  0.00
ATOM     42  CD2 PHE     5     -16.916 -26.469  22.907  1.00  0.00
ATOM     43  C   PHE     5     -20.273 -23.024  22.609  1.00  0.00
ATOM     44  O   PHE     5     -19.632 -22.067  22.153  1.00  0.00
ATOM     45  N   THR     6     -21.044 -22.843  23.641  1.00  0.00
ATOM     46  CA  THR     6     -21.522 -21.570  24.224  1.00  0.00
ATOM     47  CB  THR     6     -22.960 -21.833  24.707  1.00  0.00
ATOM     48  CG2 THR     6     -24.037 -22.353  23.734  1.00  0.00
ATOM     49  OG1 THR     6     -22.905 -22.714  25.869  1.00  0.00
ATOM     50  C   THR     6     -20.555 -20.928  25.285  1.00  0.00
ATOM     51  O   THR     6     -20.923 -20.195  26.209  1.00  0.00
ATOM     52  N   TYR     7     -19.231 -21.188  25.127  1.00  0.00
ATOM     53  CA  TYR     7     -18.253 -20.905  26.180  1.00  0.00
ATOM     54  CB  TYR     7     -17.368 -22.072  26.316  1.00  0.00
ATOM     55  CG  TYR     7     -17.968 -23.497  26.442  1.00  0.00
ATOM     56  CD1 TYR     7     -19.257 -23.717  26.970  1.00  0.00
ATOM     57  CE1 TYR     7     -19.854 -24.971  27.092  1.00  0.00
ATOM     58  CZ  TYR     7     -19.168 -26.042  26.521  1.00  0.00
ATOM     59  CE2 TYR     7     -17.848 -25.855  26.041  1.00  0.00
ATOM     60  CD2 TYR     7     -17.200 -24.587  26.055  1.00  0.00
ATOM     61  C   TYR     7     -17.615 -19.476  25.939  1.00  0.00
ATOM     62  O   TYR     7     -16.390 -19.433  25.671  1.00  0.00
ATOM     63  N   GLY     8     -18.446 -18.455  25.818  1.00  0.00
ATOM     64  CA  GLY     8     -18.027 -17.105  25.459  1.00  0.00
ATOM     65  C   GLY     8     -17.690 -16.940  23.984  1.00  0.00
ATOM     66  O   GLY     8     -17.932 -15.857  23.458  1.00  0.00
ATOM     67  N   GLU     9     -17.208 -18.012  23.397  1.00  0.00
ATOM     68  CA  GLU     9     -16.776 -18.230  21.957  1.00  0.00
ATOM     69  CB  GLU     9     -15.865 -19.501  21.929  1.00  0.00
ATOM     70  CG  GLU     9     -14.891 -19.607  20.770  1.00  0.00
ATOM     71  CD  GLU     9     -14.105 -18.307  20.403  1.00  0.00
ATOM     72  OE1 GLU     9     -13.586 -17.651  21.316  1.00  0.00
ATOM     73  OE2 GLU     9     -14.040 -17.941  19.190  1.00  0.00
ATOM     74  C   GLU     9     -17.945 -18.086  20.979  1.00  0.00
ATOM     75  O   GLU     9     -17.661 -17.532  19.936  1.00  0.00
ATOM     76  N   LEU    10     -19.200 -18.518  21.375  1.00  0.00
ATOM     77  CA  LEU    10     -20.364 -18.231  20.488  1.00  0.00
ATOM     78  CB  LEU    10     -21.529 -19.135  20.844  1.00  0.00
ATOM     79  CG  LEU    10     -22.924 -18.841  20.171  1.00  0.00
ATOM     80  CD1 LEU    10     -22.795 -19.113  18.663  1.00  0.00
ATOM     81  CD2 LEU    10     -23.874 -19.798  20.865  1.00  0.00
ATOM     82  C   LEU    10     -20.724 -16.731  20.597  1.00  0.00
ATOM     83  O   LEU    10     -21.074 -15.973  19.671  1.00  0.00
ATOM     84  N   GLN    11     -20.679 -16.224  21.817  1.00  0.00
ATOM     85  CA  GLN    11     -21.088 -14.854  22.255  1.00  0.00
ATOM     86  CB  GLN    11     -21.099 -14.661  23.780  1.00  0.00
ATOM     87  CG  GLN    11     -22.168 -15.582  24.530  1.00  0.00
ATOM     88  CD  GLN    11     -21.721 -17.033  24.851  1.00  0.00
ATOM     89  OE1 GLN    11     -20.808 -17.537  24.227  1.00  0.00
ATOM     90  NE2 GLN    11     -22.416 -17.770  25.690  1.00  0.00
ATOM     91  C   GLN    11     -20.216 -13.782  21.629  1.00  0.00
ATOM     92  O   GLN    11     -20.651 -12.688  21.215  1.00  0.00
ATOM     93  N   ARG    12     -18.934 -14.126  21.375  1.00  0.00
ATOM     94  CA  ARG    12     -18.007 -13.342  20.521  1.00  0.00
ATOM     95  CB  ARG    12     -16.584 -13.986  20.487  1.00  0.00
ATOM     96  CG  ARG    12     -15.855 -13.827  21.834  1.00  0.00
ATOM     97  CD  ARG    12     -14.473 -14.565  21.798  1.00  0.00
ATOM     98  NE  ARG    12     -13.639 -13.994  20.742  1.00  0.00
ATOM     99  CZ  ARG    12     -12.869 -14.448  19.766  1.00  0.00
ATOM    100  C   ARG    12     -18.457 -12.916  19.162  1.00  0.00
ATOM    101  O   ARG    12     -17.854 -12.016  18.534  1.00  0.00
ATOM    102  N   VAL    13     -19.541 -13.468  18.614  1.00  0.00
ATOM    103  CA  VAL    13     -20.074 -13.198  17.198  1.00  0.00
ATOM    104  CB  VAL    13     -21.206 -14.248  16.929  1.00  0.00
ATOM    105  CG1 VAL    13     -22.475 -14.059  17.835  1.00  0.00
ATOM    106  CG2 VAL    13     -21.605 -14.286  15.440  1.00  0.00
ATOM    107  C   VAL    13     -20.497 -11.662  16.934  1.00  0.00
ATOM    108  O   VAL    13     -20.994 -11.324  15.918  1.00  0.00
ATOM    109  N   GLN    14     -20.361 -10.777  17.923  1.00  0.00
ATOM    110  CA  GLN    14     -20.491  -9.319  18.023  1.00  0.00
ATOM    111  CB  GLN    14     -21.248  -8.901  19.273  1.00  0.00
ATOM    112  CG  GLN    14     -21.773  -7.400  19.231  1.00  0.00
ATOM    113  CD  GLN    14     -22.888  -7.205  18.202  1.00  0.00
ATOM    114  OE1 GLN    14     -23.144  -8.040  17.307  1.00  0.00
ATOM    115  NE2 GLN    14     -23.668  -6.123  18.287  1.00  0.00
ATOM    116  C   GLN    14     -19.109  -8.668  17.966  1.00  0.00
ATOM    117  O   GLN    14     -18.946  -7.767  17.174  1.00  0.00
ATOM    118  N   GLN    15     -18.083  -9.122  18.737  1.00  0.00
ATOM    119  CA  GLN    15     -16.685  -8.689  18.668  1.00  0.00
ATOM    120  CB  GLN    15     -15.948  -9.033  19.984  1.00  0.00
ATOM    121  CG  GLN    15     -14.419  -8.999  19.978  1.00  0.00
ATOM    122  CD  GLN    15     -13.603 -10.263  19.767  1.00  0.00
ATOM    123  OE1 GLN    15     -14.078 -11.371  19.495  1.00  0.00
ATOM    124  NE2 GLN    15     -12.305 -10.186  19.926  1.00  0.00
ATOM    125  C   GLN    15     -16.011  -9.146  17.365  1.00  0.00
ATOM    126  O   GLN    15     -15.219  -8.329  16.875  1.00  0.00
ATOM    127  N   LYS    16     -16.271 -10.351  16.853  1.00  0.00
ATOM    128  CA  LYS    16     -15.671 -10.981  15.631  1.00  0.00
ATOM    129  CB  LYS    16     -16.021 -12.452  15.554  1.00  0.00
ATOM    130  CG  LYS    16     -15.409 -13.458  16.541  1.00  0.00
ATOM    131  CD  LYS    16     -15.819 -14.943  16.286  1.00  0.00
ATOM    132  CE  LYS    16     -15.252 -15.892  17.314  1.00  0.00
ATOM    133  NZ  LYS    16     -15.722 -17.265  17.310  1.00  0.00
ATOM    134  C   LYS    16     -16.013 -10.274  14.305  1.00  0.00
ATOM    135  O   LYS    16     -15.484 -10.550  13.193  1.00  0.00
ATOM    136  N   LYS    17     -16.808  -9.193  14.365  1.00  0.00
ATOM    137  CA  LYS    17     -17.222  -8.369  13.220  1.00  0.00
ATOM    138  CB  LYS    17     -18.456  -7.593  13.677  1.00  0.00
ATOM    139  CG  LYS    17     -19.708  -8.509  13.831  1.00  0.00
ATOM    140  CD  LYS    17     -20.952  -7.600  14.044  1.00  0.00
ATOM    141  CE  LYS    17     -22.286  -8.368  13.822  1.00  0.00
ATOM    142  NZ  LYS    17     -22.656  -9.227  14.946  1.00  0.00
ATOM    143  C   LYS    17     -16.085  -7.506  12.764  1.00  0.00
ATOM    144  O   LYS    17     -15.631  -7.686  11.647  1.00  0.00
ATOM    145  N   SER    18     -15.461  -6.727  13.657  1.00  0.00
ATOM    146  CA  SER    18     -14.312  -5.845  13.363  1.00  0.00
ATOM    147  CB  SER    18     -14.604  -4.396  13.788  1.00  0.00
ATOM    148  OG  SER    18     -14.606  -4.204  15.207  1.00  0.00
ATOM    149  C   SER    18     -12.982  -6.499  13.910  1.00  0.00
ATOM    150  O   SER    18     -12.271  -6.959  13.033  1.00  0.00
ATOM    151  N   GLU    19     -12.851  -6.684  15.210  1.00  0.00
ATOM    152  CA  GLU    19     -11.833  -7.566  15.792  1.00  0.00
ATOM    153  CB  GLU    19     -11.634  -7.173  17.302  1.00  0.00
ATOM    154  CG  GLU    19     -10.111  -7.094  17.679  1.00  0.00
ATOM    155  CD  GLU    19      -9.695  -8.399  18.307  1.00  0.00
ATOM    156  OE1 GLU    19      -9.250  -9.400  17.746  1.00  0.00
ATOM    157  OE2 GLU    19      -9.753  -8.394  19.541  1.00  0.00
ATOM    158  C   GLU    19     -12.023  -9.051  15.499  1.00  0.00
ATOM    159  O   GLU    19     -12.986  -9.383  14.829  1.00  0.00
ATOM    160  N   LYS    20     -11.104  -9.951  15.903  1.00  0.00
ATOM    161  CA  LYS    20     -11.087 -11.294  15.414  1.00  0.00
ATOM    162  CB  LYS    20     -10.217 -11.469  14.134  1.00  0.00
ATOM    163  CG  LYS    20     -10.808 -10.876  12.848  1.00  0.00
ATOM    164  CD  LYS    20     -12.149 -11.488  12.340  1.00  0.00
ATOM    165  CE  LYS    20     -12.721 -10.694  11.148  1.00  0.00
ATOM    166  NZ  LYS    20     -13.354  -9.428  11.698  1.00  0.00
ATOM    167  C   LYS    20     -10.606 -12.309  16.459  1.00  0.00
ATOM    168  O   LYS    20     -11.153 -13.442  16.405  1.00  0.00
ATOM    169  N   ARG    21      -9.674 -11.980  17.435  1.00  0.00
ATOM    170  CA  ARG    21      -9.161 -12.989  18.312  1.00  0.00
ATOM    171  CB  ARG    21      -7.659 -13.166  18.075  1.00  0.00
ATOM    172  CG  ARG    21      -6.629 -12.471  18.870  1.00  0.00
ATOM    173  CD  ARG    21      -6.674 -10.933  18.769  1.00  0.00
ATOM    174  NE  ARG    21      -7.520 -10.231  19.755  1.00  0.00
ATOM    175  CZ  ARG    21      -7.326 -10.053  21.048  1.00  0.00
ATOM    176  C   ARG    21      -9.540 -12.935  19.818  1.00  0.00
ATOM    177  O   ARG    21     -10.046 -11.918  20.264  1.00  0.00
ATOM    178  N   PRO    22      -9.284 -13.912  20.687  1.00  0.00
ATOM    179  CD  PRO    22      -8.794 -15.304  20.381  1.00  0.00
ATOM    180  CG  PRO    22      -9.205 -16.177  21.549  1.00  0.00
ATOM    181  CB  PRO    22      -9.495 -15.254  22.711  1.00  0.00
ATOM    182  CA  PRO    22      -9.927 -13.940  22.035  1.00  0.00
ATOM    183  C   PRO    22      -9.644 -12.671  22.893  1.00  0.00
ATOM    184  O   PRO    22      -8.537 -12.241  22.762  1.00  0.00
ATOM    185  N   PRO    23     -10.563 -12.063  23.663  1.00  0.00
ATOM    186  CD  PRO    23     -11.724 -12.679  24.238  1.00  0.00
ATOM    187  CG  PRO    23     -12.914 -11.760  23.987  1.00  0.00
ATOM    188  CB  PRO    23     -12.204 -10.392  24.070  1.00  0.00
ATOM    189  CA  PRO    23     -10.770 -10.645  23.594  1.00  0.00
ATOM    190  C   PRO    23      -9.759  -9.732  24.384  1.00  0.00
ATOM    191  O   PRO    23      -9.997  -8.532  24.435  1.00  0.00
ATOM    192  N   ALA    24      -8.770 -10.326  25.012  1.00  0.00
ATOM    193  CA  ALA    24      -7.731  -9.587  25.779  1.00  0.00
ATOM    194  CB  ALA    24      -6.920 -10.634  26.550  1.00  0.00
ATOM    195  C   ALA    24      -6.972  -8.533  24.929  1.00  0.00
ATOM    196  O   ALA    24      -6.428  -8.880  23.905  1.00  0.00
ATOM    197  N   LYS    25      -7.014  -7.251  25.356  1.00  0.00
ATOM    198  CA  LYS    25      -6.588  -6.189  24.402  1.00  0.00
ATOM    199  CB  LYS    25      -7.879  -5.877  23.563  1.00  0.00
ATOM    200  CG  LYS    25      -7.649  -5.426  22.109  1.00  0.00
ATOM    201  CD  LYS    25      -8.993  -4.975  21.478  1.00  0.00
ATOM    202  CE  LYS    25      -9.689  -3.713  22.151  1.00  0.00
ATOM    203  NZ  LYS    25      -8.938  -2.400  21.778  1.00  0.00
ATOM    204  C   LYS    25      -6.138  -4.914  25.129  1.00  0.00
ATOM    205  O   LYS    25      -6.689  -4.536  26.131  1.00  0.00
ATOM    206  N   LEU    26      -5.206  -4.136  24.533  1.00  0.00
ATOM    207  CA  LEU    26      -4.891  -2.682  24.854  1.00  0.00
ATOM    208  CB  LEU    26      -3.744  -2.350  23.827  1.00  0.00
ATOM    209  CG  LEU    26      -2.976  -1.046  24.152  1.00  0.00
ATOM    210  CD1 LEU    26      -2.230  -1.241  25.559  1.00  0.00
ATOM    211  CD2 LEU    26      -1.935  -0.719  23.110  1.00  0.00
ATOM    212  C   LEU    26      -6.117  -1.785  24.549  1.00  0.00
ATOM    213  O   LEU    26      -6.834  -2.032  23.559  1.00  0.00
ATOM    214  N   GLN    27      -6.437  -0.830  25.382  1.00  0.00
ATOM    215  CA  GLN    27      -7.545   0.143  25.259  1.00  0.00
ATOM    216  CB  GLN    27      -8.777  -0.449  26.093  1.00  0.00
ATOM    217  CG  GLN    27     -10.188   0.164  25.719  1.00  0.00
ATOM    218  CD  GLN    27     -10.788  -0.396  24.403  1.00  0.00
ATOM    219  OE1 GLN    27     -10.150  -0.553  23.295  1.00  0.00
ATOM    220  NE2 GLN    27     -12.107  -0.613  24.285  1.00  0.00
ATOM    221  C   GLN    27      -7.152   1.503  25.876  1.00  0.00
ATOM    222  O   GLN    27      -6.405   1.504  26.827  1.00  0.00
ATOM    223  N   PRO    28      -7.739   2.631  25.427  1.00  0.00
ATOM    224  CD  PRO    28      -8.045   2.791  23.960  1.00  0.00
ATOM    225  CG  PRO    28      -7.984   4.266  23.584  1.00  0.00
ATOM    226  CB  PRO    28      -8.155   4.925  24.958  1.00  0.00
ATOM    227  CA  PRO    28      -7.591   4.009  25.986  1.00  0.00
ATOM    228  C   PRO    28      -8.163   4.191  27.451  1.00  0.00
ATOM    229  O   PRO    28      -9.173   4.883  27.681  1.00  0.00
ATOM    230  N   ARG    29      -7.425   3.580  28.344  1.00  0.00
ATOM    231  CA  ARG    29      -7.913   3.162  29.648  1.00  0.00
ATOM    232  CB  ARG    29      -7.595   4.139  30.795  1.00  0.00
ATOM    233  CG  ARG    29      -8.281   5.484  30.700  1.00  0.00
ATOM    234  CD  ARG    29      -7.546   6.621  29.997  1.00  0.00
ATOM    235  NE  ARG    29      -8.205   7.937  30.120  1.00  0.00
ATOM    236  CZ  ARG    29      -9.338   8.243  29.455  1.00  0.00
ATOM    237  C   ARG    29      -9.365   2.676  29.599  1.00  0.00
ATOM    238  O   ARG    29      -9.653   1.756  28.790  1.00  0.00
ATOM    239  OXT ARG    29     -10.167   3.019  30.465  1.00  0.00
TER
END
