# Supplementary material for: In silico approaches for predicting the half-life of natural and modified peptides in blood
Source: PLoS One. 2018 Jun 1;13(6):e0196829. doi: 10.1371/journal.pone.0196829 (PMC5983457; doi:10.1371/journal.pone.0196829)
Supplement: S3 File — (ZIP) [file pone.0196829.s009.zip › 3may2018_261_pdb_files/2133.pdb]

PFRMAT TS
TARGET pa2133
AUTHOR Raghava-GPS-serv
METHOD PEPSTR
MODEL  1  REFINED
PARENT N/A
ATOM      1  N   PHE     1      -4.237  -4.165 -11.851  1.00  0.00
ATOM      2  CA  PHE     1      -3.957  -5.316 -11.008  1.00  0.00
ATOM      3  CB  PHE     1      -4.236  -4.682  -9.621  1.00  0.00
ATOM      4  CG  PHE     1      -5.692  -4.157  -9.368  1.00  0.00
ATOM      5  CD1 PHE     1      -5.944  -2.771  -9.239  1.00  0.00
ATOM      6  CE1 PHE     1      -7.248  -2.327  -9.064  1.00  0.00
ATOM      7  CZ  PHE     1      -8.282  -3.237  -8.833  1.00  0.00
ATOM      8  CE2 PHE     1      -8.090  -4.614  -8.822  1.00  0.00
ATOM      9  CD2 PHE     1      -6.772  -5.059  -9.113  1.00  0.00
ATOM     10  C   PHE     1      -4.635  -6.654 -11.242  1.00  0.00
ATOM     11  O   PHE     1      -5.789  -6.655 -11.650  1.00  0.00
ATOM     12  N   VAL     2      -3.834  -7.721 -11.138  1.00  0.00
ATOM     13  CA  VAL     2      -4.213  -9.051 -11.765  1.00  0.00
ATOM     14  CB  VAL     2      -3.204  -9.536 -12.797  1.00  0.00
ATOM     15  CG1 VAL     2      -3.769 -10.911 -13.330  1.00  0.00
ATOM     16  CG2 VAL     2      -2.953  -8.517 -13.894  1.00  0.00
ATOM     17  C   VAL     2      -4.145 -10.076 -10.612  1.00  0.00
ATOM     18  O   VAL     2      -3.042 -10.262 -10.084  1.00  0.00
ATOM     19  N   PRO     3      -5.254 -10.711 -10.207  1.00  0.00
ATOM     20  CD  PRO     3      -6.554 -10.649 -10.771  1.00  0.00
ATOM     21  CG  PRO     3      -7.464 -11.507  -9.913  1.00  0.00
ATOM     22  CB  PRO     3      -6.775 -12.009  -8.688  1.00  0.00
ATOM     23  CA  PRO     3      -5.329 -11.600  -8.978  1.00  0.00
ATOM     24  C   PRO     3      -4.531 -12.868  -8.905  1.00  0.00
ATOM     25  O   PRO     3      -4.612 -13.550  -7.837  1.00  0.00
ATOM     26  N   ILE     4      -3.649 -13.134  -9.878  1.00  0.00
ATOM     27  CA  ILE     4      -2.516 -14.108  -9.914  1.00  0.00
ATOM     28  CB  ILE     4      -2.333 -14.713 -11.298  1.00  0.00
ATOM     29  CG2 ILE     4      -1.324 -13.839 -12.181  1.00  0.00
ATOM     30  CG1 ILE     4      -1.876 -16.206 -11.248  1.00  0.00
ATOM     31  CD1 ILE     4      -1.850 -16.925 -12.637  1.00  0.00
ATOM     32  C   ILE     4      -1.242 -13.446  -9.247  1.00  0.00
ATOM     33  O   ILE     4      -0.299 -14.199  -8.942  1.00  0.00
ATOM     34  N   PHE     5      -1.196 -12.105  -8.954  1.00  0.00
ATOM     35  CA  PHE     5       0.004 -11.386  -8.509  1.00  0.00
ATOM     36  CB  PHE     5       0.463 -10.520  -9.697  1.00  0.00
ATOM     37  CG  PHE     5       1.919  -9.952  -9.696  1.00  0.00
ATOM     38  CD1 PHE     5       2.112  -8.606  -9.331  1.00  0.00
ATOM     39  CE1 PHE     5       3.376  -8.245  -9.019  1.00  0.00
ATOM     40  CZ  PHE     5       4.446  -9.061  -9.489  1.00  0.00
ATOM     41  CE2 PHE     5       4.221 -10.202 -10.175  1.00  0.00
ATOM     42  CD2 PHE     5       2.939 -10.768 -10.259  1.00  0.00
ATOM     43  C   PHE     5      -0.115 -10.694  -7.192  1.00  0.00
ATOM     44  O   PHE     5      -1.210 -10.350  -6.711  1.00  0.00
ATOM     45  N   THR     6       1.017 -10.252  -6.610  1.00  0.00
ATOM     46  CA  THR     6       1.197  -9.713  -5.243  1.00  0.00
ATOM     47  CB  THR     6       2.621 -10.060  -4.845  1.00  0.00
ATOM     48  CG2 THR     6       2.907  -9.964  -3.290  1.00  0.00
ATOM     49  OG1 THR     6       2.758 -11.418  -5.075  1.00  0.00
ATOM     50  C   THR     6       0.930  -8.155  -5.266  1.00  0.00
ATOM     51  O   THR     6       1.736  -7.324  -4.756  1.00  0.00
ATOM     52  N   TYR     7      -0.204  -7.754  -5.829  1.00  0.00
ATOM     53  CA  TYR     7      -0.737  -6.362  -5.629  1.00  0.00
ATOM     54  CB  TYR     7      -1.796  -6.054  -6.744  1.00  0.00
ATOM     55  CG  TYR     7      -1.237  -6.040  -8.164  1.00  0.00
ATOM     56  CD1 TYR     7      -0.667  -4.835  -8.647  1.00  0.00
ATOM     57  CE1 TYR     7      -0.228  -4.725  -9.977  1.00  0.00
ATOM     58  CZ  TYR     7      -0.259  -5.894 -10.820  1.00  0.00
ATOM     59  CE2 TYR     7      -0.892  -7.047 -10.388  1.00  0.00
ATOM     60  CD2 TYR     7      -1.346  -7.111  -9.038  1.00  0.00
ATOM     61  C   TYR     7      -1.328  -6.165  -4.134  1.00  0.00
ATOM     62  O   TYR     7      -2.557  -6.045  -3.963  1.00  0.00
ATOM     63  N   GLY     8      -0.349  -6.070  -3.200  1.00  0.00
ATOM     64  CA  GLY     8      -0.546  -5.668  -1.787  1.00  0.00
ATOM     65  C   GLY     8      -1.557  -6.562  -1.030  1.00  0.00
ATOM     66  O   GLY     8      -1.372  -7.799  -0.891  1.00  0.00
ATOM     67  N   GLU     9      -2.688  -6.032  -0.608  1.00  0.00
ATOM     68  CA  GLU     9      -3.672  -6.837   0.110  1.00  0.00
ATOM     69  CB  GLU     9      -4.686  -5.957   0.918  1.00  0.00
ATOM     70  CG  GLU     9      -4.007  -5.014   1.831  1.00  0.00
ATOM     71  CD  GLU     9      -3.124  -5.814   2.825  1.00  0.00
ATOM     72  OE1 GLU     9      -1.926  -6.096   2.631  1.00  0.00
ATOM     73  OE2 GLU     9      -3.654  -6.084   3.922  1.00  0.00
ATOM     74  C   GLU     9      -4.280  -7.956  -0.793  1.00  0.00
ATOM     75  O   GLU     9      -4.742  -8.965  -0.256  1.00  0.00
ATOM     76  N   LEU    10      -4.289  -7.833  -2.110  1.00  0.00
ATOM     77  CA  LEU    10      -4.721  -8.892  -3.058  1.00  0.00
ATOM     78  CB  LEU    10      -4.696  -8.242  -4.497  1.00  0.00
ATOM     79  CG  LEU    10      -5.439  -9.037  -5.575  1.00  0.00
ATOM     80  CD1 LEU    10      -6.963  -8.987  -5.291  1.00  0.00
ATOM     81  CD2 LEU    10      -5.158  -8.389  -6.928  1.00  0.00
ATOM     82  C   LEU    10      -3.979 -10.238  -2.942  1.00  0.00
ATOM     83  O   LEU    10      -4.527 -11.222  -3.433  1.00  0.00
ATOM     84  N   GLN    11      -2.836 -10.228  -2.283  1.00  0.00
ATOM     85  CA  GLN    11      -2.161 -11.460  -1.867  1.00  0.00
ATOM     86  CB  GLN    11      -0.696 -11.117  -1.398  1.00  0.00
ATOM     87  CG  GLN    11       0.114 -12.265  -0.858  1.00  0.00
ATOM     88  CD  GLN    11      -0.317 -12.691   0.509  1.00  0.00
ATOM     89  OE1 GLN    11      -0.470 -11.821   1.337  1.00  0.00
ATOM     90  NE2 GLN    11      -0.256 -13.962   0.850  1.00  0.00
ATOM     91  C   GLN    11      -2.956 -12.288  -0.859  1.00  0.00
ATOM     92  O   GLN    11      -3.171 -13.495  -1.046  1.00  0.00
ATOM     93  N   ARG    12      -3.652 -11.666   0.059  1.00  0.00
ATOM     94  CA  ARG    12      -4.512 -12.310   1.060  1.00  0.00
ATOM     95  CB  ARG    12      -4.304 -11.605   2.364  1.00  0.00
ATOM     96  CG  ARG    12      -3.249 -12.475   3.046  1.00  0.00
ATOM     97  CD  ARG    12      -2.545 -11.757   4.228  1.00  0.00
ATOM     98  NE  ARG    12      -1.681 -10.602   3.821  1.00  0.00
ATOM     99  CZ  ARG    12      -2.041  -9.306   3.778  1.00  0.00
ATOM    100  C   ARG    12      -5.976 -12.420   0.670  1.00  0.00
ATOM    101  O   ARG    12      -6.632 -13.438   1.043  1.00  0.00
ATOM    102  N   VAL    13      -6.511 -11.375  -0.017  1.00  0.00
ATOM    103  CA  VAL    13      -7.908 -11.318  -0.547  1.00  0.00
ATOM    104  CB  VAL    13      -8.312  -9.922  -0.933  1.00  0.00
ATOM    105  CG1 VAL    13      -9.725  -9.766  -1.414  1.00  0.00
ATOM    106  CG2 VAL    13      -7.992  -8.916   0.167  1.00  0.00
ATOM    107  C   VAL    13      -8.120 -12.283  -1.720  1.00  0.00
ATOM    108  O   VAL    13      -9.091 -12.969  -1.660  1.00  0.00
ATOM    109  N   GLN    14      -7.256 -12.305  -2.729  1.00  0.00
ATOM    110  CA  GLN    14      -7.234 -13.341  -3.824  1.00  0.00
ATOM    111  CB  GLN    14      -7.453 -12.739  -5.228  1.00  0.00
ATOM    112  CG  GLN    14      -8.506 -13.533  -5.955  1.00  0.00
ATOM    113  CD  GLN    14      -8.102 -14.939  -6.345  1.00  0.00
ATOM    114  OE1 GLN    14      -8.955 -15.838  -6.091  1.00  0.00
ATOM    115  NE2 GLN    14      -6.936 -15.152  -7.036  1.00  0.00
ATOM    116  C   GLN    14      -6.090 -14.322  -3.857  1.00  0.00
ATOM    117  O   GLN    14      -6.305 -15.515  -3.866  1.00  0.00
ATOM    118  N   GLN    15      -4.820 -13.917  -3.962  1.00  0.00
ATOM    119  CA  GLN    15      -3.665 -14.658  -4.592  1.00  0.00
ATOM    120  CB  GLN    15      -2.398 -13.844  -4.505  1.00  0.00
ATOM    121  CG  GLN    15      -1.256 -14.336  -5.409  1.00  0.00
ATOM    122  CD  GLN    15       0.062 -13.478  -5.277  1.00  0.00
ATOM    123  OE1 GLN    15       0.297 -12.767  -4.345  1.00  0.00
ATOM    124  NE2 GLN    15       1.032 -13.593  -6.191  1.00  0.00
ATOM    125  C   GLN    15      -3.451 -16.115  -4.069  1.00  0.00
ATOM    126  O   GLN    15      -3.063 -16.974  -4.778  1.00  0.00
ATOM    127  N   ARG    16      -3.764 -16.403  -2.748  1.00  0.00
ATOM    128  CA  ARG    16      -3.847 -17.824  -2.256  1.00  0.00
ATOM    129  CB  ARG    16      -3.843 -17.968  -0.747  1.00  0.00
ATOM    130  CG  ARG    16      -5.006 -17.803   0.247  1.00  0.00
ATOM    131  CD  ARG    16      -5.838 -16.476   0.159  1.00  0.00
ATOM    132  NE  ARG    16      -6.712 -16.450  -1.074  1.00  0.00
ATOM    133  CZ  ARG    16      -7.913 -15.980  -1.209  1.00  0.00
ATOM    134  C   ARG    16      -5.009 -18.729  -2.904  1.00  0.00
ATOM    135  O   ARG    16      -5.362 -19.751  -2.335  1.00  0.00
ATOM    136  N   LYS    17      -5.632 -18.323  -4.023  1.00  0.00
ATOM    137  CA  LYS    17      -6.486 -19.051  -4.999  1.00  0.00
ATOM    138  CB  LYS    17      -8.025 -18.996  -4.608  1.00  0.00
ATOM    139  CG  LYS    17      -8.813 -20.033  -5.375  1.00  0.00
ATOM    140  CD  LYS    17     -10.296 -19.609  -5.551  1.00  0.00
ATOM    141  CE  LYS    17     -10.731 -19.259  -6.962  1.00  0.00
ATOM    142  NZ  LYS    17     -10.142 -18.020  -7.528  1.00  0.00
ATOM    143  C   LYS    17      -6.215 -18.477  -6.378  1.00  0.00
ATOM    144  O   LYS    17      -7.105 -18.107  -7.113  1.00  0.00
ATOM    145  N   GLY    18      -4.957 -18.343  -6.726  1.00  0.00
ATOM    146  CA  GLY    18      -4.496 -17.599  -7.847  1.00  0.00
ATOM    147  C   GLY    18      -5.156 -17.860  -9.143  1.00  0.00
ATOM    148  O   GLY    18      -5.253 -18.963  -9.675  1.00  0.00
ATOM    149  N   GLU    19      -5.566 -16.774  -9.746  1.00  0.00
ATOM    150  CA  GLU    19      -6.449 -16.644 -10.893  1.00  0.00
ATOM    151  CB  GLU    19      -7.907 -16.800 -10.408  1.00  0.00
ATOM    152  CG  GLU    19      -8.931 -16.856 -11.494  1.00  0.00
ATOM    153  CD  GLU    19     -10.331 -17.188 -10.935  1.00  0.00
ATOM    154  OE1 GLU    19     -11.062 -18.000 -11.535  1.00  0.00
ATOM    155  OE2 GLU    19     -10.747 -16.626  -9.882  1.00  0.00
ATOM    156  C   GLU    19      -6.340 -15.256 -11.561  1.00  0.00
ATOM    157  O   GLU    19      -6.504 -14.261 -10.908  1.00  0.00
ATOM    158  N   SER    20      -6.108 -15.195 -12.910  1.00  0.00
ATOM    159  CA  SER    20      -6.236 -13.894 -13.614  1.00  0.00
ATOM    160  CB  SER    20      -5.447 -13.845 -14.884  1.00  0.00
ATOM    161  OG  SER    20      -4.148 -14.189 -14.593  1.00  0.00
ATOM    162  C   SER    20      -7.682 -13.433 -13.820  1.00  0.00
ATOM    163  O   SER    20      -8.035 -13.018 -14.905  1.00  0.00
ATOM    164  N   LYS    21      -8.555 -13.453 -12.796  1.00  0.00
ATOM    165  CA  LYS    21     -10.031 -13.136 -12.823  1.00  0.00
ATOM    166  CB  LYS    21     -10.647 -13.514 -11.417  1.00  0.00
ATOM    167  CG  LYS    21     -12.153 -13.801 -11.292  1.00  0.00
ATOM    168  CD  LYS    21     -12.706 -14.699 -12.384  1.00  0.00
ATOM    169  CE  LYS    21     -13.865 -15.547 -11.860  1.00  0.00
ATOM    170  NZ  LYS    21     -13.459 -16.793 -11.242  1.00  0.00
ATOM    171  C   LYS    21     -10.385 -11.730 -13.328  1.00  0.00
ATOM    172  O   LYS    21     -11.571 -11.541 -13.704  1.00  0.00
ATOM    173  N   LYS    22      -9.448 -10.803 -13.165  1.00  0.00
ATOM    174  CA  LYS    22      -9.477  -9.442 -13.817  1.00  0.00
ATOM    175  CB  LYS    22     -10.129  -8.362 -12.908  1.00  0.00
ATOM    176  CG  LYS    22      -9.227  -7.268 -12.314  1.00  0.00
ATOM    177  CD  LYS    22      -9.641  -5.990 -12.984  1.00  0.00
ATOM    178  CE  LYS    22      -8.964  -4.785 -12.272  1.00  0.00
ATOM    179  NZ  LYS    22      -7.543  -4.742 -12.571  1.00  0.00
ATOM    180  C   LYS    22      -8.208  -9.064 -14.569  1.00  0.00
ATOM    181  O   LYS    22      -7.213  -9.643 -14.127  1.00  0.00
ATOM    182  N   PRO    23      -8.125  -8.247 -15.625  1.00  0.00
ATOM    183  CD  PRO    23      -9.332  -7.786 -16.303  1.00  0.00
ATOM    184  CG  PRO    23      -8.859  -7.045 -17.620  1.00  0.00
ATOM    185  CB  PRO    23      -7.513  -7.715 -17.821  1.00  0.00
ATOM    186  CA  PRO    23      -6.947  -7.904 -16.415  1.00  0.00
ATOM    187  C   PRO    23      -6.320  -6.618 -15.840  1.00  0.00
ATOM    188  O   PRO    23      -6.882  -5.960 -14.910  1.00  0.00
ATOM    189  N   PRO    24      -5.092  -6.198 -16.262  1.00  0.00
ATOM    190  CD  PRO    24      -4.319  -6.868 -17.292  1.00  0.00
ATOM    191  CG  PRO    24      -3.192  -5.849 -17.572  1.00  0.00
ATOM    192  CB  PRO    24      -3.047  -4.960 -16.293  1.00  0.00
ATOM    193  CA  PRO    24      -4.444  -5.106 -15.648  1.00  0.00
ATOM    194  C   PRO    24      -5.238  -3.849 -15.699  1.00  0.00
ATOM    195  O   PRO    24      -5.801  -3.459 -16.702  1.00  0.00
ATOM    196  N   ALA    25      -5.073  -3.081 -14.602  1.00  0.00
ATOM    197  CA  ALA    25      -5.523  -1.710 -14.398  1.00  0.00
ATOM    198  CB  ALA    25      -4.775  -0.734 -15.354  1.00  0.00
ATOM    199  C   ALA    25      -7.025  -1.625 -14.378  1.00  0.00
ATOM    200  O   ALA    25      -7.629  -2.011 -13.438  1.00  0.00
ATOM    201  N   LYS    26      -7.701  -1.067 -15.411  1.00  0.00
ATOM    202  CA  LYS    26      -9.148  -1.032 -15.563  1.00  0.00
ATOM    203  CB  LYS    26      -9.407  -0.196 -16.879  1.00  0.00
ATOM    204  CG  LYS    26     -10.810   0.516 -16.963  1.00  0.00
ATOM    205  CD  LYS    26     -10.899   1.468 -18.083  1.00  0.00
ATOM    206  CE  LYS    26     -10.778   0.802 -19.494  1.00  0.00
ATOM    207  NZ  LYS    26     -11.842  -0.151 -19.731  1.00  0.00
ATOM    208  C   LYS    26      -9.786  -2.391 -15.750  1.00  0.00
ATOM    209  O   LYS    26      -9.180  -3.313 -16.310  1.00  0.00
ATOM    210  N   LEU    27     -11.008  -2.584 -15.289  1.00  0.00
ATOM    211  CA  LEU    27     -11.850  -3.700 -15.855  1.00  0.00
ATOM    212  CB  LEU    27     -13.288  -3.511 -15.274  1.00  0.00
ATOM    213  CG  LEU    27     -14.444  -4.493 -15.521  1.00  0.00
ATOM    214  CD1 LEU    27     -13.925  -5.940 -15.286  1.00  0.00
ATOM    215  CD2 LEU    27     -15.459  -4.263 -14.363  1.00  0.00
ATOM    216  C   LEU    27     -11.955  -3.535 -17.383  1.00  0.00
ATOM    217  O   LEU    27     -12.212  -2.437 -17.945  1.00  0.00
ATOM    218  N   GLN    28     -11.713  -4.606 -18.135  1.00  0.00
ATOM    219  CA  GLN    28     -11.315  -4.681 -19.532  1.00  0.00
ATOM    220  CB  GLN    28     -12.561  -4.675 -20.465  1.00  0.00
ATOM    221  CG  GLN    28     -12.419  -5.197 -21.880  1.00  0.00
ATOM    222  CD  GLN    28     -12.111  -4.116 -22.863  1.00  0.00
ATOM    223  OE1 GLN    28     -10.937  -3.766 -23.096  1.00  0.00
ATOM    224  NE2 GLN    28     -13.071  -3.453 -23.496  1.00  0.00
ATOM    225  C   GLN    28     -10.145  -3.727 -19.944  1.00  0.00
ATOM    226  O   GLN    28     -10.255  -2.501 -19.839  1.00  0.00
ATOM    227  N   PRO    29      -8.981  -4.132 -20.398  1.00  0.00
ATOM    228  CD  PRO    29      -8.704  -5.394 -21.024  1.00  0.00
ATOM    229  CG  PRO    29      -7.227  -5.269 -21.478  1.00  0.00
ATOM    230  CB  PRO    29      -6.667  -4.256 -20.593  1.00  0.00
ATOM    231  CA  PRO    29      -7.776  -3.278 -20.468  1.00  0.00
ATOM    232  C   PRO    29      -7.662  -2.234 -21.601  1.00  0.00
ATOM    233  O   PRO    29      -6.679  -1.479 -21.653  1.00  0.00
ATOM    234  N   ARG    30      -8.628  -2.195 -22.549  1.00  0.00
ATOM    235  CA  ARG    30      -8.811  -1.159 -23.565  1.00  0.00
ATOM    236  CB  ARG    30      -8.234  -1.556 -24.939  1.00  0.00
ATOM    237  CG  ARG    30      -7.398  -0.456 -25.641  1.00  0.00
ATOM    238  CD  ARG    30      -5.882  -0.616 -25.545  1.00  0.00
ATOM    239  NE  ARG    30      -5.412  -0.615 -24.089  1.00  0.00
ATOM    240  CZ  ARG    30      -4.180  -0.441 -23.624  1.00  0.00
ATOM    241  C   ARG    30     -10.267  -0.882 -23.643  1.00  0.00
ATOM    242  O   ARG    30     -10.724  -0.270 -22.671  1.00  0.00
ATOM    243  OXT ARG    30     -10.914  -1.219 -24.632  1.00  0.00
TER
END
