# Supplementary material for: In silico approaches for predicting the half-life of natural and modified peptides in blood
Source: PLoS One. 2018 Jun 1;13(6):e0196829. doi: 10.1371/journal.pone.0196829 (PMC5983457; doi:10.1371/journal.pone.0196829)
Supplement: S3 File — (ZIP) [file pone.0196829.s009.zip › 3may2018_261_pdb_files/2134.pdb]

PFRMAT TS
TARGET pa2134
AUTHOR Raghava-GPS-serv
METHOD PEPSTR
MODEL  1  REFINED
PARENT N/A
ATOM      1  N   PHE     1       0.285 -23.344   3.966  1.00  0.00
ATOM      2  CA  PHE     1       0.826 -22.081   3.540  1.00  0.00
ATOM      3  CB  PHE     1       2.237 -21.899   4.105  1.00  0.00
ATOM      4  CG  PHE     1       2.765 -20.489   4.173  1.00  0.00
ATOM      5  CD1 PHE     1       4.052 -20.156   3.627  1.00  0.00
ATOM      6  CE1 PHE     1       4.583 -18.881   3.883  1.00  0.00
ATOM      7  CZ  PHE     1       3.922 -17.938   4.679  1.00  0.00
ATOM      8  CE2 PHE     1       2.685 -18.315   5.231  1.00  0.00
ATOM      9  CD2 PHE     1       2.107 -19.585   5.006  1.00  0.00
ATOM     10  C   PHE     1       0.883 -21.859   1.970  1.00  0.00
ATOM     11  O   PHE     1       0.586 -22.842   1.295  1.00  0.00
ATOM     12  N   VAL     2       1.183 -20.621   1.499  1.00  0.00
ATOM     13  CA  VAL     2       1.149 -20.299   0.017  1.00  0.00
ATOM     14  CB  VAL     2       1.451 -18.738  -0.081  1.00  0.00
ATOM     15  CG1 VAL     2       0.441 -17.901   0.761  1.00  0.00
ATOM     16  CG2 VAL     2       2.844 -18.262   0.296  1.00  0.00
ATOM     17  C   VAL     2       2.114 -21.169  -0.806  1.00  0.00
ATOM     18  O   VAL     2       3.206 -21.584  -0.374  1.00  0.00
ATOM     19  N   PRO     3       1.788 -21.309  -2.105  1.00  0.00
ATOM     20  CD  PRO     3       0.435 -21.449  -2.529  1.00  0.00
ATOM     21  CG  PRO     3       0.475 -21.658  -4.033  1.00  0.00
ATOM     22  CB  PRO     3       1.835 -22.322  -4.377  1.00  0.00
ATOM     23  CA  PRO     3       2.643 -21.976  -3.141  1.00  0.00
ATOM     24  C   PRO     3       3.820 -21.032  -3.559  1.00  0.00
ATOM     25  O   PRO     3       3.622 -19.868  -3.942  1.00  0.00
ATOM     26  N   ILE     4       5.054 -21.608  -3.472  1.00  0.00
ATOM     27  CA  ILE     4       6.372 -20.886  -3.415  1.00  0.00
ATOM     28  CB  ILE     4       6.705 -20.486  -1.960  1.00  0.00
ATOM     29  CG2 ILE     4       6.761 -21.746  -1.014  1.00  0.00
ATOM     30  CG1 ILE     4       7.969 -19.591  -1.870  1.00  0.00
ATOM     31  CD1 ILE     4       8.114 -18.739  -0.615  1.00  0.00
ATOM     32  C   ILE     4       7.365 -21.722  -4.197  1.00  0.00
ATOM     33  O   ILE     4       8.322 -22.262  -3.615  1.00  0.00
ATOM     34  N   PHE     5       7.108 -21.687  -5.536  1.00  0.00
ATOM     35  CA  PHE     5       7.822 -22.444  -6.622  1.00  0.00
ATOM     36  CB  PHE     5       7.362 -22.121  -8.010  1.00  0.00
ATOM     37  CG  PHE     5       7.699 -23.025  -9.173  1.00  0.00
ATOM     38  CD1 PHE     5       7.115 -24.285  -9.391  1.00  0.00
ATOM     39  CE1 PHE     5       7.570 -25.116 -10.454  1.00  0.00
ATOM     40  CZ  PHE     5       8.552 -24.744 -11.314  1.00  0.00
ATOM     41  CE2 PHE     5       9.194 -23.493 -11.068  1.00  0.00
ATOM     42  CD2 PHE     5       8.722 -22.603 -10.075  1.00  0.00
ATOM     43  C   PHE     5       9.371 -22.365  -6.512  1.00  0.00
ATOM     44  O   PHE     5      10.054 -21.526  -7.148  1.00  0.00
ATOM     45  N   THR     6       9.989 -23.185  -5.683  1.00  0.00
ATOM     46  CA  THR     6      11.414 -23.205  -5.508  1.00  0.00
ATOM     47  CB  THR     6      11.837 -22.190  -4.372  1.00  0.00
ATOM     48  CG2 THR     6      11.426 -20.756  -4.481  1.00  0.00
ATOM     49  OG1 THR     6      11.201 -22.634  -3.152  1.00  0.00
ATOM     50  C   THR     6      11.927 -24.576  -4.961  1.00  0.00
ATOM     51  O   THR     6      11.167 -25.429  -4.554  1.00  0.00
ATOM     52  N   TYR     7      13.235 -24.713  -4.683  1.00  0.00
ATOM     53  CA  TYR     7      13.899 -25.695  -3.725  1.00  0.00
ATOM     54  CB  TYR     7      15.399 -25.465  -3.674  1.00  0.00
ATOM     55  CG  TYR     7      16.036 -26.574  -2.895  1.00  0.00
ATOM     56  CD1 TYR     7      16.094 -26.517  -1.467  1.00  0.00
ATOM     57  CE1 TYR     7      16.901 -27.468  -0.810  1.00  0.00
ATOM     58  CZ  TYR     7      17.467 -28.575  -1.425  1.00  0.00
ATOM     59  CE2 TYR     7      17.325 -28.694  -2.812  1.00  0.00
ATOM     60  CD2 TYR     7      16.659 -27.691  -3.526  1.00  0.00
ATOM     61  C   TYR     7      13.154 -25.903  -2.429  1.00  0.00
ATOM     62  O   TYR     7      13.047 -27.044  -1.985  1.00  0.00
ATOM     63  N   GLY     8      12.486 -24.904  -1.884  1.00  0.00
ATOM     64  CA  GLY     8      11.762 -25.110  -0.656  1.00  0.00
ATOM     65  C   GLY     8      10.388 -25.851  -0.871  1.00  0.00
ATOM     66  O   GLY     8      10.009 -26.563   0.028  1.00  0.00
ATOM     67  N   GLU     9       9.723 -25.695  -1.997  1.00  0.00
ATOM     68  CA  GLU     9       8.548 -26.375  -2.402  1.00  0.00
ATOM     69  CB  GLU     9       7.747 -25.463  -3.422  1.00  0.00
ATOM     70  CG  GLU     9       6.369 -25.948  -3.954  1.00  0.00
ATOM     71  CD  GLU     9       5.265 -25.762  -2.859  1.00  0.00
ATOM     72  OE1 GLU     9       4.771 -24.567  -2.811  1.00  0.00
ATOM     73  OE2 GLU     9       4.985 -26.571  -1.962  1.00  0.00
ATOM     74  C   GLU     9       8.851 -27.706  -3.029  1.00  0.00
ATOM     75  O   GLU     9       8.041 -28.630  -2.751  1.00  0.00
ATOM     76  N   LEU    10       9.921 -27.977  -3.793  1.00  0.00
ATOM     77  CA  LEU    10      10.340 -29.308  -4.221  1.00  0.00
ATOM     78  CB  LEU    10      11.639 -29.300  -5.007  1.00  0.00
ATOM     79  CG  LEU    10      12.344 -30.589  -5.305  1.00  0.00
ATOM     80  CD1 LEU    10      11.365 -31.494  -6.064  1.00  0.00
ATOM     81  CD2 LEU    10      13.620 -30.402  -6.114  1.00  0.00
ATOM     82  C   LEU    10      10.437 -30.187  -2.942  1.00  0.00
ATOM     83  O   LEU    10       9.917 -31.252  -2.876  1.00  0.00
ATOM     84  N   GLN    11      11.092 -29.693  -1.871  1.00  0.00
ATOM     85  CA  GLN    11      11.341 -30.372  -0.652  1.00  0.00
ATOM     86  CB  GLN    11      12.585 -29.776   0.072  1.00  0.00
ATOM     87  CG  GLN    11      13.904 -29.813  -0.733  1.00  0.00
ATOM     88  CD  GLN    11      14.454 -31.192  -1.026  1.00  0.00
ATOM     89  OE1 GLN    11      13.815 -32.209  -0.768  1.00  0.00
ATOM     90  NE2 GLN    11      15.654 -31.377  -1.408  1.00  0.00
ATOM     91  C   GLN    11      10.113 -30.471   0.251  1.00  0.00
ATOM     92  O   GLN    11       9.861 -31.520   0.810  1.00  0.00
ATOM     93  N   ARG    12       9.313 -29.409   0.351  1.00  0.00
ATOM     94  CA  ARG    12       7.886 -29.483   0.895  1.00  0.00
ATOM     95  CB  ARG    12       7.169 -28.104   0.882  1.00  0.00
ATOM     96  CG  ARG    12       5.841 -28.299   1.603  1.00  0.00
ATOM     97  CD  ARG    12       5.194 -26.943   1.873  1.00  0.00
ATOM     98  NE  ARG    12       4.527 -26.283   0.744  1.00  0.00
ATOM     99  CZ  ARG    12       3.685 -25.289   0.761  1.00  0.00
ATOM    100  C   ARG    12       7.052 -30.568   0.224  1.00  0.00
ATOM    101  O   ARG    12       6.278 -31.226   0.909  1.00  0.00
ATOM    102  N   GLN    13       7.251 -30.776  -1.039  1.00  0.00
ATOM    103  CA  GLN    13       6.660 -31.955  -1.716  1.00  0.00
ATOM    104  CB  GLN    13       6.534 -31.860  -3.255  1.00  0.00
ATOM    105  CG  GLN    13       5.710 -30.632  -3.713  1.00  0.00
ATOM    106  CD  GLN    13       4.424 -30.331  -3.037  1.00  0.00
ATOM    107  OE1 GLN    13       3.621 -31.275  -3.018  1.00  0.00
ATOM    108  NE2 GLN    13       4.167 -29.165  -2.419  1.00  0.00
ATOM    109  C   GLN    13       7.359 -33.285  -1.377  1.00  0.00
ATOM    110  O   GLN    13       6.711 -34.305  -1.086  1.00  0.00
ATOM    111  N   GLN    14       8.643 -33.284  -1.418  1.00  0.00
ATOM    112  CA  GLN    14       9.460 -34.465  -1.117  1.00  0.00
ATOM    113  CB  GLN    14      10.970 -34.132  -1.195  1.00  0.00
ATOM    114  CG  GLN    14      11.898 -35.344  -1.027  1.00  0.00
ATOM    115  CD  GLN    14      12.492 -35.425   0.349  1.00  0.00
ATOM    116  OE1 GLN    14      12.083 -36.128   1.250  1.00  0.00
ATOM    117  NE2 GLN    14      13.453 -34.588   0.705  1.00  0.00
ATOM    118  C   GLN    14       9.112 -35.032   0.265  1.00  0.00
ATOM    119  O   GLN    14       8.961 -36.273   0.380  1.00  0.00
ATOM    120  N   ARG    15       8.979 -34.115   1.254  1.00  0.00
ATOM    121  CA  ARG    15       8.549 -34.552   2.562  1.00  0.00
ATOM    122  CB  ARG    15       8.970 -33.544   3.616  1.00  0.00
ATOM    123  CG  ARG    15      10.457 -33.412   3.820  1.00  0.00
ATOM    124  CD  ARG    15      11.155 -34.399   4.634  1.00  0.00
ATOM    125  NE  ARG    15      11.384 -35.651   3.902  1.00  0.00
ATOM    126  CZ  ARG    15      11.698 -36.799   4.443  1.00  0.00
ATOM    127  C   ARG    15       7.006 -34.701   2.740  1.00  0.00
ATOM    128  O   ARG    15       6.695 -35.590   3.514  1.00  0.00
ATOM    129  N   LYS    16       6.128 -34.125   1.939  1.00  0.00
ATOM    130  CA  LYS    16       4.707 -34.518   1.834  1.00  0.00
ATOM    131  CB  LYS    16       4.048 -33.235   1.195  1.00  0.00
ATOM    132  CG  LYS    16       2.536 -33.315   0.894  1.00  0.00
ATOM    133  CD  LYS    16       2.090 -32.023   0.157  1.00  0.00
ATOM    134  CE  LYS    16       0.959 -32.340  -0.894  1.00  0.00
ATOM    135  NZ  LYS    16       1.602 -32.780  -2.136  1.00  0.00
ATOM    136  C   LYS    16       4.421 -35.783   1.122  1.00  0.00
ATOM    137  O   LYS    16       3.710 -36.663   1.635  1.00  0.00
ATOM    138  N   GLU    17       4.934 -36.021  -0.022  1.00  0.00
ATOM    139  CA  GLU    17       4.688 -37.242  -0.816  1.00  0.00
ATOM    140  CB  GLU    17       5.094 -36.916  -2.265  1.00  0.00
ATOM    141  CG  GLU    17       4.339 -35.754  -3.065  1.00  0.00
ATOM    142  CD  GLU    17       2.799 -36.118  -3.011  1.00  0.00
ATOM    143  OE1 GLU    17       1.971 -35.275  -2.523  1.00  0.00
ATOM    144  OE2 GLU    17       2.547 -37.284  -3.363  1.00  0.00
ATOM    145  C   GLU    17       5.491 -38.531  -0.420  1.00  0.00
ATOM    146  O   GLU    17       4.969 -39.655  -0.662  1.00  0.00
ATOM    147  N   SER    18       6.615 -38.405   0.358  1.00  0.00
ATOM    148  CA  SER    18       7.002 -39.498   1.320  1.00  0.00
ATOM    149  CB  SER    18       8.488 -39.366   1.531  1.00  0.00
ATOM    150  OG  SER    18       9.073 -38.266   2.167  1.00  0.00
ATOM    151  C   SER    18       6.209 -39.470   2.603  1.00  0.00
ATOM    152  O   SER    18       5.749 -40.477   3.145  1.00  0.00
ATOM    153  N   GLY    19       5.686 -38.305   3.003  1.00  0.00
ATOM    154  CA  GLY    19       4.995 -37.999   4.308  1.00  0.00
ATOM    155  C   GLY    19       3.620 -38.725   4.483  1.00  0.00
ATOM    156  O   GLY    19       3.337 -39.101   5.641  1.00  0.00
ATOM    157  N   LYS    20       3.000 -39.079   3.354  1.00  0.00
ATOM    158  CA  LYS    20       1.807 -39.974   3.179  1.00  0.00
ATOM    159  CB  LYS    20       1.057 -39.646   1.917  1.00  0.00
ATOM    160  CG  LYS    20       1.946 -40.009   0.663  1.00  0.00
ATOM    161  CD  LYS    20       1.104 -39.723  -0.638  1.00  0.00
ATOM    162  CE  LYS    20       1.570 -40.470  -1.946  1.00  0.00
ATOM    163  NZ  LYS    20       2.799 -39.781  -2.398  1.00  0.00
ATOM    164  C   LYS    20       1.997 -41.512   3.365  1.00  0.00
ATOM    165  O   LYS    20       1.169 -42.313   3.004  1.00  0.00
ATOM    166  N   LYS    21       3.132 -41.873   3.957  1.00  0.00
ATOM    167  CA  LYS    21       3.388 -43.221   4.618  1.00  0.00
ATOM    168  CB  LYS    21       4.854 -43.387   5.037  1.00  0.00
ATOM    169  CG  LYS    21       5.323 -42.908   6.466  1.00  0.00
ATOM    170  CD  LYS    21       5.413 -41.396   6.642  1.00  0.00
ATOM    171  CE  LYS    21       4.682 -40.723   7.816  1.00  0.00
ATOM    172  NZ  LYS    21       3.252 -41.024   7.943  1.00  0.00
ATOM    173  C   LYS    21       2.371 -43.625   5.678  1.00  0.00
ATOM    174  O   LYS    21       1.812 -42.710   6.313  1.00  0.00
ATOM    175  N   PRO    22       2.169 -44.925   5.957  1.00  0.00
ATOM    176  CD  PRO    22       2.588 -46.170   5.240  1.00  0.00
ATOM    177  CG  PRO    22       1.769 -47.324   5.819  1.00  0.00
ATOM    178  CB  PRO    22       1.463 -46.788   7.240  1.00  0.00
ATOM    179  CA  PRO    22       1.353 -45.269   7.146  1.00  0.00
ATOM    180  C   PRO    22       1.660 -44.496   8.467  1.00  0.00
ATOM    181  O   PRO    22       2.712 -43.901   8.672  1.00  0.00
ATOM    182  N   PRO    23       0.707 -44.542   9.453  1.00  0.00
ATOM    183  CD  PRO    23      -0.454 -45.387   9.415  1.00  0.00
ATOM    184  CG  PRO    23      -1.645 -44.547   9.775  1.00  0.00
ATOM    185  CB  PRO    23      -1.077 -43.591  10.803  1.00  0.00
ATOM    186  CA  PRO    23       0.390 -43.419  10.321  1.00  0.00
ATOM    187  C   PRO    23       1.375 -43.023  11.515  1.00  0.00
ATOM    188  O   PRO    23       1.106 -42.183  12.334  1.00  0.00
ATOM    189  N   ALA    24       2.602 -43.603  11.512  1.00  0.00
ATOM    190  CA  ALA    24       3.688 -43.235  12.403  1.00  0.00
ATOM    191  CB  ALA    24       4.885 -44.199  12.264  1.00  0.00
ATOM    192  C   ALA    24       4.137 -41.778  12.136  1.00  0.00
ATOM    193  O   ALA    24       4.211 -41.324  10.972  1.00  0.00
ATOM    194  N   LYS    25       4.210 -41.031  13.256  1.00  0.00
ATOM    195  CA  LYS    25       4.507 -39.528  13.353  1.00  0.00
ATOM    196  CB  LYS    25       3.191 -38.689  13.069  1.00  0.00
ATOM    197  CG  LYS    25       2.246 -38.366  14.240  1.00  0.00
ATOM    198  CD  LYS    25       1.706 -39.597  14.957  1.00  0.00
ATOM    199  CE  LYS    25       1.366 -39.230  16.440  1.00  0.00
ATOM    200  NZ  LYS    25       2.552 -39.292  17.326  1.00  0.00
ATOM    201  C   LYS    25       5.123 -39.146  14.744  1.00  0.00
ATOM    202  O   LYS    25       4.901 -39.816  15.786  1.00  0.00
ATOM    203  N   LEU    26       5.831 -38.031  14.844  1.00  0.00
ATOM    204  CA  LEU    26       6.516 -37.497  15.999  1.00  0.00
ATOM    205  CB  LEU    26       7.126 -36.183  15.463  1.00  0.00
ATOM    206  CG  LEU    26       8.358 -36.400  14.524  1.00  0.00
ATOM    207  CD1 LEU    26       8.568 -35.239  13.679  1.00  0.00
ATOM    208  CD2 LEU    26       9.645 -36.687  15.301  1.00  0.00
ATOM    209  C   LEU    26       5.671 -37.304  17.252  1.00  0.00
ATOM    210  O   LEU    26       4.494 -37.085  17.079  1.00  0.00
ATOM    211  N   GLN    27       6.164 -37.511  18.441  1.00  0.00
ATOM    212  CA  GLN    27       5.409 -37.536  19.711  1.00  0.00
ATOM    213  CB  GLN    27       5.093 -38.994  20.078  1.00  0.00
ATOM    214  CG  GLN    27       4.005 -39.136  21.204  1.00  0.00
ATOM    215  CD  GLN    27       2.809 -38.209  20.983  1.00  0.00
ATOM    216  OE1 GLN    27       2.366 -37.999  19.858  1.00  0.00
ATOM    217  NE2 GLN    27       2.214 -37.705  21.998  1.00  0.00
ATOM    218  C   GLN    27       6.140 -36.799  20.840  1.00  0.00
ATOM    219  O   GLN    27       7.212 -37.254  21.198  1.00  0.00
ATOM    220  N   PRO    28       5.562 -35.810  21.477  1.00  0.00
ATOM    221  CD  PRO    28       4.478 -35.003  20.889  1.00  0.00
ATOM    222  CG  PRO    28       4.579 -33.660  21.609  1.00  0.00
ATOM    223  CB  PRO    28       5.012 -34.102  23.002  1.00  0.00
ATOM    224  CA  PRO    28       6.088 -35.182  22.716  1.00  0.00
ATOM    225  C   PRO    28       6.086 -36.310  23.709  1.00  0.00
ATOM    226  O   PRO    28       5.115 -37.163  23.723  1.00  0.00
ATOM    227  N   ARG    29       7.200 -36.444  24.477  1.00  0.00
ATOM    228  CA  ARG    29       7.507 -37.663  25.206  1.00  0.00
ATOM    229  CB  ARG    29       6.666 -37.634  26.461  1.00  0.00
ATOM    230  CG  ARG    29       7.018 -38.656  27.576  1.00  0.00
ATOM    231  CD  ARG    29       6.161 -39.951  27.473  1.00  0.00
ATOM    232  NE  ARG    29       6.759 -40.998  28.306  1.00  0.00
ATOM    233  CZ  ARG    29       7.715 -41.844  28.037  1.00  0.00
ATOM    234  C   ARG    29       7.486 -38.917  24.356  1.00  0.00
ATOM    235  O   ARG    29       7.725 -40.036  24.907  1.00  0.00
ATOM    236  OXT ARG    29       7.161 -38.863  23.172  1.00  0.00
TER
END
