# Supplementary material for: In silico approaches for predicting the half-life of natural and modified peptides in blood
Source: PLoS One. 2018 Jun 1;13(6):e0196829. doi: 10.1371/journal.pone.0196829 (PMC5983457; doi:10.1371/journal.pone.0196829)
Supplement: S3 File — (ZIP) [file pone.0196829.s009.zip › 3may2018_261_pdb_files/2136.pdb]

PFRMAT TS
TARGET pa2136
AUTHOR Raghava-GPS-serv
METHOD PEPSTR
MODEL  1  REFINED
PARENT N/A
ATOM      1  N   PHE     1      -3.617  -1.171  -8.550  1.00  0.00
ATOM      2  CA  PHE     1      -3.268  -1.992  -7.396  1.00  0.00
ATOM      3  CB  PHE     1      -2.900  -1.119  -6.214  1.00  0.00
ATOM      4  CG  PHE     1      -3.982  -0.265  -5.503  1.00  0.00
ATOM      5  CD1 PHE     1      -3.910   1.143  -5.592  1.00  0.00
ATOM      6  CE1 PHE     1      -4.939   1.954  -5.007  1.00  0.00
ATOM      7  CZ  PHE     1      -5.820   1.375  -4.122  1.00  0.00
ATOM      8  CE2 PHE     1      -5.869  -0.007  -3.948  1.00  0.00
ATOM      9  CD2 PHE     1      -4.988  -0.856  -4.629  1.00  0.00
ATOM     10  C   PHE     1      -4.363  -2.972  -7.036  1.00  0.00
ATOM     11  O   PHE     1      -5.485  -2.681  -7.399  1.00  0.00
ATOM     12  N   VAL     2      -4.068  -4.089  -6.397  1.00  0.00
ATOM     13  CA  VAL     2      -5.009  -5.051  -5.833  1.00  0.00
ATOM     14  CB  VAL     2      -5.143  -6.297  -6.728  1.00  0.00
ATOM     15  CG1 VAL     2      -5.905  -6.058  -8.039  1.00  0.00
ATOM     16  CG2 VAL     2      -3.788  -6.943  -7.049  1.00  0.00
ATOM     17  C   VAL     2      -4.588  -5.300  -4.335  1.00  0.00
ATOM     18  O   VAL     2      -3.500  -4.907  -3.949  1.00  0.00
ATOM     19  N   PRO     3      -5.393  -5.960  -3.493  1.00  0.00
ATOM     20  CD  PRO     3      -6.775  -6.330  -3.765  1.00  0.00
ATOM     21  CG  PRO     3      -7.462  -6.559  -2.410  1.00  0.00
ATOM     22  CB  PRO     3      -6.239  -6.936  -1.571  1.00  0.00
ATOM     23  CA  PRO     3      -5.050  -6.245  -2.128  1.00  0.00
ATOM     24  C   PRO     3      -3.842  -7.195  -2.186  1.00  0.00
ATOM     25  O   PRO     3      -3.800  -8.324  -2.815  1.00  0.00
ATOM     26  N   ILE     4      -2.786  -6.728  -1.495  1.00  0.00
ATOM     27  CA  ILE     4      -1.635  -7.508  -1.223  1.00  0.00
ATOM     28  CB  ILE     4      -0.624  -7.443  -2.419  1.00  0.00
ATOM     29  CG2 ILE     4       0.073  -6.001  -2.476  1.00  0.00
ATOM     30  CG1 ILE     4       0.540  -8.444  -2.285  1.00  0.00
ATOM     31  CD1 ILE     4       0.028  -9.863  -2.218  1.00  0.00
ATOM     32  C   ILE     4      -1.088  -7.078   0.129  1.00  0.00
ATOM     33  O   ILE     4      -1.215  -5.966   0.595  1.00  0.00
ATOM     34  N   PHE     5      -0.385  -7.947   0.863  1.00  0.00
ATOM     35  CA  PHE     5       0.311  -7.665   2.119  1.00  0.00
ATOM     36  CB  PHE     5      -0.808  -7.435   3.180  1.00  0.00
ATOM     37  CG  PHE     5      -0.300  -7.248   4.660  1.00  0.00
ATOM     38  CD1 PHE     5      -0.749  -8.143   5.632  1.00  0.00
ATOM     39  CE1 PHE     5      -0.291  -7.986   6.937  1.00  0.00
ATOM     40  CZ  PHE     5       0.571  -6.961   7.314  1.00  0.00
ATOM     41  CE2 PHE     5       0.940  -6.050   6.350  1.00  0.00
ATOM     42  CD2 PHE     5       0.526  -6.166   4.999  1.00  0.00
ATOM     43  C   PHE     5       1.135  -8.855   2.470  1.00  0.00
ATOM     44  O   PHE     5       1.065  -9.921   1.834  1.00  0.00
ATOM     45  N   THR     6       1.796  -8.893   3.616  1.00  0.00
ATOM     46  CA  THR     6       2.708  -9.957   4.020  1.00  0.00
ATOM     47  CB  THR     6       3.548  -9.548   5.228  1.00  0.00
ATOM     48  CG2 THR     6       4.766 -10.424   5.433  1.00  0.00
ATOM     49  OG1 THR     6       3.950  -8.200   5.081  1.00  0.00
ATOM     50  C   THR     6       2.049 -11.259   4.331  1.00  0.00
ATOM     51  O   THR     6       2.658 -12.359   4.200  1.00  0.00
ATOM     52  N   TYR     7       0.729 -11.277   4.622  1.00  0.00
ATOM     53  CA  TYR     7      -0.057 -12.539   4.710  1.00  0.00
ATOM     54  CB  TYR     7      -1.225 -12.313   5.699  1.00  0.00
ATOM     55  CG  TYR     7      -0.885 -11.909   7.121  1.00  0.00
ATOM     56  CD1 TYR     7      -1.905 -11.366   7.899  1.00  0.00
ATOM     57  CE1 TYR     7      -1.564 -10.936   9.172  1.00  0.00
ATOM     58  CZ  TYR     7      -0.306 -11.147   9.708  1.00  0.00
ATOM     59  CE2 TYR     7       0.697 -11.724   8.962  1.00  0.00
ATOM     60  CD2 TYR     7       0.441 -12.033   7.610  1.00  0.00
ATOM     61  C   TYR     7      -0.606 -13.035   3.384  1.00  0.00
ATOM     62  O   TYR     7      -1.643 -12.614   2.837  1.00  0.00
ATOM     63  N   GLY     8       0.146 -13.917   2.749  1.00  0.00
ATOM     64  CA  GLY     8       0.075 -14.244   1.326  1.00  0.00
ATOM     65  C   GLY     8      -1.261 -14.730   0.865  1.00  0.00
ATOM     66  O   GLY     8      -1.738 -14.499  -0.290  1.00  0.00
ATOM     67  N   GLU     9      -1.945 -15.512   1.758  1.00  0.00
ATOM     68  CA  GLU     9      -3.360 -16.020   1.600  1.00  0.00
ATOM     69  CB  GLU     9      -3.759 -16.571   2.979  1.00  0.00
ATOM     70  CG  GLU     9      -5.139 -17.219   3.184  1.00  0.00
ATOM     71  CD  GLU     9      -5.558 -18.219   2.100  1.00  0.00
ATOM     72  OE1 GLU     9      -4.770 -19.145   1.783  1.00  0.00
ATOM     73  OE2 GLU     9      -6.677 -18.049   1.554  1.00  0.00
ATOM     74  C   GLU     9      -4.349 -14.927   1.014  1.00  0.00
ATOM     75  O   GLU     9      -5.282 -15.251   0.306  1.00  0.00
ATOM     76  N   LEU    10      -4.220 -13.646   1.332  1.00  0.00
ATOM     77  CA  LEU    10      -4.963 -12.479   0.812  1.00  0.00
ATOM     78  CB  LEU    10      -4.248 -11.237   1.282  1.00  0.00
ATOM     79  CG  LEU    10      -4.832  -9.870   0.889  1.00  0.00
ATOM     80  CD1 LEU    10      -6.207  -9.592   1.407  1.00  0.00
ATOM     81  CD2 LEU    10      -3.877  -8.970   1.669  1.00  0.00
ATOM     82  C   LEU    10      -5.020 -12.492  -0.799  1.00  0.00
ATOM     83  O   LEU    10      -5.960 -11.952  -1.323  1.00  0.00
ATOM     84  N   GLN    11      -4.051 -13.150  -1.529  1.00  0.00
ATOM     85  CA  GLN    11      -3.970 -13.381  -2.933  1.00  0.00
ATOM     86  CB  GLN    11      -2.548 -13.054  -3.436  1.00  0.00
ATOM     87  CG  GLN    11      -2.330 -12.596  -4.858  1.00  0.00
ATOM     88  CD  GLN    11      -3.394 -11.715  -5.460  1.00  0.00
ATOM     89  OE1 GLN    11      -3.916 -12.029  -6.520  1.00  0.00
ATOM     90  NE2 GLN    11      -3.777 -10.556  -5.001  1.00  0.00
ATOM     91  C   GLN    11      -4.478 -14.812  -3.348  1.00  0.00
ATOM     92  O   GLN    11      -4.434 -15.168  -4.498  1.00  0.00
ATOM     93  N   ARG    12      -4.944 -15.652  -2.407  1.00  0.00
ATOM     94  CA  ARG    12      -5.462 -16.993  -2.548  1.00  0.00
ATOM     95  CB  ARG    12      -4.525 -17.960  -1.760  1.00  0.00
ATOM     96  CG  ARG    12      -4.815 -19.458  -1.782  1.00  0.00
ATOM     97  CD  ARG    12      -3.531 -20.131  -1.224  1.00  0.00
ATOM     98  NE  ARG    12      -3.612 -21.577  -1.137  1.00  0.00
ATOM     99  CZ  ARG    12      -3.706 -22.178   0.013  1.00  0.00
ATOM    100  C   ARG    12      -6.845 -17.248  -2.103  1.00  0.00
ATOM    101  O   ARG    12      -7.495 -18.132  -2.597  1.00  0.00
ATOM    102  N   VAL    13      -7.449 -16.220  -1.427  1.00  0.00
ATOM    103  CA  VAL    13      -8.928 -15.857  -1.415  1.00  0.00
ATOM    104  CB  VAL    13      -9.214 -14.979  -0.144  1.00  0.00
ATOM    105  CG1 VAL    13      -8.572 -13.620   0.047  1.00  0.00
ATOM    106  CG2 VAL    13     -10.749 -14.750  -0.005  1.00  0.00
ATOM    107  C   VAL    13      -9.289 -15.221  -2.761  1.00  0.00
ATOM    108  O   VAL    13     -10.491 -15.313  -3.031  1.00  0.00
ATOM    109  N   GLN    14      -8.354 -15.004  -3.653  1.00  0.00
ATOM    110  CA  GLN    14      -8.605 -14.463  -5.071  1.00  0.00
ATOM    111  CB  GLN    14      -7.569 -13.355  -5.330  1.00  0.00
ATOM    112  CG  GLN    14      -7.978 -12.169  -4.442  1.00  0.00
ATOM    113  CD  GLN    14      -7.130 -10.859  -4.565  1.00  0.00
ATOM    114  OE1 GLN    14      -6.509 -10.682  -5.620  1.00  0.00
ATOM    115  NE2 GLN    14      -7.001  -9.980  -3.603  1.00  0.00
ATOM    116  C   GLN    14      -8.592 -15.592  -6.124  1.00  0.00
ATOM    117  O   GLN    14      -8.471 -15.319  -7.343  1.00  0.00
ATOM    118  N   GLN    15      -8.648 -16.903  -5.724  1.00  0.00
ATOM    119  CA  GLN    15      -8.526 -18.150  -6.501  1.00  0.00
ATOM    120  CB  GLN    15      -7.208 -18.831  -6.268  1.00  0.00
ATOM    121  CG  GLN    15      -5.974 -17.932  -6.329  1.00  0.00
ATOM    122  CD  GLN    15      -4.677 -18.710  -6.245  1.00  0.00
ATOM    123  OE1 GLN    15      -4.696 -19.864  -6.581  1.00  0.00
ATOM    124  NE2 GLN    15      -3.522 -18.055  -6.004  1.00  0.00
ATOM    125  C   GLN    15      -9.735 -19.134  -6.460  1.00  0.00
ATOM    126  O   GLN    15     -10.605 -18.961  -5.591  1.00  0.00
ATOM    127  N   ARG    16      -9.765 -20.112  -7.374  1.00  0.00
ATOM    128  CA  ARG    16     -10.975 -20.819  -7.902  1.00  0.00
ATOM    129  CB  ARG    16     -11.870 -21.273  -6.684  1.00  0.00
ATOM    130  CG  ARG    16     -12.933 -22.251  -7.188  1.00  0.00
ATOM    131  CD  ARG    16     -14.192 -22.204  -6.313  1.00  0.00
ATOM    132  NE  ARG    16     -14.963 -20.936  -6.380  1.00  0.00
ATOM    133  CZ  ARG    16     -15.576 -20.250  -5.412  1.00  0.00
ATOM    134  C   ARG    16     -11.611 -20.097  -9.057  1.00  0.00
ATOM    135  O   ARG    16     -10.871 -19.653  -9.894  1.00  0.00
ATOM    136  N   LYS    17     -12.914 -19.875  -9.065  1.00  0.00
ATOM    137  CA  LYS    17     -13.751 -19.038  -9.973  1.00  0.00
ATOM    138  CB  LYS    17     -14.697 -19.829 -10.890  1.00  0.00
ATOM    139  CG  LYS    17     -15.194 -19.051 -12.119  1.00  0.00
ATOM    140  CD  LYS    17     -16.503 -18.260 -11.812  1.00  0.00
ATOM    141  CE  LYS    17     -16.799 -17.263 -12.936  1.00  0.00
ATOM    142  NZ  LYS    17     -15.628 -16.278 -13.040  1.00  0.00
ATOM    143  C   LYS    17     -14.664 -18.108  -9.137  1.00  0.00
ATOM    144  O   LYS    17     -15.440 -18.547  -8.298  1.00  0.00
ATOM    145  N   GLY    18     -14.505 -16.779  -9.464  1.00  0.00
ATOM    146  CA  GLY    18     -15.373 -15.715  -8.891  1.00  0.00
ATOM    147  C   GLY    18     -15.377 -14.370  -9.717  1.00  0.00
ATOM    148  O   GLY    18     -15.497 -14.393 -10.919  1.00  0.00
ATOM    149  N   GLY    19     -15.329 -13.340  -9.005  1.00  0.00
ATOM    150  CA  GLY    19     -15.190 -11.936  -9.450  1.00  0.00
ATOM    151  C   GLY    19     -14.628 -11.081  -8.309  1.00  0.00
ATOM    152  O   GLY    19     -14.873 -11.334  -7.113  1.00  0.00
ATOM    153  N   GLU    20     -13.978  -9.915  -8.577  1.00  0.00
ATOM    154  CA  GLU    20     -13.124  -9.155  -7.654  1.00  0.00
ATOM    155  CB  GLU    20     -11.710  -9.485  -8.073  1.00  0.00
ATOM    156  CG  GLU    20     -10.555  -9.186  -7.046  1.00  0.00
ATOM    157  CD  GLU    20      -9.304  -9.323  -7.837  1.00  0.00
ATOM    158  OE1 GLU    20      -8.922  -8.299  -8.442  1.00  0.00
ATOM    159  OE2 GLU    20      -8.627 -10.322  -7.846  1.00  0.00
ATOM    160  C   GLU    20     -13.488  -7.668  -7.641  1.00  0.00
ATOM    161  O   GLU    20     -12.795  -6.870  -8.173  1.00  0.00
ATOM    162  N   SER    21     -14.670  -7.325  -7.129  1.00  0.00
ATOM    163  CA  SER    21     -15.310  -6.009  -7.184  1.00  0.00
ATOM    164  CB  SER    21     -16.821  -6.142  -6.945  1.00  0.00
ATOM    165  OG  SER    21     -17.298  -7.055  -7.894  1.00  0.00
ATOM    166  C   SER    21     -14.756  -4.959  -6.243  1.00  0.00
ATOM    167  O   SER    21     -15.465  -4.406  -5.391  1.00  0.00
ATOM    168  N   LYS    22     -13.505  -4.448  -6.398  1.00  0.00
ATOM    169  CA  LYS    22     -12.802  -3.309  -5.930  1.00  0.00
ATOM    170  CB  LYS    22     -11.929  -3.727  -4.759  1.00  0.00
ATOM    171  CG  LYS    22     -10.430  -4.054  -5.100  1.00  0.00
ATOM    172  CD  LYS    22     -10.311  -5.313  -6.024  1.00  0.00
ATOM    173  CE  LYS    22      -9.576  -4.952  -7.293  1.00  0.00
ATOM    174  NZ  LYS    22     -10.034  -5.859  -8.362  1.00  0.00
ATOM    175  C   LYS    22     -12.016  -2.737  -7.135  1.00  0.00
ATOM    176  O   LYS    22     -11.908  -3.330  -8.227  1.00  0.00
ATOM    177  N   LYS    23     -11.486  -1.565  -6.958  1.00  0.00
ATOM    178  CA  LYS    23     -10.720  -0.831  -7.968  1.00  0.00
ATOM    179  CB  LYS    23      -9.690   0.009  -7.268  1.00  0.00
ATOM    180  CG  LYS    23      -9.015   1.114  -8.058  1.00  0.00
ATOM    181  CD  LYS    23      -7.688   1.633  -7.581  1.00  0.00
ATOM    182  CE  LYS    23      -6.582   0.554  -7.476  1.00  0.00
ATOM    183  NZ  LYS    23      -6.621  -0.489  -8.506  1.00  0.00
ATOM    184  C   LYS    23      -9.940  -1.685  -8.990  1.00  0.00
ATOM    185  O   LYS    23      -8.960  -2.318  -8.651  1.00  0.00
ATOM    186  N   PRO    24     -10.366  -1.745 -10.254  1.00  0.00
ATOM    187  CD  PRO    24     -11.475  -1.064 -10.867  1.00  0.00
ATOM    188  CG  PRO    24     -11.704  -1.711 -12.215  1.00  0.00
ATOM    189  CB  PRO    24     -10.282  -2.101 -12.615  1.00  0.00
ATOM    190  CA  PRO    24      -9.630  -2.524 -11.276  1.00  0.00
ATOM    191  C   PRO    24      -8.035  -2.286 -11.374  1.00  0.00
ATOM    192  O   PRO    24      -7.478  -1.270 -10.905  1.00  0.00
ATOM    193  N   PRO    25      -7.367  -3.292 -11.975  1.00  0.00
ATOM    194  CD  PRO    25      -5.914  -3.124 -12.110  1.00  0.00
ATOM    195  CG  PRO    25      -5.472  -4.540 -12.502  1.00  0.00
ATOM    196  CB  PRO    25      -6.672  -5.094 -13.304  1.00  0.00
ATOM    197  CA  PRO    25      -7.876  -4.542 -12.587  1.00  0.00
ATOM    198  C   PRO    25      -8.445  -5.561 -11.643  1.00  0.00
ATOM    199  O   PRO    25      -8.244  -5.463 -10.440  1.00  0.00
ATOM    200  N   ALA    26      -9.310  -6.472 -12.144  1.00  0.00
ATOM    201  CA  ALA    26      -9.972  -7.520 -11.403  1.00  0.00
ATOM    202  CB  ALA    26     -11.502  -7.125 -11.327  1.00  0.00
ATOM    203  C   ALA    26      -9.857  -8.886 -11.968  1.00  0.00
ATOM    204  O   ALA    26     -10.106  -8.941 -13.163  1.00  0.00
ATOM    205  N   LYS    27      -9.525  -9.853 -11.126  1.00  0.00
ATOM    206  CA  LYS    27      -9.648 -11.248 -11.486  1.00  0.00
ATOM    207  CB  LYS    27      -8.726 -12.209 -10.684  1.00  0.00
ATOM    208  CG  LYS    27      -7.277 -11.887 -10.921  1.00  0.00
ATOM    209  CD  LYS    27      -6.382 -12.879 -10.219  1.00  0.00
ATOM    210  CE  LYS    27      -6.522 -12.913  -8.718  1.00  0.00
ATOM    211  NZ  LYS    27      -6.330 -11.554  -8.150  1.00  0.00
ATOM    212  C   LYS    27     -11.116 -11.750 -11.605  1.00  0.00
ATOM    213  O   LYS    27     -11.992 -11.366 -10.863  1.00  0.00
ATOM    214  N   LEU    28     -11.318 -12.815 -12.405  1.00  0.00
ATOM    215  CA  LEU    28     -12.544 -13.618 -12.504  1.00  0.00
ATOM    216  CB  LEU    28     -13.087 -13.694 -13.932  1.00  0.00
ATOM    217  CG  LEU    28     -13.195 -12.302 -14.693  1.00  0.00
ATOM    218  CD1 LEU    28     -13.638 -12.560 -16.079  1.00  0.00
ATOM    219  CD2 LEU    28     -14.195 -11.292 -14.038  1.00  0.00
ATOM    220  C   LEU    28     -12.462 -14.919 -11.667  1.00  0.00
ATOM    221  O   LEU    28     -13.125 -15.926 -11.947  1.00  0.00
ATOM    222  N   GLN    29     -11.749 -14.931 -10.586  1.00  0.00
ATOM    223  CA  GLN    29     -11.260 -16.117  -9.828  1.00  0.00
ATOM    224  CB  GLN    29      -9.816 -16.281 -10.002  1.00  0.00
ATOM    225  CG  GLN    29      -9.243 -17.025 -11.213  1.00  0.00
ATOM    226  CD  GLN    29      -9.606 -16.372 -12.507  1.00  0.00
ATOM    227  OE1 GLN    29      -9.607 -15.172 -12.733  1.00  0.00
ATOM    228  NE2 GLN    29      -9.747 -17.133 -13.546  1.00  0.00
ATOM    229  C   GLN    29     -11.686 -16.173  -8.315  1.00  0.00
ATOM    230  O   GLN    29     -11.968 -17.277  -7.850  1.00  0.00
ATOM    231  N   PRO    30     -11.899 -15.103  -7.544  1.00  0.00
ATOM    232  CD  PRO    30     -11.737 -13.684  -7.920  1.00  0.00
ATOM    233  CG  PRO    30     -11.676 -12.860  -6.629  1.00  0.00
ATOM    234  CB  PRO    30     -12.435 -13.787  -5.639  1.00  0.00
ATOM    235  CA  PRO    30     -12.006 -15.153  -6.058  1.00  0.00
ATOM    236  C   PRO    30     -12.879 -16.215  -5.424  1.00  0.00
ATOM    237  O   PRO    30     -13.776 -16.743  -6.024  1.00  0.00
ATOM    238  N   ARG    31     -12.589 -16.577  -4.120  1.00  0.00
ATOM    239  CA  ARG    31     -13.227 -17.602  -3.305  1.00  0.00
ATOM    240  CB  ARG    31     -12.188 -18.090  -2.173  1.00  0.00
ATOM    241  CG  ARG    31     -12.384 -19.490  -1.619  1.00  0.00
ATOM    242  CD  ARG    31     -11.087 -20.140  -0.993  1.00  0.00
ATOM    243  NE  ARG    31     -10.734 -19.665   0.360  1.00  0.00
ATOM    244  CZ  ARG    31      -9.467 -19.343   0.673  1.00  0.00
ATOM    245  C   ARG    31     -14.530 -17.053  -2.717  1.00  0.00
ATOM    246  O   ARG    31     -15.617 -17.630  -2.953  1.00  0.00
ATOM    247  OXT ARG    31     -14.522 -16.041  -2.019  1.00  0.00
TER
END
