# Supplementary material for: In silico approaches for predicting the half-life of natural and modified peptides in blood
Source: PLoS One. 2018 Jun 1;13(6):e0196829. doi: 10.1371/journal.pone.0196829 (PMC5983457; doi:10.1371/journal.pone.0196829)
Supplement: S3 File — (ZIP) [file pone.0196829.s009.zip › 3may2018_261_pdb_files/2137.pdb]

PFRMAT TS
TARGET pa2137
AUTHOR Raghava-GPS-serv
METHOD PEPSTR
MODEL  1  REFINED
PARENT N/A
ATOM      1  N   PHE     1     -16.996  -4.496   2.862  1.00  0.00
ATOM      2  CA  PHE     1     -16.967  -3.862   1.534  1.00  0.00
ATOM      3  CB  PHE     1     -18.221  -2.920   1.351  1.00  0.00
ATOM      4  CG  PHE     1     -17.990  -1.788   0.351  1.00  0.00
ATOM      5  CD1 PHE     1     -17.566  -0.536   0.751  1.00  0.00
ATOM      6  CE1 PHE     1     -17.441   0.497  -0.204  1.00  0.00
ATOM      7  CZ  PHE     1     -17.766   0.231  -1.558  1.00  0.00
ATOM      8  CE2 PHE     1     -18.181  -1.026  -1.976  1.00  0.00
ATOM      9  CD2 PHE     1     -18.333  -2.019  -1.011  1.00  0.00
ATOM     10  C   PHE     1     -15.690  -3.157   1.017  1.00  0.00
ATOM     11  O   PHE     1     -14.793  -2.983   1.889  1.00  0.00
ATOM     12  N   VAL     2     -15.507  -3.047  -0.328  1.00  0.00
ATOM     13  CA  VAL     2     -14.358  -2.361  -0.981  1.00  0.00
ATOM     14  CB  VAL     2     -13.119  -3.311  -1.277  1.00  0.00
ATOM     15  CG1 VAL     2     -12.431  -3.776   0.028  1.00  0.00
ATOM     16  CG2 VAL     2     -13.483  -4.397  -2.245  1.00  0.00
ATOM     17  C   VAL     2     -14.831  -1.664  -2.265  1.00  0.00
ATOM     18  O   VAL     2     -15.726  -2.219  -2.935  1.00  0.00
ATOM     19  N   PRO     3     -14.283  -0.513  -2.752  1.00  0.00
ATOM     20  CD  PRO     3     -13.372   0.372  -1.984  1.00  0.00
ATOM     21  CG  PRO     3     -13.314   1.722  -2.663  1.00  0.00
ATOM     22  CB  PRO     3     -14.407   1.636  -3.639  1.00  0.00
ATOM     23  CA  PRO     3     -14.574   0.140  -3.992  1.00  0.00
ATOM     24  C   PRO     3     -13.675  -0.245  -5.093  1.00  0.00
ATOM     25  O   PRO     3     -13.832   0.258  -6.234  1.00  0.00
ATOM     26  N   ILE     4     -12.662  -1.032  -4.888  1.00  0.00
ATOM     27  CA  ILE     4     -11.518  -1.166  -5.798  1.00  0.00
ATOM     28  CB  ILE     4     -10.415  -0.190  -5.330  1.00  0.00
ATOM     29  CG2 ILE     4      -9.839  -0.579  -3.985  1.00  0.00
ATOM     30  CG1 ILE     4      -9.171  -0.126  -6.327  1.00  0.00
ATOM     31  CD1 ILE     4      -8.075   0.822  -6.109  1.00  0.00
ATOM     32  C   ILE     4     -11.100  -2.673  -5.819  1.00  0.00
ATOM     33  O   ILE     4     -11.258  -3.391  -4.800  1.00  0.00
ATOM     34  N   PHE     5     -10.652  -3.157  -6.989  1.00  0.00
ATOM     35  CA  PHE     5     -10.311  -4.562  -7.215  1.00  0.00
ATOM     36  CB  PHE     5     -10.338  -4.841  -8.730  1.00  0.00
ATOM     37  CG  PHE     5     -10.256  -6.308  -9.042  1.00  0.00
ATOM     38  CD1 PHE     5      -9.029  -6.955  -9.370  1.00  0.00
ATOM     39  CE1 PHE     5      -9.019  -8.332  -9.715  1.00  0.00
ATOM     40  CZ  PHE     5     -10.173  -9.069  -9.735  1.00  0.00
ATOM     41  CE2 PHE     5     -11.395  -8.443  -9.463  1.00  0.00
ATOM     42  CD2 PHE     5     -11.438  -7.064  -9.164  1.00  0.00
ATOM     43  C   PHE     5      -9.044  -5.101  -6.481  1.00  0.00
ATOM     44  O   PHE     5      -8.038  -4.390  -6.350  1.00  0.00
ATOM     45  N   THR     6      -9.090  -6.380  -6.042  1.00  0.00
ATOM     46  CA  THR     6      -8.108  -7.068  -5.324  1.00  0.00
ATOM     47  CB  THR     6      -8.360  -7.019  -3.790  1.00  0.00
ATOM     48  CG2 THR     6      -7.788  -5.782  -3.089  1.00  0.00
ATOM     49  OG1 THR     6      -9.732  -6.937  -3.429  1.00  0.00
ATOM     50  C   THR     6      -7.953  -8.533  -5.705  1.00  0.00
ATOM     51  O   THR     6      -8.894  -9.213  -6.031  1.00  0.00
ATOM     52  N   TYR     7      -6.729  -9.027  -5.731  1.00  0.00
ATOM     53  CA  TYR     7      -6.362 -10.328  -6.428  1.00  0.00
ATOM     54  CB  TYR     7      -5.958 -10.062  -7.906  1.00  0.00
ATOM     55  CG  TYR     7      -5.848 -11.335  -8.677  1.00  0.00
ATOM     56  CD1 TYR     7      -4.536 -11.816  -8.908  1.00  0.00
ATOM     57  CE1 TYR     7      -4.387 -12.999  -9.642  1.00  0.00
ATOM     58  CZ  TYR     7      -5.532 -13.704 -10.104  1.00  0.00
ATOM     59  CE2 TYR     7      -6.830 -13.075  -9.992  1.00  0.00
ATOM     60  CD2 TYR     7      -6.971 -11.837  -9.312  1.00  0.00
ATOM     61  C   TYR     7      -5.122 -10.892  -5.727  1.00  0.00
ATOM     62  O   TYR     7      -4.372 -10.099  -5.093  1.00  0.00
ATOM     63  N   GLY     8      -4.974 -12.239  -5.737  1.00  0.00
ATOM     64  CA  GLY     8      -3.815 -12.794  -5.061  1.00  0.00
ATOM     65  C   GLY     8      -3.637 -12.560  -3.542  1.00  0.00
ATOM     66  O   GLY     8      -4.613 -12.563  -2.779  1.00  0.00
ATOM     67  N   GLU     9      -2.404 -12.183  -3.197  1.00  0.00
ATOM     68  CA  GLU     9      -1.936 -11.846  -1.847  1.00  0.00
ATOM     69  CB  GLU     9      -0.475 -11.472  -1.768  1.00  0.00
ATOM     70  CG  GLU     9       0.448 -12.542  -2.431  1.00  0.00
ATOM     71  CD  GLU     9       0.091 -13.903  -1.958  1.00  0.00
ATOM     72  OE1 GLU     9      -0.436 -14.711  -2.744  1.00  0.00
ATOM     73  OE2 GLU     9       0.095 -14.125  -0.764  1.00  0.00
ATOM     74  C   GLU     9      -2.769 -10.703  -1.159  1.00  0.00
ATOM     75  O   GLU     9      -3.150 -10.796  -0.024  1.00  0.00
ATOM     76  N   LEU    10      -3.054  -9.614  -1.912  1.00  0.00
ATOM     77  CA  LEU    10      -3.820  -8.480  -1.573  1.00  0.00
ATOM     78  CB  LEU    10      -3.596  -7.381  -2.589  1.00  0.00
ATOM     79  CG  LEU    10      -4.190  -6.105  -1.965  1.00  0.00
ATOM     80  CD1 LEU    10      -3.680  -5.694  -0.556  1.00  0.00
ATOM     81  CD2 LEU    10      -3.907  -4.944  -2.997  1.00  0.00
ATOM     82  C   LEU    10      -5.263  -8.857  -1.295  1.00  0.00
ATOM     83  O   LEU    10      -5.923  -8.279  -0.397  1.00  0.00
ATOM     84  N   GLN    11      -5.787  -9.779  -2.112  1.00  0.00
ATOM     85  CA  GLN    11      -7.166 -10.310  -1.977  1.00  0.00
ATOM     86  CB  GLN    11      -7.595 -11.081  -3.169  1.00  0.00
ATOM     87  CG  GLN    11      -9.106 -11.109  -3.342  1.00  0.00
ATOM     88  CD  GLN    11      -9.704 -12.216  -4.174  1.00  0.00
ATOM     89  OE1 GLN    11      -9.621 -13.327  -3.804  1.00  0.00
ATOM     90  NE2 GLN    11     -10.280 -11.938  -5.286  1.00  0.00
ATOM     91  C   GLN    11      -7.391 -11.134  -0.672  1.00  0.00
ATOM     92  O   GLN    11      -8.294 -10.915   0.088  1.00  0.00
ATOM     93  N   ARG    12      -6.507 -12.095  -0.403  1.00  0.00
ATOM     94  CA  ARG    12      -6.401 -12.927   0.796  1.00  0.00
ATOM     95  CB  ARG    12      -5.262 -13.928   0.639  1.00  0.00
ATOM     96  CG  ARG    12      -5.646 -15.320   1.073  1.00  0.00
ATOM     97  CD  ARG    12      -4.532 -16.350   1.160  1.00  0.00
ATOM     98  NE  ARG    12      -3.850 -16.685  -0.201  1.00  0.00
ATOM     99  CZ  ARG    12      -2.842 -15.966  -0.681  1.00  0.00
ATOM    100  C   ARG    12      -6.158 -12.133   2.099  1.00  0.00
ATOM    101  O   ARG    12      -6.772 -12.422   3.092  1.00  0.00
ATOM    102  N   VAL    13      -5.340 -11.065   2.026  1.00  0.00
ATOM    103  CA  VAL    13      -5.276 -10.138   3.145  1.00  0.00
ATOM    104  CB  VAL    13      -4.051  -9.248   2.887  1.00  0.00
ATOM    105  CG1 VAL    13      -4.021  -7.948   3.752  1.00  0.00
ATOM    106  CG2 VAL    13      -2.762 -10.020   3.158  1.00  0.00
ATOM    107  C   VAL    13      -6.634  -9.353   3.286  1.00  0.00
ATOM    108  O   VAL    13      -7.238  -9.418   4.376  1.00  0.00
ATOM    109  N   GLN    14      -7.169  -8.643   2.245  1.00  0.00
ATOM    110  CA  GLN    14      -8.293  -7.711   2.556  1.00  0.00
ATOM    111  CB  GLN    14      -8.555  -6.724   1.429  1.00  0.00
ATOM    112  CG  GLN    14      -9.247  -7.133   0.134  1.00  0.00
ATOM    113  CD  GLN    14     -10.829  -7.051   0.328  1.00  0.00
ATOM    114  OE1 GLN    14     -11.439  -7.044   1.430  1.00  0.00
ATOM    115  NE2 GLN    14     -11.611  -7.074  -0.724  1.00  0.00
ATOM    116  C   GLN    14      -9.492  -8.463   3.113  1.00  0.00
ATOM    117  O   GLN    14     -10.202  -7.963   3.955  1.00  0.00
ATOM    118  N   GLN    15      -9.681  -9.742   2.716  1.00  0.00
ATOM    119  CA  GLN    15     -10.821 -10.626   3.099  1.00  0.00
ATOM    120  CB  GLN    15     -10.731 -11.832   2.131  1.00  0.00
ATOM    121  CG  GLN    15     -11.844 -12.935   2.221  1.00  0.00
ATOM    122  CD  GLN    15     -11.223 -14.205   1.628  1.00  0.00
ATOM    123  OE1 GLN    15     -10.359 -14.776   2.212  1.00  0.00
ATOM    124  NE2 GLN    15     -11.866 -14.771   0.654  1.00  0.00
ATOM    125  C   GLN    15     -10.760 -11.028   4.557  1.00  0.00
ATOM    126  O   GLN    15     -11.734 -11.510   5.082  1.00  0.00
ATOM    127  N   ARG    16      -9.644 -10.761   5.307  1.00  0.00
ATOM    128  CA  ARG    16      -9.740 -10.826   6.789  1.00  0.00
ATOM    129  CB  ARG    16      -8.366 -10.839   7.428  1.00  0.00
ATOM    130  CG  ARG    16      -7.956 -12.271   7.839  1.00  0.00
ATOM    131  CD  ARG    16      -7.731 -13.256   6.675  1.00  0.00
ATOM    132  NE  ARG    16      -8.891 -14.115   6.437  1.00  0.00
ATOM    133  CZ  ARG    16      -9.166 -14.605   5.240  1.00  0.00
ATOM    134  C   ARG    16     -10.767  -9.860   7.360  1.00  0.00
ATOM    135  O   ARG    16     -11.565 -10.257   8.232  1.00  0.00
ATOM    136  N   LYS    17     -10.908  -8.665   6.826  1.00  0.00
ATOM    137  CA  LYS    17     -12.006  -7.751   7.113  1.00  0.00
ATOM    138  CB  LYS    17     -11.980  -6.465   6.273  1.00  0.00
ATOM    139  CG  LYS    17     -13.048  -5.344   6.503  1.00  0.00
ATOM    140  CD  LYS    17     -12.806  -4.061   5.768  1.00  0.00
ATOM    141  CE  LYS    17     -12.233  -4.207   4.389  1.00  0.00
ATOM    142  NZ  LYS    17     -13.124  -4.770   3.414  1.00  0.00
ATOM    143  C   LYS    17     -13.383  -8.468   6.959  1.00  0.00
ATOM    144  O   LYS    17     -14.221  -8.560   7.881  1.00  0.00
ATOM    145  N   GLU    18     -13.630  -9.041   5.819  1.00  0.00
ATOM    146  CA  GLU    18     -14.877  -9.773   5.553  1.00  0.00
ATOM    147  CB  GLU    18     -15.080  -9.892   4.035  1.00  0.00
ATOM    148  CG  GLU    18     -15.062  -8.592   3.194  1.00  0.00
ATOM    149  CD  GLU    18     -15.789  -7.369   3.807  1.00  0.00
ATOM    150  OE1 GLU    18     -15.179  -6.266   3.820  1.00  0.00
ATOM    151  OE2 GLU    18     -16.952  -7.518   4.339  1.00  0.00
ATOM    152  C   GLU    18     -15.133 -11.159   6.184  1.00  0.00
ATOM    153  O   GLU    18     -16.232 -11.643   6.512  1.00  0.00
ATOM    154  N   SER    19     -14.001 -11.652   6.717  1.00  0.00
ATOM    155  CA  SER    19     -13.975 -12.827   7.630  1.00  0.00
ATOM    156  CB  SER    19     -12.551 -13.331   7.877  1.00  0.00
ATOM    157  OG  SER    19     -12.063 -13.923   6.706  1.00  0.00
ATOM    158  C   SER    19     -14.541 -12.402   9.007  1.00  0.00
ATOM    159  O   SER    19     -14.884 -13.295   9.764  1.00  0.00
ATOM    160  N   LYS    20     -14.679 -11.086   9.299  1.00  0.00
ATOM    161  CA  LYS    20     -15.303 -10.522  10.498  1.00  0.00
ATOM    162  CB  LYS    20     -14.192  -9.836  11.412  1.00  0.00
ATOM    163  CG  LYS    20     -14.178 -10.196  12.889  1.00  0.00
ATOM    164  CD  LYS    20     -13.255  -9.277  13.746  1.00  0.00
ATOM    165  CE  LYS    20     -13.408  -9.585  15.207  1.00  0.00
ATOM    166  NZ  LYS    20     -14.740  -9.133  15.613  1.00  0.00
ATOM    167  C   LYS    20     -16.534  -9.628  10.215  1.00  0.00
ATOM    168  O   LYS    20     -17.359  -9.298  11.096  1.00  0.00
ATOM    169  N   LYS    21     -16.762  -9.209   8.964  1.00  0.00
ATOM    170  CA  LYS    21     -17.656  -8.068   8.720  1.00  0.00
ATOM    171  CB  LYS    21     -16.880  -6.826   8.256  1.00  0.00
ATOM    172  CG  LYS    21     -17.617  -5.553   8.535  1.00  0.00
ATOM    173  CD  LYS    21     -17.115  -4.559   7.475  1.00  0.00
ATOM    174  CE  LYS    21     -18.027  -4.387   6.321  1.00  0.00
ATOM    175  NZ  LYS    21     -18.366  -5.722   5.718  1.00  0.00
ATOM    176  C   LYS    21     -18.685  -8.438   7.641  1.00  0.00
ATOM    177  O   LYS    21     -19.541  -7.599   7.274  1.00  0.00
ATOM    178  N   ALA    22     -18.510  -9.617   6.996  1.00  0.00
ATOM    179  CA  ALA    22     -19.549 -10.146   6.083  1.00  0.00
ATOM    180  CB  ALA    22     -19.060 -10.300   4.606  1.00  0.00
ATOM    181  C   ALA    22     -20.045 -11.495   6.549  1.00  0.00
ATOM    182  O   ALA    22     -21.241 -11.609   6.826  1.00  0.00
ATOM    183  N   LYS    23     -19.115 -12.374   6.894  1.00  0.00
ATOM    184  CA  LYS    23     -19.394 -13.228   8.096  1.00  0.00
ATOM    185  CB  LYS    23     -18.454 -14.434   7.997  1.00  0.00
ATOM    186  CG  LYS    23     -18.694 -15.527   9.056  1.00  0.00
ATOM    187  CD  LYS    23     -17.375 -16.226   9.478  1.00  0.00
ATOM    188  CE  LYS    23     -17.260 -15.963  10.966  1.00  0.00
ATOM    189  NZ  LYS    23     -16.848 -14.596  11.213  1.00  0.00
ATOM    190  C   LYS    23     -19.298 -12.403   9.427  1.00  0.00
ATOM    191  O   LYS    23     -18.325 -12.557  10.209  1.00  0.00
ATOM    192  N   LEU    24     -20.254 -11.530   9.669  1.00  0.00
ATOM    193  CA  LEU    24     -20.348 -10.606  10.768  1.00  0.00
ATOM    194  CB  LEU    24     -21.749  -9.935  10.654  1.00  0.00
ATOM    195  CG  LEU    24     -22.081  -8.923  11.752  1.00  0.00
ATOM    196  CD1 LEU    24     -21.307  -7.623  11.473  1.00  0.00
ATOM    197  CD2 LEU    24     -23.552  -8.662  11.784  1.00  0.00
ATOM    198  C   LEU    24     -20.101 -11.323  12.095  1.00  0.00
ATOM    199  O   LEU    24     -20.623 -12.370  12.327  1.00  0.00
ATOM    200  N   GLN    25     -19.268 -10.657  12.916  1.00  0.00
ATOM    201  CA  GLN    25     -18.869 -11.223  14.161  1.00  0.00
ATOM    202  CB  GLN    25     -17.759 -12.222  13.926  1.00  0.00
ATOM    203  CG  GLN    25     -17.258 -12.929  15.253  1.00  0.00
ATOM    204  CD  GLN    25     -16.272 -14.023  14.843  1.00  0.00
ATOM    205  OE1 GLN    25     -15.773 -14.039  13.760  1.00  0.00
ATOM    206  NE2 GLN    25     -15.825 -14.889  15.764  1.00  0.00
ATOM    207  C   GLN    25     -18.509 -10.095  15.192  1.00  0.00
ATOM    208  O   GLN    25     -17.519  -9.389  15.073  1.00  0.00
ATOM    209  N   PRO    26     -19.267  -9.827  16.283  1.00  0.00
ATOM    210  CD  PRO    26     -20.452 -10.595  16.586  1.00  0.00
ATOM    211  CG  PRO    26     -21.157  -9.901  17.732  1.00  0.00
ATOM    212  CB  PRO    26     -19.990  -9.129  18.404  1.00  0.00
ATOM    213  CA  PRO    26     -19.055  -8.738  17.254  1.00  0.00
ATOM    214  C   PRO    26     -17.578  -8.625  17.812  1.00  0.00
ATOM    215  O   PRO    26     -16.650  -9.385  17.585  1.00  0.00
ATOM    216  N   ARG    27     -17.458  -7.543  18.553  1.00  0.00
ATOM    217  CA  ARG    27     -16.324  -7.075  19.415  1.00  0.00
ATOM    218  CB  ARG    27     -16.206  -8.004  20.583  1.00  0.00
ATOM    219  CG  ARG    27     -17.499  -8.175  21.441  1.00  0.00
ATOM    220  CD  ARG    27     -17.210  -8.903  22.861  1.00  0.00
ATOM    221  NE  ARG    27     -18.409  -8.922  23.748  1.00  0.00
ATOM    222  CZ  ARG    27     -18.454  -9.191  25.022  1.00  0.00
ATOM    223  C   ARG    27     -15.016  -6.820  18.672  1.00  0.00
ATOM    224  O   ARG    27     -15.013  -6.837  17.450  1.00  0.00
ATOM    225  OXT ARG    27     -13.996  -6.520  19.289  1.00  0.00
TER
END
