# Supplementary material for: In silico approaches for predicting the half-life of natural and modified peptides in blood
Source: PLoS One. 2018 Jun 1;13(6):e0196829. doi: 10.1371/journal.pone.0196829 (PMC5983457; doi:10.1371/journal.pone.0196829)
Supplement: S3 File — (ZIP) [file pone.0196829.s009.zip › 3may2018_261_pdb_files/2138.pdb]

PFRMAT TS
TARGET pa2138
AUTHOR Raghava-GPS-serv
METHOD PEPSTR
MODEL  1  REFINED
PARENT N/A
ATOM      1  N   PHE     1      -1.383   1.354   6.525  1.00  0.00
ATOM      2  CA  PHE     1      -2.247   0.693   7.499  1.00  0.00
ATOM      3  CB  PHE     1      -2.717  -0.619   6.848  1.00  0.00
ATOM      4  CG  PHE     1      -1.715  -1.720   6.803  1.00  0.00
ATOM      5  CD1 PHE     1      -1.590  -2.587   7.885  1.00  0.00
ATOM      6  CE1 PHE     1      -0.626  -3.570   7.930  1.00  0.00
ATOM      7  CZ  PHE     1       0.191  -3.775   6.787  1.00  0.00
ATOM      8  CE2 PHE     1       0.022  -3.000   5.652  1.00  0.00
ATOM      9  CD2 PHE     1      -0.987  -1.991   5.607  1.00  0.00
ATOM     10  C   PHE     1      -1.675   0.451   8.891  1.00  0.00
ATOM     11  O   PHE     1      -0.472   0.507   9.054  1.00  0.00
ATOM     12  N   VAL     2      -2.533   0.090   9.874  1.00  0.00
ATOM     13  CA  VAL     2      -2.138  -0.066  11.299  1.00  0.00
ATOM     14  CB  VAL     2      -3.430  -0.306  12.151  1.00  0.00
ATOM     15  CG1 VAL     2      -2.989  -0.169  13.630  1.00  0.00
ATOM     16  CG2 VAL     2      -4.606   0.689  11.883  1.00  0.00
ATOM     17  C   VAL     2      -1.197  -1.296  11.419  1.00  0.00
ATOM     18  O   VAL     2      -1.705  -2.429  11.184  1.00  0.00
ATOM     19  N   PRO     3       0.018  -1.160  12.036  1.00  0.00
ATOM     20  CD  PRO     3       0.695   0.093  12.331  1.00  0.00
ATOM     21  CG  PRO     3       2.074  -0.268  12.822  1.00  0.00
ATOM     22  CB  PRO     3       2.318  -1.789  12.505  1.00  0.00
ATOM     23  CA  PRO     3       0.926  -2.363  12.149  1.00  0.00
ATOM     24  C   PRO     3       0.593  -3.449  13.217  1.00  0.00
ATOM     25  O   PRO     3       1.285  -4.419  13.484  1.00  0.00
ATOM     26  N   ILE     4      -0.501  -3.152  14.010  1.00  0.00
ATOM     27  CA  ILE     4      -0.905  -3.832  15.225  1.00  0.00
ATOM     28  CB  ILE     4      -0.355  -2.959  16.319  1.00  0.00
ATOM     29  CG2 ILE     4      -1.013  -1.469  16.339  1.00  0.00
ATOM     30  CG1 ILE     4      -0.318  -3.495  17.732  1.00  0.00
ATOM     31  CD1 ILE     4       0.529  -4.792  17.876  1.00  0.00
ATOM     32  C   ILE     4      -2.325  -4.225  15.330  1.00  0.00
ATOM     33  O   ILE     4      -2.861  -4.638  16.356  1.00  0.00
ATOM     34  N   PHE     5      -3.068  -4.033  14.201  1.00  0.00
ATOM     35  CA  PHE     5      -4.500  -4.289  14.186  1.00  0.00
ATOM     36  CB  PHE     5      -5.231  -2.964  14.512  1.00  0.00
ATOM     37  CG  PHE     5      -6.443  -3.071  15.407  1.00  0.00
ATOM     38  CD1 PHE     5      -7.728  -3.507  14.950  1.00  0.00
ATOM     39  CE1 PHE     5      -8.692  -3.814  15.931  1.00  0.00
ATOM     40  CZ  PHE     5      -8.423  -3.535  17.333  1.00  0.00
ATOM     41  CE2 PHE     5      -7.170  -2.998  17.681  1.00  0.00
ATOM     42  CD2 PHE     5      -6.145  -2.841  16.739  1.00  0.00
ATOM     43  C   PHE     5      -4.930  -4.856  12.884  1.00  0.00
ATOM     44  O   PHE     5      -4.205  -4.869  11.866  1.00  0.00
ATOM     45  N   THR     6      -6.191  -5.329  12.772  1.00  0.00
ATOM     46  CA  THR     6      -6.812  -5.832  11.570  1.00  0.00
ATOM     47  CB  THR     6      -7.974  -6.832  11.936  1.00  0.00
ATOM     48  CG2 THR     6      -7.378  -8.120  12.579  1.00  0.00
ATOM     49  OG1 THR     6      -8.841  -6.343  12.939  1.00  0.00
ATOM     50  C   THR     6      -7.322  -4.734  10.665  1.00  0.00
ATOM     51  O   THR     6      -8.527  -4.559  10.497  1.00  0.00
ATOM     52  N   TYR     7      -6.456  -3.914  10.064  1.00  0.00
ATOM     53  CA  TYR     7      -6.713  -2.793   9.113  1.00  0.00
ATOM     54  CB  TYR     7      -6.476  -1.375   9.658  1.00  0.00
ATOM     55  CG  TYR     7      -7.087  -0.183   8.880  1.00  0.00
ATOM     56  CD1 TYR     7      -6.343   0.474   7.882  1.00  0.00
ATOM     57  CE1 TYR     7      -6.816   1.630   7.301  1.00  0.00
ATOM     58  CZ  TYR     7      -8.061   2.171   7.697  1.00  0.00
ATOM     59  CE2 TYR     7      -8.826   1.549   8.716  1.00  0.00
ATOM     60  CD2 TYR     7      -8.323   0.366   9.323  1.00  0.00
ATOM     61  C   TYR     7      -5.809  -2.969   7.930  1.00  0.00
ATOM     62  O   TYR     7      -4.692  -3.480   8.107  1.00  0.00
ATOM     63  N   GLY     8      -6.188  -2.600   6.696  1.00  0.00
ATOM     64  CA  GLY     8      -5.316  -2.784   5.562  1.00  0.00
ATOM     65  C   GLY     8      -4.922  -4.234   5.299  1.00  0.00
ATOM     66  O   GLY     8      -5.798  -5.098   5.450  1.00  0.00
ATOM     67  N   GLU     9      -3.696  -4.551   4.894  1.00  0.00
ATOM     68  CA  GLU     9      -3.237  -5.924   4.518  1.00  0.00
ATOM     69  CB  GLU     9      -1.798  -5.843   3.959  1.00  0.00
ATOM     70  CG  GLU     9      -1.319  -7.061   3.188  1.00  0.00
ATOM     71  CD  GLU     9      -2.367  -7.633   2.192  1.00  0.00
ATOM     72  OE1 GLU     9      -2.741  -8.830   2.267  1.00  0.00
ATOM     73  OE2 GLU     9      -3.040  -6.869   1.447  1.00  0.00
ATOM     74  C   GLU     9      -3.342  -6.857   5.734  1.00  0.00
ATOM     75  O   GLU     9      -3.454  -8.072   5.556  1.00  0.00
ATOM     76  N   LEU    10      -3.345  -6.270   6.962  1.00  0.00
ATOM     77  CA  LEU    10      -3.534  -6.957   8.250  1.00  0.00
ATOM     78  CB  LEU    10      -2.690  -6.411   9.370  1.00  0.00
ATOM     79  CG  LEU    10      -2.497  -7.258  10.644  1.00  0.00
ATOM     80  CD1 LEU    10      -1.873  -8.636  10.497  1.00  0.00
ATOM     81  CD2 LEU    10      -1.508  -6.501  11.550  1.00  0.00
ATOM     82  C   LEU    10      -4.985  -7.292   8.553  1.00  0.00
ATOM     83  O   LEU    10      -5.231  -8.478   8.908  1.00  0.00
ATOM     84  N   GLN    11      -5.946  -6.440   8.263  1.00  0.00
ATOM     85  CA  GLN    11      -7.338  -6.891   8.136  1.00  0.00
ATOM     86  CB  GLN    11      -8.348  -5.826   7.545  1.00  0.00
ATOM     87  CG  GLN    11      -9.867  -6.202   7.694  1.00  0.00
ATOM     88  CD  GLN    11     -10.530  -7.072   6.663  1.00  0.00
ATOM     89  OE1 GLN    11      -9.920  -7.437   5.703  1.00  0.00
ATOM     90  NE2 GLN    11     -11.791  -7.368   6.877  1.00  0.00
ATOM     91  C   GLN    11      -7.494  -8.133   7.236  1.00  0.00
ATOM     92  O   GLN    11      -8.215  -9.082   7.602  1.00  0.00
ATOM     93  N   ARG    12      -6.833  -8.184   6.084  1.00  0.00
ATOM     94  CA  ARG    12      -6.920  -9.220   4.985  1.00  0.00
ATOM     95  CB  ARG    12      -6.362  -8.759   3.634  1.00  0.00
ATOM     96  CG  ARG    12      -7.010  -7.452   3.113  1.00  0.00
ATOM     97  CD  ARG    12      -6.366  -7.043   1.805  1.00  0.00
ATOM     98  NE  ARG    12      -6.791  -7.822   0.636  1.00  0.00
ATOM     99  CZ  ARG    12      -6.049  -8.178  -0.376  1.00  0.00
ATOM    100  C   ARG    12      -6.357 -10.592   5.340  1.00  0.00
ATOM    101  O   ARG    12      -6.647 -11.609   4.660  1.00  0.00
ATOM    102  N   VAL    13      -5.761 -10.681   6.542  1.00  0.00
ATOM    103  CA  VAL    13      -5.426 -11.993   7.063  1.00  0.00
ATOM    104  CB  VAL    13      -4.454 -12.030   8.251  1.00  0.00
ATOM    105  CG1 VAL    13      -4.152 -13.508   8.681  1.00  0.00
ATOM    106  CG2 VAL    13      -3.146 -11.268   7.795  1.00  0.00
ATOM    107  C   VAL    13      -6.741 -12.683   7.471  1.00  0.00
ATOM    108  O   VAL    13      -6.770 -13.905   7.402  1.00  0.00
ATOM    109  N   GLN    14      -7.802 -11.961   7.841  1.00  0.00
ATOM    110  CA  GLN    14      -9.181 -12.486   7.911  1.00  0.00
ATOM    111  CB  GLN    14     -10.006 -11.540   8.769  1.00  0.00
ATOM    112  CG  GLN    14      -9.669 -11.267  10.289  1.00  0.00
ATOM    113  CD  GLN    14      -9.159 -12.580  11.066  1.00  0.00
ATOM    114  OE1 GLN    14      -9.422 -13.758  10.833  1.00  0.00
ATOM    115  NE2 GLN    14      -8.297 -12.346  11.997  1.00  0.00
ATOM    116  C   GLN    14      -9.834 -12.698   6.573  1.00  0.00
ATOM    117  O   GLN    14     -10.422 -13.735   6.352  1.00  0.00
ATOM    118  N   GLN    15      -9.592 -11.842   5.597  1.00  0.00
ATOM    119  CA  GLN    15     -10.014 -12.109   4.196  1.00  0.00
ATOM    120  CB  GLN    15      -9.739 -10.816   3.329  1.00  0.00
ATOM    121  CG  GLN    15     -10.272 -10.909   1.904  1.00  0.00
ATOM    122  CD  GLN    15      -9.989  -9.610   1.164  1.00  0.00
ATOM    123  OE1 GLN    15      -9.069  -9.487   0.315  1.00  0.00
ATOM    124  NE2 GLN    15     -10.512  -8.507   1.547  1.00  0.00
ATOM    125  C   GLN    15      -9.473 -13.375   3.546  1.00  0.00
ATOM    126  O   GLN    15     -10.271 -14.116   2.974  1.00  0.00
ATOM    127  N   ARG    16      -8.247 -13.821   3.870  1.00  0.00
ATOM    128  CA  ARG    16      -7.719 -15.113   3.477  1.00  0.00
ATOM    129  CB  ARG    16      -6.164 -15.124   3.742  1.00  0.00
ATOM    130  CG  ARG    16      -5.414 -14.577   2.499  1.00  0.00
ATOM    131  CD  ARG    16      -3.944 -14.221   2.803  1.00  0.00
ATOM    132  NE  ARG    16      -3.678 -13.050   3.700  1.00  0.00
ATOM    133  CZ  ARG    16      -3.517 -11.844   3.334  1.00  0.00
ATOM    134  C   ARG    16      -8.469 -16.343   4.113  1.00  0.00
ATOM    135  O   ARG    16      -8.151 -17.490   3.713  1.00  0.00
ATOM    136  N   LYS    17      -9.420 -16.172   5.063  1.00  0.00
ATOM    137  CA  LYS    17     -10.192 -17.158   5.773  1.00  0.00
ATOM    138  CB  LYS    17      -9.463 -17.465   7.119  1.00  0.00
ATOM    139  CG  LYS    17      -8.987 -16.290   7.978  1.00  0.00
ATOM    140  CD  LYS    17      -7.959 -16.725   9.094  1.00  0.00
ATOM    141  CE  LYS    17      -8.745 -17.458  10.216  1.00  0.00
ATOM    142  NZ  LYS    17      -9.679 -16.537  10.954  1.00  0.00
ATOM    143  C   LYS    17     -11.707 -16.827   5.829  1.00  0.00
ATOM    144  O   LYS    17     -12.438 -17.571   5.159  1.00  0.00
ATOM    145  N   GLU    18     -12.102 -15.815   6.563  1.00  0.00
ATOM    146  CA  GLU    18     -13.508 -15.566   6.889  1.00  0.00
ATOM    147  CB  GLU    18     -13.554 -14.456   7.962  1.00  0.00
ATOM    148  CG  GLU    18     -12.810 -14.780   9.250  1.00  0.00
ATOM    149  CD  GLU    18     -13.076 -16.216   9.674  1.00  0.00
ATOM    150  OE1 GLU    18     -14.275 -16.563   9.794  1.00  0.00
ATOM    151  OE2 GLU    18     -12.121 -16.980   9.859  1.00  0.00
ATOM    152  C   GLU    18     -14.281 -15.109   5.657  1.00  0.00
ATOM    153  O   GLU    18     -15.422 -15.453   5.541  1.00  0.00
ATOM    154  N   SER    19     -13.692 -14.355   4.758  1.00  0.00
ATOM    155  CA  SER    19     -14.418 -13.847   3.496  1.00  0.00
ATOM    156  CB  SER    19     -13.474 -13.005   2.677  1.00  0.00
ATOM    157  OG  SER    19     -13.281 -11.894   3.482  1.00  0.00
ATOM    158  C   SER    19     -14.866 -15.000   2.590  1.00  0.00
ATOM    159  O   SER    19     -15.938 -14.820   1.949  1.00  0.00
ATOM    160  N   LYS    20     -14.136 -16.145   2.576  1.00  0.00
ATOM    161  CA  LYS    20     -14.541 -17.386   1.888  1.00  0.00
ATOM    162  CB  LYS    20     -13.397 -18.402   1.928  1.00  0.00
ATOM    163  CG  LYS    20     -12.527 -18.235   0.583  1.00  0.00
ATOM    164  CD  LYS    20     -11.203 -19.073   0.594  1.00  0.00
ATOM    165  CE  LYS    20     -10.220 -18.511   1.663  1.00  0.00
ATOM    166  NZ  LYS    20      -8.929 -19.213   1.721  1.00  0.00
ATOM    167  C   LYS    20     -15.787 -17.953   2.630  1.00  0.00
ATOM    168  O   LYS    20     -16.592 -18.541   1.974  1.00  0.00
ATOM    169  N   LYS    21     -16.028 -17.679   3.939  1.00  0.00
ATOM    170  CA  LYS    21     -17.322 -18.028   4.535  1.00  0.00
ATOM    171  CB  LYS    21     -17.260 -18.038   6.073  1.00  0.00
ATOM    172  CG  LYS    21     -16.229 -18.950   6.689  1.00  0.00
ATOM    173  CD  LYS    21     -16.114 -18.835   8.187  1.00  0.00
ATOM    174  CE  LYS    21     -14.828 -19.572   8.712  1.00  0.00
ATOM    175  NZ  LYS    21     -14.646 -19.193  10.198  1.00  0.00
ATOM    176  C   LYS    21     -18.480 -17.272   3.925  1.00  0.00
ATOM    177  O   LYS    21     -19.487 -17.860   3.497  1.00  0.00
ATOM    178  N   ALA    22     -18.344 -15.997   3.661  1.00  0.00
ATOM    179  CA  ALA    22     -19.314 -15.009   3.051  1.00  0.00
ATOM    180  CB  ALA    22     -18.738 -13.584   3.369  1.00  0.00
ATOM    181  C   ALA    22     -19.598 -15.425   1.560  1.00  0.00
ATOM    182  O   ALA    22     -20.791 -15.358   1.130  1.00  0.00
ATOM    183  N   LYS    23     -18.589 -15.735   0.712  1.00  0.00
ATOM    184  CA  LYS    23     -18.920 -16.281  -0.626  1.00  0.00
ATOM    185  CB  LYS    23     -17.611 -16.414  -1.383  1.00  0.00
ATOM    186  CG  LYS    23     -17.770 -15.646  -2.763  1.00  0.00
ATOM    187  CD  LYS    23     -18.842 -16.026  -3.838  1.00  0.00
ATOM    188  CE  LYS    23     -20.204 -15.335  -3.850  1.00  0.00
ATOM    189  NZ  LYS    23     -21.285 -16.233  -4.144  1.00  0.00
ATOM    190  C   LYS    23     -19.803 -17.510  -0.709  1.00  0.00
ATOM    191  O   LYS    23     -20.510 -17.700  -1.667  1.00  0.00
ATOM    192  N   LEU    24     -19.765 -18.349   0.301  1.00  0.00
ATOM    193  CA  LEU    24     -20.499 -19.566   0.428  1.00  0.00
ATOM    194  CB  LEU    24     -19.786 -20.637   1.327  1.00  0.00
ATOM    195  CG  LEU    24     -19.935 -22.074   0.779  1.00  0.00
ATOM    196  CD1 LEU    24     -19.271 -22.344  -0.537  1.00  0.00
ATOM    197  CD2 LEU    24     -19.417 -23.088   1.771  1.00  0.00
ATOM    198  C   LEU    24     -21.959 -19.350   0.912  1.00  0.00
ATOM    199  O   LEU    24     -22.893 -19.862   0.338  1.00  0.00
ATOM    200  N   ALA    25     -22.059 -18.447   1.875  1.00  0.00
ATOM    201  CA  ALA    25     -23.326 -18.055   2.516  1.00  0.00
ATOM    202  CB  ALA    25     -22.923 -17.176   3.713  1.00  0.00
ATOM    203  C   ALA    25     -24.177 -17.223   1.544  1.00  0.00
ATOM    204  O   ALA    25     -25.421 -17.449   1.439  1.00  0.00
ATOM    205  N   ALA    26     -23.620 -16.397   0.625  1.00  0.00
ATOM    206  CA  ALA    26     -24.366 -15.814  -0.501  1.00  0.00
ATOM    207  CB  ALA    26     -24.229 -14.330  -0.635  1.00  0.00
ATOM    208  C   ALA    26     -23.934 -16.618  -1.789  1.00  0.00
ATOM    209  O   ALA    26     -23.688 -16.080  -2.887  1.00  0.00
ATOM    210  N   LEU    27     -23.795 -17.947  -1.689  1.00  0.00
ATOM    211  CA  LEU    27     -23.661 -18.772  -2.912  1.00  0.00
ATOM    212  CB  LEU    27     -23.333 -20.271  -2.722  1.00  0.00
ATOM    213  CG  LEU    27     -23.104 -21.076  -3.974  1.00  0.00
ATOM    214  CD1 LEU    27     -21.732 -20.660  -4.491  1.00  0.00
ATOM    215  CD2 LEU    27     -23.085 -22.579  -3.737  1.00  0.00
ATOM    216  C   LEU    27     -24.991 -18.655  -3.711  1.00  0.00
ATOM    217  O   LEU    27     -24.947 -18.320  -4.873  1.00  0.00
ATOM    218  N   LYS    28     -26.093 -18.829  -3.003  1.00  0.00
ATOM    219  CA  LYS    28     -27.508 -18.582  -3.440  1.00  0.00
ATOM    220  CB  LYS    28     -28.241 -19.888  -3.183  1.00  0.00
ATOM    221  CG  LYS    28     -28.838 -20.064  -1.777  1.00  0.00
ATOM    222  CD  LYS    28     -27.757 -20.089  -0.596  1.00  0.00
ATOM    223  CE  LYS    28     -28.259 -19.430   0.689  1.00  0.00
ATOM    224  NZ  LYS    28     -28.471 -17.992   0.545  1.00  0.00
ATOM    225  C   LYS    28     -28.045 -17.238  -3.056  1.00  0.00
ATOM    226  O   LYS    28     -27.586 -16.738  -2.014  1.00  0.00
ATOM    227  N   ALA    29     -28.946 -16.630  -3.802  1.00  0.00
ATOM    228  CA  ALA    29     -29.600 -15.391  -3.513  1.00  0.00
ATOM    229  CB  ALA    29     -30.323 -15.084  -4.802  1.00  0.00
ATOM    230  C   ALA    29     -30.463 -15.487  -2.297  1.00  0.00
ATOM    231  O   ALA    29     -30.576 -16.479  -1.574  1.00  0.00
ATOM    232  OXT ALA    29     -31.206 -14.559  -1.985  1.00  0.00
TER
END
