# Supplementary material for: In silico approaches for predicting the half-life of natural and modified peptides in blood
Source: PLoS One. 2018 Jun 1;13(6):e0196829. doi: 10.1371/journal.pone.0196829 (PMC5983457; doi:10.1371/journal.pone.0196829)
Supplement: S3 File — (ZIP) [file pone.0196829.s009.zip › 3may2018_261_pdb_files/2139.pdb]

PFRMAT TS
TARGET pa2139
AUTHOR Raghava-GPS-serv
METHOD PEPSTR
MODEL  1  REFINED
PARENT N/A
ATOM      1  N   PHE     1      -1.616   0.765  10.424  1.00  0.00
ATOM      2  CA  PHE     1      -2.759   1.462   9.768  1.00  0.00
ATOM      3  CB  PHE     1      -2.890   0.729   8.458  1.00  0.00
ATOM      4  CG  PHE     1      -3.320  -0.699   8.382  1.00  0.00
ATOM      5  CD1 PHE     1      -2.413  -1.725   8.462  1.00  0.00
ATOM      6  CE1 PHE     1      -2.785  -3.075   8.315  1.00  0.00
ATOM      7  CZ  PHE     1      -4.089  -3.367   7.878  1.00  0.00
ATOM      8  CE2 PHE     1      -5.044  -2.358   7.713  1.00  0.00
ATOM      9  CD2 PHE     1      -4.672  -1.018   7.980  1.00  0.00
ATOM     10  C   PHE     1      -4.035   1.570  10.599  1.00  0.00
ATOM     11  O   PHE     1      -4.271   0.928  11.613  1.00  0.00
ATOM     12  N   VAL     2      -4.983   2.395  10.157  1.00  0.00
ATOM     13  CA  VAL     2      -6.367   2.514  10.711  1.00  0.00
ATOM     14  CB  VAL     2      -6.652   3.626  11.774  1.00  0.00
ATOM     15  CG1 VAL     2      -6.020   3.199  13.129  1.00  0.00
ATOM     16  CG2 VAL     2      -6.169   5.059  11.428  1.00  0.00
ATOM     17  C   VAL     2      -7.607   2.649   9.696  1.00  0.00
ATOM     18  O   VAL     2      -8.744   2.127   9.979  1.00  0.00
ATOM     19  N   PRO     3      -7.478   3.321   8.519  1.00  0.00
ATOM     20  CD  PRO     3      -6.261   3.856   7.916  1.00  0.00
ATOM     21  CG  PRO     3      -6.667   4.946   6.886  1.00  0.00
ATOM     22  CB  PRO     3      -8.068   4.533   6.472  1.00  0.00
ATOM     23  CA  PRO     3      -8.596   3.521   7.504  1.00  0.00
ATOM     24  C   PRO     3      -9.153   2.179   6.961  1.00  0.00
ATOM     25  O   PRO     3      -8.406   1.207   6.698  1.00  0.00
ATOM     26  N   ILE     4     -10.506   2.135   6.700  1.00  0.00
ATOM     27  CA  ILE     4     -11.332   0.978   6.323  1.00  0.00
ATOM     28  CB  ILE     4     -12.514   0.780   7.314  1.00  0.00
ATOM     29  CG2 ILE     4     -13.502   1.913   7.346  1.00  0.00
ATOM     30  CG1 ILE     4     -13.185  -0.617   7.322  1.00  0.00
ATOM     31  CD1 ILE     4     -14.458  -0.847   8.157  1.00  0.00
ATOM     32  C   ILE     4     -11.876   0.951   4.842  1.00  0.00
ATOM     33  O   ILE     4     -12.305   1.895   4.247  1.00  0.00
ATOM     34  N   PHE     5     -11.677  -0.238   4.286  1.00  0.00
ATOM     35  CA  PHE     5     -12.179  -0.569   2.981  1.00  0.00
ATOM     36  CB  PHE     5     -11.243  -0.022   1.858  1.00  0.00
ATOM     37  CG  PHE     5     -11.759  -0.108   0.522  1.00  0.00
ATOM     38  CD1 PHE     5     -12.921   0.706   0.232  1.00  0.00
ATOM     39  CE1 PHE     5     -13.459   0.768  -1.039  1.00  0.00
ATOM     40  CZ  PHE     5     -12.972  -0.030  -2.074  1.00  0.00
ATOM     41  CE2 PHE     5     -11.797  -0.796  -1.864  1.00  0.00
ATOM     42  CD2 PHE     5     -11.177  -0.760  -0.590  1.00  0.00
ATOM     43  C   PHE     5     -12.298  -2.111   2.930  1.00  0.00
ATOM     44  O   PHE     5     -11.901  -2.833   3.839  1.00  0.00
ATOM     45  N   THR     6     -12.699  -2.674   1.789  1.00  0.00
ATOM     46  CA  THR     6     -12.892  -4.072   1.396  1.00  0.00
ATOM     47  CB  THR     6     -13.563  -4.222  -0.013  1.00  0.00
ATOM     48  CG2 THR     6     -15.059  -3.864   0.165  1.00  0.00
ATOM     49  OG1 THR     6     -12.946  -3.342  -0.831  1.00  0.00
ATOM     50  C   THR     6     -11.551  -4.882   1.474  1.00  0.00
ATOM     51  O   THR     6     -11.526  -6.083   1.322  1.00  0.00
ATOM     52  N   TYR     7     -10.398  -4.149   1.599  1.00  0.00
ATOM     53  CA  TYR     7      -9.034  -4.689   1.749  1.00  0.00
ATOM     54  CB  TYR     7      -8.012  -3.576   1.391  1.00  0.00
ATOM     55  CG  TYR     7      -7.903  -2.242   2.135  1.00  0.00
ATOM     56  CD1 TYR     7      -8.620  -2.050   3.381  1.00  0.00
ATOM     57  CE1 TYR     7      -8.394  -0.844   4.087  1.00  0.00
ATOM     58  CZ  TYR     7      -7.449   0.092   3.596  1.00  0.00
ATOM     59  CE2 TYR     7      -6.664  -0.197   2.432  1.00  0.00
ATOM     60  CD2 TYR     7      -6.923  -1.354   1.681  1.00  0.00
ATOM     61  C   TYR     7      -8.751  -5.275   3.156  1.00  0.00
ATOM     62  O   TYR     7      -9.722  -5.489   3.880  1.00  0.00
ATOM     63  N   GLY     8      -7.483  -5.387   3.629  1.00  0.00
ATOM     64  CA  GLY     8      -7.077  -6.048   4.905  1.00  0.00
ATOM     65  C   GLY     8      -7.887  -5.717   6.111  1.00  0.00
ATOM     66  O   GLY     8      -8.123  -6.538   6.959  1.00  0.00
ATOM     67  N   GLU     9      -8.250  -4.399   6.251  1.00  0.00
ATOM     68  CA  GLU     9      -8.888  -3.880   7.444  1.00  0.00
ATOM     69  CB  GLU     9      -9.172  -2.367   7.303  1.00  0.00
ATOM     70  CG  GLU     9      -9.652  -1.713   8.605  1.00  0.00
ATOM     71  CD  GLU     9      -8.795  -1.946   9.839  1.00  0.00
ATOM     72  OE1 GLU     9      -7.584  -2.286   9.730  1.00  0.00
ATOM     73  OE2 GLU     9      -9.369  -1.813  10.973  1.00  0.00
ATOM     74  C   GLU     9     -10.229  -4.548   7.648  1.00  0.00
ATOM     75  O   GLU     9     -10.728  -4.719   8.792  1.00  0.00
ATOM     76  N   LEU    10     -10.882  -5.006   6.637  1.00  0.00
ATOM     77  CA  LEU    10     -12.227  -5.584   6.778  1.00  0.00
ATOM     78  CB  LEU    10     -12.894  -5.826   5.459  1.00  0.00
ATOM     79  CG  LEU    10     -14.410  -5.967   5.537  1.00  0.00
ATOM     80  CD1 LEU    10     -15.060  -4.624   6.008  1.00  0.00
ATOM     81  CD2 LEU    10     -14.980  -6.546   4.219  1.00  0.00
ATOM     82  C   LEU    10     -12.084  -6.901   7.543  1.00  0.00
ATOM     83  O   LEU    10     -13.048  -7.358   8.166  1.00  0.00
ATOM     84  N   GLN    11     -10.906  -7.499   7.543  1.00  0.00
ATOM     85  CA  GLN    11     -10.597  -8.675   8.358  1.00  0.00
ATOM     86  CB  GLN    11      -9.608  -9.609   7.527  1.00  0.00
ATOM     87  CG  GLN    11      -9.160 -10.919   8.178  1.00  0.00
ATOM     88  CD  GLN    11      -7.833 -10.912   8.935  1.00  0.00
ATOM     89  OE1 GLN    11      -7.766 -11.098  10.166  1.00  0.00
ATOM     90  NE2 GLN    11      -6.714 -10.707   8.247  1.00  0.00
ATOM     91  C   GLN    11     -10.092  -8.396   9.800  1.00  0.00
ATOM     92  O   GLN    11     -10.609  -8.875  10.814  1.00  0.00
ATOM     93  N   ARG    12      -9.064  -7.501   9.981  1.00  0.00
ATOM     94  CA  ARG    12      -8.489  -6.952  11.208  1.00  0.00
ATOM     95  CB  ARG    12      -7.337  -6.052  10.748  1.00  0.00
ATOM     96  CG  ARG    12      -6.536  -5.378  11.856  1.00  0.00
ATOM     97  CD  ARG    12      -5.260  -4.612  11.331  1.00  0.00
ATOM     98  NE  ARG    12      -4.587  -3.664  12.183  1.00  0.00
ATOM     99  CZ  ARG    12      -4.566  -2.389  12.118  1.00  0.00
ATOM    100  C   ARG    12      -9.566  -6.323  12.119  1.00  0.00
ATOM    101  O   ARG    12      -9.633  -6.660  13.307  1.00  0.00
ATOM    102  N   VAL    13     -10.545  -5.552  11.510  1.00  0.00
ATOM    103  CA  VAL    13     -11.581  -4.818  12.313  1.00  0.00
ATOM    104  CB  VAL    13     -12.547  -3.969  11.500  1.00  0.00
ATOM    105  CG1 VAL    13     -13.406  -4.795  10.608  1.00  0.00
ATOM    106  CG2 VAL    13     -13.362  -3.042  12.415  1.00  0.00
ATOM    107  C   VAL    13     -12.416  -5.808  13.232  1.00  0.00
ATOM    108  O   VAL    13     -12.914  -5.400  14.302  1.00  0.00
ATOM    109  N   GLN    14     -12.526  -7.080  12.811  1.00  0.00
ATOM    110  CA  GLN    14     -13.271  -8.165  13.552  1.00  0.00
ATOM    111  CB  GLN    14     -13.557  -9.395  12.760  1.00  0.00
ATOM    112  CG  GLN    14     -14.044  -9.218  11.322  1.00  0.00
ATOM    113  CD  GLN    14     -15.170  -8.192  11.104  1.00  0.00
ATOM    114  OE1 GLN    14     -15.984  -7.988  11.950  1.00  0.00
ATOM    115  NE2 GLN    14     -15.250  -7.671   9.913  1.00  0.00
ATOM    116  C   GLN    14     -12.495  -8.535  14.877  1.00  0.00
ATOM    117  O   GLN    14     -13.020  -8.821  15.933  1.00  0.00
ATOM    118  N   GLN    15     -11.147  -8.639  14.666  1.00  0.00
ATOM    119  CA  GLN    15     -10.188  -8.802  15.751  1.00  0.00
ATOM    120  CB  GLN    15      -8.855  -9.515  15.220  1.00  0.00
ATOM    121  CG  GLN    15      -9.165 -10.863  14.714  1.00  0.00
ATOM    122  CD  GLN    15      -7.869 -11.652  14.385  1.00  0.00
ATOM    123  OE1 GLN    15      -7.378 -12.344  15.283  1.00  0.00
ATOM    124  NE2 GLN    15      -7.272 -11.615  13.209  1.00  0.00
ATOM    125  C   GLN    15     -10.034  -7.531  16.671  1.00  0.00
ATOM    126  O   GLN    15      -9.114  -7.717  17.502  1.00  0.00
ATOM    127  N   ARG    16     -10.765  -6.457  16.517  1.00  0.00
ATOM    128  CA  ARG    16     -10.797  -5.300  17.452  1.00  0.00
ATOM    129  CB  ARG    16     -10.407  -4.084  16.535  1.00  0.00
ATOM    130  CG  ARG    16      -9.869  -2.859  17.206  1.00  0.00
ATOM    131  CD  ARG    16      -8.837  -2.142  16.336  1.00  0.00
ATOM    132  NE  ARG    16      -9.411  -1.264  15.312  1.00  0.00
ATOM    133  CZ  ARG    16      -9.286  -1.331  14.006  1.00  0.00
ATOM    134  C   ARG    16     -12.113  -5.242  18.287  1.00  0.00
ATOM    135  O   ARG    16     -12.404  -4.102  18.721  1.00  0.00
ATOM    136  N   LYS    17     -12.773  -6.414  18.401  1.00  0.00
ATOM    137  CA  LYS    17     -14.137  -6.612  18.865  1.00  0.00
ATOM    138  CB  LYS    17     -15.206  -6.005  17.943  1.00  0.00
ATOM    139  CG  LYS    17     -15.192  -6.464  16.495  1.00  0.00
ATOM    140  CD  LYS    17     -16.266  -5.639  15.729  1.00  0.00
ATOM    141  CE  LYS    17     -16.547  -6.126  14.305  1.00  0.00
ATOM    142  NZ  LYS    17     -17.215  -7.443  14.263  1.00  0.00
ATOM    143  C   LYS    17     -14.347  -8.110  19.017  1.00  0.00
ATOM    144  O   LYS    17     -13.410  -8.795  19.387  1.00  0.00
ATOM    145  N   GLU    18     -15.580  -8.689  18.978  1.00  0.00
ATOM    146  CA  GLU    18     -15.816  -9.997  19.408  1.00  0.00
ATOM    147  CB  GLU    18     -17.335 -10.361  19.276  1.00  0.00
ATOM    148  CG  GLU    18     -17.933 -10.585  17.891  1.00  0.00
ATOM    149  CD  GLU    18     -17.372  -9.558  16.889  1.00  0.00
ATOM    150  OE1 GLU    18     -16.397  -9.961  16.188  1.00  0.00
ATOM    151  OE2 GLU    18     -17.821  -8.368  16.795  1.00  0.00
ATOM    152  C   GLU    18     -14.995 -11.205  18.856  1.00  0.00
ATOM    153  O   GLU    18     -15.001 -12.263  19.479  1.00  0.00
ATOM    154  N   SER    19     -14.314 -11.028  17.703  1.00  0.00
ATOM    155  CA  SER    19     -13.484 -12.145  17.132  1.00  0.00
ATOM    156  CB  SER    19     -13.401 -11.944  15.698  1.00  0.00
ATOM    157  OG  SER    19     -14.655 -11.829  15.010  1.00  0.00
ATOM    158  C   SER    19     -12.158 -12.316  17.796  1.00  0.00
ATOM    159  O   SER    19     -11.430 -13.210  17.396  1.00  0.00
ATOM    160  N   LYS    20     -11.848 -11.500  18.793  1.00  0.00
ATOM    161  CA  LYS    20     -10.633 -11.530  19.712  1.00  0.00
ATOM    162  CB  LYS    20      -9.861 -10.250  19.381  1.00  0.00
ATOM    163  CG  LYS    20      -8.310 -10.369  19.410  1.00  0.00
ATOM    164  CD  LYS    20      -7.805 -11.389  18.335  1.00  0.00
ATOM    165  CE  LYS    20      -7.313 -12.717  18.813  1.00  0.00
ATOM    166  NZ  LYS    20      -7.208 -13.703  17.722  1.00  0.00
ATOM    167  C   LYS    20     -10.846 -11.630  21.189  1.00  0.00
ATOM    168  O   LYS    20      -9.915 -12.003  21.904  1.00  0.00
ATOM    169  N   LYS    21     -12.072 -11.541  21.672  1.00  0.00
ATOM    170  CA  LYS    21     -12.518 -12.245  22.842  1.00  0.00
ATOM    171  CB  LYS    21     -13.573 -11.417  23.708  1.00  0.00
ATOM    172  CG  LYS    21     -14.963 -12.164  23.860  1.00  0.00
ATOM    173  CD  LYS    21     -15.631 -12.250  22.508  1.00  0.00
ATOM    174  CE  LYS    21     -16.685 -13.325  22.333  1.00  0.00
ATOM    175  NZ  LYS    21     -16.316 -14.300  21.267  1.00  0.00
ATOM    176  C   LYS    21     -12.801 -13.736  22.499  1.00  0.00
ATOM    177  O   LYS    21     -13.172 -13.978  21.323  1.00  0.00
ATOM    178  N   PRO    22     -12.597 -14.718  23.396  1.00  0.00
ATOM    179  CD  PRO    22     -12.377 -14.524  24.866  1.00  0.00
ATOM    180  CG  PRO    22     -11.583 -15.726  25.312  1.00  0.00
ATOM    181  CB  PRO    22     -12.123 -16.825  24.422  1.00  0.00
ATOM    182  CA  PRO    22     -12.346 -16.148  23.064  1.00  0.00
ATOM    183  C   PRO    22     -13.325 -16.849  22.079  1.00  0.00
ATOM    184  O   PRO    22     -14.500 -16.439  21.981  1.00  0.00
ATOM    185  N   PRO    23     -12.918 -17.878  21.379  1.00  0.00
ATOM    186  CD  PRO    23     -10.828 -18.281  20.986  1.00  0.00
ATOM    187  CG  PRO    23     -10.692 -19.373  18.884  1.00  0.00
ATOM    188  CB  PRO    23     -12.899 -19.581  18.199  1.00  0.00
ATOM    189  CA  PRO    23     -14.187 -18.651  19.899  1.00  0.00
ATOM    190  C   PRO    23     -15.466 -19.452  20.093  1.00  0.00
ATOM    191  O   PRO    23     -15.905 -19.909  21.137  1.00  0.00
ATOM    192  N   ALA    24     -15.893 -19.758  18.878  1.00  0.00
ATOM    193  CA  ALA    24     -16.907 -20.770  18.560  1.00  0.00
ATOM    194  CB  ALA    24     -18.341 -20.258  18.722  1.00  0.00
ATOM    195  C   ALA    24     -16.558 -21.080  17.069  1.00  0.00
ATOM    196  O   ALA    24     -16.400 -22.254  16.701  1.00  0.00
ATOM    197  N   LYS    25     -16.437 -20.070  16.164  1.00  0.00
ATOM    198  CA  LYS    25     -16.149 -20.115  14.721  1.00  0.00
ATOM    199  CB  LYS    25     -17.490 -20.275  13.937  1.00  0.00
ATOM    200  CG  LYS    25     -17.214 -20.841  12.476  1.00  0.00
ATOM    201  CD  LYS    25     -18.165 -20.356  11.441  1.00  0.00
ATOM    202  CE  LYS    25     -18.110 -18.795  11.193  1.00  0.00
ATOM    203  NZ  LYS    25     -16.774 -18.294  10.792  1.00  0.00
ATOM    204  C   LYS    25     -15.535 -18.787  14.280  1.00  0.00
ATOM    205  O   LYS    25     -15.767 -18.446  13.155  1.00  0.00
ATOM    206  N   LEU    26     -14.839 -18.064  15.174  1.00  0.00
ATOM    207  CA  LEU    26     -14.150 -16.770  14.965  1.00  0.00
ATOM    208  CB  LEU    26     -14.814 -15.645  15.678  1.00  0.00
ATOM    209  CG  LEU    26     -16.336 -15.566  15.412  1.00  0.00
ATOM    210  CD1 LEU    26     -16.850 -14.513  16.437  1.00  0.00
ATOM    211  CD2 LEU    26     -16.641 -15.125  13.999  1.00  0.00
ATOM    212  C   LEU    26     -12.611 -16.960  14.933  1.00  0.00
ATOM    213  O   LEU    26     -12.144 -18.139  14.961  1.00  0.00
ATOM    214  N   ALA    27     -11.850 -15.826  14.909  1.00  0.00
ATOM    215  CA  ALA    27     -10.441 -15.727  15.219  1.00  0.00
ATOM    216  CB  ALA    27      -9.810 -14.407  14.640  1.00  0.00
ATOM    217  C   ALA    27      -9.986 -15.992  16.691  1.00  0.00
ATOM    218  O   ALA    27      -8.817 -15.824  17.046  1.00  0.00
ATOM    219  N   ALA    28     -11.021 -16.330  17.463  1.00  0.00
ATOM    220  CA  ALA    28     -10.927 -16.700  18.876  1.00  0.00
ATOM    221  CB  ALA    28     -10.828 -15.411  19.551  1.00  0.00
ATOM    222  C   ALA    28     -12.197 -17.750  19.253  1.00  0.00
ATOM    223  O   ALA    28     -13.011 -17.119  18.491  1.00  0.00
ATOM    224  N   LEU    29     -12.316 -19.767  20.326  1.00  0.00
ATOM    225  CA  LEU    29     -13.009 -21.060  20.735  1.00  0.00
ATOM    226  CB  LEU    29     -12.091 -22.177  20.230  1.00  0.00
ATOM    227  CG  LEU    29     -12.702 -23.645  20.245  1.00  0.00
ATOM    228  CD1 LEU    29     -13.938 -23.799  19.415  1.00  0.00
ATOM    229  CD2 LEU    29     -11.650 -24.675  19.862  1.00  0.00
ATOM    230  C   LEU    29     -13.032 -21.182  22.307  1.00  0.00
ATOM    231  O   LEU    29     -12.040 -21.346  23.025  1.00  0.00
ATOM    232  N   LYS    30     -14.258 -21.154  22.893  1.00  0.00
ATOM    233  CA  LYS    30     -14.425 -21.471  24.252  1.00  0.00
ATOM    234  CB  LYS    30     -15.902 -21.043  24.698  1.00  0.00
ATOM    235  CG  LYS    30     -17.046 -21.995  24.270  1.00  0.00
ATOM    236  CD  LYS    30     -17.380 -22.359  22.770  1.00  0.00
ATOM    237  CE  LYS    30     -18.011 -23.720  22.552  1.00  0.00
ATOM    238  NZ  LYS    30     -17.009 -24.771  22.660  1.00  0.00
ATOM    239  C   LYS    30     -14.214 -22.970  24.497  1.00  0.00
ATOM    240  O   LYS    30     -14.429 -23.780  23.520  1.00  0.00
ATOM    241  N   ALA    31     -13.995 -23.481  25.746  1.00  0.00
ATOM    242  CA  ALA    31     -13.827 -24.919  25.969  1.00  0.00
ATOM    243  CB  ALA    31     -12.731 -25.239  26.937  1.00  0.00
ATOM    244  C   ALA    31     -15.257 -25.517  26.215  1.00  0.00
ATOM    245  O   ALA    31     -16.159 -25.303  25.373  1.00  0.00
ATOM    246  OXT ALA    31     -15.455 -26.301  27.141  1.00  0.00
TER
END
