# Supplementary material for: In silico approaches for predicting the half-life of natural and modified peptides in blood
Source: PLoS One. 2018 Jun 1;13(6):e0196829. doi: 10.1371/journal.pone.0196829 (PMC5983457; doi:10.1371/journal.pone.0196829)
Supplement: S3 File — (ZIP) [file pone.0196829.s009.zip › 3may2018_261_pdb_files/2140.pdb]

PFRMAT TS
TARGET pa2140
AUTHOR Raghava-GPS-serv
METHOD PEPSTR
MODEL  1  REFINED
PARENT N/A
ATOM      1  N   PHE     1      -2.531  -4.657  15.278  1.00  0.00
ATOM      2  CA  PHE     1      -1.576  -5.536  14.668  1.00  0.00
ATOM      3  CB  PHE     1      -0.511  -5.933  15.659  1.00  0.00
ATOM      4  CG  PHE     1       0.503  -6.891  14.953  1.00  0.00
ATOM      5  CD1 PHE     1       0.491  -8.253  15.237  1.00  0.00
ATOM      6  CE1 PHE     1       1.464  -9.022  14.614  1.00  0.00
ATOM      7  CZ  PHE     1       2.379  -8.521  13.632  1.00  0.00
ATOM      8  CE2 PHE     1       2.238  -7.181  13.304  1.00  0.00
ATOM      9  CD2 PHE     1       1.370  -6.349  13.993  1.00  0.00
ATOM     10  C   PHE     1      -2.304  -6.724  14.028  1.00  0.00
ATOM     11  O   PHE     1      -3.461  -7.192  14.365  1.00  0.00
ATOM     12  N   VAL     2      -1.634  -7.298  13.007  1.00  0.00
ATOM     13  CA  VAL     2      -2.195  -8.365  12.141  1.00  0.00
ATOM     14  CB  VAL     2      -2.475  -7.867  10.671  1.00  0.00
ATOM     15  CG1 VAL     2      -1.293  -7.301   9.821  1.00  0.00
ATOM     16  CG2 VAL     2      -3.324  -8.800   9.703  1.00  0.00
ATOM     17  C   VAL     2      -1.456  -9.738  12.220  1.00  0.00
ATOM     18  O   VAL     2      -0.564 -10.088  11.455  1.00  0.00
ATOM     19  N   PRO     3      -1.749 -10.533  13.286  1.00  0.00
ATOM     20  CD  PRO     3      -2.545 -10.189  14.414  1.00  0.00
ATOM     21  CG  PRO     3      -2.399 -11.366  15.388  1.00  0.00
ATOM     22  CB  PRO     3      -1.050 -11.867  15.060  1.00  0.00
ATOM     23  CA  PRO     3      -0.864 -11.720  13.548  1.00  0.00
ATOM     24  C   PRO     3      -1.352 -12.843  12.667  1.00  0.00
ATOM     25  O   PRO     3      -2.089 -13.699  13.110  1.00  0.00
ATOM     26  N   ILE     4      -0.826 -12.949  11.430  1.00  0.00
ATOM     27  CA  ILE     4      -1.136 -14.099  10.547  1.00  0.00
ATOM     28  CB  ILE     4      -0.672 -13.739   9.121  1.00  0.00
ATOM     29  CG2 ILE     4       0.834 -13.630   8.915  1.00  0.00
ATOM     30  CG1 ILE     4      -1.288 -14.680   8.080  1.00  0.00
ATOM     31  CD1 ILE     4      -2.863 -14.508   8.088  1.00  0.00
ATOM     32  C   ILE     4      -0.783 -15.430  11.184  1.00  0.00
ATOM     33  O   ILE     4       0.408 -15.632  11.562  1.00  0.00
ATOM     34  N   PHE     5      -1.697 -16.378  11.217  1.00  0.00
ATOM     35  CA  PHE     5      -1.581 -17.726  11.795  1.00  0.00
ATOM     36  CB  PHE     5      -1.781 -17.806  13.344  1.00  0.00
ATOM     37  CG  PHE     5      -1.579 -19.216  13.946  1.00  0.00
ATOM     38  CD1 PHE     5      -2.679 -19.897  14.575  1.00  0.00
ATOM     39  CE1 PHE     5      -2.470 -21.204  15.034  1.00  0.00
ATOM     40  CZ  PHE     5      -1.247 -21.900  14.840  1.00  0.00
ATOM     41  CE2 PHE     5      -0.275 -21.286  14.055  1.00  0.00
ATOM     42  CD2 PHE     5      -0.382 -19.901  13.661  1.00  0.00
ATOM     43  C   PHE     5      -2.569 -18.639  10.994  1.00  0.00
ATOM     44  O   PHE     5      -3.755 -18.304  10.767  1.00  0.00
ATOM     45  N   THR     6      -2.106 -19.933  10.787  1.00  0.00
ATOM     46  CA  THR     6      -2.549 -21.048  10.023  1.00  0.00
ATOM     47  CB  THR     6      -1.588 -22.276  10.187  1.00  0.00
ATOM     48  CG2 THR     6      -1.752 -23.315   9.009  1.00  0.00
ATOM     49  OG1 THR     6      -0.245 -21.776  10.047  1.00  0.00
ATOM     50  C   THR     6      -3.940 -21.593  10.337  1.00  0.00
ATOM     51  O   THR     6      -4.646 -21.982   9.420  1.00  0.00
ATOM     52  N   TYR     7      -4.385 -21.417  11.580  1.00  0.00
ATOM     53  CA  TYR     7      -5.726 -21.926  12.062  1.00  0.00
ATOM     54  CB  TYR     7      -5.722 -22.722  13.343  1.00  0.00
ATOM     55  CG  TYR     7      -7.026 -22.921  14.112  1.00  0.00
ATOM     56  CD1 TYR     7      -8.298 -23.130  13.467  1.00  0.00
ATOM     57  CE1 TYR     7      -9.409 -23.484  14.263  1.00  0.00
ATOM     58  CZ  TYR     7      -9.277 -23.702  15.615  1.00  0.00
ATOM     59  CE2 TYR     7      -8.038 -23.522  16.280  1.00  0.00
ATOM     60  CD2 TYR     7      -6.900 -23.125  15.541  1.00  0.00
ATOM     61  C   TYR     7      -6.535 -20.701  12.096  1.00  0.00
ATOM     62  O   TYR     7      -7.067 -20.263  13.132  1.00  0.00
ATOM     63  N   GLY     8      -6.804 -20.109  10.888  1.00  0.00
ATOM     64  CA  GLY     8      -7.554 -18.928  10.560  1.00  0.00
ATOM     65  C   GLY     8      -8.855 -18.689  11.322  1.00  0.00
ATOM     66  O   GLY     8      -9.109 -17.511  11.713  1.00  0.00
ATOM     67  N   GLU     9      -9.693 -19.730  11.526  1.00  0.00
ATOM     68  CA  GLU     9     -10.913 -19.679  12.389  1.00  0.00
ATOM     69  CB  GLU     9     -11.604 -21.074  12.334  1.00  0.00
ATOM     70  CG  GLU     9     -11.679 -21.792  11.022  1.00  0.00
ATOM     71  CD  GLU     9     -12.213 -20.831   9.937  1.00  0.00
ATOM     72  OE1 GLU     9     -13.411 -20.406  10.009  1.00  0.00
ATOM     73  OE2 GLU     9     -11.478 -20.531   8.982  1.00  0.00
ATOM     74  C   GLU     9     -10.749 -19.191  13.800  1.00  0.00
ATOM     75  O   GLU     9     -11.529 -18.327  14.241  1.00  0.00
ATOM     76  N   LEU    10      -9.684 -19.664  14.472  1.00  0.00
ATOM     77  CA  LEU    10      -9.347 -19.195  15.811  1.00  0.00
ATOM     78  CB  LEU    10      -8.693 -20.380  16.501  1.00  0.00
ATOM     79  CG  LEU    10      -8.124 -19.882  17.895  1.00  0.00
ATOM     80  CD1 LEU    10      -9.211 -19.744  18.941  1.00  0.00
ATOM     81  CD2 LEU    10      -7.185 -21.007  18.391  1.00  0.00
ATOM     82  C   LEU    10      -8.587 -17.881  15.764  1.00  0.00
ATOM     83  O   LEU    10      -8.838 -16.988  16.538  1.00  0.00
ATOM     84  N   GLN    11      -7.680 -17.666  14.813  1.00  0.00
ATOM     85  CA  GLN    11      -7.099 -16.372  14.535  1.00  0.00
ATOM     86  CB  GLN    11      -6.138 -16.467  13.339  1.00  0.00
ATOM     87  CG  GLN    11      -5.076 -15.378  13.089  1.00  0.00
ATOM     88  CD  GLN    11      -5.532 -14.047  12.598  1.00  0.00
ATOM     89  OE1 GLN    11      -6.651 -13.909  12.163  1.00  0.00
ATOM     90  NE2 GLN    11      -4.690 -13.046  12.544  1.00  0.00
ATOM     91  C   GLN    11      -8.109 -15.205  14.339  1.00  0.00
ATOM     92  O   GLN    11      -8.080 -14.222  15.040  1.00  0.00
ATOM     93  N   ARG    12      -9.172 -15.357  13.510  1.00  0.00
ATOM     94  CA  ARG    12     -10.214 -14.323  13.284  1.00  0.00
ATOM     95  CB  ARG    12     -11.212 -15.067  12.390  1.00  0.00
ATOM     96  CG  ARG    12     -12.017 -14.132  11.440  1.00  0.00
ATOM     97  CD  ARG    12     -13.077 -14.958  10.696  1.00  0.00
ATOM     98  NE  ARG    12     -12.568 -15.904   9.663  1.00  0.00
ATOM     99  CZ  ARG    12     -12.843 -17.222   9.624  1.00  0.00
ATOM    100  C   ARG    12     -10.962 -13.744  14.494  1.00  0.00
ATOM    101  O   ARG    12     -11.369 -12.600  14.441  1.00  0.00
ATOM    102  N   VAL    13     -10.983 -14.454  15.629  1.00  0.00
ATOM    103  CA  VAL    13     -11.655 -14.016  16.954  1.00  0.00
ATOM    104  CB  VAL    13     -12.015 -15.246  17.757  1.00  0.00
ATOM    105  CG1 VAL    13     -12.828 -14.811  19.010  1.00  0.00
ATOM    106  CG2 VAL    13     -12.810 -16.212  16.861  1.00  0.00
ATOM    107  C   VAL    13     -10.667 -13.091  17.752  1.00  0.00
ATOM    108  O   VAL    13     -11.093 -12.461  18.680  1.00  0.00
ATOM    109  N   GLN    14      -9.435 -13.041  17.366  1.00  0.00
ATOM    110  CA  GLN    14      -8.548 -11.904  17.591  1.00  0.00
ATOM    111  CB  GLN    14      -7.052 -12.479  17.613  1.00  0.00
ATOM    112  CG  GLN    14      -5.948 -11.370  17.722  1.00  0.00
ATOM    113  CD  GLN    14      -5.780 -10.573  16.372  1.00  0.00
ATOM    114  OE1 GLN    14      -5.909  -9.377  16.343  1.00  0.00
ATOM    115  NE2 GLN    14      -5.678 -11.236  15.234  1.00  0.00
ATOM    116  C   GLN    14      -8.761 -10.739  16.666  1.00  0.00
ATOM    117  O   GLN    14      -8.762  -9.567  17.121  1.00  0.00
ATOM    118  N   GLN    15      -8.896 -11.033  15.371  1.00  0.00
ATOM    119  CA  GLN    15      -8.700  -9.999  14.306  1.00  0.00
ATOM    120  CB  GLN    15      -8.250 -10.618  12.973  1.00  0.00
ATOM    121  CG  GLN    15      -7.531  -9.676  11.966  1.00  0.00
ATOM    122  CD  GLN    15      -6.145  -9.295  12.455  1.00  0.00
ATOM    123  OE1 GLN    15      -5.275 -10.090  12.315  1.00  0.00
ATOM    124  NE2 GLN    15      -5.901  -8.069  12.999  1.00  0.00
ATOM    125  C   GLN    15      -9.892  -9.054  14.126  1.00  0.00
ATOM    126  O   GLN    15      -9.782  -8.080  13.430  1.00  0.00
ATOM    127  N   ARG    16     -11.010  -9.406  14.685  1.00  0.00
ATOM    128  CA  ARG    16     -12.284  -8.627  14.704  1.00  0.00
ATOM    129  CB  ARG    16     -13.261  -9.480  15.527  1.00  0.00
ATOM    130  CG  ARG    16     -12.826  -9.977  16.858  1.00  0.00
ATOM    131  CD  ARG    16     -14.004 -10.423  17.768  1.00  0.00
ATOM    132  NE  ARG    16     -13.485 -11.099  18.968  1.00  0.00
ATOM    133  CZ  ARG    16     -14.086 -11.329  20.094  1.00  0.00
ATOM    134  C   ARG    16     -12.228  -7.245  15.327  1.00  0.00
ATOM    135  O   ARG    16     -13.325  -6.662  15.484  1.00  0.00
ATOM    136  N   LYS    17     -11.040  -6.680  15.764  1.00  0.00
ATOM    137  CA  LYS    17     -10.945  -5.346  16.334  1.00  0.00
ATOM    138  CB  LYS    17      -9.847  -5.331  17.440  1.00  0.00
ATOM    139  CG  LYS    17      -8.414  -5.593  16.887  1.00  0.00
ATOM    140  CD  LYS    17      -7.291  -5.869  17.889  1.00  0.00
ATOM    141  CE  LYS    17      -5.906  -6.054  17.227  1.00  0.00
ATOM    142  NZ  LYS    17      -5.960  -6.775  15.913  1.00  0.00
ATOM    143  C   LYS    17     -10.800  -4.339  15.159  1.00  0.00
ATOM    144  O   LYS    17     -11.596  -3.400  15.190  1.00  0.00
ATOM    145  N   GLU    18      -9.942  -4.531  14.161  1.00  0.00
ATOM    146  CA  GLU    18      -9.937  -3.657  12.991  1.00  0.00
ATOM    147  CB  GLU    18      -8.573  -3.718  12.293  1.00  0.00
ATOM    148  CG  GLU    18      -7.276  -3.461  13.086  1.00  0.00
ATOM    149  CD  GLU    18      -6.649  -4.814  13.654  1.00  0.00
ATOM    150  OE1 GLU    18      -7.416  -5.756  13.816  1.00  0.00
ATOM    151  OE2 GLU    18      -5.509  -4.798  14.126  1.00  0.00
ATOM    152  C   GLU    18     -10.982  -3.998  11.917  1.00  0.00
ATOM    153  O   GLU    18     -11.408  -3.119  11.103  1.00  0.00
ATOM    154  N   SER    19     -11.388  -5.268  11.824  1.00  0.00
ATOM    155  CA  SER    19     -11.800  -5.835  10.543  1.00  0.00
ATOM    156  CB  SER    19     -11.430  -7.300  10.584  1.00  0.00
ATOM    157  OG  SER    19     -12.324  -8.149  11.182  1.00  0.00
ATOM    158  C   SER    19     -13.264  -5.529  10.091  1.00  0.00
ATOM    159  O   SER    19     -13.980  -6.483   9.783  1.00  0.00
ATOM    160  N   LYS    20     -13.732  -4.319  10.314  1.00  0.00
ATOM    161  CA  LYS    20     -15.042  -3.801   9.943  1.00  0.00
ATOM    162  CB  LYS    20     -16.153  -4.414  10.853  1.00  0.00
ATOM    163  CG  LYS    20     -16.048  -4.209  12.448  1.00  0.00
ATOM    164  CD  LYS    20     -14.763  -4.519  13.196  1.00  0.00
ATOM    165  CE  LYS    20     -14.867  -4.388  14.665  1.00  0.00
ATOM    166  NZ  LYS    20     -15.103  -2.990  14.960  1.00  0.00
ATOM    167  C   LYS    20     -15.017  -2.301  10.013  1.00  0.00
ATOM    168  O   LYS    20     -15.502  -1.589   9.115  1.00  0.00
ATOM    169  N   LYS    21     -14.444  -1.827  11.140  1.00  0.00
ATOM    170  CA  LYS    21     -14.097  -0.452  11.470  1.00  0.00
ATOM    171  CB  LYS    21     -15.382   0.395  11.833  1.00  0.00
ATOM    172  CG  LYS    21     -16.379   0.000  12.954  1.00  0.00
ATOM    173  CD  LYS    21     -17.086   1.257  13.460  1.00  0.00
ATOM    174  CE  LYS    21     -18.432   1.060  14.210  1.00  0.00
ATOM    175  NZ  LYS    21     -18.230   0.462  15.496  1.00  0.00
ATOM    176  C   LYS    21     -13.116  -0.458  12.711  1.00  0.00
ATOM    177  O   LYS    21     -13.324  -1.311  13.557  1.00  0.00
ATOM    178  N   PRO    22     -12.128   0.454  12.847  1.00  0.00
ATOM    179  CD  PRO    22     -11.612   1.269  11.787  1.00  0.00
ATOM    180  CG  PRO    22     -10.139   1.564  12.202  1.00  0.00
ATOM    181  CB  PRO    22     -10.097   1.440  13.729  1.00  0.00
ATOM    182  CA  PRO    22     -11.248   0.445  14.050  1.00  0.00
ATOM    183  C   PRO    22     -11.946   0.556  15.417  1.00  0.00
ATOM    184  O   PRO    22     -11.520  -0.157  16.295  1.00  0.00
ATOM    185  N   PRO    23     -12.938   1.481  15.587  1.00  0.00
ATOM    186  CD  PRO    23     -13.167   2.599  14.809  1.00  0.00
ATOM    187  CG  PRO    23     -13.892   3.544  15.692  1.00  0.00
ATOM    188  CB  PRO    23     -14.727   2.628  16.627  1.00  0.00
ATOM    189  CA  PRO    23     -13.696   1.479  16.881  1.00  0.00
ATOM    190  C   PRO    23     -14.385   0.078  17.120  1.00  0.00
ATOM    191  O   PRO    23     -14.949  -0.519  16.207  1.00  0.00
ATOM    192  N   ALA    24     -14.121  -0.515  18.294  1.00  0.00
ATOM    193  CA  ALA    24     -13.951  -1.976  18.406  1.00  0.00
ATOM    194  CB  ALA    24     -13.023  -2.186  19.563  1.00  0.00
ATOM    195  C   ALA    24     -15.161  -2.906  18.595  1.00  0.00
ATOM    196  O   ALA    24     -14.985  -4.112  18.578  1.00  0.00
ATOM    197  N   GLU    25     -16.394  -2.415  18.598  1.00  0.00
ATOM    198  CA  GLU    25     -17.655  -3.046  19.013  1.00  0.00
ATOM    199  CB  GLU    25     -18.904  -2.489  18.260  1.00  0.00
ATOM    200  CG  GLU    25     -19.272  -3.144  16.908  1.00  0.00
ATOM    201  CD  GLU    25     -18.140  -3.159  15.898  1.00  0.00
ATOM    202  OE1 GLU    25     -17.756  -2.105  15.323  1.00  0.00
ATOM    203  OE2 GLU    25     -17.760  -4.263  15.532  1.00  0.00
ATOM    204  C   GLU    25     -17.861  -4.577  19.209  1.00  0.00
ATOM    205  O   GLU    25     -18.153  -5.055  20.312  1.00  0.00
ATOM    206  N   LEU    26     -17.501  -5.382  18.189  1.00  0.00
ATOM    207  CA  LEU    26     -17.783  -6.862  18.091  1.00  0.00
ATOM    208  CB  LEU    26     -17.726  -7.327  16.641  1.00  0.00
ATOM    209  CG  LEU    26     -17.955  -8.781  16.332  1.00  0.00
ATOM    210  CD1 LEU    26     -19.359  -9.245  16.874  1.00  0.00
ATOM    211  CD2 LEU    26     -17.659  -9.238  14.889  1.00  0.00
ATOM    212  C   LEU    26     -16.649  -7.522  18.978  1.00  0.00
ATOM    213  O   LEU    26     -16.754  -8.708  19.359  1.00  0.00
ATOM    214  N   ALA    27     -15.466  -6.895  19.228  1.00  0.00
ATOM    215  CA  ALA    27     -14.403  -7.292  20.099  1.00  0.00
ATOM    216  CB  ALA    27     -13.076  -6.898  19.528  1.00  0.00
ATOM    217  C   ALA    27     -14.628  -6.695  21.485  1.00  0.00
ATOM    218  O   ALA    27     -14.482  -7.449  22.453  1.00  0.00
ATOM    219  N   ALA    28     -15.137  -5.477  21.669  1.00  0.00
ATOM    220  CA  ALA    28     -15.553  -4.871  22.980  1.00  0.00
ATOM    221  CB  ALA    28     -14.349  -4.498  23.849  1.00  0.00
ATOM    222  C   ALA    28     -16.552  -3.710  22.925  1.00  0.00
ATOM    223  O   ALA    28     -16.456  -2.993  21.909  1.00  0.00
ATOM    224  N   LEU    29     -17.340  -3.436  23.962  1.00  0.00
ATOM    225  CA  LEU    29     -18.522  -2.522  23.941  1.00  0.00
ATOM    226  CB  LEU    29     -19.030  -2.545  25.431  1.00  0.00
ATOM    227  CG  LEU    29     -20.439  -1.847  25.766  1.00  0.00
ATOM    228  CD1 LEU    29     -21.578  -2.711  25.346  1.00  0.00
ATOM    229  CD2 LEU    29     -20.605  -1.444  27.226  1.00  0.00
ATOM    230  C   LEU    29     -18.365  -1.136  23.391  1.00  0.00
ATOM    231  O   LEU    29     -18.079  -0.257  24.184  1.00  0.00
ATOM    232  N   GLU    30     -18.683  -0.950  22.073  1.00  0.00
ATOM    233  CA  GLU    30     -18.858   0.315  21.383  1.00  0.00
ATOM    234  CB  GLU    30     -17.498   0.746  20.813  1.00  0.00
ATOM    235  CG  GLU    30     -17.394   2.024  19.900  1.00  0.00
ATOM    236  CD  GLU    30     -17.610   1.652  18.388  1.00  0.00
ATOM    237  OE1 GLU    30     -18.145   2.532  17.678  1.00  0.00
ATOM    238  OE2 GLU    30     -17.148   0.564  17.990  1.00  0.00
ATOM    239  C   GLU    30     -19.978   0.194  20.338  1.00  0.00
ATOM    240  O   GLU    30     -20.611  -0.854  20.147  1.00  0.00
ATOM    241  N   ALA    31     -20.267   1.226  19.514  1.00  0.00
ATOM    242  CA  ALA    31     -21.408   1.198  18.614  1.00  0.00
ATOM    243  CB  ALA    31     -21.562   2.642  18.151  1.00  0.00
ATOM    244  C   ALA    31     -21.226   0.020  17.550  1.00  0.00
ATOM    245  O   ALA    31     -21.010   0.135  16.313  1.00  0.00
ATOM    246  OXT ALA    31     -21.304  -1.155  17.901  1.00  0.00
TER
END
