# Supplementary material for: In silico approaches for predicting the half-life of natural and modified peptides in blood
Source: PLoS One. 2018 Jun 1;13(6):e0196829. doi: 10.1371/journal.pone.0196829 (PMC5983457; doi:10.1371/journal.pone.0196829)
Supplement: S3 File — (ZIP) [file pone.0196829.s009.zip › 3may2018_261_pdb_files/2141.pdb]

PFRMAT TS
TARGET pa2141
AUTHOR Raghava-GPS-serv
METHOD PEPSTR
MODEL  1  REFINED
PARENT N/A
ATOM      1  N   PHE     1     -17.681 -14.876  11.870  1.00  0.00
ATOM      2  CA  PHE     1     -17.015 -15.208  10.584  1.00  0.00
ATOM      3  CB  PHE     1     -18.041 -14.933   9.436  1.00  0.00
ATOM      4  CG  PHE     1     -17.449 -14.955   8.070  1.00  0.00
ATOM      5  CD1 PHE     1     -16.875 -16.129   7.482  1.00  0.00
ATOM      6  CE1 PHE     1     -16.362 -16.040   6.184  1.00  0.00
ATOM      7  CZ  PHE     1     -16.196 -14.852   5.519  1.00  0.00
ATOM      8  CE2 PHE     1     -16.706 -13.671   6.077  1.00  0.00
ATOM      9  CD2 PHE     1     -17.444 -13.724   7.331  1.00  0.00
ATOM     10  C   PHE     1     -15.601 -14.501  10.374  1.00  0.00
ATOM     11  O   PHE     1     -15.449 -13.257  10.526  1.00  0.00
ATOM     12  N   VAL     2     -14.666 -15.252   9.766  1.00  0.00
ATOM     13  CA  VAL     2     -13.362 -14.813   9.465  1.00  0.00
ATOM     14  CB  VAL     2     -12.313 -15.453  10.397  1.00  0.00
ATOM     15  CG1 VAL     2     -12.275 -16.946  10.662  1.00  0.00
ATOM     16  CG2 VAL     2     -10.740 -15.058  10.083  1.00  0.00
ATOM     17  C   VAL     2     -13.124 -14.990   7.998  1.00  0.00
ATOM     18  O   VAL     2     -13.158 -16.103   7.441  1.00  0.00
ATOM     19  N   PRO     3     -12.925 -13.792   7.323  1.00  0.00
ATOM     20  CD  PRO     3     -13.083 -12.399   7.727  1.00  0.00
ATOM     21  CG  PRO     3     -12.977 -11.577   6.497  1.00  0.00
ATOM     22  CB  PRO     3     -13.207 -12.519   5.350  1.00  0.00
ATOM     23  CA  PRO     3     -12.625 -13.792   5.876  1.00  0.00
ATOM     24  C   PRO     3     -11.082 -13.882   5.677  1.00  0.00
ATOM     25  O   PRO     3     -10.400 -13.448   6.589  1.00  0.00
ATOM     26  N   ILE     4     -10.508 -14.456   4.600  1.00  0.00
ATOM     27  CA  ILE     4      -9.030 -14.691   4.366  1.00  0.00
ATOM     28  CB  ILE     4      -8.692 -16.245   4.470  1.00  0.00
ATOM     29  CG2 ILE     4      -9.682 -17.179   3.730  1.00  0.00
ATOM     30  CG1 ILE     4      -7.261 -16.660   4.024  1.00  0.00
ATOM     31  CD1 ILE     4      -6.159 -16.048   4.959  1.00  0.00
ATOM     32  C   ILE     4      -8.475 -14.043   3.113  1.00  0.00
ATOM     33  O   ILE     4      -9.264 -14.068   2.202  1.00  0.00
ATOM     34  N   PHE     5      -7.286 -13.495   2.994  1.00  0.00
ATOM     35  CA  PHE     5      -6.715 -12.802   1.914  1.00  0.00
ATOM     36  CB  PHE     5      -6.774 -11.319   2.255  1.00  0.00
ATOM     37  CG  PHE     5      -6.226 -10.385   1.168  1.00  0.00
ATOM     38  CD1 PHE     5      -5.216  -9.444   1.524  1.00  0.00
ATOM     39  CE1 PHE     5      -4.509  -8.800   0.536  1.00  0.00
ATOM     40  CZ  PHE     5      -5.010  -8.704  -0.787  1.00  0.00
ATOM     41  CE2 PHE     5      -6.058  -9.551  -1.112  1.00  0.00
ATOM     42  CD2 PHE     5      -6.737 -10.303  -0.155  1.00  0.00
ATOM     43  C   PHE     5      -5.270 -13.226   1.599  1.00  0.00
ATOM     44  O   PHE     5      -4.671 -13.993   2.311  1.00  0.00
ATOM     45  N   THR     6      -4.718 -12.758   0.463  1.00  0.00
ATOM     46  CA  THR     6      -3.369 -13.068   0.007  1.00  0.00
ATOM     47  CB  THR     6      -3.079 -12.418  -1.390  1.00  0.00
ATOM     48  CG2 THR     6      -2.499 -13.379  -2.413  1.00  0.00
ATOM     49  OG1 THR     6      -4.215 -11.765  -1.910  1.00  0.00
ATOM     50  C   THR     6      -2.228 -12.691   1.053  1.00  0.00
ATOM     51  O   THR     6      -1.180 -13.257   0.963  1.00  0.00
ATOM     52  N   TYR     7      -2.435 -11.779   2.005  1.00  0.00
ATOM     53  CA  TYR     7      -1.696 -11.582   3.277  1.00  0.00
ATOM     54  CB  TYR     7      -0.801 -10.312   3.327  1.00  0.00
ATOM     55  CG  TYR     7      -0.343  -9.844   4.728  1.00  0.00
ATOM     56  CD1 TYR     7      -0.636  -8.492   5.097  1.00  0.00
ATOM     57  CE1 TYR     7      -0.415  -8.036   6.434  1.00  0.00
ATOM     58  CZ  TYR     7       0.017  -8.962   7.386  1.00  0.00
ATOM     59  CE2 TYR     7       0.494 -10.304   7.036  1.00  0.00
ATOM     60  CD2 TYR     7       0.250 -10.719   5.700  1.00  0.00
ATOM     61  C   TYR     7      -2.742 -11.573   4.365  1.00  0.00
ATOM     62  O   TYR     7      -3.818 -10.970   4.216  1.00  0.00
ATOM     63  N   GLY     8      -2.588 -12.262   5.501  1.00  0.00
ATOM     64  CA  GLY     8      -3.569 -12.380   6.661  1.00  0.00
ATOM     65  C   GLY     8      -4.213 -11.203   7.377  1.00  0.00
ATOM     66  O   GLY     8      -5.023 -11.465   8.252  1.00  0.00
ATOM     67  N   GLU     9      -4.031  -9.935   6.948  1.00  0.00
ATOM     68  CA  GLU     9      -4.567  -8.745   7.595  1.00  0.00
ATOM     69  CB  GLU     9      -4.054  -7.469   6.930  1.00  0.00
ATOM     70  CG  GLU     9      -3.950  -6.317   7.980  1.00  0.00
ATOM     71  CD  GLU     9      -2.958  -6.541   9.148  1.00  0.00
ATOM     72  OE1 GLU     9      -1.780  -6.775   8.962  1.00  0.00
ATOM     73  OE2 GLU     9      -3.420  -6.624  10.300  1.00  0.00
ATOM     74  C   GLU     9      -6.072  -8.778   7.894  1.00  0.00
ATOM     75  O   GLU     9      -6.509  -8.555   9.038  1.00  0.00
ATOM     76  N   LEU    10      -6.902  -9.108   6.879  1.00  0.00
ATOM     77  CA  LEU    10      -8.315  -9.402   7.158  1.00  0.00
ATOM     78  CB  LEU    10      -9.072  -9.715   5.881  1.00  0.00
ATOM     79  CG  LEU    10      -9.668  -8.561   5.025  1.00  0.00
ATOM     80  CD1 LEU    10      -8.630  -7.636   4.331  1.00  0.00
ATOM     81  CD2 LEU    10     -10.580  -9.039   3.895  1.00  0.00
ATOM     82  C   LEU    10      -8.602 -10.340   8.355  1.00  0.00
ATOM     83  O   LEU    10      -9.546 -10.069   9.075  1.00  0.00
ATOM     84  N   GLN    11      -7.795 -11.402   8.503  1.00  0.00
ATOM     85  CA  GLN    11      -7.870 -12.226   9.763  1.00  0.00
ATOM     86  CB  GLN    11      -7.116 -13.531   9.602  1.00  0.00
ATOM     87  CG  GLN    11      -6.920 -14.384  10.890  1.00  0.00
ATOM     88  CD  GLN    11      -6.687 -15.858  10.749  1.00  0.00
ATOM     89  OE1 GLN    11      -6.245 -16.344   9.751  1.00  0.00
ATOM     90  NE2 GLN    11      -6.878 -16.682  11.774  1.00  0.00
ATOM     91  C   GLN    11      -7.303 -11.548  10.935  1.00  0.00
ATOM     92  O   GLN    11      -7.931 -11.611  12.039  1.00  0.00
ATOM     93  N   ARG    12      -6.054 -11.028  10.784  1.00  0.00
ATOM     94  CA  ARG    12      -5.372 -10.465  11.931  1.00  0.00
ATOM     95  CB  ARG    12      -4.020 -10.124  11.294  1.00  0.00
ATOM     96  CG  ARG    12      -3.084  -9.430  12.253  1.00  0.00
ATOM     97  CD  ARG    12      -1.788  -9.414  11.528  1.00  0.00
ATOM     98  NE  ARG    12      -0.705  -8.802  12.221  1.00  0.00
ATOM     99  CZ  ARG    12      -0.353  -7.535  12.236  1.00  0.00
ATOM    100  C   ARG    12      -6.078  -9.230  12.580  1.00  0.00
ATOM    101  O   ARG    12      -5.944  -9.107  13.768  1.00  0.00
ATOM    102  N   VAL    13      -6.923  -8.500  11.832  1.00  0.00
ATOM    103  CA  VAL    13      -7.801  -7.456  12.326  1.00  0.00
ATOM    104  CB  VAL    13      -8.115  -6.440  11.209  1.00  0.00
ATOM    105  CG1 VAL    13      -9.106  -6.847  10.066  1.00  0.00
ATOM    106  CG2 VAL    13      -8.642  -5.183  11.959  1.00  0.00
ATOM    107  C   VAL    13      -9.023  -8.143  12.943  1.00  0.00
ATOM    108  O   VAL    13      -9.414  -7.731  14.050  1.00  0.00
ATOM    109  N   GLN    14      -9.749  -9.008  12.246  1.00  0.00
ATOM    110  CA  GLN    14     -10.963  -9.746  12.758  1.00  0.00
ATOM    111  CB  GLN    14     -11.291 -10.876  11.709  1.00  0.00
ATOM    112  CG  GLN    14     -12.773 -11.377  11.726  1.00  0.00
ATOM    113  CD  GLN    14     -13.051 -12.332  12.931  1.00  0.00
ATOM    114  OE1 GLN    14     -12.301 -12.555  13.801  1.00  0.00
ATOM    115  NE2 GLN    14     -14.246 -12.921  12.976  1.00  0.00
ATOM    116  C   GLN    14     -10.737 -10.217  14.213  1.00  0.00
ATOM    117  O   GLN    14     -11.444  -9.935  15.158  1.00  0.00
ATOM    118  N   GLN    15      -9.560 -10.869  14.454  1.00  0.00
ATOM    119  CA  GLN    15      -9.450 -11.551  15.752  1.00  0.00
ATOM    120  CB  GLN    15      -8.642 -12.838  15.713  1.00  0.00
ATOM    121  CG  GLN    15      -9.362 -14.180  15.774  1.00  0.00
ATOM    122  CD  GLN    15      -9.399 -14.876  14.395  1.00  0.00
ATOM    123  OE1 GLN    15      -8.822 -15.878  14.140  1.00  0.00
ATOM    124  NE2 GLN    15     -10.203 -14.357  13.456  1.00  0.00
ATOM    125  C   GLN    15      -8.859 -10.573  16.784  1.00  0.00
ATOM    126  O   GLN    15      -8.465 -10.951  17.911  1.00  0.00
ATOM    127  N   ARG    16      -8.643  -9.294  16.403  1.00  0.00
ATOM    128  CA  ARG    16      -8.327  -8.175  17.305  1.00  0.00
ATOM    129  CB  ARG    16      -7.026  -7.398  16.945  1.00  0.00
ATOM    130  CG  ARG    16      -5.775  -8.300  17.058  1.00  0.00
ATOM    131  CD  ARG    16      -5.492  -9.089  18.354  1.00  0.00
ATOM    132  NE  ARG    16      -5.812  -8.277  19.550  1.00  0.00
ATOM    133  CZ  ARG    16      -5.668  -8.722  20.801  1.00  0.00
ATOM    134  C   ARG    16      -9.493  -7.091  17.545  1.00  0.00
ATOM    135  O   ARG    16      -9.328  -6.339  18.488  1.00  0.00
ATOM    136  N   LYS    17     -10.616  -7.103  16.849  1.00  0.00
ATOM    137  CA  LYS    17     -11.773  -6.149  16.876  1.00  0.00
ATOM    138  CB  LYS    17     -11.508  -4.978  15.878  1.00  0.00
ATOM    139  CG  LYS    17     -12.630  -3.864  15.708  1.00  0.00
ATOM    140  CD  LYS    17     -12.244  -2.623  14.965  1.00  0.00
ATOM    141  CE  LYS    17     -11.599  -2.848  13.547  1.00  0.00
ATOM    142  NZ  LYS    17     -12.229  -3.850  12.712  1.00  0.00
ATOM    143  C   LYS    17     -13.153  -6.793  16.669  1.00  0.00
ATOM    144  O   LYS    17     -13.888  -6.561  17.613  1.00  0.00
ATOM    145  N   GLU    18     -13.405  -7.483  15.596  1.00  0.00
ATOM    146  CA  GLU    18     -14.601  -8.205  15.354  1.00  0.00
ATOM    147  CB  GLU    18     -14.610  -8.714  13.940  1.00  0.00
ATOM    148  CG  GLU    18     -14.883  -7.732  12.789  1.00  0.00
ATOM    149  CD  GLU    18     -14.021  -6.479  12.852  1.00  0.00
ATOM    150  OE1 GLU    18     -12.772  -6.544  13.084  1.00  0.00
ATOM    151  OE2 GLU    18     -14.576  -5.386  12.716  1.00  0.00
ATOM    152  C   GLU    18     -14.824  -9.318  16.351  1.00  0.00
ATOM    153  O   GLU    18     -15.887  -9.900  16.551  1.00  0.00
ATOM    154  N   SER    19     -13.713  -9.809  16.963  1.00  0.00
ATOM    155  CA  SER    19     -13.715 -10.870  18.035  1.00  0.00
ATOM    156  CB  SER    19     -12.611 -11.809  17.791  1.00  0.00
ATOM    157  OG  SER    19     -12.788 -12.691  16.706  1.00  0.00
ATOM    158  C   SER    19     -13.614 -10.231  19.416  1.00  0.00
ATOM    159  O   SER    19     -13.335 -10.962  20.361  1.00  0.00
ATOM    160  N   LYS    20     -13.973  -8.911  19.576  1.00  0.00
ATOM    161  CA  LYS    20     -14.243  -8.382  20.922  1.00  0.00
ATOM    162  CB  LYS    20     -12.991  -7.617  21.491  1.00  0.00
ATOM    163  CG  LYS    20     -13.167  -7.564  23.093  1.00  0.00
ATOM    164  CD  LYS    20     -11.994  -6.871  23.699  1.00  0.00
ATOM    165  CE  LYS    20     -12.277  -6.498  25.182  1.00  0.00
ATOM    166  NZ  LYS    20     -12.396  -7.690  25.955  1.00  0.00
ATOM    167  C   LYS    20     -15.473  -7.604  20.957  1.00  0.00
ATOM    168  O   LYS    20     -15.436  -6.399  20.832  1.00  0.00
ATOM    169  N   LYS    21     -16.562  -8.239  21.404  1.00  0.00
ATOM    170  CA  LYS    21     -17.677  -7.597  22.144  1.00  0.00
ATOM    171  CB  LYS    21     -18.957  -8.472  22.215  1.00  0.00
ATOM    172  CG  LYS    21     -19.875  -8.754  20.989  1.00  0.00
ATOM    173  CD  LYS    21     -19.394  -9.854  20.084  1.00  0.00
ATOM    174  CE  LYS    21     -18.335  -9.474  18.984  1.00  0.00
ATOM    175  NZ  LYS    21     -17.791 -10.696  18.395  1.00  0.00
ATOM    176  C   LYS    21     -17.121  -7.239  23.471  1.00  0.00
ATOM    177  O   LYS    21     -16.089  -7.800  23.876  1.00  0.00
ATOM    178  N   PRO    22     -17.696  -6.264  24.203  1.00  0.00
ATOM    179  CD  PRO    22     -18.854  -5.461  23.794  1.00  0.00
ATOM    180  CG  PRO    22     -18.813  -4.195  24.632  1.00  0.00
ATOM    181  CB  PRO    22     -17.813  -4.470  25.727  1.00  0.00
ATOM    182  CA  PRO    22     -16.906  -5.624  25.314  1.00  0.00
ATOM    183  C   PRO    22     -16.508  -6.533  26.524  1.00  0.00
ATOM    184  O   PRO    22     -15.411  -6.356  27.001  1.00  0.00
ATOM    185  N   PRO    23     -17.278  -7.521  26.986  1.00  0.00
ATOM    186  CD  PRO    23     -18.605  -7.721  26.516  1.00  0.00
ATOM    187  CG  PRO    23     -19.171  -8.712  27.598  1.00  0.00
ATOM    188  CB  PRO    23     -17.880  -9.479  28.117  1.00  0.00
ATOM    189  CA  PRO    23     -16.705  -8.491  27.997  1.00  0.00
ATOM    190  C   PRO    23     -15.442  -9.346  27.580  1.00  0.00
ATOM    191  O   PRO    23     -14.713  -9.006  26.651  1.00  0.00
ATOM    192  N   ALA    24     -15.126 -10.386  28.335  1.00  0.00
ATOM    193  CA  ALA    24     -14.020 -11.312  28.109  1.00  0.00
ATOM    194  CB  ALA    24     -13.817 -12.202  29.320  1.00  0.00
ATOM    195  C   ALA    24     -14.006 -12.202  26.823  1.00  0.00
ATOM    196  O   ALA    24     -13.540 -13.357  26.874  1.00  0.00
ATOM    197  N   GLU    25     -14.433 -11.605  25.693  1.00  0.00
ATOM    198  CA  GLU    25     -14.490 -12.348  24.391  1.00  0.00
ATOM    199  CB  GLU    25     -15.418 -11.601  23.369  1.00  0.00
ATOM    200  CG  GLU    25     -15.935 -12.593  22.388  1.00  0.00
ATOM    201  CD  GLU    25     -16.161 -12.036  21.014  1.00  0.00
ATOM    202  OE1 GLU    25     -16.120 -12.888  20.085  1.00  0.00
ATOM    203  OE2 GLU    25     -16.364 -10.811  20.797  1.00  0.00
ATOM    204  C   GLU    25     -13.080 -12.522  23.785  1.00  0.00
ATOM    205  O   GLU    25     -12.881 -13.497  23.002  1.00  0.00
ATOM    206  N   LEU    26     -12.123 -11.664  24.183  1.00  0.00
ATOM    207  CA  LEU    26     -10.776 -11.465  23.798  1.00  0.00
ATOM    208  CB  LEU    26     -10.805 -10.635  22.508  1.00  0.00
ATOM    209  CG  LEU    26      -9.453 -10.270  21.841  1.00  0.00
ATOM    210  CD1 LEU    26      -8.844 -11.404  21.147  1.00  0.00
ATOM    211  CD2 LEU    26      -9.607  -9.194  20.768  1.00  0.00
ATOM    212  C   LEU    26      -9.997 -10.740  24.970  1.00  0.00
ATOM    213  O   LEU    26     -10.560  -9.848  25.625  1.00  0.00
ATOM    214  N   ALA    27      -8.722 -11.009  25.172  1.00  0.00
ATOM    215  CA  ALA    27      -7.742 -10.214  25.910  1.00  0.00
ATOM    216  CB  ALA    27      -7.718 -10.730  27.340  1.00  0.00
ATOM    217  C   ALA    27      -6.420 -10.305  25.196  1.00  0.00
ATOM    218  O   ALA    27      -6.246  -9.581  24.216  1.00  0.00
ATOM    219  N   ALA    28      -5.512 -11.223  25.524  1.00  0.00
ATOM    220  CA  ALA    28      -4.234 -11.527  24.867  1.00  0.00
ATOM    221  CB  ALA    28      -3.167 -11.951  25.848  1.00  0.00
ATOM    222  C   ALA    28      -4.520 -12.590  23.802  1.00  0.00
ATOM    223  O   ALA    28      -4.233 -12.338  22.669  1.00  0.00
ATOM    224  N   LEU    29      -5.096 -13.698  24.306  1.00  0.00
ATOM    225  CA  LEU    29      -5.747 -14.744  23.492  1.00  0.00
ATOM    226  CB  LEU    29      -5.897 -16.074  24.259  1.00  0.00
ATOM    227  CG  LEU    29      -4.508 -16.736  24.532  1.00  0.00
ATOM    228  CD1 LEU    29      -4.645 -17.906  25.497  1.00  0.00
ATOM    229  CD2 LEU    29      -3.911 -17.216  23.213  1.00  0.00
ATOM    230  C   LEU    29      -7.139 -14.295  23.142  1.00  0.00
ATOM    231  O   LEU    29      -7.761 -13.430  23.819  1.00  0.00
ATOM    232  N   LYS    30      -7.523 -14.966  22.046  1.00  0.00
ATOM    233  CA  LYS    30      -8.977 -14.916  21.708  1.00  0.00
ATOM    234  CB  LYS    30      -9.157 -15.051  20.192  1.00  0.00
ATOM    235  CG  LYS    30     -10.645 -14.572  19.885  1.00  0.00
ATOM    236  CD  LYS    30     -11.646 -15.680  19.511  1.00  0.00
ATOM    237  CE  LYS    30     -12.993 -15.012  19.151  1.00  0.00
ATOM    238  NZ  LYS    30     -13.696 -14.537  20.413  1.00  0.00
ATOM    239  C   LYS    30      -9.782 -15.977  22.487  1.00  0.00
ATOM    240  O   LYS    30      -9.328 -17.124  22.654  1.00  0.00
ATOM    241  N   ALA    31     -10.958 -15.569  23.007  1.00  0.00
ATOM    242  CA  ALA    31     -11.584 -16.344  24.138  1.00  0.00
ATOM    243  CB  ALA    31     -11.100 -15.576  25.442  1.00  0.00
ATOM    244  C   ALA    31     -13.082 -16.432  23.760  1.00  0.00
ATOM    245  O   ALA    31     -13.478 -16.495  22.583  1.00  0.00
ATOM    246  OXT ALA    31     -13.950 -16.345  24.626  1.00  0.00
TER
END
