# Supplementary material for: In silico approaches for predicting the half-life of natural and modified peptides in blood
Source: PLoS One. 2018 Jun 1;13(6):e0196829. doi: 10.1371/journal.pone.0196829 (PMC5983457; doi:10.1371/journal.pone.0196829)
Supplement: S3 File — (ZIP) [file pone.0196829.s009.zip › 3may2018_261_pdb_files/2142.pdb]

PFRMAT TS
TARGET pa2142
AUTHOR Raghava-GPS-serv
METHOD PEPSTR
MODEL  1  REFINED
PARENT N/A
ATOM      1  N   PHE     1     -12.617   6.671  13.269  1.00  0.00
ATOM      2  CA  PHE     1     -13.913   6.500  12.652  1.00  0.00
ATOM      3  CB  PHE     1     -13.744   6.711  11.115  1.00  0.00
ATOM      4  CG  PHE     1     -15.076   6.772  10.310  1.00  0.00
ATOM      5  CD1 PHE     1     -15.606   5.724   9.538  1.00  0.00
ATOM      6  CE1 PHE     1     -16.749   5.920   8.776  1.00  0.00
ATOM      7  CZ  PHE     1     -17.473   7.107   8.673  1.00  0.00
ATOM      8  CE2 PHE     1     -17.098   8.126   9.568  1.00  0.00
ATOM      9  CD2 PHE     1     -15.842   7.988  10.312  1.00  0.00
ATOM     10  C   PHE     1     -14.710   5.240  13.033  1.00  0.00
ATOM     11  O   PHE     1     -14.245   4.341  13.727  1.00  0.00
ATOM     12  N   VAL     2     -16.035   5.256  12.745  1.00  0.00
ATOM     13  CA  VAL     2     -17.064   4.264  13.120  1.00  0.00
ATOM     14  CB  VAL     2     -18.483   4.720  12.664  1.00  0.00
ATOM     15  CG1 VAL     2     -19.593   3.802  13.113  1.00  0.00
ATOM     16  CG2 VAL     2     -18.809   6.186  13.138  1.00  0.00
ATOM     17  C   VAL     2     -16.821   2.818  12.530  1.00  0.00
ATOM     18  O   VAL     2     -16.997   2.626  11.339  1.00  0.00
ATOM     19  N   PRO     3     -16.795   1.782  13.376  1.00  0.00
ATOM     20  CD  PRO     3     -16.765   1.890  14.838  1.00  0.00
ATOM     21  CG  PRO     3     -16.600   0.472  15.385  1.00  0.00
ATOM     22  CB  PRO     3     -15.570  -0.112  14.369  1.00  0.00
ATOM     23  CA  PRO     3     -16.246   0.420  13.047  1.00  0.00
ATOM     24  C   PRO     3     -17.280  -0.541  12.463  1.00  0.00
ATOM     25  O   PRO     3     -17.429  -1.666  12.916  1.00  0.00
ATOM     26  N   ILE     4     -18.031  -0.176  11.450  1.00  0.00
ATOM     27  CA  ILE     4     -19.172  -0.979  10.853  1.00  0.00
ATOM     28  CB  ILE     4     -20.464  -0.107  11.036  1.00  0.00
ATOM     29  CG2 ILE     4     -20.479   1.175  10.173  1.00  0.00
ATOM     30  CG1 ILE     4     -21.838  -0.807  10.733  1.00  0.00
ATOM     31  CD1 ILE     4     -22.004  -2.208  11.209  1.00  0.00
ATOM     32  C   ILE     4     -18.902  -1.328   9.396  1.00  0.00
ATOM     33  O   ILE     4     -19.348  -2.373   8.907  1.00  0.00
ATOM     34  N   PHE     5     -18.008  -0.646   8.704  1.00  0.00
ATOM     35  CA  PHE     5     -17.810  -0.745   7.244  1.00  0.00
ATOM     36  CB  PHE     5     -17.540   0.676   6.767  1.00  0.00
ATOM     37  CG  PHE     5     -17.338   0.877   5.288  1.00  0.00
ATOM     38  CD1 PHE     5     -16.009   1.063   4.795  1.00  0.00
ATOM     39  CE1 PHE     5     -15.752   1.256   3.441  1.00  0.00
ATOM     40  CZ  PHE     5     -16.805   1.140   2.492  1.00  0.00
ATOM     41  CE2 PHE     5     -18.142   0.908   2.970  1.00  0.00
ATOM     42  CD2 PHE     5     -18.373   0.799   4.352  1.00  0.00
ATOM     43  C   PHE     5     -16.836  -1.834   6.894  1.00  0.00
ATOM     44  O   PHE     5     -15.825  -2.039   7.479  1.00  0.00
ATOM     45  N   THR     6     -17.156  -2.690   5.902  1.00  0.00
ATOM     46  CA  THR     6     -16.758  -4.136   5.751  1.00  0.00
ATOM     47  CB  THR     6     -17.548  -4.755   4.571  1.00  0.00
ATOM     48  CG2 THR     6     -18.971  -5.063   4.856  1.00  0.00
ATOM     49  OG1 THR     6     -17.722  -3.843   3.528  1.00  0.00
ATOM     50  C   THR     6     -15.255  -4.426   5.657  1.00  0.00
ATOM     51  O   THR     6     -14.788  -5.302   6.400  1.00  0.00
ATOM     52  N   TYR     7     -14.498  -3.650   4.922  1.00  0.00
ATOM     53  CA  TYR     7     -13.056  -3.891   4.610  1.00  0.00
ATOM     54  CB  TYR     7     -12.437  -2.943   3.514  1.00  0.00
ATOM     55  CG  TYR     7     -11.798  -1.677   4.048  1.00  0.00
ATOM     56  CD1 TYR     7     -12.670  -0.802   4.726  1.00  0.00
ATOM     57  CE1 TYR     7     -12.035   0.151   5.514  1.00  0.00
ATOM     58  CZ  TYR     7     -10.608   0.310   5.613  1.00  0.00
ATOM     59  CE2 TYR     7      -9.780  -0.585   4.841  1.00  0.00
ATOM     60  CD2 TYR     7     -10.429  -1.574   4.143  1.00  0.00
ATOM     61  C   TYR     7     -12.114  -3.962   5.810  1.00  0.00
ATOM     62  O   TYR     7     -11.320  -4.922   5.967  1.00  0.00
ATOM     63  N   GLY     8     -12.147  -2.951   6.698  1.00  0.00
ATOM     64  CA  GLY     8     -11.230  -2.810   7.822  1.00  0.00
ATOM     65  C   GLY     8     -11.774  -2.077   9.020  1.00  0.00
ATOM     66  O   GLY     8     -11.346  -2.352  10.153  1.00  0.00
ATOM     67  N   GLU     9     -12.772  -1.189   8.859  1.00  0.00
ATOM     68  CA  GLU     9     -13.562  -0.532  10.008  1.00  0.00
ATOM     69  CB  GLU     9     -14.581   0.495   9.538  1.00  0.00
ATOM     70  CG  GLU     9     -14.043   1.560   8.458  1.00  0.00
ATOM     71  CD  GLU     9     -12.769   2.309   9.007  1.00  0.00
ATOM     72  OE1 GLU     9     -11.687   1.877   8.658  1.00  0.00
ATOM     73  OE2 GLU     9     -12.955   3.126   9.935  1.00  0.00
ATOM     74  C   GLU     9     -14.177  -1.702  10.848  1.00  0.00
ATOM     75  O   GLU     9     -14.099  -1.652  12.079  1.00  0.00
ATOM     76  N   LEU    10     -14.852  -2.621  10.186  1.00  0.00
ATOM     77  CA  LEU    10     -15.624  -3.720  10.831  1.00  0.00
ATOM     78  CB  LEU    10     -16.388  -4.450   9.711  1.00  0.00
ATOM     79  CG  LEU    10     -17.373  -5.551  10.238  1.00  0.00
ATOM     80  CD1 LEU    10     -18.218  -4.971  11.363  1.00  0.00
ATOM     81  CD2 LEU    10     -18.280  -6.069   9.132  1.00  0.00
ATOM     82  C   LEU    10     -14.601  -4.780  11.388  1.00  0.00
ATOM     83  O   LEU    10     -14.813  -5.345  12.473  1.00  0.00
ATOM     84  N   GLN    11     -13.484  -4.852  10.721  1.00  0.00
ATOM     85  CA  GLN    11     -12.382  -5.703  11.169  1.00  0.00
ATOM     86  CB  GLN    11     -11.369  -5.830  10.020  1.00  0.00
ATOM     87  CG  GLN    11     -11.949  -6.367   8.736  1.00  0.00
ATOM     88  CD  GLN    11     -12.843  -7.562   8.861  1.00  0.00
ATOM     89  OE1 GLN    11     -12.698  -8.431   9.716  1.00  0.00
ATOM     90  NE2 GLN    11     -13.889  -7.653   8.066  1.00  0.00
ATOM     91  C   GLN    11     -11.818  -5.115  12.476  1.00  0.00
ATOM     92  O   GLN    11     -11.094  -5.812  13.154  1.00  0.00
ATOM     93  N   ARG    12     -12.191  -3.925  13.021  1.00  0.00
ATOM     94  CA  ARG    12     -11.706  -3.519  14.344  1.00  0.00
ATOM     95  CB  ARG    12     -11.683  -2.018  14.473  1.00  0.00
ATOM     96  CG  ARG    12     -10.576  -1.404  13.575  1.00  0.00
ATOM     97  CD  ARG    12     -10.124  -0.030  14.049  1.00  0.00
ATOM     98  NE  ARG    12     -11.081   1.020  13.727  1.00  0.00
ATOM     99  CZ  ARG    12     -11.329   1.534  12.513  1.00  0.00
ATOM    100  C   ARG    12     -12.504  -4.215  15.428  1.00  0.00
ATOM    101  O   ARG    12     -11.984  -4.296  16.546  1.00  0.00
ATOM    102  N   VAL    13     -13.708  -4.718  15.150  1.00  0.00
ATOM    103  CA  VAL    13     -14.531  -5.414  16.131  1.00  0.00
ATOM    104  CB  VAL    13     -15.825  -4.584  16.397  1.00  0.00
ATOM    105  CG1 VAL    13     -15.672  -3.259  17.133  1.00  0.00
ATOM    106  CG2 VAL    13     -16.653  -4.191  15.148  1.00  0.00
ATOM    107  C   VAL    13     -14.774  -6.838  15.686  1.00  0.00
ATOM    108  O   VAL    13     -14.427  -7.690  16.473  1.00  0.00
ATOM    109  N   GLN    14     -15.261  -7.132  14.461  1.00  0.00
ATOM    110  CA  GLN    14     -15.570  -8.523  13.976  1.00  0.00
ATOM    111  CB  GLN    14     -16.267  -8.540  12.584  1.00  0.00
ATOM    112  CG  GLN    14     -15.213  -8.898  11.436  1.00  0.00
ATOM    113  CD  GLN    14     -14.996 -10.386  11.294  1.00  0.00
ATOM    114  OE1 GLN    14     -15.613 -11.245  11.853  1.00  0.00
ATOM    115  NE2 GLN    14     -14.053 -10.848  10.546  1.00  0.00
ATOM    116  C   GLN    14     -14.409  -9.489  14.116  1.00  0.00
ATOM    117  O   GLN    14     -14.557 -10.638  14.515  1.00  0.00
ATOM    118  N   GLN    15     -13.233  -9.045  13.918  1.00  0.00
ATOM    119  CA  GLN    15     -12.032  -9.912  13.899  1.00  0.00
ATOM    120  CB  GLN    15     -10.991  -9.210  12.943  1.00  0.00
ATOM    121  CG  GLN    15      -9.592  -9.785  12.796  1.00  0.00
ATOM    122  CD  GLN    15      -8.434  -8.756  13.167  1.00  0.00
ATOM    123  OE1 GLN    15      -8.057  -8.511  14.300  1.00  0.00
ATOM    124  NE2 GLN    15      -7.921  -8.061  12.192  1.00  0.00
ATOM    125  C   GLN    15     -11.496 -10.059  15.355  1.00  0.00
ATOM    126  O   GLN    15     -10.544 -10.796  15.581  1.00  0.00
ATOM    127  N   ARG    16     -12.131  -9.454  16.424  1.00  0.00
ATOM    128  CA  ARG    16     -11.825  -9.901  17.847  1.00  0.00
ATOM    129  CB  ARG    16     -12.654  -9.075  18.834  1.00  0.00
ATOM    130  CG  ARG    16     -12.333  -7.554  19.029  1.00  0.00
ATOM    131  CD  ARG    16     -10.873  -7.251  18.973  1.00  0.00
ATOM    132  NE  ARG    16     -10.471  -6.733  17.681  1.00  0.00
ATOM    133  CZ  ARG    16      -9.667  -7.219  16.799  1.00  0.00
ATOM    134  C   ARG    16     -11.796 -11.402  18.106  1.00  0.00
ATOM    135  O   ARG    16     -10.814 -11.956  18.601  1.00  0.00
ATOM    136  N   LYS    17     -12.817 -12.107  17.632  1.00  0.00
ATOM    137  CA  LYS    17     -12.841 -13.547  17.581  1.00  0.00
ATOM    138  CB  LYS    17     -14.256 -14.034  17.220  1.00  0.00
ATOM    139  CG  LYS    17     -14.553 -13.714  15.789  1.00  0.00
ATOM    140  CD  LYS    17     -16.064 -13.616  15.670  1.00  0.00
ATOM    141  CE  LYS    17     -16.566 -13.074  14.329  1.00  0.00
ATOM    142  NZ  LYS    17     -15.920 -13.793  13.195  1.00  0.00
ATOM    143  C   LYS    17     -11.743 -14.176  16.769  1.00  0.00
ATOM    144  O   LYS    17     -11.097 -15.099  17.207  1.00  0.00
ATOM    145  N   GLU    18     -11.418 -13.679  15.572  1.00  0.00
ATOM    146  CA  GLU    18     -10.311 -14.138  14.740  1.00  0.00
ATOM    147  CB  GLU    18     -10.396 -13.375  13.400  1.00  0.00
ATOM    148  CG  GLU    18     -11.121 -14.104  12.249  1.00  0.00
ATOM    149  CD  GLU    18     -12.503 -14.418  12.672  1.00  0.00
ATOM    150  OE1 GLU    18     -12.741 -15.529  13.187  1.00  0.00
ATOM    151  OE2 GLU    18     -13.389 -13.562  12.530  1.00  0.00
ATOM    152  C   GLU    18      -8.930 -13.926  15.464  1.00  0.00
ATOM    153  O   GLU    18      -8.076 -14.830  15.512  1.00  0.00
ATOM    154  N   SER    19      -8.769 -12.926  16.395  1.00  0.00
ATOM    155  CA  SER    19      -7.489 -12.680  17.100  1.00  0.00
ATOM    156  CB  SER    19      -7.429 -11.244  17.558  1.00  0.00
ATOM    157  OG  SER    19      -8.407 -10.761  18.348  1.00  0.00
ATOM    158  C   SER    19      -7.180 -13.765  18.154  1.00  0.00
ATOM    159  O   SER    19      -6.048 -13.787  18.763  1.00  0.00
ATOM    160  N   LYS    20      -8.075 -14.758  18.217  1.00  0.00
ATOM    161  CA  LYS    20      -7.679 -16.096  18.654  1.00  0.00
ATOM    162  CB  LYS    20      -8.329 -16.362  20.036  1.00  0.00
ATOM    163  CG  LYS    20      -7.625 -17.489  20.736  1.00  0.00
ATOM    164  CD  LYS    20      -8.168 -18.950  20.548  1.00  0.00
ATOM    165  CE  LYS    20      -7.121 -20.042  20.917  1.00  0.00
ATOM    166  NZ  LYS    20      -5.852 -19.904  20.188  1.00  0.00
ATOM    167  C   LYS    20      -8.123 -17.179  17.660  1.00  0.00
ATOM    168  O   LYS    20      -7.302 -18.083  17.522  1.00  0.00
ATOM    169  N   LYS    21      -9.178 -17.074  16.887  1.00  0.00
ATOM    170  CA  LYS    21      -9.686 -18.168  15.970  1.00  0.00
ATOM    171  CB  LYS    21     -11.166 -17.953  15.981  1.00  0.00
ATOM    172  CG  LYS    21     -12.083 -19.161  15.604  1.00  0.00
ATOM    173  CD  LYS    21     -13.102 -18.833  14.485  1.00  0.00
ATOM    174  CE  LYS    21     -12.575 -19.080  13.034  1.00  0.00
ATOM    175  NZ  LYS    21     -11.692 -17.951  12.611  1.00  0.00
ATOM    176  C   LYS    21      -8.988 -18.307  14.660  1.00  0.00
ATOM    177  O   LYS    21      -9.513 -19.041  13.810  1.00  0.00
ATOM    178  N   MET    22      -7.828 -17.630  14.493  1.00  0.00
ATOM    179  CA  MET    22      -6.909 -17.869  13.408  1.00  0.00
ATOM    180  CB  MET    22      -6.783 -16.519  12.600  1.00  0.00
ATOM    181  CG  MET    22      -8.079 -15.989  12.116  1.00  0.00
ATOM    182  SD  MET    22      -9.013 -16.947  10.769  1.00  0.00
ATOM    183  CE  MET    22      -8.176 -16.518   9.187  1.00  0.00
ATOM    184  C   MET    22      -5.483 -18.354  13.819  1.00  0.00
ATOM    185  O   MET    22      -4.709 -18.513  12.936  1.00  0.00
ATOM    186  N   ILE    23      -5.305 -18.696  15.119  1.00  0.00
ATOM    187  CA  ILE    23      -3.994 -19.119  15.627  1.00  0.00
ATOM    188  CB  ILE    23      -3.178 -17.867  15.977  1.00  0.00
ATOM    189  CG2 ILE    23      -3.969 -16.793  16.878  1.00  0.00
ATOM    190  CG1 ILE    23      -1.831 -18.045  16.561  1.00  0.00
ATOM    191  CD1 ILE    23      -0.785 -18.828  15.659  1.00  0.00
ATOM    192  C   ILE    23      -4.035 -20.091  16.789  1.00  0.00
ATOM    193  O   ILE    23      -4.968 -20.015  17.638  1.00  0.00
ATOM    194  N   THR    24      -3.162 -21.102  16.828  1.00  0.00
ATOM    195  CA  THR    24      -3.126 -22.241  17.796  1.00  0.00
ATOM    196  CB  THR    24      -2.051 -23.289  17.466  1.00  0.00
ATOM    197  CG2 THR    24      -2.303 -24.092  16.243  1.00  0.00
ATOM    198  OG1 THR    24      -0.840 -22.461  17.279  1.00  0.00
ATOM    199  C   THR    24      -2.864 -21.658  19.241  1.00  0.00
ATOM    200  O   THR    24      -3.765 -21.800  20.081  1.00  0.00
ATOM    201  N   ILE    25      -1.730 -20.949  19.358  1.00  0.00
ATOM    202  CA  ILE    25      -1.295 -20.339  20.638  1.00  0.00
ATOM    203  CB  ILE    25       0.257 -19.962  20.630  1.00  0.00
ATOM    204  CG2 ILE    25       0.645 -18.678  19.943  1.00  0.00
ATOM    205  CG1 ILE    25       0.914 -20.138  21.946  1.00  0.00
ATOM    206  CD1 ILE    25       2.452 -20.049  22.181  1.00  0.00
ATOM    207  C   ILE    25      -2.250 -19.274  21.162  1.00  0.00
ATOM    208  O   ILE    25      -3.115 -18.695  20.468  1.00  0.00
ATOM    209  N   ARG    26      -2.117 -18.937  22.459  1.00  0.00
ATOM    210  CA  ARG    26      -2.896 -18.021  23.295  1.00  0.00
ATOM    211  CB  ARG    26      -2.666 -16.456  23.166  1.00  0.00
ATOM    212  CG  ARG    26      -1.300 -16.139  22.511  1.00  0.00
ATOM    213  CD  ARG    26      -1.243 -15.795  21.046  1.00  0.00
ATOM    214  NE  ARG    26      -1.934 -14.521  20.784  1.00  0.00
ATOM    215  CZ  ARG    26      -3.119 -14.405  20.196  1.00  0.00
ATOM    216  C   ARG    26      -4.399 -18.364  23.391  1.00  0.00
ATOM    217  O   ARG    26      -4.923 -19.055  22.559  1.00  0.00
ATOM    218  OXT ARG    26      -5.005 -18.221  24.451  1.00  0.00
TER
END
