# Supplementary material for: In silico approaches for predicting the half-life of natural and modified peptides in blood
Source: PLoS One. 2018 Jun 1;13(6):e0196829. doi: 10.1371/journal.pone.0196829 (PMC5983457; doi:10.1371/journal.pone.0196829)
Supplement: S3 File — (ZIP) [file pone.0196829.s009.zip › 3may2018_261_pdb_files/2143.pdb]

PFRMAT TS
TARGET pa2143
AUTHOR Raghava-GPS-serv
METHOD PEPSTR
MODEL  1  REFINED
PARENT N/A
ATOM      1  N   PHE     1      -6.571   1.828   9.311  1.00  0.00
ATOM      2  CA  PHE     1      -6.153   1.483  10.699  1.00  0.00
ATOM      3  CB  PHE     1      -4.682   2.004  10.863  1.00  0.00
ATOM      4  CG  PHE     1      -4.626   3.505  10.801  1.00  0.00
ATOM      5  CD1 PHE     1      -4.790   4.285  11.961  1.00  0.00
ATOM      6  CE1 PHE     1      -4.920   5.689  11.859  1.00  0.00
ATOM      7  CZ  PHE     1      -4.763   6.374  10.633  1.00  0.00
ATOM      8  CE2 PHE     1      -4.551   5.580   9.444  1.00  0.00
ATOM      9  CD2 PHE     1      -4.422   4.190   9.570  1.00  0.00
ATOM     10  C   PHE     1      -7.091   2.104  11.778  1.00  0.00
ATOM     11  O   PHE     1      -7.031   1.929  13.000  1.00  0.00
ATOM     12  N   VAL     2      -8.026   2.887  11.294  1.00  0.00
ATOM     13  CA  VAL     2      -8.829   3.953  12.073  1.00  0.00
ATOM     14  CB  VAL     2      -9.692   4.972  11.210  1.00  0.00
ATOM     15  CG1 VAL     2     -10.378   5.986  12.122  1.00  0.00
ATOM     16  CG2 VAL     2      -8.681   5.711  10.187  1.00  0.00
ATOM     17  C   VAL     2      -9.782   3.134  12.998  1.00  0.00
ATOM     18  O   VAL     2     -10.777   2.580  12.527  1.00  0.00
ATOM     19  N   PRO     3      -9.685   3.228  14.326  1.00  0.00
ATOM     20  CD  PRO     3      -8.737   4.131  15.071  1.00  0.00
ATOM     21  CG  PRO     3      -8.852   3.801  16.539  1.00  0.00
ATOM     22  CB  PRO     3      -9.775   2.606  16.636  1.00  0.00
ATOM     23  CA  PRO     3      -9.980   2.050  15.217  1.00  0.00
ATOM     24  C   PRO     3     -11.357   1.358  15.111  1.00  0.00
ATOM     25  O   PRO     3     -11.368   0.185  15.441  1.00  0.00
ATOM     26  N   ILE     4     -12.407   2.106  14.628  1.00  0.00
ATOM     27  CA  ILE     4     -13.740   1.484  14.483  1.00  0.00
ATOM     28  CB  ILE     4     -14.634   2.065  15.525  1.00  0.00
ATOM     29  CG2 ILE     4     -15.116   3.463  15.179  1.00  0.00
ATOM     30  CG1 ILE     4     -15.851   1.180  15.942  1.00  0.00
ATOM     31  CD1 ILE     4     -15.656  -0.148  16.718  1.00  0.00
ATOM     32  C   ILE     4     -14.366   1.473  13.033  1.00  0.00
ATOM     33  O   ILE     4     -15.547   1.192  12.801  1.00  0.00
ATOM     34  N   PHE     5     -13.491   1.664  12.078  1.00  0.00
ATOM     35  CA  PHE     5     -13.788   1.526  10.658  1.00  0.00
ATOM     36  CB  PHE     5     -12.865   2.392   9.810  1.00  0.00
ATOM     37  CG  PHE     5     -13.318   2.566   8.403  1.00  0.00
ATOM     38  CD1 PHE     5     -12.685   1.966   7.342  1.00  0.00
ATOM     39  CE1 PHE     5     -13.279   1.994   6.101  1.00  0.00
ATOM     40  CZ  PHE     5     -14.463   2.713   5.865  1.00  0.00
ATOM     41  CE2 PHE     5     -15.149   3.239   6.940  1.00  0.00
ATOM     42  CD2 PHE     5     -14.581   3.142   8.200  1.00  0.00
ATOM     43  C   PHE     5     -13.739   0.016  10.289  1.00  0.00
ATOM     44  O   PHE     5     -13.171  -0.774  11.075  1.00  0.00
ATOM     45  N   THR     6     -14.180  -0.335   9.091  1.00  0.00
ATOM     46  CA  THR     6     -14.187  -1.685   8.539  1.00  0.00
ATOM     47  CB  THR     6     -14.980  -1.702   7.179  1.00  0.00
ATOM     48  CG2 THR     6     -15.685  -3.032   6.751  1.00  0.00
ATOM     49  OG1 THR     6     -16.021  -0.699   7.336  1.00  0.00
ATOM     50  C   THR     6     -12.882  -2.386   8.434  1.00  0.00
ATOM     51  O   THR     6     -12.850  -3.607   8.313  1.00  0.00
ATOM     52  N   TYR     7     -11.765  -1.609   8.583  1.00  0.00
ATOM     53  CA  TYR     7     -10.528  -2.058   9.134  1.00  0.00
ATOM     54  CB  TYR     7      -9.477  -2.384   8.014  1.00  0.00
ATOM     55  CG  TYR     7      -8.187  -2.807   8.669  1.00  0.00
ATOM     56  CD1 TYR     7      -7.156  -1.861   8.705  1.00  0.00
ATOM     57  CE1 TYR     7      -6.009  -2.123   9.497  1.00  0.00
ATOM     58  CZ  TYR     7      -5.961  -3.284  10.243  1.00  0.00
ATOM     59  CE2 TYR     7      -6.906  -4.315  10.162  1.00  0.00
ATOM     60  CD2 TYR     7      -8.052  -4.036   9.370  1.00  0.00
ATOM     61  C   TYR     7     -10.064  -1.063  10.148  1.00  0.00
ATOM     62  O   TYR     7     -10.050   0.128   9.913  1.00  0.00
ATOM     63  N   GLY     8      -9.574  -1.467  11.286  1.00  0.00
ATOM     64  CA  GLY     8      -9.389  -0.704  12.515  1.00  0.00
ATOM     65  C   GLY     8      -8.690  -1.604  13.530  1.00  0.00
ATOM     66  O   GLY     8      -8.860  -2.810  13.656  1.00  0.00
ATOM     67  N   GLU     9      -7.962  -0.850  14.406  1.00  0.00
ATOM     68  CA  GLU     9      -7.202  -1.432  15.527  1.00  0.00
ATOM     69  CB  GLU     9      -6.422  -0.268  16.142  1.00  0.00
ATOM     70  CG  GLU     9      -5.501  -0.699  17.313  1.00  0.00
ATOM     71  CD  GLU     9      -4.436  -1.641  16.855  1.00  0.00
ATOM     72  OE1 GLU     9      -4.018  -2.607  17.493  1.00  0.00
ATOM     73  OE2 GLU     9      -4.152  -1.495  15.644  1.00  0.00
ATOM     74  C   GLU     9      -8.153  -2.231  16.469  1.00  0.00
ATOM     75  O   GLU     9      -8.072  -3.468  16.700  1.00  0.00
ATOM     76  N   LEU    10      -9.321  -1.600  16.845  1.00  0.00
ATOM     77  CA  LEU    10     -10.383  -2.263  17.714  1.00  0.00
ATOM     78  CB  LEU    10     -11.087  -1.271  18.648  1.00  0.00
ATOM     79  CG  LEU    10     -11.976  -1.757  19.854  1.00  0.00
ATOM     80  CD1 LEU    10     -10.989  -2.320  20.869  1.00  0.00
ATOM     81  CD2 LEU    10     -12.753  -0.641  20.591  1.00  0.00
ATOM     82  C   LEU    10     -11.334  -3.228  17.039  1.00  0.00
ATOM     83  O   LEU    10     -11.856  -4.068  17.765  1.00  0.00
ATOM     84  N   GLN    11     -11.252  -3.397  15.693  1.00  0.00
ATOM     85  CA  GLN    11     -11.679  -4.618  14.993  1.00  0.00
ATOM     86  CB  GLN    11     -11.690  -4.485  13.484  1.00  0.00
ATOM     87  CG  GLN    11     -12.433  -3.251  12.922  1.00  0.00
ATOM     88  CD  GLN    11     -13.963  -3.268  13.253  1.00  0.00
ATOM     89  OE1 GLN    11     -14.614  -4.276  13.445  1.00  0.00
ATOM     90  NE2 GLN    11     -14.534  -2.038  13.238  1.00  0.00
ATOM     91  C   GLN    11     -10.697  -5.798  15.379  1.00  0.00
ATOM     92  O   GLN    11     -11.170  -6.784  15.916  1.00  0.00
ATOM     93  N   ARG    12      -9.401  -5.619  15.107  1.00  0.00
ATOM     94  CA  ARG    12      -8.366  -6.662  15.175  1.00  0.00
ATOM     95  CB  ARG    12      -7.236  -6.237  14.219  1.00  0.00
ATOM     96  CG  ARG    12      -6.188  -7.305  13.882  1.00  0.00
ATOM     97  CD  ARG    12      -4.874  -6.715  13.487  1.00  0.00
ATOM     98  NE  ARG    12      -4.091  -6.216  14.626  1.00  0.00
ATOM     99  CZ  ARG    12      -3.958  -4.969  14.998  1.00  0.00
ATOM    100  C   ARG    12      -7.821  -6.842  16.609  1.00  0.00
ATOM    101  O   ARG    12      -7.098  -7.777  16.853  1.00  0.00
ATOM    102  N   VAL    13      -8.445  -6.099  17.594  1.00  0.00
ATOM    103  CA  VAL    13      -8.210  -6.301  19.000  1.00  0.00
ATOM    104  CB  VAL    13      -7.532  -5.140  19.660  1.00  0.00
ATOM    105  CG1 VAL    13      -7.452  -5.073  21.190  1.00  0.00
ATOM    106  CG2 VAL    13      -6.116  -4.902  19.134  1.00  0.00
ATOM    107  C   VAL    13      -9.429  -6.907  19.776  1.00  0.00
ATOM    108  O   VAL    13      -9.114  -7.689  20.698  1.00  0.00
ATOM    109  N   GLN    14     -10.698  -6.532  19.559  1.00  0.00
ATOM    110  CA  GLN    14     -11.833  -6.953  20.478  1.00  0.00
ATOM    111  CB  GLN    14     -11.997  -5.898  21.551  1.00  0.00
ATOM    112  CG  GLN    14     -12.365  -6.418  22.904  1.00  0.00
ATOM    113  CD  GLN    14     -13.744  -6.999  23.072  1.00  0.00
ATOM    114  OE1 GLN    14     -14.546  -7.076  22.150  1.00  0.00
ATOM    115  NE2 GLN    14     -14.100  -7.335  24.292  1.00  0.00
ATOM    116  C   GLN    14     -13.131  -7.269  19.715  1.00  0.00
ATOM    117  O   GLN    14     -13.597  -8.388  19.806  1.00  0.00
ATOM    118  N   GLN    15     -13.628  -6.373  18.807  1.00  0.00
ATOM    119  CA  GLN    15     -14.916  -6.537  18.041  1.00  0.00
ATOM    120  CB  GLN    15     -14.978  -5.312  17.105  1.00  0.00
ATOM    121  CG  GLN    15     -16.383  -4.890  16.506  1.00  0.00
ATOM    122  CD  GLN    15     -16.967  -5.817  15.505  1.00  0.00
ATOM    123  OE1 GLN    15     -17.855  -6.581  15.851  1.00  0.00
ATOM    124  NE2 GLN    15     -16.499  -5.906  14.296  1.00  0.00
ATOM    125  C   GLN    15     -14.813  -7.893  17.241  1.00  0.00
ATOM    126  O   GLN    15     -15.758  -8.686  17.207  1.00  0.00
ATOM    127  N   ARG    16     -13.633  -8.238  16.652  1.00  0.00
ATOM    128  CA  ARG    16     -13.466  -9.506  15.896  1.00  0.00
ATOM    129  CB  ARG    16     -13.179  -9.158  14.400  1.00  0.00
ATOM    130  CG  ARG    16     -13.156 -10.274  13.292  1.00  0.00
ATOM    131  CD  ARG    16     -14.168 -11.408  13.454  1.00  0.00
ATOM    132  NE  ARG    16     -13.617 -12.461  14.311  1.00  0.00
ATOM    133  CZ  ARG    16     -14.162 -13.525  14.756  1.00  0.00
ATOM    134  C   ARG    16     -12.559 -10.427  16.633  1.00  0.00
ATOM    135  O   ARG    16     -12.109 -11.442  16.155  1.00  0.00
ATOM    136  N   LYS    17     -12.467 -10.264  17.983  1.00  0.00
ATOM    137  CA  LYS    17     -11.763 -11.166  18.857  1.00  0.00
ATOM    138  CB  LYS    17     -10.501 -10.406  19.323  1.00  0.00
ATOM    139  CG  LYS    17      -9.390 -11.307  19.865  1.00  0.00
ATOM    140  CD  LYS    17      -7.983 -10.752  20.146  1.00  0.00
ATOM    141  CE  LYS    17      -7.495 -10.593  21.601  1.00  0.00
ATOM    142  NZ  LYS    17      -8.264  -9.611  22.411  1.00  0.00
ATOM    143  C   LYS    17     -12.767 -11.868  19.886  1.00  0.00
ATOM    144  O   LYS    17     -13.360 -12.847  19.524  1.00  0.00
ATOM    145  N   GLU    18     -12.850 -11.380  21.122  1.00  0.00
ATOM    146  CA  GLU    18     -13.777 -11.861  22.137  1.00  0.00
ATOM    147  CB  GLU    18     -13.550 -11.003  23.512  1.00  0.00
ATOM    148  CG  GLU    18     -12.268 -11.578  24.207  1.00  0.00
ATOM    149  CD  GLU    18     -10.913 -11.047  23.602  1.00  0.00
ATOM    150  OE1 GLU    18     -10.866  -9.940  22.954  1.00  0.00
ATOM    151  OE2 GLU    18      -9.871 -11.765  23.737  1.00  0.00
ATOM    152  C   GLU    18     -15.308 -11.728  21.737  1.00  0.00
ATOM    153  O   GLU    18     -16.010 -12.730  21.770  1.00  0.00
ATOM    154  N   SER    19     -15.716 -10.569  21.145  1.00  0.00
ATOM    155  CA  SER    19     -17.086 -10.165  20.832  1.00  0.00
ATOM    156  CB  SER    19     -17.300  -8.673  20.869  1.00  0.00
ATOM    157  OG  SER    19     -16.923  -8.040  22.129  1.00  0.00
ATOM    158  C   SER    19     -17.746 -10.743  19.563  1.00  0.00
ATOM    159  O   SER    19     -18.793 -10.304  19.088  1.00  0.00
ATOM    160  N   LYS    20     -17.011 -11.772  19.077  1.00  0.00
ATOM    161  CA  LYS    20     -17.310 -12.485  17.895  1.00  0.00
ATOM    162  CB  LYS    20     -16.937 -11.734  16.637  1.00  0.00
ATOM    163  CG  LYS    20     -17.884 -11.835  15.377  1.00  0.00
ATOM    164  CD  LYS    20     -19.232 -11.128  15.488  1.00  0.00
ATOM    165  CE  LYS    20     -19.378  -9.604  15.374  1.00  0.00
ATOM    166  NZ  LYS    20     -18.778  -8.936  16.546  1.00  0.00
ATOM    167  C   LYS    20     -16.702 -13.896  17.966  1.00  0.00
ATOM    168  O   LYS    20     -16.619 -14.570  16.939  1.00  0.00
ATOM    169  N   LYS    21     -16.321 -14.360  19.144  1.00  0.00
ATOM    170  CA  LYS    21     -15.629 -15.634  19.531  1.00  0.00
ATOM    171  CB  LYS    21     -16.623 -16.774  19.328  1.00  0.00
ATOM    172  CG  LYS    21     -16.423 -18.081  20.171  1.00  0.00
ATOM    173  CD  LYS    21     -15.193 -18.904  19.832  1.00  0.00
ATOM    174  CE  LYS    21     -14.822 -20.042  20.856  1.00  0.00
ATOM    175  NZ  LYS    21     -13.566 -20.649  20.371  1.00  0.00
ATOM    176  C   LYS    21     -14.279 -15.881  18.888  1.00  0.00
ATOM    177  O   LYS    21     -14.259 -16.040  17.648  1.00  0.00
ATOM    178  N   PRO    22     -13.187 -15.977  19.660  1.00  0.00
ATOM    179  CD  PRO    22     -13.208 -15.839  21.098  1.00  0.00
ATOM    180  CG  PRO    22     -11.787 -15.739  21.540  1.00  0.00
ATOM    181  CB  PRO    22     -10.924 -15.594  20.285  1.00  0.00
ATOM    182  CA  PRO    22     -11.830 -16.116  19.128  1.00  0.00
ATOM    183  C   PRO    22     -11.500 -17.463  18.613  1.00  0.00
ATOM    184  O   PRO    22     -11.930 -18.417  19.221  1.00  0.00
ATOM    185  N   PRO    23     -10.573 -17.599  17.668  1.00  0.00
ATOM    186  CD  PRO    23      -9.837 -16.570  16.923  1.00  0.00
ATOM    187  CG  PRO    23      -8.589 -17.165  16.396  1.00  0.00
ATOM    188  CB  PRO    23      -9.062 -18.648  16.260  1.00  0.00
ATOM    189  CA  PRO    23     -10.000 -18.895  17.373  1.00  0.00
ATOM    190  C   PRO    23      -9.245 -19.496  18.562  1.00  0.00
ATOM    191  O   PRO    23      -8.566 -18.839  19.413  1.00  0.00
ATOM    192  N   MET    24      -9.458 -20.787  18.842  1.00  0.00
ATOM    193  CA  MET    24      -9.019 -21.422  20.123  1.00  0.00
ATOM    194  CB  MET    24      -7.450 -21.556  20.281  1.00  0.00
ATOM    195  CG  MET    24      -7.127 -22.783  21.111  1.00  0.00
ATOM    196  SD  MET    24      -7.565 -22.718  22.869  1.00  0.00
ATOM    197  CE  MET    24      -6.696 -24.166  23.527  1.00  0.00
ATOM    198  C   MET    24      -9.735 -20.775  21.305  1.00  0.00
ATOM    199  O   MET    24     -10.959 -20.596  21.294  1.00  0.00
ATOM    200  N   ILE    25      -9.084 -20.213  22.353  1.00  0.00
ATOM    201  CA  ILE    25      -9.548 -19.129  23.259  1.00  0.00
ATOM    202  CB  ILE    25     -10.180 -19.652  24.585  1.00  0.00
ATOM    203  CG2 ILE    25      -9.140 -20.350  25.504  1.00  0.00
ATOM    204  CG1 ILE    25     -11.068 -18.686  25.420  1.00  0.00
ATOM    205  CD1 ILE    25     -12.237 -18.105  24.644  1.00  0.00
ATOM    206  C   ILE    25      -8.323 -18.125  23.486  1.00  0.00
ATOM    207  O   ILE    25      -7.206 -18.552  23.712  1.00  0.00
ATOM    208  N   THR    26      -8.556 -16.811  23.551  1.00  0.00
ATOM    209  CA  THR    26      -7.564 -15.834  23.988  1.00  0.00
ATOM    210  CB  THR    26      -7.934 -14.482  23.419  1.00  0.00
ATOM    211  CG2 THR    26      -7.374 -14.348  21.955  1.00  0.00
ATOM    212  OG1 THR    26      -9.329 -14.305  23.481  1.00  0.00
ATOM    213  C   THR    26      -7.366 -15.647  25.523  1.00  0.00
ATOM    214  O   THR    26      -6.261 -15.362  25.998  1.00  0.00
ATOM    215  N   ILE    27      -8.449 -15.738  26.294  1.00  0.00
ATOM    216  CA  ILE    27      -8.481 -15.654  27.776  1.00  0.00
ATOM    217  CB  ILE    27      -9.858 -16.095  28.350  1.00  0.00
ATOM    218  CG2 ILE    27     -10.069 -16.125  29.819  1.00  0.00
ATOM    219  CG1 ILE    27     -11.056 -15.321  27.643  1.00  0.00
ATOM    220  CD1 ILE    27     -10.869 -13.737  27.729  1.00  0.00
ATOM    221  C   ILE    27      -7.329 -16.350  28.443  1.00  0.00
ATOM    222  O   ILE    27      -7.081 -17.556  28.284  1.00  0.00
ATOM    223  N   ARG    28      -6.690 -15.574  29.319  1.00  0.00
ATOM    224  CA  ARG    28      -5.553 -15.878  30.214  1.00  0.00
ATOM    225  CB  ARG    28      -4.223 -15.535  29.514  1.00  0.00
ATOM    226  CG  ARG    28      -3.285 -16.733  29.350  1.00  0.00
ATOM    227  CD  ARG    28      -3.110 -17.289  27.927  1.00  0.00
ATOM    228  NE  ARG    28      -4.319 -17.953  27.568  1.00  0.00
ATOM    229  CZ  ARG    28      -4.569 -18.361  26.318  1.00  0.00
ATOM    230  C   ARG    28      -5.665 -15.269  31.630  1.00  0.00
ATOM    231  O   ARG    28      -6.393 -14.305  31.950  1.00  0.00
ATOM    232  OXT ARG    28      -5.083 -15.788  32.580  1.00  0.00
TER
END
