# Supplementary material for: In silico approaches for predicting the half-life of natural and modified peptides in blood
Source: PLoS One. 2018 Jun 1;13(6):e0196829. doi: 10.1371/journal.pone.0196829 (PMC5983457; doi:10.1371/journal.pone.0196829)
Supplement: S3 File — (ZIP) [file pone.0196829.s009.zip › 3may2018_261_pdb_files/2144.pdb]

PFRMAT TS
TARGET pa2144
AUTHOR Raghava-GPS-serv
METHOD PEPSTR
MODEL  1  REFINED
PARENT N/A
ATOM      1  N   PHE     1     -23.420  -8.488   3.390  1.00  0.00
ATOM      2  CA  PHE     1     -23.025  -7.595   4.472  1.00  0.00
ATOM      3  CB  PHE     1     -23.547  -7.907   5.922  1.00  0.00
ATOM      4  CG  PHE     1     -22.965  -9.164   6.487  1.00  0.00
ATOM      5  CD1 PHE     1     -21.761  -9.109   7.241  1.00  0.00
ATOM      6  CE1 PHE     1     -21.325 -10.278   7.886  1.00  0.00
ATOM      7  CZ  PHE     1     -21.974 -11.488   7.610  1.00  0.00
ATOM      8  CE2 PHE     1     -23.088 -11.555   6.818  1.00  0.00
ATOM      9  CD2 PHE     1     -23.636 -10.359   6.266  1.00  0.00
ATOM     10  C   PHE     1     -21.553  -7.232   4.465  1.00  0.00
ATOM     11  O   PHE     1     -21.122  -6.324   5.203  1.00  0.00
ATOM     12  N   VAL     2     -20.669  -8.094   3.869  1.00  0.00
ATOM     13  CA  VAL     2     -19.167  -8.092   4.023  1.00  0.00
ATOM     14  CB  VAL     2     -18.638  -9.444   3.514  1.00  0.00
ATOM     15  CG1 VAL     2     -17.114  -9.594   3.781  1.00  0.00
ATOM     16  CG2 VAL     2     -19.455 -10.674   4.056  1.00  0.00
ATOM     17  C   VAL     2     -18.507  -6.922   3.323  1.00  0.00
ATOM     18  O   VAL     2     -18.550  -6.812   2.128  1.00  0.00
ATOM     19  N   PRO     3     -17.701  -6.063   4.019  1.00  0.00
ATOM     20  CD  PRO     3     -17.481  -6.175   5.444  1.00  0.00
ATOM     21  CG  PRO     3     -16.578  -4.950   5.814  1.00  0.00
ATOM     22  CB  PRO     3     -16.690  -4.014   4.652  1.00  0.00
ATOM     23  CA  PRO     3     -17.018  -4.854   3.462  1.00  0.00
ATOM     24  C   PRO     3     -15.771  -5.246   2.727  1.00  0.00
ATOM     25  O   PRO     3     -14.644  -4.941   3.078  1.00  0.00
ATOM     26  N   ILE     4     -15.923  -5.884   1.542  1.00  0.00
ATOM     27  CA  ILE     4     -14.859  -6.089   0.466  1.00  0.00
ATOM     28  CB  ILE     4     -15.277  -7.380  -0.372  1.00  0.00
ATOM     29  CG2 ILE     4     -16.789  -7.466  -0.791  1.00  0.00
ATOM     30  CG1 ILE     4     -14.333  -7.815  -1.548  1.00  0.00
ATOM     31  CD1 ILE     4     -12.897  -7.671  -1.177  1.00  0.00
ATOM     32  C   ILE     4     -14.740  -4.780  -0.320  1.00  0.00
ATOM     33  O   ILE     4     -15.237  -4.654  -1.444  1.00  0.00
ATOM     34  N   PHE     5     -14.154  -3.791   0.339  1.00  0.00
ATOM     35  CA  PHE     5     -14.250  -2.372  -0.178  1.00  0.00
ATOM     36  CB  PHE     5     -14.127  -1.350   0.942  1.00  0.00
ATOM     37  CG  PHE     5     -14.168   0.140   0.628  1.00  0.00
ATOM     38  CD1 PHE     5     -12.969   0.867   0.426  1.00  0.00
ATOM     39  CE1 PHE     5     -13.063   2.180  -0.023  1.00  0.00
ATOM     40  CZ  PHE     5     -14.358   2.746  -0.317  1.00  0.00
ATOM     41  CE2 PHE     5     -15.514   2.011  -0.099  1.00  0.00
ATOM     42  CD2 PHE     5     -15.384   0.698   0.285  1.00  0.00
ATOM     43  C   PHE     5     -13.150  -2.216  -1.282  1.00  0.00
ATOM     44  O   PHE     5     -12.149  -1.531  -1.120  1.00  0.00
ATOM     45  N   THR     6     -13.408  -2.726  -2.527  1.00  0.00
ATOM     46  CA  THR     6     -12.571  -2.856  -3.767  1.00  0.00
ATOM     47  CB  THR     6     -12.292  -1.478  -4.392  1.00  0.00
ATOM     48  CG2 THR     6     -13.559  -0.692  -4.621  1.00  0.00
ATOM     49  OG1 THR     6     -11.456  -0.702  -3.586  1.00  0.00
ATOM     50  C   THR     6     -11.342  -3.728  -3.553  1.00  0.00
ATOM     51  O   THR     6     -11.174  -4.325  -2.519  1.00  0.00
ATOM     52  N   TYR     7     -10.380  -3.689  -4.510  1.00  0.00
ATOM     53  CA  TYR     7      -9.017  -4.250  -4.398  1.00  0.00
ATOM     54  CB  TYR     7      -8.265  -4.214  -5.767  1.00  0.00
ATOM     55  CG  TYR     7      -6.832  -4.731  -5.698  1.00  0.00
ATOM     56  CD1 TYR     7      -5.674  -3.917  -5.845  1.00  0.00
ATOM     57  CE1 TYR     7      -4.334  -4.438  -5.854  1.00  0.00
ATOM     58  CZ  TYR     7      -4.155  -5.826  -5.725  1.00  0.00
ATOM     59  CE2 TYR     7      -5.284  -6.652  -5.785  1.00  0.00
ATOM     60  CD2 TYR     7      -6.565  -6.094  -5.739  1.00  0.00
ATOM     61  C   TYR     7      -8.135  -3.817  -3.226  1.00  0.00
ATOM     62  O   TYR     7      -7.229  -4.569  -2.745  1.00  0.00
ATOM     63  N   GLY     8      -8.471  -2.664  -2.555  1.00  0.00
ATOM     64  CA  GLY     8      -7.870  -2.124  -1.344  1.00  0.00
ATOM     65  C   GLY     8      -8.022  -3.035  -0.089  1.00  0.00
ATOM     66  O   GLY     8      -7.180  -3.098   0.724  1.00  0.00
ATOM     67  N   GLU     9      -9.177  -3.815  -0.105  1.00  0.00
ATOM     68  CA  GLU     9      -9.437  -4.748   0.991  1.00  0.00
ATOM     69  CB  GLU     9     -10.895  -4.729   1.503  1.00  0.00
ATOM     70  CG  GLU     9     -11.323  -3.648   2.521  1.00  0.00
ATOM     71  CD  GLU     9     -10.686  -3.851   3.895  1.00  0.00
ATOM     72  OE1 GLU     9     -10.473  -4.961   4.382  1.00  0.00
ATOM     73  OE2 GLU     9     -10.359  -2.824   4.498  1.00  0.00
ATOM     74  C   GLU     9      -9.039  -6.169   0.516  1.00  0.00
ATOM     75  O   GLU     9      -8.384  -6.886   1.294  1.00  0.00
ATOM     76  N   LEU    10      -9.278  -6.565  -0.727  1.00  0.00
ATOM     77  CA  LEU    10      -8.988  -7.886  -1.327  1.00  0.00
ATOM     78  CB  LEU    10      -9.317  -7.898  -2.801  1.00  0.00
ATOM     79  CG  LEU    10      -9.177  -9.301  -3.484  1.00  0.00
ATOM     80  CD1 LEU    10     -10.219 -10.275  -2.894  1.00  0.00
ATOM     81  CD2 LEU    10      -9.593  -9.146  -4.986  1.00  0.00
ATOM     82  C   LEU    10      -7.508  -8.436  -1.133  1.00  0.00
ATOM     83  O   LEU    10      -7.437  -9.518  -0.551  1.00  0.00
ATOM     84  N   GLN    11      -6.465  -7.596  -1.410  1.00  0.00
ATOM     85  CA  GLN    11      -5.025  -7.948  -1.201  1.00  0.00
ATOM     86  CB  GLN    11      -4.221  -6.880  -1.984  1.00  0.00
ATOM     87  CG  GLN    11      -2.789  -7.244  -2.266  1.00  0.00
ATOM     88  CD  GLN    11      -2.672  -8.669  -2.792  1.00  0.00
ATOM     89  OE1 GLN    11      -2.623  -9.645  -2.019  1.00  0.00
ATOM     90  NE2 GLN    11      -2.745  -8.888  -4.076  1.00  0.00
ATOM     91  C   GLN    11      -4.771  -7.974   0.315  1.00  0.00
ATOM     92  O   GLN    11      -3.655  -8.263   0.663  1.00  0.00
ATOM     93  N   ARG    12      -5.696  -7.721   1.218  1.00  0.00
ATOM     94  CA  ARG    12      -5.473  -7.628   2.689  1.00  0.00
ATOM     95  CB  ARG    12      -5.623  -6.118   3.027  1.00  0.00
ATOM     96  CG  ARG    12      -5.339  -5.750   4.491  1.00  0.00
ATOM     97  CD  ARG    12      -5.085  -4.207   4.664  1.00  0.00
ATOM     98  NE  ARG    12      -6.035  -3.365   3.897  1.00  0.00
ATOM     99  CZ  ARG    12      -7.220  -2.940   4.279  1.00  0.00
ATOM    100  C   ARG    12      -6.302  -8.640   3.481  1.00  0.00
ATOM    101  O   ARG    12      -5.885  -9.774   3.757  1.00  0.00
ATOM    102  N   LYS    13      -7.568  -8.293   3.759  1.00  0.00
ATOM    103  CA  LYS    13      -8.459  -9.004   4.728  1.00  0.00
ATOM    104  CB  LYS    13      -9.626  -8.066   4.949  1.00  0.00
ATOM    105  CG  LYS    13     -10.836  -8.745   5.666  1.00  0.00
ATOM    106  CD  LYS    13     -11.802  -7.721   6.310  1.00  0.00
ATOM    107  CE  LYS    13     -13.021  -7.266   5.458  1.00  0.00
ATOM    108  NZ  LYS    13     -12.534  -6.813   4.072  1.00  0.00
ATOM    109  C   LYS    13      -8.980 -10.350   4.165  1.00  0.00
ATOM    110  O   LYS    13      -8.818 -11.397   4.699  1.00  0.00
ATOM    111  N   GLU    14      -9.757 -10.389   3.141  1.00  0.00
ATOM    112  CA  GLU    14     -10.234 -11.535   2.354  1.00  0.00
ATOM    113  CB  GLU    14     -11.094 -11.090   1.098  1.00  0.00
ATOM    114  CG  GLU    14     -12.544 -10.665   1.392  1.00  0.00
ATOM    115  CD  GLU    14     -12.681  -9.246   1.987  1.00  0.00
ATOM    116  OE1 GLU    14     -13.698  -8.866   2.597  1.00  0.00
ATOM    117  OE2 GLU    14     -11.623  -8.630   2.197  1.00  0.00
ATOM    118  C   GLU    14      -8.991 -12.456   2.035  1.00  0.00
ATOM    119  O   GLU    14      -9.082 -13.656   2.255  1.00  0.00
ATOM    120  N   SER    15      -7.824 -11.946   1.550  1.00  0.00
ATOM    121  CA  SER    15      -6.555 -12.650   1.359  1.00  0.00
ATOM    122  CB  SER    15      -5.747 -11.777   0.405  1.00  0.00
ATOM    123  OG  SER    15      -4.428 -12.423   0.096  1.00  0.00
ATOM    124  C   SER    15      -5.744 -12.901   2.667  1.00  0.00
ATOM    125  O   SER    15      -4.540 -13.154   2.704  1.00  0.00
ATOM    126  N   LYS    16      -6.563 -13.077   3.744  1.00  0.00
ATOM    127  CA  LYS    16      -6.247 -13.461   5.086  1.00  0.00
ATOM    128  CB  LYS    16      -5.841 -14.964   4.974  1.00  0.00
ATOM    129  CG  LYS    16      -7.099 -15.846   4.769  1.00  0.00
ATOM    130  CD  LYS    16      -6.628 -17.182   4.158  1.00  0.00
ATOM    131  CE  LYS    16      -5.785 -18.073   5.096  1.00  0.00
ATOM    132  NZ  LYS    16      -6.465 -18.279   6.385  1.00  0.00
ATOM    133  C   LYS    16      -5.259 -12.727   5.958  1.00  0.00
ATOM    134  O   LYS    16      -5.066 -13.083   7.176  1.00  0.00
ATOM    135  N   LYS    17      -4.463 -11.830   5.399  1.00  0.00
ATOM    136  CA  LYS    17      -3.167 -11.327   5.907  1.00  0.00
ATOM    137  CB  LYS    17      -2.408 -10.533   4.879  1.00  0.00
ATOM    138  CG  LYS    17      -2.103 -11.190   3.570  1.00  0.00
ATOM    139  CD  LYS    17      -1.327 -10.113   2.747  1.00  0.00
ATOM    140  CE  LYS    17      -1.071 -10.760   1.290  1.00  0.00
ATOM    141  NZ  LYS    17      -2.300 -10.642   0.467  1.00  0.00
ATOM    142  C   LYS    17      -3.075 -10.602   7.262  1.00  0.00
ATOM    143  O   LYS    17      -2.099 -10.845   7.966  1.00  0.00
ATOM    144  N   PRO    18      -4.027  -9.715   7.608  1.00  0.00
ATOM    145  CD  PRO    18      -5.349  -9.464   7.072  1.00  0.00
ATOM    146  CG  PRO    18      -5.899  -8.337   7.899  1.00  0.00
ATOM    147  CB  PRO    18      -4.638  -7.567   8.341  1.00  0.00
ATOM    148  CA  PRO    18      -3.755  -8.783   8.673  1.00  0.00
ATOM    149  C   PRO    18      -3.764  -9.356  10.129  1.00  0.00
ATOM    150  O   PRO    18      -3.728  -8.514  11.025  1.00  0.00
ATOM    151  N   ALA    19      -3.929 -10.645  10.348  1.00  0.00
ATOM    152  CA  ALA    19      -3.942 -11.194  11.725  1.00  0.00
ATOM    153  CB  ALA    19      -5.269 -10.971  12.400  1.00  0.00
ATOM    154  C   ALA    19      -3.666 -12.735  11.854  1.00  0.00
ATOM    155  O   ALA    19      -3.391 -13.335  10.798  1.00  0.00
ATOM    156  N   LYS    20      -3.847 -13.380  12.990  1.00  0.00
ATOM    157  CA  LYS    20      -3.958 -14.888  13.120  1.00  0.00
ATOM    158  CB  LYS    20      -4.143 -15.254  14.589  1.00  0.00
ATOM    159  CG  LYS    20      -3.515 -16.637  14.984  1.00  0.00
ATOM    160  CD  LYS    20      -4.415 -17.959  14.781  1.00  0.00
ATOM    161  CE  LYS    20      -3.717 -19.064  15.626  1.00  0.00
ATOM    162  NZ  LYS    20      -3.917 -20.415  15.017  1.00  0.00
ATOM    163  C   LYS    20      -5.027 -15.514  12.151  1.00  0.00
ATOM    164  O   LYS    20      -4.974 -16.684  11.851  1.00  0.00
ATOM    165  N   LEU    21      -5.812 -14.693  11.497  1.00  0.00
ATOM    166  CA  LEU    21      -6.700 -15.008  10.387  1.00  0.00
ATOM    167  CB  LEU    21      -7.491 -13.711   9.968  1.00  0.00
ATOM    168  CG  LEU    21      -8.246 -13.735   8.600  1.00  0.00
ATOM    169  CD1 LEU    21      -9.408 -14.679   8.578  1.00  0.00
ATOM    170  CD2 LEU    21      -8.737 -12.365   8.181  1.00  0.00
ATOM    171  C   LEU    21      -5.877 -15.681   9.258  1.00  0.00
ATOM    172  O   LEU    21      -6.489 -16.527   8.583  1.00  0.00
ATOM    173  N   ALA    22      -4.590 -15.431   9.092  1.00  0.00
ATOM    174  CA  ALA    22      -3.673 -16.276   8.258  1.00  0.00
ATOM    175  CB  ALA    22      -2.251 -15.654   8.239  1.00  0.00
ATOM    176  C   ALA    22      -3.662 -17.787   8.686  1.00  0.00
ATOM    177  O   ALA    22      -3.959 -18.617   7.815  1.00  0.00
ATOM    178  N   ALA    23      -3.491 -18.086   9.981  1.00  0.00
ATOM    179  CA  ALA    23      -3.195 -19.483  10.508  1.00  0.00
ATOM    180  CB  ALA    23      -1.918 -19.434  11.422  1.00  0.00
ATOM    181  C   ALA    23      -4.517 -20.021  11.138  1.00  0.00
ATOM    182  O   ALA    23      -4.502 -20.453  12.299  1.00  0.00
ATOM    183  N   LEU    24      -5.605 -19.899  10.395  1.00  0.00
ATOM    184  CA  LEU    24      -6.970 -20.154  10.892  1.00  0.00
ATOM    185  CB  LEU    24      -7.395 -18.812  11.521  1.00  0.00
ATOM    186  CG  LEU    24      -8.839 -18.797  11.778  1.00  0.00
ATOM    187  CD1 LEU    24      -9.379 -19.701  12.948  1.00  0.00
ATOM    188  CD2 LEU    24      -9.364 -17.444  12.116  1.00  0.00
ATOM    189  C   LEU    24      -7.809 -20.644   9.707  1.00  0.00
ATOM    190  O   LEU    24      -7.521 -20.254   8.588  1.00  0.00
ATOM    191  N   LYS    25      -8.767 -21.525   9.898  1.00  0.00
ATOM    192  CA  LYS    25      -9.618 -22.120   8.834  1.00  0.00
ATOM    193  CB  LYS    25     -10.197 -23.524   9.287  1.00  0.00
ATOM    194  CG  LYS    25     -10.701 -24.527   8.236  1.00  0.00
ATOM    195  CD  LYS    25     -11.636 -25.581   8.919  1.00  0.00
ATOM    196  CE  LYS    25     -13.002 -25.082   9.376  1.00  0.00
ATOM    197  NZ  LYS    25     -13.524 -23.937   8.580  1.00  0.00
ATOM    198  C   LYS    25     -10.751 -21.239   8.318  1.00  0.00
ATOM    199  O   LYS    25     -11.907 -21.648   8.313  1.00  0.00
ATOM    200  N   ALA    26     -10.417 -20.006   7.914  1.00  0.00
ATOM    201  CA  ALA    26     -11.267 -19.009   7.260  1.00  0.00
ATOM    202  CB  ALA    26     -12.154 -18.124   8.310  1.00  0.00
ATOM    203  C   ALA    26     -10.504 -17.955   6.409  1.00  0.00
ATOM    204  O   ALA    26      -9.299 -18.144   6.154  1.00  0.00
ATOM    205  OXT ALA    26     -11.093 -16.979   5.949  1.00  0.00
TER
END
