# Supplementary material for: In silico approaches for predicting the half-life of natural and modified peptides in blood
Source: PLoS One. 2018 Jun 1;13(6):e0196829. doi: 10.1371/journal.pone.0196829 (PMC5983457; doi:10.1371/journal.pone.0196829)
Supplement: S3 File — (ZIP) [file pone.0196829.s009.zip › 3may2018_261_pdb_files/2145.pdb]

PFRMAT TS
TARGET pa2145
AUTHOR Raghava-GPS-serv
METHOD PEPSTR
MODEL  1  REFINED
PARENT N/A
ATOM      1  N   PHE     1      -5.642 -26.086  17.836  1.00  0.00
ATOM      2  CA  PHE     1      -6.214 -25.034  18.709  1.00  0.00
ATOM      3  CB  PHE     1      -5.197 -24.292  19.554  1.00  0.00
ATOM      4  CG  PHE     1      -4.251 -23.449  18.835  1.00  0.00
ATOM      5  CD1 PHE     1      -3.107 -23.993  18.211  1.00  0.00
ATOM      6  CE1 PHE     1      -2.273 -23.112  17.461  1.00  0.00
ATOM      7  CZ  PHE     1      -2.518 -21.743  17.326  1.00  0.00
ATOM      8  CE2 PHE     1      -3.670 -21.212  17.959  1.00  0.00
ATOM      9  CD2 PHE     1      -4.520 -22.087  18.647  1.00  0.00
ATOM     10  C   PHE     1      -7.326 -24.185  18.110  1.00  0.00
ATOM     11  O   PHE     1      -7.612 -23.087  18.531  1.00  0.00
ATOM     12  N   VAL     2      -7.981 -24.719  17.093  1.00  0.00
ATOM     13  CA  VAL     2      -9.195 -24.286  16.332  1.00  0.00
ATOM     14  CB  VAL     2      -9.397 -24.931  14.955  1.00  0.00
ATOM     15  CG1 VAL     2      -8.545 -24.231  13.895  1.00  0.00
ATOM     16  CG2 VAL     2      -9.253 -26.483  15.076  1.00  0.00
ATOM     17  C   VAL     2     -10.442 -24.213  17.186  1.00  0.00
ATOM     18  O   VAL     2     -10.779 -25.247  17.763  1.00  0.00
ATOM     19  N   PRO     3     -11.246 -23.139  17.107  1.00  0.00
ATOM     20  CD  PRO     3     -10.999 -21.910  16.416  1.00  0.00
ATOM     21  CG  PRO     3     -12.320 -21.077  16.487  1.00  0.00
ATOM     22  CB  PRO     3     -12.953 -21.567  17.789  1.00  0.00
ATOM     23  CA  PRO     3     -12.462 -23.008  17.924  1.00  0.00
ATOM     24  C   PRO     3     -13.587 -23.932  17.559  1.00  0.00
ATOM     25  O   PRO     3     -14.024 -23.977  16.396  1.00  0.00
ATOM     26  N   ILE     4     -14.125 -24.660  18.492  1.00  0.00
ATOM     27  CA  ILE     4     -15.091 -25.801  18.361  1.00  0.00
ATOM     28  CB  ILE     4     -14.251 -27.136  18.296  1.00  0.00
ATOM     29  CG2 ILE     4     -13.123 -27.211  19.344  1.00  0.00
ATOM     30  CG1 ILE     4     -14.990 -28.514  18.119  1.00  0.00
ATOM     31  CD1 ILE     4     -15.777 -28.615  16.781  1.00  0.00
ATOM     32  C   ILE     4     -15.991 -25.750  19.577  1.00  0.00
ATOM     33  O   ILE     4     -15.701 -25.353  20.690  1.00  0.00
ATOM     34  N   PHE     5     -17.100 -26.426  19.450  1.00  0.00
ATOM     35  CA  PHE     5     -18.153 -26.675  20.408  1.00  0.00
ATOM     36  CB  PHE     5     -19.366 -25.843  20.064  1.00  0.00
ATOM     37  CG  PHE     5     -20.439 -26.007  21.057  1.00  0.00
ATOM     38  CD1 PHE     5     -21.692 -26.647  20.718  1.00  0.00
ATOM     39  CE1 PHE     5     -22.747 -26.564  21.628  1.00  0.00
ATOM     40  CZ  PHE     5     -22.507 -25.955  22.861  1.00  0.00
ATOM     41  CE2 PHE     5     -21.272 -25.363  23.238  1.00  0.00
ATOM     42  CD2 PHE     5     -20.225 -25.427  22.304  1.00  0.00
ATOM     43  C   PHE     5     -18.360 -28.233  20.459  1.00  0.00
ATOM     44  O   PHE     5     -17.947 -28.940  19.564  1.00  0.00
ATOM     45  N   THR     6     -18.968 -28.790  21.493  1.00  0.00
ATOM     46  CA  THR     6     -18.906 -30.199  21.894  1.00  0.00
ATOM     47  CB  THR     6     -19.499 -30.467  23.311  1.00  0.00
ATOM     48  CG2 THR     6     -18.586 -29.850  24.271  1.00  0.00
ATOM     49  OG1 THR     6     -20.805 -29.917  23.266  1.00  0.00
ATOM     50  C   THR     6     -19.769 -31.061  20.881  1.00  0.00
ATOM     51  O   THR     6     -19.324 -32.012  20.269  1.00  0.00
ATOM     52  N   TYR     7     -20.951 -30.560  20.383  1.00  0.00
ATOM     53  CA  TYR     7     -21.505 -30.853  19.028  1.00  0.00
ATOM     54  CB  TYR     7     -22.998 -30.756  19.037  1.00  0.00
ATOM     55  CG  TYR     7     -23.663 -30.430  17.716  1.00  0.00
ATOM     56  CD1 TYR     7     -24.359 -29.225  17.625  1.00  0.00
ATOM     57  CE1 TYR     7     -24.993 -28.910  16.423  1.00  0.00
ATOM     58  CZ  TYR     7     -24.774 -29.667  15.208  1.00  0.00
ATOM     59  CE2 TYR     7     -24.070 -30.893  15.335  1.00  0.00
ATOM     60  CD2 TYR     7     -23.658 -31.320  16.603  1.00  0.00
ATOM     61  C   TYR     7     -20.825 -29.858  17.976  1.00  0.00
ATOM     62  O   TYR     7     -20.602 -28.680  18.287  1.00  0.00
ATOM     63  N   GLY     8     -20.452 -30.374  16.804  1.00  0.00
ATOM     64  CA  GLY     8     -19.456 -29.776  15.831  1.00  0.00
ATOM     65  C   GLY     8     -19.589 -28.293  15.361  1.00  0.00
ATOM     66  O   GLY     8     -18.872 -27.819  14.491  1.00  0.00
ATOM     67  N   GLU     9     -20.582 -27.548  15.901  1.00  0.00
ATOM     68  CA  GLU     9     -21.300 -26.555  15.093  1.00  0.00
ATOM     69  CB  GLU     9     -22.624 -26.119  15.742  1.00  0.00
ATOM     70  CG  GLU     9     -23.630 -25.419  14.833  1.00  0.00
ATOM     71  CD  GLU     9     -24.161 -26.327  13.649  1.00  0.00
ATOM     72  OE1 GLU     9     -25.285 -26.858  13.808  1.00  0.00
ATOM     73  OE2 GLU     9     -23.445 -26.627  12.679  1.00  0.00
ATOM     74  C   GLU     9     -20.435 -25.356  14.767  1.00  0.00
ATOM     75  O   GLU     9     -20.428 -24.879  13.660  1.00  0.00
ATOM     76  N   LEU    10     -19.712 -24.859  15.760  1.00  0.00
ATOM     77  CA  LEU    10     -18.953 -23.623  15.631  1.00  0.00
ATOM     78  CB  LEU    10     -18.299 -23.408  17.051  1.00  0.00
ATOM     79  CG  LEU    10     -17.325 -22.174  17.099  1.00  0.00
ATOM     80  CD1 LEU    10     -17.966 -20.886  16.630  1.00  0.00
ATOM     81  CD2 LEU    10     -16.922 -22.121  18.622  1.00  0.00
ATOM     82  C   LEU    10     -17.842 -23.704  14.569  1.00  0.00
ATOM     83  O   LEU    10     -17.597 -22.753  13.856  1.00  0.00
ATOM     84  N   GLN    11     -17.262 -24.871  14.451  1.00  0.00
ATOM     85  CA  GLN    11     -16.400 -25.190  13.288  1.00  0.00
ATOM     86  CB  GLN    11     -15.500 -26.329  13.757  1.00  0.00
ATOM     87  CG  GLN    11     -14.368 -26.586  12.793  1.00  0.00
ATOM     88  CD  GLN    11     -13.578 -25.280  12.449  1.00  0.00
ATOM     89  OE1 GLN    11     -13.404 -24.893  11.274  1.00  0.00
ATOM     90  NE2 GLN    11     -12.990 -24.560  13.387  1.00  0.00
ATOM     91  C   GLN    11     -17.149 -25.532  11.963  1.00  0.00
ATOM     92  O   GLN    11     -16.703 -25.153  10.898  1.00  0.00
ATOM     93  N   ARG    12     -18.344 -26.190  11.996  1.00  0.00
ATOM     94  CA  ARG    12     -19.224 -26.390  10.776  1.00  0.00
ATOM     95  CB  ARG    12     -20.350 -27.363  11.128  1.00  0.00
ATOM     96  CG  ARG    12     -21.353 -27.797  10.163  1.00  0.00
ATOM     97  CD  ARG    12     -22.380 -28.845  10.684  1.00  0.00
ATOM     98  NE  ARG    12     -23.522 -28.932   9.761  1.00  0.00
ATOM     99  CZ  ARG    12     -24.768 -28.596   9.970  1.00  0.00
ATOM    100  C   ARG    12     -19.687 -25.000  10.319  1.00  0.00
ATOM    101  O   ARG    12     -19.517 -24.769   9.131  1.00  0.00
ATOM    102  N   VAL    13     -19.977 -24.021  11.099  1.00  0.00
ATOM    103  CA  VAL    13     -20.164 -22.650  10.715  1.00  0.00
ATOM    104  CB  VAL    13     -20.530 -21.748  11.852  1.00  0.00
ATOM    105  CG1 VAL    13     -20.347 -20.250  11.426  1.00  0.00
ATOM    106  CG2 VAL    13     -22.020 -22.052  12.307  1.00  0.00
ATOM    107  C   VAL    13     -18.971 -22.077   9.942  1.00  0.00
ATOM    108  O   VAL    13     -19.127 -21.413   8.881  1.00  0.00
ATOM    109  N   GLN    14     -17.743 -22.289  10.486  1.00  0.00
ATOM    110  CA  GLN    14     -16.469 -21.932   9.816  1.00  0.00
ATOM    111  CB  GLN    14     -15.253 -22.214  10.733  1.00  0.00
ATOM    112  CG  GLN    14     -15.227 -21.214  11.896  1.00  0.00
ATOM    113  CD  GLN    14     -14.283 -21.593  13.003  1.00  0.00
ATOM    114  OE1 GLN    14     -13.095 -21.588  12.875  1.00  0.00
ATOM    115  NE2 GLN    14     -14.750 -21.945  14.159  1.00  0.00
ATOM    116  C   GLN    14     -16.301 -22.655   8.398  1.00  0.00
ATOM    117  O   GLN    14     -15.801 -22.096   7.434  1.00  0.00
ATOM    118  N   GLN    15     -16.701 -23.904   8.264  1.00  0.00
ATOM    119  CA  GLN    15     -16.724 -24.590   6.943  1.00  0.00
ATOM    120  CB  GLN    15     -16.404 -26.116   6.965  1.00  0.00
ATOM    121  CG  GLN    15     -15.041 -26.458   7.589  1.00  0.00
ATOM    122  CD  GLN    15     -13.873 -25.479   7.345  1.00  0.00
ATOM    123  OE1 GLN    15     -13.494 -25.016   6.316  1.00  0.00
ATOM    124  NE2 GLN    15     -13.271 -25.062   8.421  1.00  0.00
ATOM    125  C   GLN    15     -17.984 -24.251   6.138  1.00  0.00
ATOM    126  O   GLN    15     -17.800 -24.281   4.906  1.00  0.00
ATOM    127  N   LYS    16     -19.102 -23.854   6.696  1.00  0.00
ATOM    128  CA  LYS    16     -20.336 -23.521   5.947  1.00  0.00
ATOM    129  CB  LYS    16     -21.575 -23.657   6.887  1.00  0.00
ATOM    130  CG  LYS    16     -22.915 -23.058   6.641  1.00  0.00
ATOM    131  CD  LYS    16     -22.959 -21.638   7.298  1.00  0.00
ATOM    132  CE  LYS    16     -24.203 -20.828   6.820  1.00  0.00
ATOM    133  NZ  LYS    16     -24.015 -20.431   5.407  1.00  0.00
ATOM    134  C   LYS    16     -20.173 -22.158   5.237  1.00  0.00
ATOM    135  O   LYS    16     -20.480 -22.034   4.039  1.00  0.00
ATOM    136  N   LYS    17     -19.563 -21.122   5.855  1.00  0.00
ATOM    137  CA  LYS    17     -19.149 -19.877   5.177  1.00  0.00
ATOM    138  CB  LYS    17     -18.002 -20.188   4.255  1.00  0.00
ATOM    139  CG  LYS    17     -16.830 -20.998   4.863  1.00  0.00
ATOM    140  CD  LYS    17     -15.937 -21.703   3.816  1.00  0.00
ATOM    141  CE  LYS    17     -15.070 -22.872   4.108  1.00  0.00
ATOM    142  NZ  LYS    17     -14.200 -22.523   5.261  1.00  0.00
ATOM    143  C   LYS    17     -20.368 -19.222   4.523  1.00  0.00
ATOM    144  O   LYS    17     -21.464 -19.066   5.091  1.00  0.00
ATOM    145  N   ALA    18     -20.237 -18.859   3.232  1.00  0.00
ATOM    146  CA  ALA    18     -21.252 -18.456   2.365  1.00  0.00
ATOM    147  CB  ALA    18     -20.563 -17.635   1.267  1.00  0.00
ATOM    148  C   ALA    18     -22.283 -19.577   1.833  1.00  0.00
ATOM    149  O   ALA    18     -23.250 -19.227   1.143  1.00  0.00
ATOM    150  N   TYR    19     -21.941 -20.820   1.995  1.00  0.00
ATOM    151  CA  TYR    19     -22.719 -21.942   1.347  1.00  0.00
ATOM    152  CB  TYR    19     -21.935 -23.260   1.387  1.00  0.00
ATOM    153  CG  TYR    19     -20.793 -23.259   0.450  1.00  0.00
ATOM    154  CD1 TYR    19     -20.969 -23.563  -0.949  1.00  0.00
ATOM    155  CE1 TYR    19     -19.784 -23.556  -1.762  1.00  0.00
ATOM    156  CZ  TYR    19     -18.496 -23.445  -1.179  1.00  0.00
ATOM    157  CE2 TYR    19     -18.367 -23.117   0.187  1.00  0.00
ATOM    158  CD2 TYR    19     -19.507 -23.044   1.024  1.00  0.00
ATOM    159  C   TYR    19     -24.017 -22.115   2.075  1.00  0.00
ATOM    160  O   TYR    19     -24.022 -22.100   3.313  1.00  0.00
ATOM    161  N   SER    20     -25.135 -22.120   1.310  1.00  0.00
ATOM    162  CA  SER    20     -26.419 -21.715   1.873  1.00  0.00
ATOM    163  CB  SER    20     -26.531 -20.181   1.902  1.00  0.00
ATOM    164  OG  SER    20     -25.472 -19.635   2.618  1.00  0.00
ATOM    165  C   SER    20     -27.576 -22.270   0.982  1.00  0.00
ATOM    166  O   SER    20     -27.300 -22.765  -0.104  1.00  0.00
ATOM    167  N   PRO    21     -28.901 -22.021   1.305  1.00  0.00
ATOM    168  CD  PRO    21     -29.513 -21.797   2.599  1.00  0.00
ATOM    169  CG  PRO    21     -30.957 -22.317   2.543  1.00  0.00
ATOM    170  CB  PRO    21     -31.338 -22.175   1.055  1.00  0.00
ATOM    171  CA  PRO    21     -29.969 -22.370   0.316  1.00  0.00
ATOM    172  C   PRO    21     -29.804 -21.501  -0.962  1.00  0.00
ATOM    173  O   PRO    21     -29.704 -20.280  -0.847  1.00  0.00
ATOM    174  N   ASP    22     -29.597 -22.090  -2.136  1.00  0.00
ATOM    175  CA  ASP    22     -28.725 -21.547  -3.217  1.00  0.00
ATOM    176  CB  ASP    22     -27.611 -22.571  -3.434  1.00  0.00
ATOM    177  CG  ASP    22     -26.752 -22.311  -4.646  1.00  0.00
ATOM    178  OD1 ASP    22     -26.123 -21.171  -4.688  1.00  0.00
ATOM    179  OD2 ASP    22     -26.829 -23.006  -5.689  1.00  0.00
ATOM    180  C   ASP    22     -29.352 -21.452  -4.544  1.00  0.00
ATOM    181  O   ASP    22     -29.897 -22.451  -5.142  1.00  0.00
ATOM    182  N   LYS    23     -29.078 -20.306  -5.142  1.00  0.00
ATOM    183  CA  LYS    23     -28.868 -20.206  -6.600  1.00  0.00
ATOM    184  CB  LYS    23     -30.258 -20.053  -7.246  1.00  0.00
ATOM    185  CG  LYS    23     -30.350 -20.614  -8.740  1.00  0.00
ATOM    186  CD  LYS    23     -30.387 -22.177  -8.696  1.00  0.00
ATOM    187  CE  LYS    23     -28.925 -22.839  -8.594  1.00  0.00
ATOM    188  NZ  LYS    23     -28.898 -23.700  -7.378  1.00  0.00
ATOM    189  C   LYS    23     -27.862 -19.082  -6.930  1.00  0.00
ATOM    190  O   LYS    23     -28.019 -18.314  -7.846  1.00  0.00
ATOM    191  N   GLU    24     -26.819 -19.011  -6.146  1.00  0.00
ATOM    192  CA  GLU    24     -25.694 -18.100  -6.427  1.00  0.00
ATOM    193  CB  GLU    24     -24.962 -17.931  -5.040  1.00  0.00
ATOM    194  CG  GLU    24     -23.720 -17.031  -4.979  1.00  0.00
ATOM    195  CD  GLU    24     -22.469 -17.878  -5.073  1.00  0.00
ATOM    196  OE1 GLU    24     -22.509 -19.071  -5.371  1.00  0.00
ATOM    197  OE2 GLU    24     -21.345 -17.324  -4.865  1.00  0.00
ATOM    198  C   GLU    24     -24.862 -18.525  -7.635  1.00  0.00
ATOM    199  O   GLU    24     -24.739 -19.719  -8.066  1.00  0.00
ATOM    200  N   ARG    25     -24.094 -17.510  -8.118  1.00  0.00
ATOM    201  CA  ARG    25     -23.149 -17.579  -9.251  1.00  0.00
ATOM    202  CB  ARG    25     -23.179 -16.202  -9.951  1.00  0.00
ATOM    203  CG  ARG    25     -22.917 -16.339 -11.532  1.00  0.00
ATOM    204  CD  ARG    25     -21.528 -16.827 -11.925  1.00  0.00
ATOM    205  NE  ARG    25     -20.378 -16.185 -11.299  1.00  0.00
ATOM    206  CZ  ARG    25     -19.109 -16.467 -11.480  1.00  0.00
ATOM    207  C   ARG    25     -21.769 -18.024  -8.799  1.00  0.00
ATOM    208  O   ARG    25     -20.883 -17.146  -8.697  1.00  0.00
ATOM    209  N   LYS    26     -21.569 -19.287  -8.340  1.00  0.00
ATOM    210  CA  LYS    26     -20.303 -19.992  -7.853  1.00  0.00
ATOM    211  CB  LYS    26     -20.621 -21.504  -7.899  1.00  0.00
ATOM    212  CG  LYS    26     -20.768 -22.261  -6.505  1.00  0.00
ATOM    213  CD  LYS    26     -22.020 -23.166  -6.184  1.00  0.00
ATOM    214  CE  LYS    26     -23.325 -22.479  -6.607  1.00  0.00
ATOM    215  NZ  LYS    26     -23.629 -21.378  -5.714  1.00  0.00
ATOM    216  C   LYS    26     -19.098 -19.531  -8.764  1.00  0.00
ATOM    217  O   LYS    26     -19.320 -19.366 -10.005  1.00  0.00
ATOM    218  N   PRO    27     -17.859 -19.543  -8.219  1.00  0.00
ATOM    219  CD  PRO    27     -17.381 -19.987  -6.938  1.00  0.00
ATOM    220  CG  PRO    27     -16.126 -20.776  -7.147  1.00  0.00
ATOM    221  CB  PRO    27     -15.555 -19.878  -8.269  1.00  0.00
ATOM    222  CA  PRO    27     -16.680 -19.190  -8.984  1.00  0.00
ATOM    223  C   PRO    27     -16.333 -17.699  -9.365  1.00  0.00
ATOM    224  O   PRO    27     -15.808 -17.563 -10.462  1.00  0.00
ATOM    225  N   PRO    28     -16.596 -16.612  -8.624  1.00  0.00
ATOM    226  CD  PRO    28     -15.545 -15.554  -8.551  1.00  0.00
ATOM    227  CG  PRO    28     -15.346 -15.339  -7.053  1.00  0.00
ATOM    228  CB  PRO    28     -16.406 -16.209  -6.219  1.00  0.00
ATOM    229  CA  PRO    28     -17.441 -16.559  -7.322  1.00  0.00
ATOM    230  C   PRO    28     -18.577 -15.519  -7.503  1.00  0.00
ATOM    231  O   PRO    28     -18.524 -14.686  -8.415  1.00  0.00
ATOM    232  N   ALA    29     -19.468 -15.525  -6.505  1.00  0.00
ATOM    233  CA  ALA    29     -20.191 -14.256  -6.103  1.00  0.00
ATOM    234  CB  ALA    29     -21.510 -14.313  -6.760  1.00  0.00
ATOM    235  C   ALA    29     -20.178 -14.075  -4.581  1.00  0.00
ATOM    236  O   ALA    29     -19.515 -13.102  -4.137  1.00  0.00
ATOM    237  N   LEU    30     -20.726 -15.002  -3.773  1.00  0.00
ATOM    238  CA  LEU    30     -20.619 -15.027  -2.277  1.00  0.00
ATOM    239  CB  LEU    30     -22.041 -15.238  -1.705  1.00  0.00
ATOM    240  CG  LEU    30     -22.912 -13.990  -1.927  1.00  0.00
ATOM    241  CD1 LEU    30     -24.357 -14.368  -1.981  1.00  0.00
ATOM    242  CD2 LEU    30     -22.760 -12.993  -0.766  1.00  0.00
ATOM    243  C   LEU    30     -19.683 -16.192  -1.888  1.00  0.00
ATOM    244  O   LEU    30     -18.803 -16.038  -1.037  1.00  0.00
ATOM    245  N   GLN    31     -19.879 -17.377  -2.444  1.00  0.00
ATOM    246  CA  GLN    31     -19.259 -18.667  -2.202  1.00  0.00
ATOM    247  CB  GLN    31     -20.250 -19.747  -2.723  1.00  0.00
ATOM    248  CG  GLN    31     -21.521 -19.846  -1.892  1.00  0.00
ATOM    249  CD  GLN    31     -22.554 -20.778  -2.558  1.00  0.00
ATOM    250  OE1 GLN    31     -22.247 -21.650  -3.379  1.00  0.00
ATOM    251  NE2 GLN    31     -23.768 -20.654  -2.078  1.00  0.00
ATOM    252  C   GLN    31     -17.857 -18.762  -2.905  1.00  0.00
ATOM    253  O   GLN    31     -17.706 -18.444  -4.049  1.00  0.00
ATOM    254  N   PRO    32     -16.796 -19.115  -2.211  1.00  0.00
ATOM    255  CD  PRO    32     -15.480 -19.123  -2.814  1.00  0.00
ATOM    256  CG  PRO    32     -14.498 -19.668  -1.838  1.00  0.00
ATOM    257  CB  PRO    32     -15.440 -20.602  -1.027  1.00  0.00
ATOM    258  CA  PRO    32     -16.672 -19.748  -0.883  1.00  0.00
ATOM    259  C   PRO    32     -16.660 -18.705   0.250  1.00  0.00
ATOM    260  O   PRO    32     -17.022 -18.913   1.416  1.00  0.00
ATOM    261  N   ARG    33     -16.293 -17.450  -0.035  1.00  0.00
ATOM    262  CA  ARG    33     -16.023 -16.473   1.040  1.00  0.00
ATOM    263  CB  ARG    33     -14.853 -15.549   0.742  1.00  0.00
ATOM    264  CG  ARG    33     -14.999 -14.703  -0.512  1.00  0.00
ATOM    265  CD  ARG    33     -15.021 -13.224  -0.315  1.00  0.00
ATOM    266  NE  ARG    33     -15.512 -12.519  -1.526  1.00  0.00
ATOM    267  CZ  ARG    33     -16.789 -12.561  -2.008  1.00  0.00
ATOM    268  C   ARG    33     -17.271 -15.648   1.280  1.00  0.00
ATOM    269  O   ARG    33     -17.345 -14.424   1.256  1.00  0.00
ATOM    270  OXT ARG    33     -18.353 -16.197   1.476  1.00  0.00
TER
END
