# Supplementary material for: In silico approaches for predicting the half-life of natural and modified peptides in blood
Source: PLoS One. 2018 Jun 1;13(6):e0196829. doi: 10.1371/journal.pone.0196829 (PMC5983457; doi:10.1371/journal.pone.0196829)
Supplement: S3 File — (ZIP) [file pone.0196829.s009.zip › 3may2018_261_pdb_files/2146.pdb]

PFRMAT TS
TARGET pa2146
AUTHOR Raghava-GPS-serv
METHOD PEPSTR
MODEL  1  REFINED
PARENT N/A
ATOM      1  N   PHE     1     -29.021  -4.706  -1.432  1.00  0.00
ATOM      2  CA  PHE     1     -28.746  -5.783  -0.441  1.00  0.00
ATOM      3  CB  PHE     1     -29.188  -5.386   0.929  1.00  0.00
ATOM      4  CG  PHE     1     -29.127  -6.479   1.986  1.00  0.00
ATOM      5  CD1 PHE     1     -30.205  -7.375   2.214  1.00  0.00
ATOM      6  CE1 PHE     1     -30.092  -8.473   3.050  1.00  0.00
ATOM      7  CZ  PHE     1     -28.869  -8.628   3.799  1.00  0.00
ATOM      8  CE2 PHE     1     -27.751  -7.775   3.543  1.00  0.00
ATOM      9  CD2 PHE     1     -27.907  -6.687   2.646  1.00  0.00
ATOM     10  C   PHE     1     -29.373  -7.092  -0.819  1.00  0.00
ATOM     11  O   PHE     1     -30.555  -7.313  -0.960  1.00  0.00
ATOM     12  N   VAL     2     -28.551  -8.186  -0.899  1.00  0.00
ATOM     13  CA  VAL     2     -28.897  -9.618  -1.017  1.00  0.00
ATOM     14  CB  VAL     2     -28.642 -10.131  -2.480  1.00  0.00
ATOM     15  CG1 VAL     2     -29.935  -9.758  -3.228  1.00  0.00
ATOM     16  CG2 VAL     2     -27.332  -9.511  -3.068  1.00  0.00
ATOM     17  C   VAL     2     -28.141 -10.459  -0.035  1.00  0.00
ATOM     18  O   VAL     2     -27.086 -10.036   0.361  1.00  0.00
ATOM     19  N   PRO     3     -28.541 -11.721   0.353  1.00  0.00
ATOM     20  CD  PRO     3     -29.884 -12.237   0.185  1.00  0.00
ATOM     21  CG  PRO     3     -30.264 -12.967   1.452  1.00  0.00
ATOM     22  CB  PRO     3     -28.958 -13.683   1.620  1.00  0.00
ATOM     23  CA  PRO     3     -27.916 -12.602   1.288  1.00  0.00
ATOM     24  C   PRO     3     -26.574 -13.141   0.830  1.00  0.00
ATOM     25  O   PRO     3     -26.321 -14.314   1.105  1.00  0.00
ATOM     26  N   ILE     4     -25.744 -12.414   0.037  1.00  0.00
ATOM     27  CA  ILE     4     -24.270 -12.642  -0.104  1.00  0.00
ATOM     28  CB  ILE     4     -24.105 -13.549  -1.343  1.00  0.00
ATOM     29  CG2 ILE     4     -24.512 -12.790  -2.535  1.00  0.00
ATOM     30  CG1 ILE     4     -22.688 -14.174  -1.537  1.00  0.00
ATOM     31  CD1 ILE     4     -22.304 -15.098  -0.353  1.00  0.00
ATOM     32  C   ILE     4     -23.501 -11.257  -0.141  1.00  0.00
ATOM     33  O   ILE     4     -22.399 -11.158  -0.768  1.00  0.00
ATOM     34  N   PHE     5     -24.028 -10.255   0.536  1.00  0.00
ATOM     35  CA  PHE     5     -23.566  -8.855   0.529  1.00  0.00
ATOM     36  CB  PHE     5     -24.719  -7.966   0.970  1.00  0.00
ATOM     37  CG  PHE     5     -24.192  -6.573   1.165  1.00  0.00
ATOM     38  CD1 PHE     5     -23.814  -6.131   2.463  1.00  0.00
ATOM     39  CE1 PHE     5     -23.090  -4.880   2.558  1.00  0.00
ATOM     40  CZ  PHE     5     -22.893  -4.080   1.400  1.00  0.00
ATOM     41  CE2 PHE     5     -23.255  -4.560   0.099  1.00  0.00
ATOM     42  CD2 PHE     5     -23.937  -5.795  -0.002  1.00  0.00
ATOM     43  C   PHE     5     -22.213  -8.672   1.369  1.00  0.00
ATOM     44  O   PHE     5     -22.067  -9.230   2.464  1.00  0.00
ATOM     45  N   THR     6     -21.230  -7.926   0.890  1.00  0.00
ATOM     46  CA  THR     6     -19.765  -7.945   1.123  1.00  0.00
ATOM     47  CB  THR     6     -19.071  -6.903   0.218  1.00  0.00
ATOM     48  CG2 THR     6     -18.667  -7.574  -1.091  1.00  0.00
ATOM     49  OG1 THR     6     -20.012  -5.919  -0.279  1.00  0.00
ATOM     50  C   THR     6     -19.341  -7.606   2.535  1.00  0.00
ATOM     51  O   THR     6     -18.157  -7.692   2.864  1.00  0.00
ATOM     52  N   TYR     7     -20.266  -7.140   3.401  1.00  0.00
ATOM     53  CA  TYR     7     -20.044  -6.829   4.819  1.00  0.00
ATOM     54  CB  TYR     7     -19.726  -5.301   5.095  1.00  0.00
ATOM     55  CG  TYR     7     -19.150  -5.068   6.456  1.00  0.00
ATOM     56  CD1 TYR     7     -19.966  -4.817   7.550  1.00  0.00
ATOM     57  CE1 TYR     7     -19.477  -4.583   8.869  1.00  0.00
ATOM     58  CZ  TYR     7     -18.075  -4.785   9.058  1.00  0.00
ATOM     59  CE2 TYR     7     -17.283  -5.221   7.975  1.00  0.00
ATOM     60  CD2 TYR     7     -17.786  -5.336   6.715  1.00  0.00
ATOM     61  C   TYR     7     -21.087  -7.263   5.725  1.00  0.00
ATOM     62  O   TYR     7     -22.237  -6.886   5.645  1.00  0.00
ATOM     63  N   GLY     8     -20.725  -8.177   6.662  1.00  0.00
ATOM     64  CA  GLY     8     -21.513  -8.691   7.809  1.00  0.00
ATOM     65  C   GLY     8     -22.614  -9.670   7.364  1.00  0.00
ATOM     66  O   GLY     8     -23.152 -10.351   8.195  1.00  0.00
ATOM     67  N   GLU     9     -22.795  -9.932   6.093  1.00  0.00
ATOM     68  CA  GLU     9     -23.635 -11.013   5.540  1.00  0.00
ATOM     69  CB  GLU     9     -24.572 -10.288   4.504  1.00  0.00
ATOM     70  CG  GLU     9     -25.448 -11.197   3.689  1.00  0.00
ATOM     71  CD  GLU     9     -26.409 -12.002   4.577  1.00  0.00
ATOM     72  OE1 GLU     9     -27.274 -11.498   5.296  1.00  0.00
ATOM     73  OE2 GLU     9     -26.165 -13.177   4.678  1.00  0.00
ATOM     74  C   GLU     9     -22.806 -12.061   4.765  1.00  0.00
ATOM     75  O   GLU     9     -22.937 -13.275   4.985  1.00  0.00
ATOM     76  N   LEU    10     -21.854 -11.745   3.870  1.00  0.00
ATOM     77  CA  LEU    10     -20.962 -12.701   3.335  1.00  0.00
ATOM     78  CB  LEU    10     -19.932 -11.968   2.470  1.00  0.00
ATOM     79  CG  LEU    10     -18.616 -12.640   1.954  1.00  0.00
ATOM     80  CD1 LEU    10     -19.025 -13.812   1.036  1.00  0.00
ATOM     81  CD2 LEU    10     -17.832 -11.669   1.025  1.00  0.00
ATOM     82  C   LEU    10     -20.160 -13.437   4.407  1.00  0.00
ATOM     83  O   LEU    10     -19.990 -14.667   4.364  1.00  0.00
ATOM     84  N   GLN    11     -19.671 -12.663   5.372  1.00  0.00
ATOM     85  CA  GLN    11     -18.969 -13.152   6.551  1.00  0.00
ATOM     86  CB  GLN    11     -18.573 -11.973   7.505  1.00  0.00
ATOM     87  CG  GLN    11     -17.393 -11.172   6.839  1.00  0.00
ATOM     88  CD  GLN    11     -17.716 -10.275   5.582  1.00  0.00
ATOM     89  OE1 GLN    11     -18.846  -9.975   5.324  1.00  0.00
ATOM     90  NE2 GLN    11     -16.733  -9.619   4.982  1.00  0.00
ATOM     91  C   GLN    11     -19.868 -14.108   7.414  1.00  0.00
ATOM     92  O   GLN    11     -19.354 -15.068   8.067  1.00  0.00
ATOM     93  N   ARG    12     -21.187 -13.960   7.300  1.00  0.00
ATOM     94  CA  ARG    12     -22.153 -14.898   7.763  1.00  0.00
ATOM     95  CB  ARG    12     -23.425 -14.078   8.069  1.00  0.00
ATOM     96  CG  ARG    12     -23.578 -13.722   9.548  1.00  0.00
ATOM     97  CD  ARG    12     -24.618 -12.679   9.978  1.00  0.00
ATOM     98  NE  ARG    12     -25.887 -12.962   9.354  1.00  0.00
ATOM     99  CZ  ARG    12     -26.448 -12.270   8.373  1.00  0.00
ATOM    100  C   ARG    12     -22.297 -16.149   6.835  1.00  0.00
ATOM    101  O   ARG    12     -23.405 -16.597   6.648  1.00  0.00
ATOM    102  N   VAL    13     -21.256 -16.605   6.170  1.00  0.00
ATOM    103  CA  VAL    13     -21.197 -17.843   5.368  1.00  0.00
ATOM    104  CB  VAL    13     -19.821 -17.871   4.754  1.00  0.00
ATOM    105  CG1 VAL    13     -18.654 -18.044   5.742  1.00  0.00
ATOM    106  CG2 VAL    13     -19.618 -18.988   3.743  1.00  0.00
ATOM    107  C   VAL    13     -21.457 -19.084   6.171  1.00  0.00
ATOM    108  O   VAL    13     -21.986 -20.066   5.591  1.00  0.00
ATOM    109  N   GLN    14     -21.070 -19.094   7.425  1.00  0.00
ATOM    110  CA  GLN    14     -21.251 -20.227   8.310  1.00  0.00
ATOM    111  CB  GLN    14     -20.132 -20.289   9.390  1.00  0.00
ATOM    112  CG  GLN    14     -20.226 -19.344  10.618  1.00  0.00
ATOM    113  CD  GLN    14     -20.127 -17.995  10.008  1.00  0.00
ATOM    114  OE1 GLN    14     -21.234 -17.451   9.673  1.00  0.00
ATOM    115  NE2 GLN    14     -18.940 -17.448   9.716  1.00  0.00
ATOM    116  C   GLN    14     -22.619 -20.235   8.952  1.00  0.00
ATOM    117  O   GLN    14     -23.097 -21.277   9.328  1.00  0.00
ATOM    118  N   GLN    15     -23.376 -19.162   8.874  1.00  0.00
ATOM    119  CA  GLN    15     -24.772 -19.081   9.311  1.00  0.00
ATOM    120  CB  GLN    15     -24.998 -17.675   9.819  1.00  0.00
ATOM    121  CG  GLN    15     -26.453 -17.229  10.162  1.00  0.00
ATOM    122  CD  GLN    15     -27.302 -16.727   8.961  1.00  0.00
ATOM    123  OE1 GLN    15     -27.214 -15.617   8.469  1.00  0.00
ATOM    124  NE2 GLN    15     -28.173 -17.525   8.384  1.00  0.00
ATOM    125  C   GLN    15     -25.724 -19.590   8.212  1.00  0.00
ATOM    126  O   GLN    15     -26.812 -20.028   8.515  1.00  0.00
ATOM    127  N   LYS    16     -25.377 -19.561   6.928  1.00  0.00
ATOM    128  CA  LYS    16     -26.089 -20.120   5.778  1.00  0.00
ATOM    129  CB  LYS    16     -25.835 -19.272   4.524  1.00  0.00
ATOM    130  CG  LYS    16     -26.277 -17.862   4.573  1.00  0.00
ATOM    131  CD  LYS    16     -26.057 -17.139   3.198  1.00  0.00
ATOM    132  CE  LYS    16     -24.791 -16.304   3.214  1.00  0.00
ATOM    133  NZ  LYS    16     -24.588 -15.335   4.310  1.00  0.00
ATOM    134  C   LYS    16     -25.937 -21.644   5.586  1.00  0.00
ATOM    135  O   LYS    16     -26.215 -22.158   4.555  1.00  0.00
ATOM    136  N   LYS    17     -25.526 -22.333   6.680  1.00  0.00
ATOM    137  CA  LYS    17     -25.298 -23.804   6.718  1.00  0.00
ATOM    138  CB  LYS    17     -23.942 -24.262   6.030  1.00  0.00
ATOM    139  CG  LYS    17     -23.428 -25.632   6.464  1.00  0.00
ATOM    140  CD  LYS    17     -24.416 -26.766   6.095  1.00  0.00
ATOM    141  CE  LYS    17     -24.164 -28.058   6.884  1.00  0.00
ATOM    142  NZ  LYS    17     -24.319 -27.939   8.375  1.00  0.00
ATOM    143  C   LYS    17     -25.472 -24.298   8.180  1.00  0.00
ATOM    144  O   LYS    17     -25.989 -25.426   8.419  1.00  0.00
ATOM    145  N   ALA    18     -24.954 -23.514   9.198  1.00  0.00
ATOM    146  CA  ALA    18     -25.050 -23.639  10.628  1.00  0.00
ATOM    147  CB  ALA    18     -26.373 -23.082  11.063  1.00  0.00
ATOM    148  C   ALA    18     -24.794 -25.117  11.032  1.00  0.00
ATOM    149  O   ALA    18     -23.864 -25.778  10.543  1.00  0.00
ATOM    150  N   TYR    19     -25.574 -25.649  11.901  1.00  0.00
ATOM    151  CA  TYR    19     -25.426 -26.994  12.425  1.00  0.00
ATOM    152  CB  TYR    19     -26.382 -27.106  13.607  1.00  0.00
ATOM    153  CG  TYR    19     -26.369 -28.351  14.524  1.00  0.00
ATOM    154  CD1 TYR    19     -27.260 -29.423  14.344  1.00  0.00
ATOM    155  CE1 TYR    19     -27.072 -30.650  14.947  1.00  0.00
ATOM    156  CZ  TYR    19     -25.948 -30.758  15.879  1.00  0.00
ATOM    157  CE2 TYR    19     -25.030 -29.649  16.073  1.00  0.00
ATOM    158  CD2 TYR    19     -25.339 -28.432  15.469  1.00  0.00
ATOM    159  C   TYR    19     -25.473 -28.174  11.476  1.00  0.00
ATOM    160  O   TYR    19     -26.016 -28.122  10.394  1.00  0.00
ATOM    161  N   SER    20     -24.812 -29.248  11.882  1.00  0.00
ATOM    162  CA  SER    20     -24.956 -30.622  11.414  1.00  0.00
ATOM    163  CB  SER    20     -24.007 -30.934  10.245  1.00  0.00
ATOM    164  OG  SER    20     -22.824 -30.078  10.262  1.00  0.00
ATOM    165  C   SER    20     -24.558 -31.483  12.631  1.00  0.00
ATOM    166  O   SER    20     -23.896 -31.013  13.567  1.00  0.00
ATOM    167  N   PRO    21     -24.811 -32.768  12.637  1.00  0.00
ATOM    168  CD  PRO    21     -25.946 -33.277  11.926  1.00  0.00
ATOM    169  CG  PRO    21     -26.079 -34.763  12.237  1.00  0.00
ATOM    170  CB  PRO    21     -25.520 -34.828  13.699  1.00  0.00
ATOM    171  CA  PRO    21     -24.456 -33.669  13.717  1.00  0.00
ATOM    172  C   PRO    21     -23.046 -34.190  13.647  1.00  0.00
ATOM    173  O   PRO    21     -22.770 -35.171  12.904  1.00  0.00
ATOM    174  N   ASP    22     -22.061 -33.462  14.213  1.00  0.00
ATOM    175  CA  ASP    22     -20.820 -33.281  13.446  1.00  0.00
ATOM    176  CB  ASP    22     -20.508 -31.764  13.621  1.00  0.00
ATOM    177  CG  ASP    22     -19.952 -31.232  12.333  1.00  0.00
ATOM    178  OD1 ASP    22     -20.656 -31.008  11.328  1.00  0.00
ATOM    179  OD2 ASP    22     -18.655 -31.111  12.228  1.00  0.00
ATOM    180  C   ASP    22     -19.699 -34.239  13.790  1.00  0.00
ATOM    181  O   ASP    22     -18.570 -33.841  13.874  1.00  0.00
ATOM    182  N   LYS    23     -20.055 -35.556  13.971  1.00  0.00
ATOM    183  CA  LYS    23     -19.244 -36.832  14.063  1.00  0.00
ATOM    184  CB  LYS    23     -19.891 -38.072  13.413  1.00  0.00
ATOM    185  CG  LYS    23     -19.423 -39.423  13.953  1.00  0.00
ATOM    186  CD  LYS    23     -17.844 -39.793  14.093  1.00  0.00
ATOM    187  CE  LYS    23     -17.090 -39.689  12.807  1.00  0.00
ATOM    188  NZ  LYS    23     -15.670 -40.002  12.907  1.00  0.00
ATOM    189  C   LYS    23     -17.866 -36.554  13.486  1.00  0.00
ATOM    190  O   LYS    23     -17.689 -36.561  12.286  1.00  0.00
ATOM    191  N   GLU    24     -16.871 -36.500  14.376  1.00  0.00
ATOM    192  CA  GLU    24     -15.662 -35.688  14.088  1.00  0.00
ATOM    193  CB  GLU    24     -14.993 -35.340  15.416  1.00  0.00
ATOM    194  CG  GLU    24     -14.296 -33.929  15.437  1.00  0.00
ATOM    195  CD  GLU    24     -15.076 -32.758  14.868  1.00  0.00
ATOM    196  OE1 GLU    24     -15.362 -31.772  15.586  1.00  0.00
ATOM    197  OE2 GLU    24     -15.293 -32.693  13.677  1.00  0.00
ATOM    198  C   GLU    24     -14.666 -36.205  13.050  1.00  0.00
ATOM    199  O   GLU    24     -14.569 -37.412  12.872  1.00  0.00
ATOM    200  N   ARG    25     -14.021 -35.286  12.310  1.00  0.00
ATOM    201  CA  ARG    25     -12.828 -35.261  11.497  1.00  0.00
ATOM    202  CB  ARG    25     -12.910 -36.308  10.364  1.00  0.00
ATOM    203  CG  ARG    25     -11.746 -36.113   9.327  1.00  0.00
ATOM    204  CD  ARG    25     -12.232 -35.604   7.956  1.00  0.00
ATOM    205  NE  ARG    25     -11.207 -34.711   7.274  1.00  0.00
ATOM    206  CZ  ARG    25     -11.320 -33.381   7.180  1.00  0.00
ATOM    207  C   ARG    25     -12.778 -33.910  10.853  1.00  0.00
ATOM    208  O   ARG    25     -13.668 -33.443  10.103  1.00  0.00
ATOM    209  N   LYS    26     -11.767 -33.119  11.290  1.00  0.00
ATOM    210  CA  LYS    26     -11.607 -31.650  11.019  1.00  0.00
ATOM    211  CB  LYS    26     -12.180 -30.843  12.241  1.00  0.00
ATOM    212  CG  LYS    26     -13.604 -30.260  11.997  1.00  0.00
ATOM    213  CD  LYS    26     -14.191 -29.506  13.221  1.00  0.00
ATOM    214  CE  LYS    26     -15.633 -29.189  12.891  1.00  0.00
ATOM    215  NZ  LYS    26     -16.568 -30.177  13.517  1.00  0.00
ATOM    216  C   LYS    26     -10.149 -31.387  10.538  1.00  0.00
ATOM    217  O   LYS    26      -9.431 -32.323  10.515  1.00  0.00
ATOM    218  N   PRO    27      -9.756 -30.217  10.050  1.00  0.00
ATOM    219  CD  PRO    27      -8.370 -29.904   9.790  1.00  0.00
ATOM    220  CG  PRO    27      -8.205 -28.411   9.774  1.00  0.00
ATOM    221  CB  PRO    27      -9.602 -27.853   9.604  1.00  0.00
ATOM    222  CA  PRO    27     -10.623 -29.003   9.896  1.00  0.00
ATOM    223  C   PRO    27     -11.520 -29.200   8.664  1.00  0.00
ATOM    224  O   PRO    27     -11.299 -30.159   7.922  1.00  0.00
ATOM    225  N   PRO    28     -12.608 -28.345   8.457  1.00  0.00
ATOM    226  CD  PRO    28     -12.815 -27.058   9.154  1.00  0.00
ATOM    227  CG  PRO    28     -14.214 -26.640   8.878  1.00  0.00
ATOM    228  CB  PRO    28     -14.397 -27.111   7.420  1.00  0.00
ATOM    229  CA  PRO    28     -13.525 -28.333   7.265  1.00  0.00
ATOM    230  C   PRO    28     -14.283 -29.664   6.999  1.00  0.00
ATOM    231  O   PRO    28     -14.437 -30.451   7.913  1.00  0.00
ATOM    232  N   ALA    29     -14.689 -29.909   5.749  1.00  0.00
ATOM    233  CA  ALA    29     -15.630 -30.983   5.271  1.00  0.00
ATOM    234  CB  ALA    29     -14.847 -32.252   5.282  1.00  0.00
ATOM    235  C   ALA    29     -16.957 -31.189   6.042  1.00  0.00
ATOM    236  O   ALA    29     -17.863 -31.801   5.529  1.00  0.00
ATOM    237  N   LYS    30     -17.096 -30.593   7.258  1.00  0.00
ATOM    238  CA  LYS    30     -18.284 -30.539   8.206  1.00  0.00
ATOM    239  CB  LYS    30     -18.165 -31.786   9.187  1.00  0.00
ATOM    240  CG  LYS    30     -17.999 -33.122   8.475  1.00  0.00
ATOM    241  CD  LYS    30     -18.067 -34.238   9.554  1.00  0.00
ATOM    242  CE  LYS    30     -16.853 -34.244  10.468  1.00  0.00
ATOM    243  NZ  LYS    30     -17.033 -33.350  11.689  1.00  0.00
ATOM    244  C   LYS    30     -18.433 -29.252   9.042  1.00  0.00
ATOM    245  O   LYS    30     -17.548 -28.420   8.985  1.00  0.00
ATOM    246  N   LEU    31     -19.525 -29.129   9.735  1.00  0.00
ATOM    247  CA  LEU    31     -20.107 -27.879  10.287  1.00  0.00
ATOM    248  CB  LEU    31     -19.303 -27.431  11.520  1.00  0.00
ATOM    249  CG  LEU    31     -19.628 -26.248  12.469  1.00  0.00
ATOM    250  CD1 LEU    31     -19.775 -24.902  11.792  1.00  0.00
ATOM    251  CD2 LEU    31     -20.904 -26.534  13.269  1.00  0.00
ATOM    252  C   LEU    31     -20.355 -26.906   9.121  1.00  0.00
ATOM    253  O   LEU    31     -21.465 -26.876   8.570  1.00  0.00
ATOM    254  N   GLN    32     -19.318 -26.132   8.766  1.00  0.00
ATOM    255  CA  GLN    32     -19.309 -25.209   7.568  1.00  0.00
ATOM    256  CB  GLN    32     -19.188 -23.712   7.918  1.00  0.00
ATOM    257  CG  GLN    32     -18.846 -22.804   6.667  1.00  0.00
ATOM    258  CD  GLN    32     -19.632 -23.102   5.375  1.00  0.00
ATOM    259  OE1 GLN    32     -19.205 -23.928   4.588  1.00  0.00
ATOM    260  NE2 GLN    32     -20.825 -22.580   5.160  1.00  0.00
ATOM    261  C   GLN    32     -18.268 -25.860   6.672  1.00  0.00
ATOM    262  O   GLN    32     -17.048 -25.674   6.929  1.00  0.00
ATOM    263  N   PRO    33     -18.593 -26.659   5.645  1.00  0.00
ATOM    264  CD  PRO    33     -19.940 -27.162   5.354  1.00  0.00
ATOM    265  CG  PRO    33     -19.772 -28.511   4.653  1.00  0.00
ATOM    266  CB  PRO    33     -18.359 -28.474   4.080  1.00  0.00
ATOM    267  CA  PRO    33     -17.598 -27.564   5.055  1.00  0.00
ATOM    268  C   PRO    33     -16.451 -26.803   4.354  1.00  0.00
ATOM    269  O   PRO    33     -15.330 -27.329   4.155  1.00  0.00
ATOM    270  N   ARG    34     -16.669 -25.547   3.991  1.00  0.00
ATOM    271  CA  ARG    34     -15.715 -24.654   3.330  1.00  0.00
ATOM    272  CB  ARG    34     -15.491 -25.021   1.868  1.00  0.00
ATOM    273  CG  ARG    34     -14.440 -24.185   1.197  1.00  0.00
ATOM    274  CD  ARG    34     -15.035 -23.220   0.220  1.00  0.00
ATOM    275  NE  ARG    34     -14.038 -22.308  -0.316  1.00  0.00
ATOM    276  CZ  ARG    34     -13.278 -21.288   0.203  1.00  0.00
ATOM    277  C   ARG    34     -16.304 -23.277   3.542  1.00  0.00
ATOM    278  O   ARG    34     -15.532 -22.318   3.324  1.00  0.00
ATOM    279  OXT ARG    34     -17.475 -23.146   3.890  1.00  0.00
TER
END
