# Supplementary material for: In silico approaches for predicting the half-life of natural and modified peptides in blood
Source: PLoS One. 2018 Jun 1;13(6):e0196829. doi: 10.1371/journal.pone.0196829 (PMC5983457; doi:10.1371/journal.pone.0196829)
Supplement: S3 File — (ZIP) [file pone.0196829.s009.zip › 3may2018_261_pdb_files/2152.pdb]

PFRMAT TS
TARGET d2152
AUTHOR Raghava-GPS-serv
METHOD PEPSTR
MODEL  1  REFINED
PARENT N/A
ATOM      1  N   CYX     1      22.211 -17.115  21.372  1.00  0.00
ATOM      2  CA  CYX     1      21.767 -17.605  20.019  1.00  0.00
ATOM      3  CB  CYX     1      21.593 -19.144  20.167  1.00  0.00
ATOM      4  SG  CYX     1      22.886 -20.162  21.036  1.00  0.00
ATOM      5  C   CYX     1      20.429 -17.116  19.539  1.00  0.00
ATOM      6  O   CYX     1      19.987 -17.290  18.360  1.00  0.00
ATOM      7  N   PHE     2      19.623 -16.390  20.369  1.00  0.00
ATOM      8  CA  PHE     2      18.182 -16.168  20.082  1.00  0.00
ATOM      9  CB  PHE     2      17.374 -16.227  21.426  1.00  0.00
ATOM     10  CG  PHE     2      15.828 -16.091  21.244  1.00  0.00
ATOM     11  CD1 PHE     2      15.038 -15.121  21.968  1.00  0.00
ATOM     12  CE1 PHE     2      13.626 -15.062  21.875  1.00  0.00
ATOM     13  CZ  PHE     2      12.965 -15.924  20.979  1.00  0.00
ATOM     14  CE2 PHE     2      13.716 -16.858  20.255  1.00  0.00
ATOM     15  CD2 PHE     2      15.114 -16.946  20.389  1.00  0.00
ATOM     16  C   PHE     2      17.865 -14.966  19.206  1.00  0.00
ATOM     17  O   PHE     2      18.761 -14.142  18.911  1.00  0.00
ATOM     18  N   GLY     3      16.591 -14.703  18.882  1.00  0.00
ATOM     19  CA  GLY     3      16.146 -13.471  18.174  1.00  0.00
ATOM     20  C   GLY     3      16.441 -12.154  18.896  1.00  0.00
ATOM     21  O   GLY     3      17.327 -11.364  18.453  1.00  0.00
ATOM     22  N   GLY     4      15.892 -12.074  20.133  1.00  0.00
ATOM     23  CA  GLY     4      16.255 -10.991  21.021  1.00  0.00
ATOM     24  C   GLY     4      17.592 -11.337  21.778  1.00  0.00
ATOM     25  O   GLY     4      18.078 -12.479  21.882  1.00  0.00
ATOM     26  N   ARG     5      18.233 -10.318  22.303  1.00  0.00
ATOM     27  CA  ARG     5      19.594 -10.248  22.699  1.00  0.00
ATOM     28  CB  ARG     5      20.098  -8.805  22.432  1.00  0.00
ATOM     29  CG  ARG     5      21.581  -8.842  22.033  1.00  0.00
ATOM     30  CD  ARG     5      22.023  -9.214  20.590  1.00  0.00
ATOM     31  NE  ARG     5      21.864 -10.633  20.270  1.00  0.00
ATOM     32  CZ  ARG     5      20.923 -11.222  19.568  1.00  0.00
ATOM     33  C   ARG     5      19.740 -10.744  24.107  1.00  0.00
ATOM     34  O   ARG     5      20.776 -10.600  24.683  1.00  0.00
ATOM     35  N   MET     6      18.877 -11.667  24.643  1.00  0.00
ATOM     36  CA  MET     6      19.171 -12.669  25.669  1.00  0.00
ATOM     37  CB  MET     6      17.882 -13.187  26.315  1.00  0.00
ATOM     38  CG  MET     6      18.108 -14.298  27.342  1.00  0.00
ATOM     39  SD  MET     6      16.549 -14.859  28.022  1.00  0.00
ATOM     40  CE  MET     6      15.693 -15.884  26.744  1.00  0.00
ATOM     41  C   MET     6      19.960 -13.763  24.934  1.00  0.00
ATOM     42  O   MET     6      19.421 -14.727  24.405  1.00  0.00
ATOM     43  N   ASP     7      21.258 -13.638  24.930  1.00  0.00
ATOM     44  CA  ASP     7      22.272 -14.407  24.179  1.00  0.00
ATOM     45  CB  ASP     7      23.033 -13.335  23.339  1.00  0.00
ATOM     46  CG  ASP     7      23.462 -13.796  21.946  1.00  0.00
ATOM     47  OD1 ASP     7      23.105 -13.019  21.026  1.00  0.00
ATOM     48  OD2 ASP     7      24.010 -14.927  21.761  1.00  0.00
ATOM     49  C   ASP     7      23.238 -15.137  25.106  1.00  0.00
ATOM     50  O   ASP     7      23.494 -14.876  26.329  1.00  0.00
ATOM     51  N   ARG     8      23.846 -16.097  24.489  1.00  0.00
ATOM     52  CA  ARG     8      24.846 -17.154  24.926  1.00  0.00
ATOM     53  CB  ARG     8      24.774 -18.336  23.926  1.00  0.00
ATOM     54  CG  ARG     8      25.709 -19.527  24.055  1.00  0.00
ATOM     55  CD  ARG     8      25.798 -20.179  25.470  1.00  0.00
ATOM     56  NE  ARG     8      27.026 -19.940  26.170  1.00  0.00
ATOM     57  CZ  ARG     8      28.215 -20.291  25.862  1.00  0.00
ATOM     58  C   ARG     8      26.242 -16.560  25.119  1.00  0.00
ATOM     59  O   ARG     8      27.155 -16.742  24.273  1.00  0.00
ATOM     60  N   ILE     9      26.512 -15.910  26.273  1.00  0.00
ATOM     61  CA  ILE     9      27.801 -15.225  26.663  1.00  0.00
ATOM     62  CB  ILE     9      27.557 -14.079  27.649  1.00  0.00
ATOM     63  CG2 ILE     9      27.039 -12.844  26.920  1.00  0.00
ATOM     64  CG1 ILE     9      26.701 -14.696  28.774  1.00  0.00
ATOM     65  CD1 ILE     9      26.674 -13.684  29.931  1.00  0.00
ATOM     66  C   ILE     9      28.889 -16.169  27.198  1.00  0.00
ATOM     67  O   ILE     9      28.600 -17.258  27.670  1.00  0.00
ATOM     68  N   GLY    10      30.129 -15.791  26.970  1.00  0.00
ATOM     69  CA  GLY    10      31.262 -16.718  27.145  1.00  0.00
ATOM     70  C   GLY    10      31.832 -17.156  25.812  1.00  0.00
ATOM     71  O   GLY    10      31.547 -16.575  24.747  1.00  0.00
ATOM     72  N   ALA    11      32.553 -18.287  25.821  1.00  0.00
ATOM     73  CA  ALA    11      33.082 -18.991  24.657  1.00  0.00
ATOM     74  CB  ALA    11      34.124 -19.942  25.092  1.00  0.00
ATOM     75  C   ALA    11      31.903 -19.556  23.873  1.00  0.00
ATOM     76  O   ALA    11      31.075 -20.289  24.445  1.00  0.00
ATOM     77  N   GLN    12      31.874 -19.309  22.547  1.00  0.00
ATOM     78  CA  GLN    12      30.594 -19.542  21.817  1.00  0.00
ATOM     79  CB  GLN    12      30.520 -18.663  20.496  1.00  0.00
ATOM     80  CG  GLN    12      29.195 -18.482  19.830  1.00  0.00
ATOM     81  CD  GLN    12      28.143 -18.024  20.842  1.00  0.00
ATOM     82  OE1 GLN    12      27.492 -18.844  21.456  1.00  0.00
ATOM     83  NE2 GLN    12      28.056 -16.714  21.154  1.00  0.00
ATOM     84  C   GLN    12      30.062 -21.010  21.716  1.00  0.00
ATOM     85  O   GLN    12      30.900 -21.917  21.694  1.00  0.00
ATOM     86  N   SER    13      28.734 -21.270  21.708  1.00  0.00
ATOM     87  CA  SER    13      28.300 -22.686  21.691  1.00  0.00
ATOM     88  CB  SER    13      26.812 -22.797  22.079  1.00  0.00
ATOM     89  OG  SER    13      26.675 -22.792  23.489  1.00  0.00
ATOM     90  C   SER    13      28.459 -23.252  20.239  1.00  0.00
ATOM     91  O   SER    13      28.463 -22.500  19.219  1.00  0.00
ATOM     92  N   GLY    14      28.642 -24.517  20.156  1.00  0.00
ATOM     93  CA  GLY    14      28.940 -25.212  18.946  1.00  0.00
ATOM     94  C   GLY    14      30.293 -24.819  18.354  1.00  0.00
ATOM     95  O   GLY    14      31.162 -24.390  19.102  1.00  0.00
ATOM     96  N   LEU    15      30.447 -24.740  17.063  1.00  0.00
ATOM     97  CA  LEU    15      31.375 -23.687  16.485  1.00  0.00
ATOM     98  CB  LEU    15      31.632 -23.864  14.992  1.00  0.00
ATOM     99  CG  LEU    15      32.780 -23.171  14.307  1.00  0.00
ATOM    100  CD1 LEU    15      34.162 -23.294  15.000  1.00  0.00
ATOM    101  CD2 LEU    15      32.905 -23.758  12.943  1.00  0.00
ATOM    102  C   LEU    15      30.802 -22.292  16.636  1.00  0.00
ATOM    103  O   LEU    15      31.452 -21.335  16.954  1.00  0.00
ATOM    104  N   GLY    16      29.477 -22.119  16.582  1.00  0.00
ATOM    105  CA  GLY    16      28.846 -20.801  16.533  1.00  0.00
ATOM    106  C   GLY    16      27.349 -20.901  16.338  1.00  0.00
ATOM    107  O   GLY    16      26.953 -21.242  15.216  1.00  0.00
ATOM    108  N   CYX    17      26.513 -20.794  17.428  1.00  0.00
ATOM    109  CA  CYX    17      25.060 -21.067  17.349  1.00  0.00
ATOM    110  CB  CYX    17      24.435 -21.273  18.736  1.00  0.00
ATOM    111  SG  CYX    17      24.494 -19.840  19.868  1.00  0.00
ATOM    112  C   CYX    17      24.311 -19.904  16.558  1.00  0.00
ATOM    113  O   CYX    17      23.222 -19.491  16.953  1.00  0.00
ATOM    114  N   ASN    18      24.873 -19.433  15.439  1.00  0.00
ATOM    115  CA  ASN    18      24.379 -18.363  14.465  1.00  0.00
ATOM    116  CB  ASN    18      23.104 -18.917  13.721  1.00  0.00
ATOM    117  CG  ASN    18      22.636 -18.011  12.651  1.00  0.00
ATOM    118  OD1 ASN    18      21.465 -17.631  12.670  1.00  0.00
ATOM    119  ND2 ASN    18      23.404 -17.739  11.594  1.00  0.00
ATOM    120  C   ASN    18      24.211 -16.934  15.182  1.00  0.00
ATOM    121  O   ASN    18      23.795 -16.007  14.521  1.00  0.00
ATOM    122  N   SER    19      24.454 -16.899  16.507  1.00  0.00
ATOM    123  CA  SER    19      24.536 -15.758  17.343  1.00  0.00
ATOM    124  CB  SER    19      25.224 -16.327  18.700  1.00  0.00
ATOM    125  OG  SER    19      26.190 -17.281  18.499  1.00  0.00
ATOM    126  C   SER    19      25.445 -14.618  16.900  1.00  0.00
ATOM    127  O   SER    19      25.319 -13.442  17.320  1.00  0.00
ATOM    128  N   PHE    20      26.381 -14.988  16.108  1.00  0.00
ATOM    129  CA  PHE    20      27.287 -14.052  15.553  1.00  0.00
ATOM    130  CB  PHE    20      28.515 -14.849  15.023  1.00  0.00
ATOM    131  CG  PHE    20      28.217 -15.972  14.051  1.00  0.00
ATOM    132  CD1 PHE    20      28.162 -17.341  14.354  1.00  0.00
ATOM    133  CE1 PHE    20      27.793 -18.264  13.359  1.00  0.00
ATOM    134  CZ  PHE    20      27.569 -17.880  12.025  1.00  0.00
ATOM    135  CE2 PHE    20      27.702 -16.511  11.652  1.00  0.00
ATOM    136  CD2 PHE    20      28.054 -15.537  12.662  1.00  0.00
ATOM    137  C   PHE    20      26.636 -13.076  14.470  1.00  0.00
ATOM    138  O   PHE    20      27.284 -12.226  13.971  1.00  0.00
ATOM    139  N   ARG    21      25.290 -13.155  14.443  1.00  0.00
ATOM    140  CA  ARG    21      24.386 -12.082  14.045  1.00  0.00
ATOM    141  CB  ARG    21      22.905 -12.579  14.187  1.00  0.00
ATOM    142  CG  ARG    21      22.256 -12.521  15.574  1.00  0.00
ATOM    143  CD  ARG    21      20.863 -13.174  15.562  1.00  0.00
ATOM    144  NE  ARG    21      20.762 -14.604  15.980  1.00  0.00
ATOM    145  CZ  ARG    21      20.659 -15.593  15.149  1.00  0.00
ATOM    146  C   ARG    21      24.517 -10.849  14.931  1.00  0.00
ATOM    147  O   ARG    21      24.131  -9.803  14.453  1.00  0.00
ATOM    148  N   TYR    22      25.232 -10.875  16.072  1.00  0.00
ATOM    149  CA  TYR    22      25.801  -9.614  16.612  1.00  0.00
ATOM    150  CB  TYR    22      25.218  -9.095  17.899  1.00  0.00
ATOM    151  CG  TYR    22      26.052  -7.977  18.505  1.00  0.00
ATOM    152  CD1 TYR    22      26.244  -6.784  17.718  1.00  0.00
ATOM    153  CE1 TYR    22      27.082  -5.860  18.334  1.00  0.00
ATOM    154  CZ  TYR    22      27.471  -5.944  19.673  1.00  0.00
ATOM    155  CE2 TYR    22      27.083  -7.043  20.476  1.00  0.00
ATOM    156  CD2 TYR    22      26.357  -8.047  19.894  1.00  0.00
ATOM    157  C   TYR    22      27.326  -9.917  16.562  1.00  0.00
ATOM    158  O   TYR    22      27.790 -10.927  17.116  1.00  0.00
ATOM    159  N   VAL    23      28.088  -9.105  15.841  1.00  0.00
ATOM    160  CA  VAL    23      29.520  -9.406  15.570  1.00  0.00
ATOM    161  CB  VAL    23      30.066  -8.299  14.629  1.00  0.00
ATOM    162  CG1 VAL    23      29.754  -6.810  15.021  1.00  0.00
ATOM    163  CG2 VAL    23      31.611  -8.386  14.514  1.00  0.00
ATOM    164  C   VAL    23      30.450  -9.730  16.693  1.00  0.00
ATOM    165  O   VAL    23      31.298 -10.637  16.626  1.00  0.00
ATOM    166  N   GLN    24      30.190  -9.068  17.866  1.00  0.00
ATOM    167  CA  GLN    24      30.968  -9.253  19.073  1.00  0.00
ATOM    168  CB  GLN    24      30.713  -8.083  19.997  1.00  0.00
ATOM    169  CG  GLN    24      31.644  -7.964  21.261  1.00  0.00
ATOM    170  CD  GLN    24      30.823  -7.918  22.507  1.00  0.00
ATOM    171  OE1 GLN    24      30.679  -8.837  23.229  1.00  0.00
ATOM    172  NE2 GLN    24      29.989  -6.915  22.629  1.00  0.00
ATOM    173  C   GLN    24      30.727 -10.700  19.701  1.00  0.00
ATOM    174  O   GLN    24      31.528 -11.097  20.556  1.00  0.00
ATOM    175  N   GLN    25      29.643 -11.366  19.357  1.00  0.00
ATOM    176  CA  GLN    25      29.298 -12.701  19.884  1.00  0.00
ATOM    177  CB  GLN    25      27.800 -13.023  19.886  1.00  0.00
ATOM    178  CG  GLN    25      26.871 -12.505  21.001  1.00  0.00
ATOM    179  CD  GLN    25      27.155 -13.184  22.371  1.00  0.00
ATOM    180  OE1 GLN    25      28.184 -12.956  23.050  1.00  0.00
ATOM    181  NE2 GLN    25      26.543 -14.261  22.676  1.00  0.00
ATOM    182  C   GLN    25      30.000 -13.790  19.109  1.00  0.00
ATOM    183  O   GLN    25      29.940 -14.981  19.546  1.00  0.00
ATOM    184  N   ARG    26      30.899 -13.461  18.126  1.00  0.00
ATOM    185  CA  ARG    26      31.697 -14.465  17.438  1.00  0.00
ATOM    186  CB  ARG    26      32.047 -14.051  15.973  1.00  0.00
ATOM    187  CG  ARG    26      32.598 -15.277  15.181  1.00  0.00
ATOM    188  CD  ARG    26      33.342 -15.027  13.898  1.00  0.00
ATOM    189  NE  ARG    26      33.774 -16.347  13.477  1.00  0.00
ATOM    190  CZ  ARG    26      34.124 -16.757  12.244  1.00  0.00
ATOM    191  C   ARG    26      32.956 -14.884  18.223  1.00  0.00
ATOM    192  O   ARG    26      34.090 -14.612  17.883  1.00  0.00
ATOM    193  N   LYS    27      32.752 -15.401  19.438  1.00  0.00
ATOM    194  CA  LYS    27      33.704 -15.690  20.524  1.00  0.00
ATOM    195  CB  LYS    27      33.007 -15.436  21.832  1.00  0.00
ATOM    196  CG  LYS    27      32.600 -13.953  22.112  1.00  0.00
ATOM    197  CD  LYS    27      31.897 -13.782  23.462  1.00  0.00
ATOM    198  CE  LYS    27      31.661 -12.284  23.867  1.00  0.00
ATOM    199  NZ  LYS    27      30.597 -11.673  23.081  1.00  0.00
ATOM    200  C   LYS    27      34.227 -17.080  20.266  1.00  0.00
ATOM    201  O   LYS    27      33.959 -18.018  21.061  1.00  0.00
ATOM    202  N   GLU    28      34.917 -17.248  19.123  1.00  0.00
ATOM    203  CA  GLU    28      35.110 -18.575  18.531  1.00  0.00
ATOM    204  CB  GLU    28      34.683 -18.384  17.042  1.00  0.00
ATOM    205  CG  GLU    28      34.738 -19.667  16.196  1.00  0.00
ATOM    206  CD  GLU    28      34.453 -19.366  14.698  1.00  0.00
ATOM    207  OE1 GLU    28      35.386 -19.585  13.933  1.00  0.00
ATOM    208  OE2 GLU    28      33.340 -18.938  14.315  1.00  0.00
ATOM    209  C   GLU    28      36.555 -19.065  18.752  1.00  0.00
ATOM    210  O   GLU    28      37.401 -18.936  17.812  1.00  0.00
ATOM    211  N   SER    29      36.927 -19.467  19.983  1.00  0.00
ATOM    212  CA  SER    29      38.234 -20.126  20.173  1.00  0.00
ATOM    213  CB  SER    29      38.642 -19.974  21.601  1.00  0.00
ATOM    214  OG  SER    29      40.056 -20.241  21.672  1.00  0.00
ATOM    215  C   SER    29      38.377 -21.521  19.702  1.00  0.00
ATOM    216  O   SER    29      37.357 -22.211  19.694  1.00  0.00
ATOM    217  N   LYS    30      39.560 -21.962  19.285  1.00  0.00
ATOM    218  CA  LYS    30      39.778 -23.362  18.808  1.00  0.00
ATOM    219  CB  LYS    30      40.745 -23.202  17.563  1.00  0.00
ATOM    220  CG  LYS    30      40.066 -22.834  16.247  1.00  0.00
ATOM    221  CD  LYS    30      39.510 -21.410  16.071  1.00  0.00
ATOM    222  CE  LYS    30      38.335 -21.219  15.140  1.00  0.00
ATOM    223  NZ  LYS    30      37.927 -19.809  14.973  1.00  0.00
ATOM    224  C   LYS    30      40.210 -24.332  19.897  1.00  0.00
ATOM    225  O   LYS    30      40.215 -25.541  19.614  1.00  0.00
ATOM    226  N   LYS    31      40.522 -23.876  21.119  1.00  0.00
ATOM    227  CA  LYS    31      41.001 -24.638  22.243  1.00  0.00
ATOM    228  CB  LYS    31      42.518 -24.914  22.064  1.00  0.00
ATOM    229  CG  LYS    31      43.126 -25.933  23.054  1.00  0.00
ATOM    230  CD  LYS    31      44.652 -25.654  23.068  1.00  0.00
ATOM    231  CE  LYS    31      45.366 -26.520  24.051  1.00  0.00
ATOM    232  NZ  LYS    31      45.018 -26.063  25.443  1.00  0.00
ATOM    233  C   LYS    31      40.785 -23.767  23.476  1.00  0.00
ATOM    234  O   LYS    31      40.861 -22.560  23.384  1.00  0.00
ATOM    235  N   PRO    32      40.527 -24.360  24.670  1.00  0.00
ATOM    236  CD  PRO    32      40.020 -25.657  24.964  1.00  0.00
ATOM    237  CG  PRO    32      39.562 -25.753  26.392  1.00  0.00
ATOM    238  CB  PRO    32      39.639 -24.346  26.882  1.00  0.00
ATOM    239  CA  PRO    32      40.626 -23.710  25.973  1.00  0.00
ATOM    240  C   PRO    32      42.060 -23.809  26.501  1.00  0.00
ATOM    241  O   PRO    32      42.780 -24.778  26.273  1.00  0.00
ATOM    242  N   PRO    33      42.637 -22.711  27.078  1.00  0.00
ATOM    243  CD  PRO    33      41.987 -21.484  27.482  1.00  0.00
ATOM    244  CG  PRO    33      43.010 -20.333  27.270  1.00  0.00
ATOM    245  CB  PRO    33      44.333 -21.077  27.569  1.00  0.00
ATOM    246  CA  PRO    33      44.104 -22.500  27.099  1.00  0.00
ATOM    247  C   PRO    33      44.831 -23.510  27.893  1.00  0.00
ATOM    248  O   PRO    33      45.903 -23.901  27.397  1.00  0.00
ATOM    249  N   ALA    34      44.403 -24.027  29.081  1.00  0.00
ATOM    250  CA  ALA    34      45.388 -25.042  29.706  1.00  0.00
ATOM    251  CB  ALA    34      45.266 -25.188  31.179  1.00  0.00
ATOM    252  C   ALA    34      45.290 -26.460  29.031  1.00  0.00
ATOM    253  O   ALA    34      46.097 -26.798  28.131  1.00  0.00
ATOM    254  N   LYS    35      44.305 -27.291  29.418  1.00  0.00
ATOM    255  CA  LYS    35      44.090 -28.697  28.930  1.00  0.00
ATOM    256  CB  LYS    35      42.905 -29.300  29.651  1.00  0.00
ATOM    257  CG  LYS    35      42.807 -30.828  29.542  1.00  0.00
ATOM    258  CD  LYS    35      41.500 -31.423  30.069  1.00  0.00
ATOM    259  CE  LYS    35      41.364 -32.933  29.706  1.00  0.00
ATOM    260  NZ  LYS    35      40.804 -33.198  28.352  1.00  0.00
ATOM    261  C   LYS    35      44.156 -28.989  27.417  1.00  0.00
ATOM    262  O   LYS    35      43.801 -28.189  26.601  1.00  0.00
ATOM    263  N   LEU    36      44.600 -30.231  27.109  1.00  0.00
ATOM    264  CA  LEU    36      44.310 -30.740  25.771  1.00  0.00
ATOM    265  CB  LEU    36      45.137 -31.967  25.421  1.00  0.00
ATOM    266  CG  LEU    36      44.911 -32.618  24.014  1.00  0.00
ATOM    267  CD1 LEU    36      45.229 -31.705  22.881  1.00  0.00
ATOM    268  CD2 LEU    36      45.833 -33.888  23.836  1.00  0.00
ATOM    269  C   LEU    36      42.857 -31.136  25.767  1.00  0.00
ATOM    270  O   LEU    36      42.412 -32.171  26.319  1.00  0.00
ATOM    271  N   GLN    37      42.018 -30.355  25.092  1.00  0.00
ATOM    272  CA  GLN    37      40.520 -30.400  25.025  1.00  0.00
ATOM    273  CB  GLN    37      39.972 -29.594  26.176  1.00  0.00
ATOM    274  CG  GLN    37      38.519 -29.607  26.506  1.00  0.00
ATOM    275  CD  GLN    37      37.850 -30.929  27.001  1.00  0.00
ATOM    276  OE1 GLN    37      38.495 -31.779  27.572  1.00  0.00
ATOM    277  NE2 GLN    37      36.576 -31.155  26.669  1.00  0.00
ATOM    278  C   GLN    37      40.058 -29.686  23.690  1.00  0.00
ATOM    279  O   GLN    37      40.626 -28.626  23.401  1.00  0.00
ATOM    280  N   PRO    38      39.020 -30.087  22.972  1.00  0.00
ATOM    281  CD  PRO    38      38.337 -31.391  23.070  1.00  0.00
ATOM    282  CG  PRO    38      37.063 -31.253  22.275  1.00  0.00
ATOM    283  CB  PRO    38      37.410 -30.289  21.166  1.00  0.00
ATOM    284  CA  PRO    38      38.456 -29.345  21.858  1.00  0.00
ATOM    285  C   PRO    38      37.970 -27.972  22.249  1.00  0.00
ATOM    286  O   PRO    38      37.401 -27.783  23.289  1.00  0.00
ATOM    287  N   ARG    39      37.888 -27.098  21.227  1.00  0.00
ATOM    288  CA  ARG    39      37.060 -25.878  21.281  1.00  0.00
ATOM    289  CB  ARG    39      35.559 -26.022  21.017  1.00  0.00
ATOM    290  CG  ARG    39      34.769 -24.908  20.353  1.00  0.00
ATOM    291  CD  ARG    39      34.877 -23.666  21.209  1.00  0.00
ATOM    292  NE  ARG    39      33.831 -22.657  20.926  1.00  0.00
ATOM    293  CZ  ARG    39      33.691 -22.097  19.789  1.00  0.00
ATOM    294  C   ARG    39      37.193 -25.010  22.578  1.00  0.00
ATOM    295  O   ARG    39      37.879 -23.994  22.588  1.00  0.00
ATOM    296  OXT ARG    39      36.459 -25.213  23.542  1.00  0.00
TER
END
