# Supplementary material for: In silico approaches for predicting the half-life of natural and modified peptides in blood
Source: PLoS One. 2018 Jun 1;13(6):e0196829. doi: 10.1371/journal.pone.0196829 (PMC5983457; doi:10.1371/journal.pone.0196829)
Supplement: S3 File — (ZIP) [file pone.0196829.s009.zip › 3may2018_261_pdb_files/2153.pdb]

PFRMAT TS
TARGET d2153
AUTHOR Raghava-GPS-serv
METHOD PEPSTR
MODEL  1  REFINED
PARENT N/A
ATOM      1  N   VAL     1      11.819 -22.920   1.253  1.00  0.00
ATOM      2  CA  VAL     1      10.852 -22.073   1.999  1.00  0.00
ATOM      3  CB  VAL     1      10.150 -22.932   3.124  1.00  0.00
ATOM      4  CG1 VAL     1       9.050 -23.775   2.630  1.00  0.00
ATOM      5  CG2 VAL     1      11.030 -23.534   4.166  1.00  0.00
ATOM      6  C   VAL     1      11.525 -20.867   2.633  1.00  0.00
ATOM      7  O   VAL     1      10.873 -19.979   3.231  1.00  0.00
ATOM      8  N   GLN     2      12.884 -20.817   2.522  1.00  0.00
ATOM      9  CA  GLN     2      13.828 -19.935   3.245  1.00  0.00
ATOM     10  CB  GLN     2      15.314 -20.283   3.103  1.00  0.00
ATOM     11  CG  GLN     2      15.652 -21.803   3.329  1.00  0.00
ATOM     12  CD  GLN     2      15.066 -22.308   4.663  1.00  0.00
ATOM     13  OE1 GLN     2      14.908 -21.550   5.595  1.00  0.00
ATOM     14  NE2 GLN     2      14.912 -23.599   4.779  1.00  0.00
ATOM     15  C   GLN     2      13.650 -18.337   3.210  1.00  0.00
ATOM     16  O   GLN     2      14.448 -17.580   3.810  1.00  0.00
ATOM     17  N   GLN     3      12.582 -17.897   2.623  1.00  0.00
ATOM     18  CA  GLN     3      11.952 -16.567   2.826  1.00  0.00
ATOM     19  CB  GLN     3      11.185 -15.931   1.608  1.00  0.00
ATOM     20  CG  GLN     3      12.192 -15.509   0.544  1.00  0.00
ATOM     21  CD  GLN     3      13.203 -14.406   1.004  1.00  0.00
ATOM     22  OE1 GLN     3      13.263 -13.883   2.071  1.00  0.00
ATOM     23  NE2 GLN     3      14.154 -14.110   0.113  1.00  0.00
ATOM     24  C   GLN     3      11.089 -16.355   4.076  1.00  0.00
ATOM     25  O   GLN     3      11.164 -15.261   4.610  1.00  0.00
ATOM     26  N   ARG     4      10.500 -17.399   4.586  1.00  0.00
ATOM     27  CA  ARG     4       9.971 -17.553   5.960  1.00  0.00
ATOM     28  CB  ARG     4       9.145 -18.847   6.191  1.00  0.00
ATOM     29  CG  ARG     4       7.833 -18.823   5.355  1.00  0.00
ATOM     30  CD  ARG     4       7.296 -20.209   5.202  1.00  0.00
ATOM     31  NE  ARG     4       7.153 -20.867   6.519  1.00  0.00
ATOM     32  CZ  ARG     4       6.094 -21.176   7.136  1.00  0.00
ATOM     33  C   ARG     4      11.126 -17.564   6.994  1.00  0.00
ATOM     34  O   ARG     4      12.202 -17.914   6.542  1.00  0.00
ATOM     35  N   LYS     5      10.905 -17.152   8.216  1.00  0.00
ATOM     36  CA  LYS     5      11.958 -16.733   9.144  1.00  0.00
ATOM     37  CB  LYS     5      12.119 -15.173   9.171  1.00  0.00
ATOM     38  CG  LYS     5      12.535 -14.532   7.869  1.00  0.00
ATOM     39  CD  LYS     5      13.934 -14.882   7.431  1.00  0.00
ATOM     40  CE  LYS     5      14.240 -14.053   6.124  1.00  0.00
ATOM     41  NZ  LYS     5      13.686 -14.596   4.910  1.00  0.00
ATOM     42  C   LYS     5      11.853 -17.416  10.534  1.00  0.00
ATOM     43  O   LYS     5      12.388 -16.934  11.511  1.00  0.00
ATOM     44  N   GLU     6      11.166 -18.564  10.588  1.00  0.00
ATOM     45  CA  GLU     6      11.083 -19.521  11.726  1.00  0.00
ATOM     46  CB  GLU     6       9.997 -20.544  11.421  1.00  0.00
ATOM     47  CG  GLU     6      10.304 -21.714  10.441  1.00  0.00
ATOM     48  CD  GLU     6      10.069 -21.211   9.019  1.00  0.00
ATOM     49  OE1 GLU     6      11.028 -20.490   8.506  1.00  0.00
ATOM     50  OE2 GLU     6       8.987 -21.424   8.479  1.00  0.00
ATOM     51  C   GLU     6      12.500 -20.143  12.022  1.00  0.00
ATOM     52  O   GLU     6      13.443 -19.936  11.296  1.00  0.00
ATOM     53  N   SER     7      12.593 -21.037  13.031  1.00  0.00
ATOM     54  CA  SER     7      13.755 -21.771  13.397  1.00  0.00
ATOM     55  CB  SER     7      13.543 -22.717  14.586  1.00  0.00
ATOM     56  OG  SER     7      14.741 -23.148  15.253  1.00  0.00
ATOM     57  C   SER     7      14.298 -22.654  12.231  1.00  0.00
ATOM     58  O   SER     7      13.534 -23.446  11.664  1.00  0.00
ATOM     59  N   LYS     8      15.562 -22.496  11.983  1.00  0.00
ATOM     60  CA  LYS     8      16.433 -23.245  11.024  1.00  0.00
ATOM     61  CB  LYS     8      17.325 -22.231  10.257  1.00  0.00
ATOM     62  CG  LYS     8      16.561 -21.134   9.542  1.00  0.00
ATOM     63  CD  LYS     8      15.196 -21.478   8.899  1.00  0.00
ATOM     64  CE  LYS     8      14.780 -20.136   8.422  1.00  0.00
ATOM     65  NZ  LYS     8      13.480 -20.110   7.719  1.00  0.00
ATOM     66  C   LYS     8      17.107 -24.481  11.603  1.00  0.00
ATOM     67  O   LYS     8      18.274 -24.845  11.309  1.00  0.00
ATOM     68  N   LYS     9      16.459 -25.091  12.538  1.00  0.00
ATOM     69  CA  LYS     9      16.942 -26.276  13.288  1.00  0.00
ATOM     70  CB  LYS     9      17.837 -25.879  14.447  1.00  0.00
ATOM     71  CG  LYS     9      18.840 -27.000  14.747  1.00  0.00
ATOM     72  CD  LYS     9      19.658 -26.725  16.033  1.00  0.00
ATOM     73  CE  LYS     9      19.966 -28.002  16.843  1.00  0.00
ATOM     74  NZ  LYS     9      18.717 -28.478  17.566  1.00  0.00
ATOM     75  C   LYS     9      15.749 -27.075  13.797  1.00  0.00
ATOM     76  O   LYS     9      14.914 -26.450  14.448  1.00  0.00
ATOM     77  N   PRO    10      15.676 -28.422  13.625  1.00  0.00
ATOM     78  CD  PRO    10      16.563 -29.164  12.710  1.00  0.00
ATOM     79  CG  PRO    10      15.870 -30.492  12.444  1.00  0.00
ATOM     80  CB  PRO    10      15.442 -30.657  13.984  1.00  0.00
ATOM     81  CA  PRO    10      15.020 -29.363  14.509  1.00  0.00
ATOM     82  C   PRO    10      15.392 -29.237  15.967  1.00  0.00
ATOM     83  O   PRO    10      16.391 -28.512  16.265  1.00  0.00
ATOM     84  N   PRO    11      14.691 -29.815  16.968  1.00  0.00
ATOM     85  CD  PRO    11      13.371 -30.365  16.771  1.00  0.00
ATOM     86  CG  PRO    11      13.009 -31.079  18.131  1.00  0.00
ATOM     87  CB  PRO    11      13.799 -30.368  19.167  1.00  0.00
ATOM     88  CA  PRO    11      15.050 -29.840  18.382  1.00  0.00
ATOM     89  C   PRO    11      16.286 -30.733  18.606  1.00  0.00
ATOM     90  O   PRO    11      17.134 -30.233  19.324  1.00  0.00
ATOM     91  N   ALA    12      16.438 -31.918  17.927  1.00  0.00
ATOM     92  CA  ALA    12      17.612 -32.751  18.053  1.00  0.00
ATOM     93  CB  ALA    12      17.396 -33.901  17.047  1.00  0.00
ATOM     94  C   ALA    12      19.078 -32.193  18.006  1.00  0.00
ATOM     95  O   ALA    12      19.336 -31.137  17.393  1.00  0.00
ATOM     96  N   LYS    13      20.026 -32.955  18.601  1.00  0.00
ATOM     97  CA  LYS    13      21.449 -32.739  18.453  1.00  0.00
ATOM     98  CB  LYS    13      22.014 -32.016  19.717  1.00  0.00
ATOM     99  CG  LYS    13      22.439 -33.001  20.841  1.00  0.00
ATOM    100  CD  LYS    13      23.249 -32.345  21.919  1.00  0.00
ATOM    101  CE  LYS    13      23.938 -33.301  22.898  1.00  0.00
ATOM    102  NZ  LYS    13      24.942 -34.152  22.251  1.00  0.00
ATOM    103  C   LYS    13      22.197 -34.029  18.003  1.00  0.00
ATOM    104  O   LYS    13      21.645 -35.139  18.117  1.00  0.00
ATOM    105  N   LEU    14      23.467 -33.961  17.601  1.00  0.00
ATOM    106  CA  LEU    14      24.290 -35.214  17.356  1.00  0.00
ATOM    107  CB  LEU    14      25.460 -35.054  16.434  1.00  0.00
ATOM    108  CG  LEU    14      25.261 -34.837  14.898  1.00  0.00
ATOM    109  CD1 LEU    14      24.446 -36.043  14.312  1.00  0.00
ATOM    110  CD2 LEU    14      24.455 -33.616  14.441  1.00  0.00
ATOM    111  C   LEU    14      24.729 -35.896  18.653  1.00  0.00
ATOM    112  O   LEU    14      25.160 -35.234  19.584  1.00  0.00
ATOM    113  N   GLN    15      24.652 -37.240  18.739  1.00  0.00
ATOM    114  CA  GLN    15      24.956 -37.992  19.970  1.00  0.00
ATOM    115  CB  GLN    15      23.776 -37.993  20.956  1.00  0.00
ATOM    116  CG  GLN    15      23.978 -38.770  22.237  1.00  0.00
ATOM    117  CD  GLN    15      24.930 -38.095  23.185  1.00  0.00
ATOM    118  OE1 GLN    15      25.084 -36.896  23.218  1.00  0.00
ATOM    119  NE2 GLN    15      25.447 -38.834  24.141  1.00  0.00
ATOM    120  C   GLN    15      25.391 -39.367  19.572  1.00  0.00
ATOM    121  O   GLN    15      24.836 -39.960  18.650  1.00  0.00
ATOM    122  N   PRO    16      26.390 -39.991  20.226  1.00  0.00
ATOM    123  CD  PRO    16      27.330 -39.440  21.129  1.00  0.00
ATOM    124  CG  PRO    16      28.596 -40.321  21.044  1.00  0.00
ATOM    125  CB  PRO    16      28.004 -41.663  20.659  1.00  0.00
ATOM    126  CA  PRO    16      26.761 -41.332  19.864  1.00  0.00
ATOM    127  C   PRO    16      25.624 -42.366  20.058  1.00  0.00
ATOM    128  O   PRO    16      24.594 -42.152  20.727  1.00  0.00
ATOM    129  N   ARG    17      25.727 -43.459  19.281  1.00  0.00
ATOM    130  CA  ARG    17      24.741 -44.485  19.093  1.00  0.00
ATOM    131  CB  ARG    17      23.967 -44.286  17.666  1.00  0.00
ATOM    132  CG  ARG    17      22.434 -44.322  17.684  1.00  0.00
ATOM    133  CD  ARG    17      21.745 -43.008  18.004  1.00  0.00
ATOM    134  NE  ARG    17      22.099 -42.617  19.406  1.00  0.00
ATOM    135  CZ  ARG    17      21.464 -42.859  20.550  1.00  0.00
ATOM    136  C   ARG    17      25.304 -45.903  19.127  1.00  0.00
ATOM    137  O   ARG    17      26.454 -46.153  18.861  1.00  0.00
ATOM    138  N   CYX    18      24.457 -46.865  19.538  1.00  0.00
ATOM    139  CA  CYX    18      24.922 -48.261  19.878  1.00  0.00
ATOM    140  CB  CYX    18      23.788 -49.269  19.546  1.00  0.00
ATOM    141  SG  CYX    18      24.028 -50.959  20.043  1.00  0.00
ATOM    142  C   CYX    18      25.268 -48.091  21.393  1.00  0.00
ATOM    143  O   CYX    18      24.385 -48.181  22.277  1.00  0.00
ATOM    144  N   PHE    19      26.513 -47.783  21.630  1.00  0.00
ATOM    145  CA  PHE    19      26.955 -47.057  22.902  1.00  0.00
ATOM    146  CB  PHE    19      28.448 -47.118  22.990  1.00  0.00
ATOM    147  CG  PHE    19      28.988 -46.719  24.323  1.00  0.00
ATOM    148  CD1 PHE    19      29.474 -45.407  24.573  1.00  0.00
ATOM    149  CE1 PHE    19      29.943 -45.009  25.854  1.00  0.00
ATOM    150  CZ  PHE    19      29.899 -45.962  26.908  1.00  0.00
ATOM    151  CE2 PHE    19      29.331 -47.243  26.701  1.00  0.00
ATOM    152  CD2 PHE    19      28.921 -47.581  25.398  1.00  0.00
ATOM    153  C   PHE    19      26.459 -45.573  22.823  1.00  0.00
ATOM    154  O   PHE    19      27.001 -44.752  22.093  1.00  0.00
ATOM    155  N   GLY    20      25.427 -45.226  23.612  1.00  0.00
ATOM    156  CA  GLY    20      24.704 -43.959  23.431  1.00  0.00
ATOM    157  C   GLY    20      25.427 -42.664  23.922  1.00  0.00
ATOM    158  O   GLY    20      24.929 -41.539  23.931  1.00  0.00
ATOM    159  N   GLY    21      26.615 -42.842  24.501  1.00  0.00
ATOM    160  CA  GLY    21      27.341 -41.959  25.494  1.00  0.00
ATOM    161  C   GLY    21      26.311 -41.215  26.412  1.00  0.00
ATOM    162  O   GLY    21      26.580 -39.981  26.536  1.00  0.00
ATOM    163  N   ARG    22      25.364 -41.854  27.100  1.00  0.00
ATOM    164  CA  ARG    22      24.927 -43.225  27.323  1.00  0.00
ATOM    165  CB  ARG    22      25.259 -43.586  28.801  1.00  0.00
ATOM    166  CG  ARG    22      26.576 -44.436  29.071  1.00  0.00
ATOM    167  CD  ARG    22      26.647 -45.825  28.399  1.00  0.00
ATOM    168  NE  ARG    22      25.366 -46.399  28.061  1.00  0.00
ATOM    169  CZ  ARG    22      24.562 -47.187  28.727  1.00  0.00
ATOM    170  C   ARG    22      23.460 -43.569  27.023  1.00  0.00
ATOM    171  O   ARG    22      22.902 -44.580  27.527  1.00  0.00
ATOM    172  N   MET    23      22.820 -42.762  26.189  1.00  0.00
ATOM    173  CA  MET    23      21.324 -42.732  25.901  1.00  0.00
ATOM    174  CB  MET    23      20.763 -41.305  25.478  1.00  0.00
ATOM    175  CG  MET    23      21.105 -40.225  26.564  1.00  0.00
ATOM    176  SD  MET    23      22.771 -39.522  26.415  1.00  0.00
ATOM    177  CE  MET    23      22.731 -38.307  27.833  1.00  0.00
ATOM    178  C   MET    23      20.872 -43.924  25.033  1.00  0.00
ATOM    179  O   MET    23      20.565 -43.826  23.846  1.00  0.00
ATOM    180  N   ASP    24      21.054 -45.156  25.534  1.00  0.00
ATOM    181  CA  ASP    24      20.901 -46.408  24.807  1.00  0.00
ATOM    182  CB  ASP    24      22.174 -46.960  24.227  1.00  0.00
ATOM    183  CG  ASP    24      23.248 -47.274  25.227  1.00  0.00
ATOM    184  OD1 ASP    24      24.123 -46.451  25.605  1.00  0.00
ATOM    185  OD2 ASP    24      23.357 -48.437  25.646  1.00  0.00
ATOM    186  C   ASP    24      20.206 -47.444  25.772  1.00  0.00
ATOM    187  O   ASP    24      19.257 -47.111  26.485  1.00  0.00
ATOM    188  N   ARG    25      20.546 -48.717  25.698  1.00  0.00
ATOM    189  CA  ARG    25      20.116 -49.700  26.614  1.00  0.00
ATOM    190  CB  ARG    25      20.468 -51.123  25.992  1.00  0.00
ATOM    191  CG  ARG    25      20.164 -52.391  26.868  1.00  0.00
ATOM    192  CD  ARG    25      21.478 -53.197  27.036  1.00  0.00
ATOM    193  NE  ARG    25      22.347 -52.443  27.993  1.00  0.00
ATOM    194  CZ  ARG    25      23.648 -52.504  28.029  1.00  0.00
ATOM    195  C   ARG    25      20.634 -49.418  28.009  1.00  0.00
ATOM    196  O   ARG    25      21.741 -49.861  28.390  1.00  0.00
ATOM    197  N   ILE    26      19.879 -48.622  28.764  1.00  0.00
ATOM    198  CA  ILE    26      20.563 -47.749  29.786  1.00  0.00
ATOM    199  CB  ILE    26      19.659 -46.616  30.316  1.00  0.00
ATOM    200  CG2 ILE    26      18.345 -47.047  30.976  1.00  0.00
ATOM    201  CG1 ILE    26      20.446 -45.753  31.351  1.00  0.00
ATOM    202  CD1 ILE    26      21.541 -44.915  30.816  1.00  0.00
ATOM    203  C   ILE    26      21.239 -48.547  30.870  1.00  0.00
ATOM    204  O   ILE    26      22.367 -48.229  31.329  1.00  0.00
ATOM    205  N   GLY    27      20.534 -49.617  31.315  1.00  0.00
ATOM    206  CA  GLY    27      21.054 -50.350  32.538  1.00  0.00
ATOM    207  C   GLY    27      22.264 -51.232  32.102  1.00  0.00
ATOM    208  O   GLY    27      22.371 -51.602  30.970  1.00  0.00
ATOM    209  N   ALA    28      23.156 -51.509  33.021  1.00  0.00
ATOM    210  CA  ALA    28      24.373 -52.335  32.678  1.00  0.00
ATOM    211  CB  ALA    28      25.523 -51.985  33.666  1.00  0.00
ATOM    212  C   ALA    28      23.971 -53.794  32.766  1.00  0.00
ATOM    213  O   ALA    28      23.928 -54.371  33.818  1.00  0.00
ATOM    214  N   GLN    29      23.587 -54.378  31.686  1.00  0.00
ATOM    215  CA  GLN    29      23.803 -55.795  31.491  1.00  0.00
ATOM    216  CB  GLN    29      22.436 -56.470  31.128  1.00  0.00
ATOM    217  CG  GLN    29      21.333 -56.489  32.239  1.00  0.00
ATOM    218  CD  GLN    29      21.711 -57.390  33.501  1.00  0.00
ATOM    219  OE1 GLN    29      21.349 -58.540  33.694  1.00  0.00
ATOM    220  NE2 GLN    29      22.601 -56.917  34.375  1.00  0.00
ATOM    221  C   GLN    29      24.771 -55.906  30.250  1.00  0.00
ATOM    222  O   GLN    29      24.980 -54.994  29.516  1.00  0.00
ATOM    223  N   SER    30      25.343 -57.142  30.051  1.00  0.00
ATOM    224  CA  SER    30      25.955 -57.818  28.847  1.00  0.00
ATOM    225  CB  SER    30      24.873 -58.092  27.781  1.00  0.00
ATOM    226  OG  SER    30      23.795 -58.725  28.514  1.00  0.00
ATOM    227  C   SER    30      27.103 -57.025  28.136  1.00  0.00
ATOM    228  O   SER    30      27.815 -57.650  27.306  1.00  0.00
ATOM    229  N   GLY    31      27.251 -55.681  28.383  1.00  0.00
ATOM    230  CA  GLY    31      28.310 -54.806  27.818  1.00  0.00
ATOM    231  C   GLY    31      28.039 -53.330  28.172  1.00  0.00
ATOM    232  O   GLY    31      26.911 -52.956  28.458  1.00  0.00
ATOM    233  N   LEU    32      29.038 -52.419  28.025  1.00  0.00
ATOM    234  CA  LEU    32      28.899 -51.036  28.539  1.00  0.00
ATOM    235  CB  LEU    32      29.014 -50.961  30.055  1.00  0.00
ATOM    236  CG  LEU    32      30.403 -51.561  30.610  1.00  0.00
ATOM    237  CD1 LEU    32      31.616 -50.754  30.177  1.00  0.00
ATOM    238  CD2 LEU    32      30.394 -51.481  32.124  1.00  0.00
ATOM    239  C   LEU    32      27.639 -50.215  27.957  1.00  0.00
ATOM    240  O   LEU    32      27.062 -49.297  28.527  1.00  0.00
ATOM    241  N   GLY    33      27.176 -50.615  26.751  1.00  0.00
ATOM    242  CA  GLY    33      25.988 -50.135  26.074  1.00  0.00
ATOM    243  C   GLY    33      25.592 -51.163  25.059  1.00  0.00
ATOM    244  O   GLY    33      26.411 -51.977  24.627  1.00  0.00
ATOM    245  N   CYX    34      24.378 -51.082  24.582  1.00  0.00
ATOM    246  CA  CYX    34      23.936 -51.705  23.344  1.00  0.00
ATOM    247  CB  CYX    34      22.757 -50.905  22.829  1.00  0.00
ATOM    248  SG  CYX    34      22.322 -51.220  21.187  1.00  0.00
ATOM    249  C   CYX    34      23.581 -53.213  23.469  1.00  0.00
ATOM    250  O   CYX    34      22.486 -53.653  23.118  1.00  0.00
ATOM    251  N   ASN    35      24.479 -54.024  23.974  1.00  0.00
ATOM    252  CA  ASN    35      24.332 -55.535  24.141  1.00  0.00
ATOM    253  CB  ASN    35      25.668 -56.105  24.488  1.00  0.00
ATOM    254  CG  ASN    35      25.768 -57.599  24.356  1.00  0.00
ATOM    255  OD1 ASN    35      24.814 -58.218  23.837  1.00  0.00
ATOM    256  ND2 ASN    35      26.813 -58.263  24.697  1.00  0.00
ATOM    257  C   ASN    35      23.145 -55.962  24.999  1.00  0.00
ATOM    258  O   ASN    35      23.124 -55.694  26.202  1.00  0.00
ATOM    259  N   SER    36      22.160 -56.615  24.343  1.00  0.00
ATOM    260  CA  SER    36      20.815 -56.846  24.947  1.00  0.00
ATOM    261  CB  SER    36      19.843 -55.952  24.175  1.00  0.00
ATOM    262  OG  SER    36      20.159 -54.583  24.383  1.00  0.00
ATOM    263  C   SER    36      20.347 -58.286  24.958  1.00  0.00
ATOM    264  O   SER    36      19.178 -58.575  25.086  1.00  0.00
ATOM    265  N   PHE    37      21.281 -59.196  24.695  1.00  0.00
ATOM    266  CA  PHE    37      21.072 -60.617  24.928  1.00  0.00
ATOM    267  CB  PHE    37      21.685 -61.513  23.888  1.00  0.00
ATOM    268  CG  PHE    37      21.201 -62.974  23.893  1.00  0.00
ATOM    269  CD1 PHE    37      22.076 -64.034  24.245  1.00  0.00
ATOM    270  CE1 PHE    37      21.663 -65.349  24.195  1.00  0.00
ATOM    271  CZ  PHE    37      20.391 -65.781  23.666  1.00  0.00
ATOM    272  CE2 PHE    37      19.491 -64.702  23.339  1.00  0.00
ATOM    273  CD2 PHE    37      19.921 -63.335  23.386  1.00  0.00
ATOM    274  C   PHE    37      21.505 -60.919  26.418  1.00  0.00
ATOM    275  O   PHE    37      22.101 -60.142  27.135  1.00  0.00
ATOM    276  N   ARG    38      21.053 -62.087  26.926  1.00  0.00
ATOM    277  CA  ARG    38      21.046 -62.612  28.283  1.00  0.00
ATOM    278  CB  ARG    38      19.783 -63.445  28.569  1.00  0.00
ATOM    279  CG  ARG    38      19.042 -63.181  29.931  1.00  0.00
ATOM    280  CD  ARG    38      19.724 -63.599  31.240  1.00  0.00
ATOM    281  NE  ARG    38      20.902 -62.788  31.445  1.00  0.00
ATOM    282  CZ  ARG    38      20.908 -61.617  32.088  1.00  0.00
ATOM    283  C   ARG    38      22.311 -63.286  28.742  1.00  0.00
ATOM    284  O   ARG    38      22.296 -64.182  29.557  1.00  0.00
ATOM    285  N   TYR    39      23.476 -62.803  28.297  1.00  0.00
ATOM    286  CA  TYR    39      24.813 -63.194  28.908  1.00  0.00
ATOM    287  CB  TYR    39      25.905 -62.245  28.374  1.00  0.00
ATOM    288  CG  TYR    39      26.108 -62.504  26.926  1.00  0.00
ATOM    289  CD1 TYR    39      26.998 -63.491  26.568  1.00  0.00
ATOM    290  CE1 TYR    39      27.325 -63.745  25.182  1.00  0.00
ATOM    291  CZ  TYR    39      26.655 -63.051  24.164  1.00  0.00
ATOM    292  CE2 TYR    39      25.794 -61.985  24.543  1.00  0.00
ATOM    293  CD2 TYR    39      25.530 -61.746  25.922  1.00  0.00
ATOM    294  C   TYR    39      24.825 -63.164  30.451  1.00  0.00
ATOM    295  O   TYR    39      24.043 -62.483  31.121  1.00  0.00
ATOM    296  OXT TYR    39      25.637 -63.837  31.082  1.00  0.00
TER
END
