# Supplementary material for: In silico approaches for predicting the half-life of natural and modified peptides in blood
Source: PLoS One. 2018 Jun 1;13(6):e0196829. doi: 10.1371/journal.pone.0196829 (PMC5983457; doi:10.1371/journal.pone.0196829)
Supplement: S3 File — (ZIP) [file pone.0196829.s009.zip › 3may2018_261_pdb_files/2154.pdb]

PFRMAT TS
TARGET d2154
AUTHOR Raghava-GPS-serv
METHOD PEPSTR
MODEL  1  REFINED
PARENT N/A
ATOM      1  N   ARG     1      -9.853 -13.725  19.406  1.00  0.00
ATOM      2  CA  ARG     1      -9.607 -14.655  18.303  1.00  0.00
ATOM      3  CB  ARG     1      -8.512 -14.092  17.418  1.00  0.00
ATOM      4  CG  ARG     1      -8.288 -14.864  16.119  1.00  0.00
ATOM      5  CD  ARG     1      -6.829 -15.111  15.688  1.00  0.00
ATOM      6  NE  ARG     1      -6.660 -15.694  14.314  1.00  0.00
ATOM      7  CZ  ARG     1      -6.291 -14.962  13.222  1.00  0.00
ATOM      8  C   ARG     1      -9.327 -15.999  18.943  1.00  0.00
ATOM      9  O   ARG     1      -8.196 -16.136  19.436  1.00  0.00
ATOM     10  N   PRO     2     -10.167 -17.007  18.940  1.00  0.00
ATOM     11  CD  PRO     2     -11.559 -17.047  18.409  1.00  0.00
ATOM     12  CG  PRO     2     -12.369 -18.087  19.212  1.00  0.00
ATOM     13  CB  PRO     2     -11.302 -19.007  19.497  1.00  0.00
ATOM     14  CA  PRO     2     -10.043 -18.200  19.812  1.00  0.00
ATOM     15  C   PRO     2      -8.792 -19.037  19.653  1.00  0.00
ATOM     16  O   PRO     2      -8.384 -19.756  20.550  1.00  0.00
ATOM     17  N   GLN     3      -8.291 -19.069  18.408  1.00  0.00
ATOM     18  CA  GLN     3      -7.054 -19.755  18.130  1.00  0.00
ATOM     19  CB  GLN     3      -6.579 -19.405  16.718  1.00  0.00
ATOM     20  CG  GLN     3      -7.509 -19.730  15.490  1.00  0.00
ATOM     21  CD  GLN     3      -6.692 -19.537  14.196  1.00  0.00
ATOM     22  OE1 GLN     3      -6.302 -18.405  13.901  1.00  0.00
ATOM     23  NE2 GLN     3      -6.340 -20.609  13.524  1.00  0.00
ATOM     24  C   GLN     3      -5.873 -19.582  19.166  1.00  0.00
ATOM     25  O   GLN     3      -5.158 -20.516  19.419  1.00  0.00
ATOM     26  N   LEU     4      -5.705 -18.360  19.651  1.00  0.00
ATOM     27  CA  LEU     4      -4.633 -17.892  20.532  1.00  0.00
ATOM     28  CB  LEU     4      -4.690 -16.368  20.612  1.00  0.00
ATOM     29  CG  LEU     4      -4.761 -15.631  19.270  1.00  0.00
ATOM     30  CD1 LEU     4      -4.935 -14.150  19.678  1.00  0.00
ATOM     31  CD2 LEU     4      -3.477 -15.839  18.407  1.00  0.00
ATOM     32  C   LEU     4      -4.703 -18.368  22.008  1.00  0.00
ATOM     33  O   LEU     4      -5.817 -18.594  22.514  1.00  0.00
ATOM     34  N   LYS     5      -3.611 -18.529  22.708  1.00  0.00
ATOM     35  CA  LYS     5      -3.616 -18.538  24.220  1.00  0.00
ATOM     36  CB  LYS     5      -3.211 -19.913  24.732  1.00  0.00
ATOM     37  CG  LYS     5      -4.172 -21.124  24.333  1.00  0.00
ATOM     38  CD  LYS     5      -4.049 -21.683  22.907  1.00  0.00
ATOM     39  CE  LYS     5      -5.438 -22.188  22.424  1.00  0.00
ATOM     40  NZ  LYS     5      -6.331 -21.178  21.878  1.00  0.00
ATOM     41  C   LYS     5      -2.723 -17.365  24.727  1.00  0.00
ATOM     42  O   LYS     5      -1.811 -16.915  24.061  1.00  0.00
ATOM     43  N   ALA     6      -3.028 -16.904  25.929  1.00  0.00
ATOM     44  CA  ALA     6      -2.079 -16.099  26.685  1.00  0.00
ATOM     45  CB  ALA     6      -2.750 -15.391  27.839  1.00  0.00
ATOM     46  C   ALA     6      -0.966 -16.950  27.321  1.00  0.00
ATOM     47  O   ALA     6      -1.256 -18.060  27.853  1.00  0.00
ATOM     48  N   PRO     7       0.283 -16.418  27.368  1.00  0.00
ATOM     49  CD  PRO     7       0.780 -15.119  26.849  1.00  0.00
ATOM     50  CG  PRO     7       2.262 -15.334  26.339  1.00  0.00
ATOM     51  CB  PRO     7       2.806 -16.371  27.350  1.00  0.00
ATOM     52  CA  PRO     7       1.499 -17.219  27.510  1.00  0.00
ATOM     53  C   PRO     7       1.534 -17.971  28.791  1.00  0.00
ATOM     54  O   PRO     7       0.829 -17.591  29.725  1.00  0.00
ATOM     55  N   PRO     8       2.304 -19.086  28.905  1.00  0.00
ATOM     56  CD  PRO     8       3.157 -19.674  27.831  1.00  0.00
ATOM     57  CG  PRO     8       2.963 -21.244  27.952  1.00  0.00
ATOM     58  CB  PRO     8       2.850 -21.369  29.420  1.00  0.00
ATOM     59  CA  PRO     8       2.078 -20.133  29.915  1.00  0.00
ATOM     60  C   PRO     8       2.548 -19.862  31.326  1.00  0.00
ATOM     61  O   PRO     8       2.578 -20.704  32.197  1.00  0.00
ATOM     62  N   LYS     9       2.935 -18.552  31.578  1.00  0.00
ATOM     63  CA  LYS     9       3.007 -18.050  32.938  1.00  0.00
ATOM     64  CB  LYS     9       3.838 -16.741  32.895  1.00  0.00
ATOM     65  CG  LYS     9       4.031 -16.038  34.269  1.00  0.00
ATOM     66  CD  LYS     9       5.092 -14.868  34.154  1.00  0.00
ATOM     67  CE  LYS     9       5.413 -14.341  35.531  1.00  0.00
ATOM     68  NZ  LYS     9       6.878 -14.297  35.693  1.00  0.00
ATOM     69  C   LYS     9       1.626 -17.905  33.518  1.00  0.00
ATOM     70  O   LYS     9       0.824 -17.099  33.060  1.00  0.00
ATOM     71  N   LYS    10       1.426 -18.687  34.556  1.00  0.00
ATOM     72  CA  LYS    10       0.281 -18.693  35.517  1.00  0.00
ATOM     73  CB  LYS    10      -0.803 -19.722  35.116  1.00  0.00
ATOM     74  CG  LYS    10      -1.785 -19.059  34.061  1.00  0.00
ATOM     75  CD  LYS    10      -1.519 -19.535  32.570  1.00  0.00
ATOM     76  CE  LYS    10      -2.370 -18.628  31.585  1.00  0.00
ATOM     77  NZ  LYS    10      -1.555 -17.480  31.318  1.00  0.00
ATOM     78  C   LYS    10       0.797 -18.962  36.921  1.00  0.00
ATOM     79  O   LYS    10       0.985 -17.963  37.664  1.00  0.00
ATOM     80  N   SER    11       1.114 -20.246  37.117  1.00  0.00
ATOM     81  CA  SER    11       2.190 -20.510  38.040  1.00  0.00
ATOM     82  CB  SER    11       2.256 -22.016  38.335  1.00  0.00
ATOM     83  OG  SER    11       2.727 -22.744  37.188  1.00  0.00
ATOM     84  C   SER    11       3.509 -19.815  37.576  1.00  0.00
ATOM     85  O   SER    11       3.687 -19.659  36.345  1.00  0.00
ATOM     86  N   GLU    12       4.503 -19.494  38.433  1.00  0.00
ATOM     87  CA  GLU    12       5.696 -18.725  38.090  1.00  0.00
ATOM     88  CB  GLU    12       6.519 -18.402  39.367  1.00  0.00
ATOM     89  CG  GLU    12       6.736 -16.924  39.527  1.00  0.00
ATOM     90  CD  GLU    12       7.848 -16.377  38.642  1.00  0.00
ATOM     91  OE1 GLU    12       7.535 -16.286  37.418  1.00  0.00
ATOM     92  OE2 GLU    12       9.043 -16.331  39.060  1.00  0.00
ATOM     93  C   GLU    12       6.599 -19.476  37.103  1.00  0.00
ATOM     94  O   GLU    12       6.781 -20.694  37.120  1.00  0.00
ATOM     95  N   LYS    13       7.163 -18.660  36.233  1.00  0.00
ATOM     96  CA  LYS    13       8.237 -18.950  35.225  1.00  0.00
ATOM     97  CB  LYS    13       7.752 -19.379  33.823  1.00  0.00
ATOM     98  CG  LYS    13       7.029 -20.844  33.747  1.00  0.00
ATOM     99  CD  LYS    13       5.530 -20.641  33.790  1.00  0.00
ATOM    100  CE  LYS    13       4.760 -21.935  34.116  1.00  0.00
ATOM    101  NZ  LYS    13       5.006 -22.143  35.582  1.00  0.00
ATOM    102  C   LYS    13       9.208 -17.788  34.939  1.00  0.00
ATOM    103  O   LYS    13       8.761 -16.818  34.320  1.00  0.00
ATOM    104  N   ARG    14      10.482 -17.852  35.268  1.00  0.00
ATOM    105  CA  ARG    14      11.576 -17.141  34.600  1.00  0.00
ATOM    106  CB  ARG    14      11.639 -15.571  35.027  1.00  0.00
ATOM    107  CG  ARG    14      12.350 -15.191  36.365  1.00  0.00
ATOM    108  CD  ARG    14      11.663 -15.905  37.545  1.00  0.00
ATOM    109  NE  ARG    14      12.334 -17.204  37.941  1.00  0.00
ATOM    110  CZ  ARG    14      11.923 -18.156  38.808  1.00  0.00
ATOM    111  C   ARG    14      12.872 -17.920  34.593  1.00  0.00
ATOM    112  O   ARG    14      13.114 -18.645  35.579  1.00  0.00
ATOM    113  N   GLN    15      13.615 -17.881  33.453  1.00  0.00
ATOM    114  CA  GLN    15      15.049 -18.183  33.380  1.00  0.00
ATOM    115  CB  GLN    15      15.371 -19.279  32.302  1.00  0.00
ATOM    116  CG  GLN    15      14.844 -20.722  32.651  1.00  0.00
ATOM    117  CD  GLN    15      13.399 -21.037  32.344  1.00  0.00
ATOM    118  OE1 GLN    15      12.535 -20.234  32.409  1.00  0.00
ATOM    119  NE2 GLN    15      13.149 -22.328  32.193  1.00  0.00
ATOM    120  C   GLN    15      15.921 -16.959  33.101  1.00  0.00
ATOM    121  O   GLN    15      17.084 -16.952  33.539  1.00  0.00
ATOM    122  N   GLN    16      15.440 -15.907  32.538  1.00  0.00
ATOM    123  CA  GLN    16      16.145 -14.701  32.126  1.00  0.00
ATOM    124  CB  GLN    16      15.495 -14.069  30.904  1.00  0.00
ATOM    125  CG  GLN    16      13.946 -13.793  30.872  1.00  0.00
ATOM    126  CD  GLN    16      13.120 -14.977  30.865  1.00  0.00
ATOM    127  OE1 GLN    16      12.735 -15.500  31.940  1.00  0.00
ATOM    128  NE2 GLN    16      12.951 -15.629  29.691  1.00  0.00
ATOM    129  C   GLN    16      16.081 -13.727  33.339  1.00  0.00
ATOM    130  O   GLN    16      15.712 -12.519  33.206  1.00  0.00
ATOM    131  N   VAL    17      16.406 -14.233  34.519  1.00  0.00
ATOM    132  CA  VAL    17      16.597 -13.408  35.715  1.00  0.00
ATOM    133  CB  VAL    17      16.127 -14.175  36.951  1.00  0.00
ATOM    134  CG1 VAL    17      16.405 -15.693  36.914  1.00  0.00
ATOM    135  CG2 VAL    17      16.496 -13.645  38.329  1.00  0.00
ATOM    136  C   VAL    17      18.052 -13.074  35.946  1.00  0.00
ATOM    137  O   VAL    17      18.943 -13.978  36.034  1.00  0.00
ATOM    138  N   CYX    18      18.303 -11.750  35.842  1.00  0.00
ATOM    139  CA  CYX    18      19.675 -11.130  35.848  1.00  0.00
ATOM    140  CB  CYX    18      19.505  -9.624  36.147  1.00  0.00
ATOM    141  SG  CYX    18      18.351  -8.706  35.151  1.00  0.00
ATOM    142  C   CYX    18      20.686 -11.730  36.844  1.00  0.00
ATOM    143  O   CYX    18      21.786 -12.237  36.431  1.00  0.00
ATOM    144  N   PHE    19      20.333 -11.766  38.152  1.00  0.00
ATOM    145  CA  PHE    19      21.114 -12.216  39.292  1.00  0.00
ATOM    146  CB  PHE    19      20.916 -11.194  40.466  1.00  0.00
ATOM    147  CG  PHE    19      19.462 -10.990  40.853  1.00  0.00
ATOM    148  CD1 PHE    19      18.563 -10.042  40.272  1.00  0.00
ATOM    149  CE1 PHE    19      17.240  -9.903  40.761  1.00  0.00
ATOM    150  CZ  PHE    19      16.770 -10.852  41.637  1.00  0.00
ATOM    151  CE2 PHE    19      17.574 -11.879  42.103  1.00  0.00
ATOM    152  CD2 PHE    19      18.919 -11.866  41.820  1.00  0.00
ATOM    153  C   PHE    19      20.782 -13.670  39.637  1.00  0.00
ATOM    154  O   PHE    19      20.626 -14.017  40.816  1.00  0.00
ATOM    155  N   GLY    20      20.565 -14.529  38.616  1.00  0.00
ATOM    156  CA  GLY    20      20.077 -15.945  38.889  1.00  0.00
ATOM    157  C   GLY    20      21.106 -17.068  38.880  1.00  0.00
ATOM    158  O   GLY    20      20.917 -18.144  38.291  1.00  0.00
ATOM    159  N   GLY    21      22.225 -16.935  39.583  1.00  0.00
ATOM    160  CA  GLY    21      23.139 -18.065  40.002  1.00  0.00
ATOM    161  C   GLY    21      24.649 -17.850  39.922  1.00  0.00
ATOM    162  O   GLY    21      25.333 -18.854  39.735  1.00  0.00
ATOM    163  N   ARG    22      25.218 -16.643  39.998  1.00  0.00
ATOM    164  CA  ARG    22      26.622 -16.317  39.855  1.00  0.00
ATOM    165  CB  ARG    22      27.526 -16.768  41.091  1.00  0.00
ATOM    166  CG  ARG    22      27.427 -15.980  42.412  1.00  0.00
ATOM    167  CD  ARG    22      26.100 -15.929  43.063  1.00  0.00
ATOM    168  NE  ARG    22      25.227 -14.887  42.376  1.00  0.00
ATOM    169  CZ  ARG    22      23.928 -14.822  42.493  1.00  0.00
ATOM    170  C   ARG    22      27.360 -16.510  38.465  1.00  0.00
ATOM    171  O   ARG    22      28.257 -15.776  38.049  1.00  0.00
ATOM    172  N   MET    23      26.841 -17.402  37.634  1.00  0.00
ATOM    173  CA  MET    23      26.594 -17.153  36.163  1.00  0.00
ATOM    174  CB  MET    23      26.318 -18.476  35.478  1.00  0.00
ATOM    175  CG  MET    23      27.525 -19.338  35.375  1.00  0.00
ATOM    176  SD  MET    23      27.156 -20.967  34.637  1.00  0.00
ATOM    177  CE  MET    23      28.873 -21.544  34.564  1.00  0.00
ATOM    178  C   MET    23      25.473 -16.104  36.005  1.00  0.00
ATOM    179  O   MET    23      24.374 -16.456  35.643  1.00  0.00
ATOM    180  N   ASP    24      25.788 -14.870  36.395  1.00  0.00
ATOM    181  CA  ASP    24      24.879 -13.677  36.351  1.00  0.00
ATOM    182  CB  ASP    24      25.077 -12.717  37.558  1.00  0.00
ATOM    183  CG  ASP    24      24.731 -13.415  38.896  1.00  0.00
ATOM    184  OD1 ASP    24      25.309 -13.072  39.961  1.00  0.00
ATOM    185  OD2 ASP    24      23.825 -14.239  39.032  1.00  0.00
ATOM    186  C   ASP    24      24.958 -12.998  35.018  1.00  0.00
ATOM    187  O   ASP    24      25.955 -12.944  34.356  1.00  0.00
ATOM    188  N   ARG    25      23.855 -12.424  34.529  1.00  0.00
ATOM    189  CA  ARG    25      23.546 -12.022  33.134  1.00  0.00
ATOM    190  CB  ARG    25      23.134 -13.234  32.291  1.00  0.00
ATOM    191  CG  ARG    25      21.779 -13.863  32.635  1.00  0.00
ATOM    192  CD  ARG    25      21.996 -14.909  33.744  1.00  0.00
ATOM    193  NE  ARG    25      20.810 -15.875  33.855  1.00  0.00
ATOM    194  CZ  ARG    25      20.705 -16.854  34.766  1.00  0.00
ATOM    195  C   ARG    25      22.567 -10.865  32.984  1.00  0.00
ATOM    196  O   ARG    25      22.066 -10.350  33.979  1.00  0.00
ATOM    197  N   ILE    26      22.153 -10.483  31.747  1.00  0.00
ATOM    198  CA  ILE    26      20.932  -9.632  31.497  1.00  0.00
ATOM    199  CB  ILE    26      21.188  -8.507  30.558  1.00  0.00
ATOM    200  CG2 ILE    26      21.515  -9.255  29.211  1.00  0.00
ATOM    201  CG1 ILE    26      19.988  -7.615  30.295  1.00  0.00
ATOM    202  CD1 ILE    26      19.766  -6.719  31.453  1.00  0.00
ATOM    203  C   ILE    26      19.663 -10.514  31.247  1.00  0.00
ATOM    204  O   ILE    26      19.792 -11.694  30.897  1.00  0.00
ATOM    205  N   GLY    27      18.488  -9.996  31.525  1.00  0.00
ATOM    206  CA  GLY    27      17.193 -10.641  31.227  1.00  0.00
ATOM    207  C   GLY    27      15.984  -9.699  31.540  1.00  0.00
ATOM    208  O   GLY    27      16.089  -8.646  32.182  1.00  0.00
ATOM    209  N   ALA    28      14.848 -10.050  30.897  1.00  0.00
ATOM    210  CA  ALA    28      13.670  -9.248  30.871  1.00  0.00
ATOM    211  CB  ALA    28      13.833  -8.210  29.795  1.00  0.00
ATOM    212  C   ALA    28      12.443 -10.143  30.532  1.00  0.00
ATOM    213  O   ALA    28      12.431 -11.036  29.714  1.00  0.00
ATOM    214  N   GLN    29      11.281  -9.718  31.143  1.00  0.00
ATOM    215  CA  GLN    29       9.894 -10.081  30.781  1.00  0.00
ATOM    216  CB  GLN    29       9.327 -11.092  31.808  1.00  0.00
ATOM    217  CG  GLN    29      10.030 -12.466  31.800  1.00  0.00
ATOM    218  CD  GLN    29       9.288 -13.549  32.504  1.00  0.00
ATOM    219  OE1 GLN    29       8.262 -13.367  33.175  1.00  0.00
ATOM    220  NE2 GLN    29       9.631 -14.787  32.402  1.00  0.00
ATOM    221  C   GLN    29       9.005  -8.803  30.510  1.00  0.00
ATOM    222  O   GLN    29       9.572  -7.725  30.654  1.00  0.00
ATOM    223  N   SER    30       7.679  -8.884  30.397  1.00  0.00
ATOM    224  CA  SER    30       6.732  -7.742  30.212  1.00  0.00
ATOM    225  CB  SER    30       5.275  -8.199  30.071  1.00  0.00
ATOM    226  OG  SER    30       5.038  -8.894  31.288  1.00  0.00
ATOM    227  C   SER    30       6.832  -6.577  31.251  1.00  0.00
ATOM    228  O   SER    30       6.656  -6.744  32.507  1.00  0.00
ATOM    229  N   GLY    31       7.189  -5.400  30.759  1.00  0.00
ATOM    230  CA  GLY    31       7.236  -4.139  31.516  1.00  0.00
ATOM    231  C   GLY    31       8.503  -3.982  32.329  1.00  0.00
ATOM    232  O   GLY    31       8.880  -2.869  32.671  1.00  0.00
ATOM    233  N   LEU    32       9.133  -5.073  32.773  1.00  0.00
ATOM    234  CA  LEU    32      10.253  -4.929  33.711  1.00  0.00
ATOM    235  CB  LEU    32       9.642  -5.277  35.087  1.00  0.00
ATOM    236  CG  LEU    32       8.620  -4.280  35.676  1.00  0.00
ATOM    237  CD1 LEU    32       9.322  -3.010  36.016  1.00  0.00
ATOM    238  CD2 LEU    32       8.046  -4.868  37.018  1.00  0.00
ATOM    239  C   LEU    32      11.419  -5.888  33.376  1.00  0.00
ATOM    240  O   LEU    32      11.127  -7.037  33.217  1.00  0.00
ATOM    241  N   GLY    33      12.670  -5.486  33.662  1.00  0.00
ATOM    242  CA  GLY    33      13.855  -6.339  33.843  1.00  0.00
ATOM    243  C   GLY    33      13.740  -7.263  35.111  1.00  0.00
ATOM    244  O   GLY    33      12.868  -7.120  35.970  1.00  0.00
ATOM    245  N   CYX    34      14.734  -8.185  35.147  1.00  0.00
ATOM    246  CA  CYX    34      15.108  -9.184  36.202  1.00  0.00
ATOM    247  CB  CYX    34      16.003  -8.449  37.118  1.00  0.00
ATOM    248  SG  CYX    34      17.298  -7.458  36.312  1.00  0.00
ATOM    249  C   CYX    34      14.049  -9.988  37.033  1.00  0.00
ATOM    250  O   CYX    34      14.409 -11.083  37.486  1.00  0.00
ATOM    251  N   ASN    35      12.891  -9.420  37.288  1.00  0.00
ATOM    252  CA  ASN    35      12.095  -9.752  38.418  1.00  0.00
ATOM    253  CB  ASN    35      11.474  -8.439  38.899  1.00  0.00
ATOM    254  CG  ASN    35      10.622  -8.430  40.142  1.00  0.00
ATOM    255  OD1 ASN    35      10.135  -9.405  40.568  1.00  0.00
ATOM    256  ND2 ASN    35      10.326  -7.317  40.761  1.00  0.00
ATOM    257  C   ASN    35      11.039 -10.824  38.032  1.00  0.00
ATOM    258  O   ASN    35      10.514 -10.844  36.939  1.00  0.00
ATOM    259  N   SER    36      10.613 -11.653  38.908  1.00  0.00
ATOM    260  CA  SER    36       9.477 -12.615  38.830  1.00  0.00
ATOM    261  CB  SER    36       9.302 -13.363  40.109  1.00  0.00
ATOM    262  OG  SER    36      10.223 -14.456  40.221  1.00  0.00
ATOM    263  C   SER    36       8.137 -11.941  38.559  1.00  0.00
ATOM    264  O   SER    36       7.336 -12.398  37.702  1.00  0.00
ATOM    265  N   PHE    37       7.811 -10.799  39.160  1.00  0.00
ATOM    266  CA  PHE    37       6.575 -10.011  39.074  1.00  0.00
ATOM    267  CB  PHE    37       6.346  -9.083  40.291  1.00  0.00
ATOM    268  CG  PHE    37       5.108  -8.263  40.388  1.00  0.00
ATOM    269  CD1 PHE    37       5.148  -6.839  40.034  1.00  0.00
ATOM    270  CE1 PHE    37       3.984  -6.163  40.132  1.00  0.00
ATOM    271  CZ  PHE    37       2.740  -6.807  40.485  1.00  0.00
ATOM    272  CE2 PHE    37       2.692  -8.117  40.783  1.00  0.00
ATOM    273  CD2 PHE    37       3.859  -8.877  40.600  1.00  0.00
ATOM    274  C   PHE    37       6.520  -9.255  37.788  1.00  0.00
ATOM    275  O   PHE    37       7.537  -8.738  37.362  1.00  0.00
ATOM    276  N   ARG    38       5.351  -9.147  37.195  1.00  0.00
ATOM    277  CA  ARG    38       5.154  -8.537  35.925  1.00  0.00
ATOM    278  CB  ARG    38       4.505  -9.653  35.016  1.00  0.00
ATOM    279  CG  ARG    38       5.400 -10.813  34.585  1.00  0.00
ATOM    280  CD  ARG    38       6.711 -10.453  33.841  1.00  0.00
ATOM    281  NE  ARG    38       7.844 -10.001  34.711  1.00  0.00
ATOM    282  CZ  ARG    38       8.787  -9.097  34.363  1.00  0.00
ATOM    283  C   ARG    38       4.217  -7.256  35.944  1.00  0.00
ATOM    284  O   ARG    38       3.433  -7.190  36.855  1.00  0.00
ATOM    285  N   TYR    39       4.231  -6.422  34.927  1.00  0.00
ATOM    286  CA  TYR    39       3.108  -5.526  34.591  1.00  0.00
ATOM    287  CB  TYR    39       3.640  -4.125  34.374  1.00  0.00
ATOM    288  CG  TYR    39       4.211  -3.384  35.605  1.00  0.00
ATOM    289  CD1 TYR    39       3.609  -3.470  36.861  1.00  0.00
ATOM    290  CE1 TYR    39       4.139  -2.801  37.939  1.00  0.00
ATOM    291  CZ  TYR    39       5.246  -1.934  37.743  1.00  0.00
ATOM    292  CE2 TYR    39       5.790  -1.805  36.476  1.00  0.00
ATOM    293  CD2 TYR    39       5.331  -2.578  35.394  1.00  0.00
ATOM    294  C   TYR    39       2.457  -6.071  33.341  1.00  0.00
ATOM    295  O   TYR    39       3.037  -6.748  32.523  1.00  0.00
ATOM    296  OXT TYR    39       1.287  -5.800  33.078  1.00  0.00
TER
END
