# Supplementary material for: In silico approaches for predicting the half-life of natural and modified peptides in blood
Source: PLoS One. 2018 Jun 1;13(6):e0196829. doi: 10.1371/journal.pone.0196829 (PMC5983457; doi:10.1371/journal.pone.0196829)
Supplement: S3 File — (ZIP) [file pone.0196829.s009.zip › 3may2018_261_pdb_files/2161.pdb]

PFRMAT TS
TARGET d2161
AUTHOR Raghava-GPS-serv
METHOD PEPSTR
MODEL  1  REFINED
PARENT N/A
ATOM      1  N   CYX     1      13.439 -18.054   5.156  1.00  0.00
ATOM      2  CA  CYX     1      12.822 -18.260   3.804  1.00  0.00
ATOM      3  CB  CYX     1      11.445 -17.600   3.720  1.00  0.00
ATOM      4  SG  CYX     1      10.308 -17.987   5.162  1.00  0.00
ATOM      5  C   CYX     1      13.755 -17.840   2.699  1.00  0.00
ATOM      6  O   CYX     1      13.412 -18.103   1.519  1.00  0.00
ATOM      7  N   PHE     2      14.916 -17.156   2.976  1.00  0.00
ATOM      8  CA  PHE     2      15.931 -16.700   2.015  1.00  0.00
ATOM      9  CB  PHE     2      16.943 -15.712   2.762  1.00  0.00
ATOM     10  CG  PHE     2      17.706 -14.844   1.822  1.00  0.00
ATOM     11  CD1 PHE     2      19.036 -15.144   1.624  1.00  0.00
ATOM     12  CE1 PHE     2      19.803 -14.588   0.616  1.00  0.00
ATOM     13  CZ  PHE     2      19.232 -13.540  -0.211  1.00  0.00
ATOM     14  CE2 PHE     2      17.863 -13.232   0.001  1.00  0.00
ATOM     15  CD2 PHE     2      17.057 -13.905   0.945  1.00  0.00
ATOM     16  C   PHE     2      16.639 -17.837   1.284  1.00  0.00
ATOM     17  O   PHE     2      16.824 -18.960   1.759  1.00  0.00
ATOM     18  N   GLY     3      17.081 -17.515   0.048  1.00  0.00
ATOM     19  CA  GLY     3      17.437 -18.395  -1.058  1.00  0.00
ATOM     20  C   GLY     3      18.733 -19.207  -0.819  1.00  0.00
ATOM     21  O   GLY     3      19.360 -19.652  -1.753  1.00  0.00
ATOM     22  N   LEU     4      19.259 -19.239   0.433  1.00  0.00
ATOM     23  CA  LEU     4      20.341 -20.092   0.921  1.00  0.00
ATOM     24  CB  LEU     4      21.303 -19.402   1.862  1.00  0.00
ATOM     25  CG  LEU     4      21.949 -18.142   1.265  1.00  0.00
ATOM     26  CD1 LEU     4      22.702 -17.453   2.405  1.00  0.00
ATOM     27  CD2 LEU     4      22.824 -18.538   0.071  1.00  0.00
ATOM     28  C   LEU     4      19.737 -21.421   1.510  1.00  0.00
ATOM     29  O   LEU     4      20.365 -22.464   1.531  1.00  0.00
ATOM     30  N   LYS     5      18.415 -21.381   1.908  1.00  0.00
ATOM     31  CA  LYS     5      17.600 -22.595   2.289  1.00  0.00
ATOM     32  CB  LYS     5      17.183 -23.468   1.027  1.00  0.00
ATOM     33  CG  LYS     5      16.032 -24.400   1.441  1.00  0.00
ATOM     34  CD  LYS     5      15.834 -25.676   0.575  1.00  0.00
ATOM     35  CE  LYS     5      16.895 -26.761   0.660  1.00  0.00
ATOM     36  NZ  LYS     5      17.401 -27.072   2.009  1.00  0.00
ATOM     37  C   LYS     5      18.325 -23.380   3.383  1.00  0.00
ATOM     38  O   LYS     5      18.634 -24.557   3.226  1.00  0.00
ATOM     39  N   LEU     6      18.578 -22.784   4.546  1.00  0.00
ATOM     40  CA  LEU     6      19.048 -23.367   5.737  1.00  0.00
ATOM     41  CB  LEU     6      19.559 -22.255   6.642  1.00  0.00
ATOM     42  CG  LEU     6      20.117 -22.831   7.916  1.00  0.00
ATOM     43  CD1 LEU     6      21.340 -23.718   7.598  1.00  0.00
ATOM     44  CD2 LEU     6      20.327 -21.635   8.907  1.00  0.00
ATOM     45  C   LEU     6      17.893 -24.179   6.385  1.00  0.00
ATOM     46  O   LEU     6      16.933 -23.621   6.974  1.00  0.00
ATOM     47  N   ASP     7      17.946 -25.483   6.133  1.00  0.00
ATOM     48  CA  ASP     7      17.013 -26.505   6.550  1.00  0.00
ATOM     49  CB  ASP     7      17.589 -27.914   6.178  1.00  0.00
ATOM     50  CG  ASP     7      18.166 -27.944   4.793  1.00  0.00
ATOM     51  OD1 ASP     7      19.130 -27.180   4.401  1.00  0.00
ATOM     52  OD2 ASP     7      17.557 -28.693   4.077  1.00  0.00
ATOM     53  C   ASP     7      16.586 -26.526   8.000  1.00  0.00
ATOM     54  O   ASP     7      17.077 -25.812   8.831  1.00  0.00
ATOM     55  N   ARG     8      15.437 -27.167   8.186  1.00  0.00
ATOM     56  CA  ARG     8      14.907 -27.732   9.430  1.00  0.00
ATOM     57  CB  ARG     8      13.744 -26.797   9.957  1.00  0.00
ATOM     58  CG  ARG     8      13.988 -25.305  10.260  1.00  0.00
ATOM     59  CD  ARG     8      14.071 -24.350   9.025  1.00  0.00
ATOM     60  NE  ARG     8      14.224 -22.914   9.427  1.00  0.00
ATOM     61  CZ  ARG     8      15.354 -22.244   9.683  1.00  0.00
ATOM     62  C   ARG     8      14.379 -29.167   9.076  1.00  0.00
ATOM     63  O   ARG     8      14.388 -29.550   7.876  1.00  0.00
ATOM     64  N   ILE     9      13.980 -29.947  10.045  1.00  0.00
ATOM     65  CA  ILE     9      13.272 -31.237   9.773  1.00  0.00
ATOM     66  CB  ILE     9      13.153 -32.118  10.992  1.00  0.00
ATOM     67  CG2 ILE     9      12.376 -33.427  10.864  1.00  0.00
ATOM     68  CG1 ILE     9      14.528 -32.346  11.591  1.00  0.00
ATOM     69  CD1 ILE     9      14.602 -33.261  12.829  1.00  0.00
ATOM     70  C   ILE     9      11.958 -31.120   8.944  1.00  0.00
ATOM     71  O   ILE     9      11.090 -30.334   9.320  1.00  0.00
ATOM     72  N   GLY    10      11.728 -31.872   7.849  1.00  0.00
ATOM     73  CA  GLY    10      10.508 -31.945   7.103  1.00  0.00
ATOM     74  C   GLY    10      10.309 -30.884   6.062  1.00  0.00
ATOM     75  O   GLY    10      10.082 -31.346   4.912  1.00  0.00
ATOM     76  N   SER    11      10.533 -29.648   6.452  1.00  0.00
ATOM     77  CA  SER    11      10.405 -28.515   5.524  1.00  0.00
ATOM     78  CB  SER    11       8.936 -28.047   5.541  1.00  0.00
ATOM     79  OG  SER    11       8.676 -26.934   4.759  1.00  0.00
ATOM     80  C   SER    11      11.430 -27.425   5.856  1.00  0.00
ATOM     81  O   SER    11      12.187 -27.479   6.827  1.00  0.00
ATOM     82  N   MET    12      11.695 -26.607   4.852  1.00  0.00
ATOM     83  CA  MET    12      13.112 -26.092   4.517  1.00  0.00
ATOM     84  CB  MET    12      13.603 -24.945   5.409  1.00  0.00
ATOM     85  CG  MET    12      12.684 -23.789   5.319  1.00  0.00
ATOM     86  SD  MET    12      13.403 -22.408   6.163  1.00  0.00
ATOM     87  CE  MET    12      14.583 -21.834   4.966  1.00  0.00
ATOM     88  C   MET    12      14.199 -27.161   4.183  1.00  0.00
ATOM     89  O   MET    12      14.882 -26.840   3.234  1.00  0.00
ATOM     90  N   SER    13      14.108 -28.332   4.789  1.00  0.00
ATOM     91  CA  SER    13      14.489 -29.492   3.928  1.00  0.00
ATOM     92  CB  SER    13      15.093 -30.600   4.732  1.00  0.00
ATOM     93  OG  SER    13      14.187 -31.153   5.665  1.00  0.00
ATOM     94  C   SER    13      13.432 -29.890   2.825  1.00  0.00
ATOM     95  O   SER    13      13.346 -31.079   2.448  1.00  0.00
ATOM     96  N   GLY    14      12.486 -29.046   2.446  1.00  0.00
ATOM     97  CA  GLY    14      11.298 -29.339   1.623  1.00  0.00
ATOM     98  C   GLY    14      10.404 -28.078   1.436  1.00  0.00
ATOM     99  O   GLY    14      10.048 -27.409   2.421  1.00  0.00
ATOM    100  N   LEU    15       9.923 -27.874   0.239  1.00  0.00
ATOM    101  CA  LEU    15       9.494 -26.517  -0.162  1.00  0.00
ATOM    102  CB  LEU    15       9.776 -26.443  -1.684  1.00  0.00
ATOM    103  CG  LEU    15      11.252 -26.617  -2.095  1.00  0.00
ATOM    104  CD1 LEU    15      11.379 -26.236  -3.596  1.00  0.00
ATOM    105  CD2 LEU    15      12.220 -25.801  -1.282  1.00  0.00
ATOM    106  C   LEU    15       8.028 -26.220   0.161  1.00  0.00
ATOM    107  O   LEU    15       7.227 -27.102   0.115  1.00  0.00
ATOM    108  N   GLY    16       7.652 -24.952   0.323  1.00  0.00
ATOM    109  CA  GLY    16       8.452 -23.727   0.588  1.00  0.00
ATOM    110  C   GLY    16       9.100 -23.699   1.940  1.00  0.00
ATOM    111  O   GLY    16       9.763 -24.609   2.456  1.00  0.00
ATOM    112  N   CYX    17       8.892 -22.572   2.569  1.00  0.00
ATOM    113  CA  CYX    17       9.409 -22.358   3.933  1.00  0.00
ATOM    114  CB  CYX    17       9.442 -20.773   4.036  1.00  0.00
ATOM    115  SG  CYX    17      10.571 -20.020   5.304  1.00  0.00
ATOM    116  C   CYX    17       8.678 -23.113   5.058  1.00  0.00
ATOM    117  O   CYX    17       7.496 -23.532   4.876  1.00  0.00
ATOM    118  N   VAL    18       9.322 -23.409   6.239  1.00  0.00
ATOM    119  CA  VAL    18       9.008 -24.487   7.166  1.00  0.00
ATOM    120  CB  VAL    18      10.015 -24.607   8.359  1.00  0.00
ATOM    121  CG1 VAL    18      10.220 -23.326   9.145  1.00  0.00
ATOM    122  CG2 VAL    18       9.863 -25.812   9.354  1.00  0.00
ATOM    123  C   VAL    18       7.558 -24.483   7.773  1.00  0.00
ATOM    124  O   VAL    18       6.979 -25.544   7.953  1.00  0.00
ATOM    125  N   GLN    19       7.111 -23.278   8.206  1.00  0.00
ATOM    126  CA  GLN    19       5.968 -22.955   9.023  1.00  0.00
ATOM    127  CB  GLN    19       5.872 -21.490   9.315  1.00  0.00
ATOM    128  CG  GLN    19       6.015 -20.417   8.087  1.00  0.00
ATOM    129  CD  GLN    19       7.413 -20.106   7.594  1.00  0.00
ATOM    130  OE1 GLN    19       8.351 -20.743   7.957  1.00  0.00
ATOM    131  NE2 GLN    19       7.498 -19.275   6.592  1.00  0.00
ATOM    132  C   GLN    19       4.592 -23.433   8.383  1.00  0.00
ATOM    133  O   GLN    19       4.397 -23.482   7.161  1.00  0.00
ATOM    134  N   GLN    20       3.700 -23.801   9.265  1.00  0.00
ATOM    135  CA  GLN    20       2.278 -24.006   9.110  1.00  0.00
ATOM    136  CB  GLN    20       1.977 -25.235   8.121  1.00  0.00
ATOM    137  CG  GLN    20       1.304 -24.877   6.752  1.00  0.00
ATOM    138  CD  GLN    20       1.752 -25.854   5.547  1.00  0.00
ATOM    139  OE1 GLN    20       2.581 -25.371   4.738  1.00  0.00
ATOM    140  NE2 GLN    20       1.362 -27.118   5.446  1.00  0.00
ATOM    141  C   GLN    20       1.632 -24.137  10.520  1.00  0.00
ATOM    142  O   GLN    20       2.356 -24.332  11.517  1.00  0.00
ATOM    143  N   ARG    21       0.278 -24.353  10.512  1.00  0.00
ATOM    144  CA  ARG    21      -0.445 -25.138  11.497  1.00  0.00
ATOM    145  CB  ARG    21      -1.973 -24.978  11.289  1.00  0.00
ATOM    146  CG  ARG    21      -2.556 -25.168   9.921  1.00  0.00
ATOM    147  CD  ARG    21      -3.534 -26.299   9.647  1.00  0.00
ATOM    148  NE  ARG    21      -3.590 -26.794   8.223  1.00  0.00
ATOM    149  CZ  ARG    21      -2.700 -27.584   7.693  1.00  0.00
ATOM    150  C   ARG    21       0.011 -26.608  11.457  1.00  0.00
ATOM    151  O   ARG    21      -0.727 -27.497  11.003  1.00  0.00
ATOM    152  N   LYS    22       1.330 -26.835  11.652  1.00  0.00
ATOM    153  CA  LYS    22       1.982 -27.913  10.949  1.00  0.00
ATOM    154  CB  LYS    22       3.547 -27.791  11.096  1.00  0.00
ATOM    155  CG  LYS    22       4.309 -28.329   9.898  1.00  0.00
ATOM    156  CD  LYS    22       5.772 -28.450  10.314  1.00  0.00
ATOM    157  CE  LYS    22       6.156 -29.473  11.352  1.00  0.00
ATOM    158  NZ  LYS    22       5.659 -30.810  11.046  1.00  0.00
ATOM    159  C   LYS    22       1.453 -29.328  11.254  1.00  0.00
ATOM    160  O   LYS    22       1.673 -29.760  12.347  1.00  0.00
ATOM    161  N   GLU    23       0.981 -30.007  10.187  1.00  0.00
ATOM    162  CA  GLU    23       0.789 -31.488   9.970  1.00  0.00
ATOM    163  CB  GLU    23       0.030 -31.685   8.639  1.00  0.00
ATOM    164  CG  GLU    23       0.721 -31.199   7.366  1.00  0.00
ATOM    165  CD  GLU    23       0.546 -29.691   7.061  1.00  0.00
ATOM    166  OE1 GLU    23       1.054 -28.791   7.720  1.00  0.00
ATOM    167  OE2 GLU    23      -0.205 -29.261   6.199  1.00  0.00
ATOM    168  C   GLU    23       2.161 -32.187  10.049  1.00  0.00
ATOM    169  O   GLU    23       3.128 -31.617  10.518  1.00  0.00
ATOM    170  N   SER    24       2.215 -33.397   9.485  1.00  0.00
ATOM    171  CA  SER    24       3.578 -33.995   9.197  1.00  0.00
ATOM    172  CB  SER    24       3.390 -35.279   8.449  1.00  0.00
ATOM    173  OG  SER    24       2.453 -35.131   7.425  1.00  0.00
ATOM    174  C   SER    24       4.519 -33.025   8.501  1.00  0.00
ATOM    175  O   SER    24       5.682 -32.966   8.914  1.00  0.00
ATOM    176  N   LYS    25       4.049 -32.339   7.491  1.00  0.00
ATOM    177  CA  LYS    25       4.626 -31.573   6.396  1.00  0.00
ATOM    178  CB  LYS    25       4.826 -30.141   6.871  1.00  0.00
ATOM    179  CG  LYS    25       5.213 -29.095   5.747  1.00  0.00
ATOM    180  CD  LYS    25       5.078 -27.540   6.045  1.00  0.00
ATOM    181  CE  LYS    25       5.454 -26.645   4.884  1.00  0.00
ATOM    182  NZ  LYS    25       5.339 -25.142   5.230  1.00  0.00
ATOM    183  C   LYS    25       5.959 -32.218   5.836  1.00  0.00
ATOM    184  O   LYS    25       6.994 -32.021   6.426  1.00  0.00
ATOM    185  N   LYS    26       5.941 -32.930   4.680  1.00  0.00
ATOM    186  CA  LYS    26       7.178 -33.322   3.914  1.00  0.00
ATOM    187  CB  LYS    26       7.720 -34.696   4.311  1.00  0.00
ATOM    188  CG  LYS    26       9.255 -34.645   4.233  1.00  0.00
ATOM    189  CD  LYS    26       9.903 -34.871   2.868  1.00  0.00
ATOM    190  CE  LYS    26      11.213 -34.212   2.682  1.00  0.00
ATOM    191  NZ  LYS    26      11.171 -32.738   2.578  1.00  0.00
ATOM    192  C   LYS    26       7.010 -33.085   2.430  1.00  0.00
ATOM    193  O   LYS    26       7.058 -33.950   1.625  1.00  0.00
ATOM    194  N   PRO    27       6.916 -31.834   1.952  1.00  0.00
ATOM    195  CD  PRO    27       6.707 -30.657   2.708  1.00  0.00
ATOM    196  CG  PRO    27       6.752 -29.424   1.794  1.00  0.00
ATOM    197  CB  PRO    27       6.382 -30.027   0.453  1.00  0.00
ATOM    198  CA  PRO    27       6.954 -31.435   0.515  1.00  0.00
ATOM    199  C   PRO    27       8.444 -31.523  -0.098  1.00  0.00
ATOM    200  O   PRO    27       9.312 -31.632   0.787  1.00  0.00
ATOM    201  N   PRO    28       8.655 -31.664  -1.383  1.00  0.00
ATOM    202  CD  PRO    28       7.701 -31.546  -2.487  1.00  0.00
ATOM    203  CG  PRO    28       8.172 -32.568  -3.518  1.00  0.00
ATOM    204  CB  PRO    28       9.746 -32.471  -3.359  1.00  0.00
ATOM    205  CA  PRO    28       9.879 -32.214  -1.877  1.00  0.00
ATOM    206  C   PRO    28      11.195 -31.449  -1.518  1.00  0.00
ATOM    207  O   PRO    28      11.230 -30.221  -1.584  1.00  0.00
ATOM    208  N   ALA    29      12.310 -32.146  -1.388  1.00  0.00
ATOM    209  CA  ALA    29      13.644 -31.617  -1.080  1.00  0.00
ATOM    210  CB  ALA    29      14.396 -32.786  -0.379  1.00  0.00
ATOM    211  C   ALA    29      14.421 -31.074  -2.327  1.00  0.00
ATOM    212  O   ALA    29      14.358 -31.827  -3.348  1.00  0.00
ATOM    213  N   LYS    30      15.290 -30.006  -2.143  1.00  0.00
ATOM    214  CA  LYS    30      16.121 -29.492  -3.214  1.00  0.00
ATOM    215  CB  LYS    30      15.406 -28.265  -3.926  1.00  0.00
ATOM    216  CG  LYS    30      16.349 -27.375  -4.759  1.00  0.00
ATOM    217  CD  LYS    30      15.732 -25.980  -5.264  1.00  0.00
ATOM    218  CE  LYS    30      16.615 -25.554  -6.487  1.00  0.00
ATOM    219  NZ  LYS    30      17.985 -25.065  -6.130  1.00  0.00
ATOM    220  C   LYS    30      17.538 -29.026  -2.667  1.00  0.00
ATOM    221  O   LYS    30      17.526 -28.341  -1.637  1.00  0.00
ATOM    222  N   LEU    31      18.575 -29.259  -3.371  1.00  0.00
ATOM    223  CA  LEU    31      19.977 -28.841  -3.058  1.00  0.00
ATOM    224  CB  LEU    31      20.978 -29.684  -3.874  1.00  0.00
ATOM    225  CG  LEU    31      22.495 -29.456  -3.396  1.00  0.00
ATOM    226  CD1 LEU    31      22.799 -29.944  -2.003  1.00  0.00
ATOM    227  CD2 LEU    31      23.439 -30.221  -4.416  1.00  0.00
ATOM    228  C   LEU    31      20.186 -27.347  -3.386  1.00  0.00
ATOM    229  O   LEU    31      19.745 -26.838  -4.447  1.00  0.00
ATOM    230  N   GLN    32      20.921 -26.606  -2.577  1.00  0.00
ATOM    231  CA  GLN    32      21.212 -25.183  -2.682  1.00  0.00
ATOM    232  CB  GLN    32      20.059 -24.493  -1.856  1.00  0.00
ATOM    233  CG  GLN    32      19.913 -22.956  -2.006  1.00  0.00
ATOM    234  CD  GLN    32      19.371 -22.569  -3.345  1.00  0.00
ATOM    235  OE1 GLN    32      18.703 -23.312  -4.078  1.00  0.00
ATOM    236  NE2 GLN    32      19.591 -21.359  -3.705  1.00  0.00
ATOM    237  C   GLN    32      22.560 -24.756  -2.048  1.00  0.00
ATOM    238  O   GLN    32      22.865 -25.268  -0.919  1.00  0.00
ATOM    239  N   PRO    33      23.328 -23.862  -2.695  1.00  0.00
ATOM    240  CD  PRO    33      23.010 -23.278  -4.030  1.00  0.00
ATOM    241  CG  PRO    33      24.026 -22.110  -4.148  1.00  0.00
ATOM    242  CB  PRO    33      25.098 -22.321  -3.091  1.00  0.00
ATOM    243  CA  PRO    33      24.570 -23.329  -2.108  1.00  0.00
ATOM    244  C   PRO    33      24.407 -22.696  -0.771  1.00  0.00
ATOM    245  O   PRO    33      23.371 -22.066  -0.461  1.00  0.00
ATOM    246  N   ARG    34      25.436 -22.813   0.172  1.00  0.00
ATOM    247  CA  ARG    34      25.433 -22.243   1.503  1.00  0.00
ATOM    248  CB  ARG    34      26.203 -23.088   2.502  1.00  0.00
ATOM    249  CG  ARG    34      25.353 -24.034   3.335  1.00  0.00
ATOM    250  CD  ARG    34      24.364 -24.841   2.492  1.00  0.00
ATOM    251  NE  ARG    34      23.567 -25.731   3.437  1.00  0.00
ATOM    252  CZ  ARG    34      22.237 -25.825   3.515  1.00  0.00
ATOM    253  C   ARG    34      25.917 -20.786   1.357  1.00  0.00
ATOM    254  O   ARG    34      27.122 -20.507   1.205  1.00  0.00
ATOM    255  OXT ARG    34      25.109 -19.861   1.317  1.00  0.00
TER
END
