# Supplementary material for: In silico approaches for predicting the half-life of natural and modified peptides in blood
Source: PLoS One. 2018 Jun 1;13(6):e0196829. doi: 10.1371/journal.pone.0196829 (PMC5983457; doi:10.1371/journal.pone.0196829)
Supplement: S3 File — (ZIP) [file pone.0196829.s009.zip › 3may2018_261_pdb_files/2162.pdb]

PFRMAT TS
TARGET pp2162
AUTHOR Raghava-GPS-serv
METHOD PEPSTR
MODEL  1  REFINED
PARENT N/A
ATOM      1  N   GLY     1       9.857 -27.738   2.650  1.00  0.00
ATOM      2  CA  GLY     1      11.164 -27.801   2.001  1.00  0.00
ATOM      3  C   GLY     1      11.610 -26.647   1.134  1.00  0.00
ATOM      4  O   GLY     1      12.738 -26.499   0.784  1.00  0.00
ATOM      5  N   LEU     2      10.614 -25.791   0.950  1.00  0.00
ATOM      6  CA  LEU     2      10.731 -24.689   0.006  1.00  0.00
ATOM      7  CB  LEU     2       9.323 -24.174  -0.253  1.00  0.00
ATOM      8  CG  LEU     2       9.269 -23.066  -1.262  1.00  0.00
ATOM      9  CD1 LEU     2       8.963 -23.514  -2.688  1.00  0.00
ATOM     10  CD2 LEU     2       8.112 -22.060  -0.891  1.00  0.00
ATOM     11  C   LEU     2      11.735 -23.557   0.455  1.00  0.00
ATOM     12  O   LEU     2      12.741 -23.227  -0.145  1.00  0.00
ATOM     13  N   SER     3      11.320 -22.823   1.470  1.00  0.00
ATOM     14  CA  SER     3      11.842 -21.510   1.853  1.00  0.00
ATOM     15  CB  SER     3      10.868 -20.744   2.646  1.00  0.00
ATOM     16  OG  SER     3      11.198 -19.348   2.545  1.00  0.00
ATOM     17  C   SER     3      13.296 -21.550   2.338  1.00  0.00
ATOM     18  O   SER     3      13.890 -22.594   2.622  1.00  0.00
ATOM     19  N   LYS     4      13.857 -20.357   2.452  1.00  0.00
ATOM     20  CA  LYS     4      15.198 -20.089   2.963  1.00  0.00
ATOM     21  CB  LYS     4      15.606 -18.614   2.733  1.00  0.00
ATOM     22  CG  LYS     4      14.735 -17.619   3.572  1.00  0.00
ATOM     23  CD  LYS     4      15.127 -17.281   4.987  1.00  0.00
ATOM     24  CE  LYS     4      16.601 -17.109   5.337  1.00  0.00
ATOM     25  NZ  LYS     4      17.128 -18.376   5.923  1.00  0.00
ATOM     26  C   LYS     4      15.360 -20.669   4.441  1.00  0.00
ATOM     27  O   LYS     4      14.632 -20.274   5.303  1.00  0.00
ATOM     28  N   GLY     5      16.196 -21.753   4.596  1.00  0.00
ATOM     29  CA  GLY     5      16.378 -22.635   5.763  1.00  0.00
ATOM     30  C   GLY     5      15.411 -23.866   5.909  1.00  0.00
ATOM     31  O   GLY     5      15.482 -24.611   6.896  1.00  0.00
ATOM     32  N   CYX     6      14.493 -24.068   4.966  1.00  0.00
ATOM     33  CA  CYX     6      13.816 -25.342   4.907  1.00  0.00
ATOM     34  CB  CYX     6      12.422 -25.126   4.249  1.00  0.00
ATOM     35  SG  CYX     6      11.370 -24.014   5.276  1.00  0.00
ATOM     36  C   CYX     6      14.747 -26.363   4.227  1.00  0.00
ATOM     37  O   CYX     6      15.286 -26.157   3.114  1.00  0.00
ATOM     38  N   GLY     7      15.086 -27.440   4.970  1.00  0.00
ATOM     39  CA  GLY     7      16.188 -28.317   4.559  1.00  0.00
ATOM     40  C   GLY     7      17.591 -27.717   4.755  1.00  0.00
ATOM     41  O   GLY     7      18.517 -28.142   4.066  1.00  0.00
ATOM     42  N   LEU     8      17.744 -26.681   5.607  1.00  0.00
ATOM     43  CA  LEU     8      18.960 -26.006   6.003  1.00  0.00
ATOM     44  CB  LEU     8      20.014 -26.939   6.618  1.00  0.00
ATOM     45  CG  LEU     8      19.581 -27.756   7.756  1.00  0.00
ATOM     46  CD1 LEU     8      20.691 -28.579   8.362  1.00  0.00
ATOM     47  CD2 LEU     8      18.945 -26.993   8.930  1.00  0.00
ATOM     48  C   LEU     8      19.605 -25.119   4.919  1.00  0.00
ATOM     49  O   LEU     8      20.129 -24.055   5.161  1.00  0.00
ATOM     50  N   LYS     9      19.552 -25.513   3.632  1.00  0.00
ATOM     51  CA  LYS     9      19.790 -24.691   2.392  1.00  0.00
ATOM     52  CB  LYS     9      19.349 -25.497   1.233  1.00  0.00
ATOM     53  CG  LYS     9      17.880 -25.493   0.803  1.00  0.00
ATOM     54  CD  LYS     9      17.423 -24.324  -0.111  1.00  0.00
ATOM     55  CE  LYS     9      15.937 -24.595  -0.382  1.00  0.00
ATOM     56  NZ  LYS     9      15.049 -24.678   0.834  1.00  0.00
ATOM     57  C   LYS     9      19.275 -23.236   2.449  1.00  0.00
ATOM     58  O   LYS     9      18.187 -22.947   2.910  1.00  0.00
ATOM     59  N   LEU    10      20.053 -22.246   2.027  1.00  0.00
ATOM     60  CA  LEU    10      19.902 -20.819   2.094  1.00  0.00
ATOM     61  CB  LEU    10      18.763 -20.398   1.117  1.00  0.00
ATOM     62  CG  LEU    10      19.115 -20.662  -0.346  1.00  0.00
ATOM     63  CD1 LEU    10      18.043 -19.937  -1.064  1.00  0.00
ATOM     64  CD2 LEU    10      20.437 -19.983  -0.655  1.00  0.00
ATOM     65  C   LEU    10      19.639 -20.355   3.485  1.00  0.00
ATOM     66  O   LEU    10      18.585 -19.803   3.899  1.00  0.00
ATOM     67  N   ASP    11      20.663 -20.532   4.380  1.00  0.00
ATOM     68  CA  ASP    11      20.601 -19.955   5.724  1.00  0.00
ATOM     69  CB  ASP    11      19.762 -20.861   6.615  1.00  0.00
ATOM     70  CG  ASP    11      19.346 -20.068   7.856  1.00  0.00
ATOM     71  OD1 ASP    11      19.166 -18.820   7.756  1.00  0.00
ATOM     72  OD2 ASP    11      19.162 -20.663   8.912  1.00  0.00
ATOM     73  C   ASP    11      21.922 -19.631   6.428  1.00  0.00
ATOM     74  O   ASP    11      22.933 -20.198   6.150  1.00  0.00
ATOM     75  N   ARG    12      22.013 -18.667   7.337  1.00  0.00
ATOM     76  CA  ARG    12      23.219 -18.424   8.161  1.00  0.00
ATOM     77  CB  ARG    12      23.502 -16.948   8.432  1.00  0.00
ATOM     78  CG  ARG    12      24.576 -16.517   9.447  1.00  0.00
ATOM     79  CD  ARG    12      25.876 -17.417   9.395  1.00  0.00
ATOM     80  NE  ARG    12      26.720 -17.120  10.624  1.00  0.00
ATOM     81  CZ  ARG    12      26.586 -17.728  11.805  1.00  0.00
ATOM     82  C   ARG    12      23.141 -19.400   9.378  1.00  0.00
ATOM     83  O   ARG    12      23.481 -18.901  10.426  1.00  0.00
ATOM     84  N   ILE    13      22.623 -20.649   9.291  1.00  0.00
ATOM     85  CA  ILE    13      21.980 -21.328  10.375  1.00  0.00
ATOM     86  CB  ILE    13      22.861 -22.499  11.039  1.00  0.00
ATOM     87  CG2 ILE    13      24.114 -21.857  11.696  1.00  0.00
ATOM     88  CG1 ILE    13      22.209 -23.506  12.020  1.00  0.00
ATOM     89  CD1 ILE    13      21.120 -24.425  11.517  1.00  0.00
ATOM     90  C   ILE    13      21.325 -20.373  11.433  1.00  0.00
ATOM     91  O   ILE    13      21.478 -20.581  12.660  1.00  0.00
ATOM     92  N   SER    14      20.566 -19.354  10.962  1.00  0.00
ATOM     93  CA  SER    14      19.942 -18.442  11.865  1.00  0.00
ATOM     94  CB  SER    14      20.631 -17.074  11.960  1.00  0.00
ATOM     95  OG  SER    14      22.056 -17.247  12.228  1.00  0.00
ATOM     96  C   SER    14      18.479 -18.142  11.638  1.00  0.00
ATOM     97  O   SER    14      17.678 -18.207  12.564  1.00  0.00
ATOM     98  N   MET    15      18.074 -17.776  10.432  1.00  0.00
ATOM     99  CA  MET    15      16.709 -17.728   9.996  1.00  0.00
ATOM    100  CB  MET    15      16.540 -16.667   8.864  1.00  0.00
ATOM    101  CG  MET    15      17.010 -15.242   9.250  1.00  0.00
ATOM    102  SD  MET    15      18.821 -15.100   8.980  1.00  0.00
ATOM    103  CE  MET    15      19.081 -13.873  10.321  1.00  0.00
ATOM    104  C   MET    15      16.163 -19.097   9.564  1.00  0.00
ATOM    105  O   MET    15      15.748 -19.306   8.422  1.00  0.00
ATOM    106  N   SER    16      16.339 -20.057  10.421  1.00  0.00
ATOM    107  CA  SER    16      16.292 -21.453  10.218  1.00  0.00
ATOM    108  CB  SER    16      17.180 -22.174  11.193  1.00  0.00
ATOM    109  OG  SER    16      18.515 -21.793  11.317  1.00  0.00
ATOM    110  C   SER    16      14.813 -21.947  10.302  1.00  0.00
ATOM    111  O   SER    16      14.399 -22.186  11.434  1.00  0.00
ATOM    112  N   GLY    17      14.125 -21.952   9.160  1.00  0.00
ATOM    113  CA  GLY    17      12.664 -22.253   9.207  1.00  0.00
ATOM    114  C   GLY    17      12.320 -23.742   9.117  1.00  0.00
ATOM    115  O   GLY    17      11.162 -24.048   9.367  1.00  0.00
ATOM    116  N   LEU    18      13.283 -24.569   8.723  1.00  0.00
ATOM    117  CA  LEU    18      13.341 -26.040   8.896  1.00  0.00
ATOM    118  CB  LEU    18      13.777 -26.378  10.370  1.00  0.00
ATOM    119  CG  LEU    18      14.216 -27.809  10.691  1.00  0.00
ATOM    120  CD1 LEU    18      15.669 -27.998  10.176  1.00  0.00
ATOM    121  CD2 LEU    18      14.023 -28.026  12.235  1.00  0.00
ATOM    122  C   LEU    18      12.118 -26.737   8.320  1.00  0.00
ATOM    123  O   LEU    18      12.146 -27.286   7.236  1.00  0.00
ATOM    124  N   GLY    19      11.120 -26.793   9.149  1.00  0.00
ATOM    125  CA  GLY    19       9.813 -27.504   8.921  1.00  0.00
ATOM    126  C   GLY    19       8.739 -26.721   8.134  1.00  0.00
ATOM    127  O   GLY    19       7.585 -26.550   8.546  1.00  0.00
ATOM    128  N   CYX    20       9.169 -26.116   6.976  1.00  0.00
ATOM    129  CA  CYX    20       8.179 -25.490   6.117  1.00  0.00
ATOM    130  CB  CYX    20       8.682 -25.323   4.666  1.00  0.00
ATOM    131  SG  CYX    20       9.686 -23.825   4.127  1.00  0.00
ATOM    132  C   CYX    20       7.635 -24.125   6.662  1.00  0.00
ATOM    133  O   CYX    20       6.706 -23.644   6.071  1.00  0.00
ATOM    134  N   VAL    21       8.261 -23.500   7.641  1.00  0.00
ATOM    135  CA  VAL    21       7.844 -22.162   8.273  1.00  0.00
ATOM    136  CB  VAL    21       8.428 -20.892   7.657  1.00  0.00
ATOM    137  CG1 VAL    21      10.009 -20.900   7.754  1.00  0.00
ATOM    138  CG2 VAL    21       7.952 -20.558   6.167  1.00  0.00
ATOM    139  C   VAL    21       6.332 -22.090   8.627  1.00  0.00
ATOM    140  O   VAL    21       5.677 -20.993   8.593  1.00  0.00
ATOM    141  N   GLN    22       5.691 -23.257   9.005  1.00  0.00
ATOM    142  CA  GLN    22       4.266 -23.384   9.216  1.00  0.00
ATOM    143  CB  GLN    22       3.906 -24.743   9.686  1.00  0.00
ATOM    144  CG  GLN    22       2.417 -24.970   9.939  1.00  0.00
ATOM    145  CD  GLN    22       2.179 -26.323  10.500  1.00  0.00
ATOM    146  OE1 GLN    22       1.747 -26.494  11.686  1.00  0.00
ATOM    147  NE2 GLN    22       2.364 -27.400   9.752  1.00  0.00
ATOM    148  C   GLN    22       3.716 -22.331  10.221  1.00  0.00
ATOM    149  O   GLN    22       2.732 -21.650  10.033  1.00  0.00
ATOM    150  N   GLN    23       4.433 -22.158  11.282  1.00  0.00
ATOM    151  CA  GLN    23       4.322 -21.148  12.373  1.00  0.00
ATOM    152  CB  GLN    23       3.480 -21.785  13.545  1.00  0.00
ATOM    153  CG  GLN    23       2.016 -22.036  13.129  1.00  0.00
ATOM    154  CD  GLN    23       1.145 -22.708  14.253  1.00  0.00
ATOM    155  OE1 GLN    23       1.097 -23.901  14.333  1.00  0.00
ATOM    156  NE2 GLN    23       0.479 -21.965  15.158  1.00  0.00
ATOM    157  C   GLN    23       5.736 -20.688  12.810  1.00  0.00
ATOM    158  O   GLN    23       6.738 -21.412  12.678  1.00  0.00
ATOM    159  N   ARG    24       5.808 -19.473  13.348  1.00  0.00
ATOM    160  CA  ARG    24       7.069 -18.736  13.637  1.00  0.00
ATOM    161  CB  ARG    24       6.903 -17.227  13.199  1.00  0.00
ATOM    162  CG  ARG    24       6.983 -16.800  11.711  1.00  0.00
ATOM    163  CD  ARG    24       6.220 -17.696  10.701  1.00  0.00
ATOM    164  NE  ARG    24       4.773 -17.636  10.939  1.00  0.00
ATOM    165  CZ  ARG    24       3.749 -18.043  10.220  1.00  0.00
ATOM    166  C   ARG    24       7.408 -18.789  15.084  1.00  0.00
ATOM    167  O   ARG    24       8.599 -18.973  15.468  1.00  0.00
ATOM    168  N   LYS    25       6.420 -18.647  15.962  1.00  0.00
ATOM    169  CA  LYS    25       6.494 -18.832  17.401  1.00  0.00
ATOM    170  CB  LYS    25       6.937 -17.487  18.048  1.00  0.00
ATOM    171  CG  LYS    25       6.751 -17.432  19.564  1.00  0.00
ATOM    172  CD  LYS    25       5.331 -16.917  19.969  1.00  0.00
ATOM    173  CE  LYS    25       4.780 -17.404  21.260  1.00  0.00
ATOM    174  NZ  LYS    25       4.342 -18.791  21.127  1.00  0.00
ATOM    175  C   LYS    25       5.148 -19.336  17.986  1.00  0.00
ATOM    176  O   LYS    25       5.178 -20.128  18.946  1.00  0.00
ATOM    177  N   GLU    26       4.031 -18.922  17.422  1.00  0.00
ATOM    178  CA  GLU    26       2.600 -19.111  17.816  1.00  0.00
ATOM    179  CB  GLU    26       1.666 -19.058  16.614  1.00  0.00
ATOM    180  CG  GLU    26       1.780 -17.817  15.703  1.00  0.00
ATOM    181  CD  GLU    26       2.848 -18.061  14.593  1.00  0.00
ATOM    182  OE1 GLU    26       4.042 -17.671  14.863  1.00  0.00
ATOM    183  OE2 GLU    26       2.567 -18.539  13.475  1.00  0.00
ATOM    184  C   GLU    26       2.267 -20.394  18.654  1.00  0.00
ATOM    185  O   GLU    26       2.393 -20.332  19.888  1.00  0.00
ATOM    186  N   SER    27       1.919 -21.539  18.059  1.00  0.00
ATOM    187  CA  SER    27       1.724 -22.792  18.885  1.00  0.00
ATOM    188  CB  SER    27       0.494 -23.594  18.380  1.00  0.00
ATOM    189  OG  SER    27      -0.641 -22.716  17.979  1.00  0.00
ATOM    190  C   SER    27       2.931 -23.745  18.770  1.00  0.00
ATOM    191  O   SER    27       3.034 -24.718  19.552  1.00  0.00
ATOM    192  N   LYS    28       3.798 -23.508  17.775  1.00  0.00
ATOM    193  CA  LYS    28       5.020 -24.224  17.440  1.00  0.00
ATOM    194  CB  LYS    28       4.859 -25.113  16.261  1.00  0.00
ATOM    195  CG  LYS    28       3.527 -25.818  16.214  1.00  0.00
ATOM    196  CD  LYS    28       3.338 -26.681  15.010  1.00  0.00
ATOM    197  CE  LYS    28       1.876 -27.329  15.053  1.00  0.00
ATOM    198  NZ  LYS    28       0.859 -26.592  14.306  1.00  0.00
ATOM    199  C   LYS    28       6.134 -23.177  17.088  1.00  0.00
ATOM    200  O   LYS    28       5.867 -22.255  16.355  1.00  0.00
ATOM    201  N   LYS    29       7.372 -23.301  17.647  1.00  0.00
ATOM    202  CA  LYS    29       8.433 -22.297  17.433  1.00  0.00
ATOM    203  CB  LYS    29       8.799 -21.610  18.781  1.00  0.00
ATOM    204  CG  LYS    29       9.662 -20.324  18.697  1.00  0.00
ATOM    205  CD  LYS    29      11.125 -20.541  18.899  1.00  0.00
ATOM    206  CE  LYS    29      11.871 -19.239  18.559  1.00  0.00
ATOM    207  NZ  LYS    29      11.804 -19.066  17.100  1.00  0.00
ATOM    208  C   LYS    29       9.668 -22.996  16.800  1.00  0.00
ATOM    209  O   LYS    29      10.488 -23.485  17.586  1.00  0.00
ATOM    210  N   PRO    30       9.848 -23.018  15.475  1.00  0.00
ATOM    211  CD  PRO    30       8.836 -22.554  14.458  1.00  0.00
ATOM    212  CG  PRO    30       9.421 -22.956  13.102  1.00  0.00
ATOM    213  CB  PRO    30      10.932 -23.057  13.403  1.00  0.00
ATOM    214  CA  PRO    30      11.080 -23.441  14.873  1.00  0.00
ATOM    215  C   PRO    30      12.341 -22.635  15.363  1.00  0.00
ATOM    216  O   PRO    30      12.236 -21.520  15.858  1.00  0.00
ATOM    217  N   PRO    31      13.582 -23.144  15.143  1.00  0.00
ATOM    218  CD  PRO    31      13.869 -24.480  14.628  1.00  0.00
ATOM    219  CG  PRO    31      15.282 -24.863  15.045  1.00  0.00
ATOM    220  CB  PRO    31      15.965 -23.485  15.114  1.00  0.00
ATOM    221  CA  PRO    31      14.833 -22.468  15.465  1.00  0.00
ATOM    222  C   PRO    31      15.116 -21.085  14.807  1.00  0.00
ATOM    223  O   PRO    31      16.146 -20.492  15.064  1.00  0.00
ATOM    224  N   ALA    32      14.207 -20.409  14.075  1.00  0.00
ATOM    225  CA  ALA    32      14.458 -19.116  13.485  1.00  0.00
ATOM    226  CB  ALA    32      13.363 -18.853  12.380  1.00  0.00
ATOM    227  C   ALA    32      14.630 -18.023  14.577  1.00  0.00
ATOM    228  O   ALA    32      13.845 -17.927  15.533  1.00  0.00
ATOM    229  N   LYS    33      15.699 -17.266  14.271  1.00  0.00
ATOM    230  CA  LYS    33      16.154 -16.156  15.073  1.00  0.00
ATOM    231  CB  LYS    33      17.295 -16.662  15.970  1.00  0.00
ATOM    232  CG  LYS    33      18.023 -15.454  16.520  1.00  0.00
ATOM    233  CD  LYS    33      19.130 -15.687  17.635  1.00  0.00
ATOM    234  CE  LYS    33      19.637 -14.290  18.075  1.00  0.00
ATOM    235  NZ  LYS    33      20.175 -13.443  17.072  1.00  0.00
ATOM    236  C   LYS    33      16.637 -15.001  14.131  1.00  0.00
ATOM    237  O   LYS    33      17.255 -15.356  13.078  1.00  0.00
ATOM    238  N   LEU    34      16.420 -13.684  14.442  1.00  0.00
ATOM    239  CA  LEU    34      16.910 -12.525  13.643  1.00  0.00
ATOM    240  CB  LEU    34      15.697 -11.505  13.658  1.00  0.00
ATOM    241  CG  LEU    34      16.030 -10.120  13.063  1.00  0.00
ATOM    242  CD1 LEU    34      16.503 -10.205  11.605  1.00  0.00
ATOM    243  CD2 LEU    34      14.862  -9.019  13.193  1.00  0.00
ATOM    244  C   LEU    34      18.121 -12.044  14.353  1.00  0.00
ATOM    245  O   LEU    34      18.181 -12.215  15.562  1.00  0.00
ATOM    246  N   GLN    35      19.097 -11.525  13.600  1.00  0.00
ATOM    247  CA  GLN    35      20.530 -11.468  14.084  1.00  0.00
ATOM    248  CB  GLN    35      20.657 -10.496  15.311  1.00  0.00
ATOM    249  CG  GLN    35      22.060  -9.928  15.528  1.00  0.00
ATOM    250  CD  GLN    35      22.781 -10.627  16.687  1.00  0.00
ATOM    251  OE1 GLN    35      22.316 -11.623  17.246  1.00  0.00
ATOM    252  NE2 GLN    35      23.990 -10.220  16.956  1.00  0.00
ATOM    253  C   GLN    35      21.267 -12.841  14.184  1.00  0.00
ATOM    254  O   GLN    35      20.584 -13.803  14.519  1.00  0.00
ATOM    255  N   PRO    36      22.581 -13.008  13.899  1.00  0.00
ATOM    256  CD  PRO    36      23.352 -12.099  13.087  1.00  0.00
ATOM    257  CG  PRO    36      24.556 -12.835  12.505  1.00  0.00
ATOM    258  CB  PRO    36      24.718 -14.001  13.425  1.00  0.00
ATOM    259  CA  PRO    36      23.226 -14.306  13.726  1.00  0.00
ATOM    260  C   PRO    36      23.162 -15.230  14.905  1.00  0.00
ATOM    261  O   PRO    36      23.012 -14.785  16.093  1.00  0.00
ATOM    262  N   ARG    37      23.397 -16.488  14.641  1.00  0.00
ATOM    263  CA  ARG    37      23.611 -17.442  15.784  1.00  0.00
ATOM    264  CB  ARG    37      23.051 -18.808  15.534  1.00  0.00
ATOM    265  CG  ARG    37      22.425 -19.355  16.768  1.00  0.00
ATOM    266  CD  ARG    37      21.749 -20.748  16.745  1.00  0.00
ATOM    267  NE  ARG    37      20.894 -21.029  15.585  1.00  0.00
ATOM    268  CZ  ARG    37      19.543 -20.879  15.538  1.00  0.00
ATOM    269  C   ARG    37      25.084 -17.466  16.086  1.00  0.00
ATOM    270  O   ARG    37      25.983 -17.608  15.231  1.00  0.00
ATOM    271  OXT ARG    37      25.490 -17.270  17.230  1.00  0.00
TER
END
