# Supplementary material for: In silico approaches for predicting the half-life of natural and modified peptides in blood
Source: PLoS One. 2018 Jun 1;13(6):e0196829. doi: 10.1371/journal.pone.0196829 (PMC5983457; doi:10.1371/journal.pone.0196829)
Supplement: S3 File — (ZIP) [file pone.0196829.s009.zip › 3may2018_261_pdb_files/2165.pdb]

PFRMAT TS
TARGET m2165
AUTHOR Raghava-GPS-serv
METHOD PEPSTR
MODEL  1  REFINED
PARENT N/A
ATOM      1  N   VAL     1      -5.991 -21.090  -6.631  1.00  0.00
ATOM      2  CA  VAL     1      -5.533 -22.401  -6.163  1.00  0.00
ATOM      3  CB  VAL     1      -6.234 -23.449  -6.953  1.00  0.00
ATOM      4  CG1 VAL     1      -7.700 -23.173  -7.117  1.00  0.00
ATOM      5  CG2 VAL     1      -5.717 -23.765  -8.314  1.00  0.00
ATOM      6  C   VAL     1      -3.979 -22.593  -6.230  1.00  0.00
ATOM      7  O   VAL     1      -3.455 -23.712  -6.253  1.00  0.00
ATOM      8  N   GLN     2      -3.246 -21.505  -6.383  1.00  0.00
ATOM      9  CA  GLN     2      -1.879 -21.411  -6.867  1.00  0.00
ATOM     10  CB  GLN     2      -1.651 -19.917  -7.184  1.00  0.00
ATOM     11  CG  GLN     2      -0.612 -19.680  -8.249  1.00  0.00
ATOM     12  CD  GLN     2       0.696 -20.382  -7.947  1.00  0.00
ATOM     13  OE1 GLN     2       1.504 -19.950  -7.170  1.00  0.00
ATOM     14  NE2 GLN     2       1.161 -21.418  -8.573  1.00  0.00
ATOM     15  C   GLN     2      -0.884 -21.871  -5.793  1.00  0.00
ATOM     16  O   GLN     2      -0.676 -21.209  -4.790  1.00  0.00
ATOM     17  N   GLN     3      -0.384 -23.090  -5.944  1.00  0.00
ATOM     18  CA  GLN     3       0.810 -23.640  -5.156  1.00  0.00
ATOM     19  CB  GLN     3       0.298 -24.708  -4.168  1.00  0.00
ATOM     20  CG  GLN     3      -0.819 -24.295  -3.282  1.00  0.00
ATOM     21  CD  GLN     3      -0.557 -23.071  -2.400  1.00  0.00
ATOM     22  OE1 GLN     3       0.557 -22.513  -2.303  1.00  0.00
ATOM     23  NE2 GLN     3      -1.543 -22.654  -1.698  1.00  0.00
ATOM     24  C   GLN     3       2.040 -24.032  -5.995  1.00  0.00
ATOM     25  O   GLN     3       1.903 -24.201  -7.228  1.00  0.00
ATOM     26  N   ARG     4       3.277 -24.101  -5.417  1.00  0.00
ATOM     27  CA  ARG     4       4.610 -24.121  -6.073  1.00  0.00
ATOM     28  CB  ARG     4       5.318 -22.771  -5.781  1.00  0.00
ATOM     29  CG  ARG     4       4.555 -21.569  -6.480  1.00  0.00
ATOM     30  CD  ARG     4       4.645 -20.269  -5.486  1.00  0.00
ATOM     31  NE  ARG     4       4.087 -20.610  -4.174  1.00  0.00
ATOM     32  CZ  ARG     4       2.927 -20.896  -3.743  1.00  0.00
ATOM     33  C   ARG     4       5.540 -25.221  -5.488  1.00  0.00
ATOM     34  O   ARG     4       5.227 -25.710  -4.360  1.00  0.00
ATOM     35  N   LYS     5       6.542 -25.646  -6.248  1.00  0.00
ATOM     36  CA  LYS     5       7.633 -26.432  -5.546  1.00  0.00
ATOM     37  CB  LYS     5       8.577 -27.158  -6.559  1.00  0.00
ATOM     38  CG  LYS     5       9.483 -28.205  -5.846  1.00  0.00
ATOM     39  CD  LYS     5      10.970 -28.133  -6.309  1.00  0.00
ATOM     40  CE  LYS     5      11.871 -27.983  -5.100  1.00  0.00
ATOM     41  NZ  LYS     5      11.616 -26.697  -4.355  1.00  0.00
ATOM     42  C   LYS     5       8.376 -25.477  -4.516  1.00  0.00
ATOM     43  O   LYS     5       9.446 -24.961  -4.852  1.00  0.00
ATOM     44  N   GLU     6       7.763 -25.219  -3.357  1.00  0.00
ATOM     45  CA  GLU     6       8.192 -24.290  -2.349  1.00  0.00
ATOM     46  CB  GLU     6       7.213 -24.288  -1.190  1.00  0.00
ATOM     47  CG  GLU     6       6.106 -23.189  -1.198  1.00  0.00
ATOM     48  CD  GLU     6       6.685 -21.716  -1.361  1.00  0.00
ATOM     49  OE1 GLU     6       7.898 -21.563  -0.978  1.00  0.00
ATOM     50  OE2 GLU     6       5.933 -20.858  -1.888  1.00  0.00
ATOM     51  C   GLU     6       9.542 -24.598  -1.738  1.00  0.00
ATOM     52  O   GLU     6      10.024 -25.711  -1.788  1.00  0.00
ATOM     53  N   SER     7      10.108 -23.662  -0.946  1.00  0.00
ATOM     54  CA  SER     7      11.236 -23.960  -0.120  1.00  0.00
ATOM     55  CB  SER     7      12.611 -23.925  -0.847  1.00  0.00
ATOM     56  OG  SER     7      12.527 -24.841  -1.821  1.00  0.00
ATOM     57  C   SER     7      11.211 -22.986   1.115  1.00  0.00
ATOM     58  O   SER     7      12.061 -23.059   1.997  1.00  0.00
ATOM     59  N   LYS     8      10.232 -22.063   1.199  1.00  0.00
ATOM     60  CA  LYS     8      10.060 -21.055   2.199  1.00  0.00
ATOM     61  CB  LYS     8       9.143 -19.960   1.726  1.00  0.00
ATOM     62  CG  LYS     8       9.831 -19.113   0.677  1.00  0.00
ATOM     63  CD  LYS     8       9.054 -17.823   0.358  1.00  0.00
ATOM     64  CE  LYS     8       7.619 -17.985  -0.084  1.00  0.00
ATOM     65  NZ  LYS     8       7.599 -18.824  -1.259  1.00  0.00
ATOM     66  C   LYS     8       9.720 -21.721   3.480  1.00  0.00
ATOM     67  O   LYS     8       8.563 -21.719   3.889  1.00  0.00
ATOM     68  N   LYS     9      10.640 -22.238   4.228  1.00  0.00
ATOM     69  CA  LYS     9      10.334 -22.769   5.553  1.00  0.00
ATOM     70  CB  LYS     9      10.297 -24.342   5.423  1.00  0.00
ATOM     71  CG  LYS     9      11.602 -25.139   5.627  1.00  0.00
ATOM     72  CD  LYS     9      12.742 -24.943   4.593  1.00  0.00
ATOM     73  CE  LYS     9      14.067 -25.357   5.135  1.00  0.00
ATOM     74  NZ  LYS     9      14.690 -24.375   6.038  1.00  0.00
ATOM     75  C   LYS     9      11.312 -22.336   6.658  1.00  0.00
ATOM     76  O   LYS     9      12.438 -21.900   6.288  1.00  0.00
ATOM     77  N   PRO    10      10.914 -22.402   7.929  1.00  0.00
ATOM     78  CD  PRO    10       9.543 -22.609   8.393  1.00  0.00
ATOM     79  CG  PRO    10       9.549 -22.301   9.907  1.00  0.00
ATOM     80  CB  PRO    10      10.952 -22.619  10.298  1.00  0.00
ATOM     81  CA  PRO    10      11.737 -22.045   9.090  1.00  0.00
ATOM     82  C   PRO    10      13.190 -22.573   9.039  1.00  0.00
ATOM     83  O   PRO    10      13.421 -23.689   8.560  1.00  0.00
ATOM     84  N   PRO    11      14.194 -21.851   9.514  1.00  0.00
ATOM     85  CD  PRO    11      14.156 -20.726  10.464  1.00  0.00
ATOM     86  CG  PRO    11      15.493 -19.992  10.279  1.00  0.00
ATOM     87  CB  PRO    11      16.445 -21.064   9.786  1.00  0.00
ATOM     88  CA  PRO    11      15.576 -22.002   8.984  1.00  0.00
ATOM     89  C   PRO    11      16.314 -23.307   8.967  1.00  0.00
ATOM     90  O   PRO    11      17.230 -23.359   8.229  1.00  0.00
ATOM     91  N   ALA    12      16.035 -24.313   9.708  1.00  0.00
ATOM     92  CA  ALA    12      16.893 -25.414   9.895  1.00  0.00
ATOM     93  CB  ALA    12      16.326 -26.084  11.123  1.00  0.00
ATOM     94  C   ALA    12      17.038 -26.276   8.691  1.00  0.00
ATOM     95  O   ALA    12      16.145 -26.395   7.811  1.00  0.00
ATOM     96  N   LYS    13      18.155 -26.985   8.615  1.00  0.00
ATOM     97  CA  LYS    13      18.337 -28.169   7.776  1.00  0.00
ATOM     98  CB  LYS    13      19.650 -28.073   7.004  1.00  0.00
ATOM     99  CG  LYS    13      20.892 -28.010   7.963  1.00  0.00
ATOM    100  CD  LYS    13      22.192 -27.923   7.211  1.00  0.00
ATOM    101  CE  LYS    13      22.690 -29.276   6.528  1.00  0.00
ATOM    102  NZ  LYS    13      23.117 -30.219   7.556  1.00  0.00
ATOM    103  C   LYS    13      18.138 -29.421   8.636  1.00  0.00
ATOM    104  O   LYS    13      18.009 -29.288   9.859  1.00  0.00
ATOM    105  N   LEU    14      17.967 -30.615   8.035  1.00  0.00
ATOM    106  CA  LEU    14      18.193 -31.858   8.752  1.00  0.00
ATOM    107  CB  LEU    14      18.227 -32.983   7.707  1.00  0.00
ATOM    108  CG  LEU    14      18.224 -34.387   8.294  1.00  0.00
ATOM    109  CD1 LEU    14      16.884 -34.774   8.911  1.00  0.00
ATOM    110  CD2 LEU    14      18.576 -35.430   7.323  1.00  0.00
ATOM    111  C   LEU    14      19.624 -31.835   9.404  1.00  0.00
ATOM    112  O   LEU    14      20.613 -31.573   8.731  1.00  0.00
ATOM    113  N   GLN    15      19.633 -32.053  10.752  1.00  0.00
ATOM    114  CA  GLN    15      20.930 -31.897  11.480  1.00  0.00
ATOM    115  CB  GLN    15      20.985 -30.477  12.092  1.00  0.00
ATOM    116  CG  GLN    15      22.391 -30.044  12.500  1.00  0.00
ATOM    117  CD  GLN    15      23.308 -29.823  11.269  1.00  0.00
ATOM    118  OE1 GLN    15      22.918 -29.164  10.353  1.00  0.00
ATOM    119  NE2 GLN    15      24.462 -30.408  11.157  1.00  0.00
ATOM    120  C   GLN    15      21.045 -32.943  12.618  1.00  0.00
ATOM    121  O   GLN    15      20.927 -32.667  13.815  1.00  0.00
ATOM    122  N   PRO    16      21.123 -34.245  12.306  1.00  0.00
ATOM    123  CD  PRO    16      21.310 -34.835  10.989  1.00  0.00
ATOM    124  CG  PRO    16      20.839 -36.267  11.135  1.00  0.00
ATOM    125  CB  PRO    16      21.304 -36.633  12.548  1.00  0.00
ATOM    126  CA  PRO    16      21.227 -35.273  13.381  1.00  0.00
ATOM    127  C   PRO    16      22.421 -35.143  14.323  1.00  0.00
ATOM    128  O   PRO    16      22.147 -35.226  15.522  1.00  0.00
ATOM    129  N   ARG    17      23.649 -34.864  13.885  1.00  0.00
ATOM    130  CA  ARG    17      24.739 -34.251  14.710  1.00  0.00
ATOM    131  CB  ARG    17      25.719 -35.484  15.106  1.00  0.00
ATOM    132  CG  ARG    17      25.944 -35.676  16.593  1.00  0.00
ATOM    133  CD  ARG    17      25.442 -36.951  17.171  1.00  0.00
ATOM    134  NE  ARG    17      23.961 -37.001  17.216  1.00  0.00
ATOM    135  CZ  ARG    17      23.134 -38.118  17.221  1.00  0.00
ATOM    136  C   ARG    17      25.340 -33.037  14.027  1.00  0.00
ATOM    137  O   ARG    17      24.960 -32.695  12.898  1.00  0.00
ATOM    138  N   CYX    18      26.241 -32.300  14.695  1.00  0.00
ATOM    139  CA  CYX    18      27.038 -32.535  15.902  1.00  0.00
ATOM    140  CB  CYX    18      28.317 -31.629  15.813  1.00  0.00
ATOM    141  SG  CYX    18      28.048 -29.841  15.786  1.00  0.00
ATOM    142  C   CYX    18      26.280 -32.275  17.280  1.00  0.00
ATOM    143  O   CYX    18      26.747 -32.744  18.317  1.00  0.00
ATOM    144  N   PHE    19      25.245 -31.432  17.251  1.00  0.00
ATOM    145  CA  PHE    19      24.249 -31.256  18.267  1.00  0.00
ATOM    146  CB  PHE    19      23.280 -30.113  17.787  1.00  0.00
ATOM    147  CG  PHE    19      22.414 -29.658  18.887  1.00  0.00
ATOM    148  CD1 PHE    19      21.345 -30.467  19.271  1.00  0.00
ATOM    149  CE1 PHE    19      20.437 -29.905  20.158  1.00  0.00
ATOM    150  CZ  PHE    19      20.560 -28.590  20.602  1.00  0.00
ATOM    151  CE2 PHE    19      21.628 -27.768  20.232  1.00  0.00
ATOM    152  CD2 PHE    19      22.648 -28.365  19.421  1.00  0.00
ATOM    153  C   PHE    19      23.625 -32.667  18.466  1.00  0.00
ATOM    154  O   PHE    19      23.062 -33.217  17.528  1.00  0.00
ATOM    155  N   GLY    20      23.847 -33.214  19.675  1.00  0.00
ATOM    156  CA  GLY    20      23.318 -34.461  20.118  1.00  0.00
ATOM    157  C   GLY    20      21.837 -34.423  20.386  1.00  0.00
ATOM    158  O   GLY    20      21.110 -33.856  19.590  1.00  0.00
ATOM    159  N   LEU    21      21.503 -34.945  21.550  1.00  0.00
ATOM    160  CA  LEU    21      20.169 -35.298  22.094  1.00  0.00
ATOM    161  CB  LEU    21      19.605 -33.963  22.656  1.00  0.00
ATOM    162  CG  LEU    21      20.510 -33.264  23.722  1.00  0.00
ATOM    163  CD1 LEU    21      20.247 -31.792  23.954  1.00  0.00
ATOM    164  CD2 LEU    21      20.470 -34.043  25.071  1.00  0.00
ATOM    165  C   LEU    21      19.199 -35.937  21.073  1.00  0.00
ATOM    166  O   LEU    21      18.795 -37.062  21.339  1.00  0.00
ATOM    167  N   LYS    22      18.786 -35.271  19.959  1.00  0.00
ATOM    168  CA  LYS    22      17.637 -35.667  19.073  1.00  0.00
ATOM    169  CB  LYS    22      16.754 -34.429  18.754  1.00  0.00
ATOM    170  CG  LYS    22      17.174 -33.472  17.537  1.00  0.00
ATOM    171  CD  LYS    22      18.406 -32.632  17.843  1.00  0.00
ATOM    172  CE  LYS    22      19.323 -32.600  16.622  1.00  0.00
ATOM    173  NZ  LYS    22      20.302 -33.610  16.592  1.00  0.00
ATOM    174  C   LYS    22      18.073 -36.399  17.734  1.00  0.00
ATOM    175  O   LYS    22      19.161 -36.127  17.189  1.00  0.00
ATOM    176  N   LEU    23      17.113 -37.228  17.245  1.00  0.00
ATOM    177  CA  LEU    23      17.260 -38.097  16.047  1.00  0.00
ATOM    178  CB  LEU    23      17.274 -37.300  14.754  1.00  0.00
ATOM    179  CG  LEU    23      16.707 -37.884  13.479  1.00  0.00
ATOM    180  CD1 LEU    23      15.271 -38.402  13.654  1.00  0.00
ATOM    181  CD2 LEU    23      16.602 -36.796  12.446  1.00  0.00
ATOM    182  C   LEU    23      18.297 -39.257  16.136  1.00  0.00
ATOM    183  O   LEU    23      19.331 -39.180  16.797  1.00  0.00
ATOM    184  N   ASP    24      18.051 -40.319  15.415  1.00  0.00
ATOM    185  CA  ASP    24      18.860 -41.514  15.046  1.00  0.00
ATOM    186  CB  ASP    24      20.084 -41.096  14.273  1.00  0.00
ATOM    187  CG  ASP    24      21.250 -40.433  14.964  1.00  0.00
ATOM    188  OD1 ASP    24      21.457 -39.215  14.776  1.00  0.00
ATOM    189  OD2 ASP    24      21.978 -41.077  15.726  1.00  0.00
ATOM    190  C   ASP    24      19.322 -42.422  16.143  1.00  0.00
ATOM    191  O   ASP    24      19.740 -43.623  16.075  1.00  0.00
ATOM    192  N   ARG    25      19.234 -41.944  17.399  1.00  0.00
ATOM    193  CA  ARG    25      19.848 -42.392  18.656  1.00  0.00
ATOM    194  CB  ARG    25      18.904 -43.490  19.181  1.00  0.00
ATOM    195  CG  ARG    25      18.113 -43.060  20.445  1.00  0.00
ATOM    196  CD  ARG    25      18.974 -43.011  21.710  1.00  0.00
ATOM    197  NE  ARG    25      19.950 -41.847  21.745  1.00  0.00
ATOM    198  CZ  ARG    25      19.717 -40.577  21.988  1.00  0.00
ATOM    199  C   ARG    25      21.404 -42.562  18.782  1.00  0.00
ATOM    200  O   ARG    25      21.975 -41.983  19.699  1.00  0.00
ATOM    201  N   ILE    26      21.932 -43.208  17.748  1.00  0.00
ATOM    202  CA  ILE    26      23.342 -43.627  17.669  1.00  0.00
ATOM    203  CB  ILE    26      23.483 -45.156  18.084  1.00  0.00
ATOM    204  CG2 ILE    26      22.602 -46.071  17.216  1.00  0.00
ATOM    205  CG1 ILE    26      25.030 -45.500  18.143  1.00  0.00
ATOM    206  CD1 ILE    26      25.472 -46.679  18.984  1.00  0.00
ATOM    207  C   ILE    26      24.080 -43.342  16.322  1.00  0.00
ATOM    208  O   ILE    26      25.264 -43.055  16.292  1.00  0.00
ATOM    209  N   GLY    27      23.432 -43.423  15.159  1.00  0.00
ATOM    210  CA  GLY    27      23.929 -43.164  13.783  1.00  0.00
ATOM    211  C   GLY    27      24.572 -41.817  13.406  1.00  0.00
ATOM    212  O   GLY    27      25.225 -41.790  12.343  1.00  0.00
ATOM    213  N   SER    28      24.375 -40.700  14.116  1.00  0.00
ATOM    214  CA  SER    28      25.522 -39.746  14.279  1.00  0.00
ATOM    215  CB  SER    28      26.732 -40.325  15.043  1.00  0.00
ATOM    216  OG  SER    28      26.412 -40.534  16.414  1.00  0.00
ATOM    217  C   SER    28      25.880 -38.974  12.994  1.00  0.00
ATOM    218  O   SER    28      26.933 -38.363  12.997  1.00  0.00
ATOM    219  N   MET    29      24.940 -38.899  12.026  1.00  0.00
ATOM    220  CA  MET    29      25.180 -38.128  10.801  1.00  0.00
ATOM    221  CB  MET    29      24.184 -38.550   9.674  1.00  0.00
ATOM    222  CG  MET    29      24.626 -38.244   8.206  1.00  0.00
ATOM    223  SD  MET    29      24.871 -36.486   7.699  1.00  0.00
ATOM    224  CE  MET    29      23.225 -35.961   8.057  1.00  0.00
ATOM    225  C   MET    29      25.459 -36.599  11.006  1.00  0.00
ATOM    226  O   MET    29      24.570 -35.853  11.492  1.00  0.00
ATOM    227  N   SER    30      26.605 -36.086  10.599  1.00  0.00
ATOM    228  CA  SER    30      27.190 -34.803  10.976  1.00  0.00
ATOM    229  CB  SER    30      28.547 -35.043  11.657  1.00  0.00
ATOM    230  OG  SER    30      28.543 -35.748  12.877  1.00  0.00
ATOM    231  C   SER    30      27.265 -33.761   9.779  1.00  0.00
ATOM    232  O   SER    30      28.010 -32.790   9.923  1.00  0.00
ATOM    233  N   GLY    31      26.776 -34.136   8.596  1.00  0.00
ATOM    234  CA  GLY    31      27.186 -33.396   7.326  1.00  0.00
ATOM    235  C   GLY    31      26.624 -31.928   7.275  1.00  0.00
ATOM    236  O   GLY    31      25.423 -31.758   7.115  1.00  0.00
ATOM    237  N   LEU    32      27.484 -30.887   7.087  1.00  0.00
ATOM    238  CA  LEU    32      27.229 -29.448   6.896  1.00  0.00
ATOM    239  CB  LEU    32      26.652 -29.285   5.503  1.00  0.00
ATOM    240  CG  LEU    32      26.463 -27.855   4.986  1.00  0.00
ATOM    241  CD1 LEU    32      27.864 -27.255   4.757  1.00  0.00
ATOM    242  CD2 LEU    32      25.642 -27.881   3.644  1.00  0.00
ATOM    243  C   LEU    32      26.348 -28.789   8.025  1.00  0.00
ATOM    244  O   LEU    32      25.419 -29.379   8.542  1.00  0.00
ATOM    245  N   GLY    33      26.570 -27.507   8.290  1.00  0.00
ATOM    246  CA  GLY    33      25.897 -26.742   9.337  1.00  0.00
ATOM    247  C   GLY    33      26.650 -26.814  10.685  1.00  0.00
ATOM    248  O   GLY    33      27.598 -26.151  10.937  1.00  0.00
ATOM    249  N   CYX    34      26.174 -27.714  11.575  1.00  0.00
ATOM    250  CA  CYX    34      26.779 -27.886  12.953  1.00  0.00
ATOM    251  CB  CYX    34      27.892 -28.892  12.806  1.00  0.00
ATOM    252  SG  CYX    34      29.148 -29.167  14.149  1.00  0.00
ATOM    253  C   CYX    34      25.817 -28.151  14.096  1.00  0.00
ATOM    254  O   CYX    34      25.294 -29.244  14.240  1.00  0.00
ATOM    255  OXT CYX    34      26.124 -28.919  15.005  1.00  0.00
TER
END
