# Supplementary material for: In silico approaches for predicting the half-life of natural and modified peptides in blood
Source: PLoS One. 2018 Jun 1;13(6):e0196829. doi: 10.1371/journal.pone.0196829 (PMC5983457; doi:10.1371/journal.pone.0196829)
Supplement: S3 File — (ZIP) [file pone.0196829.s009.zip › 3may2018_261_pdb_files/2166.pdb]

PFRMAT TS
TARGET m2166
AUTHOR Raghava-GPS-serv
METHOD PEPSTR
MODEL  1  REFINED
PARENT N/A
ATOM      1  N   ARG     1      -3.262  -6.946 -11.067  1.00  0.00
ATOM      2  CA  ARG     1      -4.306  -6.352 -10.298  1.00  0.00
ATOM      3  CB  ARG     1      -5.037  -7.452  -9.621  1.00  0.00
ATOM      4  CG  ARG     1      -6.076  -6.931  -8.576  1.00  0.00
ATOM      5  CD  ARG     1      -6.883  -8.099  -8.000  1.00  0.00
ATOM      6  NE  ARG     1      -7.654  -7.649  -6.776  1.00  0.00
ATOM      7  CZ  ARG     1      -8.843  -7.184  -6.655  1.00  0.00
ATOM      8  C   ARG     1      -3.676  -5.347  -9.323  1.00  0.00
ATOM      9  O   ARG     1      -2.726  -5.717  -8.645  1.00  0.00
ATOM     10  N   PRO     2      -4.257  -4.184  -9.146  1.00  0.00
ATOM     11  CD  PRO     2      -5.312  -3.639 -10.053  1.00  0.00
ATOM     12  CG  PRO     2      -5.189  -2.109  -9.709  1.00  0.00
ATOM     13  CB  PRO     2      -4.942  -2.062  -8.205  1.00  0.00
ATOM     14  CA  PRO     2      -3.879  -3.211  -8.113  1.00  0.00
ATOM     15  C   PRO     2      -3.847  -3.830  -6.705  1.00  0.00
ATOM     16  O   PRO     2      -4.882  -4.149  -6.089  1.00  0.00
ATOM     17  N   GLN     3      -2.647  -4.085  -6.249  1.00  0.00
ATOM     18  CA  GLN     3      -2.287  -4.723  -4.984  1.00  0.00
ATOM     19  CB  GLN     3      -2.133  -6.229  -5.190  1.00  0.00
ATOM     20  CG  GLN     3      -3.470  -6.969  -5.338  1.00  0.00
ATOM     21  CD  GLN     3      -3.438  -8.470  -5.694  1.00  0.00
ATOM     22  OE1 GLN     3      -2.467  -8.886  -6.332  1.00  0.00
ATOM     23  NE2 GLN     3      -4.542  -9.145  -5.554  1.00  0.00
ATOM     24  C   GLN     3      -1.005  -4.109  -4.389  1.00  0.00
ATOM     25  O   GLN     3      -0.039  -3.689  -5.113  1.00  0.00
ATOM     26  N   LEU     4      -0.833  -4.263  -3.068  1.00  0.00
ATOM     27  CA  LEU     4       0.289  -3.762  -2.399  1.00  0.00
ATOM     28  CB  LEU     4      -0.106  -3.210  -1.047  1.00  0.00
ATOM     29  CG  LEU     4      -0.532  -1.726  -0.927  1.00  0.00
ATOM     30  CD1 LEU     4      -0.639  -1.438   0.546  1.00  0.00
ATOM     31  CD2 LEU     4      -1.779  -1.240  -1.708  1.00  0.00
ATOM     32  C   LEU     4       1.256  -4.947  -2.330  1.00  0.00
ATOM     33  O   LEU     4       0.976  -6.058  -1.879  1.00  0.00
ATOM     34  N   LYS     5       2.556  -4.698  -2.711  1.00  0.00
ATOM     35  CA  LYS     5       3.714  -5.642  -2.702  1.00  0.00
ATOM     36  CB  LYS     5       4.663  -5.322  -3.852  1.00  0.00
ATOM     37  CG  LYS     5       5.292  -6.542  -4.599  1.00  0.00
ATOM     38  CD  LYS     5       6.598  -6.184  -5.188  1.00  0.00
ATOM     39  CE  LYS     5       7.678  -5.761  -4.205  1.00  0.00
ATOM     40  NZ  LYS     5       7.779  -6.699  -3.087  1.00  0.00
ATOM     41  C   LYS     5       4.400  -5.765  -1.308  1.00  0.00
ATOM     42  O   LYS     5       5.624  -5.690  -1.155  1.00  0.00
ATOM     43  N   ALA     6       3.598  -5.703  -0.264  1.00  0.00
ATOM     44  CA  ALA     6       4.141  -5.634   1.099  1.00  0.00
ATOM     45  CB  ALA     6       3.043  -5.208   2.054  1.00  0.00
ATOM     46  C   ALA     6       4.793  -6.990   1.589  1.00  0.00
ATOM     47  O   ALA     6       4.047  -7.979   1.562  1.00  0.00
ATOM     48  N   PRO     7       6.010  -6.969   2.033  1.00  0.00
ATOM     49  CD  PRO     7       6.800  -5.798   2.478  1.00  0.00
ATOM     50  CG  PRO     7       8.242  -5.974   2.162  1.00  0.00
ATOM     51  CB  PRO     7       8.428  -7.456   2.160  1.00  0.00
ATOM     52  CA  PRO     7       7.042  -7.982   1.611  1.00  0.00
ATOM     53  C   PRO     7       6.876  -9.508   1.949  1.00  0.00
ATOM     54  O   PRO     7       6.091  -9.894   2.794  1.00  0.00
ATOM     55  N   PRO     8       7.579 -10.429   1.239  1.00  0.00
ATOM     56  CD  PRO     8       7.681 -11.834   1.666  1.00  0.00
ATOM     57  CG  PRO     8       8.685 -12.458   0.632  1.00  0.00
ATOM     58  CB  PRO     8       9.342 -11.382  -0.162  1.00  0.00
ATOM     59  CA  PRO     8       8.387 -10.240  -0.020  1.00  0.00
ATOM     60  C   PRO     8       7.430 -10.160  -1.271  1.00  0.00
ATOM     61  O   PRO     8       7.736  -9.620  -2.363  1.00  0.00
ATOM     62  N   LYS     9       6.298 -10.776  -1.127  1.00  0.00
ATOM     63  CA  LYS     9       5.239 -11.022  -2.148  1.00  0.00
ATOM     64  CB  LYS     9       4.511 -12.288  -1.610  1.00  0.00
ATOM     65  CG  LYS     9       3.917 -12.360  -0.158  1.00  0.00
ATOM     66  CD  LYS     9       3.639 -11.003   0.559  1.00  0.00
ATOM     67  CE  LYS     9       3.206 -11.276   1.971  1.00  0.00
ATOM     68  NZ  LYS     9       2.686 -10.029   2.643  1.00  0.00
ATOM     69  C   LYS     9       4.239  -9.825  -2.316  1.00  0.00
ATOM     70  O   LYS     9       4.467  -8.713  -1.836  1.00  0.00
ATOM     71  N   LYS    10       3.142 -10.021  -3.073  1.00  0.00
ATOM     72  CA  LYS    10       1.875  -9.385  -3.161  1.00  0.00
ATOM     73  CB  LYS    10       1.078  -9.597  -4.452  1.00  0.00
ATOM     74  CG  LYS    10       1.252  -8.658  -5.567  1.00  0.00
ATOM     75  CD  LYS    10       0.902  -9.258  -6.942  1.00  0.00
ATOM     76  CE  LYS    10       0.576  -8.155  -7.949  1.00  0.00
ATOM     77  NZ  LYS    10      -0.874  -8.008  -8.316  1.00  0.00
ATOM     78  C   LYS    10       0.992  -9.601  -1.945  1.00  0.00
ATOM     79  O   LYS    10       1.037 -10.656  -1.372  1.00  0.00
ATOM     80  N   SER    11       0.071  -8.652  -1.609  1.00  0.00
ATOM     81  CA  SER    11      -1.069  -8.826  -0.675  1.00  0.00
ATOM     82  CB  SER    11      -0.704  -8.516   0.812  1.00  0.00
ATOM     83  OG  SER    11       0.244  -9.449   1.282  1.00  0.00
ATOM     84  C   SER    11      -2.235  -7.901  -1.079  1.00  0.00
ATOM     85  O   SER    11      -2.220  -7.138  -2.054  1.00  0.00
ATOM     86  N   GLU    12      -3.354  -7.964  -0.381  1.00  0.00
ATOM     87  CA  GLU    12      -4.671  -7.419  -0.755  1.00  0.00
ATOM     88  CB  GLU    12      -5.613  -8.559  -1.109  1.00  0.00
ATOM     89  CG  GLU    12      -6.881  -8.205  -1.830  1.00  0.00
ATOM     90  CD  GLU    12      -6.632  -7.435  -3.117  1.00  0.00
ATOM     91  OE1 GLU    12      -6.624  -7.951  -4.261  1.00  0.00
ATOM     92  OE2 GLU    12      -6.453  -6.184  -3.015  1.00  0.00
ATOM     93  C   GLU    12      -5.282  -6.455   0.337  1.00  0.00
ATOM     94  O   GLU    12      -5.035  -6.541   1.506  1.00  0.00
ATOM     95  N   LYS    13      -6.070  -5.500  -0.109  1.00  0.00
ATOM     96  CA  LYS    13      -6.825  -4.595   0.780  1.00  0.00
ATOM     97  CB  LYS    13      -7.456  -3.620  -0.303  1.00  0.00
ATOM     98  CG  LYS    13      -6.496  -2.697  -1.050  1.00  0.00
ATOM     99  CD  LYS    13      -7.272  -1.989  -2.215  1.00  0.00
ATOM    100  CE  LYS    13      -6.903  -2.497  -3.621  1.00  0.00
ATOM    101  NZ  LYS    13      -7.207  -3.884  -3.823  1.00  0.00
ATOM    102  C   LYS    13      -7.889  -5.548   1.463  1.00  0.00
ATOM    103  O   LYS    13      -8.868  -5.942   0.905  1.00  0.00
ATOM    104  N   ARG    14      -7.557  -6.019   2.716  1.00  0.00
ATOM    105  CA  ARG    14      -8.273  -7.193   3.339  1.00  0.00
ATOM    106  CB  ARG    14      -7.317  -7.932   4.366  1.00  0.00
ATOM    107  CG  ARG    14      -7.746  -9.290   4.814  1.00  0.00
ATOM    108  CD  ARG    14      -8.066 -10.418   3.792  1.00  0.00
ATOM    109  NE  ARG    14      -9.522 -10.404   3.320  1.00  0.00
ATOM    110  CZ  ARG    14     -10.098  -9.813   2.256  1.00  0.00
ATOM    111  C   ARG    14      -9.742  -6.989   3.885  1.00  0.00
ATOM    112  O   ARG    14     -10.335  -7.743   4.635  1.00  0.00
ATOM    113  N   GLN    15     -10.467  -5.938   3.402  1.00  0.00
ATOM    114  CA  GLN    15     -11.875  -5.867   3.248  1.00  0.00
ATOM    115  CB  GLN    15     -12.390  -4.535   3.848  1.00  0.00
ATOM    116  CG  GLN    15     -11.631  -3.224   3.420  1.00  0.00
ATOM    117  CD  GLN    15     -11.627  -3.097   1.882  1.00  0.00
ATOM    118  OE1 GLN    15     -10.538  -3.461   1.342  1.00  0.00
ATOM    119  NE2 GLN    15     -12.675  -2.731   1.192  1.00  0.00
ATOM    120  C   GLN    15     -12.426  -5.975   1.783  1.00  0.00
ATOM    121  O   GLN    15     -13.654  -5.984   1.621  1.00  0.00
ATOM    122  N   GLN    16     -11.666  -6.040   0.689  1.00  0.00
ATOM    123  CA  GLN    16     -12.138  -6.260  -0.653  1.00  0.00
ATOM    124  CB  GLN    16     -11.271  -5.823  -1.819  1.00  0.00
ATOM    125  CG  GLN    16     -11.248  -4.302  -1.746  1.00  0.00
ATOM    126  CD  GLN    16     -10.936  -3.616  -3.067  1.00  0.00
ATOM    127  OE1 GLN    16     -10.030  -3.976  -3.749  1.00  0.00
ATOM    128  NE2 GLN    16     -11.580  -2.491  -3.299  1.00  0.00
ATOM    129  C   GLN    16     -12.428  -7.756  -0.830  1.00  0.00
ATOM    130  O   GLN    16     -11.637  -8.665  -0.461  1.00  0.00
ATOM    131  N   VAL    17     -13.671  -7.993  -1.370  1.00  0.00
ATOM    132  CA  VAL    17     -14.326  -9.358  -1.328  1.00  0.00
ATOM    133  CB  VAL    17     -14.510  -9.955   0.138  1.00  0.00
ATOM    134  CG1 VAL    17     -15.532  -9.301   1.036  1.00  0.00
ATOM    135  CG2 VAL    17     -14.969 -11.391  -0.029  1.00  0.00
ATOM    136  C   VAL    17     -15.673  -9.224  -2.037  1.00  0.00
ATOM    137  O   VAL    17     -16.342  -8.242  -1.949  1.00  0.00
ATOM    138  N   CYX    18     -16.133 -10.326  -2.593  1.00  0.00
ATOM    139  CA  CYX    18     -17.451 -10.356  -3.207  1.00  0.00
ATOM    140  CB  CYX    18     -17.393 -11.476  -4.284  1.00  0.00
ATOM    141  SG  CYX    18     -16.663 -10.928  -5.931  1.00  0.00
ATOM    142  C   CYX    18     -18.584 -10.438  -2.146  1.00  0.00
ATOM    143  O   CYX    18     -19.151 -11.499  -2.017  1.00  0.00
ATOM    144  N   PHE    19     -18.884  -9.432  -1.424  1.00  0.00
ATOM    145  CA  PHE    19     -20.026  -9.392  -0.534  1.00  0.00
ATOM    146  CB  PHE    19     -19.718  -8.370   0.605  1.00  0.00
ATOM    147  CG  PHE    19     -20.848  -8.476   1.642  1.00  0.00
ATOM    148  CD1 PHE    19     -21.819  -7.474   1.758  1.00  0.00
ATOM    149  CE1 PHE    19     -22.928  -7.689   2.607  1.00  0.00
ATOM    150  CZ  PHE    19     -22.972  -8.755   3.409  1.00  0.00
ATOM    151  CE2 PHE    19     -21.971  -9.724   3.427  1.00  0.00
ATOM    152  CD2 PHE    19     -20.851  -9.549   2.579  1.00  0.00
ATOM    153  C   PHE    19     -21.262  -9.145  -1.342  1.00  0.00
ATOM    154  O   PHE    19     -21.205  -8.865  -2.530  1.00  0.00
ATOM    155  N   GLY    20     -22.370  -9.513  -0.761  1.00  0.00
ATOM    156  CA  GLY    20     -23.681  -9.519  -1.387  1.00  0.00
ATOM    157  C   GLY    20     -24.002 -10.841  -2.115  1.00  0.00
ATOM    158  O   GLY    20     -23.451 -11.891  -1.822  1.00  0.00
ATOM    159  N   LEU    21     -24.720 -10.748  -3.228  1.00  0.00
ATOM    160  CA  LEU    21     -24.930 -11.870  -4.211  1.00  0.00
ATOM    161  CB  LEU    21     -25.710 -11.435  -5.477  1.00  0.00
ATOM    162  CG  LEU    21     -25.948 -12.462  -6.614  1.00  0.00
ATOM    163  CD1 LEU    21     -27.052 -13.469  -6.205  1.00  0.00
ATOM    164  CD2 LEU    21     -26.292 -11.787  -7.984  1.00  0.00
ATOM    165  C   LEU    21     -23.572 -12.567  -4.555  1.00  0.00
ATOM    166  O   LEU    21     -23.473 -13.756  -4.189  1.00  0.00
ATOM    167  N   LYS    22     -22.670 -11.852  -5.239  1.00  0.00
ATOM    168  CA  LYS    22     -21.180 -12.026  -5.260  1.00  0.00
ATOM    169  CB  LYS    22     -20.704 -13.140  -6.131  1.00  0.00
ATOM    170  CG  LYS    22     -20.754 -14.499  -5.479  1.00  0.00
ATOM    171  CD  LYS    22     -19.894 -14.685  -4.155  1.00  0.00
ATOM    172  CE  LYS    22     -20.628 -14.779  -2.780  1.00  0.00
ATOM    173  NZ  LYS    22     -21.132 -13.480  -2.306  1.00  0.00
ATOM    174  C   LYS    22     -20.662 -10.714  -5.859  1.00  0.00
ATOM    175  O   LYS    22     -20.670 -10.613  -7.053  1.00  0.00
ATOM    176  N   LEU    23     -20.365  -9.690  -5.031  1.00  0.00
ATOM    177  CA  LEU    23     -20.220  -8.273  -5.385  1.00  0.00
ATOM    178  CB  LEU    23     -19.088  -7.971  -6.483  1.00  0.00
ATOM    179  CG  LEU    23     -18.605  -6.495  -6.410  1.00  0.00
ATOM    180  CD1 LEU    23     -17.886  -6.151  -5.146  1.00  0.00
ATOM    181  CD2 LEU    23     -17.603  -6.366  -7.600  1.00  0.00
ATOM    182  C   LEU    23     -21.615  -7.639  -5.755  1.00  0.00
ATOM    183  O   LEU    23     -22.432  -8.352  -6.315  1.00  0.00
ATOM    184  N   ASP    24     -21.911  -6.443  -5.374  1.00  0.00
ATOM    185  CA  ASP    24     -23.284  -5.775  -5.421  1.00  0.00
ATOM    186  CB  ASP    24     -23.578  -5.188  -6.837  1.00  0.00
ATOM    187  CG  ASP    24     -24.848  -4.308  -6.931  1.00  0.00
ATOM    188  OD1 ASP    24     -25.004  -3.428  -5.961  1.00  0.00
ATOM    189  OD2 ASP    24     -25.655  -4.602  -7.798  1.00  0.00
ATOM    190  C   ASP    24     -24.453  -6.593  -4.738  1.00  0.00
ATOM    191  O   ASP    24     -24.313  -7.727  -4.303  1.00  0.00
ATOM    192  N   ARG    25     -25.618  -6.004  -4.620  1.00  0.00
ATOM    193  CA  ARG    25     -26.816  -6.489  -3.950  1.00  0.00
ATOM    194  CB  ARG    25     -27.316  -7.952  -4.370  1.00  0.00
ATOM    195  CG  ARG    25     -27.999  -8.079  -5.730  1.00  0.00
ATOM    196  CD  ARG    25     -27.256  -7.357  -6.880  1.00  0.00
ATOM    197  NE  ARG    25     -25.879  -7.854  -7.064  1.00  0.00
ATOM    198  CZ  ARG    25     -25.286  -7.781  -8.253  1.00  0.00
ATOM    199  C   ARG    25     -26.571  -6.577  -2.412  1.00  0.00
ATOM    200  O   ARG    25     -26.366  -7.637  -1.788  1.00  0.00
ATOM    201  N   ILE    26     -26.611  -5.412  -1.719  1.00  0.00
ATOM    202  CA  ILE    26     -26.271  -5.168  -0.288  1.00  0.00
ATOM    203  CB  ILE    26     -26.953  -6.026   0.741  1.00  0.00
ATOM    204  CG2 ILE    26     -26.764  -5.558   2.252  1.00  0.00
ATOM    205  CG1 ILE    26     -28.455  -6.141   0.499  1.00  0.00
ATOM    206  CD1 ILE    26     -29.279  -7.261   1.163  1.00  0.00
ATOM    207  C   ILE    26     -24.722  -4.959  -0.030  1.00  0.00
ATOM    208  O   ILE    26     -24.176  -3.994   0.582  1.00  0.00
ATOM    209  N   GLY    27     -23.973  -5.767  -0.771  1.00  0.00
ATOM    210  CA  GLY    27     -22.524  -5.555  -1.042  1.00  0.00
ATOM    211  C   GLY    27     -22.173  -4.429  -1.997  1.00  0.00
ATOM    212  O   GLY    27     -21.302  -4.603  -2.858  1.00  0.00
ATOM    213  N   SER    28     -22.928  -3.344  -1.877  1.00  0.00
ATOM    214  CA  SER    28     -23.266  -2.304  -2.885  1.00  0.00
ATOM    215  CB  SER    28     -24.765  -1.880  -2.930  1.00  0.00
ATOM    216  OG  SER    28     -25.444  -3.014  -3.511  1.00  0.00
ATOM    217  C   SER    28     -22.250  -1.190  -2.938  1.00  0.00
ATOM    218  O   SER    28     -22.562  -0.021  -2.856  1.00  0.00
ATOM    219  N   MET    29     -20.929  -1.548  -2.903  1.00  0.00
ATOM    220  CA  MET    29     -19.882  -0.480  -2.881  1.00  0.00
ATOM    221  CB  MET    29     -19.515  -0.210  -1.412  1.00  0.00
ATOM    222  CG  MET    29     -18.239   0.729  -1.324  1.00  0.00
ATOM    223  SD  MET    29     -18.370   2.431  -2.049  1.00  0.00
ATOM    224  CE  MET    29     -19.919   2.856  -1.312  1.00  0.00
ATOM    225  C   MET    29     -18.626  -0.798  -3.796  1.00  0.00
ATOM    226  O   MET    29     -18.062  -1.884  -3.683  1.00  0.00
ATOM    227  N   SER    30     -18.300   0.147  -4.669  1.00  0.00
ATOM    228  CA  SER    30     -17.103   0.034  -5.512  1.00  0.00
ATOM    229  CB  SER    30     -16.987   1.239  -6.520  1.00  0.00
ATOM    230  OG  SER    30     -17.420   2.437  -5.794  1.00  0.00
ATOM    231  C   SER    30     -15.859  -0.189  -4.634  1.00  0.00
ATOM    232  O   SER    30     -14.924  -0.879  -5.067  1.00  0.00
ATOM    233  N   GLY    31     -15.719   0.385  -3.467  1.00  0.00
ATOM    234  CA  GLY    31     -14.685   0.062  -2.494  1.00  0.00
ATOM    235  C   GLY    31     -14.588  -1.396  -1.933  1.00  0.00
ATOM    236  O   GLY    31     -13.553  -1.670  -1.284  1.00  0.00
ATOM    237  N   LEU    32     -15.564  -2.289  -2.235  1.00  0.00
ATOM    238  CA  LEU    32     -15.398  -3.770  -2.045  1.00  0.00
ATOM    239  CB  LEU    32     -16.770  -4.429  -1.824  1.00  0.00
ATOM    240  CG  LEU    32     -17.352  -4.285  -0.437  1.00  0.00
ATOM    241  CD1 LEU    32     -18.818  -4.322  -0.476  1.00  0.00
ATOM    242  CD2 LEU    32     -16.783  -5.223   0.658  1.00  0.00
ATOM    243  C   LEU    32     -14.647  -4.499  -3.174  1.00  0.00
ATOM    244  O   LEU    32     -14.143  -5.605  -2.959  1.00  0.00
ATOM    245  N   GLY    33     -14.581  -3.945  -4.403  1.00  0.00
ATOM    246  CA  GLY    33     -13.579  -4.102  -5.466  1.00  0.00
ATOM    247  C   GLY    33     -13.002  -5.513  -5.837  1.00  0.00
ATOM    248  O   GLY    33     -11.815  -5.716  -5.937  1.00  0.00
ATOM    249  N   CYX    34     -13.885  -6.498  -5.775  1.00  0.00
ATOM    250  CA  CYX    34     -13.536  -7.920  -6.009  1.00  0.00
ATOM    251  CB  CYX    34     -14.710  -8.666  -5.414  1.00  0.00
ATOM    252  SG  CYX    34     -14.648 -10.445  -5.594  1.00  0.00
ATOM    253  C   CYX    34     -13.417  -8.323  -7.438  1.00  0.00
ATOM    254  O   CYX    34     -12.571  -7.767  -8.228  1.00  0.00
ATOM    255  OXT CYX    34     -14.220  -9.111  -7.933  1.00  0.00
TER
END
