# Supplementary material for: In silico approaches for predicting the half-life of natural and modified peptides in blood
Source: PLoS One. 2018 Jun 1;13(6):e0196829. doi: 10.1371/journal.pone.0196829 (PMC5983457; doi:10.1371/journal.pone.0196829)
Supplement: S3 File — (ZIP) [file pone.0196829.s009.zip › 3may2018_261_pdb_files/2167.pdb]

PFRMAT TS
TARGET m2167
AUTHOR Raghava-GPS-serv
METHOD PEPSTR
MODEL  1  REFINED
PARENT N/A
ATOM      1  N   CYX     1       7.397 -26.576   5.626  1.00  0.00
ATOM      2  CA  CYX     1       7.830 -27.153   6.887  1.00  0.00
ATOM      3  CB  CYX     1       8.823 -26.096   7.509  1.00  0.00
ATOM      4  SG  CYX     1      10.364 -25.974   6.548  1.00  0.00
ATOM      5  C   CYX     1       6.651 -27.325   7.932  1.00  0.00
ATOM      6  O   CYX     1       5.814 -26.400   8.076  1.00  0.00
ATOM      7  N   PHE     2       6.706 -28.436   8.708  1.00  0.00
ATOM      8  CA  PHE     2       5.963 -28.626   9.928  1.00  0.00
ATOM      9  CB  PHE     2       5.520 -30.118   9.949  1.00  0.00
ATOM     10  CG  PHE     2       4.369 -30.454  10.944  1.00  0.00
ATOM     11  CD1 PHE     2       4.589 -30.646  12.326  1.00  0.00
ATOM     12  CE1 PHE     2       3.537 -31.032  13.179  1.00  0.00
ATOM     13  CZ  PHE     2       2.270 -31.292  12.646  1.00  0.00
ATOM     14  CE2 PHE     2       2.045 -30.980  11.261  1.00  0.00
ATOM     15  CD2 PHE     2       3.097 -30.697  10.381  1.00  0.00
ATOM     16  C   PHE     2       6.876 -28.138  11.082  1.00  0.00
ATOM     17  O   PHE     2       8.080 -28.190  11.043  1.00  0.00
ATOM     18  N   GLY     3       6.226 -27.554  12.140  1.00  0.00
ATOM     19  CA  GLY     3       6.805 -26.677  13.164  1.00  0.00
ATOM     20  C   GLY     3       7.762 -25.604  12.589  1.00  0.00
ATOM     21  O   GLY     3       7.534 -24.971  11.544  1.00  0.00
ATOM     22  N   LEU     4       8.930 -25.455  13.265  1.00  0.00
ATOM     23  CA  LEU     4       9.984 -24.509  12.994  1.00  0.00
ATOM     24  CB  LEU     4      11.184 -24.707  14.007  1.00  0.00
ATOM     25  CG  LEU     4      12.229 -23.583  13.895  1.00  0.00
ATOM     26  CD1 LEU     4      11.716 -22.176  14.312  1.00  0.00
ATOM     27  CD2 LEU     4      13.458 -24.066  14.777  1.00  0.00
ATOM     28  C   LEU     4      10.468 -24.651  11.581  1.00  0.00
ATOM     29  O   LEU     4      10.359 -23.765  10.795  1.00  0.00
ATOM     30  N   LYS     5      11.050 -25.815  11.199  1.00  0.00
ATOM     31  CA  LYS     5      11.672 -26.015   9.894  1.00  0.00
ATOM     32  CB  LYS     5      13.086 -25.309   9.830  1.00  0.00
ATOM     33  CG  LYS     5      13.562 -24.846   8.477  1.00  0.00
ATOM     34  CD  LYS     5      15.026 -25.064   8.099  1.00  0.00
ATOM     35  CE  LYS     5      15.615 -26.433   7.927  1.00  0.00
ATOM     36  NZ  LYS     5      14.768 -27.219   7.017  1.00  0.00
ATOM     37  C   LYS     5      11.707 -27.471   9.351  1.00  0.00
ATOM     38  O   LYS     5      12.509 -27.755   8.513  1.00  0.00
ATOM     39  N   LEU     6      10.961 -28.421   9.962  1.00  0.00
ATOM     40  CA  LEU     6      11.055 -29.856   9.605  1.00  0.00
ATOM     41  CB  LEU     6      10.185 -30.609  10.620  1.00  0.00
ATOM     42  CG  LEU     6      10.227 -32.123  10.365  1.00  0.00
ATOM     43  CD1 LEU     6      11.577 -32.659  10.952  1.00  0.00
ATOM     44  CD2 LEU     6       9.138 -32.782  11.179  1.00  0.00
ATOM     45  C   LEU     6      10.907 -30.144   8.104  1.00  0.00
ATOM     46  O   LEU     6       9.958 -29.710   7.440  1.00  0.00
ATOM     47  N   ASP     7      11.919 -30.829   7.563  1.00  0.00
ATOM     48  CA  ASP     7      12.241 -30.786   6.114  1.00  0.00
ATOM     49  CB  ASP     7      13.760 -30.557   5.969  1.00  0.00
ATOM     50  CG  ASP     7      14.266 -29.844   4.641  1.00  0.00
ATOM     51  OD1 ASP     7      14.856 -28.789   4.944  1.00  0.00
ATOM     52  OD2 ASP     7      14.154 -30.383   3.530  1.00  0.00
ATOM     53  C   ASP     7      11.800 -32.079   5.402  1.00  0.00
ATOM     54  O   ASP     7      12.098 -33.187   5.848  1.00  0.00
ATOM     55  N   ARG     8      11.264 -31.986   4.173  1.00  0.00
ATOM     56  CA  ARG     8      10.901 -33.008   3.183  1.00  0.00
ATOM     57  CB  ARG     8       9.752 -33.785   3.775  1.00  0.00
ATOM     58  CG  ARG     8       9.314 -34.955   2.880  1.00  0.00
ATOM     59  CD  ARG     8       7.784 -35.003   2.902  1.00  0.00
ATOM     60  NE  ARG     8       7.226 -33.865   2.095  1.00  0.00
ATOM     61  CZ  ARG     8       6.477 -32.882   2.488  1.00  0.00
ATOM     62  C   ARG     8      10.517 -32.298   1.930  1.00  0.00
ATOM     63  O   ARG     8       9.873 -31.264   2.109  1.00  0.00
ATOM     64  N   ILE     9      10.795 -32.852   0.762  1.00  0.00
ATOM     65  CA  ILE     9      10.509 -32.182  -0.558  1.00  0.00
ATOM     66  CB  ILE     9      10.718 -33.201  -1.779  1.00  0.00
ATOM     67  CG2 ILE     9       9.922 -34.510  -1.674  1.00  0.00
ATOM     68  CG1 ILE     9      10.520 -32.563  -3.158  1.00  0.00
ATOM     69  CD1 ILE     9      11.493 -31.444  -3.377  1.00  0.00
ATOM     70  C   ILE     9       9.110 -31.523  -0.549  1.00  0.00
ATOM     71  O   ILE     9       8.029 -32.093  -0.292  1.00  0.00
ATOM     72  N   GLY    10       9.099 -30.207  -0.956  1.00  0.00
ATOM     73  CA  GLY    10       7.922 -29.306  -0.903  1.00  0.00
ATOM     74  C   GLY    10       7.622 -28.624   0.446  1.00  0.00
ATOM     75  O   GLY    10       6.810 -27.663   0.467  1.00  0.00
ATOM     76  N   SER    11       8.226 -29.098   1.468  1.00  0.00
ATOM     77  CA  SER    11       8.203 -28.583   2.832  1.00  0.00
ATOM     78  CB  SER    11       7.596 -29.540   3.838  1.00  0.00
ATOM     79  OG  SER    11       6.194 -29.399   3.681  1.00  0.00
ATOM     80  C   SER    11       9.717 -28.222   3.199  1.00  0.00
ATOM     81  O   SER    11      10.363 -28.882   3.998  1.00  0.00
ATOM     82  N   MET    12      10.236 -27.213   2.517  1.00  0.00
ATOM     83  CA  MET    12      11.654 -27.060   2.143  1.00  0.00
ATOM     84  CB  MET    12      12.401 -26.700   3.426  1.00  0.00
ATOM     85  CG  MET    12      13.835 -26.078   3.194  1.00  0.00
ATOM     86  SD  MET    12      14.193 -24.849   4.541  1.00  0.00
ATOM     87  CE  MET    12      15.388 -23.823   3.671  1.00  0.00
ATOM     88  C   MET    12      12.196 -28.182   1.199  1.00  0.00
ATOM     89  O   MET    12      11.513 -28.558   0.289  1.00  0.00
ATOM     90  N   SER    13      13.445 -28.583   1.386  1.00  0.00
ATOM     91  CA  SER    13      14.371 -29.268   0.462  1.00  0.00
ATOM     92  CB  SER    13      13.963 -30.717   0.171  1.00  0.00
ATOM     93  OG  SER    13      13.364 -31.296   1.296  1.00  0.00
ATOM     94  C   SER    13      14.573 -28.517  -0.878  1.00  0.00
ATOM     95  O   SER    13      15.652 -28.355  -1.262  1.00  0.00
ATOM     96  N   GLY    14      13.530 -28.098  -1.555  1.00  0.00
ATOM     97  CA  GLY    14      13.587 -27.018  -2.487  1.00  0.00
ATOM     98  C   GLY    14      13.092 -25.680  -1.779  1.00  0.00
ATOM     99  O   GLY    14      12.583 -25.671  -0.701  1.00  0.00
ATOM    100  N   LEU    15      13.337 -24.519  -2.402  1.00  0.00
ATOM    101  CA  LEU    15      13.318 -23.232  -1.685  1.00  0.00
ATOM    102  CB  LEU    15      14.006 -22.154  -2.529  1.00  0.00
ATOM    103  CG  LEU    15      14.507 -20.850  -1.838  1.00  0.00
ATOM    104  CD1 LEU    15      15.727 -21.143  -0.932  1.00  0.00
ATOM    105  CD2 LEU    15      14.954 -19.723  -2.844  1.00  0.00
ATOM    106  C   LEU    15      11.835 -22.647  -1.330  1.00  0.00
ATOM    107  O   LEU    15      11.037 -22.371  -2.175  1.00  0.00
ATOM    108  N   GLY    16      11.533 -22.275  -0.070  1.00  0.00
ATOM    109  CA  GLY    16      12.002 -22.950   1.106  1.00  0.00
ATOM    110  C   GLY    16      10.783 -23.571   1.787  1.00  0.00
ATOM    111  O   GLY    16      10.083 -24.285   1.109  1.00  0.00
ATOM    112  N   CYX    17      10.535 -23.189   3.058  1.00  0.00
ATOM    113  CA  CYX    17       9.523 -23.903   3.788  1.00  0.00
ATOM    114  CB  CYX    17       9.585 -23.382   5.252  1.00  0.00
ATOM    115  SG  CYX    17      10.785 -23.946   6.486  1.00  0.00
ATOM    116  C   CYX    17       8.084 -23.721   3.052  1.00  0.00
ATOM    117  O   CYX    17       7.955 -22.781   2.273  1.00  0.00
ATOM    118  N   VAL    18       7.114 -24.561   3.391  1.00  0.00
ATOM    119  CA  VAL    18       5.782 -24.631   2.830  1.00  0.00
ATOM    120  CB  VAL    18       4.946 -25.864   3.255  1.00  0.00
ATOM    121  CG1 VAL    18       4.307 -25.857   4.612  1.00  0.00
ATOM    122  CG2 VAL    18       3.909 -26.161   2.216  1.00  0.00
ATOM    123  C   VAL    18       4.959 -23.311   2.916  1.00  0.00
ATOM    124  O   VAL    18       4.370 -22.875   1.932  1.00  0.00
ATOM    125  N   GLN    19       5.114 -22.642   4.043  1.00  0.00
ATOM    126  CA  GLN    19       4.437 -21.389   4.373  1.00  0.00
ATOM    127  CB  GLN    19       3.679 -21.497   5.733  1.00  0.00
ATOM    128  CG  GLN    19       4.481 -21.622   7.006  1.00  0.00
ATOM    129  CD  GLN    19       5.133 -22.980   7.237  1.00  0.00
ATOM    130  OE1 GLN    19       6.318 -23.236   6.804  1.00  0.00
ATOM    131  NE2 GLN    19       4.509 -23.834   8.013  1.00  0.00
ATOM    132  C   GLN    19       5.423 -20.179   4.231  1.00  0.00
ATOM    133  O   GLN    19       5.092 -19.071   4.679  1.00  0.00
ATOM    134  N   GLN    20       6.546 -20.372   3.509  1.00  0.00
ATOM    135  CA  GLN    20       7.519 -19.379   3.171  1.00  0.00
ATOM    136  CB  GLN    20       8.873 -20.040   2.848  1.00  0.00
ATOM    137  CG  GLN    20      10.034 -19.012   2.768  1.00  0.00
ATOM    138  CD  GLN    20      11.379 -19.702   2.960  1.00  0.00
ATOM    139  OE1 GLN    20      11.496 -20.529   3.761  1.00  0.00
ATOM    140  NE2 GLN    20      12.386 -19.390   2.165  1.00  0.00
ATOM    141  C   GLN    20       7.075 -18.459   2.045  1.00  0.00
ATOM    142  O   GLN    20       7.583 -18.511   0.923  1.00  0.00
ATOM    143  N   ARG    21       6.252 -17.491   2.281  1.00  0.00
ATOM    144  CA  ARG    21       5.996 -16.276   1.416  1.00  0.00
ATOM    145  CB  ARG    21       7.056 -15.261   1.557  1.00  0.00
ATOM    146  CG  ARG    21       8.038 -15.422   2.700  1.00  0.00
ATOM    147  CD  ARG    21       9.050 -14.239   2.763  1.00  0.00
ATOM    148  NE  ARG    21       9.782 -13.955   1.424  1.00  0.00
ATOM    149  CZ  ARG    21      10.582 -14.769   0.799  1.00  0.00
ATOM    150  C   ARG    21       5.564 -16.599  -0.029  1.00  0.00
ATOM    151  O   ARG    21       5.967 -15.781  -0.896  1.00  0.00
ATOM    152  N   LYS    22       4.891 -17.776  -0.272  1.00  0.00
ATOM    153  CA  LYS    22       4.659 -18.193  -1.677  1.00  0.00
ATOM    154  CB  LYS    22       3.587 -17.268  -2.382  1.00  0.00
ATOM    155  CG  LYS    22       2.699 -18.075  -3.332  1.00  0.00
ATOM    156  CD  LYS    22       2.387 -17.425  -4.708  1.00  0.00
ATOM    157  CE  LYS    22       3.638 -16.968  -5.514  1.00  0.00
ATOM    158  NZ  LYS    22       4.449 -18.099  -6.030  1.00  0.00
ATOM    159  C   LYS    22       5.919 -18.506  -2.483  1.00  0.00
ATOM    160  O   LYS    22       5.854 -18.626  -3.726  1.00  0.00
ATOM    161  N   GLU    23       7.051 -18.705  -1.927  1.00  0.00
ATOM    162  CA  GLU    23       8.319 -18.914  -2.631  1.00  0.00
ATOM    163  CB  GLU    23       9.511 -18.604  -1.691  1.00  0.00
ATOM    164  CG  GLU    23      10.885 -18.560  -2.298  1.00  0.00
ATOM    165  CD  GLU    23      11.705 -17.856  -1.278  1.00  0.00
ATOM    166  OE1 GLU    23      11.850 -18.484  -0.173  1.00  0.00
ATOM    167  OE2 GLU    23      12.136 -16.696  -1.605  1.00  0.00
ATOM    168  C   GLU    23       8.450 -20.386  -3.189  1.00  0.00
ATOM    169  O   GLU    23       7.888 -21.314  -2.623  1.00  0.00
ATOM    170  N   SER    24       8.945 -20.474  -4.408  1.00  0.00
ATOM    171  CA  SER    24       8.911 -21.561  -5.367  1.00  0.00
ATOM    172  CB  SER    24       9.091 -20.943  -6.785  1.00  0.00
ATOM    173  OG  SER    24       8.301 -19.790  -6.917  1.00  0.00
ATOM    174  C   SER    24       9.974 -22.610  -5.135  1.00  0.00
ATOM    175  O   SER    24      11.166 -22.259  -5.291  1.00  0.00
ATOM    176  N   LYS    25       9.559 -23.862  -5.050  1.00  0.00
ATOM    177  CA  LYS    25      10.382 -25.003  -4.447  1.00  0.00
ATOM    178  CB  LYS    25       9.497 -26.007  -3.567  1.00  0.00
ATOM    179  CG  LYS    25       9.070 -25.342  -2.258  1.00  0.00
ATOM    180  CD  LYS    25       7.626 -24.743  -2.275  1.00  0.00
ATOM    181  CE  LYS    25       7.194 -24.165  -0.907  1.00  0.00
ATOM    182  NZ  LYS    25       8.158 -23.098  -0.513  1.00  0.00
ATOM    183  C   LYS    25      11.400 -25.714  -5.327  1.00  0.00
ATOM    184  O   LYS    25      11.468 -26.914  -5.337  1.00  0.00
ATOM    185  N   LYS    26      12.219 -25.001  -6.072  1.00  0.00
ATOM    186  CA  LYS    26      13.394 -25.446  -6.846  1.00  0.00
ATOM    187  CB  LYS    26      13.872 -24.217  -7.542  1.00  0.00
ATOM    188  CG  LYS    26      15.101 -24.520  -8.432  1.00  0.00
ATOM    189  CD  LYS    26      16.177 -23.404  -8.380  1.00  0.00
ATOM    190  CE  LYS    26      16.798 -23.174  -6.973  1.00  0.00
ATOM    191  NZ  LYS    26      17.536 -24.310  -6.421  1.00  0.00
ATOM    192  C   LYS    26      14.476 -26.043  -5.913  1.00  0.00
ATOM    193  O   LYS    26      15.048 -25.259  -5.125  1.00  0.00
ATOM    194  N   PRO    27      14.850 -27.390  -6.079  1.00  0.00
ATOM    195  CD  PRO    27      14.109 -28.484  -6.563  1.00  0.00
ATOM    196  CG  PRO    27      14.423 -29.735  -5.755  1.00  0.00
ATOM    197  CB  PRO    27      15.886 -29.534  -5.408  1.00  0.00
ATOM    198  CA  PRO    27      16.019 -28.013  -5.335  1.00  0.00
ATOM    199  C   PRO    27      17.344 -27.529  -5.858  1.00  0.00
ATOM    200  O   PRO    27      17.392 -26.931  -6.956  1.00  0.00
ATOM    201  N   PRO    28      18.435 -27.684  -5.070  1.00  0.00
ATOM    202  CD  PRO    28      19.805 -27.502  -5.474  1.00  0.00
ATOM    203  CG  PRO    28      20.725 -27.600  -4.241  1.00  0.00
ATOM    204  CB  PRO    28      19.877 -28.393  -3.284  1.00  0.00
ATOM    205  CA  PRO    28      18.416 -27.880  -3.600  1.00  0.00
ATOM    206  C   PRO    28      18.048 -26.531  -2.936  1.00  0.00
ATOM    207  O   PRO    28      18.017 -25.522  -3.678  1.00  0.00
ATOM    208  N   ALA    29      17.762 -26.463  -1.625  1.00  0.00
ATOM    209  CA  ALA    29      17.512 -25.255  -0.815  1.00  0.00
ATOM    210  CB  ALA    29      16.894 -25.643   0.567  1.00  0.00
ATOM    211  C   ALA    29      18.723 -24.234  -0.586  1.00  0.00
ATOM    212  O   ALA    29      19.840 -24.580  -1.044  1.00  0.00
ATOM    213  N   LYS    30      18.411 -23.147   0.077  1.00  0.00
ATOM    214  CA  LYS    30      19.316 -22.017   0.523  1.00  0.00
ATOM    215  CB  LYS    30      19.368 -20.838  -0.547  1.00  0.00
ATOM    216  CG  LYS    30      20.618 -20.079  -0.258  1.00  0.00
ATOM    217  CD  LYS    30      20.685 -18.955  -1.358  1.00  0.00
ATOM    218  CE  LYS    30      19.387 -18.126  -1.484  1.00  0.00
ATOM    219  NZ  LYS    30      19.220 -17.068  -0.404  1.00  0.00
ATOM    220  C   LYS    30      18.710 -21.452   1.760  1.00  0.00
ATOM    221  O   LYS    30      17.504 -21.558   1.813  1.00  0.00
ATOM    222  N   LEU    31      19.408 -20.757   2.638  1.00  0.00
ATOM    223  CA  LEU    31      18.824 -19.897   3.706  1.00  0.00
ATOM    224  CB  LEU    31      19.988 -19.387   4.629  1.00  0.00
ATOM    225  CG  LEU    31      19.588 -18.493   5.836  1.00  0.00
ATOM    226  CD1 LEU    31      18.654 -19.297   6.750  1.00  0.00
ATOM    227  CD2 LEU    31      20.787 -18.083   6.533  1.00  0.00
ATOM    228  C   LEU    31      18.235 -18.602   3.083  1.00  0.00
ATOM    229  O   LEU    31      19.021 -17.912   2.370  1.00  0.00
ATOM    230  N   GLN    32      17.013 -18.227   3.440  1.00  0.00
ATOM    231  CA  GLN    32      16.185 -17.235   2.791  1.00  0.00
ATOM    232  CB  GLN    32      15.530 -17.976   1.511  1.00  0.00
ATOM    233  CG  GLN    32      14.744 -17.326   0.373  1.00  0.00
ATOM    234  CD  GLN    32      15.468 -16.357  -0.541  1.00  0.00
ATOM    235  OE1 GLN    32      16.568 -15.945  -0.368  1.00  0.00
ATOM    236  NE2 GLN    32      14.809 -15.997  -1.630  1.00  0.00
ATOM    237  C   GLN    32      15.141 -16.866   3.904  1.00  0.00
ATOM    238  O   GLN    32      14.931 -17.659   4.809  1.00  0.00
ATOM    239  N   PRO    33      14.541 -15.652   3.771  1.00  0.00
ATOM    240  CD  PRO    33      15.040 -14.523   3.036  1.00  0.00
ATOM    241  CG  PRO    33      14.329 -13.303   3.632  1.00  0.00
ATOM    242  CB  PRO    33      13.003 -13.902   4.275  1.00  0.00
ATOM    243  CA  PRO    33      13.486 -15.263   4.761  1.00  0.00
ATOM    244  C   PRO    33      12.348 -16.349   4.944  1.00  0.00
ATOM    245  O   PRO    33      11.482 -16.527   4.121  1.00  0.00
ATOM    246  N   ARG    34      12.307 -17.099   6.074  1.00  0.00
ATOM    247  CA  ARG    34      11.562 -18.301   6.311  1.00  0.00
ATOM    248  CB  ARG    34      12.084 -18.933   7.624  1.00  0.00
ATOM    249  CG  ARG    34      11.516 -20.214   8.111  1.00  0.00
ATOM    250  CD  ARG    34      10.469 -20.041   9.149  1.00  0.00
ATOM    251  NE  ARG    34       9.768 -21.365   9.442  1.00  0.00
ATOM    252  CZ  ARG    34       8.686 -21.773   8.839  1.00  0.00
ATOM    253  C   ARG    34      10.075 -18.160   6.237  1.00  0.00
ATOM    254  O   ARG    34       9.407 -19.221   6.193  1.00  0.00
ATOM    255  N   NHE    35       9.497 -16.936   6.338  1.00  0.00
TER
END
