# Supplementary material for: In silico approaches for predicting the half-life of natural and modified peptides in blood
Source: PLoS One. 2018 Jun 1;13(6):e0196829. doi: 10.1371/journal.pone.0196829 (PMC5983457; doi:10.1371/journal.pone.0196829)
Supplement: S3 File — (ZIP) [file pone.0196829.s009.zip › 3may2018_261_pdb_files/2168.pdb]

PFRMAT TS
TARGET m2168
AUTHOR Raghava-GPS-serv
METHOD PEPSTR
MODEL  1  REFINED
PARENT N/A
ATOM      1  N   GLY     1      36.983 -29.878  10.262  1.00  0.00
ATOM      2  CA  GLY     1      36.229 -30.667   9.279  1.00  0.00
ATOM      3  C   GLY     1      36.584 -30.249   7.847  1.00  0.00
ATOM      4  O   GLY     1      37.036 -29.130   7.542  1.00  0.00
ATOM      5  N   LEU     2      36.074 -31.141   7.012  1.00  0.00
ATOM      6  CA  LEU     2      35.789 -30.921   5.536  1.00  0.00
ATOM      7  CB  LEU     2      35.055 -32.204   5.063  1.00  0.00
ATOM      8  CG  LEU     2      34.610 -32.230   3.565  1.00  0.00
ATOM      9  CD1 LEU     2      35.741 -31.852   2.580  1.00  0.00
ATOM     10  CD2 LEU     2      34.020 -33.645   3.120  1.00  0.00
ATOM     11  C   LEU     2      34.964 -29.638   5.298  1.00  0.00
ATOM     12  O   LEU     2      35.374 -28.827   4.450  1.00  0.00
ATOM     13  N   SER     3      33.836 -29.423   5.958  1.00  0.00
ATOM     14  CA  SER     3      32.987 -28.209   5.819  1.00  0.00
ATOM     15  CB  SER     3      31.551 -28.503   6.425  1.00  0.00
ATOM     16  OG  SER     3      30.677 -27.508   6.045  1.00  0.00
ATOM     17  C   SER     3      33.569 -26.944   6.426  1.00  0.00
ATOM     18  O   SER     3      34.797 -26.954   6.635  1.00  0.00
ATOM     19  N   LYS     4      32.827 -25.867   6.739  1.00  0.00
ATOM     20  CA  LYS     4      33.373 -24.614   7.321  1.00  0.00
ATOM     21  CB  LYS     4      33.420 -23.440   6.319  1.00  0.00
ATOM     22  CG  LYS     4      33.994 -23.773   4.938  1.00  0.00
ATOM     23  CD  LYS     4      35.492 -24.101   4.966  1.00  0.00
ATOM     24  CE  LYS     4      35.815 -25.117   3.921  1.00  0.00
ATOM     25  NZ  LYS     4      36.445 -26.345   4.632  1.00  0.00
ATOM     26  C   LYS     4      32.723 -24.309   8.648  1.00  0.00
ATOM     27  O   LYS     4      31.704 -24.871   9.034  1.00  0.00
ATOM     28  N   GLY     5      33.372 -23.298   9.302  1.00  0.00
ATOM     29  CA  GLY     5      32.910 -22.715  10.533  1.00  0.00
ATOM     30  C   GLY     5      32.726 -23.759  11.652  1.00  0.00
ATOM     31  O   GLY     5      33.601 -24.594  11.918  1.00  0.00
ATOM     32  N   CYX     6      31.551 -23.766  12.216  1.00  0.00
ATOM     33  CA  CYX     6      31.248 -24.756  13.255  1.00  0.00
ATOM     34  CB  CYX     6      29.843 -24.510  13.829  1.00  0.00
ATOM     35  SG  CYX     6      29.655 -25.441  15.395  1.00  0.00
ATOM     36  C   CYX     6      31.351 -26.273  12.748  1.00  0.00
ATOM     37  O   CYX     6      31.944 -27.104  13.502  1.00  0.00
ATOM     38  N   PHE     7      30.949 -26.541  11.512  1.00  0.00
ATOM     39  CA  PHE     7      31.092 -27.804  10.766  1.00  0.00
ATOM     40  CB  PHE     7      30.098 -27.699   9.509  1.00  0.00
ATOM     41  CG  PHE     7      28.626 -27.480   9.840  1.00  0.00
ATOM     42  CD1 PHE     7      27.920 -28.308  10.798  1.00  0.00
ATOM     43  CE1 PHE     7      26.748 -27.849  11.401  1.00  0.00
ATOM     44  CZ  PHE     7      26.225 -26.613  11.089  1.00  0.00
ATOM     45  CE2 PHE     7      26.964 -25.771  10.162  1.00  0.00
ATOM     46  CD2 PHE     7      28.117 -26.266   9.506  1.00  0.00
ATOM     47  C   PHE     7      32.545 -28.117  10.321  1.00  0.00
ATOM     48  O   PHE     7      32.774 -29.117   9.645  1.00  0.00
ATOM     49  N   GLY     8      33.505 -27.160  10.428  1.00  0.00
ATOM     50  CA  GLY     8      34.869 -27.449   9.890  1.00  0.00
ATOM     51  C   GLY     8      35.822 -26.310   9.531  1.00  0.00
ATOM     52  O   GLY     8      35.546 -25.184   9.800  1.00  0.00
ATOM     53  N   LEU     9      36.942 -26.635   8.813  1.00  0.00
ATOM     54  CA  LEU     9      37.792 -25.699   8.036  1.00  0.00
ATOM     55  CB  LEU     9      38.392 -24.521   8.788  1.00  0.00
ATOM     56  CG  LEU     9      39.403 -23.708   7.983  1.00  0.00
ATOM     57  CD1 LEU     9      38.923 -23.145   6.634  1.00  0.00
ATOM     58  CD2 LEU     9      40.029 -22.703   8.946  1.00  0.00
ATOM     59  C   LEU     9      38.867 -26.507   7.282  1.00  0.00
ATOM     60  O   LEU     9      38.890 -26.486   6.006  1.00  0.00
ATOM     61  N   LYS    10      39.713 -27.185   8.074  1.00  0.00
ATOM     62  CA  LYS    10      40.568 -28.331   7.667  1.00  0.00
ATOM     63  CB  LYS    10      41.983 -27.673   7.623  1.00  0.00
ATOM     64  CG  LYS    10      42.602 -27.295   8.978  1.00  0.00
ATOM     65  CD  LYS    10      43.976 -26.618   8.709  1.00  0.00
ATOM     66  CE  LYS    10      44.814 -26.616  10.034  1.00  0.00
ATOM     67  NZ  LYS    10      45.330 -27.932  10.464  1.00  0.00
ATOM     68  C   LYS    10      40.436 -29.471   8.712  1.00  0.00
ATOM     69  O   LYS    10      39.986 -29.163   9.815  1.00  0.00
ATOM     70  N   LEU    11      40.499 -30.776   8.256  1.00  0.00
ATOM     71  CA  LEU    11      40.005 -31.951   8.883  1.00  0.00
ATOM     72  CB  LEU    11      40.097 -33.102   7.897  1.00  0.00
ATOM     73  CG  LEU    11      39.380 -34.363   8.259  1.00  0.00
ATOM     74  CD1 LEU    11      37.947 -34.242   8.485  1.00  0.00
ATOM     75  CD2 LEU    11      39.762 -35.454   7.293  1.00  0.00
ATOM     76  C   LEU    11      40.579 -32.335  10.255  1.00  0.00
ATOM     77  O   LEU    11      39.890 -32.803  11.143  1.00  0.00
ATOM     78  N   ASP    12      41.876 -32.086  10.487  1.00  0.00
ATOM     79  CA  ASP    12      42.481 -32.352  11.795  1.00  0.00
ATOM     80  CB  ASP    12      43.999 -32.215  11.560  1.00  0.00
ATOM     81  CG  ASP    12      44.431 -30.723  11.285  1.00  0.00
ATOM     82  OD1 ASP    12      43.844 -30.081  10.353  1.00  0.00
ATOM     83  OD2 ASP    12      45.269 -30.233  12.000  1.00  0.00
ATOM     84  C   ASP    12      41.877 -31.419  12.914  1.00  0.00
ATOM     85  O   ASP    12      42.000 -31.730  14.072  1.00  0.00
ATOM     86  N   ARG    13      41.205 -30.341  12.548  1.00  0.00
ATOM     87  CA  ARG    13      40.446 -29.481  13.455  1.00  0.00
ATOM     88  CB  ARG    13      40.471 -27.962  12.932  1.00  0.00
ATOM     89  CG  ARG    13      39.037 -27.398  12.617  1.00  0.00
ATOM     90  CD  ARG    13      38.385 -26.794  13.850  1.00  0.00
ATOM     91  NE  ARG    13      36.980 -26.497  13.621  1.00  0.00
ATOM     92  CZ  ARG    13      35.873 -27.215  13.857  1.00  0.00
ATOM     93  C   ARG    13      39.087 -30.148  13.841  1.00  0.00
ATOM     94  O   ARG    13      38.430 -29.581  14.713  1.00  0.00
ATOM     95  N   ILE    14      38.611 -31.246  13.250  1.00  0.00
ATOM     96  CA  ILE    14      37.272 -31.724  13.531  1.00  0.00
ATOM     97  CB  ILE    14      36.869 -32.726  12.433  1.00  0.00
ATOM     98  CG2 ILE    14      37.483 -34.139  12.727  1.00  0.00
ATOM     99  CG1 ILE    14      35.305 -32.778  12.399  1.00  0.00
ATOM    100  CD1 ILE    14      34.885 -33.729  11.270  1.00  0.00
ATOM    101  C   ILE    14      36.974 -32.304  14.884  1.00  0.00
ATOM    102  O   ILE    14      35.795 -32.368  15.345  1.00  0.00
ATOM    103  N   GLY    15      38.036 -32.638  15.647  1.00  0.00
ATOM    104  CA  GLY    15      37.910 -33.230  16.916  1.00  0.00
ATOM    105  C   GLY    15      37.359 -32.274  17.985  1.00  0.00
ATOM    106  O   GLY    15      38.172 -31.680  18.678  1.00  0.00
ATOM    107  N   SER    16      36.052 -32.058  18.064  1.00  0.00
ATOM    108  CA  SER    16      35.321 -31.027  18.785  1.00  0.00
ATOM    109  CB  SER    16      34.947 -29.919  17.842  1.00  0.00
ATOM    110  OG  SER    16      36.030 -29.215  17.328  1.00  0.00
ATOM    111  C   SER    16      34.092 -31.638  19.407  1.00  0.00
ATOM    112  O   SER    16      33.031 -31.112  19.180  1.00  0.00
ATOM    113  N   MET    17      34.215 -32.637  20.291  1.00  0.00
ATOM    114  CA  MET    17      33.078 -33.579  20.630  1.00  0.00
ATOM    115  CB  MET    17      33.747 -34.721  21.417  1.00  0.00
ATOM    116  CG  MET    17      34.023 -35.894  20.463  1.00  0.00
ATOM    117  SD  MET    17      35.115 -35.430  19.095  1.00  0.00
ATOM    118  CE  MET    17      35.061 -36.938  17.950  1.00  0.00
ATOM    119  C   MET    17      32.020 -32.839  21.414  1.00  0.00
ATOM    120  O   MET    17      32.387 -32.098  22.288  1.00  0.00
ATOM    121  N   SER    18      30.741 -33.076  21.106  1.00  0.00
ATOM    122  CA  SER    18      29.548 -32.415  21.607  1.00  0.00
ATOM    123  CB  SER    18      29.247 -32.953  22.969  1.00  0.00
ATOM    124  OG  SER    18      29.250 -34.384  22.995  1.00  0.00
ATOM    125  C   SER    18      29.495 -30.933  21.396  1.00  0.00
ATOM    126  O   SER    18      28.473 -30.367  21.775  1.00  0.00
ATOM    127  N   GLY    19      30.452 -30.375  20.690  1.00  0.00
ATOM    128  CA  GLY    19      30.389 -28.987  20.405  1.00  0.00
ATOM    129  C   GLY    19      30.539 -28.583  18.884  1.00  0.00
ATOM    130  O   GLY    19      30.270 -27.472  18.452  1.00  0.00
ATOM    131  N   LEU    20      30.953 -29.562  18.028  1.00  0.00
ATOM    132  CA  LEU    20      31.286 -29.387  16.518  1.00  0.00
ATOM    133  CB  LEU    20      31.382 -30.758  15.851  1.00  0.00
ATOM    134  CG  LEU    20      31.222 -30.761  14.269  1.00  0.00
ATOM    135  CD1 LEU    20      31.394 -32.168  13.754  1.00  0.00
ATOM    136  CD2 LEU    20      29.900 -30.092  13.761  1.00  0.00
ATOM    137  C   LEU    20      32.412 -28.423  16.209  1.00  0.00
ATOM    138  O   LEU    20      33.286 -28.796  15.409  1.00  0.00
ATOM    139  N   GLY    21      32.415 -27.269  16.821  1.00  0.00
ATOM    140  CA  GLY    21      33.428 -26.246  16.768  1.00  0.00
ATOM    141  C   GLY    21      32.985 -24.917  17.532  1.00  0.00
ATOM    142  O   GLY    21      33.861 -24.212  18.046  1.00  0.00
ATOM    143  N   CYX    22      31.698 -24.740  17.758  1.00  0.00
ATOM    144  CA  CYX    22      31.026 -23.601  18.307  1.00  0.00
ATOM    145  CB  CYX    22      30.041 -23.095  17.211  1.00  0.00
ATOM    146  SG  CYX    22      28.682 -24.149  16.648  1.00  0.00
ATOM    147  C   CYX    22      30.207 -23.836  19.625  1.00  0.00
ATOM    148  O   CYX    22      30.132 -22.998  20.558  1.00  0.00
ATOM    149  N   VAL    23      29.388 -24.892  19.757  1.00  0.00
ATOM    150  CA  VAL    23      28.481 -25.106  20.918  1.00  0.00
ATOM    151  CB  VAL    23      27.473 -26.258  20.709  1.00  0.00
ATOM    152  CG1 VAL    23      26.320 -26.357  21.788  1.00  0.00
ATOM    153  CG2 VAL    23      26.733 -26.331  19.254  1.00  0.00
ATOM    154  C   VAL    23      29.308 -25.285  22.226  1.00  0.00
ATOM    155  O   VAL    23      30.053 -26.225  22.288  1.00  0.00
ATOM    156  N   GLN    24      29.129 -24.563  23.332  1.00  0.00
ATOM    157  CA  GLN    24      30.038 -24.588  24.489  1.00  0.00
ATOM    158  CB  GLN    24      29.881 -23.215  25.212  1.00  0.00
ATOM    159  CG  GLN    24      30.374 -22.023  24.391  1.00  0.00
ATOM    160  CD  GLN    24      31.901 -22.107  24.095  1.00  0.00
ATOM    161  OE1 GLN    24      32.352 -22.791  23.162  1.00  0.00
ATOM    162  NE2 GLN    24      32.762 -21.448  24.801  1.00  0.00
ATOM    163  C   GLN    24      30.070 -25.826  25.421  1.00  0.00
ATOM    164  O   GLN    24      30.752 -25.833  26.432  1.00  0.00
ATOM    165  N   GLN    25      29.523 -26.941  25.012  1.00  0.00
ATOM    166  CA  GLN    25      29.593 -28.311  25.554  1.00  0.00
ATOM    167  CB  GLN    25      28.123 -28.903  25.594  1.00  0.00
ATOM    168  CG  GLN    25      28.101 -30.407  26.104  1.00  0.00
ATOM    169  CD  GLN    25      28.630 -30.423  27.545  1.00  0.00
ATOM    170  OE1 GLN    25      29.754 -30.837  27.797  1.00  0.00
ATOM    171  NE2 GLN    25      27.911 -29.915  28.505  1.00  0.00
ATOM    172  C   GLN    25      30.656 -29.212  24.857  1.00  0.00
ATOM    173  O   GLN    25      30.839 -30.397  24.988  1.00  0.00
ATOM    174  N   ARG    26      31.420 -28.562  23.931  1.00  0.00
ATOM    175  CA  ARG    26      32.637 -29.083  23.233  1.00  0.00
ATOM    176  CB  ARG    26      33.294 -27.798  22.593  1.00  0.00
ATOM    177  CG  ARG    26      33.854 -26.857  23.669  1.00  0.00
ATOM    178  CD  ARG    26      33.785 -25.378  23.146  1.00  0.00
ATOM    179  NE  ARG    26      34.737 -25.354  22.057  1.00  0.00
ATOM    180  CZ  ARG    26      34.658 -24.620  20.941  1.00  0.00
ATOM    181  C   ARG    26      33.660 -29.827  24.161  1.00  0.00
ATOM    182  O   ARG    26      33.817 -29.520  25.323  1.00  0.00
ATOM    183  N   LYS    27      34.477 -30.663  23.537  1.00  0.00
ATOM    184  CA  LYS    27      35.768 -31.138  23.945  1.00  0.00
ATOM    185  CB  LYS    27      35.635 -32.552  24.677  1.00  0.00
ATOM    186  CG  LYS    27      35.034 -32.536  26.047  1.00  0.00
ATOM    187  CD  LYS    27      33.556 -32.895  25.930  1.00  0.00
ATOM    188  CE  LYS    27      32.771 -32.558  27.182  1.00  0.00
ATOM    189  NZ  LYS    27      32.354 -31.178  27.109  1.00  0.00
ATOM    190  C   LYS    27      36.693 -31.089  22.709  1.00  0.00
ATOM    191  O   LYS    27      36.390 -31.645  21.686  1.00  0.00
ATOM    192  N   ASP    28      37.887 -30.528  22.824  1.00  0.00
ATOM    193  CA  ASP    28      38.685 -29.923  21.737  1.00  0.00
ATOM    194  CB  ASP    28      38.623 -28.412  21.711  1.00  0.00
ATOM    195  CG  ASP    28      37.556 -27.883  20.756  1.00  0.00
ATOM    196  OD1 ASP    28      36.560 -27.263  21.224  1.00  0.00
ATOM    197  OD2 ASP    28      37.606 -28.114  19.527  1.00  0.00
ATOM    198  C   ASP    28      40.076 -30.605  21.542  1.00  0.00
ATOM    199  O   ASP    28      41.057 -29.865  21.381  1.00  0.00
ATOM    200  N   SER    29      40.207 -31.937  21.589  1.00  0.00
ATOM    201  CA  SER    29      41.416 -32.668  21.247  1.00  0.00
ATOM    202  CB  SER    29      41.438 -34.087  21.880  1.00  0.00
ATOM    203  OG  SER    29      42.499 -34.911  21.351  1.00  0.00
ATOM    204  C   SER    29      41.557 -32.758  19.728  1.00  0.00
ATOM    205  O   SER    29      40.794 -33.503  19.018  1.00  0.00
ATOM    206  N   LYS    30      42.383 -31.884  19.203  1.00  0.00
ATOM    207  CA  LYS    30      42.536 -31.659  17.663  1.00  0.00
ATOM    208  CB  LYS    30      43.172 -30.284  17.361  1.00  0.00
ATOM    209  CG  LYS    30      42.669 -29.199  18.318  1.00  0.00
ATOM    210  CD  LYS    30      41.182 -29.104  18.517  1.00  0.00
ATOM    211  CE  LYS    30      40.413 -28.989  17.199  1.00  0.00
ATOM    212  NZ  LYS    30      38.975 -29.229  17.413  1.00  0.00
ATOM    213  C   LYS    30      43.291 -32.906  17.061  1.00  0.00
ATOM    214  O   LYS    30      44.477 -32.824  16.773  1.00  0.00
ATOM    215  N   LYS    31      42.547 -33.950  16.691  1.00  0.00
ATOM    216  CA  LYS    31      43.048 -34.999  15.911  1.00  0.00
ATOM    217  CB  LYS    31      43.777 -35.988  16.896  1.00  0.00
ATOM    218  CG  LYS    31      42.994 -37.208  17.391  1.00  0.00
ATOM    219  CD  LYS    31      41.655 -36.785  18.023  1.00  0.00
ATOM    220  CE  LYS    31      40.980 -37.991  18.745  1.00  0.00
ATOM    221  NZ  LYS    31      40.463 -38.901  17.718  1.00  0.00
ATOM    222  C   LYS    31      41.905 -35.505  14.997  1.00  0.00
ATOM    223  O   LYS    31      40.825 -34.901  15.055  1.00  0.00
ATOM    224  N   PRO    32      42.143 -36.419  14.009  1.00  0.00
ATOM    225  CD  PRO    32      43.425 -36.791  13.491  1.00  0.00
ATOM    226  CG  PRO    32      43.201 -37.430  12.141  1.00  0.00
ATOM    227  CB  PRO    32      41.726 -38.020  12.195  1.00  0.00
ATOM    228  CA  PRO    32      41.043 -37.003  13.177  1.00  0.00
ATOM    229  C   PRO    32      39.881 -37.607  14.023  1.00  0.00
ATOM    230  O   PRO    32      40.076 -37.766  15.250  1.00  0.00
ATOM    231  N   PRO    33      38.730 -37.951  13.447  1.00  0.00
ATOM    232  CD  PRO    33      38.428 -37.704  12.012  1.00  0.00
ATOM    233  CG  PRO    33      37.018 -38.116  11.816  1.00  0.00
ATOM    234  CB  PRO    33      36.773 -39.134  12.896  1.00  0.00
ATOM    235  CA  PRO    33      37.642 -38.684  14.050  1.00  0.00
ATOM    236  C   PRO    33      38.085 -39.876  14.791  1.00  0.00
ATOM    237  O   PRO    33      39.101 -40.503  14.453  1.00  0.00
ATOM    238  N   ALA    34      37.167 -40.242  15.724  1.00  0.00
ATOM    239  CA  ALA    34      37.233 -41.574  16.364  1.00  0.00
ATOM    240  CB  ALA    34      36.628 -42.568  15.328  1.00  0.00
ATOM    241  C   ALA    34      38.618 -41.913  16.977  1.00  0.00
ATOM    242  O   ALA    34      38.937 -41.373  18.021  1.00  0.00
ATOM    243  N   LYS    35      39.303 -42.969  16.455  1.00  0.00
ATOM    244  CA  LYS    35      40.497 -43.524  17.079  1.00  0.00
ATOM    245  CB  LYS    35      40.937 -44.773  16.323  1.00  0.00
ATOM    246  CG  LYS    35      41.747 -44.422  14.984  1.00  0.00
ATOM    247  CD  LYS    35      42.436 -45.699  14.482  1.00  0.00
ATOM    248  CE  LYS    35      43.614 -45.636  13.542  1.00  0.00
ATOM    249  NZ  LYS    35      44.832 -45.172  14.231  1.00  0.00
ATOM    250  C   LYS    35      41.669 -42.621  17.318  1.00  0.00
ATOM    251  O   LYS    35      41.631 -41.485  16.756  1.00  0.00
ATOM    252  N   LEU    36      42.653 -43.096  18.086  1.00  0.00
ATOM    253  CA  LEU    36      43.913 -42.389  18.402  1.00  0.00
ATOM    254  CB  LEU    36      44.534 -43.034  19.669  1.00  0.00
ATOM    255  CG  LEU    36      45.918 -42.491  20.107  1.00  0.00
ATOM    256  CD1 LEU    36      45.869 -40.967  20.309  1.00  0.00
ATOM    257  CD2 LEU    36      46.210 -43.148  21.483  1.00  0.00
ATOM    258  C   LEU    36      44.736 -42.347  17.130  1.00  0.00
ATOM    259  O   LEU    36      45.000 -43.373  16.519  1.00  0.00
ATOM    260  N   GLN    37      45.231 -41.141  16.733  1.00  0.00
ATOM    261  CA  GLN    37      45.901 -40.844  15.430  1.00  0.00
ATOM    262  CB  GLN    37      44.802 -40.760  14.374  1.00  0.00
ATOM    263  CG  GLN    37      45.200 -40.585  12.937  1.00  0.00
ATOM    264  CD  GLN    37      45.874 -41.754  12.285  1.00  0.00
ATOM    265  OE1 GLN    37      45.795 -42.869  12.858  1.00  0.00
ATOM    266  NE2 GLN    37      46.490 -41.554  11.197  1.00  0.00
ATOM    267  C   GLN    37      46.558 -39.453  15.551  1.00  0.00
ATOM    268  O   GLN    37      45.778 -38.566  15.943  1.00  0.00
ATOM    269  N   PRO    38      47.839 -39.214  15.245  1.00  0.00
ATOM    270  CD  PRO    38      48.843 -40.259  14.990  1.00  0.00
ATOM    271  CG  PRO    38      50.176 -39.651  15.442  1.00  0.00
ATOM    272  CB  PRO    38      50.032 -38.176  15.065  1.00  0.00
ATOM    273  CA  PRO    38      48.486 -37.877  15.241  1.00  0.00
ATOM    274  C   PRO    38      47.874 -37.018  14.117  1.00  0.00
ATOM    275  O   PRO    38      47.296 -36.010  14.394  1.00  0.00
ATOM    276  N   ARG    39      48.001 -37.365  12.827  1.00  0.00
ATOM    277  CA  ARG    39      47.443 -36.677  11.588  1.00  0.00
ATOM    278  CB  ARG    39      48.207 -35.338  11.210  1.00  0.00
ATOM    279  CG  ARG    39      47.344 -34.174  11.764  1.00  0.00
ATOM    280  CD  ARG    39      48.249 -33.151  12.468  1.00  0.00
ATOM    281  NE  ARG    39      47.205 -32.222  13.148  1.00  0.00
ATOM    282  CZ  ARG    39      46.561 -32.305  14.289  1.00  0.00
ATOM    283  C   ARG    39      47.530 -37.649  10.399  1.00  0.00
ATOM    284  O   ARG    39      47.168 -38.764  10.557  1.00  0.00
ATOM    285  OXT ARG    39      47.929 -37.260   9.304  1.00  0.00
TER
END
