# Supplementary material for: In silico approaches for predicting the half-life of natural and modified peptides in blood
Source: PLoS One. 2018 Jun 1;13(6):e0196829. doi: 10.1371/journal.pone.0196829 (PMC5983457; doi:10.1371/journal.pone.0196829)
Supplement: S3 File — (ZIP) [file pone.0196829.s009.zip › 3may2018_261_pdb_files/2169.pdb]

PFRMAT TS
TARGET m2169
AUTHOR Raghava-GPS-serv
METHOD PEPSTR
MODEL  1  REFINED
PARENT N/A
ATOM      1  N   CYX     1       7.666 -21.281  28.515  1.00  0.00
ATOM      2  CA  CYX     1       8.577 -21.808  27.487  1.00  0.00
ATOM      3  CB  CYX     1       7.771 -21.804  26.180  1.00  0.00
ATOM      4  SG  CYX     1       8.329 -23.153  25.026  1.00  0.00
ATOM      5  C   CYX     1      10.022 -21.267  27.467  1.00  0.00
ATOM      6  O   CYX     1      10.766 -21.592  26.505  1.00  0.00
ATOM      7  N   PHE     2      10.543 -20.605  28.508  1.00  0.00
ATOM      8  CA  PHE     2      11.946 -20.200  28.612  1.00  0.00
ATOM      9  CB  PHE     2      12.136 -18.911  29.460  1.00  0.00
ATOM     10  CG  PHE     2      13.354 -17.991  29.083  1.00  0.00
ATOM     11  CD1 PHE     2      14.005 -17.410  30.156  1.00  0.00
ATOM     12  CE1 PHE     2      15.142 -16.681  29.985  1.00  0.00
ATOM     13  CZ  PHE     2      15.673 -16.381  28.686  1.00  0.00
ATOM     14  CE2 PHE     2      14.922 -16.887  27.606  1.00  0.00
ATOM     15  CD2 PHE     2      13.780 -17.690  27.831  1.00  0.00
ATOM     16  C   PHE     2      12.733 -21.350  29.237  1.00  0.00
ATOM     17  O   PHE     2      12.443 -21.841  30.308  1.00  0.00
ATOM     18  N   GLY     3      13.878 -21.717  28.715  1.00  0.00
ATOM     19  CA  GLY     3      14.591 -21.326  27.386  1.00  0.00
ATOM     20  C   GLY     3      14.452 -22.295  26.181  1.00  0.00
ATOM     21  O   GLY     3      15.211 -22.093  25.178  1.00  0.00
ATOM     22  N   LEU     4      13.550 -23.237  26.328  1.00  0.00
ATOM     23  CA  LEU     4      13.286 -24.350  25.407  1.00  0.00
ATOM     24  CB  LEU     4      12.482 -25.431  26.166  1.00  0.00
ATOM     25  CG  LEU     4      12.604 -26.877  25.553  1.00  0.00
ATOM     26  CD1 LEU     4      14.072 -27.233  25.200  1.00  0.00
ATOM     27  CD2 LEU     4      12.069 -27.807  26.692  1.00  0.00
ATOM     28  C   LEU     4      12.612 -23.935  24.127  1.00  0.00
ATOM     29  O   LEU     4      12.081 -22.817  24.088  1.00  0.00
ATOM     30  N   LYS     5      12.544 -24.833  23.122  1.00  0.00
ATOM     31  CA  LYS     5      11.616 -24.645  21.946  1.00  0.00
ATOM     32  CB  LYS     5      12.484 -24.714  20.633  1.00  0.00
ATOM     33  CG  LYS     5      11.745 -24.087  19.427  1.00  0.00
ATOM     34  CD  LYS     5      11.138 -25.175  18.412  1.00  0.00
ATOM     35  CE  LYS     5      10.295 -24.603  17.277  1.00  0.00
ATOM     36  NZ  LYS     5       9.365 -23.595  17.735  1.00  0.00
ATOM     37  C   LYS     5      10.535 -25.712  21.898  1.00  0.00
ATOM     38  O   LYS     5      10.927 -26.845  21.654  1.00  0.00
ATOM     39  N   LEU     6       9.247 -25.292  22.136  1.00  0.00
ATOM     40  CA  LEU     6       8.100 -26.124  21.789  1.00  0.00
ATOM     41  CB  LEU     6       7.081 -26.214  22.852  1.00  0.00
ATOM     42  CG  LEU     6       7.531 -26.766  24.173  1.00  0.00
ATOM     43  CD1 LEU     6       6.413 -26.731  25.150  1.00  0.00
ATOM     44  CD2 LEU     6       8.323 -28.101  24.100  1.00  0.00
ATOM     45  C   LEU     6       7.540 -25.624  20.455  1.00  0.00
ATOM     46  O   LEU     6       7.741 -24.413  20.141  1.00  0.00
ATOM     47  N   ASP     7       6.723 -26.371  19.669  1.00  0.00
ATOM     48  CA  ASP     7       5.959 -25.866  18.577  1.00  0.00
ATOM     49  CB  ASP     7       6.849 -25.831  17.322  1.00  0.00
ATOM     50  CG  ASP     7       6.432 -24.776  16.300  1.00  0.00
ATOM     51  OD1 ASP     7       6.878 -23.655  16.556  1.00  0.00
ATOM     52  OD2 ASP     7       5.746 -25.124  15.314  1.00  0.00
ATOM     53  C   ASP     7       4.720 -26.675  18.235  1.00  0.00
ATOM     54  O   ASP     7       4.700 -27.887  18.384  1.00  0.00
ATOM     55  N   ARG     8       3.761 -25.922  17.573  1.00  0.00
ATOM     56  CA  ARG     8       2.585 -26.535  17.020  1.00  0.00
ATOM     57  CB  ARG     8       1.320 -25.699  17.542  1.00  0.00
ATOM     58  CG  ARG     8       0.002 -26.400  17.444  1.00  0.00
ATOM     59  CD  ARG     8      -0.111 -27.855  17.006  1.00  0.00
ATOM     60  NE  ARG     8       0.043 -27.990  15.533  1.00  0.00
ATOM     61  CZ  ARG     8      -0.831 -27.586  14.565  1.00  0.00
ATOM     62  C   ARG     8       2.827 -26.572  15.506  1.00  0.00
ATOM     63  O   ARG     8       2.181 -25.862  14.765  1.00  0.00
ATOM     64  N   ILE     9       3.855 -27.354  15.069  1.00  0.00
ATOM     65  CA  ILE     9       4.337 -27.524  13.699  1.00  0.00
ATOM     66  CB  ILE     9       5.335 -28.700  13.590  1.00  0.00
ATOM     67  CG2 ILE     9       4.675 -30.070  13.862  1.00  0.00
ATOM     68  CG1 ILE     9       6.038 -28.575  12.209  1.00  0.00
ATOM     69  CD1 ILE     9       7.204 -29.558  12.127  1.00  0.00
ATOM     70  C   ILE     9       3.094 -27.624  12.699  1.00  0.00
ATOM     71  O   ILE     9       2.098 -28.352  12.924  1.00  0.00
ATOM     72  N   GLY    10       3.121 -26.858  11.618  1.00  0.00
ATOM     73  CA  GLY    10       1.991 -26.649  10.687  1.00  0.00
ATOM     74  C   GLY    10       1.001 -25.573  11.082  1.00  0.00
ATOM     75  O   GLY    10       0.013 -25.341  10.315  1.00  0.00
ATOM     76  N   SER    11       1.278 -24.958  12.213  1.00  0.00
ATOM     77  CA  SER    11       0.655 -23.695  12.585  1.00  0.00
ATOM     78  CB  SER    11      -0.538 -23.842  13.533  1.00  0.00
ATOM     79  OG  SER    11      -1.431 -24.646  12.831  1.00  0.00
ATOM     80  C   SER    11       1.737 -22.744  13.189  1.00  0.00
ATOM     81  O   SER    11       1.980 -21.717  12.526  1.00  0.00
ATOM     82  N   MET    12       2.339 -23.037  14.331  1.00  0.00
ATOM     83  CA  MET    12       3.344 -22.134  14.893  1.00  0.00
ATOM     84  CB  MET    12       3.648 -22.468  16.323  1.00  0.00
ATOM     85  CG  MET    12       2.486 -21.869  17.027  1.00  0.00
ATOM     86  SD  MET    12       2.375 -22.565  18.705  1.00  0.00
ATOM     87  CE  MET    12       1.347 -21.309  19.464  1.00  0.00
ATOM     88  C   MET    12       4.637 -22.107  14.161  1.00  0.00
ATOM     89  O   MET    12       5.368 -21.096  14.029  1.00  0.00
ATOM     90  N   SER    13       4.887 -23.206  13.475  1.00  0.00
ATOM     91  CA  SER    13       5.958 -23.446  12.540  1.00  0.00
ATOM     92  CB  SER    13       5.430 -23.179  11.205  1.00  0.00
ATOM     93  OG  SER    13       4.490 -24.223  10.893  1.00  0.00
ATOM     94  C   SER    13       7.383 -22.924  12.819  1.00  0.00
ATOM     95  O   SER    13       8.197 -22.724  11.970  1.00  0.00
ATOM     96  N   GLY    14       7.696 -22.670  14.077  1.00  0.00
ATOM     97  CA  GLY    14       8.939 -22.154  14.591  1.00  0.00
ATOM     98  C   GLY    14       8.770 -20.936  15.540  1.00  0.00
ATOM     99  O   GLY    14       9.571 -20.928  16.470  1.00  0.00
ATOM    100  N   LEU    15       7.776 -20.052  15.335  1.00  0.00
ATOM    101  CA  LEU    15       7.488 -18.843  16.170  1.00  0.00
ATOM    102  CB  LEU    15       6.580 -17.820  15.409  1.00  0.00
ATOM    103  CG  LEU    15       6.580 -16.386  15.957  1.00  0.00
ATOM    104  CD1 LEU    15       7.905 -15.695  16.232  1.00  0.00
ATOM    105  CD2 LEU    15       5.870 -15.481  14.910  1.00  0.00
ATOM    106  C   LEU    15       6.887 -19.142  17.549  1.00  0.00
ATOM    107  O   LEU    15       6.914 -18.317  18.502  1.00  0.00
ATOM    108  N   GLY    16       6.534 -20.445  17.765  1.00  0.00
ATOM    109  CA  GLY    16       6.356 -21.044  19.109  1.00  0.00
ATOM    110  C   GLY    16       7.549 -20.824  20.000  1.00  0.00
ATOM    111  O   GLY    16       8.671 -21.152  19.553  1.00  0.00
ATOM    112  N   CYX    17       7.291 -20.420  21.216  1.00  0.00
ATOM    113  CA  CYX    17       8.411 -20.044  22.143  1.00  0.00
ATOM    114  CB  CYX    17       9.156 -21.307  22.659  1.00  0.00
ATOM    115  SG  CYX    17       7.874 -22.513  23.210  1.00  0.00
ATOM    116  C   CYX    17       9.399 -18.987  21.687  1.00  0.00
ATOM    117  O   CYX    17      10.364 -18.781  22.400  1.00  0.00
ATOM    118  N   ALA    18       9.197 -18.252  20.621  1.00  0.00
ATOM    119  CA  ALA    18      10.006 -17.103  20.166  1.00  0.00
ATOM    120  CB  ALA    18      10.579 -17.484  18.786  1.00  0.00
ATOM    121  C   ALA    18       9.185 -15.776  20.176  1.00  0.00
ATOM    122  O   ALA    18       9.777 -14.757  20.603  1.00  0.00
ATOM    123  N   GLY    19       7.898 -15.825  19.736  1.00  0.00
ATOM    124  CA  GLY    19       6.958 -14.729  19.850  1.00  0.00
ATOM    125  C   GLY    19       5.851 -14.929  20.885  1.00  0.00
ATOM    126  O   GLY    19       5.368 -13.904  21.339  1.00  0.00
ATOM    127  N   SER    20       5.530 -16.142  21.305  1.00  0.00
ATOM    128  CA  SER    20       4.310 -16.473  22.162  1.00  0.00
ATOM    129  CB  SER    20       2.986 -16.494  21.388  1.00  0.00
ATOM    130  OG  SER    20       2.061 -16.180  22.405  1.00  0.00
ATOM    131  C   SER    20       4.613 -17.829  22.707  1.00  0.00
ATOM    132  O   SER    20       5.393 -18.627  22.257  1.00  0.00
ATOM    133  N   VAL    21       3.716 -18.228  23.660  1.00  0.00
ATOM    134  CA  VAL    21       4.106 -19.168  24.804  1.00  0.00
ATOM    135  CB  VAL    21       4.052 -20.650  24.348  1.00  0.00
ATOM    136  CG1 VAL    21       3.590 -21.563  25.515  1.00  0.00
ATOM    137  CG2 VAL    21       2.960 -20.911  23.356  1.00  0.00
ATOM    138  C   VAL    21       5.460 -18.870  25.634  1.00  0.00
ATOM    139  O   VAL    21       5.555 -19.259  26.804  1.00  0.00
ATOM    140  N   ASP    22       6.497 -18.311  25.018  1.00  0.00
ATOM    141  CA  ASP    22       7.617 -17.421  25.606  1.00  0.00
ATOM    142  CB  ASP    22       8.800 -18.352  25.964  1.00  0.00
ATOM    143  CG  ASP    22      10.013 -17.569  26.455  1.00  0.00
ATOM    144  OD1 ASP    22       9.889 -16.623  27.187  1.00  0.00
ATOM    145  OD2 ASP    22      11.093 -17.870  25.953  1.00  0.00
ATOM    146  C   ASP    22       7.992 -16.452  24.500  1.00  0.00
ATOM    147  O   ASP    22       7.907 -16.768  23.294  1.00  0.00
ATOM    148  N   HIE    23       8.524 -15.318  24.848  1.00  0.00
ATOM    149  CA  HIE    23       9.242 -14.476  23.884  1.00  0.00
ATOM    150  CB  HIE    23       8.813 -13.026  24.108  1.00  0.00
ATOM    151  CG  HIE    23       9.325 -12.114  23.080  1.00  0.00
ATOM    152  ND1 HIE    23      10.407 -11.197  23.281  1.00  0.00
ATOM    153  CE1 HIE    23      10.407 -10.268  22.307  1.00  0.00
ATOM    154  NE2 HIE    23       9.472 -10.616  21.425  1.00  0.00
ATOM    155  CD2 HIE    23       8.757 -11.684  21.847  1.00  0.00
ATOM    156  C   HIE    23      10.732 -14.546  24.090  1.00  0.00
ATOM    157  O   HIE    23      11.143 -14.455  25.214  1.00  0.00
ATOM    158  N   LYS    24      11.549 -14.662  22.972  1.00  0.00
ATOM    159  CA  LYS    24      12.990 -14.860  23.030  1.00  0.00
ATOM    160  CB  LYS    24      13.287 -16.248  22.509  1.00  0.00
ATOM    161  CG  LYS    24      13.112 -17.348  23.545  1.00  0.00
ATOM    162  CD  LYS    24      13.553 -18.685  23.016  1.00  0.00
ATOM    163  CE  LYS    24      13.222 -19.948  23.865  1.00  0.00
ATOM    164  NZ  LYS    24      11.867 -19.852  24.512  1.00  0.00
ATOM    165  C   LYS    24      13.775 -13.614  22.545  1.00  0.00
ATOM    166  O   LYS    24      15.003 -13.571  22.646  1.00  0.00
ATOM    167  N   GLY    25      13.138 -12.476  22.365  1.00  0.00
ATOM    168  CA  GLY    25      13.923 -11.157  22.262  1.00  0.00
ATOM    169  C   GLY    25      14.254 -10.680  23.679  1.00  0.00
ATOM    170  O   GLY    25      15.087  -9.784  23.864  1.00  0.00
ATOM    171  N   LYS    26      13.524 -11.180  24.709  1.00  0.00
ATOM    172  CA  LYS    26      13.818 -11.227  26.118  1.00  0.00
ATOM    173  CB  LYS    26      12.521 -11.698  26.823  1.00  0.00
ATOM    174  CG  LYS    26      12.641 -11.591  28.348  1.00  0.00
ATOM    175  CD  LYS    26      11.679 -12.644  28.987  1.00  0.00
ATOM    176  CE  LYS    26      12.391 -14.042  28.960  1.00  0.00
ATOM    177  NZ  LYS    26      11.764 -15.006  28.021  1.00  0.00
ATOM    178  C   LYS    26      15.075 -12.133  26.290  1.00  0.00
ATOM    179  O   LYS    26      15.066 -13.292  26.669  1.00  0.00
ATOM    180  N   GLN    27      16.232 -11.548  25.876  1.00  0.00
ATOM    181  CA  GLN    27      17.565 -12.022  25.668  1.00  0.00
ATOM    182  CB  GLN    27      17.766 -12.423  24.208  1.00  0.00
ATOM    183  CG  GLN    27      17.850 -13.995  23.972  1.00  0.00
ATOM    184  CD  GLN    27      19.002 -14.684  24.651  1.00  0.00
ATOM    185  OE1 GLN    27      20.015 -14.123  24.865  1.00  0.00
ATOM    186  NE2 GLN    27      18.853 -15.924  25.023  1.00  0.00
ATOM    187  C   GLN    27      18.681 -11.039  26.157  1.00  0.00
ATOM    188  O   GLN    27      18.521  -9.852  26.120  1.00  0.00
ATOM    189  N   ARG    28      19.823 -11.617  26.497  1.00  0.00
ATOM    190  CA  ARG    28      21.013 -10.867  26.923  1.00  0.00
ATOM    191  CB  ARG    28      22.003 -11.694  27.813  1.00  0.00
ATOM    192  CG  ARG    28      23.148 -10.862  28.477  1.00  0.00
ATOM    193  CD  ARG    28      22.659  -9.547  29.081  1.00  0.00
ATOM    194  NE  ARG    28      23.790  -8.710  29.472  1.00  0.00
ATOM    195  CZ  ARG    28      24.325  -7.679  28.853  1.00  0.00
ATOM    196  C   ARG    28      21.731 -10.149  25.761  1.00  0.00
ATOM    197  O   ARG    28      22.509  -9.257  26.020  1.00  0.00
ATOM    198  N   LYS    29      21.369 -10.399  24.456  1.00  0.00
ATOM    199  CA  LYS    29      21.549  -9.449  23.336  1.00  0.00
ATOM    200  CB  LYS    29      20.804  -9.871  22.042  1.00  0.00
ATOM    201  CG  LYS    29      19.289  -9.797  22.193  1.00  0.00
ATOM    202  CD  LYS    29      18.743  -8.518  21.631  1.00  0.00
ATOM    203  CE  LYS    29      17.412  -8.044  22.294  1.00  0.00
ATOM    204  NZ  LYS    29      17.588  -7.636  23.703  1.00  0.00
ATOM    205  C   LYS    29      21.277  -8.008  23.752  1.00  0.00
ATOM    206  O   LYS    29      20.327  -7.694  24.473  1.00  0.00
ATOM    207  N   TRP    30      22.236  -7.127  23.559  1.00  0.00
ATOM    208  CA  TRP    30      22.114  -5.750  24.106  1.00  0.00
ATOM    209  CB  TRP    30      23.315  -4.826  23.830  1.00  0.00
ATOM    210  CG  TRP    30      24.590  -5.329  24.344  1.00  0.00
ATOM    211  CD1 TRP    30      25.547  -6.101  23.747  1.00  0.00
ATOM    212  NE1 TRP    30      26.652  -6.285  24.566  1.00  0.00
ATOM    213  CE2 TRP    30      26.437  -5.720  25.788  1.00  0.00
ATOM    214  CZ2 TRP    30      27.308  -5.610  26.881  1.00  0.00
ATOM    215  CZ3 TRP    30      25.450  -4.333  27.931  1.00  0.00
ATOM    216  CE3 TRP    30      24.680  -4.341  26.753  1.00  0.00
ATOM    217  CD2 TRP    30      25.145  -5.093  25.642  1.00  0.00
ATOM    218  C   TRP    30      20.779  -5.025  23.860  1.00  0.00
ATOM    219  O   TRP    30      20.176  -5.273  22.832  1.00  0.00
ATOM    220  N   ASP    31      20.340  -4.224  24.855  1.00  0.00
ATOM    221  CA  ASP    31      18.958  -3.695  24.855  1.00  0.00
ATOM    222  CB  ASP    31      18.070  -4.685  25.667  1.00  0.00
ATOM    223  CG  ASP    31      16.633  -4.684  25.231  1.00  0.00
ATOM    224  OD1 ASP    31      16.148  -5.561  24.551  1.00  0.00
ATOM    225  OD2 ASP    31      15.913  -3.768  25.691  1.00  0.00
ATOM    226  C   ASP    31      19.083  -2.330  25.572  1.00  0.00
ATOM    227  O   ASP    31      20.114  -1.771  25.948  1.00  0.00
ATOM    228  N   HIE    32      17.903  -1.700  25.556  1.00  0.00
ATOM    229  CA  HIE    32      17.696  -0.279  25.889  1.00  0.00
ATOM    230  CB  HIE    32      16.419   0.248  25.204  1.00  0.00
ATOM    231  CG  HIE    32      15.144  -0.406  25.541  1.00  0.00
ATOM    232  ND1 HIE    32      14.305  -0.101  26.563  1.00  0.00
ATOM    233  CE1 HIE    32      13.139  -0.736  26.352  1.00  0.00
ATOM    234  NE2 HIE    32      13.269  -1.604  25.396  1.00  0.00
ATOM    235  CD2 HIE    32      14.475  -1.361  24.788  1.00  0.00
ATOM    236  C   HIE    32      17.613   0.053  27.439  1.00  0.00
ATOM    237  O   HIE    32      17.299  -0.821  28.216  1.00  0.00
ATOM    238  N   PRO    33      17.876   1.283  27.879  1.00  0.00
ATOM    239  CD  PRO    33      17.888   2.531  27.031  1.00  0.00
ATOM    240  CG  PRO    33      18.113   3.643  28.059  1.00  0.00
ATOM    241  CB  PRO    33      18.809   2.931  29.197  1.00  0.00
ATOM    242  CA  PRO    33      18.177   1.577  29.224  1.00  0.00
ATOM    243  C   PRO    33      16.954   1.496  30.236  1.00  0.00
ATOM    244  O   PRO    33      16.080   2.381  30.265  1.00  0.00
ATOM    245  N   LYS    34      16.995   0.394  31.051  1.00  0.00
ATOM    246  CA  LYS    34      15.813  -0.027  31.908  1.00  0.00
ATOM    247  CB  LYS    34      15.772  -1.504  32.195  1.00  0.00
ATOM    248  CG  LYS    34      15.644  -2.451  30.982  1.00  0.00
ATOM    249  CD  LYS    34      14.282  -2.476  30.275  1.00  0.00
ATOM    250  CE  LYS    34      14.328  -3.353  28.969  1.00  0.00
ATOM    251  NZ  LYS    34      15.000  -2.602  27.883  1.00  0.00
ATOM    252  C   LYS    34      15.576   0.808  33.227  1.00  0.00
ATOM    253  O   LYS    34      14.686   0.553  33.962  1.00  0.00
ATOM    254  N   ARG    35      16.361   1.866  33.398  1.00  0.00
ATOM    255  CA  ARG    35      16.286   2.788  34.620  1.00  0.00
ATOM    256  CB  ARG    35      17.250   3.921  34.465  1.00  0.00
ATOM    257  CG  ARG    35      16.762   5.193  33.750  1.00  0.00
ATOM    258  CD  ARG    35      16.533   5.061  32.223  1.00  0.00
ATOM    259  NE  ARG    35      15.613   6.088  31.685  1.00  0.00
ATOM    260  CZ  ARG    35      14.598   5.861  30.835  1.00  0.00
ATOM    261  C   ARG    35      14.830   3.250  34.723  1.00  0.00
ATOM    262  O   ARG    35      14.267   3.527  33.627  1.00  0.00
ATOM    263  OXT ARG    35      14.285   3.354  35.819  1.00  0.00
TER
END
