# Supplementary material for: In silico approaches for predicting the half-life of natural and modified peptides in blood
Source: PLoS One. 2018 Jun 1;13(6):e0196829. doi: 10.1371/journal.pone.0196829 (PMC5983457; doi:10.1371/journal.pone.0196829)
Supplement: S3 File — (ZIP) [file pone.0196829.s009.zip › 3may2018_261_pdb_files/2175.pdb]

PFRMAT TS
TARGET d2175
AUTHOR Raghava-GPS-serv
METHOD PEPSTR
MODEL  1  REFINED
PARENT N/A
ATOM      1  N   HIE     1     -19.710 -25.017  -3.725  1.00  0.00
ATOM      2  CA  HIE     1     -18.740 -24.706  -2.698  1.00  0.00
ATOM      3  CB  HIE     1     -17.765 -25.831  -2.440  1.00  0.00
ATOM      4  CG  HIE     1     -16.868 -25.677  -1.227  1.00  0.00
ATOM      5  ND1 HIE     1     -17.343 -25.264   0.001  1.00  0.00
ATOM      6  CE1 HIE     1     -16.226 -24.924   0.741  1.00  0.00
ATOM      7  NE2 HIE     1     -15.126 -25.222   0.016  1.00  0.00
ATOM      8  CD2 HIE     1     -15.507 -25.610  -1.252  1.00  0.00
ATOM      9  C   HIE     1     -17.978 -23.451  -3.106  1.00  0.00
ATOM     10  O   HIE     1     -17.998 -22.985  -4.235  1.00  0.00
ATOM     11  N   GLY     2     -17.093 -23.027  -2.175  1.00  0.00
ATOM     12  CA  GLY     2     -16.175 -21.819  -2.315  1.00  0.00
ATOM     13  C   GLY     2     -15.399 -21.542  -1.036  1.00  0.00
ATOM     14  O   GLY     2     -15.946 -21.535   0.032  1.00  0.00
ATOM     15  N   ASP     3     -14.060 -21.457  -1.151  1.00  0.00
ATOM     16  CA  ASP     3     -13.224 -21.822  -0.029  1.00  0.00
ATOM     17  CB  ASP     3     -12.261 -22.997  -0.448  1.00  0.00
ATOM     18  CG  ASP     3     -11.893 -23.802   0.827  1.00  0.00
ATOM     19  OD1 ASP     3     -11.004 -23.416   1.567  1.00  0.00
ATOM     20  OD2 ASP     3     -12.610 -24.789   1.093  1.00  0.00
ATOM     21  C   ASP     3     -12.626 -20.618   0.715  1.00  0.00
ATOM     22  O   ASP     3     -12.546 -19.533   0.241  1.00  0.00
ATOM     23  N   GLY     4     -12.116 -20.765   1.928  1.00  0.00
ATOM     24  CA  GLY     4     -11.294 -19.865   2.653  1.00  0.00
ATOM     25  C   GLY     4      -9.815 -20.001   2.341  1.00  0.00
ATOM     26  O   GLY     4      -9.157 -19.013   2.550  1.00  0.00
ATOM     27  N   SER     5      -9.346 -21.144   1.777  1.00  0.00
ATOM     28  CA  SER     5      -7.906 -21.329   1.493  1.00  0.00
ATOM     29  CB  SER     5      -7.754 -22.789   1.429  1.00  0.00
ATOM     30  OG  SER     5      -8.507 -23.476   0.469  1.00  0.00
ATOM     31  C   SER     5      -7.500 -20.644   0.146  1.00  0.00
ATOM     32  O   SER     5      -6.355 -20.193  -0.047  1.00  0.00
ATOM     33  N   PHE     6      -8.432 -20.674  -0.828  1.00  0.00
ATOM     34  CA  PHE     6      -8.268 -20.133  -2.183  1.00  0.00
ATOM     35  CB  PHE     6      -8.740 -21.213  -3.124  1.00  0.00
ATOM     36  CG  PHE     6      -8.468 -20.932  -4.603  1.00  0.00
ATOM     37  CD1 PHE     6      -7.253 -21.323  -5.176  1.00  0.00
ATOM     38  CE1 PHE     6      -7.086 -21.280  -6.584  1.00  0.00
ATOM     39  CZ  PHE     6      -8.079 -20.690  -7.405  1.00  0.00
ATOM     40  CE2 PHE     6      -9.316 -20.361  -6.852  1.00  0.00
ATOM     41  CD2 PHE     6      -9.489 -20.440  -5.486  1.00  0.00
ATOM     42  C   PHE     6      -9.155 -18.845  -2.360  1.00  0.00
ATOM     43  O   PHE     6     -10.324 -18.956  -2.788  1.00  0.00
ATOM     44  N   SER     7      -8.614 -17.679  -2.026  1.00  0.00
ATOM     45  CA  SER     7      -9.364 -16.351  -2.046  1.00  0.00
ATOM     46  CB  SER     7      -8.834 -15.525  -0.858  1.00  0.00
ATOM     47  OG  SER     7      -7.448 -15.309  -1.047  1.00  0.00
ATOM     48  C   SER     7      -9.346 -15.741  -3.441  1.00  0.00
ATOM     49  O   SER     7      -8.498 -14.997  -3.779  1.00  0.00
ATOM     50  N   ASP     8     -10.272 -16.207  -4.231  1.00  0.00
ATOM     51  CA  ASP     8     -10.467 -15.855  -5.606  1.00  0.00
ATOM     52  CB  ASP     8      -9.651 -16.811  -6.483  1.00  0.00
ATOM     53  CG  ASP     8      -9.914 -16.620  -7.961  1.00  0.00
ATOM     54  OD1 ASP     8     -10.412 -17.577  -8.551  1.00  0.00
ATOM     55  OD2 ASP     8      -9.784 -15.473  -8.469  1.00  0.00
ATOM     56  C   ASP     8     -11.975 -15.954  -5.950  1.00  0.00
ATOM     57  O   ASP     8     -12.716 -16.587  -5.202  1.00  0.00
ATOM     58  N   GLU     9     -12.469 -15.387  -7.038  1.00  0.00
ATOM     59  CA  GLU     9     -13.833 -15.595  -7.503  1.00  0.00
ATOM     60  CB  GLU     9     -14.703 -14.442  -6.856  1.00  0.00
ATOM     61  CG  GLU     9     -15.898 -15.054  -6.113  1.00  0.00
ATOM     62  CD  GLU     9     -16.864 -15.967  -6.862  1.00  0.00
ATOM     63  OE1 GLU     9     -16.483 -16.929  -7.561  1.00  0.00
ATOM     64  OE2 GLU     9     -18.105 -15.795  -6.637  1.00  0.00
ATOM     65  C   GLU     9     -13.962 -15.734  -8.985  1.00  0.00
ATOM     66  O   GLU     9     -14.909 -15.268  -9.599  1.00  0.00
ATOM     67  N   MET    10     -12.987 -16.451  -9.633  1.00  0.00
ATOM     68  CA  MET    10     -12.993 -16.644 -11.125  1.00  0.00
ATOM     69  CB  MET    10     -11.536 -16.754 -11.676  1.00  0.00
ATOM     70  CG  MET    10     -11.114 -15.336 -11.916  1.00  0.00
ATOM     71  SD  MET    10      -9.571 -15.259 -12.764  1.00  0.00
ATOM     72  CE  MET    10      -8.512 -15.579 -11.386  1.00  0.00
ATOM     73  C   MET    10     -13.950 -17.780 -11.573  1.00  0.00
ATOM     74  O   MET    10     -14.037 -18.093 -12.746  1.00  0.00
ATOM     75  N   ASN    11     -14.802 -18.317 -10.705  1.00  0.00
ATOM     76  CA  ASN    11     -15.943 -19.196 -10.996  1.00  0.00
ATOM     77  CB  ASN    11     -15.661 -20.558 -10.359  1.00  0.00
ATOM     78  CG  ASN    11     -16.345 -21.775 -10.917  1.00  0.00
ATOM     79  OD1 ASN    11     -15.686 -22.798 -10.919  1.00  0.00
ATOM     80  ND2 ASN    11     -17.526 -21.738 -11.458  1.00  0.00
ATOM     81  C   ASN    11     -17.326 -18.551 -10.877  1.00  0.00
ATOM     82  O   ASN    11     -18.270 -19.113 -11.320  1.00  0.00
ATOM     83  N   THR    12     -17.359 -17.338 -10.249  1.00  0.00
ATOM     84  CA  THR    12     -18.612 -16.692  -9.928  1.00  0.00
ATOM     85  CB  THR    12     -19.190 -15.986 -11.125  1.00  0.00
ATOM     86  CG2 THR    12     -18.239 -15.015 -11.877  1.00  0.00
ATOM     87  OG1 THR    12     -19.761 -16.771 -12.114  1.00  0.00
ATOM     88  C   THR    12     -19.662 -17.451  -9.059  1.00  0.00
ATOM     89  O   THR    12     -20.879 -17.260  -9.270  1.00  0.00
ATOM     90  N   ILE    13     -19.096 -18.198  -8.122  1.00  0.00
ATOM     91  CA  ILE    13     -19.813 -18.840  -6.948  1.00  0.00
ATOM     92  CB  ILE    13     -20.488 -20.143  -7.469  1.00  0.00
ATOM     93  CG2 ILE    13     -19.393 -21.146  -8.021  1.00  0.00
ATOM     94  CG1 ILE    13     -21.459 -20.960  -6.628  1.00  0.00
ATOM     95  CD1 ILE    13     -22.646 -20.267  -5.881  1.00  0.00
ATOM     96  C   ILE    13     -18.907 -19.091  -5.701  1.00  0.00
ATOM     97  O   ILE    13     -19.505 -19.464  -4.655  1.00  0.00
ATOM     98  N   LEU    14     -17.605 -18.855  -5.806  1.00  0.00
ATOM     99  CA  LEU    14     -16.649 -19.065  -4.664  1.00  0.00
ATOM    100  CB  LEU    14     -15.163 -18.965  -5.213  1.00  0.00
ATOM    101  CG  LEU    14     -14.842 -19.827  -6.477  1.00  0.00
ATOM    102  CD1 LEU    14     -13.320 -19.728  -6.675  1.00  0.00
ATOM    103  CD2 LEU    14     -15.179 -21.298  -6.305  1.00  0.00
ATOM    104  C   LEU    14     -16.832 -18.183  -3.413  1.00  0.00
ATOM    105  O   LEU    14     -16.369 -18.621  -2.364  1.00  0.00
ATOM    106  N   ASP    15     -17.392 -17.008  -3.593  1.00  0.00
ATOM    107  CA  ASP    15     -17.512 -16.141  -2.444  1.00  0.00
ATOM    108  CB  ASP    15     -17.881 -14.698  -2.859  1.00  0.00
ATOM    109  CG  ASP    15     -17.555 -13.614  -1.803  1.00  0.00
ATOM    110  OD1 ASP    15     -16.753 -13.924  -0.903  1.00  0.00
ATOM    111  OD2 ASP    15     -18.183 -12.560  -1.799  1.00  0.00
ATOM    112  C   ASP    15     -18.396 -16.675  -1.287  1.00  0.00
ATOM    113  O   ASP    15     -18.513 -16.104  -0.241  1.00  0.00
ATOM    114  N   ASN    16     -18.867 -17.890  -1.400  1.00  0.00
ATOM    115  CA  ASN    16     -19.269 -18.781  -0.345  1.00  0.00
ATOM    116  CB  ASN    16     -19.284 -20.199  -0.850  1.00  0.00
ATOM    117  CG  ASN    16     -19.614 -21.198   0.179  1.00  0.00
ATOM    118  OD1 ASN    16     -20.754 -21.537   0.471  1.00  0.00
ATOM    119  ND2 ASN    16     -18.683 -21.902   0.853  1.00  0.00
ATOM    120  C   ASN    16     -18.374 -18.654   0.893  1.00  0.00
ATOM    121  O   ASN    16     -18.979 -18.501   1.975  1.00  0.00
ATOM    122  N   LEU    17     -17.039 -18.715   0.788  1.00  0.00
ATOM    123  CA  LEU    17     -16.131 -18.205   1.885  1.00  0.00
ATOM    124  CB  LEU    17     -15.456 -19.372   2.681  1.00  0.00
ATOM    125  CG  LEU    17     -16.343 -20.205   3.500  1.00  0.00
ATOM    126  CD1 LEU    17     -15.583 -21.401   3.996  1.00  0.00
ATOM    127  CD2 LEU    17     -17.047 -19.500   4.604  1.00  0.00
ATOM    128  C   LEU    17     -15.016 -17.203   1.395  1.00  0.00
ATOM    129  O   LEU    17     -14.331 -16.629   2.230  1.00  0.00
ATOM    130  N   ALA    18     -14.879 -16.823   0.092  1.00  0.00
ATOM    131  CA  ALA    18     -13.648 -16.218  -0.423  1.00  0.00
ATOM    132  CB  ALA    18     -13.479 -16.640  -1.888  1.00  0.00
ATOM    133  C   ALA    18     -13.280 -14.787  -0.060  1.00  0.00
ATOM    134  O   ALA    18     -12.184 -14.582   0.471  1.00  0.00
ATOM    135  N   ALA    19     -14.205 -13.818  -0.223  1.00  0.00
ATOM    136  CA  ALA    19     -13.874 -12.351  -0.316  1.00  0.00
ATOM    137  CB  ALA    19     -14.041 -11.960  -1.788  1.00  0.00
ATOM    138  C   ALA    19     -14.664 -11.458   0.669  1.00  0.00
ATOM    139  O   ALA    19     -14.066 -10.553   1.218  1.00  0.00
ATOM    140  N   ARG    20     -16.006 -11.683   0.835  1.00  0.00
ATOM    141  CA  ARG    20     -16.948 -10.708   1.519  1.00  0.00
ATOM    142  CB  ARG    20     -18.465 -10.811   1.011  1.00  0.00
ATOM    143  CG  ARG    20     -19.597 -11.887   1.457  1.00  0.00
ATOM    144  CD  ARG    20     -19.075 -13.305   1.605  1.00  0.00
ATOM    145  NE  ARG    20     -18.166 -13.557   2.694  1.00  0.00
ATOM    146  CZ  ARG    20     -17.040 -14.291   2.724  1.00  0.00
ATOM    147  C   ARG    20     -16.803 -10.716   3.067  1.00  0.00
ATOM    148  O   ARG    20     -15.672 -10.832   3.564  1.00  0.00
ATOM    149  N   ASP    21     -17.913 -10.495   3.783  1.00  0.00
ATOM    150  CA  ASP    21     -17.958 -10.527   5.236  1.00  0.00
ATOM    151  CB  ASP    21     -19.353 -10.250   5.732  1.00  0.00
ATOM    152  CG  ASP    21     -19.295 -10.119   7.259  1.00  0.00
ATOM    153  OD1 ASP    21     -18.323  -9.500   7.764  1.00  0.00
ATOM    154  OD2 ASP    21     -20.006 -10.820   8.069  1.00  0.00
ATOM    155  C   ASP    21     -17.453 -11.779   5.887  1.00  0.00
ATOM    156  O   ASP    21     -17.833 -12.859   5.446  1.00  0.00
ATOM    157  N   PHE    22     -16.690 -11.743   6.997  1.00  0.00
ATOM    158  CA  PHE    22     -16.344 -12.901   7.831  1.00  0.00
ATOM    159  CB  PHE    22     -14.865 -13.098   7.841  1.00  0.00
ATOM    160  CG  PHE    22     -14.269 -13.444   6.475  1.00  0.00
ATOM    161  CD1 PHE    22     -13.964 -12.400   5.526  1.00  0.00
ATOM    162  CE1 PHE    22     -13.370 -12.786   4.357  1.00  0.00
ATOM    163  CZ  PHE    22     -12.930 -14.112   4.159  1.00  0.00
ATOM    164  CE2 PHE    22     -13.233 -15.145   5.098  1.00  0.00
ATOM    165  CD2 PHE    22     -13.959 -14.807   6.238  1.00  0.00
ATOM    166  C   PHE    22     -17.058 -12.932   9.178  1.00  0.00
ATOM    167  O   PHE    22     -16.912 -13.911   9.936  1.00  0.00
ATOM    168  N   ILE    23     -17.753 -11.877   9.627  1.00  0.00
ATOM    169  CA  ILE    23     -18.003 -11.605  11.129  1.00  0.00
ATOM    170  CB  ILE    23     -17.151 -10.384  11.629  1.00  0.00
ATOM    171  CG2 ILE    23     -17.790  -9.057  11.176  1.00  0.00
ATOM    172  CG1 ILE    23     -16.836 -10.545  13.110  1.00  0.00
ATOM    173  CD1 ILE    23     -15.946  -9.545  13.910  1.00  0.00
ATOM    174  C   ILE    23     -19.534 -11.549  11.502  1.00  0.00
ATOM    175  O   ILE    23     -19.868 -11.222  12.625  1.00  0.00
ATOM    176  N   ASN    24     -20.457 -11.819  10.599  1.00  0.00
ATOM    177  CA  ASN    24     -21.839 -12.247  10.762  1.00  0.00
ATOM    178  CB  ASN    24     -22.630 -10.927  11.021  1.00  0.00
ATOM    179  CG  ASN    24     -23.863 -11.446  11.811  1.00  0.00
ATOM    180  OD1 ASN    24     -24.898 -11.338  11.278  1.00  0.00
ATOM    181  ND2 ASN    24     -23.739 -12.031  13.004  1.00  0.00
ATOM    182  C   ASN    24     -22.290 -13.198   9.596  1.00  0.00
ATOM    183  O   ASN    24     -23.313 -13.848   9.676  1.00  0.00
ATOM    184  N   TRP    25     -21.467 -13.334   8.533  1.00  0.00
ATOM    185  CA  TRP    25     -21.391 -14.554   7.718  1.00  0.00
ATOM    186  CB  TRP    25     -20.527 -14.186   6.437  1.00  0.00
ATOM    187  CG  TRP    25     -20.863 -14.822   5.139  1.00  0.00
ATOM    188  CD1 TRP    25     -20.073 -15.705   4.494  1.00  0.00
ATOM    189  NE1 TRP    25     -20.702 -16.054   3.325  1.00  0.00
ATOM    190  CE2 TRP    25     -21.882 -15.443   3.072  1.00  0.00
ATOM    191  CZ2 TRP    25     -22.884 -15.493   2.079  1.00  0.00
ATOM    192  CZ3 TRP    25     -23.884 -13.544   3.144  1.00  0.00
ATOM    193  CE3 TRP    25     -22.951 -13.561   4.165  1.00  0.00
ATOM    194  CD2 TRP    25     -21.870 -14.457   4.130  1.00  0.00
ATOM    195  C   TRP    25     -20.742 -15.795   8.485  1.00  0.00
ATOM    196  O   TRP    25     -20.708 -16.940   7.994  1.00  0.00
ATOM    197  N   LEU    26     -20.161 -15.524   9.645  1.00  0.00
ATOM    198  CA  LEU    26     -20.154 -16.482  10.715  1.00  0.00
ATOM    199  CB  LEU    26     -18.765 -16.598  11.251  1.00  0.00
ATOM    200  CG  LEU    26     -17.615 -17.126  10.246  1.00  0.00
ATOM    201  CD1 LEU    26     -16.250 -17.121  10.863  1.00  0.00
ATOM    202  CD2 LEU    26     -17.829 -18.504   9.653  1.00  0.00
ATOM    203  C   LEU    26     -21.119 -16.001  11.805  1.00  0.00
ATOM    204  O   LEU    26     -20.718 -15.257  12.714  1.00  0.00
ATOM    205  N   ILE    27     -22.403 -16.365  11.632  1.00  0.00
ATOM    206  CA  ILE    27     -23.630 -15.738  12.346  1.00  0.00
ATOM    207  CB  ILE    27     -24.875 -16.278  11.615  1.00  0.00
ATOM    208  CG2 ILE    27     -25.123 -17.677  12.101  1.00  0.00
ATOM    209  CG1 ILE    27     -26.149 -15.337  11.632  1.00  0.00
ATOM    210  CD1 ILE    27     -27.447 -15.797  10.927  1.00  0.00
ATOM    211  C   ILE    27     -23.729 -15.833  13.825  1.00  0.00
ATOM    212  O   ILE    27     -24.555 -15.182  14.491  1.00  0.00
ATOM    213  N   GLN    28     -22.886 -16.628  14.509  1.00  0.00
ATOM    214  CA  GLN    28     -22.800 -16.724  15.982  1.00  0.00
ATOM    215  CB  GLN    28     -22.170 -18.172  16.246  1.00  0.00
ATOM    216  CG  GLN    28     -20.654 -18.204  16.207  1.00  0.00
ATOM    217  CD  GLN    28     -19.985 -17.641  14.961  1.00  0.00
ATOM    218  OE1 GLN    28     -20.257 -18.181  13.905  1.00  0.00
ATOM    219  NE2 GLN    28     -19.199 -16.584  15.067  1.00  0.00
ATOM    220  C   GLN    28     -22.311 -15.512  16.806  1.00  0.00
ATOM    221  O   GLN    28     -22.428 -15.444  18.039  1.00  0.00
ATOM    222  N   THR    29     -21.677 -14.531  16.151  1.00  0.00
ATOM    223  CA  THR    29     -21.288 -13.234  16.819  1.00  0.00
ATOM    224  CB  THR    29     -20.459 -12.431  15.753  1.00  0.00
ATOM    225  CG2 THR    29     -19.208 -13.032  15.156  1.00  0.00
ATOM    226  OG1 THR    29     -21.329 -12.060  14.616  1.00  0.00
ATOM    227  C   THR    29     -22.496 -12.428  17.354  1.00  0.00
ATOM    228  O   THR    29     -22.425 -11.254  17.720  1.00  0.00
ATOM    229  N   LEU    30     -23.708 -12.924  17.179  1.00  0.00
ATOM    230  CA  LEU    30     -24.958 -12.177  17.608  1.00  0.00
ATOM    231  CB  LEU    30     -26.093 -12.618  16.685  1.00  0.00
ATOM    232  CG  LEU    30     -26.085 -11.876  15.360  1.00  0.00
ATOM    233  CD1 LEU    30     -26.924 -12.542  14.230  1.00  0.00
ATOM    234  CD2 LEU    30     -26.729 -10.480  15.677  1.00  0.00
ATOM    235  C   LEU    30     -25.185 -12.520  19.031  1.00  0.00
ATOM    236  O   LEU    30     -25.854 -11.745  19.723  1.00  0.00
ATOM    237  N   ILE    31     -24.659 -13.579  19.622  1.00  0.00
ATOM    238  CA  ILE    31     -24.615 -14.041  20.995  1.00  0.00
ATOM    239  CB  ILE    31     -25.219 -15.468  21.198  1.00  0.00
ATOM    240  CG2 ILE    31     -24.217 -16.574  20.712  1.00  0.00
ATOM    241  CG1 ILE    31     -25.787 -15.805  22.610  1.00  0.00
ATOM    242  CD1 ILE    31     -26.924 -14.870  23.100  1.00  0.00
ATOM    243  C   ILE    31     -23.164 -13.843  21.536  1.00  0.00
ATOM    244  O   ILE    31     -22.309 -13.270  20.910  1.00  0.00
ATOM    245  N   THR    32     -22.973 -14.212  22.806  1.00  0.00
ATOM    246  CA  THR    32     -21.717 -14.166  23.544  1.00  0.00
ATOM    247  CB  THR    32     -21.866 -14.315  25.043  1.00  0.00
ATOM    248  CG2 THR    32     -22.630 -13.241  25.728  1.00  0.00
ATOM    249  OG1 THR    32     -22.354 -15.664  25.392  1.00  0.00
ATOM    250  C   THR    32     -20.573 -15.153  22.961  1.00  0.00
ATOM    251  O   THR    32     -20.192 -16.055  23.664  1.00  0.00
ATOM    252  N   ASP    33     -20.120 -14.863  21.822  1.00  0.00
ATOM    253  CA  ASP    33     -18.945 -15.435  21.174  1.00  0.00
ATOM    254  CB  ASP    33     -19.362 -15.438  19.654  1.00  0.00
ATOM    255  CG  ASP    33     -18.391 -16.089  18.685  1.00  0.00
ATOM    256  OD1 ASP    33     -17.665 -17.007  19.054  1.00  0.00
ATOM    257  OD2 ASP    33     -18.317 -15.593  17.551  1.00  0.00
ATOM    258  C   ASP    33     -17.656 -14.780  21.603  1.00  0.00
ATOM    259  O   ASP    33     -17.598 -13.828  22.334  1.00  0.00
ATOM    260  N   NHE    34     -16.570 -15.205  20.950  1.00  0.00
TER
END
