# Supplementary material for: In silico approaches for predicting the half-life of natural and modified peptides in blood
Source: PLoS One. 2018 Jun 1;13(6):e0196829. doi: 10.1371/journal.pone.0196829 (PMC5983457; doi:10.1371/journal.pone.0196829)
Supplement: S3 File — (ZIP) [file pone.0196829.s009.zip › 3may2018_261_pdb_files/2180.pdb]

PFRMAT TS
TARGET 8536
AUTHOR Raghava-GPS-serv
METHOD PEPSTR
MODEL  1  REFINED
PARENT N/A
ATOM      1  N   TYR     1      10.030 -17.814  -4.929  1.00  0.00
ATOM      2  CA  TYR     1       9.810 -16.594  -4.078  1.00  0.00
ATOM      3  CB  TYR     1       9.956 -15.335  -4.957  1.00  0.00
ATOM      4  CG  TYR     1       8.875 -15.261  -6.064  1.00  0.00
ATOM      5  CD1 TYR     1       7.645 -14.703  -5.682  1.00  0.00
ATOM      6  CE1 TYR     1       6.656 -14.535  -6.617  1.00  0.00
ATOM      7  CZ  TYR     1       6.852 -14.893  -7.961  1.00  0.00
ATOM      8  CE2 TYR     1       8.095 -15.425  -8.382  1.00  0.00
ATOM      9  CD2 TYR     1       9.119 -15.638  -7.398  1.00  0.00
ATOM     10  C   TYR     1       8.451 -16.728  -3.358  1.00  0.00
ATOM     11  O   TYR     1       7.592 -17.539  -3.811  1.00  0.00
ATOM     12  N   GLY     2       8.298 -16.134  -2.206  1.00  0.00
ATOM     13  CA  GLY     2       7.107 -16.283  -1.321  1.00  0.00
ATOM     14  C   GLY     2       5.788 -15.773  -1.956  1.00  0.00
ATOM     15  O   GLY     2       5.759 -15.193  -3.077  1.00  0.00
ATOM     16  N   GLY     3       4.708 -16.033  -1.223  1.00  0.00
ATOM     17  CA  GLY     3       3.270 -15.985  -1.555  1.00  0.00
ATOM     18  C   GLY     3       2.810 -14.524  -1.630  1.00  0.00
ATOM     19  O   GLY     3       1.670 -14.196  -1.384  1.00  0.00
ATOM     20  N   PHE     4       3.697 -13.614  -1.972  1.00  0.00
ATOM     21  CA  PHE     4       3.428 -12.147  -2.305  1.00  0.00
ATOM     22  CB  PHE     4       4.522 -11.243  -1.747  1.00  0.00
ATOM     23  CG  PHE     4       4.631  -9.806  -2.436  1.00  0.00
ATOM     24  CD1 PHE     4       5.437  -9.627  -3.516  1.00  0.00
ATOM     25  CE1 PHE     4       5.585  -8.305  -3.968  1.00  0.00
ATOM     26  CZ  PHE     4       4.741  -7.234  -3.498  1.00  0.00
ATOM     27  CE2 PHE     4       3.882  -7.443  -2.395  1.00  0.00
ATOM     28  CD2 PHE     4       3.862  -8.735  -1.875  1.00  0.00
ATOM     29  C   PHE     4       3.228 -12.019  -3.844  1.00  0.00
ATOM     30  O   PHE     4       3.613 -12.864  -4.636  1.00  0.00
ATOM     31  N   LEU     5       2.475 -10.978  -4.231  1.00  0.00
ATOM     32  CA  LEU     5       1.893 -10.734  -5.608  1.00  0.00
ATOM     33  CB  LEU     5       2.847  -9.905  -6.451  1.00  0.00
ATOM     34  CG  LEU     5       3.893 -10.719  -7.206  1.00  0.00
ATOM     35  CD1 LEU     5       3.311 -11.433  -8.369  1.00  0.00
ATOM     36  CD2 LEU     5       5.052  -9.872  -7.681  1.00  0.00
ATOM     37  C   LEU     5       1.113 -11.843  -6.305  1.00  0.00
ATOM     38  O   LEU     5       0.256 -11.556  -7.157  1.00  0.00
ATOM     39  N   ARG     6       1.274 -13.088  -5.885  1.00  0.00
ATOM     40  CA  ARG     6       0.634 -14.319  -6.394  1.00  0.00
ATOM     41  CB  ARG     6       1.478 -15.593  -6.225  1.00  0.00
ATOM     42  CG  ARG     6       2.780 -15.464  -7.062  1.00  0.00
ATOM     43  CD  ARG     6       3.334 -16.857  -7.376  1.00  0.00
ATOM     44  NE  ARG     6       3.590 -17.705  -6.234  1.00  0.00
ATOM     45  CZ  ARG     6       4.802 -17.781  -5.603  1.00  0.00
ATOM     46  C   ARG     6      -0.814 -14.519  -5.846  1.00  0.00
ATOM     47  O   ARG     6      -1.528 -15.475  -6.102  1.00  0.00
ATOM     48  N   ARG     7      -1.240 -13.463  -5.149  1.00  0.00
ATOM     49  CA  ARG     7      -2.649 -13.369  -4.549  1.00  0.00
ATOM     50  CB  ARG     7      -2.556 -12.500  -3.231  1.00  0.00
ATOM     51  CG  ARG     7      -1.570 -12.997  -2.130  1.00  0.00
ATOM     52  CD  ARG     7      -2.075 -14.038  -1.178  1.00  0.00
ATOM     53  NE  ARG     7      -2.359 -15.352  -1.921  1.00  0.00
ATOM     54  CZ  ARG     7      -1.468 -16.218  -2.398  1.00  0.00
ATOM     55  C   ARG     7      -3.567 -12.835  -5.664  1.00  0.00
ATOM     56  O   ARG     7      -3.990 -11.684  -5.618  1.00  0.00
ATOM     57  N   ILE     8      -3.829 -13.712  -6.609  1.00  0.00
ATOM     58  CA  ILE     8      -4.521 -13.458  -7.855  1.00  0.00
ATOM     59  CB  ILE     8      -3.557 -12.872  -8.853  1.00  0.00
ATOM     60  CG2 ILE     8      -2.473 -13.820  -9.334  1.00  0.00
ATOM     61  CG1 ILE     8      -4.256 -12.075 -10.031  1.00  0.00
ATOM     62  CD1 ILE     8      -4.831 -10.755  -9.546  1.00  0.00
ATOM     63  C   ILE     8      -5.330 -14.781  -8.261  1.00  0.00
ATOM     64  O   ILE     8      -5.657 -14.969  -9.459  1.00  0.00
ATOM     65  N   ARG     9      -5.611 -15.668  -7.263  1.00  0.00
ATOM     66  CA  ARG     9      -6.323 -16.969  -7.509  1.00  0.00
ATOM     67  CB  ARG     9      -7.823 -16.678  -7.668  1.00  0.00
ATOM     68  CG  ARG     9      -8.802 -17.765  -7.111  1.00  0.00
ATOM     69  CD  ARG     9      -8.940 -17.661  -5.570  1.00  0.00
ATOM     70  NE  ARG     9      -7.711 -18.170  -4.912  1.00  0.00
ATOM     71  CZ  ARG     9      -7.375 -19.441  -4.754  1.00  0.00
ATOM     72  C   ARG     9      -5.754 -17.901  -8.661  1.00  0.00
ATOM     73  O   ARG     9      -6.532 -18.500  -9.418  1.00  0.00
ATOM     74  N   PRO    10      -4.417 -18.093  -8.769  1.00  0.00
ATOM     75  CD  PRO    10      -3.326 -17.356  -8.109  1.00  0.00
ATOM     76  CG  PRO    10      -2.019 -18.120  -8.434  1.00  0.00
ATOM     77  CB  PRO    10      -2.440 -18.846  -9.741  1.00  0.00
ATOM     78  CA  PRO    10      -3.886 -19.196  -9.541  1.00  0.00
ATOM     79  C   PRO    10      -4.132 -20.510  -8.846  1.00  0.00
ATOM     80  O   PRO    10      -3.305 -21.028  -8.105  1.00  0.00
ATOM     81  N   LYZ    11      -5.216 -21.221  -9.183  1.00  0.00
ATOM     82  CA  LYZ    11      -5.575 -22.540  -8.593  1.00  0.00
ATOM     83  CB  LYZ    11      -6.856 -23.068  -9.281  1.00  0.00
ATOM     84  CG  LYZ    11      -8.146 -22.323  -8.791  1.00  0.00
ATOM     85  CD  LYZ    11      -9.380 -23.152  -9.223  1.00  0.00
ATOM     86  CE  LYZ    11      -9.663 -24.382  -8.385  1.00  0.00
ATOM     87  NZ  LYZ    11      -9.652 -24.046  -6.890  1.00  0.00
ATOM     88  C   LYZ    11      -4.464 -23.625  -8.645  1.00  0.00
ATOM     89  O   LYZ    11      -4.311 -24.319  -9.661  1.00  0.00
TER
END
