# Supplementary material for: In silico approaches for predicting the half-life of natural and modified peptides in blood
Source: PLoS One. 2018 Jun 1;13(6):e0196829. doi: 10.1371/journal.pone.0196829 (PMC5983457; doi:10.1371/journal.pone.0196829)
Supplement: S3 File — (ZIP) [file pone.0196829.s009.zip › 3may2018_261_pdb_files/2181.pdb]

PFRMAT TS
TARGET d2181
AUTHOR Raghava-GPS-serv
METHOD PEPSTR
MODEL  1  REFINED
PARENT N/A
ATOM      1  N   TYR     1       3.460 -11.612   7.456  1.00  0.00
ATOM      2  CA  TYR     1       3.592 -11.512   6.006  1.00  0.00
ATOM      3  CB  TYR     1       4.782 -10.642   5.617  1.00  0.00
ATOM      4  CG  TYR     1       5.341 -10.829   4.288  1.00  0.00
ATOM      5  CD1 TYR     1       6.587 -11.488   4.131  1.00  0.00
ATOM      6  CE1 TYR     1       7.259 -11.490   2.834  1.00  0.00
ATOM      7  CZ  TYR     1       6.607 -10.871   1.755  1.00  0.00
ATOM      8  CE2 TYR     1       5.349 -10.252   1.909  1.00  0.00
ATOM      9  CD2 TYR     1       4.746 -10.266   3.174  1.00  0.00
ATOM     10  C   TYR     1       3.650 -12.881   5.294  1.00  0.00
ATOM     11  O   TYR     1       4.579 -13.629   5.589  1.00  0.00
ATOM     12  N   GLY     2       2.616 -13.199   4.467  1.00  0.00
ATOM     13  CA  GLY     2       2.524 -14.444   3.729  1.00  0.00
ATOM     14  C   GLY     2       3.784 -14.918   3.042  1.00  0.00
ATOM     15  O   GLY     2       4.094 -16.145   3.116  1.00  0.00
ATOM     16  N   GLY     3       4.610 -14.057   2.453  1.00  0.00
ATOM     17  CA  GLY     3       5.953 -14.496   2.028  1.00  0.00
ATOM     18  C   GLY     3       6.906 -15.136   3.082  1.00  0.00
ATOM     19  O   GLY     3       7.609 -16.181   2.843  1.00  0.00
ATOM     20  N   PHE     4       6.905 -14.630   4.352  1.00  0.00
ATOM     21  CA  PHE     4       7.878 -15.212   5.306  1.00  0.00
ATOM     22  CB  PHE     4       8.513 -14.117   6.196  1.00  0.00
ATOM     23  CG  PHE     4       9.689 -14.579   7.086  1.00  0.00
ATOM     24  CD1 PHE     4       9.621 -14.421   8.458  1.00  0.00
ATOM     25  CE1 PHE     4      10.589 -14.893   9.302  1.00  0.00
ATOM     26  CZ  PHE     4      11.765 -15.474   8.748  1.00  0.00
ATOM     27  CE2 PHE     4      11.872 -15.598   7.357  1.00  0.00
ATOM     28  CD2 PHE     4      10.853 -15.095   6.506  1.00  0.00
ATOM     29  C   PHE     4       7.288 -16.226   6.224  1.00  0.00
ATOM     30  O   PHE     4       8.000 -17.131   6.659  1.00  0.00
ATOM     31  N   LEU     5       6.003 -16.046   6.497  1.00  0.00
ATOM     32  CA  LEU     5       5.275 -17.048   7.312  1.00  0.00
ATOM     33  CB  LEU     5       3.812 -16.564   7.338  1.00  0.00
ATOM     34  CG  LEU     5       3.020 -17.385   8.349  1.00  0.00
ATOM     35  CD1 LEU     5       3.228 -17.262   9.865  1.00  0.00
ATOM     36  CD2 LEU     5       1.537 -17.233   7.999  1.00  0.00
ATOM     37  C   LEU     5       5.471 -18.465   6.857  1.00  0.00
ATOM     38  O   LEU     5       5.616 -18.835   5.677  1.00  0.00
ATOM     39  N   ARG     6       5.519 -19.381   7.812  1.00  0.00
ATOM     40  CA  ARG     6       5.947 -20.775   7.634  1.00  0.00
ATOM     41  CB  ARG     6       6.597 -21.405   8.985  1.00  0.00
ATOM     42  CG  ARG     6       7.819 -20.613   9.458  1.00  0.00
ATOM     43  CD  ARG     6       8.782 -20.334   8.294  1.00  0.00
ATOM     44  NE  ARG     6      10.061 -19.757   8.735  1.00  0.00
ATOM     45  CZ  ARG     6      10.358 -18.512   9.130  1.00  0.00
ATOM     46  C   ARG     6       4.894 -21.727   6.967  1.00  0.00
ATOM     47  O   ARG     6       4.657 -22.808   7.536  1.00  0.00
ATOM     48  N   ARG     7       4.252 -21.259   5.908  1.00  0.00
ATOM     49  CA  ARG     7       3.307 -22.001   5.058  1.00  0.00
ATOM     50  CB  ARG     7       2.104 -21.177   4.754  1.00  0.00
ATOM     51  CG  ARG     7       2.093 -20.298   3.414  1.00  0.00
ATOM     52  CD  ARG     7       3.264 -19.259   3.180  1.00  0.00
ATOM     53  NE  ARG     7       4.480 -19.938   2.637  1.00  0.00
ATOM     54  CZ  ARG     7       5.697 -19.493   2.459  1.00  0.00
ATOM     55  C   ARG     7       3.895 -22.759   3.883  1.00  0.00
ATOM     56  O   ARG     7       5.012 -22.458   3.441  1.00  0.00
ATOM     57  N   ILE     8       3.189 -23.758   3.347  1.00  0.00
ATOM     58  CA  ILE     8       3.385 -24.296   1.992  1.00  0.00
ATOM     59  CB  ILE     8       2.139 -25.148   1.636  1.00  0.00
ATOM     60  CG2 ILE     8       2.314 -26.465   2.476  1.00  0.00
ATOM     61  CG1 ILE     8       0.780 -24.376   1.703  1.00  0.00
ATOM     62  CD1 ILE     8      -0.482 -25.207   1.665  1.00  0.00
ATOM     63  C   ILE     8       3.713 -23.397   0.819  1.00  0.00
ATOM     64  O   ILE     8       3.321 -22.255   0.768  1.00  0.00
ATOM     65  N   ARG     9       4.441 -24.019  -0.126  1.00  0.00
ATOM     66  CA  ARG     9       5.050 -23.368  -1.356  1.00  0.00
ATOM     67  CB  ARG     9       5.752 -24.473  -2.228  1.00  0.00
ATOM     68  CG  ARG     9       6.731 -23.777  -3.269  1.00  0.00
ATOM     69  CD  ARG     9       6.433 -24.465  -4.658  1.00  0.00
ATOM     70  NE  ARG     9       5.106 -24.075  -5.137  1.00  0.00
ATOM     71  CZ  ARG     9       4.025 -24.858  -5.383  1.00  0.00
ATOM     72  C   ARG     9       4.017 -22.539  -2.113  1.00  0.00
ATOM     73  O   ARG     9       3.079 -23.140  -2.722  1.00  0.00
ATOM     74  N   PRO    10       4.164 -21.183  -2.081  1.00  0.00
ATOM     75  CD  PRO    10       5.299 -20.487  -1.405  1.00  0.00
ATOM     76  CG  PRO    10       4.946 -19.026  -1.352  1.00  0.00
ATOM     77  CB  PRO    10       4.023 -18.928  -2.570  1.00  0.00
ATOM     78  CA  PRO    10       3.210 -20.234  -2.646  1.00  0.00
ATOM     79  C   PRO    10       2.757 -20.499  -4.112  1.00  0.00
ATOM     80  O   PRO    10       3.502 -21.186  -4.900  1.00  0.00
ATOM     81  N   LYS    11       1.604 -19.966  -4.448  1.00  0.00
ATOM     82  CA  LYS    11       0.956 -20.188  -5.741  1.00  0.00
ATOM     83  CB  LYS    11      -0.270 -21.151  -5.521  1.00  0.00
ATOM     84  CG  LYS    11      -0.502 -21.929  -6.807  1.00  0.00
ATOM     85  CD  LYS    11      -1.974 -22.104  -7.230  1.00  0.00
ATOM     86  CE  LYS    11      -2.241 -21.807  -8.711  1.00  0.00
ATOM     87  NZ  LYS    11      -2.437 -20.338  -8.965  1.00  0.00
ATOM     88  C   LYS    11       0.615 -18.894  -6.499  1.00  0.00
ATOM     89  O   LYS    11      -0.039 -18.977  -7.538  1.00  0.00
ATOM     90  N   NHE    12       1.136 -17.738  -6.174  1.00  0.00
TER
END
