# Supplementary material for: In silico approaches for predicting the half-life of natural and modified peptides in blood
Source: PLoS One. 2018 Jun 1;13(6):e0196829. doi: 10.1371/journal.pone.0196829 (PMC5983457; doi:10.1371/journal.pone.0196829)
Supplement: S3 File — (ZIP) [file pone.0196829.s009.zip › 3may2018_261_pdb_files/2182.pdb]

PFRMAT TS
TARGET 2182
AUTHOR Raghava-GPS-serv
METHOD PEPSTR
MODEL  1  REFINED
PARENT N/A
ATOM      1  N   VAL     1       8.518 -14.905  -9.220  1.00  0.00
ATOM      2  CA  VAL     1       9.940 -15.131  -8.867  1.00  0.00
ATOM      3  CB  VAL     1      10.427 -14.026  -7.878  1.00  0.00
ATOM      4  CG1 VAL     1       9.636 -14.015  -6.584  1.00  0.00
ATOM      5  CG2 VAL     1      11.915 -14.221  -7.592  1.00  0.00
ATOM      6  C   VAL     1      10.100 -16.582  -8.406  1.00  0.00
ATOM      7  O   VAL     1      11.185 -17.112  -8.471  1.00  0.00
ATOM      8  N   LYS     2       9.030 -17.298  -8.006  1.00  0.00
ATOM      9  CA  LYS     2       9.103 -18.654  -7.436  1.00  0.00
ATOM     10  CB  LYS     2       8.042 -18.781  -6.387  1.00  0.00
ATOM     11  CG  LYS     2       7.982 -17.774  -5.319  1.00  0.00
ATOM     12  CD  LYS     2       7.714 -18.437  -3.898  1.00  0.00
ATOM     13  CE  LYS     2       6.365 -19.105  -3.771  1.00  0.00
ATOM     14  NZ  LYS     2       6.240 -19.893  -2.535  1.00  0.00
ATOM     15  C   LYS     2       8.954 -19.812  -8.471  1.00  0.00
ATOM     16  O   LYS     2       8.679 -20.883  -8.017  1.00  0.00
ATOM     17  N   PHE     3       9.006 -19.675  -9.804  1.00  0.00
ATOM     18  CA  PHE     3       8.776 -20.604 -10.956  1.00  0.00
ATOM     19  CB  PHE     3       7.303 -20.652 -11.410  1.00  0.00
ATOM     20  CG  PHE     3       6.926 -21.724 -12.448  1.00  0.00
ATOM     21  CD1 PHE     3       6.990 -21.320 -13.804  1.00  0.00
ATOM     22  CE1 PHE     3       6.692 -22.300 -14.783  1.00  0.00
ATOM     23  CZ  PHE     3       6.067 -23.499 -14.357  1.00  0.00
ATOM     24  CE2 PHE     3       6.112 -23.889 -13.017  1.00  0.00
ATOM     25  CD2 PHE     3       6.576 -23.060 -11.978  1.00  0.00
ATOM     26  C   PHE     3       9.813 -20.495 -12.127  1.00  0.00
ATOM     27  O   PHE     3      10.393 -19.404 -12.303  1.00  0.00
ATOM     28  N   ASN     4      10.028 -21.616 -12.817  1.00  0.00
ATOM     29  CA  ASN     4      10.960 -21.912 -13.890  1.00  0.00
ATOM     30  CB  ASN     4      10.662 -21.121 -15.151  1.00  0.00
ATOM     31  CG  ASN     4      11.213 -21.688 -16.403  1.00  0.00
ATOM     32  OD1 ASN     4      10.443 -22.037 -17.264  1.00  0.00
ATOM     33  ND2 ASN     4      12.515 -21.884 -16.577  1.00  0.00
ATOM     34  C   ASN     4      12.421 -21.865 -13.368  1.00  0.00
ATOM     35  O   ASN     4      13.326 -22.097 -14.113  1.00  0.00
ATOM     36  N   LYS     5      12.664 -21.506 -12.084  1.00  0.00
ATOM     37  CA  LYS     5      13.984 -21.322 -11.439  1.00  0.00
ATOM     38  CB  LYS     5      14.447 -19.903 -11.855  1.00  0.00
ATOM     39  CG  LYS     5      15.840 -19.441 -11.230  1.00  0.00
ATOM     40  CD  LYS     5      15.882 -18.861  -9.770  1.00  0.00
ATOM     41  CE  LYS     5      14.917 -17.722  -9.467  1.00  0.00
ATOM     42  NZ  LYS     5      13.605 -18.302  -9.229  1.00  0.00
ATOM     43  C   LYS     5      13.697 -21.473  -9.960  1.00  0.00
ATOM     44  O   LYS     5      12.638 -20.916  -9.514  1.00  0.00
ATOM     45  N   PRO     6      14.629 -21.955  -9.145  1.00  0.00
ATOM     46  CD  PRO     6      15.608 -22.908  -9.442  1.00  0.00
ATOM     47  CG  PRO     6      15.895 -23.836  -8.216  1.00  0.00
ATOM     48  CB  PRO     6      15.463 -22.872  -7.104  1.00  0.00
ATOM     49  CA  PRO     6      14.256 -22.164  -7.686  1.00  0.00
ATOM     50  C   PRO     6      13.741 -21.009  -6.798  1.00  0.00
ATOM     51  O   PRO     6      14.143 -19.891  -6.982  1.00  0.00
ATOM     52  N   PHE     7      12.875 -21.265  -5.860  1.00  0.00
ATOM     53  CA  PHE     7      12.176 -20.361  -4.984  1.00  0.00
ATOM     54  CB  PHE     7      10.731 -20.919  -4.821  1.00  0.00
ATOM     55  CG  PHE     7      10.601 -22.445  -4.657  1.00  0.00
ATOM     56  CD1 PHE     7      10.929 -23.060  -3.449  1.00  0.00
ATOM     57  CE1 PHE     7      10.794 -24.477  -3.237  1.00  0.00
ATOM     58  CZ  PHE     7      10.289 -25.240  -4.267  1.00  0.00
ATOM     59  CE2 PHE     7      10.122 -24.605  -5.547  1.00  0.00
ATOM     60  CD2 PHE     7      10.257 -23.254  -5.700  1.00  0.00
ATOM     61  C   PHE     7      12.833 -20.237  -3.634  1.00  0.00
ATOM     62  O   PHE     7      13.682 -21.018  -3.263  1.00  0.00
ATOM     63  N   VAL     8      12.408 -19.247  -2.819  1.00  0.00
ATOM     64  CA  VAL     8      12.696 -19.027  -1.397  1.00  0.00
ATOM     65  CB  VAL     8      12.673 -17.520  -1.002  1.00  0.00
ATOM     66  CG1 VAL     8      11.284 -16.868  -1.164  1.00  0.00
ATOM     67  CG2 VAL     8      13.391 -17.246   0.326  1.00  0.00
ATOM     68  C   VAL     8      11.880 -19.801  -0.291  1.00  0.00
ATOM     69  O   VAL     8      12.348 -20.186   0.770  1.00  0.00
ATOM     70  N   PHE     9      10.596 -20.030  -0.588  1.00  0.00
ATOM     71  CA  PHE     9       9.736 -20.899   0.279  1.00  0.00
ATOM     72  CB  PHE     9       8.837 -20.168   1.229  1.00  0.00
ATOM     73  CG  PHE     9       7.653 -19.406   0.672  1.00  0.00
ATOM     74  CD1 PHE     9       7.921 -18.088   0.282  1.00  0.00
ATOM     75  CE1 PHE     9       6.873 -17.266  -0.003  1.00  0.00
ATOM     76  CZ  PHE     9       5.544 -17.716  -0.050  1.00  0.00
ATOM     77  CE2 PHE     9       5.281 -19.072   0.273  1.00  0.00
ATOM     78  CD2 PHE     9       6.346 -19.914   0.702  1.00  0.00
ATOM     79  C   PHE     9       8.842 -21.648  -0.682  1.00  0.00
ATOM     80  O   PHE     9       8.527 -21.181  -1.784  1.00  0.00
ATOM     81  N   LEU    10       8.299 -22.832  -0.332  1.00  0.00
ATOM     82  CA  LEU    10       7.804 -23.893  -1.212  1.00  0.00
ATOM     83  CB  LEU    10       7.069 -24.995  -0.373  1.00  0.00
ATOM     84  CG  LEU    10       6.554 -26.166  -1.194  1.00  0.00
ATOM     85  CD1 LEU    10       7.698 -26.974  -1.884  1.00  0.00
ATOM     86  CD2 LEU    10       5.845 -27.118  -0.238  1.00  0.00
ATOM     87  C   LEU    10       6.888 -23.402  -2.315  1.00  0.00
ATOM     88  O   LEU    10       5.953 -22.589  -2.114  1.00  0.00
ATOM     89  N   MET    11       7.137 -23.849  -3.546  1.00  0.00
ATOM     90  CA  MET    11       6.340 -23.676  -4.747  1.00  0.00
ATOM     91  CB  MET    11       6.806 -22.485  -5.645  1.00  0.00
ATOM     92  CG  MET    11       5.806 -21.966  -6.672  1.00  0.00
ATOM     93  SD  MET    11       4.427 -21.224  -5.832  1.00  0.00
ATOM     94  CE  MET    11       3.342 -21.081  -7.195  1.00  0.00
ATOM     95  C   MET    11       6.263 -25.032  -5.529  1.00  0.00
ATOM     96  O   MET    11       7.011 -25.942  -5.208  1.00  0.00
ATOM     97  N   ILE    12       5.340 -25.172  -6.475  1.00  0.00
ATOM     98  CA  ILE    12       5.599 -26.142  -7.578  1.00  0.00
ATOM     99  CB  ILE    12       4.262 -26.640  -8.159  1.00  0.00
ATOM    100  CG2 ILE    12       3.577 -25.569  -8.966  1.00  0.00
ATOM    101  CG1 ILE    12       4.305 -27.986  -8.970  1.00  0.00
ATOM    102  CD1 ILE    12       4.812 -29.243  -8.284  1.00  0.00
ATOM    103  C   ILE    12       6.622 -25.617  -8.629  1.00  0.00
ATOM    104  O   ILE    12       6.849 -24.405  -8.787  1.00  0.00
ATOM    105  N   GLU    13       7.303 -26.436  -9.383  1.00  0.00
ATOM    106  CA  GLU    13       8.426 -25.993 -10.284  1.00  0.00
ATOM    107  CB  GLU    13       9.776 -26.203  -9.484  1.00  0.00
ATOM    108  CG  GLU    13      10.268 -24.790  -9.243  1.00  0.00
ATOM    109  CD  GLU    13      11.158 -24.290 -10.412  1.00  0.00
ATOM    110  OE1 GLU    13      10.601 -23.891 -11.468  1.00  0.00
ATOM    111  OE2 GLU    13      12.410 -24.258 -10.313  1.00  0.00
ATOM    112  C   GLU    13       8.421 -26.585 -11.671  1.00  0.00
ATOM    113  O   GLU    13       7.941 -27.726 -11.882  1.00  0.00
ATOM    114  N   GLN    14       9.030 -25.918 -12.653  1.00  0.00
ATOM    115  CA  GLN    14       9.541 -26.501 -13.909  1.00  0.00
ATOM    116  CB  GLN    14       8.788 -25.811 -15.055  1.00  0.00
ATOM    117  CG  GLN    14       9.185 -26.175 -16.496  1.00  0.00
ATOM    118  CD  GLN    14       9.033 -27.589 -16.918  1.00  0.00
ATOM    119  OE1 GLN    14       9.992 -28.198 -17.445  1.00  0.00
ATOM    120  NE2 GLN    14       7.818 -28.070 -16.940  1.00  0.00
ATOM    121  C   GLN    14      11.062 -26.386 -14.112  1.00  0.00
ATOM    122  O   GLN    14      11.628 -27.163 -14.891  1.00  0.00
ATOM    123  N   ASN    15      11.757 -25.442 -13.482  1.00  0.00
ATOM    124  CA  ASN    15      13.189 -25.458 -13.300  1.00  0.00
ATOM    125  CB  ASN    15      13.429 -26.665 -12.383  1.00  0.00
ATOM    126  CG  ASN    15      14.806 -26.842 -11.778  1.00  0.00
ATOM    127  OD1 ASN    15      15.671 -27.377 -12.386  1.00  0.00
ATOM    128  ND2 ASN    15      15.029 -26.289 -10.569  1.00  0.00
ATOM    129  C   ASN    15      14.192 -25.309 -14.439  1.00  0.00
ATOM    130  O   ASN    15      13.795 -25.473 -15.652  1.00  0.00
ATOM    131  N   THR    16      15.410 -24.967 -14.028  1.00  0.00
ATOM    132  CA  THR    16      16.545 -24.638 -14.930  1.00  0.00
ATOM    133  CB  THR    16      17.669 -23.921 -14.174  1.00  0.00
ATOM    134  CG2 THR    16      17.316 -22.551 -13.654  1.00  0.00
ATOM    135  OG1 THR    16      18.058 -24.652 -13.043  1.00  0.00
ATOM    136  C   THR    16      17.186 -25.903 -15.603  1.00  0.00
ATOM    137  O   THR    16      17.683 -25.815 -16.748  1.00  0.00
ATOM    138  N   LYS    17      17.037 -27.104 -14.940  1.00  0.00
ATOM    139  CA  LYS    17      17.411 -28.454 -15.410  1.00  0.00
ATOM    140  CB  LYS    17      16.084 -29.152 -15.902  1.00  0.00
ATOM    141  CG  LYS    17      15.500 -28.421 -17.104  1.00  0.00
ATOM    142  CD  LYS    17      14.309 -29.328 -17.499  1.00  0.00
ATOM    143  CE  LYS    17      13.140 -28.573 -18.215  1.00  0.00
ATOM    144  NZ  LYS    17      12.743 -27.375 -17.439  1.00  0.00
ATOM    145  C   LYS    17      18.548 -28.510 -16.499  1.00  0.00
ATOM    146  O   LYS    17      18.921 -29.622 -16.898  1.00  0.00
ATOM    147  OXT LYS    17      19.033 -27.474 -16.949  1.00  0.00
TER
END
