# Supplementary material for: In silico approaches for predicting the half-life of natural and modified peptides in blood
Source: PLoS One. 2018 Jun 1;13(6):e0196829. doi: 10.1371/journal.pone.0196829 (PMC5983457; doi:10.1371/journal.pone.0196829)
Supplement: S3 File — (ZIP) [file pone.0196829.s009.zip › 3may2018_261_pdb_files/2183.pdb]

PFRMAT TS
TARGET pa2183
AUTHOR Raghava-GPS-serv
METHOD PEPSTR
MODEL  1  REFINED
PARENT N/A
ATOM      1  N   LYS     1     -14.468   2.388  17.615  1.00  0.00
ATOM      2  CA  LYS     1     -15.770   2.184  18.224  1.00  0.00
ATOM      3  CB  LYS     1     -15.869   2.957  19.590  1.00  0.00
ATOM      4  CG  LYS     1     -17.218   2.724  20.326  1.00  0.00
ATOM      5  CD  LYS     1     -17.813   3.936  21.080  1.00  0.00
ATOM      6  CE  LYS     1     -17.922   5.232  20.261  1.00  0.00
ATOM      7  NZ  LYS     1     -18.526   5.129  18.919  1.00  0.00
ATOM      8  C   LYS     1     -16.919   2.433  17.251  1.00  0.00
ATOM      9  O   LYS     1     -17.030   3.596  16.861  1.00  0.00
ATOM     10  N   GLY     2     -17.870   1.546  16.988  1.00  0.00
ATOM     11  CA  GLY     2     -19.125   1.821  16.154  1.00  0.00
ATOM     12  C   GLY     2     -20.149   2.880  16.707  1.00  0.00
ATOM     13  O   GLY     2     -20.071   3.285  17.838  1.00  0.00
ATOM     14  N   CYS     3     -21.100   3.319  15.899  1.00  0.00
ATOM     15  CA  CYS     3     -22.207   4.161  16.238  1.00  0.00
ATOM     16  CB  CYS     3     -22.916   4.600  14.946  1.00  0.00
ATOM     17  SG  CYS     3     -21.946   5.501  13.787  1.00  0.00
ATOM     18  C   CYS     3     -23.225   3.519  17.313  1.00  0.00
ATOM     19  O   CYS     3     -23.284   2.315  17.541  1.00  0.00
ATOM     20  N   ARG     4     -24.014   4.426  17.922  1.00  0.00
ATOM     21  CA  ARG     4     -25.181   4.148  18.741  1.00  0.00
ATOM     22  CB  ARG     4     -24.632   4.240  20.257  1.00  0.00
ATOM     23  CG  ARG     4     -25.755   4.208  21.312  1.00  0.00
ATOM     24  CD  ARG     4     -26.390   2.832  21.533  1.00  0.00
ATOM     25  NE  ARG     4     -27.160   2.851  22.806  1.00  0.00
ATOM     26  CZ  ARG     4     -27.228   1.845  23.590  1.00  0.00
ATOM     27  C   ARG     4     -26.309   5.221  18.593  1.00  0.00
ATOM     28  O   ARG     4     -26.088   6.414  18.570  1.00  0.00
ATOM     29  N   PHE     5     -27.522   4.754  18.403  1.00  0.00
ATOM     30  CA  PHE     5     -28.703   5.591  18.107  1.00  0.00
ATOM     31  CB  PHE     5     -29.046   5.478  16.578  1.00  0.00
ATOM     32  CG  PHE     5     -27.842   5.648  15.629  1.00  0.00
ATOM     33  CD1 PHE     5     -27.270   6.947  15.437  1.00  0.00
ATOM     34  CE1 PHE     5     -26.282   7.155  14.422  1.00  0.00
ATOM     35  CZ  PHE     5     -25.830   6.031  13.647  1.00  0.00
ATOM     36  CE2 PHE     5     -26.453   4.783  13.788  1.00  0.00
ATOM     37  CD2 PHE     5     -27.499   4.578  14.769  1.00  0.00
ATOM     38  C   PHE     5     -29.945   5.271  19.051  1.00  0.00
ATOM     39  O   PHE     5     -30.876   4.475  18.756  1.00  0.00
ATOM     40  N   GLY     6     -29.764   5.835  20.255  1.00  0.00
ATOM     41  CA  GLY     6     -30.460   5.475  21.491  1.00  0.00
ATOM     42  C   GLY     6     -30.353   4.095  22.052  1.00  0.00
ATOM     43  O   GLY     6     -29.730   3.929  23.096  1.00  0.00
ATOM     44  N   THR     7     -30.880   3.108  21.298  1.00  0.00
ATOM     45  CA  THR     7     -30.766   1.619  21.670  1.00  0.00
ATOM     46  CB  THR     7     -32.188   1.144  21.983  1.00  0.00
ATOM     47  CG2 THR     7     -32.892   1.698  23.204  1.00  0.00
ATOM     48  OG1 THR     7     -33.003   1.397  20.906  1.00  0.00
ATOM     49  C   THR     7     -30.146   0.736  20.532  1.00  0.00
ATOM     50  O   THR     7     -29.296  -0.103  20.777  1.00  0.00
ATOM     51  N   CYS     8     -30.468   1.079  19.246  1.00  0.00
ATOM     52  CA  CYS     8     -29.839   0.442  18.085  1.00  0.00
ATOM     53  CB  CYS     8     -30.694   0.999  16.896  1.00  0.00
ATOM     54  SG  CYS     8     -30.358   0.019  15.405  1.00  0.00
ATOM     55  C   CYS     8     -28.320   0.721  18.045  1.00  0.00
ATOM     56  O   CYS     8     -27.803   1.833  18.342  1.00  0.00
ATOM     57  N   THR     9     -27.520  -0.330  17.671  1.00  0.00
ATOM     58  CA  THR     9     -26.031  -0.330  17.878  1.00  0.00
ATOM     59  CB  THR     9     -25.657  -0.819  19.320  1.00  0.00
ATOM     60  CG2 THR     9     -24.223  -0.490  19.840  1.00  0.00
ATOM     61  OG1 THR     9     -26.487  -0.325  20.427  1.00  0.00
ATOM     62  C   THR     9     -25.251  -1.085  16.848  1.00  0.00
ATOM     63  O   THR     9     -25.508  -2.244  16.544  1.00  0.00
ATOM     64  N   VAL    10     -24.245  -0.412  16.317  1.00  0.00
ATOM     65  CA  VAL    10     -23.219  -0.903  15.422  1.00  0.00
ATOM     66  CB  VAL    10     -22.785   0.262  14.445  1.00  0.00
ATOM     67  CG1 VAL    10     -21.948  -0.222  13.277  1.00  0.00
ATOM     68  CG2 VAL    10     -23.941   1.049  13.800  1.00  0.00
ATOM     69  C   VAL    10     -22.031  -1.586  16.113  1.00  0.00
ATOM     70  O   VAL    10     -21.513  -2.568  15.661  1.00  0.00
ATOM     71  N   GLN    11     -21.725  -1.081  17.282  1.00  0.00
ATOM     72  CA  GLN    11     -20.818  -1.752  18.205  1.00  0.00
ATOM     73  CB  GLN    11     -20.376  -0.715  19.150  1.00  0.00
ATOM     74  CG  GLN    11     -19.447  -1.094  20.327  1.00  0.00
ATOM     75  CD  GLN    11     -17.983  -1.114  19.968  1.00  0.00
ATOM     76  OE1 GLN    11     -17.572  -0.558  18.952  1.00  0.00
ATOM     77  NE2 GLN    11     -17.164  -1.727  20.762  1.00  0.00
ATOM     78  C   GLN    11     -21.464  -2.983  18.856  1.00  0.00
ATOM     79  O   GLN    11     -21.886  -2.974  20.009  1.00  0.00
ATOM     80  N   LYS    12     -21.748  -3.938  18.022  1.00  0.00
ATOM     81  CA  LYS    12     -22.828  -4.969  18.059  1.00  0.00
ATOM     82  CB  LYS    12     -23.095  -5.587  16.595  1.00  0.00
ATOM     83  CG  LYS    12     -24.508  -6.145  16.260  1.00  0.00
ATOM     84  CD  LYS    12     -25.691  -5.156  16.220  1.00  0.00
ATOM     85  CE  LYS    12     -27.122  -5.800  15.940  1.00  0.00
ATOM     86  NZ  LYS    12     -28.238  -4.870  15.851  1.00  0.00
ATOM     87  C   LYS    12     -22.571  -6.073  19.116  1.00  0.00
ATOM     88  O   LYS    12     -22.779  -7.244  18.829  1.00  0.00
ATOM     89  N   LEU    13     -22.320  -5.658  20.365  1.00  0.00
ATOM     90  CA  LEU    13     -22.759  -6.326  21.581  1.00  0.00
ATOM     91  CB  LEU    13     -21.448  -6.484  22.463  1.00  0.00
ATOM     92  CG  LEU    13     -21.705  -7.486  23.564  1.00  0.00
ATOM     93  CD1 LEU    13     -21.961  -8.936  23.057  1.00  0.00
ATOM     94  CD2 LEU    13     -20.577  -7.435  24.566  1.00  0.00
ATOM     95  C   LEU    13     -23.862  -5.609  22.326  1.00  0.00
ATOM     96  O   LEU    13     -24.664  -6.236  22.976  1.00  0.00
ATOM     97  N   ALA    14     -23.798  -4.237  22.336  1.00  0.00
ATOM     98  CA  ALA    14     -24.516  -3.489  23.384  1.00  0.00
ATOM     99  CB  ALA    14     -23.661  -2.237  23.707  1.00  0.00
ATOM    100  C   ALA    14     -25.957  -3.080  23.050  1.00  0.00
ATOM    101  O   ALA    14     -26.536  -2.084  23.488  1.00  0.00
ATOM    102  N   HIE    15     -26.483  -3.863  22.175  1.00  0.00
ATOM    103  CA  HIE    15     -27.916  -3.871  21.798  1.00  0.00
ATOM    104  CB  HIE    15     -27.933  -3.984  20.332  1.00  0.00
ATOM    105  CG  HIE    15     -27.410  -5.299  19.828  1.00  0.00
ATOM    106  ND1 HIE    15     -26.026  -5.591  19.732  1.00  0.00
ATOM    107  CE1 HIE    15     -25.968  -6.876  19.449  1.00  0.00
ATOM    108  NE2 HIE    15     -27.212  -7.467  19.494  1.00  0.00
ATOM    109  CD2 HIE    15     -28.119  -6.441  19.660  1.00  0.00
ATOM    110  C   HIE    15     -28.636  -5.002  22.446  1.00  0.00
ATOM    111  O   HIE    15     -29.858  -4.973  22.431  1.00  0.00
ATOM    112  N   GLN    16     -28.017  -6.024  23.089  1.00  0.00
ATOM    113  CA  GLN    16     -28.583  -7.358  23.011  1.00  0.00
ATOM    114  CB  GLN    16     -27.449  -8.402  23.018  1.00  0.00
ATOM    115  CG  GLN    16     -27.679  -9.908  22.606  1.00  0.00
ATOM    116  CD  GLN    16     -28.472 -10.069  21.274  1.00  0.00
ATOM    117  OE1 GLN    16     -27.985 -10.172  20.106  1.00  0.00
ATOM    118  NE2 GLN    16     -29.757 -10.199  21.414  1.00  0.00
ATOM    119  C   GLN    16     -29.756  -7.692  23.928  1.00  0.00
ATOM    120  O   GLN    16     -29.996  -8.843  24.154  1.00  0.00
ATOM    121  N   ILE    17     -30.360  -6.643  24.485  1.00  0.00
ATOM    122  CA  ILE    17     -31.639  -6.752  25.322  1.00  0.00
ATOM    123  CB  ILE    17     -31.318  -6.524  26.822  1.00  0.00
ATOM    124  CG2 ILE    17     -30.978  -5.069  27.049  1.00  0.00
ATOM    125  CG1 ILE    17     -32.369  -7.053  27.873  1.00  0.00
ATOM    126  CD1 ILE    17     -32.421  -8.575  27.898  1.00  0.00
ATOM    127  C   ILE    17     -32.706  -5.703  24.804  1.00  0.00
ATOM    128  O   ILE    17     -33.881  -5.784  25.252  1.00  0.00
ATOM    129  N   TYR    18     -32.439  -4.837  23.847  1.00  0.00
ATOM    130  CA  TYR    18     -33.346  -3.896  23.262  1.00  0.00
ATOM    131  CB  TYR    18     -32.608  -2.544  22.867  1.00  0.00
ATOM    132  CG  TYR    18     -31.797  -1.906  23.967  1.00  0.00
ATOM    133  CD1 TYR    18     -32.334  -1.653  25.234  1.00  0.00
ATOM    134  CE1 TYR    18     -31.496  -1.097  26.290  1.00  0.00
ATOM    135  CZ  TYR    18     -30.193  -0.638  25.908  1.00  0.00
ATOM    136  CE2 TYR    18     -29.683  -0.928  24.578  1.00  0.00
ATOM    137  CD2 TYR    18     -30.525  -1.491  23.625  1.00  0.00
ATOM    138  C   TYR    18     -34.160  -4.395  22.032  1.00  0.00
ATOM    139  O   TYR    18     -34.472  -3.657  21.083  1.00  0.00
ATOM    140  N   GLN    19     -34.651  -5.637  22.058  1.00  0.00
ATOM    141  CA  GLN    19     -35.314  -6.368  20.921  1.00  0.00
ATOM    142  CB  GLN    19     -35.620  -7.819  21.290  1.00  0.00
ATOM    143  CG  GLN    19     -34.461  -8.757  21.244  1.00  0.00
ATOM    144  CD  GLN    19     -33.485  -8.675  22.364  1.00  0.00
ATOM    145  OE1 GLN    19     -33.683  -8.337  23.537  1.00  0.00
ATOM    146  NE2 GLN    19     -32.261  -8.873  22.001  1.00  0.00
ATOM    147  C   GLN    19     -36.584  -5.648  20.416  1.00  0.00
ATOM    148  O   GLN    19     -37.017  -6.040  19.330  1.00  0.00
ATOM    149  N   PHE    20     -37.137  -4.641  21.120  1.00  0.00
ATOM    150  CA  PHE    20     -38.250  -3.841  20.814  1.00  0.00
ATOM    151  CB  PHE    20     -38.827  -3.365  22.134  1.00  0.00
ATOM    152  CG  PHE    20     -37.924  -3.106  23.370  1.00  0.00
ATOM    153  CD1 PHE    20     -37.996  -3.874  24.529  1.00  0.00
ATOM    154  CE1 PHE    20     -37.195  -3.592  25.632  1.00  0.00
ATOM    155  CZ  PHE    20     -36.278  -2.514  25.525  1.00  0.00
ATOM    156  CE2 PHE    20     -36.066  -1.763  24.407  1.00  0.00
ATOM    157  CD2 PHE    20     -36.931  -2.076  23.262  1.00  0.00
ATOM    158  C   PHE    20     -37.743  -2.678  19.903  1.00  0.00
ATOM    159  O   PHE    20     -38.621  -1.924  19.491  1.00  0.00
ATOM    160  N   THR    21     -36.459  -2.478  19.586  1.00  0.00
ATOM    161  CA  THR    21     -35.955  -1.324  18.856  1.00  0.00
ATOM    162  CB  THR    21     -35.528  -0.197  19.748  1.00  0.00
ATOM    163  CG2 THR    21     -36.704   0.705  20.097  1.00  0.00
ATOM    164  OG1 THR    21     -34.876  -0.633  20.911  1.00  0.00
ATOM    165  C   THR    21     -34.707  -1.689  17.965  1.00  0.00
ATOM    166  O   THR    21     -34.357  -0.906  17.135  1.00  0.00
ATOM    167  N   ASP    22     -34.016  -2.816  18.116  1.00  0.00
ATOM    168  CA  ASP    22     -32.773  -3.209  17.473  1.00  0.00
ATOM    169  CB  ASP    22     -31.626  -3.131  18.551  1.00  0.00
ATOM    170  CG  ASP    22     -30.325  -3.563  17.801  1.00  0.00
ATOM    171  OD1 ASP    22     -29.733  -2.679  17.141  1.00  0.00
ATOM    172  OD2 ASP    22     -29.933  -4.719  17.814  1.00  0.00
ATOM    173  C   ASP    22     -32.996  -4.625  16.834  1.00  0.00
ATOM    174  O   ASP    22     -33.560  -5.463  17.542  1.00  0.00
ATOM    175  N   LYS    23     -32.516  -4.971  15.630  1.00  0.00
ATOM    176  CA  LYS    23     -32.477  -6.368  15.191  1.00  0.00
ATOM    177  CB  LYS    23     -33.421  -6.650  14.013  1.00  0.00
ATOM    178  CG  LYS    23     -34.833  -6.738  14.545  1.00  0.00
ATOM    179  CD  LYS    23     -35.108  -8.083  15.243  1.00  0.00
ATOM    180  CE  LYS    23     -36.110  -8.071  16.377  1.00  0.00
ATOM    181  NZ  LYS    23     -35.434  -7.804  17.644  1.00  0.00
ATOM    182  C   LYS    23     -31.118  -7.083  15.065  1.00  0.00
ATOM    183  O   LYS    23     -30.200  -6.375  14.823  1.00  0.00
ATOM    184  N   ASP    24     -31.086  -8.398  15.480  1.00  0.00
ATOM    185  CA  ASP    24     -30.085  -8.917  16.308  1.00  0.00
ATOM    186  CB  ASP    24     -30.394  -8.305  17.696  1.00  0.00
ATOM    187  CG  ASP    24     -31.695  -8.860  18.302  1.00  0.00
ATOM    188  OD1 ASP    24     -31.579  -9.629  19.298  1.00  0.00
ATOM    189  OD2 ASP    24     -32.796  -8.658  17.716  1.00  0.00
ATOM    190  C   ASP    24     -30.110 -10.425  16.379  1.00  0.00
ATOM    191  O   ASP    24     -30.756 -11.038  15.558  1.00  0.00
ATOM    192  N   LYS    25     -29.430 -11.016  17.415  1.00  0.00
ATOM    193  CA  LYS    25     -29.540 -12.390  17.815  1.00  0.00
ATOM    194  CB  LYS    25     -28.243 -12.891  18.511  1.00  0.00
ATOM    195  CG  LYS    25     -28.075 -14.380  18.611  1.00  0.00
ATOM    196  CD  LYS    25     -28.969 -15.278  19.499  1.00  0.00
ATOM    197  CE  LYS    25     -30.273 -15.696  18.776  1.00  0.00
ATOM    198  NZ  LYS    25     -31.406 -15.675  19.662  1.00  0.00
ATOM    199  C   LYS    25     -30.814 -12.531  18.668  1.00  0.00
ATOM    200  O   LYS    25     -30.841 -12.876  19.860  1.00  0.00
ATOM    201  N   ASP    26     -31.955 -12.272  17.992  1.00  0.00
ATOM    202  CA  ASP    26     -33.359 -11.976  18.477  1.00  0.00
ATOM    203  CB  ASP    26     -34.312 -11.892  17.206  1.00  0.00
ATOM    204  CG  ASP    26     -35.737 -11.873  17.661  1.00  0.00
ATOM    205  OD1 ASP    26     -36.414 -12.907  17.777  1.00  0.00
ATOM    206  OD2 ASP    26     -36.114 -10.738  18.084  1.00  0.00
ATOM    207  C   ASP    26     -33.879 -13.046  19.469  1.00  0.00
ATOM    208  O   ASP    26     -33.585 -14.159  19.425  1.00  0.00
ATOM    209  N   ASN    27     -34.657 -12.618  20.435  1.00  0.00
ATOM    210  CA  ASN    27     -35.296 -13.502  21.436  1.00  0.00
ATOM    211  CB  ASN    27     -34.518 -13.421  22.843  1.00  0.00
ATOM    212  CG  ASN    27     -33.049 -13.620  22.508  1.00  0.00
ATOM    213  OD1 ASN    27     -32.649 -14.697  22.100  1.00  0.00
ATOM    214  ND2 ASN    27     -32.289 -12.501  22.529  1.00  0.00
ATOM    215  C   ASN    27     -36.847 -13.367  21.519  1.00  0.00
ATOM    216  O   ASN    27     -37.437 -13.384  22.597  1.00  0.00
ATOM    217  N   VAL    28     -37.455 -13.098  20.371  1.00  0.00
ATOM    218  CA  VAL    28     -38.869 -12.869  20.092  1.00  0.00
ATOM    219  CB  VAL    28     -39.044 -11.584  19.290  1.00  0.00
ATOM    220  CG1 VAL    28     -40.472 -11.277  18.895  1.00  0.00
ATOM    221  CG2 VAL    28     -38.703 -10.313  20.273  1.00  0.00
ATOM    222  C   VAL    28     -39.434 -14.024  19.247  1.00  0.00
ATOM    223  O   VAL    28     -40.425 -14.552  19.696  1.00  0.00
ATOM    224  N   ALA    29     -38.673 -14.464  18.233  1.00  0.00
ATOM    225  CA  ALA    29     -38.892 -15.683  17.394  1.00  0.00
ATOM    226  CB  ALA    29     -39.303 -15.300  15.987  1.00  0.00
ATOM    227  C   ALA    29     -37.588 -16.516  17.565  1.00  0.00
ATOM    228  O   ALA    29     -37.593 -17.410  18.426  1.00  0.00
ATOM    229  N   PRO    30     -36.458 -16.454  16.739  1.00  0.00
ATOM    230  CD  PRO    30     -36.242 -15.617  15.553  1.00  0.00
ATOM    231  CG  PRO    30     -34.743 -15.831  15.166  1.00  0.00
ATOM    232  CB  PRO    30     -34.506 -17.213  15.573  1.00  0.00
ATOM    233  CA  PRO    30     -35.318 -17.334  16.887  1.00  0.00
ATOM    234  C   PRO    30     -34.441 -17.205  18.196  1.00  0.00
ATOM    235  O   PRO    30     -33.329 -16.645  18.165  1.00  0.00
ATOM    236  N   ARG    31     -34.997 -17.766  19.253  1.00  0.00
ATOM    237  CA  ARG    31     -34.404 -17.611  20.570  1.00  0.00
ATOM    238  CB  ARG    31     -35.381 -18.059  21.636  1.00  0.00
ATOM    239  CG  ARG    31     -36.508 -17.056  21.999  1.00  0.00
ATOM    240  CD  ARG    31     -37.548 -17.586  22.891  1.00  0.00
ATOM    241  NE  ARG    31     -38.551 -16.557  23.136  1.00  0.00
ATOM    242  CZ  ARG    31     -39.466 -16.060  22.337  1.00  0.00
ATOM    243  C   ARG    31     -33.079 -18.309  20.812  1.00  0.00
ATOM    244  O   ARG    31     -32.739 -19.230  20.035  1.00  0.00
ATOM    245  N   SER    32     -32.298 -17.840  21.720  1.00  0.00
ATOM    246  CA  SER    32     -30.982 -18.393  22.101  1.00  0.00
ATOM    247  CB  SER    32     -30.345 -17.540  23.176  1.00  0.00
ATOM    248  OG  SER    32     -30.092 -16.274  22.584  1.00  0.00
ATOM    249  C   SER    32     -31.223 -19.809  22.712  1.00  0.00
ATOM    250  O   SER    32     -32.054 -19.969  23.608  1.00  0.00
ATOM    251  N   LYS    33     -30.445 -20.787  22.202  1.00  0.00
ATOM    252  CA  LYS    33     -30.523 -22.168  22.626  1.00  0.00
ATOM    253  CB  LYS    33     -31.679 -22.976  21.952  1.00  0.00
ATOM    254  CG  LYS    33     -31.462 -23.468  20.481  1.00  0.00
ATOM    255  CD  LYS    33     -32.640 -24.264  19.922  1.00  0.00
ATOM    256  CE  LYS    33     -32.301 -24.984  18.652  1.00  0.00
ATOM    257  NZ  LYS    33     -33.013 -26.288  18.660  1.00  0.00
ATOM    258  C   LYS    33     -29.178 -22.929  22.516  1.00  0.00
ATOM    259  O   LYS    33     -28.318 -22.595  21.645  1.00  0.00
ATOM    260  N   ILE    34     -28.952 -23.934  23.407  1.00  0.00
ATOM    261  CA  ILE    34     -27.917 -24.930  23.104  1.00  0.00
ATOM    262  CB  ILE    34     -27.477 -25.751  24.345  1.00  0.00
ATOM    263  CG2 ILE    34     -26.549 -24.790  25.071  1.00  0.00
ATOM    264  CG1 ILE    34     -28.630 -26.303  25.174  1.00  0.00
ATOM    265  CD1 ILE    34     -28.109 -27.549  25.924  1.00  0.00
ATOM    266  C   ILE    34     -28.562 -25.854  22.019  1.00  0.00
ATOM    267  O   ILE    34     -29.760 -26.156  22.055  1.00  0.00
ATOM    268  N   SER    35     -27.761 -26.284  20.939  1.00  0.00
ATOM    269  CA  SER    35     -28.256 -26.939  19.744  1.00  0.00
ATOM    270  CB  SER    35     -27.146 -27.513  18.886  1.00  0.00
ATOM    271  OG  SER    35     -26.065 -26.549  18.912  1.00  0.00
ATOM    272  C   SER    35     -29.280 -28.062  19.923  1.00  0.00
ATOM    273  O   SER    35     -30.234 -28.045  19.147  1.00  0.00
ATOM    274  N   PRO    36     -29.130 -29.076  20.854  1.00  0.00
ATOM    275  CD  PRO    36     -28.052 -29.204  21.867  1.00  0.00
ATOM    276  CG  PRO    36     -28.460 -30.539  22.502  1.00  0.00
ATOM    277  CB  PRO    36     -29.228 -31.303  21.475  1.00  0.00
ATOM    278  CA  PRO    36     -30.012 -30.190  20.850  1.00  0.00
ATOM    279  C   PRO    36     -31.324 -30.057  21.678  1.00  0.00
ATOM    280  O   PRO    36     -32.170 -30.966  21.657  1.00  0.00
ATOM    281  N   GLN    37     -31.495 -28.942  22.442  1.00  0.00
ATOM    282  CA  GLN    37     -32.750 -28.512  23.072  1.00  0.00
ATOM    283  CB  GLN    37     -32.532 -27.201  23.961  1.00  0.00
ATOM    284  CG  GLN    37     -33.694 -26.608  24.856  1.00  0.00
ATOM    285  CD  GLN    37     -34.723 -25.842  24.020  1.00  0.00
ATOM    286  OE1 GLN    37     -34.331 -25.236  23.048  1.00  0.00
ATOM    287  NE2 GLN    37     -35.983 -25.933  24.391  1.00  0.00
ATOM    288  C   GLN    37     -33.909 -28.261  22.106  1.00  0.00
ATOM    289  O   GLN    37     -33.706 -27.653  21.031  1.00  0.00
ATOM    290  N   GLY    38     -35.108 -28.767  22.272  1.00  0.00
ATOM    291  CA  GLY    38     -36.148 -28.905  21.303  1.00  0.00
ATOM    292  C   GLY    38     -36.814 -27.572  20.700  1.00  0.00
ATOM    293  O   GLY    38     -37.748 -27.704  19.884  1.00  0.00
ATOM    294  N   TYR    39     -36.269 -26.369  20.967  1.00  0.00
ATOM    295  CA  TYR    39     -36.964 -25.101  20.450  1.00  0.00
ATOM    296  CB  TYR    39     -36.662 -23.895  21.325  1.00  0.00
ATOM    297  CG  TYR    39     -37.391 -22.652  21.058  1.00  0.00
ATOM    298  CD1 TYR    39     -36.675 -21.709  20.302  1.00  0.00
ATOM    299  CE1 TYR    39     -37.332 -20.550  19.911  1.00  0.00
ATOM    300  CZ  TYR    39     -38.663 -20.260  20.356  1.00  0.00
ATOM    301  CE2 TYR    39     -39.282 -21.190  21.216  1.00  0.00
ATOM    302  CD2 TYR    39     -38.720 -22.432  21.413  1.00  0.00
ATOM    303  C   TYR    39     -36.647 -24.743  19.037  1.00  0.00
ATOM    304  O   TYR    39     -35.429 -24.878  18.712  1.00  0.00
ATOM    305  OXT TYR    39     -37.542 -24.417  18.260  1.00  0.00
TER
END
