# Supplementary material for: In silico approaches for predicting the half-life of natural and modified peptides in blood
Source: PLoS One. 2018 Jun 1;13(6):e0196829. doi: 10.1371/journal.pone.0196829 (PMC5983457; doi:10.1371/journal.pone.0196829)
Supplement: S3 File — (ZIP) [file pone.0196829.s009.zip › 3may2018_261_pdb_files/2184.pdb]

PFRMAT TS
TARGET 322
AUTHOR Raghava-GPS-serv
METHOD PEPSTR
MODEL  1  REFINED
PARENT N/A
ATOM      1  N   LYS     1       2.477 -18.769  -4.072  1.00  0.00
ATOM      2  CA  LYS     1       1.666 -17.850  -3.311  1.00  0.00
ATOM      3  CB  LYS     1       1.387 -18.333  -1.848  1.00  0.00
ATOM      4  CG  LYS     1       0.302 -17.469  -1.196  1.00  0.00
ATOM      5  CD  LYS     1      -0.060 -17.798   0.296  1.00  0.00
ATOM      6  CE  LYS     1      -1.012 -16.731   0.815  1.00  0.00
ATOM      7  NZ  LYS     1      -1.022 -16.615   2.297  1.00  0.00
ATOM      8  C   LYS     1       2.048 -16.327  -3.441  1.00  0.00
ATOM      9  O   LYS     1       2.975 -15.878  -2.779  1.00  0.00
ATOM     10  N   NMG     2       1.322 -15.467  -4.267  1.00  0.00
ATOM     11  CA2 NMG     2       0.171 -15.863  -5.059  1.00  0.00
ATOM     12  CA  NMG     2       1.619 -13.967  -4.153  1.00  0.00
ATOM     13  C   NMG     2       1.181 -13.559  -2.735  1.00  0.00
ATOM     14  O   NMG     2       0.314 -14.149  -2.119  1.00  0.00
ATOM     15  N   HIE     3       1.831 -12.469  -2.346  1.00  0.00
ATOM     16  CA  HIE     3       1.993 -12.083  -0.909  1.00  0.00
ATOM     17  CB  HIE     3       2.106 -10.622  -0.680  1.00  0.00
ATOM     18  CG  HIE     3       2.265 -10.217   0.746  1.00  0.00
ATOM     19  ND1 HIE     3       3.429  -9.650   1.232  1.00  0.00
ATOM     20  CE1 HIE     3       3.024  -9.187   2.483  1.00  0.00
ATOM     21  NE2 HIE     3       1.797  -9.535   2.754  1.00  0.00
ATOM     22  CD2 HIE     3       1.255 -10.186   1.676  1.00  0.00
ATOM     23  C   HIE     3       3.139 -12.949  -0.310  1.00  0.00
ATOM     24  O   HIE     3       4.189 -12.974  -0.902  1.00  0.00
ATOM     25  N   THR     4       2.851 -13.678   0.770  1.00  0.00
ATOM     26  CA  THR     4       3.733 -14.680   1.436  1.00  0.00
ATOM     27  CB  THR     4       2.939 -15.949   1.443  1.00  0.00
ATOM     28  CG2 THR     4       3.772 -17.206   1.904  1.00  0.00
ATOM     29  OG1 THR     4       1.765 -15.973   2.195  1.00  0.00
ATOM     30  C   THR     4       4.295 -14.132   2.760  1.00  0.00
ATOM     31  O   THR     4       5.085 -14.829   3.419  1.00  0.00
ATOM     32  N   ARG     5       3.961 -12.914   3.152  1.00  0.00
ATOM     33  CA  ARG     5       4.287 -12.516   4.528  1.00  0.00
ATOM     34  CB  ARG     5       3.064 -12.616   5.486  1.00  0.00
ATOM     35  CG  ARG     5       2.725 -14.071   5.943  1.00  0.00
ATOM     36  CD  ARG     5       1.408 -14.268   6.730  1.00  0.00
ATOM     37  NE  ARG     5       0.218 -13.913   5.890  1.00  0.00
ATOM     38  CZ  ARG     5      -0.924 -14.518   5.982  1.00  0.00
ATOM     39  C   ARG     5       4.846 -11.055   4.560  1.00  0.00
ATOM     40  O   ARG     5       4.441 -10.221   5.396  1.00  0.00
ATOM     41  N   GLY     6       5.779 -10.870   3.650  1.00  0.00
ATOM     42  CA  GLY     6       6.414  -9.587   3.465  1.00  0.00
ATOM     43  C   GLY     6       7.172  -9.549   2.168  1.00  0.00
ATOM     44  O   GLY     6       8.421  -9.586   2.202  1.00  0.00
ATOM     45  N   THR     7       6.456  -9.581   1.089  1.00  0.00
ATOM     46  CA  THR     7       7.007 -10.160  -0.142  1.00  0.00
ATOM     47  CB  THR     7       6.055  -9.732  -1.306  1.00  0.00
ATOM     48  CG2 THR     7       5.871  -8.174  -1.413  1.00  0.00
ATOM     49  OG1 THR     7       6.478 -10.242  -2.525  1.00  0.00
ATOM     50  C   THR     7       6.985 -11.680   0.066  1.00  0.00
ATOM     51  O   THR     7       6.261 -12.216   0.976  1.00  0.00
ATOM     52  N   PHE     8       7.598 -12.400  -0.850  1.00  0.00
ATOM     53  CA  PHE     8       7.384 -13.835  -1.124  1.00  0.00
ATOM     54  CB  PHE     8       8.624 -14.604  -0.637  1.00  0.00
ATOM     55  CG  PHE     8       8.357 -16.060  -0.416  1.00  0.00
ATOM     56  CD1 PHE     8       7.952 -16.467   0.873  1.00  0.00
ATOM     57  CE1 PHE     8       7.679 -17.909   1.081  1.00  0.00
ATOM     58  CZ  PHE     8       8.108 -18.796   0.093  1.00  0.00
ATOM     59  CE2 PHE     8       8.525 -18.380  -1.242  1.00  0.00
ATOM     60  CD2 PHE     8       8.643 -17.014  -1.448  1.00  0.00
ATOM     61  C   PHE     8       7.109 -14.115  -2.596  1.00  0.00
ATOM     62  O   PHE     8       7.692 -13.536  -3.487  1.00  0.00
ATOM     63  N   NHE     9       6.032 -14.866  -2.810  1.00  0.00
TER
END
