# Supplementary material for: In silico approaches for predicting the half-life of natural and modified peptides in blood
Source: PLoS One. 2018 Jun 1;13(6):e0196829. doi: 10.1371/journal.pone.0196829 (PMC5983457; doi:10.1371/journal.pone.0196829)
Supplement: S3 File — (ZIP) [file pone.0196829.s009.zip › 3may2018_261_pdb_files/2206.pdb]

ATOM      1  H   SER     1      -0.636  20.712 -27.342  1.00  0.00
ATOM      2  N   SER     1      -0.258  21.084 -28.174  1.00  0.00
ATOM      3  CA  SER     1       1.171  21.382 -28.161  1.00  0.00
ATOM      4  C   SER     1       1.989  20.125 -27.883  1.00  0.00
ATOM      5  O   SER     1       1.429  19.094 -27.519  1.00  0.00
ATOM      6  CB  SER     1       1.484  22.449 -27.110  1.00  0.00
ATOM      7  OG  SER     1       2.879  22.708 -27.079  1.00  0.00
ATOM      8  H   GLU     2       3.574  20.906 -28.791  1.00  0.00
ATOM      9  N   GLU     2       3.395  20.258 -28.069  1.00  0.00
ATOM     10  CA  GLU     2       4.516  19.621 -27.390  1.00  0.00
ATOM     11  C   GLU     2       4.716  19.841 -25.818  1.00  0.00
ATOM     12  O   GLU     2       5.300  18.994 -25.147  1.00  0.00
ATOM     13  CB  GLU     2       5.768  20.070 -28.148  1.00  0.00
ATOM     14  CG  GLU     2       5.795  19.507 -29.569  1.00  0.00
ATOM     15  CD  GLU     2       7.014  20.011 -30.334  1.00  0.00
ATOM     16  OE1 GLU     2       7.171  19.628 -31.496  1.00  0.00
ATOM     17  OE2 GLU     2       7.786  20.780 -29.748  1.00  0.00
ATOM     18  H   GLU     3       3.842  21.737 -26.057  1.00  0.00
ATOM     19  N   GLU     3       4.141  21.073 -25.391  1.00  0.00
ATOM     20  CA  GLU     3       3.991  21.356 -24.029  1.00  0.00
ATOM     21  C   GLU     3       3.163  20.410 -23.104  1.00  0.00
ATOM     22  O   GLU     3       3.615  20.062 -22.016  1.00  0.00
ATOM     23  CB  GLU     3       3.416  22.775 -23.982  1.00  0.00
ATOM     24  CG  GLU     3       4.430  23.807 -24.475  1.00  0.00
ATOM     25  CD  GLU     3       3.835  25.210 -24.458  1.00  0.00
ATOM     26  OE1 GLU     3       4.547  26.149 -24.823  1.00  0.00
ATOM     27  OE2 GLU     3       2.665  25.336 -24.077  1.00  0.00
ATOM     28  N   PRO     4       1.920  20.040 -23.663  1.00  0.00
ATOM     29  CA  PRO     4       0.908  19.593 -22.693  1.00  0.00
ATOM     30  C   PRO     4       1.287  18.171 -22.061  1.00  0.00
ATOM     31  O   PRO     4       0.500  17.602 -21.308  1.00  0.00
ATOM     32  CB  PRO     4      -0.380  19.508 -23.515  1.00  0.00
ATOM     33  CG  PRO     4      -0.221  20.532 -24.618  1.00  0.00
ATOM     34  CD  PRO     4       0.357  21.777 -23.966  1.00  0.00
ATOM     35  N   PRO     5       2.505  17.509 -22.313  1.00  0.00
ATOM     36  CA  PRO     5       2.942  16.353 -21.634  1.00  0.00
ATOM     37  C   PRO     5       3.097  16.627 -20.109  1.00  0.00
ATOM     38  O   PRO     5       2.943  15.714 -19.300  1.00  0.00
ATOM     39  CB  PRO     5       4.291  16.025 -22.277  1.00  0.00
ATOM     40  CG  PRO     5       4.191  16.533 -23.699  1.00  0.00
ATOM     41  CD  PRO     5       2.821  16.118 -24.207  1.00  0.00
ATOM     42  H   ILE     6       3.476  18.650 -20.472  1.00  0.00
ATOM     43  N   ILE     6       3.407  17.957 -19.773  1.00  0.00
ATOM     44  CA  ILE     6       3.617  18.308 -18.441  1.00  0.00
ATOM     45  C   ILE     6       2.342  18.097 -17.498  1.00  0.00
ATOM     46  O   ILE     6       2.478  17.616 -16.376  1.00  0.00
ATOM     47  CB  ILE     6       4.088  19.779 -18.378  1.00  0.00
ATOM     48  CG1 ILE     6       5.472  19.924 -19.020  1.00  0.00
ATOM     49  CG2 ILE     6       4.173  20.248 -16.924  1.00  0.00
ATOM     50  CD1 ILE     6       5.864  21.389 -19.184  1.00  0.00
ATOM     51  H   SER     7       1.314  18.908 -18.912  1.00  0.00
ATOM     52  N   SER     7       1.267  18.460 -18.034  1.00  0.00
ATOM     53  CA  SER     7      -0.096  18.233 -17.385  1.00  0.00
ATOM     54  C   SER     7      -0.405  16.817 -17.122  1.00  0.00
ATOM     55  O   SER     7      -0.917  16.486 -16.054  1.00  0.00
ATOM     56  CB  SER     7      -1.176  18.842 -18.281  1.00  0.00
ATOM     57  OG  SER     7      -1.252  18.130 -19.506  1.00  0.00
ATOM     58  H   LEU     8       0.334  16.335 -18.990  1.00  0.00
ATOM     59  N   LEU     8      -0.060  16.009 -18.146  1.00  0.00
ATOM     60  CA  LEU     8      -0.301  14.502 -17.962  1.00  0.00
ATOM     61  C   LEU     8       0.539  13.959 -16.871  1.00  0.00
ATOM     62  O   LEU     8       0.075  13.131 -16.090  1.00  0.00
ATOM     63  CB  LEU     8      -0.012  13.757 -19.267  1.00  0.00
ATOM     64  CG  LEU     8      -0.971  14.145 -20.398  1.00  0.00
ATOM     65  CD1 LEU     8      -0.547  13.473 -21.702  1.00  0.00
ATOM     66  CD2 LEU     8      -2.394  13.703 -20.060  1.00  0.00
ATOM     67  H   ASP     9       2.043  15.086 -17.500  1.00  0.00
ATOM     68  N   ASP     9       1.751  14.430 -16.823  1.00  0.00
ATOM     69  CA  ASP     9       2.656  14.025 -15.820  1.00  0.00
ATOM     70  C   ASP     9       2.206  14.328 -14.328  1.00  0.00
ATOM     71  O   ASP     9       2.326  13.465 -13.461  1.00  0.00
ATOM     72  CB  ASP     9       4.005  14.690 -16.107  1.00  0.00
ATOM     73  CG  ASP     9       4.680  14.073 -17.328  1.00  0.00
ATOM     74  OD1 ASP     9       5.641  14.669 -17.825  1.00  0.00
ATOM     75  OD2 ASP     9       3.929  12.788 -17.629  1.00  0.00
ATOM     76  H   LEU    10       1.775  16.084 -14.847  1.00  0.00
ATOM     77  N   LEU    10       1.723  15.466 -14.079  1.00  0.00
ATOM     78  CA  LEU    10       1.102  15.947 -12.785  1.00  0.00
ATOM     79  C   LEU    10      -0.122  15.200 -12.451  1.00  0.00
ATOM     80  O   LEU    10      -0.322  14.828 -11.296  1.00  0.00
ATOM     81  CB  LEU    10       0.793  17.443 -12.884  1.00  0.00
ATOM     82  CG  LEU    10       2.054  18.301 -13.033  1.00  0.00
ATOM     83  CD1 LEU    10       1.673  19.758 -13.288  1.00  0.00
ATOM     84  CD2 LEU    10       2.895  18.230 -11.759  1.00  0.00
ATOM     85  H   THR    11      -0.787  15.312 -14.351  1.00  0.00
ATOM     86  N   THR    11      -0.969  14.956 -13.448  1.00  0.00
ATOM     87  CA  THR    11      -2.226  14.122 -13.213  1.00  0.00
ATOM     88  C   THR    11      -1.882  12.786 -12.844  1.00  0.00
ATOM     89  O   THR    11      -2.518  12.206 -11.967  1.00  0.00
ATOM     90  CB  THR    11      -3.117  14.099 -14.470  1.00  0.00
ATOM     91  OG1 THR    11      -3.511  15.428 -14.785  1.00  0.00
ATOM     92  CG2 THR    11      -4.371  13.257 -14.247  1.00  0.00
ATOM     93  H   PHE    12      -0.413  12.702 -14.289  1.00  0.00
ATOM     94  N   PHE    12      -0.812  12.224 -13.523  1.00  0.00
ATOM     95  CA  PHE    12      -0.285  10.993 -13.140  1.00  0.00
ATOM     96  C   PHE    12       0.298  10.908 -11.795  1.00  0.00
ATOM     97  O   PHE    12       0.065   9.934 -11.084  1.00  0.00
ATOM     98  CB  PHE    12       0.763  10.606 -14.189  1.00  0.00
ATOM     99  CG  PHE    12       1.420   9.282 -13.874  1.00  0.00
ATOM    100  CD1 PHE    12       0.863   8.091 -14.335  1.00  0.00
ATOM    101  CD2 PHE    12       2.590   9.243 -13.119  1.00  0.00
ATOM    102  CE1 PHE    12       1.470   6.871 -14.043  1.00  0.00
ATOM    103  CE2 PHE    12       3.198   8.023 -12.827  1.00  0.00
ATOM    104  CZ  PHE    12       2.638   6.838 -13.289  1.00  0.00
ATOM    105  H   HIS    13       1.309  12.549 -11.920  1.00  0.00
ATOM    106  N   HIS    13       1.061  11.829 -11.292  1.00  0.00
ATOM    107  CA  HIS    13       1.559  11.877  -9.916  1.00  0.00
ATOM    108  C   HIS    13       0.398  11.884  -8.918  1.00  0.00
ATOM    109  O   HIS    13       0.452  11.191  -7.904  1.00  0.00
ATOM    110  CB  HIS    13       2.441  13.111  -9.706  1.00  0.00
ATOM    111  CG  HIS    13       2.975  13.228  -8.309  1.00  0.00
ATOM    112  ND1 HIS    13       4.033  12.479  -7.841  1.00  0.00
ATOM    113  CD2 HIS    13       2.585  14.019  -7.275  1.00  0.00
ATOM    114  CE1 HIS    13       4.268  12.807  -6.577  1.00  0.00
ATOM    115  NE2 HIS    13       3.401  13.742  -6.209  1.00  0.00
ATOM    116  H   LEU    14      -0.661  13.258 -10.020  1.00  0.00
ATOM    117  N   LEU    14      -0.691  12.687  -9.216  1.00  0.00
ATOM    118  CA  LEU    14      -1.895  12.705  -8.362  1.00  0.00
ATOM    119  C   LEU    14      -2.587  11.448  -8.318  1.00  0.00
ATOM    120  O   LEU    14      -3.015  11.017  -7.249  1.00  0.00
ATOM    121  CB  LEU    14      -2.837  13.805  -8.860  1.00  0.00
ATOM    122  CG  LEU    14      -2.260  15.213  -8.669  1.00  0.00
ATOM    123  CD1 LEU    14      -3.194  16.252  -9.284  1.00  0.00
ATOM    124  CD2 LEU    14      -2.098  15.519  -7.180  1.00  0.00
ATOM    125  H   LEU    15      -2.435  11.176 -10.431  1.00  0.00
ATOM    126  N   LEU    15      -2.715  10.782  -9.570  1.00  0.00
ATOM    127  CA  LEU    15      -3.261   9.510  -9.555  1.00  0.00
ATOM    128  C   LEU    15      -2.462   8.484  -8.779  1.00  0.00
ATOM    129  O   LEU    15      -3.038   7.670  -8.059  1.00  0.00
ATOM    130  CB  LEU    15      -3.439   9.049 -11.004  1.00  0.00
ATOM    131  CG  LEU    15      -4.486   9.871 -11.765  1.00  0.00
ATOM    132  CD1 LEU    15      -4.535   9.436 -13.228  1.00  0.00
ATOM    133  CD2 LEU    15      -5.869   9.668 -11.146  1.00  0.00
ATOM    134  H   ARG    16      -0.781   9.242  -9.565  1.00  0.00
ATOM    135  N   ARG    16      -1.185   8.577  -8.957  1.00  0.00
ATOM    136  CA  ARG    16      -0.311   7.657  -8.216  1.00  0.00
ATOM    137  C   ARG    16      -0.403   7.837  -6.803  1.00  0.00
ATOM    138  O   ARG    16      -0.449   6.860  -6.059  1.00  0.00
ATOM    139  CB  ARG    16       1.138   7.844  -8.675  1.00  0.00
ATOM    140  CG  ARG    16       2.078   6.848  -7.995  1.00  0.00
ATOM    141  CD  ARG    16       3.525   7.093  -8.420  1.00  0.00
ATOM    142  NE  ARG    16       3.975   8.411  -7.926  1.00  0.00
ATOM    143  CZ  ARG    16       4.414   8.590  -6.693  1.00  0.00
ATOM    144  NH1 ARG    16       4.806   9.782  -6.291  1.00  0.00
ATOM    145  NH2 ARG    16       4.460   7.571  -5.861  1.00  0.00
ATOM    146  H   GLU    17      -0.358   9.883  -6.853  1.00  0.00
ATOM    147  N   GLU    17      -0.451   9.117  -6.238  1.00  0.00
ATOM    148  CA  GLU    17      -0.625   9.356  -4.858  1.00  0.00
ATOM    149  C   GLU    17      -1.925   8.920  -4.454  1.00  0.00
ATOM    150  O   GLU    17      -2.064   8.282  -3.412  1.00  0.00
ATOM    151  CB  GLU    17      -0.442  10.840  -4.529  1.00  0.00
ATOM    152  CG  GLU    17       1.011  11.280  -4.713  1.00  0.00
ATOM    153  CD  GLU    17       1.916  10.622  -3.677  1.00  0.00
ATOM    154  OE1 GLU    17       2.992  10.153  -4.060  1.00  0.00
ATOM    155  OE2 GLU    17       1.525  10.592  -2.505  1.00  0.00
ATOM    156  H   VAL    18      -2.955   9.706  -6.069  1.00  0.00
ATOM    157  N   VAL    18      -3.018   9.202  -5.223  1.00  0.00
ATOM    158  CA  VAL    18      -4.257   8.755  -4.792  1.00  0.00
ATOM    159  C   VAL    18      -4.226   7.321  -4.738  1.00  0.00
ATOM    160  O   VAL    18      -4.652   6.732  -3.747  1.00  0.00
ATOM    161  CB  VAL    18      -5.401   9.226  -5.716  1.00  0.00
ATOM    162  CG1 VAL    18      -6.724   8.583  -5.302  1.00  0.00
ATOM    163  CG2 VAL    18      -5.556  10.744  -5.640  1.00  0.00
ATOM    164  H   LEU    19      -3.318   7.104  -6.531  1.00  0.00
ATOM    165  N   LEU    19      -3.717   6.602  -5.781  1.00  0.00
ATOM    166  CA  LEU    19      -3.736   5.221  -5.828  1.00  0.00
ATOM    167  C   LEU    19      -2.888   4.599  -4.825  1.00  0.00
ATOM    168  O   LEU    19      -3.307   3.649  -4.166  1.00  0.00
ATOM    169  CB  LEU    19      -3.315   4.765  -7.228  1.00  0.00
ATOM    170  CG  LEU    19      -4.402   5.003  -8.282  1.00  0.00
ATOM    171  CD1 LEU    19      -3.872   4.655  -9.672  1.00  0.00
ATOM    172  CD2 LEU    19      -5.622   4.130  -7.990  1.00  0.00
ATOM    173  H   GLU    20      -1.416   5.918  -5.194  1.00  0.00
ATOM    174  N   GLU    20      -1.647   5.119  -4.662  1.00  0.00
ATOM    175  CA  GLU    20      -0.682   4.574  -3.769  1.00  0.00
ATOM    176  C   GLU    20      -1.261   4.754  -2.382  1.00  0.00
ATOM    177  O   GLU    20      -1.240   3.824  -1.580  1.00  0.00
ATOM    178  CB  GLU    20       0.684   5.261  -3.863  1.00  0.00
ATOM    179  CG  GLU    20       1.718   4.575  -2.971  1.00  0.00
ATOM    180  CD  GLU    20       3.093   5.214  -3.137  1.00  0.00
ATOM    181  OE1 GLU    20       4.028   4.766  -2.468  1.00  0.00
ATOM    182  OE2 GLU    20       3.201   6.151  -3.937  1.00  0.00
ATOM    183  H   MET    21      -1.879   6.680  -2.732  1.00  0.00
ATOM    184  N   MET    21      -1.808   5.967  -2.053  1.00  0.00
ATOM    185  CA  MET    21      -2.306   6.226  -0.673  1.00  0.00
ATOM    186  C   MET    21      -3.550   5.300  -0.416  1.00  0.00
ATOM    187  O   MET    21      -3.671   4.713   0.657  1.00  0.00
ATOM    188  CB  MET    21      -2.696   7.693  -0.477  1.00  0.00
ATOM    189  CG  MET    21      -1.469   8.604  -0.482  1.00  0.00
ATOM    190  SD  MET    21      -1.936  10.345  -0.353  1.00  0.00
ATOM    191  CE  MET    21      -2.413  10.376   1.384  1.00  0.00
ATOM    192  H   ALA    22      -4.295   5.753  -2.394  1.00  0.00
ATOM    193  N   ALA    22      -4.417   5.265  -1.545  1.00  0.00
ATOM    194  CA  ALA    22      -5.536   4.441  -1.386  1.00  0.00
ATOM    195  C   ALA    22      -5.216   3.057  -1.249  1.00  0.00
ATOM    196  O   ALA    22      -5.818   2.363  -0.433  1.00  0.00
ATOM    197  CB  ALA    22      -6.468   4.652  -2.573  1.00  0.00
ATOM    198  H   ARG    23      -3.741   3.088  -2.700  1.00  0.00
ATOM    199  N   ARG    23      -4.191   2.488  -2.059  1.00  0.00
ATOM    200  CA  ARG    23      -3.803   1.162  -1.988  1.00  0.00
ATOM    201  C   ARG    23      -3.270   0.842  -0.684  1.00  0.00
ATOM    202  O   ARG    23      -3.566  -0.220  -0.141  1.00  0.00
ATOM    203  CB  ARG    23      -2.764   0.857  -3.070  1.00  0.00
ATOM    204  CG  ARG    23      -2.375  -0.621  -3.077  1.00  0.00
ATOM    205  CD  ARG    23      -1.423  -0.925  -4.233  1.00  0.00
ATOM    206  NE  ARG    23      -1.051  -2.355  -4.212  1.00  0.00
ATOM    207  CZ  ARG    23      -0.031  -2.809  -3.507  1.00  0.00
ATOM    208  NH1 ARG    23       0.267  -4.093  -3.517  1.00  0.00
ATOM    209  NH2 ARG    23       0.693  -1.975  -2.792  1.00  0.00
ATOM    210  H   ALA    24      -2.249   2.551  -0.617  1.00  0.00
ATOM    211  N   ALA    24      -2.472   1.730  -0.117  1.00  0.00
ATOM    212  CA  ALA    24      -1.923   1.538   1.203  1.00  0.00
ATOM    213  C   ALA    24      -2.868   1.459   2.271  1.00  0.00
ATOM    214  O   ALA    24      -2.733   0.612   3.152  1.00  0.00
ATOM    215  CB  ALA    24      -0.936   2.671   1.455  1.00  0.00
ATOM    216  H   GLU    25      -3.894   3.002   1.488  1.00  0.00
ATOM    217  N   GLU    25      -3.856   2.339   2.217  1.00  0.00
ATOM    218  CA  GLU    25      -4.877   2.335   3.207  1.00  0.00
ATOM    219  C   GLU    25      -5.628   0.987   3.149  1.00  0.00
ATOM    220  O   GLU    25      -5.944   0.412   4.188  1.00  0.00
ATOM    221  CB  GLU    25      -5.858   3.493   3.005  1.00  0.00
ATOM    222  CG  GLU    25      -6.962   3.482   4.062  1.00  0.00
ATOM    223  CD  GLU    25      -7.926   4.646   3.859  1.00  0.00
ATOM    224  OE1 GLU    25      -8.877   4.757   4.637  1.00  0.00
ATOM    225  OE2 GLU    25      -7.704   5.421   2.921  1.00  0.00
ATOM    226  H   GLN    26      -5.668   1.076   1.147  1.00  0.00
ATOM    227  N   GLN    26      -5.879   0.531   1.942  1.00  0.00
ATOM    228  CA  GLN    26      -6.472  -0.794   1.763  1.00  0.00
ATOM    229  C   GLN    26      -5.657  -1.882   2.241  1.00  0.00
ATOM    230  O   GLN    26      -6.167  -2.800   2.879  1.00  0.00
ATOM    231  CB  GLN    26      -6.789  -0.989   0.279  1.00  0.00
ATOM    232  CG  GLN    26      -7.890  -0.037  -0.190  1.00  0.00
ATOM    233  CD  GLN    26      -8.119  -0.162  -1.693  1.00  0.00
ATOM    234  NE2 GLN    26      -8.026   0.930  -2.422  1.00  0.00
ATOM    235  OE1 GLN    26      -8.382  -1.242  -2.201  1.00  0.00
ATOM    236  H   LEU    27      -4.029  -1.194   1.471  1.00  0.00
ATOM    237  N   LEU    27      -4.399  -1.921   2.026  1.00  0.00
ATOM    238  CA  LEU    27      -3.505  -2.948   2.541  1.00  0.00
ATOM    239  C   LEU    27      -3.460  -2.970   3.995  1.00  0.00
ATOM    240  O   LEU    27      -3.500  -4.041   4.597  1.00  0.00
ATOM    241  CB  LEU    27      -2.099  -2.728   1.976  1.00  0.00
ATOM    242  CG  LEU    27      -2.025  -2.951   0.461  1.00  0.00
ATOM    243  CD1 LEU    27      -0.629  -2.609  -0.054  1.00  0.00
ATOM    244  CD2 LEU    27      -2.328  -4.411   0.127  1.00  0.00
ATOM    245  H   ALA    28      -3.408  -0.866   4.076  1.00  0.00
ATOM    246  N   ALA    28      -3.376  -1.697   4.608  1.00  0.00
ATOM    247  CA  ALA    28      -3.251  -1.616   5.984  1.00  0.00
ATOM    248  C   ALA    28      -4.480  -2.240   6.605  1.00  0.00
ATOM    249  O   ALA    28      -4.364  -3.032   7.537  1.00  0.00
ATOM    250  CB  ALA    28      -3.097  -0.174   6.451  1.00  0.00
ATOM    251  H   GLN    29      -5.710  -1.265   5.344  1.00  0.00
ATOM    252  N   GLN    29      -5.670  -1.900   6.099  1.00  0.00
ATOM    253  CA  GLN    29      -6.943  -2.464   6.650  1.00  0.00
ATOM    254  C   GLN    29      -7.041  -3.927   6.493  1.00  0.00
ATOM    255  O   GLN    29      -7.425  -4.623   7.431  1.00  0.00
ATOM    256  CB  GLN    29      -8.134  -1.782   5.973  1.00  0.00
ATOM    257  CG  GLN    29      -8.248  -0.313   6.382  1.00  0.00
ATOM    258  CD  GLN    29      -9.400   0.371   5.654  1.00  0.00
ATOM    259  NE2 GLN    29      -9.131   1.456   4.959  1.00  0.00
ATOM    260  OE1 GLN    29     -10.537  -0.076   5.715  1.00  0.00
ATOM    261  H   GLN    30      -6.335  -3.828   4.563  1.00  0.00
ATOM    262  N   GLN    30      -6.676  -4.437   5.261  1.00  0.00
ATOM    263  CA  GLN    30      -6.780  -5.834   4.979  1.00  0.00
ATOM    264  C   GLN    30      -5.861  -6.606   5.796  1.00  0.00
ATOM    265  O   GLN    30      -6.221  -7.673   6.289  1.00  0.00
ATOM    266  CB  GLN    30      -6.512  -6.097   3.496  1.00  0.00
ATOM    267  CG  GLN    30      -7.616  -5.514   2.613  1.00  0.00
ATOM    268  CD  GLN    30      -7.260  -5.640   1.135  1.00  0.00
ATOM    269  NE2 GLN    30      -7.178  -4.535   0.426  1.00  0.00
ATOM    270  OE1 GLN    30      -7.058  -6.734   0.628  1.00  0.00
ATOM    271  H   ALA    31      -4.346  -5.150   5.520  1.00  0.00
ATOM    272  N   ALA    31      -4.588  -6.007   5.946  1.00  0.00
ATOM    273  CA  ALA    31      -3.656  -6.658   6.730  1.00  0.00
ATOM    274  C   ALA    31      -4.070  -6.779   8.114  1.00  0.00
ATOM    275  O   ALA    31      -3.919  -7.842   8.712  1.00  0.00
ATOM    276  CB  ALA    31      -2.324  -5.922   6.640  1.00  0.00
ATOM    277  H   HIS    32      -4.721  -4.870   8.168  1.00  0.00
ATOM    278  N   HIS    32      -4.621  -5.699   8.695  1.00  0.00
ATOM    279  CA  HIS    32      -5.086  -5.722  10.110  1.00  0.00
ATOM    280  C   HIS    32      -6.197  -6.738  10.234  1.00  0.00
ATOM    281  O   HIS    32      -6.225  -7.506  11.192  1.00  0.00
ATOM    282  CB  HIS    32      -5.578  -4.346  10.569  1.00  0.00
ATOM    283  CG  HIS    32      -4.506  -3.296  10.547  1.00  0.00
ATOM    284  ND1 HIS    32      -4.754  -1.959  10.774  1.00  0.00
ATOM    285  CD2 HIS    32      -3.170  -3.399  10.322  1.00  0.00
ATOM    286  CE1 HIS    32      -3.613  -1.288  10.688  1.00  0.00
ATOM    287  NE2 HIS    32      -2.634  -2.141  10.414  1.00  0.00
ATOM    288  H   SER    33      -7.082  -6.183   8.470  1.00  0.00
ATOM    289  N   SER    33      -7.171  -6.786   9.247  1.00  0.00
ATOM    290  CA  SER    33      -8.302  -7.688   9.318  1.00  0.00
ATOM    291  C   SER    33      -7.784  -9.134   9.249  1.00  0.00
ATOM    292  O   SER    33      -8.246  -9.990  10.000  1.00  0.00
ATOM    293  CB  SER    33      -9.296  -7.437   8.182  1.00  0.00
ATOM    294  OG  SER    33      -8.721  -7.815   6.940  1.00  0.00
ATOM    295  H   ASN    34      -6.448  -8.640   7.749  1.00  0.00
ATOM    296  N   ASN    34      -6.786  -9.379   8.310  1.00  0.00
ATOM    297  CA  ASN    34      -6.240 -10.683   8.146  1.00  0.00
ATOM    298  C   ASN    34      -5.523 -11.106   9.389  1.00  0.00
ATOM    299  O   ASN    34      -5.622 -12.261   9.795  1.00  0.00
ATOM    300  CB  ASN    34      -5.291 -10.734   6.945  1.00  0.00
ATOM    301  CG  ASN    34      -6.056 -10.621   5.631  1.00  0.00
ATOM    302  ND2 ASN    34      -5.367 -10.338   4.545  1.00  0.00
ATOM    303  OD1 ASN    34      -7.267 -10.789   5.590  1.00  0.00
ATOM    304  H   ARG    35      -4.719  -9.240   9.651  1.00  0.00
ATOM    305  N   ARG    35      -4.765 -10.145  10.044  1.00  0.00
ATOM    306  CA  ARG    35      -4.052 -10.419  11.269  1.00  0.00
ATOM    307  C   ARG    35      -4.924 -10.816  12.330  1.00  0.00
ATOM    308  O   ARG    35      -4.634 -11.775  13.041  1.00  0.00
ATOM    309  CB  ARG    35      -3.251  -9.182  11.684  1.00  0.00
ATOM    310  CG  ARG    35      -2.390  -9.456  12.917  1.00  0.00
ATOM    311  CD  ARG    35      -1.499  -8.255  13.232  1.00  0.00
ATOM    312  NE  ARG    35      -0.685  -8.537  14.433  1.00  0.00
ATOM    313  CZ  ARG    35      -0.991  -8.051  15.623  1.00  0.00
ATOM    314  NH1 ARG    35      -0.239  -8.327  16.670  1.00  0.00
ATOM    315  NH2 ARG    35      -2.054  -7.287  15.764  1.00  0.00
ATOM    316  H   LYS    36      -6.231  -9.261  11.817  1.00  0.00
ATOM    317  N   LYS    36      -6.057 -10.022  12.421  1.00  0.00
ATOM    318  CA  LYS    36      -7.041 -10.348  13.472  1.00  0.00
ATOM    319  C   LYS    36      -7.578 -11.651  13.229  1.00  0.00
ATOM    320  O   LYS    36      -7.709 -12.447  14.156  1.00  0.00
ATOM    321  CB  LYS    36      -8.169  -9.313  13.516  1.00  0.00
ATOM    322  CG  LYS    36      -7.662  -7.949  13.987  1.00  0.00
ATOM    323  CD  LYS    36      -8.800  -6.928  14.012  1.00  0.00
ATOM    324  CE  LYS    36      -8.295  -5.569  14.495  1.00  0.00
ATOM    325  NZ  LYS    36      -9.416  -4.593  14.525  1.00  0.00
ATOM    326  H   LEU    37      -7.864 -11.447  11.201  1.00  0.00
ATOM    327  N   LEU    37      -7.970 -12.088  11.944  1.00  0.00
ATOM    328  CA  LEU    37      -8.489 -13.368  11.680  1.00  0.00
ATOM    329  C   LEU    37      -7.511 -14.381  11.974  1.00  0.00
ATOM    330  O   LEU    37      -7.839 -15.396  12.583  1.00  0.00
ATOM    331  CB  LEU    37      -8.931 -13.475  10.218  1.00  0.00
ATOM    332  CG  LEU    37     -10.125 -12.571   9.891  1.00  0.00
ATOM    333  CD1 LEU    37     -10.429 -12.621   8.395  1.00  0.00
ATOM    334  CD2 LEU    37     -11.363 -13.033  10.658  1.00  0.00
ATOM    335  H   MET    38      -5.946 -13.344  11.093  1.00  0.00
ATOM    336  N   MET    38      -6.165 -14.187  11.557  1.00  0.00
ATOM    337  CA  MET    38      -5.153 -15.128  11.778  1.00  0.00
ATOM    338  C   MET    38      -4.893 -15.292  13.259  1.00  0.00
ATOM    339  O   MET    38      -4.697 -16.410  13.730  1.00  0.00
ATOM    340  CB  MET    38      -3.865 -14.709  11.065  1.00  0.00
ATOM    341  CG  MET    38      -4.007 -14.815   9.547  1.00  0.00
ATOM    342  SD  MET    38      -2.524 -14.225   8.700  1.00  0.00
ATOM    343  CE  MET    38      -1.427 -15.607   9.067  1.00  0.00
ATOM    344  H   GLU    39      -5.077 -13.222  13.568  1.00  0.00
ATOM    345  N   GLU    39      -4.909 -14.100  13.987  1.00  0.00
ATOM    346  CA  GLU    39      -4.683 -14.167  15.347  1.00  0.00
ATOM    347  C   GLU    39      -5.723 -14.942  15.962  1.00  0.00
ATOM    348  O   GLU    39      -5.444 -15.773  16.824  1.00  0.00
ATOM    349  CB  GLU    39      -4.628 -12.770  15.972  1.00  0.00
ATOM    350  CG  GLU    39      -3.374 -12.011  15.537  1.00  0.00
ATOM    351  CD  GLU    39      -3.361 -10.601  16.116  1.00  0.00
ATOM    352  OE1 GLU    39      -2.271 -10.104  16.413  1.00  0.00
ATOM    353  OE2 GLU    39      -4.446 -10.025  16.259  1.00  0.00
ATOM    354  H   ILE    40      -7.225 -14.004  14.811  1.00  0.00
ATOM    355  N   ILE    40      -7.048 -14.683  15.504  1.00  0.00
ATOM    356  CA  ILE    40      -8.110 -15.401  16.040  1.00  0.00
ATOM    357  C   ILE    40      -7.985 -16.919  15.740  1.00  0.00
ATOM    358  O   ILE    40      -8.151 -17.741  16.638  1.00  0.00
ATOM    359  CB  ILE    40      -9.452 -14.861  15.498  1.00  0.00
ATOM    360  CG1 ILE    40      -9.760 -13.487  16.104  1.00  0.00
ATOM    361  CG2 ILE    40     -10.593 -15.816  15.853  1.00  0.00
ATOM    362  CD1 ILE    40     -10.951 -12.824  15.421  1.00  0.00
ATOM    363  H   ILE    41      -7.514 -16.639  13.847  1.00  0.00
ATOM    364  N   ILE    41      -7.694 -17.332  14.526  1.00  0.00
ATOM    365  CA  ILE    41      -7.620 -18.790  14.131  1.00  0.00
ATOM    366  C   ILE    41      -6.947 -19.051  12.724  1.00  0.00
ATOM    367  O   ILE    41      -6.535 -18.088  12.054  1.00  0.00
ATOM    368  CB  ILE    41      -9.045 -19.388  14.158  1.00  0.00
ATOM    369  CG1 ILE    41      -8.992 -20.905  13.945  1.00  0.00
ATOM    370  CG2 ILE    41      -9.902 -18.771  13.051  1.00  0.00
ATOM    371  CD1 ILE    41     -10.348 -21.556  14.197  1.00  0.00
TER
