# Supplementary material for: In silico approaches for predicting the half-life of natural and modified peptides in blood
Source: PLoS One. 2018 Jun 1;13(6):e0196829. doi: 10.1371/journal.pone.0196829 (PMC5983457; doi:10.1371/journal.pone.0196829)
Supplement: S3 File — (ZIP) [file pone.0196829.s009.zip › 3may2018_261_pdb_files/2215.pdb]

PFRMAT TS
TARGET d2215
AUTHOR Raghava-GPS-serv
METHOD PEPSTR
MODEL  1  REFINED
PARENT N/A
ATOM      1  C   ACE     1     -13.372  -4.810   7.141  1.00  0.00
ATOM      2  O   ACE     1     -12.501  -4.272   6.451  1.00  0.00
ATOM      3  N   TRP     2     -13.208  -5.906   7.907  1.00  0.00
ATOM      4  CA  TRP     2     -11.993  -6.784   7.941  1.00  0.00
ATOM      5  CB  TRP     2     -11.795  -7.273   9.343  1.00  0.00
ATOM      6  CG  TRP     2     -10.403  -7.736   9.704  1.00  0.00
ATOM      7  CD1 TRP     2      -9.994  -9.027   9.886  1.00  0.00
ATOM      8  NE1 TRP     2      -8.705  -9.076  10.230  1.00  0.00
ATOM      9  CE2 TRP     2      -8.221  -7.750  10.494  1.00  0.00
ATOM     10  CZ2 TRP     2      -6.960  -7.230  10.854  1.00  0.00
ATOM     11  CZ3 TRP     2      -7.935  -5.040  10.948  1.00  0.00
ATOM     12  CE3 TRP     2      -9.184  -5.541  10.496  1.00  0.00
ATOM     13  CD2 TRP     2      -9.336  -6.909  10.223  1.00  0.00
ATOM     14  C   TRP     2     -12.070  -7.918   6.907  1.00  0.00
ATOM     15  O   TRP     2     -13.058  -7.995   6.193  1.00  0.00
ATOM     16  N   GLN     3     -11.010  -8.735   6.908  1.00  0.00
ATOM     17  CA  GLN     3     -10.860  -9.933   6.092  1.00  0.00
ATOM     18  CB  GLN     3      -9.439  -9.862   5.501  1.00  0.00
ATOM     19  CG  GLN     3      -9.295  -8.902   4.345  1.00  0.00
ATOM     20  CD  GLN     3      -7.934  -9.149   3.702  1.00  0.00
ATOM     21  OE1 GLN     3      -7.029  -8.357   3.828  1.00  0.00
ATOM     22  NE2 GLN     3      -7.691 -10.277   3.003  1.00  0.00
ATOM     23  C   GLN     3     -11.259 -11.274   6.642  1.00  0.00
ATOM     24  O   GLN     3     -11.449 -11.434   7.883  1.00  0.00
ATOM     25  N   GLU     4     -11.284 -12.289   5.724  1.00  0.00
ATOM     26  CA  GLU     4     -11.105 -13.747   6.064  1.00  0.00
ATOM     27  CB  GLU     4     -11.301 -14.646   4.820  1.00  0.00
ATOM     28  CG  GLU     4     -10.167 -14.554   3.805  1.00  0.00
ATOM     29  CD  GLU     4      -9.639 -13.138   3.286  1.00  0.00
ATOM     30  OE1 GLU     4      -8.415 -12.929   3.429  1.00  0.00
ATOM     31  OE2 GLU     4     -10.408 -12.128   3.106  1.00  0.00
ATOM     32  C   GLU     4      -9.736 -14.091   6.745  1.00  0.00
ATOM     33  O   GLU     4      -9.592 -15.109   7.403  1.00  0.00
ATOM     34  N   TRP     5      -8.745 -13.214   6.568  1.00  0.00
ATOM     35  CA  TRP     5      -7.480 -13.261   7.302  1.00  0.00
ATOM     36  CB  TRP     5      -6.414 -12.749   6.328  1.00  0.00
ATOM     37  CG  TRP     5      -5.040 -12.788   6.889  1.00  0.00
ATOM     38  CD1 TRP     5      -4.372 -11.707   7.309  1.00  0.00
ATOM     39  NE1 TRP     5      -3.156 -12.079   7.820  1.00  0.00
ATOM     40  CE2 TRP     5      -2.912 -13.443   7.606  1.00  0.00
ATOM     41  CZ2 TRP     5      -1.797 -14.207   7.813  1.00  0.00
ATOM     42  CZ3 TRP     5      -3.050 -16.077   6.766  1.00  0.00
ATOM     43  CE3 TRP     5      -4.136 -15.244   6.543  1.00  0.00
ATOM     44  CD2 TRP     5      -4.080 -13.894   6.984  1.00  0.00
ATOM     45  C   TRP     5      -7.594 -12.558   8.688  1.00  0.00
ATOM     46  O   TRP     5      -7.296 -11.380   8.844  1.00  0.00
ATOM     47  N   GLU     6      -8.222 -13.424   9.587  1.00  0.00
ATOM     48  CA  GLU     6      -8.324 -13.146  11.084  1.00  0.00
ATOM     49  CB  GLU     6      -9.261 -14.243  11.669  1.00  0.00
ATOM     50  CG  GLU     6      -9.568 -13.905  13.141  1.00  0.00
ATOM     51  CD  GLU     6     -10.097 -12.455  13.379  1.00  0.00
ATOM     52  OE1 GLU     6     -11.302 -12.128  13.457  1.00  0.00
ATOM     53  OE2 GLU     6      -9.196 -11.634  13.607  1.00  0.00
ATOM     54  C   GLU     6      -6.982 -12.984  11.806  1.00  0.00
ATOM     55  O   GLU     6      -6.139 -13.857  11.819  1.00  0.00
ATOM     56  N   GLN     7      -6.756 -11.859  12.392  1.00  0.00
ATOM     57  CA  GLN     7      -5.572 -11.364  13.184  1.00  0.00
ATOM     58  CB  GLN     7      -4.751 -10.465  12.291  1.00  0.00
ATOM     59  CG  GLN     7      -4.191 -11.067  10.974  1.00  0.00
ATOM     60  CD  GLN     7      -3.165 -12.216  11.067  1.00  0.00
ATOM     61  OE1 GLN     7      -1.961 -11.903  10.916  1.00  0.00
ATOM     62  NE2 GLN     7      -3.504 -13.430  11.357  1.00  0.00
ATOM     63  C   GLN     7      -5.961 -10.572  14.486  1.00  0.00
ATOM     64  O   GLN     7      -5.068 -10.426  15.286  1.00  0.00
ATOM     65  N   LYS     8      -7.178 -10.102  14.744  1.00  0.00
ATOM     66  CA  LYS     8      -7.547  -9.391  15.988  1.00  0.00
ATOM     67  CB  LYS     8      -8.558  -8.170  15.768  1.00  0.00
ATOM     68  CG  LYS     8      -9.947  -8.360  15.139  1.00  0.00
ATOM     69  CD  LYS     8      -9.915  -8.365  13.618  1.00  0.00
ATOM     70  CE  LYS     8     -11.305  -8.514  12.929  1.00  0.00
ATOM     71  NZ  LYS     8     -12.191  -9.551  13.485  1.00  0.00
ATOM     72  C   LYS     8      -8.095 -10.328  17.020  1.00  0.00
ATOM     73  O   LYS     8      -8.073  -9.927  18.165  1.00  0.00
ATOM     74  N   ILE     9      -8.673 -11.465  16.650  1.00  0.00
ATOM     75  CA  ILE     9      -9.100 -12.661  17.482  1.00  0.00
ATOM     76  CB  ILE     9      -7.843 -13.524  17.746  1.00  0.00
ATOM     77  CG2 ILE     9      -7.276 -13.987  16.386  1.00  0.00
ATOM     78  CG1 ILE     9      -6.850 -12.905  18.722  1.00  0.00
ATOM     79  CD1 ILE     9      -5.702 -13.828  19.233  1.00  0.00
ATOM     80  C   ILE     9      -9.928 -12.208  18.672  1.00  0.00
ATOM     81  O   ILE     9      -9.951 -12.963  19.637  1.00  0.00
ATOM     82  N   THR    10     -10.608 -11.080  18.725  1.00  0.00
ATOM     83  CA  THR    10     -11.337 -10.448  19.780  1.00  0.00
ATOM     84  CB  THR    10     -10.474  -9.541  20.618  1.00  0.00
ATOM     85  CG2 THR    10      -9.471 -10.278  21.584  1.00  0.00
ATOM     86  OG1 THR    10      -9.758  -8.629  19.892  1.00  0.00
ATOM     87  C   THR    10     -12.556  -9.742  19.148  1.00  0.00
ATOM     88  O   THR    10     -13.627 -10.388  19.133  1.00  0.00
ATOM     89  N   ALA    11     -12.506  -8.488  18.727  1.00  0.00
ATOM     90  CA  ALA    11     -13.579  -7.736  18.011  1.00  0.00
ATOM     91  CB  ALA    11     -12.979  -6.430  17.432  1.00  0.00
ATOM     92  C   ALA    11     -14.047  -8.557  16.791  1.00  0.00
ATOM     93  O   ALA    11     -13.254  -9.290  16.153  1.00  0.00
ATOM     94  N   LEU    12     -15.330  -8.423  16.496  1.00  0.00
ATOM     95  CA  LEU    12     -15.946  -8.864  15.229  1.00  0.00
ATOM     96  CB  LEU    12     -17.229  -9.759  15.382  1.00  0.00
ATOM     97  CG  LEU    12     -17.007 -11.110  16.033  1.00  0.00
ATOM     98  CD1 LEU    12     -18.328 -11.885  16.176  1.00  0.00
ATOM     99  CD2 LEU    12     -15.982 -11.992  15.263  1.00  0.00
ATOM    100  C   LEU    12     -16.319  -7.586  14.343  1.00  0.00
ATOM    101  O   LEU    12     -17.014  -6.684  14.797  1.00  0.00
ATOM    102  N   LEU    13     -15.808  -7.561  13.103  1.00  0.00
ATOM    103  CA  LEU    13     -15.707  -6.350  12.196  1.00  0.00
ATOM    104  CB  LEU    13     -14.325  -5.782  12.245  1.00  0.00
ATOM    105  CG  LEU    13     -14.001  -5.222  13.631  1.00  0.00
ATOM    106  CD1 LEU    13     -12.503  -4.933  13.837  1.00  0.00
ATOM    107  CD2 LEU    13     -14.579  -3.784  13.797  1.00  0.00
ATOM    108  C   LEU    13     -16.055  -6.611  10.686  1.00  0.00
ATOM    109  O   LEU    13     -15.815  -5.779   9.706  1.00  0.00
ATOM    110  N   GLU    14     -16.699  -7.763  10.565  1.00  0.00
ATOM    111  CA  GLU    14     -17.052  -8.422   9.277  1.00  0.00
ATOM    112  CB  GLU    14     -15.749  -9.102   8.747  1.00  0.00
ATOM    113  CG  GLU    14     -15.106 -10.189   9.656  1.00  0.00
ATOM    114  CD  GLU    14     -14.922  -9.833  11.115  1.00  0.00
ATOM    115  OE1 GLU    14     -13.943  -9.150  11.462  1.00  0.00
ATOM    116  OE2 GLU    14     -15.791 -10.159  11.964  1.00  0.00
ATOM    117  C   GLU    14     -18.239  -9.337   9.423  1.00  0.00
ATOM    118  O   GLU    14     -19.161  -9.320   8.617  1.00  0.00
ATOM    119  N   GLN    15     -18.207 -10.336  10.359  1.00  0.00
ATOM    120  CA  GLN    15     -19.063 -11.491  10.401  1.00  0.00
ATOM    121  CB  GLN    15     -18.505 -12.442  11.518  1.00  0.00
ATOM    122  CG  GLN    15     -19.270 -13.713  11.826  1.00  0.00
ATOM    123  CD  GLN    15     -19.311 -14.699  10.692  1.00  0.00
ATOM    124  OE1 GLN    15     -18.645 -15.736  10.602  1.00  0.00
ATOM    125  NE2 GLN    15     -20.284 -14.521   9.807  1.00  0.00
ATOM    126  C   GLN    15     -20.537 -11.094  10.632  1.00  0.00
ATOM    127  O   GLN    15     -21.380 -11.941  10.423  1.00  0.00
ATOM    128  N   ALA    16     -20.791  -9.860  11.154  1.00  0.00
ATOM    129  CA  ALA    16     -22.138  -9.398  11.601  1.00  0.00
ATOM    130  CB  ALA    16     -22.234  -9.469  13.124  1.00  0.00
ATOM    131  C   ALA    16     -22.679  -8.107  11.017  1.00  0.00
ATOM    132  O   ALA    16     -23.589  -7.530  11.602  1.00  0.00
ATOM    133  N   GLN    17     -22.239  -7.741   9.808  1.00  0.00
ATOM    134  CA  GLN    17     -22.757  -6.561   9.127  1.00  0.00
ATOM    135  CB  GLN    17     -21.865  -6.013   8.061  1.00  0.00
ATOM    136  CG  GLN    17     -20.523  -5.756   8.732  1.00  0.00
ATOM    137  CD  GLN    17     -19.540  -5.169   7.691  1.00  0.00
ATOM    138  OE1 GLN    17     -19.789  -4.704   6.572  1.00  0.00
ATOM    139  NE2 GLN    17     -18.325  -4.920   8.108  1.00  0.00
ATOM    140  C   GLN    17     -24.211  -6.794   8.592  1.00  0.00
ATOM    141  O   GLN    17     -24.476  -7.714   7.859  1.00  0.00
ATOM    142  N   ILE    18     -25.173  -5.932   8.864  1.00  0.00
ATOM    143  CA  ILE    18     -26.593  -6.207   8.868  1.00  0.00
ATOM    144  CB  ILE    18     -26.972  -7.096  10.072  1.00  0.00
ATOM    145  CG2 ILE    18     -27.059  -6.151  11.293  1.00  0.00
ATOM    146  CG1 ILE    18     -28.194  -7.859   9.735  1.00  0.00
ATOM    147  CD1 ILE    18     -28.508  -9.028  10.672  1.00  0.00
ATOM    148  C   ILE    18     -27.490  -4.996   8.570  1.00  0.00
ATOM    149  O   ILE    18     -28.730  -5.114   8.573  1.00  0.00
ATOM    150  N   GLN    19     -26.970  -3.847   8.075  1.00  0.00
ATOM    151  CA  GLN    19     -27.686  -2.657   7.497  1.00  0.00
ATOM    152  CB  GLN    19     -28.503  -2.968   6.227  1.00  0.00
ATOM    153  CG  GLN    19     -28.281  -1.828   5.169  1.00  0.00
ATOM    154  CD  GLN    19     -29.081  -0.545   5.486  1.00  0.00
ATOM    155  OE1 GLN    19     -30.273  -0.312   5.295  1.00  0.00
ATOM    156  NE2 GLN    19     -28.424   0.452   6.071  1.00  0.00
ATOM    157  C   GLN    19     -28.541  -1.923   8.544  1.00  0.00
ATOM    158  O   GLN    19     -29.614  -1.381   8.289  1.00  0.00
ATOM    159  N   GLN    20     -28.134  -1.891   9.843  1.00  0.00
ATOM    160  CA  GLN    20     -28.833  -1.180  10.985  1.00  0.00
ATOM    161  CB  GLN    20     -29.400  -2.219  11.926  1.00  0.00
ATOM    162  CG  GLN    20     -30.047  -3.440  11.256  1.00  0.00
ATOM    163  CD  GLN    20     -31.258  -3.087  10.326  1.00  0.00
ATOM    164  OE1 GLN    20     -31.963  -2.091  10.507  1.00  0.00
ATOM    165  NE2 GLN    20     -31.482  -3.840   9.207  1.00  0.00
ATOM    166  C   GLN    20     -27.954  -0.143  11.665  1.00  0.00
ATOM    167  O   GLN    20     -28.064   0.012  12.909  1.00  0.00
ATOM    168  N   GLU    21     -27.257   0.600  10.903  1.00  0.00
ATOM    169  CA  GLU    21     -26.460   1.709  11.492  1.00  0.00
ATOM    170  CB  GLU    21     -25.423   2.223  10.466  1.00  0.00
ATOM    171  CG  GLU    21     -26.074   2.673   9.175  1.00  0.00
ATOM    172  CD  GLU    21     -25.561   1.769   7.915  1.00  0.00
ATOM    173  OE1 GLU    21     -26.345   0.808   7.640  1.00  0.00
ATOM    174  OE2 GLU    21     -24.436   1.962   7.390  1.00  0.00
ATOM    175  C   GLU    21     -27.312   2.868  12.034  1.00  0.00
ATOM    176  O   GLU    21     -26.845   3.910  12.481  1.00  0.00
ATOM    177  N   LYS    22     -28.644   2.751  12.008  1.00  0.00
ATOM    178  CA  LYS    22     -29.495   3.518  12.912  1.00  0.00
ATOM    179  CB  LYS    22     -31.026   3.164  12.779  1.00  0.00
ATOM    180  CG  LYS    22     -31.644   3.167  11.363  1.00  0.00
ATOM    181  CD  LYS    22     -31.525   1.832  10.632  1.00  0.00
ATOM    182  CE  LYS    22     -32.297   1.703   9.362  1.00  0.00
ATOM    183  NZ  LYS    22     -32.095   0.317   8.818  1.00  0.00
ATOM    184  C   LYS    22     -29.174   3.405  14.413  1.00  0.00
ATOM    185  O   LYS    22     -29.557   4.270  15.232  1.00  0.00
ATOM    186  N   ASN    23     -28.402   2.362  14.760  1.00  0.00
ATOM    187  CA  ASN    23     -28.016   2.000  16.100  1.00  0.00
ATOM    188  CB  ASN    23     -28.693   0.668  16.497  1.00  0.00
ATOM    189  CG  ASN    23     -28.161   0.170  17.774  1.00  0.00
ATOM    190  OD1 ASN    23     -28.483   0.621  18.849  1.00  0.00
ATOM    191  ND2 ASN    23     -27.279  -0.803  17.685  1.00  0.00
ATOM    192  C   ASN    23     -26.492   1.925  16.183  1.00  0.00
ATOM    193  O   ASN    23     -25.820   1.373  15.310  1.00  0.00
ATOM    194  N   GLU    24     -25.961   2.590  17.228  1.00  0.00
ATOM    195  CA  GLU    24     -24.504   2.767  17.388  1.00  0.00
ATOM    196  CB  GLU    24     -24.238   3.450  18.771  1.00  0.00
ATOM    197  CG  GLU    24     -22.818   3.428  19.300  1.00  0.00
ATOM    198  CD  GLU    24     -22.366   2.027  19.834  1.00  0.00
ATOM    199  OE1 GLU    24     -21.330   1.470  19.478  1.00  0.00
ATOM    200  OE2 GLU    24     -23.205   1.486  20.564  1.00  0.00
ATOM    201  C   GLU    24     -23.637   1.485  17.224  1.00  0.00
ATOM    202  O   GLU    24     -22.717   1.447  16.395  1.00  0.00
ATOM    203  N   TYR    25     -24.040   0.514  18.014  1.00  0.00
ATOM    204  CA  TYR    25     -23.256  -0.733  17.992  1.00  0.00
ATOM    205  CB  TYR    25     -23.380  -1.559  19.307  1.00  0.00
ATOM    206  CG  TYR    25     -24.793  -2.084  19.463  1.00  0.00
ATOM    207  CD1 TYR    25     -25.300  -3.310  18.925  1.00  0.00
ATOM    208  CE1 TYR    25     -26.618  -3.688  19.159  1.00  0.00
ATOM    209  CZ  TYR    25     -27.402  -2.853  19.974  1.00  0.00
ATOM    210  CE2 TYR    25     -26.873  -1.693  20.521  1.00  0.00
ATOM    211  CD2 TYR    25     -25.595  -1.259  20.258  1.00  0.00
ATOM    212  C   TYR    25     -23.400  -1.577  16.725  1.00  0.00
ATOM    213  O   TYR    25     -22.737  -2.635  16.576  1.00  0.00
ATOM    214  N   GLU    26     -24.013  -1.034  15.704  1.00  0.00
ATOM    215  CA  GLU    26     -23.926  -1.680  14.323  1.00  0.00
ATOM    216  CB  GLU    26     -25.261  -1.673  13.571  1.00  0.00
ATOM    217  CG  GLU    26     -25.377  -2.729  12.399  1.00  0.00
ATOM    218  CD  GLU    26     -25.068  -2.268  10.986  1.00  0.00
ATOM    219  OE1 GLU    26     -25.101  -3.227  10.109  1.00  0.00
ATOM    220  OE2 GLU    26     -24.957  -1.037  10.759  1.00  0.00
ATOM    221  C   GLU    26     -22.731  -1.265  13.481  1.00  0.00
ATOM    222  O   GLU    26     -22.397  -1.942  12.511  1.00  0.00
ATOM    223  N   LEU    27     -21.926  -0.263  13.909  1.00  0.00
ATOM    224  CA  LEU    27     -20.713   0.252  13.279  1.00  0.00
ATOM    225  CB  LEU    27     -20.282   1.507  13.996  1.00  0.00
ATOM    226  CG  LEU    27     -21.193   2.777  13.803  1.00  0.00
ATOM    227  CD1 LEU    27     -20.533   3.860  14.651  1.00  0.00
ATOM    228  CD2 LEU    27     -21.508   3.231  12.374  1.00  0.00
ATOM    229  C   LEU    27     -19.553  -0.782  13.302  1.00  0.00
ATOM    230  O   LEU    27     -18.578  -0.486  12.620  1.00  0.00
ATOM    231  N   GLN    28     -19.758  -2.008  13.793  1.00  0.00
ATOM    232  CA  GLN    28     -18.965  -3.149  13.347  1.00  0.00
ATOM    233  CB  GLN    28     -19.379  -4.391  14.219  1.00  0.00
ATOM    234  CG  GLN    28     -20.879  -4.713  14.201  1.00  0.00
ATOM    235  CD  GLN    28     -21.352  -5.381  12.875  1.00  0.00
ATOM    236  OE1 GLN    28     -20.598  -6.091  12.228  1.00  0.00
ATOM    237  NE2 GLN    28     -22.584  -5.182  12.458  1.00  0.00
ATOM    238  C   GLN    28     -19.067  -3.335  11.803  1.00  0.00
ATOM    239  O   GLN    28     -18.197  -3.904  11.098  1.00  0.00
ATOM    240  N   LYS    29     -20.226  -2.952  11.267  1.00  0.00
ATOM    241  CA  LYS    29     -20.398  -2.337   9.910  1.00  0.00
ATOM    242  CB  LYS    29     -21.900  -1.964   9.660  1.00  0.00
ATOM    243  CG  LYS    29     -22.097  -1.687   8.191  1.00  0.00
ATOM    244  CD  LYS    29     -23.585  -1.424   7.860  1.00  0.00
ATOM    245  CE  LYS    29     -23.681  -1.160   6.348  1.00  0.00
ATOM    246  NZ  LYS    29     -23.149   0.176   5.993  1.00  0.00
ATOM    247  C   LYS    29     -19.360  -1.161   9.771  1.00  0.00
ATOM    248  O   LYS    29     -19.805   0.015   9.736  1.00  0.00
ATOM    249  N   LEU    30     -18.071  -1.445   9.734  1.00  0.00
ATOM    250  CA  LEU    30     -16.929  -0.393   9.852  1.00  0.00
ATOM    251  CB  LEU    30     -15.683  -1.269  10.021  1.00  0.00
ATOM    252  CG  LEU    30     -14.449  -0.342  10.323  1.00  0.00
ATOM    253  CD1 LEU    30     -14.548   0.353  11.708  1.00  0.00
ATOM    254  CD2 LEU    30     -13.303  -1.310  10.475  1.00  0.00
ATOM    255  C   LEU    30     -16.850   0.710   8.699  1.00  0.00
ATOM    256  O   LEU    30     -15.958   1.529   8.754  1.00  0.00
ATOM    257  N   ASP    31     -17.848   0.814   7.797  1.00  0.00
ATOM    258  CA  ASP    31     -17.627   1.475   6.484  1.00  0.00
ATOM    259  CB  ASP    31     -18.444   0.821   5.366  1.00  0.00
ATOM    260  CG  ASP    31     -19.951   0.906   5.547  1.00  0.00
ATOM    261  OD1 ASP    31     -20.441   0.894   6.729  1.00  0.00
ATOM    262  OD2 ASP    31     -20.749   0.894   4.567  1.00  0.00
ATOM    263  C   ASP    31     -17.980   2.995   6.704  1.00  0.00
ATOM    264  O   ASP    31     -18.436   3.584   5.732  1.00  0.00
ATOM    265  N   LYS    32     -17.769   3.568   7.854  1.00  0.00
ATOM    266  CA  LYS    32     -17.975   4.964   8.165  1.00  0.00
ATOM    267  CB  LYS    32     -19.275   5.399   8.953  1.00  0.00
ATOM    268  CG  LYS    32     -20.529   5.310   8.172  1.00  0.00
ATOM    269  CD  LYS    32     -21.133   3.950   7.795  1.00  0.00
ATOM    270  CE  LYS    32     -21.395   3.197   9.067  1.00  0.00
ATOM    271  NZ  LYS    32     -22.038   1.906   8.828  1.00  0.00
ATOM    272  C   LYS    32     -16.707   5.308   8.990  1.00  0.00
ATOM    273  O   LYS    32     -16.735   6.302   9.731  1.00  0.00
ATOM    274  N   TRP    33     -15.561   4.622   8.938  1.00  0.00
ATOM    275  CA  TRP    33     -14.318   4.903   9.613  1.00  0.00
ATOM    276  CB  TRP    33     -13.368   3.698   9.673  1.00  0.00
ATOM    277  CG  TRP    33     -12.395   3.655  10.855  1.00  0.00
ATOM    278  CD1 TRP    33     -12.764   3.351  12.048  1.00  0.00
ATOM    279  NE1 TRP    33     -11.620   3.371  12.926  1.00  0.00
ATOM    280  CE2 TRP    33     -10.440   3.626  12.251  1.00  0.00
ATOM    281  CZ2 TRP    33      -9.119   3.607  12.674  1.00  0.00
ATOM    282  CZ3 TRP    33      -8.445   3.926  10.275  1.00  0.00
ATOM    283  CE3 TRP    33      -9.866   3.999   9.970  1.00  0.00
ATOM    284  CD2 TRP    33     -10.905   3.845  10.892  1.00  0.00
ATOM    285  C   TRP    33     -13.615   6.086   8.990  1.00  0.00
ATOM    286  O   TRP    33     -12.409   5.972   8.772  1.00  0.00
ATOM    287  N   ALA    34     -14.315   7.202   8.915  1.00  0.00
ATOM    288  CA  ALA    34     -13.678   8.543   9.060  1.00  0.00
ATOM    289  CB  ALA    34     -14.315   9.401   7.975  1.00  0.00
ATOM    290  C   ALA    34     -13.785   9.110  10.539  1.00  0.00
ATOM    291  O   ALA    34     -13.493  10.240  10.868  1.00  0.00
ATOM    292  N   SER    35     -14.285   8.250  11.457  1.00  0.00
ATOM    293  CA  SER    35     -14.055   8.452  12.942  1.00  0.00
ATOM    294  CB  SER    35     -15.244   9.190  13.550  1.00  0.00
ATOM    295  OG  SER    35     -15.327  10.587  13.186  1.00  0.00
ATOM    296  C   SER    35     -14.053   7.128  13.701  1.00  0.00
ATOM    297  O   SER    35     -14.526   6.136  13.161  1.00  0.00
ATOM    298  N   LEU    36     -13.535   7.121  14.927  1.00  0.00
ATOM    299  CA  LEU    36     -13.266   5.925  15.608  1.00  0.00
ATOM    300  CB  LEU    36     -12.353   6.079  16.885  1.00  0.00
ATOM    301  CG  LEU    36     -11.003   6.621  16.622  1.00  0.00
ATOM    302  CD1 LEU    36     -10.189   6.487  17.900  1.00  0.00
ATOM    303  CD2 LEU    36     -10.134   6.095  15.452  1.00  0.00
ATOM    304  C   LEU    36     -14.551   5.057  15.823  1.00  0.00
ATOM    305  O   LEU    36     -15.637   5.580  16.208  1.00  0.00
ATOM    306  N   TRP    37     -14.348   3.736  15.761  1.00  0.00
ATOM    307  CA  TRP    37     -15.208   2.672  16.203  1.00  0.00
ATOM    308  CB  TRP    37     -16.591   2.637  15.449  1.00  0.00
ATOM    309  CG  TRP    37     -17.517   1.851  16.261  1.00  0.00
ATOM    310  CD1 TRP    37     -18.386   2.427  17.108  1.00  0.00
ATOM    311  NE1 TRP    37     -19.133   1.403  17.729  1.00  0.00
ATOM    312  CE2 TRP    37     -18.638   0.214  17.380  1.00  0.00
ATOM    313  CZ2 TRP    37     -19.056  -1.010  17.825  1.00  0.00
ATOM    314  CZ3 TRP    37     -17.361  -1.987  16.332  1.00  0.00
ATOM    315  CE3 TRP    37     -17.011  -0.730  15.837  1.00  0.00
ATOM    316  CD2 TRP    37     -17.616   0.388  16.404  1.00  0.00
ATOM    317  C   TRP    37     -14.454   1.425  15.961  1.00  0.00
ATOM    318  O   TRP    37     -14.231   0.964  14.837  1.00  0.00
ATOM    319  N   GLU    38     -13.968   0.773  17.091  1.00  0.00
ATOM    320  CA  GLU    38     -13.060  -0.433  16.964  1.00  0.00
ATOM    321  CB  GLU    38     -11.657  -0.101  17.513  1.00  0.00
ATOM    322  CG  GLU    38     -10.851   0.864  16.689  1.00  0.00
ATOM    323  CD  GLU    38     -11.345   2.338  16.756  1.00  0.00
ATOM    324  OE1 GLU    38     -11.340   2.847  17.885  1.00  0.00
ATOM    325  OE2 GLU    38     -11.592   3.027  15.772  1.00  0.00
ATOM    326  C   GLU    38     -13.649  -1.673  17.589  1.00  0.00
ATOM    327  O   GLU    38     -13.466  -2.742  17.058  1.00  0.00
ATOM    328  N   TRP    39     -14.171  -1.679  18.834  1.00  0.00
ATOM    329  CA  TRP    39     -15.064  -2.687  19.478  1.00  0.00
ATOM    330  CB  TRP    39     -14.213  -3.864  19.928  1.00  0.00
ATOM    331  CG  TRP    39     -14.909  -5.066  20.393  1.00  0.00
ATOM    332  CD1 TRP    39     -14.626  -5.659  21.577  1.00  0.00
ATOM    333  NE1 TRP    39     -15.330  -6.861  21.757  1.00  0.00
ATOM    334  CE2 TRP    39     -16.209  -7.045  20.653  1.00  0.00
ATOM    335  CZ2 TRP    39     -16.976  -8.155  20.198  1.00  0.00
ATOM    336  CZ3 TRP    39     -17.612  -6.816  18.283  1.00  0.00
ATOM    337  CE3 TRP    39     -16.754  -5.784  18.677  1.00  0.00
ATOM    338  CD2 TRP    39     -15.985  -5.893  19.822  1.00  0.00
ATOM    339  C   TRP    39     -15.817  -2.093  20.697  1.00  0.00
ATOM    340  O   TRP    39     -15.370  -2.112  21.831  1.00  0.00
ATOM    341  N   PHE    40     -16.930  -1.365  20.464  1.00  0.00
ATOM    342  CA  PHE    40     -17.813  -0.681  21.409  1.00  0.00
ATOM    343  CB  PHE    40     -17.678   0.885  21.272  1.00  0.00
ATOM    344  CG  PHE    40     -16.287   1.346  21.004  1.00  0.00
ATOM    345  CD1 PHE    40     -15.270   0.937  21.901  1.00  0.00
ATOM    346  CE1 PHE    40     -13.916   1.288  21.729  1.00  0.00
ATOM    347  CZ  PHE    40     -13.570   2.142  20.721  1.00  0.00
ATOM    348  CE2 PHE    40     -14.523   2.656  19.858  1.00  0.00
ATOM    349  CD2 PHE    40     -15.863   2.181  19.919  1.00  0.00
ATOM    350  C   PHE    40     -19.233  -1.260  21.519  1.00  0.00
ATOM    351  O   PHE    40     -19.453  -2.515  21.594  1.00  0.00
ATOM    352  N   NHE    41     -20.269  -0.471  21.540  1.00  0.00
TER
END
