# Supplementary material for: In silico approaches for predicting the half-life of natural and modified peptides in blood
Source: PLoS One. 2018 Jun 1;13(6):e0196829. doi: 10.1371/journal.pone.0196829 (PMC5983457; doi:10.1371/journal.pone.0196829)
Supplement: S3 File — (ZIP) [file pone.0196829.s009.zip › 3may2018_261_pdb_files/2219.pdb]

HEADER    NEUROPEPTIDE                            27-DEC-11   2LNE              
TITLE     NEUROTENSIN 40 STRUCTURES IN WATER PH 5.5 298 K. NMR DATA & STRUCTURES
COMPND    MOL_ID: 1;                                                            
COMPND   2 MOLECULE: NEUROTENSIN;                                               
COMPND   3 CHAIN: A;                                                            
COMPND   4 SYNONYM: NT;                                                         
COMPND   5 ENGINEERED: YES                                                      
SOURCE    MOL_ID: 1;                                                            
SOURCE   2 ORGANISM_SCIENTIFIC: HOMO SAPIENS;                                   
SOURCE   3 ORGANISM_COMMON: HUMAN;                                              
SOURCE   4 ORGANISM_TAXID: 9606;                                                
SOURCE   5 GENE: NTS;                                                           
SOURCE   6 EXPRESSION_SYSTEM: ESCHERICHIA COLI;                                 
SOURCE   7 EXPRESSION_SYSTEM_TAXID: 562                                         
KEYWDS    NEUROTENSIN(NT), RECOMBINANT TECHNOLOGY, NEUROPEPTIDE                 
EXPDTA    SOLUTION NMR                                                          
NUMMDL    40                                                                    
AUTHOR    C.MUKHOPADHYAY,U.KHATUN                                               
REVDAT   1   14-NOV-12 2LNE    0                                                
JRNL        AUTH   U.L.KHATUN,S.K.GOSWAMI,C.MUKHOPADHYAY                        
JRNL        TITL   MODULATION OF THE NEUROTENSIN SOLUTION STRUCTURE IN THE      
JRNL        TITL 2 PRESENCE OF GANGLIOSIDE GM1 BICELLE.                         
JRNL        REF    BIOPHYS.CHEM.                 V. 168    48 2012              
JRNL        REFN                   ISSN 0301-4622                               
JRNL        PMID   22824320                                                     
JRNL        DOI    10.1016/J.BPC.2012.06.003                                    
REMARK   2                                                                      
REMARK   2 RESOLUTION. NOT APPLICABLE.                                          
REMARK   3                                                                      
REMARK   3 REFINEMENT.                                                          
REMARK   3   PROGRAM     : X-PLOR_NIH                                           
REMARK   3   AUTHORS     : D.SCHWIETERS, J.J.KUSZEWSKI, G.M.CLORE               
REMARK   3                                                                      
REMARK   3  OTHER REFINEMENT REMARKS: NULL                                      
REMARK   4                                                                      
REMARK   4 2LNE COMPLIES WITH FORMAT V. 3.30, 13-JUL-11                         
REMARK 100                                                                      
REMARK 100 THIS ENTRY HAS BEEN PROCESSED BY PDBJ ON 17-JAN-12.                  
REMARK 100 THE RCSB ID CODE IS RCSB102596.                                      
REMARK 210                                                                      
REMARK 210 EXPERIMENTAL DETAILS                                                 
REMARK 210  EXPERIMENT TYPE                : NMR                                
REMARK 210  TEMPERATURE           (KELVIN) : 298                                
REMARK 210  PH                             : 5.5                                
REMARK 210  IONIC STRENGTH                 : 4.5                                
REMARK 210  PRESSURE                       : AMBIENT                            
REMARK 210  SAMPLE CONTENTS                : 4.5 MM NEUROTENSIN-1, 90% H2O/     
REMARK 210                                   10% D2O                            
REMARK 210                                                                      
REMARK 210  NMR EXPERIMENTS CONDUCTED      : 2D 1H-1H TOCSY, 2D 1H-1H ROESY,    
REMARK 210                                   2D DQF-COSY                        
REMARK 210  SPECTROMETER FIELD STRENGTH    : 500 MHZ                            
REMARK 210  SPECTROMETER MODEL             : DRX                                
REMARK 210  SPECTROMETER MANUFACTURER      : BRUKER                             
REMARK 210                                                                      
REMARK 210  STRUCTURE DETERMINATION.                                            
REMARK 210   SOFTWARE USED                 : X-PLOR_NIH, SPARKY                 
REMARK 210   METHOD USED                   : SIMULATED ANNEALING                
REMARK 210                                                                      
REMARK 210 CONFORMERS, NUMBER CALCULATED   : 100                                
REMARK 210 CONFORMERS, NUMBER SUBMITTED    : 40                                 
REMARK 210 CONFORMERS, SELECTION CRITERIA  : STRUCTURES WITH THE LOWEST ENERGY  
REMARK 210                                                                      
REMARK 210 BEST REPRESENTATIVE CONFORMER IN THIS ENSEMBLE : 1                   
REMARK 210                                                                      
REMARK 210 REMARK: NULL                                                         
REMARK 215                                                                      
REMARK 215 NMR STUDY                                                            
REMARK 215 THE COORDINATES IN THIS ENTRY WERE GENERATED FROM SOLUTION           
REMARK 215 NMR DATA.  PROTEIN DATA BANK CONVENTIONS REQUIRE THAT                
REMARK 215 CRYST1 AND SCALE RECORDS BE INCLUDED, BUT THE VALUES ON              
REMARK 215 THESE RECORDS ARE MEANINGLESS.                                       
REMARK 300                                                                      
REMARK 300 BIOMOLECULE: 1                                                       
REMARK 300 SEE REMARK 350 FOR THE AUTHOR PROVIDED AND/OR PROGRAM                
REMARK 300 GENERATED ASSEMBLY INFORMATION FOR THE STRUCTURE IN                  
REMARK 300 THIS ENTRY. THE REMARK MAY ALSO PROVIDE INFORMATION ON               
REMARK 300 BURIED SURFACE AREA.                                                 
REMARK 350                                                                      
REMARK 350 COORDINATES FOR A COMPLETE MULTIMER REPRESENTING THE KNOWN           
REMARK 350 BIOLOGICALLY SIGNIFICANT OLIGOMERIZATION STATE OF THE                
REMARK 350 MOLECULE CAN BE GENERATED BY APPLYING BIOMT TRANSFORMATIONS          
REMARK 350 GIVEN BELOW.  BOTH NON-CRYSTALLOGRAPHIC AND                          
REMARK 350 CRYSTALLOGRAPHIC OPERATIONS ARE GIVEN.                               
REMARK 350                                                                      
REMARK 350 BIOMOLECULE: 1                                                       
REMARK 350 AUTHOR DETERMINED BIOLOGICAL UNIT: MONOMERIC                         
REMARK 350 APPLY THE FOLLOWING TO CHAINS: A                                     
REMARK 350   BIOMT1   1  1.000000  0.000000  0.000000        0.00000            
REMARK 350   BIOMT2   1  0.000000  1.000000  0.000000        0.00000            
REMARK 350   BIOMT3   1  0.000000  0.000000  1.000000        0.00000            
REMARK 500                                                                      
REMARK 500 GEOMETRY AND STEREOCHEMISTRY                                         
REMARK 500 SUBTOPIC: TORSION ANGLES                                             
REMARK 500                                                                      
REMARK 500 TORSION ANGLES OUTSIDE THE EXPECTED RAMACHANDRAN REGIONS:            
REMARK 500 (M=MODEL NUMBER; RES=RESIDUE NAME; C=CHAIN IDENTIFIER;               
REMARK 500 SSEQ=SEQUENCE NUMBER; I=INSERTION CODE).                             
REMARK 500                                                                      
REMARK 500 STANDARD TABLE:                                                      
REMARK 500 FORMAT:(10X,I3,1X,A3,1X,A1,I4,A1,4X,F7.2,3X,F7.2)                    
REMARK 500                                                                      
REMARK 500 EXPECTED VALUES: GJ KLEYWEGT AND TA JONES (1996). PHI/PSI-           
REMARK 500 CHOLOGY: RAMACHANDRAN REVISITED. STRUCTURE 4, 1395 - 1400            
REMARK 500                                                                      
REMARK 500  M RES CSSEQI        PSI       PHI                                   
REMARK 500  1 PRO A   7     -109.74    -87.53                                   
REMARK 500  1 ARG A   8     -129.74    -84.59                                   
REMARK 500  1 TYR A  11        6.68   -159.13                                   
REMARK 500  2 PRO A   7     -115.23    -87.93                                   
REMARK 500  2 ARG A   8     -103.68    -85.44                                   
REMARK 500  2 PRO A  10       21.52    -60.52                                   
REMARK 500  3 LYS A   6      152.39    -49.09                                   
REMARK 500  3 PRO A   7     -116.61    -90.39                                   
REMARK 500  3 ARG A   8     -116.50    -84.89                                   
REMARK 500  3 TYR A  11      -89.74    -49.01                                   
REMARK 500  3 ILE A  12       72.76     42.06                                   
REMARK 500  4 PRO A   7     -108.68    -94.29                                   
REMARK 500  5 GLU A   4     -128.87    -69.27                                   
REMARK 500  5 PRO A   7     -111.30    -88.06                                   
REMARK 500  5 ARG A   8     -139.70    -85.26                                   
REMARK 500  5 TYR A  11       67.00    -69.21                                   
REMARK 500  6 PRO A   7     -108.79    -88.12                                   
REMARK 500  6 ARG A   8      -94.56    -85.23                                   
REMARK 500  6 ILE A  12       80.63   -161.46                                   
REMARK 500  7 PRO A   7     -124.21    -88.24                                   
REMARK 500  7 ARG A   8      -80.86    -84.22                                   
REMARK 500  7 PRO A  10       29.34    -71.81                                   
REMARK 500  7 TYR A  11       92.27     45.74                                   
REMARK 500  8 TYR A   3      100.17    -54.40                                   
REMARK 500  8 PRO A   7     -114.85    -85.26                                   
REMARK 500  8 ARG A   8     -108.22    -84.98                                   
REMARK 500  8 TYR A  11       67.15     29.90                                   
REMARK 500  9 LYS A   6      166.25    -47.39                                   
REMARK 500  9 PRO A   7     -110.52    -89.41                                   
REMARK 500  9 ARG A   8     -103.93    -85.06                                   
REMARK 500 10 PRO A   7     -109.87    -86.22                                   
REMARK 500 10 ARG A   8     -108.22    -85.31                                   
REMARK 500 10 PRO A  10      -98.65    -74.64                                   
REMARK 500 11 PRO A   7     -108.43    -92.23                                   
REMARK 500 11 TYR A  11      -17.27    -43.53                                   
REMARK 500 12 LYS A   6      154.61    -47.37                                   
REMARK 500 12 PRO A   7     -113.21    -90.17                                   
REMARK 500 12 ARG A   8     -113.17    -85.83                                   
REMARK 500 12 PRO A  10     -169.07    -73.28                                   
REMARK 500 12 TYR A  11       72.32    -68.80                                   
REMARK 500 13 PRO A   7     -138.36    -93.77                                   
REMARK 500 13 ARG A   8      -77.50    -82.33                                   
REMARK 500 13 TYR A  11       37.20    102.46                                   
REMARK 500 14 GLU A   4     -165.16    -64.73                                   
REMARK 500 14 PRO A   7     -125.09    -88.43                                   
REMARK 500 14 ARG A   8      -88.85    -84.15                                   
REMARK 500 14 PRO A  10     -164.24    -53.34                                   
REMARK 500 15 PRO A   7     -113.06    -87.01                                   
REMARK 500 15 ARG A   8      -97.24    -85.11                                   
REMARK 500 15 PRO A  10     -167.60    -75.94                                   
REMARK 500                                                                      
REMARK 500 THIS ENTRY HAS     119 RAMACHANDRAN OUTLIERS.                        
REMARK 500                                                                      
REMARK 500 REMARK: NULL                                                         
REMARK 900                                                                      
REMARK 900 RELATED ENTRIES                                                      
REMARK 900 RELATED ID: 18162   RELATED DB: BMRB                                 
REMARK 900 RELATED ID: 2LNF   RELATED DB: PDB                                   
REMARK 900 RELATED ID: 2LNG   RELATED DB: PDB                                   
DBREF  2LNE A    1    13  UNP    P30990   NEUT_HUMAN     151    163             
SEQADV 2LNE GLU A    1  UNP  P30990    GLN   151 CONFLICT                       
SEQRES   1 A   13  GLU LEU TYR GLU ASN LYS PRO ARG ARG PRO TYR ILE LEU          
CRYST1    1.000    1.000    1.000  90.00  90.00  90.00 P 1           1          
ORIGX1      1.000000  0.000000  0.000000        0.00000                         
ORIGX2      0.000000  1.000000  0.000000        0.00000                         
ORIGX3      0.000000  0.000000  1.000000        0.00000                         
SCALE1      1.000000  0.000000  0.000000        0.00000                         
SCALE2      0.000000  1.000000  0.000000        0.00000                         
SCALE3      0.000000  0.000000  1.000000        0.00000                         
MODEL        1                                                                  
ATOM      1  N   GLU A   1      -4.140 -10.515   3.721  1.00  1.00           N  
ATOM      2  CA  GLU A   1      -5.513 -10.628   4.291  1.00  1.00           C  
ATOM      3  C   GLU A   1      -5.973  -9.255   4.772  1.00  1.00           C  
ATOM      4  O   GLU A   1      -6.715  -8.561   4.078  1.00  1.00           O  
ATOM      5  CB  GLU A   1      -5.498 -11.619   5.457  1.00  1.00           C  
ATOM      6  CG  GLU A   1      -6.918 -11.797   5.996  1.00  1.00           C  
ATOM      7  CD  GLU A   1      -6.927 -12.834   7.114  1.00  1.00           C  
ATOM      8  OE1 GLU A   1      -5.953 -13.558   7.233  1.00  1.00           O  
ATOM      9  OE2 GLU A   1      -7.909 -12.887   7.837  1.00  1.00           O  
ATOM     10  H1  GLU A   1      -4.173 -10.700   2.699  1.00  1.00           H  
ATOM     11  H2  GLU A   1      -3.517 -11.211   4.181  1.00  1.00           H  
ATOM     12  H3  GLU A   1      -3.773  -9.557   3.886  1.00  1.00           H  
ATOM     13  HA  GLU A   1      -6.188 -10.983   3.527  1.00  1.00           H  
ATOM     14  HB2 GLU A   1      -5.120 -12.571   5.114  1.00  1.00           H  
ATOM     15  HB3 GLU A   1      -4.862 -11.242   6.244  1.00  1.00           H  
ATOM     16  HG2 GLU A   1      -7.277 -10.853   6.380  1.00  1.00           H  
ATOM     17  HG3 GLU A   1      -7.565 -12.128   5.198  1.00  1.00           H  
ATOM     18  N   LEU A   2      -5.526  -8.868   5.963  1.00  1.00           N  
ATOM     19  CA  LEU A   2      -5.900  -7.575   6.524  1.00  1.00           C  
ATOM     20  C   LEU A   2      -5.114  -6.459   5.842  1.00  1.00           C  
ATOM     21  O   LEU A   2      -3.954  -6.643   5.470  1.00  1.00           O  
ATOM     22  CB  LEU A   2      -5.618  -7.557   8.029  1.00  1.00           C  
ATOM     23  CG  LEU A   2      -6.508  -8.585   8.744  1.00  1.00           C  
ATOM     24  CD1 LEU A   2      -6.058  -8.708  10.203  1.00  1.00           C  
ATOM     25  CD2 LEU A   2      -7.986  -8.148   8.692  1.00  1.00           C  
ATOM     26  H   LEU A   2      -4.937  -9.461   6.473  1.00  1.00           H  
ATOM     27  HA  LEU A   2      -6.952  -7.409   6.360  1.00  1.00           H  
ATOM     28  HB2 LEU A   2      -4.579  -7.804   8.199  1.00  1.00           H  
ATOM     29  HB3 LEU A   2      -5.819  -6.571   8.421  1.00  1.00           H  
ATOM     30  HG  LEU A   2      -6.399  -9.544   8.258  1.00  1.00           H  
ATOM     31 HD11 LEU A   2      -4.995  -8.895  10.237  1.00  1.00           H  
ATOM     32 HD12 LEU A   2      -6.583  -9.526  10.674  1.00  1.00           H  
ATOM     33 HD13 LEU A   2      -6.280  -7.789  10.728  1.00  1.00           H  
ATOM     34 HD21 LEU A   2      -8.056  -7.072   8.754  1.00  1.00           H  
ATOM     35 HD22 LEU A   2      -8.526  -8.588   9.521  1.00  1.00           H  
ATOM     36 HD23 LEU A   2      -8.429  -8.484   7.766  1.00  1.00           H  
ATOM     37  N   TYR A   3      -5.751  -5.304   5.676  1.00  1.00           N  
ATOM     38  CA  TYR A   3      -5.098  -4.172   5.029  1.00  1.00           C  
ATOM     39  C   TYR A   3      -4.103  -3.512   5.979  1.00  1.00           C  
ATOM     40  O   TYR A   3      -4.476  -3.021   7.043  1.00  1.00           O  
ATOM     41  CB  TYR A   3      -6.145  -3.146   4.594  1.00  1.00           C  
ATOM     42  CG  TYR A   3      -7.068  -3.770   3.574  1.00  1.00           C  
ATOM     43  CD1 TYR A   3      -6.703  -3.799   2.222  1.00  1.00           C  
ATOM     44  CD2 TYR A   3      -8.287  -4.323   3.982  1.00  1.00           C  
ATOM     45  CE1 TYR A   3      -7.559  -4.378   1.278  1.00  1.00           C  
ATOM     46  CE2 TYR A   3      -9.144  -4.902   3.038  1.00  1.00           C  
ATOM     47  CZ  TYR A   3      -8.780  -4.930   1.686  1.00  1.00           C  
ATOM     48  OH  TYR A   3      -9.623  -5.503   0.757  1.00  1.00           O  
ATOM     49  H   TYR A   3      -6.676  -5.215   5.987  1.00  1.00           H  
ATOM     50  HA  TYR A   3      -4.570  -4.523   4.155  1.00  1.00           H  
ATOM     51  HB2 TYR A   3      -6.718  -2.829   5.453  1.00  1.00           H  
ATOM     52  HB3 TYR A   3      -5.651  -2.293   4.156  1.00  1.00           H  
ATOM     53  HD1 TYR A   3      -5.760  -3.373   1.908  1.00  1.00           H  
ATOM     54  HD2 TYR A   3      -8.567  -4.303   5.024  1.00  1.00           H  
ATOM     55  HE1 TYR A   3      -7.278  -4.400   0.236  1.00  1.00           H  
ATOM     56  HE2 TYR A   3     -10.083  -5.329   3.354  1.00  1.00           H  
ATOM     57  HH  TYR A   3      -9.992  -6.301   1.143  1.00  1.00           H  
ATOM     58  N   GLU A   4      -2.832  -3.501   5.579  1.00  1.00           N  
ATOM     59  CA  GLU A   4      -1.775  -2.897   6.392  1.00  1.00           C  
ATOM     60  C   GLU A   4      -1.532  -1.453   5.964  1.00  1.00           C  
ATOM     61  O   GLU A   4      -1.935  -1.042   4.874  1.00  1.00           O  
ATOM     62  CB  GLU A   4      -0.482  -3.706   6.248  1.00  1.00           C  
ATOM     63  CG  GLU A   4       0.016  -3.647   4.800  1.00  1.00           C  
ATOM     64  CD  GLU A   4       1.228  -4.556   4.632  1.00  1.00           C  
ATOM     65  OE1 GLU A   4       1.045  -5.762   4.633  1.00  1.00           O  
ATOM     66  OE2 GLU A   4       2.323  -4.033   4.505  1.00  1.00           O  
ATOM     67  H   GLU A   4      -2.599  -3.906   4.718  1.00  1.00           H  
ATOM     68  HA  GLU A   4      -2.075  -2.906   7.430  1.00  1.00           H  
ATOM     69  HB2 GLU A   4       0.272  -3.295   6.904  1.00  1.00           H  
ATOM     70  HB3 GLU A   4      -0.671  -4.734   6.519  1.00  1.00           H  
ATOM     71  HG2 GLU A   4      -0.772  -3.974   4.137  1.00  1.00           H  
ATOM     72  HG3 GLU A   4       0.295  -2.634   4.556  1.00  1.00           H  
ATOM     73  N   ASN A   5      -0.871  -0.685   6.824  1.00  1.00           N  
ATOM     74  CA  ASN A   5      -0.584   0.711   6.516  1.00  1.00           C  
ATOM     75  C   ASN A   5       0.376   0.810   5.334  1.00  1.00           C  
ATOM     76  O   ASN A   5       1.480   0.269   5.369  1.00  1.00           O  
ATOM     77  CB  ASN A   5       0.023   1.403   7.741  1.00  1.00           C  
ATOM     78  CG  ASN A   5       1.319   0.713   8.153  1.00  1.00           C  
ATOM     79  OD1 ASN A   5       2.339   0.846   7.476  1.00  1.00           O  
ATOM     80  ND2 ASN A   5       1.342  -0.020   9.232  1.00  1.00           N  
ATOM     81  H   ASN A   5      -0.572  -1.064   7.676  1.00  1.00           H  
ATOM     82  HA  ASN A   5      -1.507   1.208   6.259  1.00  1.00           H  
ATOM     83  HB2 ASN A   5       0.229   2.436   7.501  1.00  1.00           H  
ATOM     84  HB3 ASN A   5      -0.679   1.362   8.561  1.00  1.00           H  
ATOM     85 HD21 ASN A   5       0.531  -0.124   9.772  1.00  1.00           H  
ATOM     86 HD22 ASN A   5       2.171  -0.469   9.502  1.00  1.00           H  
ATOM     87  N   LYS A   6      -0.059   1.497   4.283  1.00  1.00           N  
ATOM     88  CA  LYS A   6       0.767   1.656   3.090  1.00  1.00           C  
ATOM     89  C   LYS A   6       1.808   2.753   3.301  1.00  1.00           C  
ATOM     90  O   LYS A   6       1.568   3.696   4.057  1.00  1.00           O  
ATOM     91  CB  LYS A   6      -0.109   2.044   1.895  1.00  1.00           C  
ATOM     92  CG  LYS A   6      -0.955   0.842   1.467  1.00  1.00           C  
ATOM     93  CD  LYS A   6      -1.744   1.187   0.198  1.00  1.00           C  
ATOM     94  CE  LYS A   6      -2.745   2.313   0.488  1.00  1.00           C  
ATOM     95  NZ  LYS A   6      -3.839   2.274  -0.523  1.00  1.00           N  
ATOM     96  H   LYS A   6      -0.953   1.902   4.306  1.00  1.00           H  
ATOM     97  HA  LYS A   6       1.252   0.721   2.879  1.00  1.00           H  
ATOM     98  HB2 LYS A   6      -0.756   2.860   2.180  1.00  1.00           H  
ATOM     99  HB3 LYS A   6       0.520   2.356   1.071  1.00  1.00           H  
ATOM    100  HG2 LYS A   6      -0.308   0.000   1.269  1.00  1.00           H  
ATOM    101  HG3 LYS A   6      -1.644   0.587   2.258  1.00  1.00           H  
ATOM    102  HD2 LYS A   6      -1.058   1.507  -0.574  1.00  1.00           H  
ATOM    103  HD3 LYS A   6      -2.279   0.314  -0.139  1.00  1.00           H  
ATOM    104  HE2 LYS A   6      -3.164   2.184   1.475  1.00  1.00           H  
ATOM    105  HE3 LYS A   6      -2.242   3.268   0.433  1.00  1.00           H  
ATOM    106  HZ1 LYS A   6      -4.548   1.569  -0.239  1.00  1.00           H  
ATOM    107  HZ2 LYS A   6      -3.446   2.014  -1.449  1.00  1.00           H  
ATOM    108  HZ3 LYS A   6      -4.286   3.211  -0.585  1.00  1.00           H  
ATOM    109  N   PRO A   7       2.934   2.688   2.630  1.00  1.00           N  
ATOM    110  CA  PRO A   7       3.978   3.736   2.738  1.00  1.00           C  
ATOM    111  C   PRO A   7       3.678   4.830   1.724  1.00  1.00           C  
ATOM    112  O   PRO A   7       2.676   5.537   1.843  1.00  1.00           O  
ATOM    113  CB  PRO A   7       5.242   2.968   2.379  1.00  1.00           C  
ATOM    114  CG  PRO A   7       4.787   2.053   1.293  1.00  1.00           C  
ATOM    115  CD  PRO A   7       3.362   1.625   1.688  1.00  1.00           C  
ATOM    116  HA  PRO A   7       4.039   4.130   3.740  1.00  1.00           H  
ATOM    117  HB2 PRO A   7       6.015   3.639   2.029  1.00  1.00           H  
ATOM    118  HB3 PRO A   7       5.589   2.396   3.224  1.00  1.00           H  
ATOM    119  HG2 PRO A   7       4.775   2.582   0.346  1.00  1.00           H  
ATOM    120  HG3 PRO A   7       5.429   1.187   1.232  1.00  1.00           H  
ATOM    121  HD2 PRO A   7       2.716   1.596   0.817  1.00  1.00           H  
ATOM    122  HD3 PRO A   7       3.384   0.668   2.184  1.00  1.00           H  
ATOM    123  N   ARG A   8       4.503   4.922   0.688  1.00  1.00           N  
ATOM    124  CA  ARG A   8       4.261   5.879  -0.377  1.00  1.00           C  
ATOM    125  C   ARG A   8       3.291   5.245  -1.364  1.00  1.00           C  
ATOM    126  O   ARG A   8       2.272   4.693  -0.958  1.00  1.00           O  
ATOM    127  CB  ARG A   8       5.578   6.268  -1.060  1.00  1.00           C  
ATOM    128  CG  ARG A   8       6.358   5.010  -1.457  1.00  1.00           C  
ATOM    129  CD  ARG A   8       7.649   5.418  -2.170  1.00  1.00           C  
ATOM    130  NE  ARG A   8       8.536   6.117  -1.245  1.00  1.00           N  
ATOM    131  CZ  ARG A   8       9.382   5.453  -0.462  1.00  1.00           C  
ATOM    132  NH1 ARG A   8       9.431   4.149  -0.509  1.00  1.00           N  
ATOM    133  NH2 ARG A   8      10.165   6.104   0.355  1.00  1.00           N  
ATOM    134  H   ARG A   8       5.251   4.296   0.606  1.00  1.00           H  
ATOM    135  HA  ARG A   8       3.800   6.758   0.042  1.00  1.00           H  
ATOM    136  HB2 ARG A   8       5.369   6.857  -1.941  1.00  1.00           H  
ATOM    137  HB3 ARG A   8       6.175   6.855  -0.376  1.00  1.00           H  
ATOM    138  HG2 ARG A   8       6.603   4.444  -0.569  1.00  1.00           H  
ATOM    139  HG3 ARG A   8       5.762   4.402  -2.118  1.00  1.00           H  
ATOM    140  HD2 ARG A   8       8.144   4.535  -2.548  1.00  1.00           H  
ATOM    141  HD3 ARG A   8       7.406   6.069  -2.998  1.00  1.00           H  
ATOM    142  HE  ARG A   8       8.508   7.096  -1.200  1.00  1.00           H  
ATOM    143 HH11 ARG A   8       8.833   3.650  -1.135  1.00  1.00           H  
ATOM    144 HH12 ARG A   8      10.067   3.650   0.078  1.00  1.00           H  
ATOM    145 HH21 ARG A   8      10.128   7.102   0.393  1.00  1.00           H  
ATOM    146 HH22 ARG A   8      10.800   5.605   0.943  1.00  1.00           H  
ATOM    147  N   ARG A   9       3.629   5.275  -2.648  1.00  1.00           N  
ATOM    148  CA  ARG A   9       2.797   4.639  -3.660  1.00  1.00           C  
ATOM    149  C   ARG A   9       3.268   3.186  -3.808  1.00  1.00           C  
ATOM    150  O   ARG A   9       4.383   2.959  -4.278  1.00  1.00           O  
ATOM    151  CB  ARG A   9       2.954   5.367  -4.999  1.00  1.00           C  
ATOM    152  CG  ARG A   9       2.582   6.842  -4.829  1.00  1.00           C  
ATOM    153  CD  ARG A   9       3.061   7.632  -6.046  1.00  1.00           C  
ATOM    154  NE  ARG A   9       2.493   8.976  -6.033  1.00  1.00           N  
ATOM    155  CZ  ARG A   9       2.631   9.790  -7.074  1.00  1.00           C  
ATOM    156  NH1 ARG A   9       3.284   9.392  -8.132  1.00  1.00           N  
ATOM    157  NH2 ARG A   9       2.115  10.989  -7.039  1.00  1.00           N  
ATOM    158  H   ARG A   9       4.472   5.694  -2.915  1.00  1.00           H  
ATOM    159  HA  ARG A   9       1.764   4.673  -3.356  1.00  1.00           H  
ATOM    160  HB2 ARG A   9       3.979   5.290  -5.331  1.00  1.00           H  
ATOM    161  HB3 ARG A   9       2.303   4.918  -5.732  1.00  1.00           H  
ATOM    162  HG2 ARG A   9       1.510   6.934  -4.735  1.00  1.00           H  
ATOM    163  HG3 ARG A   9       3.057   7.233  -3.940  1.00  1.00           H  
ATOM    164  HD2 ARG A   9       4.138   7.702  -6.028  1.00  1.00           H  
ATOM    165  HD3 ARG A   9       2.751   7.120  -6.947  1.00  1.00           H  
ATOM    166  HE  ARG A   9       2.001   9.283  -5.243  1.00  1.00           H  
ATOM    167 HH11 ARG A   9       3.679   8.474  -8.158  1.00  1.00           H  
ATOM    168 HH12 ARG A   9       3.389  10.005  -8.914  1.00  1.00           H  
ATOM    169 HH21 ARG A   9       1.616  11.294  -6.228  1.00  1.00           H  
ATOM    170 HH22 ARG A   9       2.220  11.601  -7.821  1.00  1.00           H  
ATOM    171  N   PRO A  10       2.496   2.197  -3.399  1.00  1.00           N  
ATOM    172  CA  PRO A  10       2.951   0.780  -3.492  1.00  1.00           C  
ATOM    173  C   PRO A  10       3.522   0.447  -4.871  1.00  1.00           C  
ATOM    174  O   PRO A  10       4.700   0.120  -5.002  1.00  1.00           O  
ATOM    175  CB  PRO A  10       1.682  -0.038  -3.206  1.00  1.00           C  
ATOM    176  CG  PRO A  10       0.809   0.865  -2.391  1.00  1.00           C  
ATOM    177  CD  PRO A  10       1.140   2.298  -2.822  1.00  1.00           C  
ATOM    178  HA  PRO A  10       3.689   0.587  -2.724  1.00  1.00           H  
ATOM    179  HB2 PRO A  10       1.186  -0.304  -4.133  1.00  1.00           H  
ATOM    180  HB3 PRO A  10       1.924  -0.928  -2.643  1.00  1.00           H  
ATOM    181  HG2 PRO A  10      -0.235   0.645  -2.583  1.00  1.00           H  
ATOM    182  HG3 PRO A  10       1.026   0.742  -1.338  1.00  1.00           H  
ATOM    183  HD2 PRO A  10       0.433   2.644  -3.568  1.00  1.00           H  
ATOM    184  HD3 PRO A  10       1.142   2.954  -1.968  1.00  1.00           H  
ATOM    185  N   TYR A  11       2.676   0.539  -5.892  1.00  1.00           N  
ATOM    186  CA  TYR A  11       3.092   0.255  -7.260  1.00  1.00           C  
ATOM    187  C   TYR A  11       2.134   0.912  -8.244  1.00  1.00           C  
ATOM    188  O   TYR A  11       2.225   0.702  -9.454  1.00  1.00           O  
ATOM    189  CB  TYR A  11       3.119  -1.258  -7.497  1.00  1.00           C  
ATOM    190  CG  TYR A  11       4.189  -1.885  -6.636  1.00  1.00           C  
ATOM    191  CD1 TYR A  11       5.500  -1.993  -7.115  1.00  1.00           C  
ATOM    192  CD2 TYR A  11       3.872  -2.359  -5.358  1.00  1.00           C  
ATOM    193  CE1 TYR A  11       6.492  -2.574  -6.317  1.00  1.00           C  
ATOM    194  CE2 TYR A  11       4.863  -2.942  -4.559  1.00  1.00           C  
ATOM    195  CZ  TYR A  11       6.174  -3.048  -5.039  1.00  1.00           C  
ATOM    196  OH  TYR A  11       7.151  -3.623  -4.252  1.00  1.00           O  
ATOM    197  H   TYR A  11       1.749   0.810  -5.722  1.00  1.00           H  
ATOM    198  HA  TYR A  11       4.085   0.651  -7.415  1.00  1.00           H  
ATOM    199  HB2 TYR A  11       2.158  -1.679  -7.239  1.00  1.00           H  
ATOM    200  HB3 TYR A  11       3.334  -1.457  -8.537  1.00  1.00           H  
ATOM    201  HD1 TYR A  11       5.745  -1.626  -8.101  1.00  1.00           H  
ATOM    202  HD2 TYR A  11       2.860  -2.276  -4.987  1.00  1.00           H  
ATOM    203  HE1 TYR A  11       7.504  -2.657  -6.688  1.00  1.00           H  
ATOM    204  HE2 TYR A  11       4.617  -3.307  -3.573  1.00  1.00           H  
ATOM    205  HH  TYR A  11       7.388  -4.468  -4.643  1.00  1.00           H  
ATOM    206  N   ILE A  12       1.212   1.712  -7.714  1.00  1.00           N  
ATOM    207  CA  ILE A  12       0.237   2.399  -8.550  1.00  1.00           C  
ATOM    208  C   ILE A  12       0.926   3.423  -9.444  1.00  1.00           C  
ATOM    209  O   ILE A  12       2.141   3.606  -9.370  1.00  1.00           O  
ATOM    210  CB  ILE A  12      -0.811   3.087  -7.669  1.00  1.00           C  
ATOM    211  CG1 ILE A  12      -0.124   4.053  -6.700  1.00  1.00           C  
ATOM    212  CG2 ILE A  12      -1.580   2.032  -6.873  1.00  1.00           C  
ATOM    213  CD1 ILE A  12      -1.187   4.862  -5.953  1.00  1.00           C  
ATOM    214  H   ILE A  12       1.189   1.841  -6.742  1.00  1.00           H  
ATOM    215  HA  ILE A  12      -0.261   1.671  -9.174  1.00  1.00           H  
ATOM    216  HB  ILE A  12      -1.501   3.634  -8.295  1.00  1.00           H  
ATOM    217 HG12 ILE A  12       0.465   3.492  -5.990  1.00  1.00           H  
ATOM    218 HG13 ILE A  12       0.515   4.728  -7.249  1.00  1.00           H  
ATOM    219 HG21 ILE A  12      -2.440   2.489  -6.407  1.00  1.00           H  
ATOM    220 HG22 ILE A  12      -0.937   1.617  -6.112  1.00  1.00           H  
ATOM    221 HG23 ILE A  12      -1.906   1.246  -7.537  1.00  1.00           H  
ATOM    222 HD11 ILE A  12      -0.705   5.592  -5.317  1.00  1.00           H  
ATOM    223 HD12 ILE A  12      -1.786   4.197  -5.346  1.00  1.00           H  
ATOM    224 HD13 ILE A  12      -1.822   5.367  -6.665  1.00  1.00           H  
ATOM    225  N   LEU A  13       0.145   4.086 -10.294  1.00  1.00           N  
ATOM    226  CA  LEU A  13       0.699   5.087 -11.203  1.00  1.00           C  
ATOM    227  C   LEU A  13      -0.348   6.148 -11.538  1.00  1.00           C  
ATOM    228  O   LEU A  13      -1.431   6.080 -10.980  1.00  1.00           O  
ATOM    229  CB  LEU A  13       1.197   4.403 -12.488  1.00  1.00           C  
ATOM    230  CG  LEU A  13       0.282   3.225 -12.837  1.00  1.00           C  
ATOM    231  CD1 LEU A  13      -1.163   3.716 -12.971  1.00  1.00           C  
ATOM    232  CD2 LEU A  13       0.735   2.606 -14.160  1.00  1.00           C  
ATOM    233  OXT LEU A  13      -0.051   7.011 -12.348  1.00  1.00           O  
ATOM    234  H   LEU A  13      -0.817   3.897 -10.313  1.00  1.00           H  
ATOM    235  HA  LEU A  13       1.536   5.574 -10.722  1.00  1.00           H  
ATOM    236  HB2 LEU A  13       1.198   5.112 -13.305  1.00  1.00           H  
ATOM    237  HB3 LEU A  13       2.202   4.036 -12.333  1.00  1.00           H  
ATOM    238  HG  LEU A  13       0.337   2.481 -12.054  1.00  1.00           H  
ATOM    239 HD11 LEU A  13      -1.751   2.968 -13.483  1.00  1.00           H  
ATOM    240 HD12 LEU A  13      -1.180   4.637 -13.534  1.00  1.00           H  
ATOM    241 HD13 LEU A  13      -1.577   3.887 -11.988  1.00  1.00           H  
ATOM    242 HD21 LEU A  13       0.475   3.264 -14.975  1.00  1.00           H  
ATOM    243 HD22 LEU A  13       0.247   1.652 -14.297  1.00  1.00           H  
ATOM    244 HD23 LEU A  13       1.806   2.461 -14.142  1.00  1.00           H  
TER     245      LEU A  13                                                      
ENDMDL                                                                          
MODEL        2                                                                  
ATOM      1  N   GLU A   1      -6.806  -3.855   9.407  1.00  1.00           N  
ATOM      2  CA  GLU A   1      -7.071  -4.961   8.444  1.00  1.00           C  
ATOM      3  C   GLU A   1      -5.920  -5.963   8.484  1.00  1.00           C  
ATOM      4  O   GLU A   1      -4.761  -5.587   8.656  1.00  1.00           O  
ATOM      5  CB  GLU A   1      -7.219  -4.372   7.038  1.00  1.00           C  
ATOM      6  CG  GLU A   1      -7.611  -5.477   6.058  1.00  1.00           C  
ATOM      7  CD  GLU A   1      -7.867  -4.882   4.678  1.00  1.00           C  
ATOM      8  OE1 GLU A   1      -7.047  -4.095   4.232  1.00  1.00           O  
ATOM      9  OE2 GLU A   1      -8.879  -5.220   4.087  1.00  1.00           O  
ATOM     10  H1  GLU A   1      -7.337  -4.020  10.285  1.00  1.00           H  
ATOM     11  H2  GLU A   1      -7.108  -2.953   8.984  1.00  1.00           H  
ATOM     12  H3  GLU A   1      -5.790  -3.814   9.621  1.00  1.00           H  
ATOM     13  HA  GLU A   1      -7.989  -5.462   8.718  1.00  1.00           H  
ATOM     14  HB2 GLU A   1      -7.983  -3.608   7.047  1.00  1.00           H  
ATOM     15  HB3 GLU A   1      -6.279  -3.938   6.730  1.00  1.00           H  
ATOM     16  HG2 GLU A   1      -6.808  -6.194   5.996  1.00  1.00           H  
ATOM     17  HG3 GLU A   1      -8.504  -5.969   6.410  1.00  1.00           H  
ATOM     18  N   LEU A   2      -6.250  -7.243   8.334  1.00  1.00           N  
ATOM     19  CA  LEU A   2      -5.235  -8.294   8.362  1.00  1.00           C  
ATOM     20  C   LEU A   2      -4.258  -8.120   7.203  1.00  1.00           C  
ATOM     21  O   LEU A   2      -3.053  -8.319   7.359  1.00  1.00           O  
ATOM     22  CB  LEU A   2      -5.890  -9.676   8.255  1.00  1.00           C  
ATOM     23  CG  LEU A   2      -6.708  -9.988   9.516  1.00  1.00           C  
ATOM     24  CD1 LEU A   2      -7.563 -11.231   9.252  1.00  1.00           C  
ATOM     25  CD2 LEU A   2      -5.777 -10.254  10.715  1.00  1.00           C  
ATOM     26  H   LEU A   2      -7.191  -7.485   8.211  1.00  1.00           H  
ATOM     27  HA  LEU A   2      -4.687  -8.232   9.286  1.00  1.00           H  
ATOM     28  HB2 LEU A   2      -6.542  -9.689   7.393  1.00  1.00           H  
ATOM     29  HB3 LEU A   2      -5.120 -10.421   8.127  1.00  1.00           H  
ATOM     30  HG  LEU A   2      -7.353  -9.150   9.737  1.00  1.00           H  
ATOM     31 HD11 LEU A   2      -6.918 -12.062   9.013  1.00  1.00           H  
ATOM     32 HD12 LEU A   2      -8.229 -11.042   8.424  1.00  1.00           H  
ATOM     33 HD13 LEU A   2      -8.141 -11.466  10.133  1.00  1.00           H  
ATOM     34 HD21 LEU A   2      -4.902 -10.796  10.389  1.00  1.00           H  
ATOM     35 HD22 LEU A   2      -6.302 -10.838  11.459  1.00  1.00           H  
ATOM     36 HD23 LEU A   2      -5.474  -9.315  11.154  1.00  1.00           H  
ATOM     37  N   TYR A   3      -4.785  -7.754   6.040  1.00  1.00           N  
ATOM     38  CA  TYR A   3      -3.949  -7.559   4.861  1.00  1.00           C  
ATOM     39  C   TYR A   3      -3.054  -6.339   5.048  1.00  1.00           C  
ATOM     40  O   TYR A   3      -3.481  -5.328   5.605  1.00  1.00           O  
ATOM     41  CB  TYR A   3      -4.827  -7.360   3.625  1.00  1.00           C  
ATOM     42  CG  TYR A   3      -5.626  -8.614   3.358  1.00  1.00           C  
ATOM     43  CD1 TYR A   3      -6.890  -8.776   3.942  1.00  1.00           C  
ATOM     44  CD2 TYR A   3      -5.114  -9.615   2.520  1.00  1.00           C  
ATOM     45  CE1 TYR A   3      -7.633  -9.935   3.698  1.00  1.00           C  
ATOM     46  CE2 TYR A   3      -5.862 -10.773   2.275  1.00  1.00           C  
ATOM     47  CZ  TYR A   3      -7.120 -10.932   2.864  1.00  1.00           C  
ATOM     48  OH  TYR A   3      -7.853 -12.076   2.626  1.00  1.00           O  
ATOM     49  H   TYR A   3      -5.751  -7.614   5.974  1.00  1.00           H  
ATOM     50  HA  TYR A   3      -3.333  -8.434   4.717  1.00  1.00           H  
ATOM     51  HB2 TYR A   3      -5.503  -6.535   3.797  1.00  1.00           H  
ATOM     52  HB3 TYR A   3      -4.204  -7.142   2.772  1.00  1.00           H  
ATOM     53  HD1 TYR A   3      -7.286  -8.007   4.587  1.00  1.00           H  
ATOM     54  HD2 TYR A   3      -4.140  -9.497   2.067  1.00  1.00           H  
ATOM     55  HE1 TYR A   3      -8.605 -10.063   4.153  1.00  1.00           H  
ATOM     56  HE2 TYR A   3      -5.470 -11.546   1.631  1.00  1.00           H  
ATOM     57  HH  TYR A   3      -8.781 -11.834   2.603  1.00  1.00           H  
ATOM     58  N   GLU A   4      -1.812  -6.435   4.586  1.00  1.00           N  
ATOM     59  CA  GLU A   4      -0.883  -5.319   4.724  1.00  1.00           C  
ATOM     60  C   GLU A   4      -1.375  -4.124   3.914  1.00  1.00           C  
ATOM     61  O   GLU A   4      -1.737  -4.262   2.745  1.00  1.00           O  
ATOM     62  CB  GLU A   4       0.524  -5.718   4.253  1.00  1.00           C  
ATOM     63  CG  GLU A   4       1.119  -6.777   5.196  1.00  1.00           C  
ATOM     64  CD  GLU A   4       0.589  -8.165   4.838  1.00  1.00           C  
ATOM     65  OE1 GLU A   4      -0.260  -8.247   3.968  1.00  1.00           O  
ATOM     66  OE2 GLU A   4       1.029  -9.123   5.453  1.00  1.00           O  
ATOM     67  H   GLU A   4      -1.521  -7.260   4.150  1.00  1.00           H  
ATOM     68  HA  GLU A   4      -0.838  -5.033   5.764  1.00  1.00           H  
ATOM     69  HB2 GLU A   4       0.470  -6.113   3.248  1.00  1.00           H  
ATOM     70  HB3 GLU A   4       1.158  -4.842   4.259  1.00  1.00           H  
ATOM     71  HG2 GLU A   4       2.194  -6.775   5.100  1.00  1.00           H  
ATOM     72  HG3 GLU A   4       0.854  -6.546   6.217  1.00  1.00           H  
ATOM     73  N   ASN A   5      -1.388  -2.956   4.545  1.00  1.00           N  
ATOM     74  CA  ASN A   5      -1.839  -1.738   3.879  1.00  1.00           C  
ATOM     75  C   ASN A   5      -0.718  -1.154   3.026  1.00  1.00           C  
ATOM     76  O   ASN A   5       0.452  -1.482   3.217  1.00  1.00           O  
ATOM     77  CB  ASN A   5      -2.274  -0.705   4.919  1.00  1.00           C  
ATOM     78  CG  ASN A   5      -1.084  -0.283   5.774  1.00  1.00           C  
ATOM     79  OD1 ASN A   5      -0.004  -0.865   5.673  1.00  1.00           O  
ATOM     80  ND2 ASN A   5      -1.220   0.709   6.611  1.00  1.00           N  
ATOM     81  H   ASN A   5      -1.089  -2.911   5.477  1.00  1.00           H  
ATOM     82  HA  ASN A   5      -2.681  -1.970   3.245  1.00  1.00           H  
ATOM     83  HB2 ASN A   5      -2.673   0.163   4.415  1.00  1.00           H  
ATOM     84  HB3 ASN A   5      -3.036  -1.131   5.555  1.00  1.00           H  
ATOM     85 HD21 ASN A   5      -2.081   1.172   6.682  1.00  1.00           H  
ATOM     86 HD22 ASN A   5      -0.464   0.993   7.164  1.00  1.00           H  
ATOM     87  N   LYS A   6      -1.085  -0.288   2.087  1.00  1.00           N  
ATOM     88  CA  LYS A   6      -0.101   0.337   1.210  1.00  1.00           C  
ATOM     89  C   LYS A   6       0.831   1.228   2.028  1.00  1.00           C  
ATOM     90  O   LYS A   6       0.431   1.753   3.067  1.00  1.00           O  
ATOM     91  CB  LYS A   6      -0.808   1.205   0.164  1.00  1.00           C  
ATOM     92  CG  LYS A   6      -1.437   0.319  -0.913  1.00  1.00           C  
ATOM     93  CD  LYS A   6      -2.259   1.189  -1.867  1.00  1.00           C  
ATOM     94  CE  LYS A   6      -2.577   0.401  -3.139  1.00  1.00           C  
ATOM     95  NZ  LYS A   6      -3.415  -0.784  -2.802  1.00  1.00           N  
ATOM     96  H   LYS A   6      -2.034  -0.066   1.983  1.00  1.00           H  
ATOM     97  HA  LYS A   6       0.465  -0.431   0.712  1.00  1.00           H  
ATOM     98  HB2 LYS A   6      -1.581   1.783   0.650  1.00  1.00           H  
ATOM     99  HB3 LYS A   6      -0.093   1.880  -0.296  1.00  1.00           H  
ATOM    100  HG2 LYS A   6      -0.659  -0.189  -1.463  1.00  1.00           H  
ATOM    101  HG3 LYS A   6      -2.083  -0.411  -0.448  1.00  1.00           H  
ATOM    102  HD2 LYS A   6      -3.181   1.478  -1.383  1.00  1.00           H  
ATOM    103  HD3 LYS A   6      -1.695   2.073  -2.126  1.00  1.00           H  
ATOM    104  HE2 LYS A   6      -3.116   1.036  -3.828  1.00  1.00           H  
ATOM    105  HE3 LYS A   6      -1.657   0.074  -3.600  1.00  1.00           H  
ATOM    106  HZ1 LYS A   6      -3.865  -1.149  -3.666  1.00  1.00           H  
ATOM    107  HZ2 LYS A   6      -4.150  -0.508  -2.123  1.00  1.00           H  
ATOM    108  HZ3 LYS A   6      -2.815  -1.525  -2.383  1.00  1.00           H  
ATOM    109  N   PRO A   7       2.042   1.448   1.581  1.00  1.00           N  
ATOM    110  CA  PRO A   7       2.991   2.332   2.294  1.00  1.00           C  
ATOM    111  C   PRO A   7       2.795   3.765   1.820  1.00  1.00           C  
ATOM    112  O   PRO A   7       1.720   4.338   1.993  1.00  1.00           O  
ATOM    113  CB  PRO A   7       4.333   1.770   1.854  1.00  1.00           C  
ATOM    114  CG  PRO A   7       4.102   1.455   0.417  1.00  1.00           C  
ATOM    115  CD  PRO A   7       2.666   0.903   0.352  1.00  1.00           C  
ATOM    116  HA  PRO A   7       2.878   2.250   3.362  1.00  1.00           H  
ATOM    117  HB2 PRO A   7       5.122   2.499   1.978  1.00  1.00           H  
ATOM    118  HB3 PRO A   7       4.560   0.867   2.399  1.00  1.00           H  
ATOM    119  HG2 PRO A   7       4.187   2.363  -0.173  1.00  1.00           H  
ATOM    120  HG3 PRO A   7       4.804   0.712   0.076  1.00  1.00           H  
ATOM    121  HD2 PRO A   7       2.158   1.264  -0.536  1.00  1.00           H  
ATOM    122  HD3 PRO A   7       2.677  -0.175   0.379  1.00  1.00           H  
ATOM    123  N   ARG A   8       3.809   4.328   1.173  1.00  1.00           N  
ATOM    124  CA  ARG A   8       3.688   5.673   0.632  1.00  1.00           C  
ATOM    125  C   ARG A   8       3.050   5.583  -0.749  1.00  1.00           C  
ATOM    126  O   ARG A   8       1.850   5.341  -0.874  1.00  1.00           O  
ATOM    127  CB  ARG A   8       5.069   6.337   0.575  1.00  1.00           C  
ATOM    128  CG  ARG A   8       4.937   7.795   0.131  1.00  1.00           C  
ATOM    129  CD  ARG A   8       6.324   8.436   0.074  1.00  1.00           C  
ATOM    130  NE  ARG A   8       7.132   7.796  -0.958  1.00  1.00           N  
ATOM    131  CZ  ARG A   8       8.413   8.112  -1.123  1.00  1.00           C  
ATOM    132  NH1 ARG A   8       8.973   9.000  -0.347  1.00  1.00           N  
ATOM    133  NH2 ARG A   8       9.116   7.529  -2.056  1.00  1.00           N  
ATOM    134  H   ARG A   8       4.628   3.816   1.011  1.00  1.00           H  
ATOM    135  HA  ARG A   8       3.041   6.247   1.274  1.00  1.00           H  
ATOM    136  HB2 ARG A   8       5.521   6.303   1.555  1.00  1.00           H  
ATOM    137  HB3 ARG A   8       5.696   5.805  -0.123  1.00  1.00           H  
ATOM    138  HG2 ARG A   8       4.482   7.836  -0.845  1.00  1.00           H  
ATOM    139  HG3 ARG A   8       4.324   8.334   0.838  1.00  1.00           H  
ATOM    140  HD2 ARG A   8       6.221   9.485  -0.159  1.00  1.00           H  
ATOM    141  HD3 ARG A   8       6.810   8.329   1.032  1.00  1.00           H  
ATOM    142  HE  ARG A   8       6.722   7.125  -1.544  1.00  1.00           H  
ATOM    143 HH11 ARG A   8       8.439   9.447   0.370  1.00  1.00           H  
ATOM    144 HH12 ARG A   8       9.939   9.228  -0.467  1.00  1.00           H  
ATOM    145 HH21 ARG A   8       8.691   6.845  -2.648  1.00  1.00           H  
ATOM    146 HH22 ARG A   8      10.076   7.776  -2.184  1.00  1.00           H  
ATOM    147  N   ARG A   9       3.871   5.731  -1.787  1.00  1.00           N  
ATOM    148  CA  ARG A   9       3.402   5.610  -3.164  1.00  1.00           C  
ATOM    149  C   ARG A   9       3.725   4.190  -3.650  1.00  1.00           C  
ATOM    150  O   ARG A   9       4.895   3.886  -3.874  1.00  1.00           O  
ATOM    151  CB  ARG A   9       4.121   6.623  -4.070  1.00  1.00           C  
ATOM    152  CG  ARG A   9       3.503   8.021  -3.919  1.00  1.00           C  
ATOM    153  CD  ARG A   9       4.010   8.939  -5.042  1.00  1.00           C  
ATOM    154  NE  ARG A   9       3.946  10.334  -4.619  1.00  1.00           N  
ATOM    155  CZ  ARG A   9       4.920  10.892  -3.906  1.00  1.00           C  
ATOM    156  NH1 ARG A   9       5.974  10.198  -3.569  1.00  1.00           N  
ATOM    157  NH2 ARG A   9       4.827  12.144  -3.548  1.00  1.00           N  
ATOM    158  H   ARG A   9       4.822   5.889  -1.622  1.00  1.00           H  
ATOM    159  HA  ARG A   9       2.341   5.787  -3.205  1.00  1.00           H  
ATOM    160  HB2 ARG A   9       5.165   6.663  -3.800  1.00  1.00           H  
ATOM    161  HB3 ARG A   9       4.031   6.306  -5.099  1.00  1.00           H  
ATOM    162  HG2 ARG A   9       2.426   7.953  -3.974  1.00  1.00           H  
ATOM    163  HG3 ARG A   9       3.786   8.438  -2.967  1.00  1.00           H  
ATOM    164  HD2 ARG A   9       5.033   8.689  -5.287  1.00  1.00           H  
ATOM    165  HD3 ARG A   9       3.392   8.804  -5.919  1.00  1.00           H  
ATOM    166  HE  ARG A   9       3.167  10.874  -4.865  1.00  1.00           H  
ATOM    167 HH11 ARG A   9       6.056   9.241  -3.846  1.00  1.00           H  
ATOM    168 HH12 ARG A   9       6.699  10.626  -3.030  1.00  1.00           H  
ATOM    169 HH21 ARG A   9       4.024  12.678  -3.810  1.00  1.00           H  
ATOM    170 HH22 ARG A   9       5.556  12.567  -3.011  1.00  1.00           H  
ATOM    171  N   PRO A  10       2.760   3.304  -3.820  1.00  1.00           N  
ATOM    172  CA  PRO A  10       3.066   1.919  -4.289  1.00  1.00           C  
ATOM    173  C   PRO A  10       3.736   1.903  -5.675  1.00  1.00           C  
ATOM    174  O   PRO A  10       3.688   0.894  -6.380  1.00  1.00           O  
ATOM    175  CB  PRO A  10       1.694   1.207  -4.334  1.00  1.00           C  
ATOM    176  CG  PRO A  10       0.760   2.066  -3.533  1.00  1.00           C  
ATOM    177  CD  PRO A  10       1.315   3.491  -3.587  1.00  1.00           C  
ATOM    178  HA  PRO A  10       3.704   1.433  -3.564  1.00  1.00           H  
ATOM    179  HB2 PRO A  10       1.344   1.124  -5.355  1.00  1.00           H  
ATOM    180  HB3 PRO A  10       1.768   0.225  -3.888  1.00  1.00           H  
ATOM    181  HG2 PRO A  10      -0.235   2.036  -3.962  1.00  1.00           H  
ATOM    182  HG3 PRO A  10       0.729   1.728  -2.505  1.00  1.00           H  
ATOM    183  HD2 PRO A  10       0.866   4.043  -4.405  1.00  1.00           H  
ATOM    184  HD3 PRO A  10       1.143   3.992  -2.650  1.00  1.00           H  
ATOM    185  N   TYR A  11       4.344   3.023  -6.064  1.00  1.00           N  
ATOM    186  CA  TYR A  11       4.997   3.117  -7.364  1.00  1.00           C  
ATOM    187  C   TYR A  11       3.991   2.840  -8.477  1.00  1.00           C  
ATOM    188  O   TYR A  11       4.341   2.347  -9.547  1.00  1.00           O  
ATOM    189  CB  TYR A  11       6.160   2.122  -7.440  1.00  1.00           C  
ATOM    190  CG  TYR A  11       6.954   2.374  -8.702  1.00  1.00           C  
ATOM    191  CD1 TYR A  11       7.839   3.460  -8.763  1.00  1.00           C  
ATOM    192  CD2 TYR A  11       6.804   1.531  -9.811  1.00  1.00           C  
ATOM    193  CE1 TYR A  11       8.572   3.700  -9.932  1.00  1.00           C  
ATOM    194  CE2 TYR A  11       7.537   1.773 -10.979  1.00  1.00           C  
ATOM    195  CZ  TYR A  11       8.420   2.858 -11.038  1.00  1.00           C  
ATOM    196  OH  TYR A  11       9.140   3.098 -12.190  1.00  1.00           O  
ATOM    197  H   TYR A  11       4.344   3.800  -5.475  1.00  1.00           H  
ATOM    198  HA  TYR A  11       5.386   4.117  -7.484  1.00  1.00           H  
ATOM    199  HB2 TYR A  11       6.801   2.254  -6.580  1.00  1.00           H  
ATOM    200  HB3 TYR A  11       5.774   1.113  -7.452  1.00  1.00           H  
ATOM    201  HD1 TYR A  11       7.958   4.108  -7.907  1.00  1.00           H  
ATOM    202  HD2 TYR A  11       6.120   0.696  -9.766  1.00  1.00           H  
ATOM    203  HE1 TYR A  11       9.254   4.535  -9.979  1.00  1.00           H  
ATOM    204  HE2 TYR A  11       7.422   1.124 -11.834  1.00  1.00           H  
ATOM    205  HH  TYR A  11       9.309   2.254 -12.616  1.00  1.00           H  
ATOM    206  N   ILE A  12       2.726   3.168  -8.208  1.00  1.00           N  
ATOM    207  CA  ILE A  12       1.647   2.963  -9.180  1.00  1.00           C  
ATOM    208  C   ILE A  12       0.763   4.206  -9.265  1.00  1.00           C  
ATOM    209  O   ILE A  12       0.481   4.847  -8.253  1.00  1.00           O  
ATOM    210  CB  ILE A  12       0.803   1.743  -8.771  1.00  1.00           C  
ATOM    211  CG1 ILE A  12      -0.106   1.319  -9.940  1.00  1.00           C  
ATOM    212  CG2 ILE A  12      -0.062   2.091  -7.550  1.00  1.00           C  
ATOM    213  CD1 ILE A  12       0.727   0.801 -11.124  1.00  1.00           C  
ATOM    214  H   ILE A  12       2.511   3.557  -7.334  1.00  1.00           H  
ATOM    215  HA  ILE A  12       2.076   2.780 -10.154  1.00  1.00           H  
ATOM    216  HB  ILE A  12       1.463   0.928  -8.514  1.00  1.00           H  
ATOM    217 HG12 ILE A  12      -0.770   0.534  -9.606  1.00  1.00           H  
ATOM    218 HG13 ILE A  12      -0.693   2.168 -10.261  1.00  1.00           H  
ATOM    219 HG21 ILE A  12      -0.941   2.633  -7.868  1.00  1.00           H  
ATOM    220 HG22 ILE A  12       0.508   2.704  -6.867  1.00  1.00           H  
ATOM    221 HG23 ILE A  12      -0.361   1.181  -7.050  1.00  1.00           H  
ATOM    222 HD11 ILE A  12       0.168   0.035 -11.643  1.00  1.00           H  
ATOM    223 HD12 ILE A  12       1.659   0.383 -10.769  1.00  1.00           H  
ATOM    224 HD13 ILE A  12       0.931   1.612 -11.805  1.00  1.00           H  
ATOM    225  N   LEU A  13       0.338   4.543 -10.478  1.00  1.00           N  
ATOM    226  CA  LEU A  13      -0.509   5.714 -10.679  1.00  1.00           C  
ATOM    227  C   LEU A  13      -1.163   5.673 -12.063  1.00  1.00           C  
ATOM    228  O   LEU A  13      -1.624   6.711 -12.508  1.00  1.00           O  
ATOM    229  CB  LEU A  13       0.326   6.998 -10.526  1.00  1.00           C  
ATOM    230  CG  LEU A  13       1.739   6.772 -11.073  1.00  1.00           C  
ATOM    231  CD1 LEU A  13       1.664   6.308 -12.529  1.00  1.00           C  
ATOM    232  CD2 LEU A  13       2.517   8.089 -11.002  1.00  1.00           C  
ATOM    233  OXT LEU A  13      -1.199   4.603 -12.648  1.00  1.00           O  
ATOM    234  H   LEU A  13       0.597   3.999 -11.250  1.00  1.00           H  
ATOM    235  HA  LEU A  13      -1.287   5.715  -9.930  1.00  1.00           H  
ATOM    236  HB2 LEU A  13      -0.141   7.807 -11.071  1.00  1.00           H  
ATOM    237  HB3 LEU A  13       0.389   7.266  -9.482  1.00  1.00           H  
ATOM    238  HG  LEU A  13       2.243   6.022 -10.482  1.00  1.00           H  
ATOM    239 HD11 LEU A  13       1.355   5.274 -12.565  1.00  1.00           H  
ATOM    240 HD12 LEU A  13       2.637   6.407 -12.990  1.00  1.00           H  
ATOM    241 HD13 LEU A  13       0.950   6.917 -13.065  1.00  1.00           H  
ATOM    242 HD21 LEU A  13       3.451   7.987 -11.535  1.00  1.00           H  
ATOM    243 HD22 LEU A  13       2.716   8.337  -9.970  1.00  1.00           H  
ATOM    244 HD23 LEU A  13       1.932   8.876 -11.455  1.00  1.00           H  
TER     245      LEU A  13                                                      
ENDMDL                                                                          
MODEL        3                                                                  
ATOM      1  N   GLU A   1      -5.064 -12.483   8.120  1.00  1.00           N  
ATOM      2  CA  GLU A   1      -4.632 -11.258   8.850  1.00  1.00           C  
ATOM      3  C   GLU A   1      -5.238 -10.031   8.180  1.00  1.00           C  
ATOM      4  O   GLU A   1      -5.617 -10.073   7.009  1.00  1.00           O  
ATOM      5  CB  GLU A   1      -3.103 -11.165   8.849  1.00  1.00           C  
ATOM      6  CG  GLU A   1      -2.569 -11.286   7.418  1.00  1.00           C  
ATOM      7  CD  GLU A   1      -2.673 -12.731   6.940  1.00  1.00           C  
ATOM      8  OE1 GLU A   1      -2.542 -13.618   7.767  1.00  1.00           O  
ATOM      9  OE2 GLU A   1      -2.880 -12.927   5.754  1.00  1.00           O  
ATOM     10  H1  GLU A   1      -4.849 -12.379   7.108  1.00  1.00           H  
ATOM     11  H2  GLU A   1      -6.087 -12.615   8.245  1.00  1.00           H  
ATOM     12  H3  GLU A   1      -4.559 -13.311   8.497  1.00  1.00           H  
ATOM     13  HA  GLU A   1      -4.984 -11.313   9.870  1.00  1.00           H  
ATOM     14  HB2 GLU A   1      -2.804 -10.214   9.265  1.00  1.00           H  
ATOM     15  HB3 GLU A   1      -2.697 -11.962   9.453  1.00  1.00           H  
ATOM     16  HG2 GLU A   1      -3.149 -10.651   6.764  1.00  1.00           H  
ATOM     17  HG3 GLU A   1      -1.536 -10.975   7.394  1.00  1.00           H  
ATOM     18  N   LEU A   2      -5.327  -8.938   8.930  1.00  1.00           N  
ATOM     19  CA  LEU A   2      -5.893  -7.700   8.405  1.00  1.00           C  
ATOM     20  C   LEU A   2      -4.946  -7.066   7.390  1.00  1.00           C  
ATOM     21  O   LEU A   2      -3.726  -7.154   7.522  1.00  1.00           O  
ATOM     22  CB  LEU A   2      -6.138  -6.714   9.550  1.00  1.00           C  
ATOM     23  CG  LEU A   2      -7.038  -7.348  10.618  1.00  1.00           C  
ATOM     24  CD1 LEU A   2      -7.206  -6.354  11.771  1.00  1.00           C  
ATOM     25  CD2 LEU A   2      -8.416  -7.680  10.024  1.00  1.00           C  
ATOM     26  H   LEU A   2      -5.008  -8.963   9.857  1.00  1.00           H  
ATOM     27  HA  LEU A   2      -6.830  -7.916   7.919  1.00  1.00           H  
ATOM     28  HB2 LEU A   2      -5.190  -6.448   9.995  1.00  1.00           H  
ATOM     29  HB3 LEU A   2      -6.614  -5.826   9.163  1.00  1.00           H  
ATOM     30  HG  LEU A   2      -6.574  -8.251  10.989  1.00  1.00           H  
ATOM     31 HD11 LEU A   2      -7.689  -6.843  12.605  1.00  1.00           H  
ATOM     32 HD12 LEU A   2      -7.812  -5.523  11.441  1.00  1.00           H  
ATOM     33 HD13 LEU A   2      -6.236  -5.993  12.077  1.00  1.00           H  
ATOM     34 HD21 LEU A   2      -8.720  -6.892   9.350  1.00  1.00           H  
ATOM     35 HD22 LEU A   2      -9.141  -7.767  10.822  1.00  1.00           H  
ATOM     36 HD23 LEU A   2      -8.368  -8.616   9.487  1.00  1.00           H  
ATOM     37  N   TYR A   3      -5.523  -6.419   6.382  1.00  1.00           N  
ATOM     38  CA  TYR A   3      -4.730  -5.767   5.346  1.00  1.00           C  
ATOM     39  C   TYR A   3      -4.197  -4.423   5.832  1.00  1.00           C  
ATOM     40  O   TYR A   3      -4.928  -3.629   6.424  1.00  1.00           O  
ATOM     41  CB  TYR A   3      -5.591  -5.555   4.100  1.00  1.00           C  
ATOM     42  CG  TYR A   3      -6.725  -4.613   4.425  1.00  1.00           C  
ATOM     43  CD1 TYR A   3      -7.927  -5.118   4.928  1.00  1.00           C  
ATOM     44  CD2 TYR A   3      -6.573  -3.235   4.220  1.00  1.00           C  
ATOM     45  CE1 TYR A   3      -8.983  -4.247   5.227  1.00  1.00           C  
ATOM     46  CE2 TYR A   3      -7.626  -2.362   4.520  1.00  1.00           C  
ATOM     47  CZ  TYR A   3      -8.833  -2.868   5.021  1.00  1.00           C  
ATOM     48  OH  TYR A   3      -9.872  -2.009   5.318  1.00  1.00           O  
ATOM     49  H   TYR A   3      -6.501  -6.377   6.335  1.00  1.00           H  
ATOM     50  HA  TYR A   3      -3.899  -6.405   5.088  1.00  1.00           H  
ATOM     51  HB2 TYR A   3      -4.987  -5.134   3.308  1.00  1.00           H  
ATOM     52  HB3 TYR A   3      -5.996  -6.503   3.778  1.00  1.00           H  
ATOM     53  HD1 TYR A   3      -8.044  -6.178   5.086  1.00  1.00           H  
ATOM     54  HD2 TYR A   3      -5.642  -2.846   3.838  1.00  1.00           H  
ATOM     55  HE1 TYR A   3      -9.910  -4.639   5.618  1.00  1.00           H  
ATOM     56  HE2 TYR A   3      -7.510  -1.302   4.359  1.00  1.00           H  
ATOM     57  HH  TYR A   3      -9.539  -1.334   5.913  1.00  1.00           H  
ATOM     58  N   GLU A   4      -2.918  -4.170   5.562  1.00  1.00           N  
ATOM     59  CA  GLU A   4      -2.290  -2.914   5.961  1.00  1.00           C  
ATOM     60  C   GLU A   4      -2.605  -1.816   4.947  1.00  1.00           C  
ATOM     61  O   GLU A   4      -2.919  -2.096   3.790  1.00  1.00           O  
ATOM     62  CB  GLU A   4      -0.768  -3.081   6.078  1.00  1.00           C  
ATOM     63  CG  GLU A   4      -0.218  -3.836   4.861  1.00  1.00           C  
ATOM     64  CD  GLU A   4      -0.441  -5.340   5.015  1.00  1.00           C  
ATOM     65  OE1 GLU A   4      -0.395  -5.815   6.138  1.00  1.00           O  
ATOM     66  OE2 GLU A   4      -0.650  -5.994   4.007  1.00  1.00           O  
ATOM     67  H   GLU A   4      -2.394  -4.835   5.073  1.00  1.00           H  
ATOM     68  HA  GLU A   4      -2.680  -2.617   6.924  1.00  1.00           H  
ATOM     69  HB2 GLU A   4      -0.305  -2.106   6.130  1.00  1.00           H  
ATOM     70  HB3 GLU A   4      -0.536  -3.632   6.978  1.00  1.00           H  
ATOM     71  HG2 GLU A   4      -0.717  -3.492   3.966  1.00  1.00           H  
ATOM     72  HG3 GLU A   4       0.841  -3.643   4.773  1.00  1.00           H  
ATOM     73  N   ASN A   5      -2.513  -0.569   5.395  1.00  1.00           N  
ATOM     74  CA  ASN A   5      -2.785   0.571   4.525  1.00  1.00           C  
ATOM     75  C   ASN A   5      -1.647   0.746   3.523  1.00  1.00           C  
ATOM     76  O   ASN A   5      -0.725  -0.070   3.473  1.00  1.00           O  
ATOM     77  CB  ASN A   5      -2.931   1.842   5.367  1.00  1.00           C  
ATOM     78  CG  ASN A   5      -3.624   2.934   4.557  1.00  1.00           C  
ATOM     79  OD1 ASN A   5      -4.020   2.702   3.415  1.00  1.00           O  
ATOM     80  ND2 ASN A   5      -3.803   4.114   5.085  1.00  1.00           N  
ATOM     81  H   ASN A   5      -2.258  -0.409   6.329  1.00  1.00           H  
ATOM     82  HA  ASN A   5      -3.706   0.395   3.988  1.00  1.00           H  
ATOM     83  HB2 ASN A   5      -3.517   1.621   6.246  1.00  1.00           H  
ATOM     84  HB3 ASN A   5      -1.953   2.186   5.669  1.00  1.00           H  
ATOM     85 HD21 ASN A   5      -3.495   4.295   5.996  1.00  1.00           H  
ATOM     86 HD22 ASN A   5      -4.245   4.819   4.566  1.00  1.00           H  
ATOM     87  N   LYS A   6      -1.712   1.806   2.726  1.00  1.00           N  
ATOM     88  CA  LYS A   6      -0.669   2.059   1.739  1.00  1.00           C  
ATOM     89  C   LYS A   6       0.708   1.958   2.392  1.00  1.00           C  
ATOM     90  O   LYS A   6       0.845   2.245   3.581  1.00  1.00           O  
ATOM     91  CB  LYS A   6      -0.808   3.469   1.160  1.00  1.00           C  
ATOM     92  CG  LYS A   6      -2.068   3.564   0.294  1.00  1.00           C  
ATOM     93  CD  LYS A   6      -2.378   5.036   0.014  1.00  1.00           C  
ATOM     94  CE  LYS A   6      -3.437   5.131  -1.085  1.00  1.00           C  
ATOM     95  NZ  LYS A   6      -2.872   4.617  -2.365  1.00  1.00           N  
ATOM     96  H   LYS A   6      -2.466   2.427   2.804  1.00  1.00           H  
ATOM     97  HA  LYS A   6      -0.759   1.341   0.945  1.00  1.00           H  
ATOM     98  HB2 LYS A   6      -0.874   4.181   1.971  1.00  1.00           H  
ATOM     99  HB3 LYS A   6       0.063   3.697   0.556  1.00  1.00           H  
ATOM    100  HG2 LYS A   6      -1.905   3.047  -0.640  1.00  1.00           H  
ATOM    101  HG3 LYS A   6      -2.899   3.118   0.816  1.00  1.00           H  
ATOM    102  HD2 LYS A   6      -2.752   5.501   0.915  1.00  1.00           H  
ATOM    103  HD3 LYS A   6      -1.480   5.541  -0.308  1.00  1.00           H  
ATOM    104  HE2 LYS A   6      -4.295   4.540  -0.806  1.00  1.00           H  
ATOM    105  HE3 LYS A   6      -3.736   6.161  -1.212  1.00  1.00           H  
ATOM    106  HZ1 LYS A   6      -3.253   5.169  -3.159  1.00  1.00           H  
ATOM    107  HZ2 LYS A   6      -3.131   3.618  -2.484  1.00  1.00           H  
ATOM    108  HZ3 LYS A   6      -1.836   4.709  -2.344  1.00  1.00           H  
ATOM    109  N   PRO A   7       1.734   1.609   1.651  1.00  1.00           N  
ATOM    110  CA  PRO A   7       3.108   1.541   2.194  1.00  1.00           C  
ATOM    111  C   PRO A   7       3.774   2.896   2.005  1.00  1.00           C  
ATOM    112  O   PRO A   7       3.299   3.901   2.535  1.00  1.00           O  
ATOM    113  CB  PRO A   7       3.738   0.472   1.314  1.00  1.00           C  
ATOM    114  CG  PRO A   7       3.187   0.791  -0.032  1.00  1.00           C  
ATOM    115  CD  PRO A   7       1.732   1.237   0.218  1.00  1.00           C  
ATOM    116  HA  PRO A   7       3.112   1.241   3.228  1.00  1.00           H  
ATOM    117  HB2 PRO A   7       4.817   0.543   1.331  1.00  1.00           H  
ATOM    118  HB3 PRO A   7       3.416  -0.508   1.627  1.00  1.00           H  
ATOM    119  HG2 PRO A   7       3.759   1.594  -0.482  1.00  1.00           H  
ATOM    120  HG3 PRO A   7       3.200  -0.085  -0.662  1.00  1.00           H  
ATOM    121  HD2 PRO A   7       1.479   2.086  -0.404  1.00  1.00           H  
ATOM    122  HD3 PRO A   7       1.056   0.414   0.043  1.00  1.00           H  
ATOM    123  N   ARG A   8       4.837   2.939   1.212  1.00  1.00           N  
ATOM    124  CA  ARG A   8       5.503   4.198   0.927  1.00  1.00           C  
ATOM    125  C   ARG A   8       4.788   4.880  -0.231  1.00  1.00           C  
ATOM    126  O   ARG A   8       3.602   5.197  -0.148  1.00  1.00           O  
ATOM    127  CB  ARG A   8       6.978   3.945   0.577  1.00  1.00           C  
ATOM    128  CG  ARG A   8       7.786   3.600   1.840  1.00  1.00           C  
ATOM    129  CD  ARG A   8       8.250   4.885   2.537  1.00  1.00           C  
ATOM    130  NE  ARG A   8       9.123   4.561   3.660  1.00  1.00           N  
ATOM    131  CZ  ARG A   8       9.324   5.424   4.650  1.00  1.00           C  
ATOM    132  NH1 ARG A   8       8.712   6.577   4.644  1.00  1.00           N  
ATOM    133  NH2 ARG A   8      10.124   5.108   5.631  1.00  1.00           N  
ATOM    134  H   ARG A   8       5.151   2.122   0.772  1.00  1.00           H  
ATOM    135  HA  ARG A   8       5.439   4.830   1.794  1.00  1.00           H  
ATOM    136  HB2 ARG A   8       7.036   3.122  -0.121  1.00  1.00           H  
ATOM    137  HB3 ARG A   8       7.394   4.829   0.116  1.00  1.00           H  
ATOM    138  HG2 ARG A   8       7.173   3.025   2.520  1.00  1.00           H  
ATOM    139  HG3 ARG A   8       8.651   3.016   1.559  1.00  1.00           H  
ATOM    140  HD2 ARG A   8       8.794   5.497   1.830  1.00  1.00           H  
ATOM    141  HD3 ARG A   8       7.392   5.434   2.894  1.00  1.00           H  
ATOM    142  HE  ARG A   8       9.574   3.691   3.683  1.00  1.00           H  
ATOM    143 HH11 ARG A   8       8.090   6.806   3.894  1.00  1.00           H  
ATOM    144 HH12 ARG A   8       8.868   7.235   5.380  1.00  1.00           H  
ATOM    145 HH21 ARG A   8      10.581   4.218   5.632  1.00  1.00           H  
ATOM    146 HH22 ARG A   8      10.286   5.753   6.378  1.00  1.00           H  
ATOM    147  N   ARG A   9       5.511   5.044  -1.330  1.00  1.00           N  
ATOM    148  CA  ARG A   9       4.954   5.624  -2.538  1.00  1.00           C  
ATOM    149  C   ARG A   9       4.555   4.469  -3.459  1.00  1.00           C  
ATOM    150  O   ARG A   9       5.431   3.790  -3.992  1.00  1.00           O  
ATOM    151  CB  ARG A   9       6.013   6.497  -3.217  1.00  1.00           C  
ATOM    152  CG  ARG A   9       6.718   7.362  -2.165  1.00  1.00           C  
ATOM    153  CD  ARG A   9       5.680   8.125  -1.337  1.00  1.00           C  
ATOM    154  NE  ARG A   9       4.613   8.627  -2.198  1.00  1.00           N  
ATOM    155  CZ  ARG A   9       3.576   9.289  -1.698  1.00  1.00           C  
ATOM    156  NH1 ARG A   9       3.500   9.507  -0.414  1.00  1.00           N  
ATOM    157  NH2 ARG A   9       2.634   9.717  -2.494  1.00  1.00           N  
ATOM    158  H   ARG A   9       6.435   4.726  -1.342  1.00  1.00           H  
ATOM    159  HA  ARG A   9       4.097   6.230  -2.291  1.00  1.00           H  
ATOM    160  HB2 ARG A   9       6.739   5.866  -3.705  1.00  1.00           H  
ATOM    161  HB3 ARG A   9       5.542   7.135  -3.946  1.00  1.00           H  
ATOM    162  HG2 ARG A   9       7.307   6.731  -1.514  1.00  1.00           H  
ATOM    163  HG3 ARG A   9       7.367   8.070  -2.662  1.00  1.00           H  
ATOM    164  HD2 ARG A   9       5.258   7.463  -0.597  1.00  1.00           H  
ATOM    165  HD3 ARG A   9       6.162   8.956  -0.841  1.00  1.00           H  
ATOM    166  HE  ARG A   9       4.664   8.471  -3.163  1.00  1.00           H  
ATOM    167 HH11 ARG A   9       4.224   9.178   0.192  1.00  1.00           H  
ATOM    168 HH12 ARG A   9       2.718  10.004  -0.035  1.00  1.00           H  
ATOM    169 HH21 ARG A   9       2.697   9.541  -3.476  1.00  1.00           H  
ATOM    170 HH22 ARG A   9       1.858  10.226  -2.125  1.00  1.00           H  
ATOM    171  N   PRO A  10       3.283   4.184  -3.637  1.00  1.00           N  
ATOM    172  CA  PRO A  10       2.870   3.035  -4.482  1.00  1.00           C  
ATOM    173  C   PRO A  10       3.044   3.335  -5.968  1.00  1.00           C  
ATOM    174  O   PRO A  10       2.997   4.492  -6.385  1.00  1.00           O  
ATOM    175  CB  PRO A  10       1.400   2.824  -4.099  1.00  1.00           C  
ATOM    176  CG  PRO A  10       0.913   4.184  -3.721  1.00  1.00           C  
ATOM    177  CD  PRO A  10       2.111   4.910  -3.093  1.00  1.00           C  
ATOM    178  HA  PRO A  10       3.441   2.160  -4.206  1.00  1.00           H  
ATOM    179  HB2 PRO A  10       0.841   2.435  -4.943  1.00  1.00           H  
ATOM    180  HB3 PRO A  10       1.323   2.154  -3.256  1.00  1.00           H  
ATOM    181  HG2 PRO A  10       0.571   4.713  -4.604  1.00  1.00           H  
ATOM    182  HG3 PRO A  10       0.111   4.109  -3.001  1.00  1.00           H  
ATOM    183  HD2 PRO A  10       2.122   5.946  -3.407  1.00  1.00           H  
ATOM    184  HD3 PRO A  10       2.087   4.836  -2.016  1.00  1.00           H  
ATOM    185  N   TYR A  11       3.255   2.289  -6.759  1.00  1.00           N  
ATOM    186  CA  TYR A  11       3.444   2.462  -8.192  1.00  1.00           C  
ATOM    187  C   TYR A  11       2.349   3.352  -8.767  1.00  1.00           C  
ATOM    188  O   TYR A  11       2.497   4.574  -8.824  1.00  1.00           O  
ATOM    189  CB  TYR A  11       3.422   1.099  -8.887  1.00  1.00           C  
ATOM    190  CG  TYR A  11       4.585   0.268  -8.396  1.00  1.00           C  
ATOM    191  CD1 TYR A  11       5.868   0.490  -8.909  1.00  1.00           C  
ATOM    192  CD2 TYR A  11       4.380  -0.721  -7.422  1.00  1.00           C  
ATOM    193  CE1 TYR A  11       6.946  -0.275  -8.452  1.00  1.00           C  
ATOM    194  CE2 TYR A  11       5.460  -1.486  -6.965  1.00  1.00           C  
ATOM    195  CZ  TYR A  11       6.743  -1.261  -7.481  1.00  1.00           C  
ATOM    196  OH  TYR A  11       7.810  -2.015  -7.034  1.00  1.00           O  
ATOM    197  H   TYR A  11       3.293   1.391  -6.371  1.00  1.00           H  
ATOM    198  HA  TYR A  11       4.402   2.929  -8.367  1.00  1.00           H  
ATOM    199  HB2 TYR A  11       2.495   0.594  -8.656  1.00  1.00           H  
ATOM    200  HB3 TYR A  11       3.502   1.235  -9.954  1.00  1.00           H  
ATOM    201  HD1 TYR A  11       6.024   1.248  -9.662  1.00  1.00           H  
ATOM    202  HD2 TYR A  11       3.389  -0.893  -7.028  1.00  1.00           H  
ATOM    203  HE1 TYR A  11       7.937  -0.103  -8.845  1.00  1.00           H  
ATOM    204  HE2 TYR A  11       5.307  -2.246  -6.213  1.00  1.00           H  
ATOM    205  HH  TYR A  11       7.991  -1.768  -6.125  1.00  1.00           H  
ATOM    206  N   ILE A  12       1.249   2.740  -9.190  1.00  1.00           N  
ATOM    207  CA  ILE A  12       0.135   3.495  -9.757  1.00  1.00           C  
ATOM    208  C   ILE A  12       0.647   4.589 -10.693  1.00  1.00           C  
ATOM    209  O   ILE A  12       0.609   5.774 -10.359  1.00  1.00           O  
ATOM    210  CB  ILE A  12      -0.692   4.126  -8.630  1.00  1.00           C  
ATOM    211  CG1 ILE A  12      -1.094   3.049  -7.609  1.00  1.00           C  
ATOM    212  CG2 ILE A  12      -1.949   4.780  -9.211  1.00  1.00           C  
ATOM    213  CD1 ILE A  12      -1.799   1.877  -8.307  1.00  1.00           C  
ATOM    214  H   ILE A  12       1.184   1.765  -9.121  1.00  1.00           H  
ATOM    215  HA  ILE A  12      -0.492   2.826 -10.323  1.00  1.00           H  
ATOM    216  HB  ILE A  12      -0.097   4.882  -8.134  1.00  1.00           H  
ATOM    217 HG12 ILE A  12      -0.208   2.684  -7.108  1.00  1.00           H  
ATOM    218 HG13 ILE A  12      -1.763   3.481  -6.880  1.00  1.00           H  
ATOM    219 HG21 ILE A  12      -2.592   5.102  -8.406  1.00  1.00           H  
ATOM    220 HG22 ILE A  12      -2.475   4.064  -9.827  1.00  1.00           H  
ATOM    221 HG23 ILE A  12      -1.669   5.633  -9.812  1.00  1.00           H  
ATOM    222 HD11 ILE A  12      -1.057   1.215  -8.729  1.00  1.00           H  
ATOM    223 HD12 ILE A  12      -2.440   2.248  -9.092  1.00  1.00           H  
ATOM    224 HD13 ILE A  12      -2.392   1.334  -7.585  1.00  1.00           H  
ATOM    225  N   LEU A  13       1.130   4.185 -11.864  1.00  1.00           N  
ATOM    226  CA  LEU A  13       1.648   5.143 -12.839  1.00  1.00           C  
ATOM    227  C   LEU A  13       0.503   5.696 -13.687  1.00  1.00           C  
ATOM    228  O   LEU A  13      -0.564   5.104 -13.666  1.00  1.00           O  
ATOM    229  CB  LEU A  13       2.687   4.461 -13.746  1.00  1.00           C  
ATOM    230  CG  LEU A  13       4.053   4.427 -13.051  1.00  1.00           C  
ATOM    231  CD1 LEU A  13       3.966   3.576 -11.784  1.00  1.00           C  
ATOM    232  CD2 LEU A  13       5.091   3.827 -14.003  1.00  1.00           C  
ATOM    233  OXT LEU A  13       0.710   6.707 -14.338  1.00  1.00           O  
ATOM    234  H   LEU A  13       1.143   3.228 -12.075  1.00  1.00           H  
ATOM    235  HA  LEU A  13       2.118   5.965 -12.315  1.00  1.00           H  
ATOM    236  HB2 LEU A  13       2.369   3.453 -13.961  1.00  1.00           H  
ATOM    237  HB3 LEU A  13       2.776   5.013 -14.673  1.00  1.00           H  
ATOM    238  HG  LEU A  13       4.346   5.433 -12.787  1.00  1.00           H  
ATOM    239 HD11 LEU A  13       3.395   4.106 -11.036  1.00  1.00           H  
ATOM    240 HD12 LEU A  13       4.960   3.386 -11.409  1.00  1.00           H  
ATOM    241 HD13 LEU A  13       3.480   2.638 -12.012  1.00  1.00           H  
ATOM    242 HD21 LEU A  13       4.853   2.791 -14.189  1.00  1.00           H  
ATOM    243 HD22 LEU A  13       6.071   3.893 -13.551  1.00  1.00           H  
ATOM    244 HD23 LEU A  13       5.085   4.372 -14.934  1.00  1.00           H  
TER     245      LEU A  13                                                      
ENDMDL                                                                          
MODEL        4                                                                  
ATOM      1  N   GLU A   1      -5.445  -9.977   7.680  1.00  1.00           N  
ATOM      2  CA  GLU A   1      -4.171  -9.991   6.909  1.00  1.00           C  
ATOM      3  C   GLU A   1      -4.262  -8.987   5.764  1.00  1.00           C  
ATOM      4  O   GLU A   1      -3.469  -9.030   4.823  1.00  1.00           O  
ATOM      5  CB  GLU A   1      -3.929 -11.397   6.354  1.00  1.00           C  
ATOM      6  CG  GLU A   1      -5.191 -11.900   5.650  1.00  1.00           C  
ATOM      7  CD  GLU A   1      -6.226 -12.339   6.680  1.00  1.00           C  
ATOM      8  OE1 GLU A   1      -5.829 -12.892   7.693  1.00  1.00           O  
ATOM      9  OE2 GLU A   1      -7.403 -12.129   6.437  1.00  1.00           O  
ATOM     10  H1  GLU A   1      -6.246  -9.849   7.029  1.00  1.00           H  
ATOM     11  H2  GLU A   1      -5.426  -9.193   8.365  1.00  1.00           H  
ATOM     12  H3  GLU A   1      -5.555 -10.877   8.187  1.00  1.00           H  
ATOM     13  HA  GLU A   1      -3.355  -9.717   7.563  1.00  1.00           H  
ATOM     14  HB2 GLU A   1      -3.108 -11.372   5.651  1.00  1.00           H  
ATOM     15  HB3 GLU A   1      -3.684 -12.064   7.169  1.00  1.00           H  
ATOM     16  HG2 GLU A   1      -5.603 -11.110   5.039  1.00  1.00           H  
ATOM     17  HG3 GLU A   1      -4.936 -12.742   5.024  1.00  1.00           H  
ATOM     18  N   LEU A   2      -5.236  -8.086   5.852  1.00  1.00           N  
ATOM     19  CA  LEU A   2      -5.430  -7.075   4.816  1.00  1.00           C  
ATOM     20  C   LEU A   2      -4.405  -5.953   4.984  1.00  1.00           C  
ATOM     21  O   LEU A   2      -4.338  -5.308   6.031  1.00  1.00           O  
ATOM     22  CB  LEU A   2      -6.870  -6.500   4.885  1.00  1.00           C  
ATOM     23  CG  LEU A   2      -7.457  -6.683   6.303  1.00  1.00           C  
ATOM     24  CD1 LEU A   2      -8.519  -5.611   6.573  1.00  1.00           C  
ATOM     25  CD2 LEU A   2      -8.106  -8.072   6.431  1.00  1.00           C  
ATOM     26  H   LEU A   2      -5.838  -8.108   6.623  1.00  1.00           H  
ATOM     27  HA  LEU A   2      -5.281  -7.536   3.850  1.00  1.00           H  
ATOM     28  HB2 LEU A   2      -6.855  -5.447   4.633  1.00  1.00           H  
ATOM     29  HB3 LEU A   2      -7.497  -7.020   4.171  1.00  1.00           H  
ATOM     30  HG  LEU A   2      -6.669  -6.584   7.037  1.00  1.00           H  
ATOM     31 HD11 LEU A   2      -9.015  -5.823   7.510  1.00  1.00           H  
ATOM     32 HD12 LEU A   2      -9.244  -5.611   5.774  1.00  1.00           H  
ATOM     33 HD13 LEU A   2      -8.045  -4.640   6.629  1.00  1.00           H  
ATOM     34 HD21 LEU A   2      -8.203  -8.330   7.475  1.00  1.00           H  
ATOM     35 HD22 LEU A   2      -7.494  -8.808   5.934  1.00  1.00           H  
ATOM     36 HD23 LEU A   2      -9.085  -8.060   5.973  1.00  1.00           H  
ATOM     37  N   TYR A   3      -3.607  -5.730   3.943  1.00  1.00           N  
ATOM     38  CA  TYR A   3      -2.587  -4.687   3.977  1.00  1.00           C  
ATOM     39  C   TYR A   3      -3.207  -3.324   3.689  1.00  1.00           C  
ATOM     40  O   TYR A   3      -2.885  -2.682   2.689  1.00  1.00           O  
ATOM     41  CB  TYR A   3      -1.498  -4.989   2.946  1.00  1.00           C  
ATOM     42  CG  TYR A   3      -0.773  -6.253   3.342  1.00  1.00           C  
ATOM     43  CD1 TYR A   3       0.333  -6.188   4.196  1.00  1.00           C  
ATOM     44  CD2 TYR A   3      -1.212  -7.494   2.859  1.00  1.00           C  
ATOM     45  CE1 TYR A   3       1.002  -7.360   4.567  1.00  1.00           C  
ATOM     46  CE2 TYR A   3      -0.544  -8.666   3.231  1.00  1.00           C  
ATOM     47  CZ  TYR A   3       0.564  -8.599   4.085  1.00  1.00           C  
ATOM     48  OH  TYR A   3       1.220  -9.755   4.456  1.00  1.00           O  
ATOM     49  H   TYR A   3      -3.707  -6.278   3.137  1.00  1.00           H  
ATOM     50  HA  TYR A   3      -2.140  -4.665   4.961  1.00  1.00           H  
ATOM     51  HB2 TYR A   3      -1.952  -5.123   1.976  1.00  1.00           H  
ATOM     52  HB3 TYR A   3      -0.798  -4.169   2.908  1.00  1.00           H  
ATOM     53  HD1 TYR A   3       0.673  -5.232   4.569  1.00  1.00           H  
ATOM     54  HD2 TYR A   3      -2.065  -7.544   2.200  1.00  1.00           H  
ATOM     55  HE1 TYR A   3       1.856  -7.309   5.226  1.00  1.00           H  
ATOM     56  HE2 TYR A   3      -0.883  -9.621   2.859  1.00  1.00           H  
ATOM     57  HH  TYR A   3       1.919  -9.917   3.817  1.00  1.00           H  
ATOM     58  N   GLU A   4      -4.103  -2.892   4.571  1.00  1.00           N  
ATOM     59  CA  GLU A   4      -4.770  -1.606   4.408  1.00  1.00           C  
ATOM     60  C   GLU A   4      -3.780  -0.457   4.572  1.00  1.00           C  
ATOM     61  O   GLU A   4      -3.927   0.593   3.949  1.00  1.00           O  
ATOM     62  CB  GLU A   4      -5.900  -1.470   5.433  1.00  1.00           C  
ATOM     63  CG  GLU A   4      -5.330  -1.585   6.848  1.00  1.00           C  
ATOM     64  CD  GLU A   4      -6.455  -1.498   7.873  1.00  1.00           C  
ATOM     65  OE1 GLU A   4      -7.502  -2.074   7.625  1.00  1.00           O  
ATOM     66  OE2 GLU A   4      -6.253  -0.860   8.893  1.00  1.00           O  
ATOM     67  H   GLU A   4      -4.321  -3.451   5.346  1.00  1.00           H  
ATOM     68  HA  GLU A   4      -5.195  -1.559   3.417  1.00  1.00           H  
ATOM     69  HB2 GLU A   4      -6.379  -0.510   5.314  1.00  1.00           H  
ATOM     70  HB3 GLU A   4      -6.624  -2.256   5.275  1.00  1.00           H  
ATOM     71  HG2 GLU A   4      -4.822  -2.532   6.954  1.00  1.00           H  
ATOM     72  HG3 GLU A   4      -4.629  -0.782   7.018  1.00  1.00           H  
ATOM     73  N   ASN A   5      -2.772  -0.662   5.417  1.00  1.00           N  
ATOM     74  CA  ASN A   5      -1.762   0.368   5.656  1.00  1.00           C  
ATOM     75  C   ASN A   5      -0.655   0.288   4.610  1.00  1.00           C  
ATOM     76  O   ASN A   5       0.205  -0.592   4.670  1.00  1.00           O  
ATOM     77  CB  ASN A   5      -1.152   0.186   7.047  1.00  1.00           C  
ATOM     78  CG  ASN A   5      -2.207   0.419   8.122  1.00  1.00           C  
ATOM     79  OD1 ASN A   5      -2.876   1.452   8.128  1.00  1.00           O  
ATOM     80  ND2 ASN A   5      -2.391  -0.487   9.044  1.00  1.00           N  
ATOM     81  H   ASN A   5      -2.706  -1.519   5.887  1.00  1.00           H  
ATOM     82  HA  ASN A   5      -2.227   1.341   5.603  1.00  1.00           H  
ATOM     83  HB2 ASN A   5      -0.764  -0.817   7.137  1.00  1.00           H  
ATOM     84  HB3 ASN A   5      -0.347   0.894   7.176  1.00  1.00           H  
ATOM     85 HD21 ASN A   5      -1.851  -1.306   9.039  1.00  1.00           H  
ATOM     86 HD22 ASN A   5      -3.072  -0.353   9.735  1.00  1.00           H  
ATOM     87  N   LYS A   6      -0.675   1.219   3.662  1.00  1.00           N  
ATOM     88  CA  LYS A   6       0.340   1.253   2.612  1.00  1.00           C  
ATOM     89  C   LYS A   6       1.632   1.864   3.161  1.00  1.00           C  
ATOM     90  O   LYS A   6       1.607   2.518   4.203  1.00  1.00           O  
ATOM     91  CB  LYS A   6      -0.161   2.096   1.422  1.00  1.00           C  
ATOM     92  CG  LYS A   6      -1.678   1.947   1.273  1.00  1.00           C  
ATOM     93  CD  LYS A   6      -2.031   0.470   1.091  1.00  1.00           C  
ATOM     94  CE  LYS A   6      -3.478   0.342   0.610  1.00  1.00           C  
ATOM     95  NZ  LYS A   6      -3.568   0.738  -0.824  1.00  1.00           N  
ATOM     96  H   LYS A   6      -1.379   1.899   3.673  1.00  1.00           H  
ATOM     97  HA  LYS A   6       0.527   0.244   2.282  1.00  1.00           H  
ATOM     98  HB2 LYS A   6       0.087   3.139   1.581  1.00  1.00           H  
ATOM     99  HB3 LYS A   6       0.313   1.755   0.517  1.00  1.00           H  
ATOM    100  HG2 LYS A   6      -2.171   2.331   2.155  1.00  1.00           H  
ATOM    101  HG3 LYS A   6      -2.008   2.503   0.408  1.00  1.00           H  
ATOM    102  HD2 LYS A   6      -1.368   0.031   0.359  1.00  1.00           H  
ATOM    103  HD3 LYS A   6      -1.923  -0.047   2.032  1.00  1.00           H  
ATOM    104  HE2 LYS A   6      -3.804  -0.681   0.721  1.00  1.00           H  
ATOM    105  HE3 LYS A   6      -4.113   0.985   1.202  1.00  1.00           H  
ATOM    106  HZ1 LYS A   6      -3.509  -0.109  -1.423  1.00  1.00           H  
ATOM    107  HZ2 LYS A   6      -2.785   1.381  -1.059  1.00  1.00           H  
ATOM    108  HZ3 LYS A   6      -4.475   1.219  -0.992  1.00  1.00           H  
ATOM    109  N   PRO A   7       2.749   1.709   2.484  1.00  1.00           N  
ATOM    110  CA  PRO A   7       4.025   2.306   2.930  1.00  1.00           C  
ATOM    111  C   PRO A   7       4.204   3.646   2.239  1.00  1.00           C  
ATOM    112  O   PRO A   7       3.463   4.591   2.505  1.00  1.00           O  
ATOM    113  CB  PRO A   7       5.040   1.283   2.439  1.00  1.00           C  
ATOM    114  CG  PRO A   7       4.496   0.868   1.107  1.00  1.00           C  
ATOM    115  CD  PRO A   7       2.957   0.961   1.221  1.00  1.00           C  
ATOM    116  HA  PRO A   7       4.065   2.401   4.002  1.00  1.00           H  
ATOM    117  HB2 PRO A   7       6.020   1.735   2.342  1.00  1.00           H  
ATOM    118  HB3 PRO A   7       5.077   0.437   3.109  1.00  1.00           H  
ATOM    119  HG2 PRO A   7       4.856   1.544   0.337  1.00  1.00           H  
ATOM    120  HG3 PRO A   7       4.789  -0.145   0.880  1.00  1.00           H  
ATOM    121  HD2 PRO A   7       2.555   1.510   0.376  1.00  1.00           H  
ATOM    122  HD3 PRO A   7       2.522  -0.022   1.284  1.00  1.00           H  
ATOM    123  N   ARG A   8       5.140   3.713   1.299  1.00  1.00           N  
ATOM    124  CA  ARG A   8       5.333   4.925   0.531  1.00  1.00           C  
ATOM    125  C   ARG A   8       4.349   4.906  -0.621  1.00  1.00           C  
ATOM    126  O   ARG A   8       3.403   4.125  -0.602  1.00  1.00           O  
ATOM    127  CB  ARG A   8       6.776   5.020   0.016  1.00  1.00           C  
ATOM    128  CG  ARG A   8       7.027   3.953  -1.057  1.00  1.00           C  
ATOM    129  CD  ARG A   8       8.507   3.964  -1.446  1.00  1.00           C  
ATOM    130  NE  ARG A   8       9.330   3.517  -0.326  1.00  1.00           N  
ATOM    131  CZ  ARG A   8      10.657   3.517  -0.408  1.00  1.00           C  
ATOM    132  NH1 ARG A   8      11.241   3.896  -1.511  1.00  1.00           N  
ATOM    133  NH2 ARG A   8      11.371   3.136   0.616  1.00  1.00           N  
ATOM    134  H   ARG A   8       5.667   2.917   1.078  1.00  1.00           H  
ATOM    135  HA  ARG A   8       5.115   5.774   1.156  1.00  1.00           H  
ATOM    136  HB2 ARG A   8       6.941   6.001  -0.408  1.00  1.00           H  
ATOM    137  HB3 ARG A   8       7.459   4.867   0.837  1.00  1.00           H  
ATOM    138  HG2 ARG A   8       6.762   2.981  -0.669  1.00  1.00           H  
ATOM    139  HG3 ARG A   8       6.432   4.170  -1.933  1.00  1.00           H  
ATOM    140  HD2 ARG A   8       8.662   3.305  -2.286  1.00  1.00           H  
ATOM    141  HD3 ARG A   8       8.795   4.968  -1.723  1.00  1.00           H  
ATOM    142  HE  ARG A   8       8.898   3.220   0.501  1.00  1.00           H  
ATOM    143 HH11 ARG A   8      10.692   4.183  -2.296  1.00  1.00           H  
ATOM    144 HH12 ARG A   8      12.239   3.896  -1.572  1.00  1.00           H  
ATOM    145 HH21 ARG A   8      10.922   2.839   1.459  1.00  1.00           H  
ATOM    146 HH22 ARG A   8      12.370   3.144   0.557  1.00  1.00           H  
ATOM    147  N   ARG A   9       4.587   5.718  -1.635  1.00  1.00           N  
ATOM    148  CA  ARG A   9       3.708   5.725  -2.794  1.00  1.00           C  
ATOM    149  C   ARG A   9       3.756   4.336  -3.444  1.00  1.00           C  
ATOM    150  O   ARG A   9       4.795   3.961  -3.989  1.00  1.00           O  
ATOM    151  CB  ARG A   9       4.206   6.768  -3.798  1.00  1.00           C  
ATOM    152  CG  ARG A   9       3.210   6.908  -4.953  1.00  1.00           C  
ATOM    153  CD  ARG A   9       3.873   7.683  -6.091  1.00  1.00           C  
ATOM    154  NE  ARG A   9       2.885   8.077  -7.086  1.00  1.00           N  
ATOM    155  CZ  ARG A   9       2.454   7.217  -8.003  1.00  1.00           C  
ATOM    156  NH1 ARG A   9       2.920   5.998  -8.022  1.00  1.00           N  
ATOM    157  NH2 ARG A   9       1.565   7.590  -8.883  1.00  1.00           N  
ATOM    158  H   ARG A   9       5.375   6.304  -1.617  1.00  1.00           H  
ATOM    159  HA  ARG A   9       2.711   5.976  -2.489  1.00  1.00           H  
ATOM    160  HB2 ARG A   9       4.315   7.721  -3.300  1.00  1.00           H  
ATOM    161  HB3 ARG A   9       5.163   6.457  -4.188  1.00  1.00           H  
ATOM    162  HG2 ARG A   9       2.919   5.929  -5.304  1.00  1.00           H  
ATOM    163  HG3 ARG A   9       2.337   7.446  -4.615  1.00  1.00           H  
ATOM    164  HD2 ARG A   9       4.347   8.566  -5.691  1.00  1.00           H  
ATOM    165  HD3 ARG A   9       4.625   7.058  -6.554  1.00  1.00           H  
ATOM    166  HE  ARG A   9       2.532   8.992  -7.081  1.00  1.00           H  
ATOM    167 HH11 ARG A   9       3.602   5.714  -7.349  1.00  1.00           H  
ATOM    168 HH12 ARG A   9       2.597   5.349  -8.711  1.00  1.00           H  
ATOM    169 HH21 ARG A   9       1.206   8.524  -8.868  1.00  1.00           H  
ATOM    170 HH22 ARG A   9       1.245   6.944  -9.576  1.00  1.00           H  
ATOM    171  N   PRO A  10       2.695   3.547  -3.407  1.00  1.00           N  
ATOM    172  CA  PRO A  10       2.731   2.188  -4.019  1.00  1.00           C  
ATOM    173  C   PRO A  10       3.044   2.251  -5.514  1.00  1.00           C  
ATOM    174  O   PRO A  10       2.692   3.220  -6.191  1.00  1.00           O  
ATOM    175  CB  PRO A  10       1.322   1.609  -3.772  1.00  1.00           C  
ATOM    176  CG  PRO A  10       0.723   2.451  -2.690  1.00  1.00           C  
ATOM    177  CD  PRO A  10       1.373   3.830  -2.804  1.00  1.00           C  
ATOM    178  HA  PRO A  10       3.469   1.582  -3.508  1.00  1.00           H  
ATOM    179  HB2 PRO A  10       0.722   1.674  -4.674  1.00  1.00           H  
ATOM    180  HB3 PRO A  10       1.388   0.578  -3.448  1.00  1.00           H  
ATOM    181  HG2 PRO A  10      -0.350   2.529  -2.828  1.00  1.00           H  
ATOM    182  HG3 PRO A  10       0.940   2.026  -1.721  1.00  1.00           H  
ATOM    183  HD2 PRO A  10       0.786   4.471  -3.451  1.00  1.00           H  
ATOM    184  HD3 PRO A  10       1.480   4.266  -1.829  1.00  1.00           H  
ATOM    185  N   TYR A  11       3.699   1.215  -6.020  1.00  1.00           N  
ATOM    186  CA  TYR A  11       4.045   1.162  -7.435  1.00  1.00           C  
ATOM    187  C   TYR A  11       2.791   1.339  -8.284  1.00  1.00           C  
ATOM    188  O   TYR A  11       2.862   1.779  -9.432  1.00  1.00           O  
ATOM    189  CB  TYR A  11       4.694  -0.186  -7.765  1.00  1.00           C  
ATOM    190  CG  TYR A  11       4.975  -0.256  -9.249  1.00  1.00           C  
ATOM    191  CD1 TYR A  11       6.063   0.439  -9.788  1.00  1.00           C  
ATOM    192  CD2 TYR A  11       4.143  -1.010 -10.086  1.00  1.00           C  
ATOM    193  CE1 TYR A  11       6.320   0.379 -11.164  1.00  1.00           C  
ATOM    194  CE2 TYR A  11       4.398  -1.069 -11.460  1.00  1.00           C  
ATOM    195  CZ  TYR A  11       5.488  -0.374 -12.000  1.00  1.00           C  
ATOM    196  OH  TYR A  11       5.741  -0.434 -13.355  1.00  1.00           O  
ATOM    197  H   TYR A  11       3.952   0.471  -5.434  1.00  1.00           H  
ATOM    198  HA  TYR A  11       4.741   1.954  -7.663  1.00  1.00           H  
ATOM    199  HB2 TYR A  11       5.618  -0.288  -7.215  1.00  1.00           H  
ATOM    200  HB3 TYR A  11       4.020  -0.985  -7.491  1.00  1.00           H  
ATOM    201  HD1 TYR A  11       6.707   1.019  -9.144  1.00  1.00           H  
ATOM    202  HD2 TYR A  11       3.305  -1.548  -9.670  1.00  1.00           H  
ATOM    203  HE1 TYR A  11       7.160   0.913 -11.582  1.00  1.00           H  
ATOM    204  HE2 TYR A  11       3.757  -1.651 -12.105  1.00  1.00           H  
ATOM    205  HH  TYR A  11       4.908  -0.313 -13.818  1.00  1.00           H  
ATOM    206  N   ILE A  12       1.643   0.998  -7.708  1.00  1.00           N  
ATOM    207  CA  ILE A  12       0.378   1.126  -8.417  1.00  1.00           C  
ATOM    208  C   ILE A  12      -0.072   2.584  -8.449  1.00  1.00           C  
ATOM    209  O   ILE A  12      -0.114   3.254  -7.417  1.00  1.00           O  
ATOM    210  CB  ILE A  12      -0.694   0.278  -7.728  1.00  1.00           C  
ATOM    211  CG1 ILE A  12      -0.308  -1.200  -7.819  1.00  1.00           C  
ATOM    212  CG2 ILE A  12      -2.041   0.496  -8.423  1.00  1.00           C  
ATOM    213  CD1 ILE A  12      -1.204  -2.026  -6.895  1.00  1.00           C  
ATOM    214  H   ILE A  12       1.648   0.657  -6.789  1.00  1.00           H  
ATOM    215  HA  ILE A  12       0.506   0.776  -9.430  1.00  1.00           H  
ATOM    216  HB  ILE A  12      -0.772   0.573  -6.691  1.00  1.00           H  
ATOM    217 HG12 ILE A  12      -0.431  -1.540  -8.837  1.00  1.00           H  
ATOM    218 HG13 ILE A  12       0.724  -1.322  -7.522  1.00  1.00           H  
ATOM    219 HG21 ILE A  12      -2.413   1.482  -8.183  1.00  1.00           H  
ATOM    220 HG22 ILE A  12      -2.747  -0.246  -8.083  1.00  1.00           H  
ATOM    221 HG23 ILE A  12      -1.913   0.412  -9.492  1.00  1.00           H  
ATOM    222 HD11 ILE A  12      -1.095  -3.073  -7.131  1.00  1.00           H  
ATOM    223 HD12 ILE A  12      -2.235  -1.732  -7.033  1.00  1.00           H  
ATOM    224 HD13 ILE A  12      -0.918  -1.856  -5.868  1.00  1.00           H  
ATOM    225  N   LEU A  13      -0.405   3.068  -9.643  1.00  1.00           N  
ATOM    226  CA  LEU A  13      -0.851   4.450  -9.812  1.00  1.00           C  
ATOM    227  C   LEU A  13      -2.365   4.547  -9.644  1.00  1.00           C  
ATOM    228  O   LEU A  13      -2.843   5.629  -9.348  1.00  1.00           O  
ATOM    229  CB  LEU A  13      -0.429   4.959 -11.203  1.00  1.00           C  
ATOM    230  CG  LEU A  13      -1.355   4.388 -12.313  1.00  1.00           C  
ATOM    231  CD1 LEU A  13      -2.435   5.419 -12.691  1.00  1.00           C  
ATOM    232  CD2 LEU A  13      -0.532   4.052 -13.567  1.00  1.00           C  
ATOM    233  OXT LEU A  13      -3.025   3.534  -9.817  1.00  1.00           O  
ATOM    234  H   LEU A  13      -0.349   2.486 -10.429  1.00  1.00           H  
ATOM    235  HA  LEU A  13      -0.379   5.069  -9.061  1.00  1.00           H  
ATOM    236  HB2 LEU A  13      -0.469   6.042 -11.209  1.00  1.00           H  
ATOM    237  HB3 LEU A  13       0.590   4.648 -11.386  1.00  1.00           H  
ATOM    238  HG  LEU A  13      -1.840   3.488 -11.959  1.00  1.00           H  
ATOM    239 HD11 LEU A  13      -2.794   5.913 -11.801  1.00  1.00           H  
ATOM    240 HD12 LEU A  13      -3.258   4.914 -13.177  1.00  1.00           H  
ATOM    241 HD13 LEU A  13      -2.017   6.155 -13.364  1.00  1.00           H  
ATOM    242 HD21 LEU A  13      -1.198   3.885 -14.401  1.00  1.00           H  
ATOM    243 HD22 LEU A  13       0.051   3.160 -13.389  1.00  1.00           H  
ATOM    244 HD23 LEU A  13       0.128   4.875 -13.795  1.00  1.00           H  
TER     245      LEU A  13                                                      
ENDMDL                                                                          
MODEL        5                                                                  
ATOM      1  N   GLU A   1      -4.903 -10.700  10.876  1.00  1.00           N  
ATOM      2  CA  GLU A   1      -5.828 -11.233   9.838  1.00  1.00           C  
ATOM      3  C   GLU A   1      -6.319 -10.086   8.963  1.00  1.00           C  
ATOM      4  O   GLU A   1      -6.676 -10.284   7.802  1.00  1.00           O  
ATOM      5  CB  GLU A   1      -7.014 -11.921  10.522  1.00  1.00           C  
ATOM      6  CG  GLU A   1      -7.955 -12.502   9.462  1.00  1.00           C  
ATOM      7  CD  GLU A   1      -9.099 -13.251  10.136  1.00  1.00           C  
ATOM      8  OE1 GLU A   1      -9.228 -13.133  11.343  1.00  1.00           O  
ATOM      9  OE2 GLU A   1      -9.827 -13.935   9.436  1.00  1.00           O  
ATOM     10  H1  GLU A   1      -4.374 -11.483  11.308  1.00  1.00           H  
ATOM     11  H2  GLU A   1      -5.454 -10.207  11.609  1.00  1.00           H  
ATOM     12  H3  GLU A   1      -4.235 -10.034  10.437  1.00  1.00           H  
ATOM     13  HA  GLU A   1      -5.304 -11.947   9.225  1.00  1.00           H  
ATOM     14  HB2 GLU A   1      -6.650 -12.717  11.155  1.00  1.00           H  
ATOM     15  HB3 GLU A   1      -7.551 -11.201  11.120  1.00  1.00           H  
ATOM     16  HG2 GLU A   1      -8.357 -11.701   8.859  1.00  1.00           H  
ATOM     17  HG3 GLU A   1      -7.405 -13.184   8.830  1.00  1.00           H  
ATOM     18  N   LEU A   2      -6.332  -8.888   9.532  1.00  1.00           N  
ATOM     19  CA  LEU A   2      -6.779  -7.709   8.805  1.00  1.00           C  
ATOM     20  C   LEU A   2      -5.723  -7.264   7.799  1.00  1.00           C  
ATOM     21  O   LEU A   2      -4.524  -7.410   8.037  1.00  1.00           O  
ATOM     22  CB  LEU A   2      -7.058  -6.578   9.794  1.00  1.00           C  
ATOM     23  CG  LEU A   2      -8.080  -7.049  10.834  1.00  1.00           C  
ATOM     24  CD1 LEU A   2      -8.278  -5.947  11.880  1.00  1.00           C  
ATOM     25  CD2 LEU A   2      -9.426  -7.361  10.152  1.00  1.00           C  
ATOM     26  H   LEU A   2      -6.035  -8.795  10.461  1.00  1.00           H  
ATOM     27  HA  LEU A   2      -7.689  -7.943   8.276  1.00  1.00           H  
ATOM     28  HB2 LEU A   2      -6.140  -6.302  10.292  1.00  1.00           H  
ATOM     29  HB3 LEU A   2      -7.452  -5.723   9.264  1.00  1.00           H  
ATOM     30  HG  LEU A   2      -7.707  -7.944  11.319  1.00  1.00           H  
ATOM     31 HD11 LEU A   2      -9.081  -6.223  12.547  1.00  1.00           H  
ATOM     32 HD12 LEU A   2      -8.525  -5.020  11.385  1.00  1.00           H  
ATOM     33 HD13 LEU A   2      -7.367  -5.822  12.447  1.00  1.00           H  
ATOM     34 HD21 LEU A   2     -10.230  -7.269  10.869  1.00  1.00           H  
ATOM     35 HD22 LEU A   2      -9.409  -8.371   9.768  1.00  1.00           H  
ATOM     36 HD23 LEU A   2      -9.593  -6.671   9.337  1.00  1.00           H  
ATOM     37  N   TYR A   3      -6.177  -6.720   6.674  1.00  1.00           N  
ATOM     38  CA  TYR A   3      -5.262  -6.257   5.637  1.00  1.00           C  
ATOM     39  C   TYR A   3      -4.479  -5.043   6.127  1.00  1.00           C  
ATOM     40  O   TYR A   3      -5.043  -4.132   6.733  1.00  1.00           O  
ATOM     41  CB  TYR A   3      -6.046  -5.891   4.376  1.00  1.00           C  
ATOM     42  CG  TYR A   3      -5.085  -5.488   3.282  1.00  1.00           C  
ATOM     43  CD1 TYR A   3      -4.434  -6.470   2.527  1.00  1.00           C  
ATOM     44  CD2 TYR A   3      -4.850  -4.132   3.019  1.00  1.00           C  
ATOM     45  CE1 TYR A   3      -3.548  -6.099   1.509  1.00  1.00           C  
ATOM     46  CE2 TYR A   3      -3.962  -3.761   2.002  1.00  1.00           C  
ATOM     47  CZ  TYR A   3      -3.311  -4.744   1.247  1.00  1.00           C  
ATOM     48  OH  TYR A   3      -2.438  -4.377   0.243  1.00  1.00           O  
ATOM     49  H   TYR A   3      -7.144  -6.629   6.539  1.00  1.00           H  
ATOM     50  HA  TYR A   3      -4.568  -7.051   5.402  1.00  1.00           H  
ATOM     51  HB2 TYR A   3      -6.623  -6.746   4.052  1.00  1.00           H  
ATOM     52  HB3 TYR A   3      -6.712  -5.069   4.591  1.00  1.00           H  
ATOM     53  HD1 TYR A   3      -4.617  -7.515   2.730  1.00  1.00           H  
ATOM     54  HD2 TYR A   3      -5.351  -3.374   3.601  1.00  1.00           H  
ATOM     55  HE1 TYR A   3      -3.046  -6.858   0.927  1.00  1.00           H  
ATOM     56  HE2 TYR A   3      -3.779  -2.717   1.800  1.00  1.00           H  
ATOM     57  HH  TYR A   3      -1.567  -4.716   0.469  1.00  1.00           H  
ATOM     58  N   GLU A   4      -3.174  -5.043   5.870  1.00  1.00           N  
ATOM     59  CA  GLU A   4      -2.324  -3.937   6.299  1.00  1.00           C  
ATOM     60  C   GLU A   4      -2.645  -2.676   5.498  1.00  1.00           C  
ATOM     61  O   GLU A   4      -3.805  -2.276   5.400  1.00  1.00           O  
ATOM     62  CB  GLU A   4      -0.844  -4.308   6.124  1.00  1.00           C  
ATOM     63  CG  GLU A   4      -0.477  -5.486   7.044  1.00  1.00           C  
ATOM     64  CD  GLU A   4      -0.868  -6.812   6.394  1.00  1.00           C  
ATOM     65  OE1 GLU A   4      -1.469  -6.777   5.334  1.00  1.00           O  
ATOM     66  OE2 GLU A   4      -0.556  -7.843   6.968  1.00  1.00           O  
ATOM     67  H   GLU A   4      -2.779  -5.797   5.391  1.00  1.00           H  
ATOM     68  HA  GLU A   4      -2.514  -3.740   7.343  1.00  1.00           H  
ATOM     69  HB2 GLU A   4      -0.660  -4.580   5.094  1.00  1.00           H  
ATOM     70  HB3 GLU A   4      -0.232  -3.456   6.382  1.00  1.00           H  
ATOM     71  HG2 GLU A   4       0.589  -5.480   7.222  1.00  1.00           H  
ATOM     72  HG3 GLU A   4      -0.995  -5.386   7.987  1.00  1.00           H  
ATOM     73  N   ASN A   5      -1.618  -2.047   4.931  1.00  1.00           N  
ATOM     74  CA  ASN A   5      -1.821  -0.829   4.152  1.00  1.00           C  
ATOM     75  C   ASN A   5      -0.669  -0.604   3.178  1.00  1.00           C  
ATOM     76  O   ASN A   5       0.332  -1.319   3.206  1.00  1.00           O  
ATOM     77  CB  ASN A   5      -1.934   0.375   5.090  1.00  1.00           C  
ATOM     78  CG  ASN A   5      -0.697   0.462   5.976  1.00  1.00           C  
ATOM     79  OD1 ASN A   5       0.287  -0.239   5.741  1.00  1.00           O  
ATOM     80  ND2 ASN A   5      -0.686   1.288   6.988  1.00  1.00           N  
ATOM     81  H   ASN A   5      -0.713  -2.402   5.041  1.00  1.00           H  
ATOM     82  HA  ASN A   5      -2.740  -0.917   3.591  1.00  1.00           H  
ATOM     83  HB2 ASN A   5      -2.020   1.280   4.505  1.00  1.00           H  
ATOM     84  HB3 ASN A   5      -2.811   0.266   5.709  1.00  1.00           H  
ATOM     85 HD21 ASN A   5      -1.469   1.847   7.172  1.00  1.00           H  
ATOM     86 HD22 ASN A   5       0.107   1.349   7.561  1.00  1.00           H  
ATOM     87  N   LYS A   6      -0.822   0.401   2.321  1.00  1.00           N  
ATOM     88  CA  LYS A   6       0.207   0.732   1.339  1.00  1.00           C  
ATOM     89  C   LYS A   6       1.445   1.277   2.051  1.00  1.00           C  
ATOM     90  O   LYS A   6       1.362   1.700   3.205  1.00  1.00           O  
ATOM     91  CB  LYS A   6      -0.333   1.793   0.340  1.00  1.00           C  
ATOM     92  CG  LYS A   6      -1.558   2.499   0.944  1.00  1.00           C  
ATOM     93  CD  LYS A   6      -1.922   3.741   0.116  1.00  1.00           C  
ATOM     94  CE  LYS A   6      -2.655   3.323  -1.164  1.00  1.00           C  
ATOM     95  NZ  LYS A   6      -3.851   2.507  -0.813  1.00  1.00           N  
ATOM     96  H   LYS A   6      -1.642   0.937   2.354  1.00  1.00           H  
ATOM     97  HA  LYS A   6       0.469  -0.165   0.800  1.00  1.00           H  
ATOM     98  HB2 LYS A   6       0.435   2.531   0.129  1.00  1.00           H  
ATOM     99  HB3 LYS A   6      -0.622   1.308  -0.581  1.00  1.00           H  
ATOM    100  HG2 LYS A   6      -2.394   1.816   0.955  1.00  1.00           H  
ATOM    101  HG3 LYS A   6      -1.332   2.800   1.955  1.00  1.00           H  
ATOM    102  HD2 LYS A   6      -2.568   4.379   0.703  1.00  1.00           H  
ATOM    103  HD3 LYS A   6      -1.027   4.283  -0.144  1.00  1.00           H  
ATOM    104  HE2 LYS A   6      -2.969   4.208  -1.700  1.00  1.00           H  
ATOM    105  HE3 LYS A   6      -1.992   2.744  -1.789  1.00  1.00           H  
ATOM    106  HZ1 LYS A   6      -4.236   2.828   0.098  1.00  1.00           H  
ATOM    107  HZ2 LYS A   6      -3.580   1.508  -0.739  1.00  1.00           H  
ATOM    108  HZ3 LYS A   6      -4.575   2.618  -1.555  1.00  1.00           H  
ATOM    109  N   PRO A   7       2.577   1.313   1.390  1.00  1.00           N  
ATOM    110  CA  PRO A   7       3.820   1.861   1.981  1.00  1.00           C  
ATOM    111  C   PRO A   7       3.866   3.356   1.711  1.00  1.00           C  
ATOM    112  O   PRO A   7       3.029   4.105   2.215  1.00  1.00           O  
ATOM    113  CB  PRO A   7       4.899   1.114   1.212  1.00  1.00           C  
ATOM    114  CG  PRO A   7       4.344   1.043  -0.168  1.00  1.00           C  
ATOM    115  CD  PRO A   7       2.824   0.848   0.005  1.00  1.00           C  
ATOM    116  HA  PRO A   7       3.881   1.648   3.036  1.00  1.00           H  
ATOM    117  HB2 PRO A   7       5.834   1.659   1.232  1.00  1.00           H  
ATOM    118  HB3 PRO A   7       5.029   0.120   1.611  1.00  1.00           H  
ATOM    119  HG2 PRO A   7       4.548   1.973  -0.693  1.00  1.00           H  
ATOM    120  HG3 PRO A   7       4.766   0.207  -0.705  1.00  1.00           H  
ATOM    121  HD2 PRO A   7       2.284   1.455  -0.711  1.00  1.00           H  
ATOM    122  HD3 PRO A   7       2.563  -0.192  -0.099  1.00  1.00           H  
ATOM    123  N   ARG A   8       4.794   3.786   0.863  1.00  1.00           N  
ATOM    124  CA  ARG A   8       4.856   5.188   0.491  1.00  1.00           C  
ATOM    125  C   ARG A   8       3.889   5.398  -0.661  1.00  1.00           C  
ATOM    126  O   ARG A   8       2.813   4.797  -0.687  1.00  1.00           O  
ATOM    127  CB  ARG A   8       6.289   5.583   0.084  1.00  1.00           C  
ATOM    128  CG  ARG A   8       6.499   7.085   0.317  1.00  1.00           C  
ATOM    129  CD  ARG A   8       7.912   7.484  -0.110  1.00  1.00           C  
ATOM    130  NE  ARG A   8       8.171   8.872   0.259  1.00  1.00           N  
ATOM    131  CZ  ARG A   8       7.775   9.877  -0.517  1.00  1.00           C  
ATOM    132  NH1 ARG A   8       7.164   9.632  -1.643  1.00  1.00           N  
ATOM    133  NH2 ARG A   8       8.003  11.110  -0.154  1.00  1.00           N  
ATOM    134  H   ARG A   8       5.402   3.148   0.434  1.00  1.00           H  
ATOM    135  HA  ARG A   8       4.534   5.785   1.326  1.00  1.00           H  
ATOM    136  HB2 ARG A   8       6.995   5.025   0.681  1.00  1.00           H  
ATOM    137  HB3 ARG A   8       6.448   5.358  -0.961  1.00  1.00           H  
ATOM    138  HG2 ARG A   8       5.777   7.644  -0.261  1.00  1.00           H  
ATOM    139  HG3 ARG A   8       6.367   7.305   1.366  1.00  1.00           H  
ATOM    140  HD2 ARG A   8       8.628   6.844   0.384  1.00  1.00           H  
ATOM    141  HD3 ARG A   8       8.011   7.370  -1.180  1.00  1.00           H  
ATOM    142  HE  ARG A   8       8.638   9.067   1.099  1.00  1.00           H  
ATOM    143 HH11 ARG A   8       6.995   8.686  -1.924  1.00  1.00           H  
ATOM    144 HH12 ARG A   8       6.865  10.388  -2.225  1.00  1.00           H  
ATOM    145 HH21 ARG A   8       8.474  11.300   0.707  1.00  1.00           H  
ATOM    146 HH22 ARG A   8       7.703  11.865  -0.737  1.00  1.00           H  
ATOM    147  N   ARG A   9       4.284   6.196  -1.640  1.00  1.00           N  
ATOM    148  CA  ARG A   9       3.443   6.393  -2.807  1.00  1.00           C  
ATOM    149  C   ARG A   9       3.682   5.206  -3.746  1.00  1.00           C  
ATOM    150  O   ARG A   9       4.816   4.994  -4.173  1.00  1.00           O  
ATOM    151  CB  ARG A   9       3.806   7.703  -3.514  1.00  1.00           C  
ATOM    152  CG  ARG A   9       3.218   8.885  -2.742  1.00  1.00           C  
ATOM    153  CD  ARG A   9       3.600  10.192  -3.438  1.00  1.00           C  
ATOM    154  NE  ARG A   9       3.092  10.203  -4.805  1.00  1.00           N  
ATOM    155  CZ  ARG A   9       3.006  11.334  -5.498  1.00  1.00           C  
ATOM    156  NH1 ARG A   9       3.393  12.459  -4.963  1.00  1.00           N  
ATOM    157  NH2 ARG A   9       2.535  11.316  -6.714  1.00  1.00           N  
ATOM    158  H   ARG A   9       5.168   6.618  -1.600  1.00  1.00           H  
ATOM    159  HA  ARG A   9       2.411   6.427  -2.495  1.00  1.00           H  
ATOM    160  HB2 ARG A   9       4.882   7.800  -3.559  1.00  1.00           H  
ATOM    161  HB3 ARG A   9       3.404   7.695  -4.516  1.00  1.00           H  
ATOM    162  HG2 ARG A   9       2.142   8.793  -2.709  1.00  1.00           H  
ATOM    163  HG3 ARG A   9       3.610   8.887  -1.736  1.00  1.00           H  
ATOM    164  HD2 ARG A   9       3.177  11.024  -2.893  1.00  1.00           H  
ATOM    165  HD3 ARG A   9       4.676  10.287  -3.453  1.00  1.00           H  
ATOM    166  HE  ARG A   9       2.807   9.362  -5.218  1.00  1.00           H  
ATOM    167 HH11 ARG A   9       3.756  12.472  -4.033  1.00  1.00           H  
ATOM    168 HH12 ARG A   9       3.327  13.309  -5.486  1.00  1.00           H  
ATOM    169 HH21 ARG A   9       2.240  10.452  -7.123  1.00  1.00           H  
ATOM    170 HH22 ARG A   9       2.469  12.164  -7.238  1.00  1.00           H  
ATOM    171  N   PRO A  10       2.688   4.400  -4.050  1.00  1.00           N  
ATOM    172  CA  PRO A  10       2.902   3.207  -4.916  1.00  1.00           C  
ATOM    173  C   PRO A  10       3.150   3.589  -6.376  1.00  1.00           C  
ATOM    174  O   PRO A  10       2.776   4.676  -6.817  1.00  1.00           O  
ATOM    175  CB  PRO A  10       1.610   2.399  -4.745  1.00  1.00           C  
ATOM    176  CG  PRO A  10       0.565   3.421  -4.446  1.00  1.00           C  
ATOM    177  CD  PRO A  10       1.270   4.519  -3.640  1.00  1.00           C  
ATOM    178  HA  PRO A  10       3.738   2.635  -4.535  1.00  1.00           H  
ATOM    179  HB2 PRO A  10       1.372   1.863  -5.656  1.00  1.00           H  
ATOM    180  HB3 PRO A  10       1.702   1.710  -3.917  1.00  1.00           H  
ATOM    181  HG2 PRO A  10       0.167   3.827  -5.369  1.00  1.00           H  
ATOM    182  HG3 PRO A  10      -0.230   2.988  -3.857  1.00  1.00           H  
ATOM    183  HD2 PRO A  10       0.872   5.491  -3.905  1.00  1.00           H  
ATOM    184  HD3 PRO A  10       1.172   4.341  -2.580  1.00  1.00           H  
ATOM    185  N   TYR A  11       3.790   2.688  -7.115  1.00  1.00           N  
ATOM    186  CA  TYR A  11       4.091   2.938  -8.519  1.00  1.00           C  
ATOM    187  C   TYR A  11       2.812   2.940  -9.352  1.00  1.00           C  
ATOM    188  O   TYR A  11       2.604   2.057 -10.186  1.00  1.00           O  
ATOM    189  CB  TYR A  11       5.038   1.860  -9.049  1.00  1.00           C  
ATOM    190  CG  TYR A  11       6.309   1.858  -8.232  1.00  1.00           C  
ATOM    191  CD1 TYR A  11       7.329   2.769  -8.520  1.00  1.00           C  
ATOM    192  CD2 TYR A  11       6.465   0.939  -7.188  1.00  1.00           C  
ATOM    193  CE1 TYR A  11       8.509   2.764  -7.763  1.00  1.00           C  
ATOM    194  CE2 TYR A  11       7.641   0.932  -6.430  1.00  1.00           C  
ATOM    195  CZ  TYR A  11       8.664   1.845  -6.718  1.00  1.00           C  
ATOM    196  OH  TYR A  11       9.825   1.837  -5.974  1.00  1.00           O  
ATOM    197  H   TYR A  11       4.067   1.842  -6.706  1.00  1.00           H  
ATOM    198  HA  TYR A  11       4.572   3.901  -8.611  1.00  1.00           H  
ATOM    199  HB2 TYR A  11       4.561   0.894  -8.975  1.00  1.00           H  
ATOM    200  HB3 TYR A  11       5.276   2.066 -10.081  1.00  1.00           H  
ATOM    201  HD1 TYR A  11       7.210   3.478  -9.327  1.00  1.00           H  
ATOM    202  HD2 TYR A  11       5.676   0.235  -6.965  1.00  1.00           H  
ATOM    203  HE1 TYR A  11       9.296   3.468  -7.985  1.00  1.00           H  
ATOM    204  HE2 TYR A  11       7.762   0.224  -5.624  1.00  1.00           H  
ATOM    205  HH  TYR A  11       9.673   1.299  -5.192  1.00  1.00           H  
ATOM    206  N   ILE A  12       1.960   3.932  -9.123  1.00  1.00           N  
ATOM    207  CA  ILE A  12       0.707   4.032  -9.862  1.00  1.00           C  
ATOM    208  C   ILE A  12       0.962   4.351 -11.335  1.00  1.00           C  
ATOM    209  O   ILE A  12       0.301   3.808 -12.218  1.00  1.00           O  
ATOM    210  CB  ILE A  12      -0.185   5.116  -9.247  1.00  1.00           C  
ATOM    211  CG1 ILE A  12      -1.577   5.055  -9.886  1.00  1.00           C  
ATOM    212  CG2 ILE A  12       0.430   6.493  -9.501  1.00  1.00           C  
ATOM    213  CD1 ILE A  12      -2.550   5.921  -9.081  1.00  1.00           C  
ATOM    214  H   ILE A  12       2.175   4.607  -8.447  1.00  1.00           H  
ATOM    215  HA  ILE A  12       0.193   3.085  -9.799  1.00  1.00           H  
ATOM    216  HB  ILE A  12      -0.269   4.951  -8.182  1.00  1.00           H  
ATOM    217 HG12 ILE A  12      -1.521   5.424 -10.899  1.00  1.00           H  
ATOM    218 HG13 ILE A  12      -1.929   4.035  -9.891  1.00  1.00           H  
ATOM    219 HG21 ILE A  12      -0.055   7.228  -8.875  1.00  1.00           H  
ATOM    220 HG22 ILE A  12       0.294   6.760 -10.539  1.00  1.00           H  
ATOM    221 HG23 ILE A  12       1.486   6.465  -9.273  1.00  1.00           H  
ATOM    222 HD11 ILE A  12      -2.202   6.944  -9.076  1.00  1.00           H  
ATOM    223 HD12 ILE A  12      -2.602   5.552  -8.067  1.00  1.00           H  
ATOM    224 HD13 ILE A  12      -3.528   5.875  -9.533  1.00  1.00           H  
ATOM    225  N   LEU A  13       1.919   5.243 -11.590  1.00  1.00           N  
ATOM    226  CA  LEU A  13       2.242   5.630 -12.962  1.00  1.00           C  
ATOM    227  C   LEU A  13       0.961   5.881 -13.757  1.00  1.00           C  
ATOM    228  O   LEU A  13       0.608   5.030 -14.558  1.00  1.00           O  
ATOM    229  CB  LEU A  13       3.074   4.526 -13.640  1.00  1.00           C  
ATOM    230  CG  LEU A  13       4.558   4.684 -13.282  1.00  1.00           C  
ATOM    231  CD1 LEU A  13       4.747   4.496 -11.777  1.00  1.00           C  
ATOM    232  CD2 LEU A  13       5.375   3.633 -14.037  1.00  1.00           C  
ATOM    233  OXT LEU A  13       0.357   6.920 -13.555  1.00  1.00           O  
ATOM    234  H   LEU A  13       2.410   5.649 -10.846  1.00  1.00           H  
ATOM    235  HA  LEU A  13       2.817   6.544 -12.939  1.00  1.00           H  
ATOM    236  HB2 LEU A  13       2.728   3.560 -13.303  1.00  1.00           H  
ATOM    237  HB3 LEU A  13       2.962   4.591 -14.714  1.00  1.00           H  
ATOM    238  HG  LEU A  13       4.893   5.672 -13.565  1.00  1.00           H  
ATOM    239 HD11 LEU A  13       4.180   3.640 -11.448  1.00  1.00           H  
ATOM    240 HD12 LEU A  13       4.404   5.379 -11.257  1.00  1.00           H  
ATOM    241 HD13 LEU A  13       5.794   4.338 -11.562  1.00  1.00           H  
ATOM    242 HD21 LEU A  13       5.388   3.874 -15.090  1.00  1.00           H  
ATOM    243 HD22 LEU A  13       4.927   2.660 -13.896  1.00  1.00           H  
ATOM    244 HD23 LEU A  13       6.387   3.622 -13.658  1.00  1.00           H  
TER     245      LEU A  13                                                      
ENDMDL                                                                          
MODEL        6                                                                  
ATOM      1  N   GLU A   1      -2.589  -7.201  10.867  1.00  1.00           N  
ATOM      2  CA  GLU A   1      -2.296  -6.669   9.505  1.00  1.00           C  
ATOM      3  C   GLU A   1      -3.138  -7.421   8.479  1.00  1.00           C  
ATOM      4  O   GLU A   1      -2.709  -7.625   7.342  1.00  1.00           O  
ATOM      5  CB  GLU A   1      -0.805  -6.845   9.199  1.00  1.00           C  
ATOM      6  CG  GLU A   1      -0.438  -8.331   9.244  1.00  1.00           C  
ATOM      7  CD  GLU A   1       1.057  -8.505   8.999  1.00  1.00           C  
ATOM      8  OE1 GLU A   1       1.822  -7.721   9.537  1.00  1.00           O  
ATOM      9  OE2 GLU A   1       1.416  -9.422   8.279  1.00  1.00           O  
ATOM     10  H1  GLU A   1      -3.280  -7.974  10.795  1.00  1.00           H  
ATOM     11  H2  GLU A   1      -2.979  -6.440  11.460  1.00  1.00           H  
ATOM     12  H3  GLU A   1      -1.713  -7.561  11.296  1.00  1.00           H  
ATOM     13  HA  GLU A   1      -2.548  -5.619   9.473  1.00  1.00           H  
ATOM     14  HB2 GLU A   1      -0.593  -6.452   8.215  1.00  1.00           H  
ATOM     15  HB3 GLU A   1      -0.222  -6.310   9.933  1.00  1.00           H  
ATOM     16  HG2 GLU A   1      -0.693  -8.735  10.213  1.00  1.00           H  
ATOM     17  HG3 GLU A   1      -0.986  -8.863   8.479  1.00  1.00           H  
ATOM     18  N   LEU A   2      -4.332  -7.834   8.888  1.00  1.00           N  
ATOM     19  CA  LEU A   2      -5.225  -8.566   7.998  1.00  1.00           C  
ATOM     20  C   LEU A   2      -5.623  -7.694   6.812  1.00  1.00           C  
ATOM     21  O   LEU A   2      -5.670  -8.162   5.674  1.00  1.00           O  
ATOM     22  CB  LEU A   2      -6.478  -9.007   8.764  1.00  1.00           C  
ATOM     23  CG  LEU A   2      -6.110 -10.063   9.821  1.00  1.00           C  
ATOM     24  CD1 LEU A   2      -7.304 -10.269  10.758  1.00  1.00           C  
ATOM     25  CD2 LEU A   2      -5.757 -11.406   9.151  1.00  1.00           C  
ATOM     26  H   LEU A   2      -4.618  -7.643   9.806  1.00  1.00           H  
ATOM     27  HA  LEU A   2      -4.712  -9.437   7.628  1.00  1.00           H  
ATOM     28  HB2 LEU A   2      -6.915  -8.150   9.254  1.00  1.00           H  
ATOM     29  HB3 LEU A   2      -7.194  -9.425   8.072  1.00  1.00           H  
ATOM     30  HG  LEU A   2      -5.266  -9.711  10.394  1.00  1.00           H  
ATOM     31 HD11 LEU A   2      -8.163 -10.585  10.185  1.00  1.00           H  
ATOM     32 HD12 LEU A   2      -7.531  -9.342  11.263  1.00  1.00           H  
ATOM     33 HD13 LEU A   2      -7.060 -11.025  11.489  1.00  1.00           H  
ATOM     34 HD21 LEU A   2      -4.738 -11.379   8.799  1.00  1.00           H  
ATOM     35 HD22 LEU A   2      -6.422 -11.588   8.321  1.00  1.00           H  
ATOM     36 HD23 LEU A   2      -5.856 -12.206   9.872  1.00  1.00           H  
ATOM     37  N   TYR A   3      -5.900  -6.423   7.085  1.00  1.00           N  
ATOM     38  CA  TYR A   3      -6.285  -5.492   6.031  1.00  1.00           C  
ATOM     39  C   TYR A   3      -5.050  -5.020   5.269  1.00  1.00           C  
ATOM     40  O   TYR A   3      -4.000  -4.777   5.864  1.00  1.00           O  
ATOM     41  CB  TYR A   3      -7.005  -4.286   6.636  1.00  1.00           C  
ATOM     42  CG  TYR A   3      -8.301  -4.738   7.266  1.00  1.00           C  
ATOM     43  CD1 TYR A   3      -9.476  -4.764   6.505  1.00  1.00           C  
ATOM     44  CD2 TYR A   3      -8.327  -5.130   8.608  1.00  1.00           C  
ATOM     45  CE1 TYR A   3     -10.678  -5.182   7.087  1.00  1.00           C  
ATOM     46  CE2 TYR A   3      -9.530  -5.549   9.191  1.00  1.00           C  
ATOM     47  CZ  TYR A   3     -10.704  -5.573   8.431  1.00  1.00           C  
ATOM     48  OH  TYR A   3     -11.889  -5.986   9.007  1.00  1.00           O  
ATOM     49  H   TYR A   3      -5.841  -6.105   8.010  1.00  1.00           H  
ATOM     50  HA  TYR A   3      -6.954  -5.991   5.346  1.00  1.00           H  
ATOM     51  HB2 TYR A   3      -6.377  -3.834   7.390  1.00  1.00           H  
ATOM     52  HB3 TYR A   3      -7.214  -3.564   5.861  1.00  1.00           H  
ATOM     53  HD1 TYR A   3      -9.456  -4.461   5.468  1.00  1.00           H  
ATOM     54  HD2 TYR A   3      -7.422  -5.110   9.196  1.00  1.00           H  
ATOM     55  HE1 TYR A   3     -11.584  -5.201   6.500  1.00  1.00           H  
ATOM     56  HE2 TYR A   3      -9.551  -5.851  10.229  1.00  1.00           H  
ATOM     57  HH  TYR A   3     -11.720  -6.802   9.482  1.00  1.00           H  
ATOM     58  N   GLU A   4      -5.181  -4.895   3.953  1.00  1.00           N  
ATOM     59  CA  GLU A   4      -4.063  -4.454   3.126  1.00  1.00           C  
ATOM     60  C   GLU A   4      -3.744  -2.986   3.394  1.00  1.00           C  
ATOM     61  O   GLU A   4      -4.644  -2.159   3.530  1.00  1.00           O  
ATOM     62  CB  GLU A   4      -4.391  -4.644   1.639  1.00  1.00           C  
ATOM     63  CG  GLU A   4      -4.500  -6.141   1.301  1.00  1.00           C  
ATOM     64  CD  GLU A   4      -5.883  -6.674   1.671  1.00  1.00           C  
ATOM     65  OE1 GLU A   4      -6.654  -5.922   2.241  1.00  1.00           O  
ATOM     66  OE2 GLU A   4      -6.150  -7.826   1.370  1.00  1.00           O  
ATOM     67  H   GLU A   4      -6.040  -5.103   3.531  1.00  1.00           H  
ATOM     68  HA  GLU A   4      -3.194  -5.045   3.372  1.00  1.00           H  
ATOM     69  HB2 GLU A   4      -5.328  -4.154   1.414  1.00  1.00           H  
ATOM     70  HB3 GLU A   4      -3.607  -4.201   1.043  1.00  1.00           H  
ATOM     71  HG2 GLU A   4      -4.339  -6.277   0.242  1.00  1.00           H  
ATOM     72  HG3 GLU A   4      -3.748  -6.692   1.848  1.00  1.00           H  
ATOM     73  N   ASN A   5      -2.451  -2.674   3.471  1.00  1.00           N  
ATOM     74  CA  ASN A   5      -2.006  -1.303   3.722  1.00  1.00           C  
ATOM     75  C   ASN A   5      -0.749  -0.999   2.913  1.00  1.00           C  
ATOM     76  O   ASN A   5       0.314  -1.565   3.164  1.00  1.00           O  
ATOM     77  CB  ASN A   5      -1.713  -1.117   5.212  1.00  1.00           C  
ATOM     78  CG  ASN A   5      -1.228   0.305   5.474  1.00  1.00           C  
ATOM     79  OD1 ASN A   5      -0.032   0.533   5.648  1.00  1.00           O  
ATOM     80  ND2 ASN A   5      -2.095   1.281   5.513  1.00  1.00           N  
ATOM     81  H   ASN A   5      -1.781  -3.379   3.355  1.00  1.00           H  
ATOM     82  HA  ASN A   5      -2.783  -0.610   3.429  1.00  1.00           H  
ATOM     83  HB2 ASN A   5      -2.613  -1.300   5.779  1.00  1.00           H  
ATOM     84  HB3 ASN A   5      -0.948  -1.816   5.515  1.00  1.00           H  
ATOM     85 HD21 ASN A   5      -3.047   1.097   5.374  1.00  1.00           H  
ATOM     86 HD22 ASN A   5      -1.794   2.199   5.680  1.00  1.00           H  
ATOM     87  N   LYS A   6      -0.879  -0.106   1.936  1.00  1.00           N  
ATOM     88  CA  LYS A   6       0.260   0.258   1.096  1.00  1.00           C  
ATOM     89  C   LYS A   6       1.460   0.609   1.972  1.00  1.00           C  
ATOM     90  O   LYS A   6       1.320   0.782   3.183  1.00  1.00           O  
ATOM     91  CB  LYS A   6      -0.083   1.465   0.171  1.00  1.00           C  
ATOM     92  CG  LYS A   6      -1.536   1.923   0.372  1.00  1.00           C  
ATOM     93  CD  LYS A   6      -2.509   0.888  -0.227  1.00  1.00           C  
ATOM     94  CE  LYS A   6      -3.867   0.987   0.474  1.00  1.00           C  
ATOM     95  NZ  LYS A   6      -4.204   2.420   0.706  1.00  1.00           N  
ATOM     96  H   LYS A   6      -1.751   0.311   1.778  1.00  1.00           H  
ATOM     97  HA  LYS A   6       0.512  -0.596   0.484  1.00  1.00           H  
ATOM     98  HB2 LYS A   6       0.576   2.302   0.392  1.00  1.00           H  
ATOM     99  HB3 LYS A   6       0.056   1.175  -0.861  1.00  1.00           H  
ATOM    100  HG2 LYS A   6      -1.731   2.049   1.428  1.00  1.00           H  
ATOM    101  HG3 LYS A   6      -1.676   2.871  -0.127  1.00  1.00           H  
ATOM    102  HD2 LYS A   6      -2.639   1.087  -1.282  1.00  1.00           H  
ATOM    103  HD3 LYS A   6      -2.113  -0.108  -0.100  1.00  1.00           H  
ATOM    104  HE2 LYS A   6      -4.627   0.532  -0.143  1.00  1.00           H  
ATOM    105  HE3 LYS A   6      -3.818   0.472   1.423  1.00  1.00           H  
ATOM    106  HZ1 LYS A   6      -3.328   2.962   0.851  1.00  1.00           H  
ATOM    107  HZ2 LYS A   6      -4.805   2.504   1.548  1.00  1.00           H  
ATOM    108  HZ3 LYS A   6      -4.709   2.794  -0.124  1.00  1.00           H  
ATOM    109  N   PRO A   7       2.620   0.746   1.384  1.00  1.00           N  
ATOM    110  CA  PRO A   7       3.849   1.119   2.123  1.00  1.00           C  
ATOM    111  C   PRO A   7       3.972   2.637   2.189  1.00  1.00           C  
ATOM    112  O   PRO A   7       3.187   3.301   2.867  1.00  1.00           O  
ATOM    113  CB  PRO A   7       4.940   0.507   1.253  1.00  1.00           C  
ATOM    114  CG  PRO A   7       4.441   0.741  -0.134  1.00  1.00           C  
ATOM    115  CD  PRO A   7       2.914   0.564  -0.056  1.00  1.00           C  
ATOM    116  HA  PRO A   7       3.861   0.680   3.108  1.00  1.00           H  
ATOM    117  HB2 PRO A   7       5.889   1.000   1.418  1.00  1.00           H  
ATOM    118  HB3 PRO A   7       5.026  -0.552   1.442  1.00  1.00           H  
ATOM    119  HG2 PRO A   7       4.688   1.751  -0.448  1.00  1.00           H  
ATOM    120  HG3 PRO A   7       4.864   0.022  -0.815  1.00  1.00           H  
ATOM    121  HD2 PRO A   7       2.412   1.319  -0.652  1.00  1.00           H  
ATOM    122  HD3 PRO A   7       2.630  -0.426  -0.374  1.00  1.00           H  
ATOM    123  N   ARG A   8       4.929   3.183   1.446  1.00  1.00           N  
ATOM    124  CA  ARG A   8       5.110   4.626   1.387  1.00  1.00           C  
ATOM    125  C   ARG A   8       4.180   5.201   0.332  1.00  1.00           C  
ATOM    126  O   ARG A   8       3.002   5.449   0.593  1.00  1.00           O  
ATOM    127  CB  ARG A   8       6.573   4.962   1.073  1.00  1.00           C  
ATOM    128  CG  ARG A   8       6.773   6.479   1.077  1.00  1.00           C  
ATOM    129  CD  ARG A   8       8.230   6.798   0.742  1.00  1.00           C  
ATOM    130  NE  ARG A   8       8.483   8.229   0.886  1.00  1.00           N  
ATOM    131  CZ  ARG A   8       8.250   9.076  -0.114  1.00  1.00           C  
ATOM    132  NH1 ARG A   8       7.784   8.634  -1.250  1.00  1.00           N  
ATOM    133  NH2 ARG A   8       8.483  10.350   0.043  1.00  1.00           N  
ATOM    134  H   ARG A   8       5.491   2.610   0.889  1.00  1.00           H  
ATOM    135  HA  ARG A   8       4.847   5.045   2.340  1.00  1.00           H  
ATOM    136  HB2 ARG A   8       7.209   4.516   1.824  1.00  1.00           H  
ATOM    137  HB3 ARG A   8       6.837   4.567   0.104  1.00  1.00           H  
ATOM    138  HG2 ARG A   8       6.126   6.932   0.338  1.00  1.00           H  
ATOM    139  HG3 ARG A   8       6.535   6.873   2.054  1.00  1.00           H  
ATOM    140  HD2 ARG A   8       8.876   6.255   1.417  1.00  1.00           H  
ATOM    141  HD3 ARG A   8       8.439   6.491  -0.272  1.00  1.00           H  
ATOM    142  HE  ARG A   8       8.833   8.573   1.735  1.00  1.00           H  
ATOM    143 HH11 ARG A   8       7.602   7.657  -1.370  1.00  1.00           H  
ATOM    144 HH12 ARG A   8       7.610   9.270  -2.002  1.00  1.00           H  
ATOM    145 HH21 ARG A   8       8.840  10.690   0.913  1.00  1.00           H  
ATOM    146 HH22 ARG A   8       8.308  10.987  -0.709  1.00  1.00           H  
ATOM    147  N   ARG A   9       4.709   5.367  -0.877  1.00  1.00           N  
ATOM    148  CA  ARG A   9       3.921   5.860  -1.995  1.00  1.00           C  
ATOM    149  C   ARG A   9       3.397   4.639  -2.753  1.00  1.00           C  
ATOM    150  O   ARG A   9       4.185   3.772  -3.129  1.00  1.00           O  
ATOM    151  CB  ARG A   9       4.795   6.723  -2.916  1.00  1.00           C  
ATOM    152  CG  ARG A   9       6.213   6.145  -2.960  1.00  1.00           C  
ATOM    153  CD  ARG A   9       7.065   6.923  -3.965  1.00  1.00           C  
ATOM    154  NE  ARG A   9       6.686   6.568  -5.334  1.00  1.00           N  
ATOM    155  CZ  ARG A   9       5.836   7.308  -6.048  1.00  1.00           C  
ATOM    156  NH1 ARG A   9       5.292   8.377  -5.532  1.00  1.00           N  
ATOM    157  NH2 ARG A   9       5.544   6.959  -7.270  1.00  1.00           N  
ATOM    158  H   ARG A   9       5.641   5.118  -1.027  1.00  1.00           H  
ATOM    159  HA  ARG A   9       3.102   6.450  -1.619  1.00  1.00           H  
ATOM    160  HB2 ARG A   9       4.378   6.734  -3.913  1.00  1.00           H  
ATOM    161  HB3 ARG A   9       4.834   7.731  -2.532  1.00  1.00           H  
ATOM    162  HG2 ARG A   9       6.662   6.223  -1.980  1.00  1.00           H  
ATOM    163  HG3 ARG A   9       6.171   5.108  -3.254  1.00  1.00           H  
ATOM    164  HD2 ARG A   9       6.929   7.982  -3.808  1.00  1.00           H  
ATOM    165  HD3 ARG A   9       8.104   6.674  -3.807  1.00  1.00           H  
ATOM    166  HE  ARG A   9       7.076   5.765  -5.740  1.00  1.00           H  
ATOM    167 HH11 ARG A   9       5.508   8.648  -4.595  1.00  1.00           H  
ATOM    168 HH12 ARG A   9       4.664   8.931  -6.077  1.00  1.00           H  
ATOM    169 HH21 ARG A   9       5.956   6.139  -7.668  1.00  1.00           H  
ATOM    170 HH22 ARG A   9       4.906   7.510  -7.808  1.00  1.00           H  
ATOM    171  N   PRO A  10       2.109   4.507  -2.955  1.00  1.00           N  
ATOM    172  CA  PRO A  10       1.559   3.310  -3.643  1.00  1.00           C  
ATOM    173  C   PRO A  10       1.847   3.325  -5.143  1.00  1.00           C  
ATOM    174  O   PRO A  10       2.108   4.379  -5.723  1.00  1.00           O  
ATOM    175  CB  PRO A  10       0.058   3.387  -3.342  1.00  1.00           C  
ATOM    176  CG  PRO A  10      -0.221   4.847  -3.206  1.00  1.00           C  
ATOM    177  CD  PRO A  10       1.041   5.458  -2.585  1.00  1.00           C  
ATOM    178  HA  PRO A  10       1.976   2.418  -3.189  1.00  1.00           H  
ATOM    179  HB2 PRO A  10      -0.516   2.960  -4.154  1.00  1.00           H  
ATOM    180  HB3 PRO A  10      -0.167   2.883  -2.416  1.00  1.00           H  
ATOM    181  HG2 PRO A  10      -0.412   5.281  -4.180  1.00  1.00           H  
ATOM    182  HG3 PRO A  10      -1.065   5.012  -2.552  1.00  1.00           H  
ATOM    183  HD2 PRO A  10       1.235   6.434  -3.008  1.00  1.00           H  
ATOM    184  HD3 PRO A  10       0.952   5.517  -1.510  1.00  1.00           H  
ATOM    185  N   TYR A  11       1.809   2.152  -5.766  1.00  1.00           N  
ATOM    186  CA  TYR A  11       2.081   2.058  -7.195  1.00  1.00           C  
ATOM    187  C   TYR A  11       1.151   2.974  -7.984  1.00  1.00           C  
ATOM    188  O   TYR A  11      -0.068   2.935  -7.817  1.00  1.00           O  
ATOM    189  CB  TYR A  11       1.902   0.615  -7.675  1.00  1.00           C  
ATOM    190  CG  TYR A  11       2.945  -0.268  -7.034  1.00  1.00           C  
ATOM    191  CD1 TYR A  11       4.186  -0.449  -7.656  1.00  1.00           C  
ATOM    192  CD2 TYR A  11       2.671  -0.913  -5.821  1.00  1.00           C  
ATOM    193  CE1 TYR A  11       5.153  -1.273  -7.066  1.00  1.00           C  
ATOM    194  CE2 TYR A  11       3.638  -1.737  -5.232  1.00  1.00           C  
ATOM    195  CZ  TYR A  11       4.878  -1.916  -5.854  1.00  1.00           C  
ATOM    196  OH  TYR A  11       5.832  -2.727  -5.274  1.00  1.00           O  
ATOM    197  H   TYR A  11       1.603   1.340  -5.256  1.00  1.00           H  
ATOM    198  HA  TYR A  11       3.101   2.359  -7.376  1.00  1.00           H  
ATOM    199  HB2 TYR A  11       0.918   0.267  -7.402  1.00  1.00           H  
ATOM    200  HB3 TYR A  11       2.012   0.580  -8.748  1.00  1.00           H  
ATOM    201  HD1 TYR A  11       4.399   0.047  -8.592  1.00  1.00           H  
ATOM    202  HD2 TYR A  11       1.714  -0.775  -5.339  1.00  1.00           H  
ATOM    203  HE1 TYR A  11       6.111  -1.411  -7.547  1.00  1.00           H  
ATOM    204  HE2 TYR A  11       3.425  -2.235  -4.296  1.00  1.00           H  
ATOM    205  HH  TYR A  11       5.869  -2.522  -4.338  1.00  1.00           H  
ATOM    206  N   ILE A  12       1.743   3.798  -8.840  1.00  1.00           N  
ATOM    207  CA  ILE A  12       0.975   4.729  -9.656  1.00  1.00           C  
ATOM    208  C   ILE A  12       1.812   5.209 -10.841  1.00  1.00           C  
ATOM    209  O   ILE A  12       2.391   6.292 -10.814  1.00  1.00           O  
ATOM    210  CB  ILE A  12       0.527   5.920  -8.793  1.00  1.00           C  
ATOM    211  CG1 ILE A  12      -0.340   6.864  -9.637  1.00  1.00           C  
ATOM    212  CG2 ILE A  12       1.752   6.681  -8.235  1.00  1.00           C  
ATOM    213  CD1 ILE A  12      -1.037   7.874  -8.720  1.00  1.00           C  
ATOM    214  H   ILE A  12       2.720   3.781  -8.923  1.00  1.00           H  
ATOM    215  HA  ILE A  12       0.099   4.223 -10.032  1.00  1.00           H  
ATOM    216  HB  ILE A  12      -0.062   5.545  -7.967  1.00  1.00           H  
ATOM    217 HG12 ILE A  12       0.283   7.391 -10.345  1.00  1.00           H  
ATOM    218 HG13 ILE A  12      -1.084   6.291 -10.168  1.00  1.00           H  
ATOM    219 HG21 ILE A  12       2.012   7.501  -8.890  1.00  1.00           H  
ATOM    220 HG22 ILE A  12       2.595   6.010  -8.149  1.00  1.00           H  
ATOM    221 HG23 ILE A  12       1.514   7.075  -7.254  1.00  1.00           H  
ATOM    222 HD11 ILE A  12      -1.862   7.393  -8.218  1.00  1.00           H  
ATOM    223 HD12 ILE A  12      -1.407   8.701  -9.310  1.00  1.00           H  
ATOM    224 HD13 ILE A  12      -0.333   8.242  -7.988  1.00  1.00           H  
ATOM    225  N   LEU A  13       1.880   4.382 -11.885  1.00  1.00           N  
ATOM    226  CA  LEU A  13       2.657   4.719 -13.080  1.00  1.00           C  
ATOM    227  C   LEU A  13       1.735   5.156 -14.213  1.00  1.00           C  
ATOM    228  O   LEU A  13       2.201   5.218 -15.338  1.00  1.00           O  
ATOM    229  CB  LEU A  13       3.465   3.500 -13.532  1.00  1.00           C  
ATOM    230  CG  LEU A  13       4.380   3.020 -12.400  1.00  1.00           C  
ATOM    231  CD1 LEU A  13       5.121   1.761 -12.858  1.00  1.00           C  
ATOM    232  CD2 LEU A  13       5.399   4.117 -12.040  1.00  1.00           C  
ATOM    233  OXT LEU A  13       0.575   5.423 -13.939  1.00  1.00           O  
ATOM    234  H   LEU A  13       1.404   3.526 -11.849  1.00  1.00           H  
ATOM    235  HA  LEU A  13       3.340   5.527 -12.857  1.00  1.00           H  
ATOM    236  HB2 LEU A  13       2.788   2.704 -13.806  1.00  1.00           H  
ATOM    237  HB3 LEU A  13       4.067   3.768 -14.389  1.00  1.00           H  
ATOM    238  HG  LEU A  13       3.779   2.786 -11.533  1.00  1.00           H  
ATOM    239 HD11 LEU A  13       5.765   1.410 -12.065  1.00  1.00           H  
ATOM    240 HD12 LEU A  13       5.715   1.990 -13.729  1.00  1.00           H  
ATOM    241 HD13 LEU A  13       4.403   0.992 -13.104  1.00  1.00           H  
ATOM    242 HD21 LEU A  13       4.948   4.815 -11.353  1.00  1.00           H  
ATOM    243 HD22 LEU A  13       5.704   4.640 -12.936  1.00  1.00           H  
ATOM    244 HD23 LEU A  13       6.266   3.670 -11.574  1.00  1.00           H  
TER     245      LEU A  13                                                      
ENDMDL                                                                          
MODEL        7                                                                  
ATOM      1  N   GLU A   1      -3.207  -8.265  10.028  1.00  1.00           N  
ATOM      2  CA  GLU A   1      -4.178  -7.322   9.407  1.00  1.00           C  
ATOM      3  C   GLU A   1      -4.510  -7.797   7.997  1.00  1.00           C  
ATOM      4  O   GLU A   1      -3.629  -7.902   7.144  1.00  1.00           O  
ATOM      5  CB  GLU A   1      -3.561  -5.922   9.358  1.00  1.00           C  
ATOM      6  CG  GLU A   1      -4.586  -4.928   8.807  1.00  1.00           C  
ATOM      7  CD  GLU A   1      -3.994  -3.522   8.801  1.00  1.00           C  
ATOM      8  OE1 GLU A   1      -2.796  -3.407   8.989  1.00  1.00           O  
ATOM      9  OE2 GLU A   1      -4.749  -2.584   8.606  1.00  1.00           O  
ATOM     10  H1  GLU A   1      -3.545  -9.242   9.907  1.00  1.00           H  
ATOM     11  H2  GLU A   1      -3.118  -8.053  11.043  1.00  1.00           H  
ATOM     12  H3  GLU A   1      -2.281  -8.163   9.568  1.00  1.00           H  
ATOM     13  HA  GLU A   1      -5.082  -7.296   9.999  1.00  1.00           H  
ATOM     14  HB2 GLU A   1      -3.269  -5.624  10.355  1.00  1.00           H  
ATOM     15  HB3 GLU A   1      -2.694  -5.934   8.715  1.00  1.00           H  
ATOM     16  HG2 GLU A   1      -4.854  -5.211   7.800  1.00  1.00           H  
ATOM     17  HG3 GLU A   1      -5.469  -4.941   9.430  1.00  1.00           H  
ATOM     18  N   LEU A   2      -5.786  -8.087   7.760  1.00  1.00           N  
ATOM     19  CA  LEU A   2      -6.221  -8.557   6.449  1.00  1.00           C  
ATOM     20  C   LEU A   2      -5.975  -7.485   5.393  1.00  1.00           C  
ATOM     21  O   LEU A   2      -5.552  -7.785   4.276  1.00  1.00           O  
ATOM     22  CB  LEU A   2      -7.712  -8.904   6.479  1.00  1.00           C  
ATOM     23  CG  LEU A   2      -7.964 -10.102   7.409  1.00  1.00           C  
ATOM     24  CD1 LEU A   2      -9.474 -10.342   7.518  1.00  1.00           C  
ATOM     25  CD2 LEU A   2      -7.274 -11.367   6.856  1.00  1.00           C  
ATOM     26  H   LEU A   2      -6.445  -7.989   8.479  1.00  1.00           H  
ATOM     27  HA  LEU A   2      -5.658  -9.438   6.186  1.00  1.00           H  
ATOM     28  HB2 LEU A   2      -8.270  -8.051   6.836  1.00  1.00           H  
ATOM     29  HB3 LEU A   2      -8.041  -9.153   5.481  1.00  1.00           H  
ATOM     30  HG  LEU A   2      -7.569  -9.876   8.390  1.00  1.00           H  
ATOM     31 HD11 LEU A   2      -9.834 -10.787   6.602  1.00  1.00           H  
ATOM     32 HD12 LEU A   2      -9.979  -9.402   7.683  1.00  1.00           H  
ATOM     33 HD13 LEU A   2      -9.673 -11.009   8.344  1.00  1.00           H  
ATOM     34 HD21 LEU A   2      -7.260 -11.338   5.776  1.00  1.00           H  
ATOM     35 HD22 LEU A   2      -7.808 -12.250   7.183  1.00  1.00           H  
ATOM     36 HD23 LEU A   2      -6.261 -11.413   7.226  1.00  1.00           H  
ATOM     37  N   TYR A   3      -6.249  -6.234   5.750  1.00  1.00           N  
ATOM     38  CA  TYR A   3      -6.060  -5.126   4.821  1.00  1.00           C  
ATOM     39  C   TYR A   3      -4.575  -4.886   4.570  1.00  1.00           C  
ATOM     40  O   TYR A   3      -3.762  -4.940   5.491  1.00  1.00           O  
ATOM     41  CB  TYR A   3      -6.693  -3.856   5.393  1.00  1.00           C  
ATOM     42  CG  TYR A   3      -8.186  -4.043   5.512  1.00  1.00           C  
ATOM     43  CD1 TYR A   3      -8.726  -4.654   6.649  1.00  1.00           C  
ATOM     44  CD2 TYR A   3      -9.032  -3.603   4.486  1.00  1.00           C  
ATOM     45  CE1 TYR A   3     -10.111  -4.825   6.762  1.00  1.00           C  
ATOM     46  CE2 TYR A   3     -10.417  -3.774   4.597  1.00  1.00           C  
ATOM     47  CZ  TYR A   3     -10.957  -4.385   5.737  1.00  1.00           C  
ATOM     48  OH  TYR A   3     -12.321  -4.553   5.848  1.00  1.00           O  
ATOM     49  H   TYR A   3      -6.588  -6.055   6.652  1.00  1.00           H  
ATOM     50  HA  TYR A   3      -6.543  -5.365   3.884  1.00  1.00           H  
ATOM     51  HB2 TYR A   3      -6.277  -3.655   6.369  1.00  1.00           H  
ATOM     52  HB3 TYR A   3      -6.487  -3.024   4.736  1.00  1.00           H  
ATOM     53  HD1 TYR A   3      -8.075  -4.994   7.441  1.00  1.00           H  
ATOM     54  HD2 TYR A   3      -8.614  -3.131   3.608  1.00  1.00           H  
ATOM     55  HE1 TYR A   3     -10.527  -5.296   7.639  1.00  1.00           H  
ATOM     56  HE2 TYR A   3     -11.069  -3.435   3.807  1.00  1.00           H  
ATOM     57  HH  TYR A   3     -12.593  -4.214   6.705  1.00  1.00           H  
ATOM     58  N   GLU A   4      -4.230  -4.621   3.314  1.00  1.00           N  
ATOM     59  CA  GLU A   4      -2.840  -4.376   2.947  1.00  1.00           C  
ATOM     60  C   GLU A   4      -2.430  -2.954   3.311  1.00  1.00           C  
ATOM     61  O   GLU A   4      -3.114  -1.991   2.964  1.00  1.00           O  
ATOM     62  CB  GLU A   4      -2.652  -4.592   1.444  1.00  1.00           C  
ATOM     63  CG  GLU A   4      -2.834  -6.076   1.114  1.00  1.00           C  
ATOM     64  CD  GLU A   4      -2.754  -6.286  -0.394  1.00  1.00           C  
ATOM     65  OE1 GLU A   4      -2.542  -5.312  -1.098  1.00  1.00           O  
ATOM     66  OE2 GLU A   4      -2.908  -7.418  -0.824  1.00  1.00           O  
ATOM     67  H   GLU A   4      -4.922  -4.593   2.620  1.00  1.00           H  
ATOM     68  HA  GLU A   4      -2.208  -5.071   3.480  1.00  1.00           H  
ATOM     69  HB2 GLU A   4      -3.384  -4.011   0.903  1.00  1.00           H  
ATOM     70  HB3 GLU A   4      -1.659  -4.281   1.156  1.00  1.00           H  
ATOM     71  HG2 GLU A   4      -2.056  -6.649   1.597  1.00  1.00           H  
ATOM     72  HG3 GLU A   4      -3.798  -6.408   1.471  1.00  1.00           H  
ATOM     73  N   ASN A   5      -1.307  -2.826   4.016  1.00  1.00           N  
ATOM     74  CA  ASN A   5      -0.810  -1.513   4.425  1.00  1.00           C  
ATOM     75  C   ASN A   5       0.079  -0.919   3.338  1.00  1.00           C  
ATOM     76  O   ASN A   5       1.018  -1.564   2.870  1.00  1.00           O  
ATOM     77  CB  ASN A   5      -0.010  -1.643   5.720  1.00  1.00           C  
ATOM     78  CG  ASN A   5      -0.942  -1.976   6.880  1.00  1.00           C  
ATOM     79  OD1 ASN A   5      -2.147  -1.741   6.798  1.00  1.00           O  
ATOM     80  ND2 ASN A   5      -0.453  -2.517   7.963  1.00  1.00           N  
ATOM     81  H   ASN A   5      -0.803  -3.629   4.264  1.00  1.00           H  
ATOM     82  HA  ASN A   5      -1.647  -0.851   4.596  1.00  1.00           H  
ATOM     83  HB2 ASN A   5       0.723  -2.429   5.612  1.00  1.00           H  
ATOM     84  HB3 ASN A   5       0.494  -0.709   5.925  1.00  1.00           H  
ATOM     85 HD21 ASN A   5       0.507  -2.702   8.026  1.00  1.00           H  
ATOM     86 HD22 ASN A   5      -1.045  -2.738   8.711  1.00  1.00           H  
ATOM     87  N   LYS A   6      -0.218   0.315   2.942  1.00  1.00           N  
ATOM     88  CA  LYS A   6       0.565   0.987   1.910  1.00  1.00           C  
ATOM     89  C   LYS A   6       1.846   1.565   2.505  1.00  1.00           C  
ATOM     90  O   LYS A   6       1.862   1.954   3.673  1.00  1.00           O  
ATOM     91  CB  LYS A   6      -0.245   2.134   1.304  1.00  1.00           C  
ATOM     92  CG  LYS A   6      -1.506   1.582   0.628  1.00  1.00           C  
ATOM     93  CD  LYS A   6      -2.531   2.706   0.448  1.00  1.00           C  
ATOM     94  CE  LYS A   6      -3.815   2.141  -0.161  1.00  1.00           C  
ATOM     95  NZ  LYS A   6      -3.606   1.885  -1.615  1.00  1.00           N  
ATOM     96  H   LYS A   6      -0.977   0.782   3.351  1.00  1.00           H  
ATOM     97  HA  LYS A   6       0.802   0.278   1.137  1.00  1.00           H  
ATOM     98  HB2 LYS A   6      -0.524   2.826   2.088  1.00  1.00           H  
ATOM     99  HB3 LYS A   6       0.361   2.653   0.572  1.00  1.00           H  
ATOM    100  HG2 LYS A   6      -1.247   1.174  -0.339  1.00  1.00           H  
ATOM    101  HG3 LYS A   6      -1.937   0.804   1.243  1.00  1.00           H  
ATOM    102  HD2 LYS A   6      -2.754   3.146   1.411  1.00  1.00           H  
ATOM    103  HD3 LYS A   6      -2.127   3.462  -0.206  1.00  1.00           H  
ATOM    104  HE2 LYS A   6      -4.075   1.218   0.333  1.00  1.00           H  
ATOM    105  HE3 LYS A   6      -4.616   2.854  -0.034  1.00  1.00           H  
ATOM    106  HZ1 LYS A   6      -4.269   2.463  -2.167  1.00  1.00           H  
ATOM    107  HZ2 LYS A   6      -3.775   0.879  -1.818  1.00  1.00           H  
ATOM    108  HZ3 LYS A   6      -2.630   2.134  -1.873  1.00  1.00           H  
ATOM    109  N   PRO A   7       2.903   1.678   1.734  1.00  1.00           N  
ATOM    110  CA  PRO A   7       4.170   2.274   2.219  1.00  1.00           C  
ATOM    111  C   PRO A   7       4.117   3.779   1.992  1.00  1.00           C  
ATOM    112  O   PRO A   7       3.164   4.435   2.413  1.00  1.00           O  
ATOM    113  CB  PRO A   7       5.193   1.601   1.318  1.00  1.00           C  
ATOM    114  CG  PRO A   7       4.505   1.605   0.000  1.00  1.00           C  
ATOM    115  CD  PRO A   7       3.039   1.266   0.318  1.00  1.00           C  
ATOM    116  HA  PRO A   7       4.352   2.032   3.253  1.00  1.00           H  
ATOM    117  HB2 PRO A   7       6.116   2.159   1.283  1.00  1.00           H  
ATOM    118  HB3 PRO A   7       5.373   0.585   1.636  1.00  1.00           H  
ATOM    119  HG2 PRO A   7       4.581   2.592  -0.447  1.00  1.00           H  
ATOM    120  HG3 PRO A   7       4.926   0.857  -0.653  1.00  1.00           H  
ATOM    121  HD2 PRO A   7       2.371   1.836  -0.318  1.00  1.00           H  
ATOM    122  HD3 PRO A   7       2.867   0.208   0.214  1.00  1.00           H  
ATOM    123  N   ARG A   8       5.096   4.326   1.279  1.00  1.00           N  
ATOM    124  CA  ARG A   8       5.075   5.746   0.964  1.00  1.00           C  
ATOM    125  C   ARG A   8       4.219   5.949  -0.275  1.00  1.00           C  
ATOM    126  O   ARG A   8       3.037   6.278  -0.185  1.00  1.00           O  
ATOM    127  CB  ARG A   8       6.496   6.274   0.734  1.00  1.00           C  
ATOM    128  CG  ARG A   8       6.453   7.784   0.495  1.00  1.00           C  
ATOM    129  CD  ARG A   8       7.868   8.297   0.216  1.00  1.00           C  
ATOM    130  NE  ARG A   8       8.701   8.147   1.405  1.00  1.00           N  
ATOM    131  CZ  ARG A   8       8.680   9.052   2.377  1.00  1.00           C  
ATOM    132  NH1 ARG A   8       7.901  10.095   2.282  1.00  1.00           N  
ATOM    133  NH2 ARG A   8       9.438   8.899   3.429  1.00  1.00           N  
ATOM    134  H   ARG A   8       5.804   3.763   0.914  1.00  1.00           H  
ATOM    135  HA  ARG A   8       4.622   6.277   1.785  1.00  1.00           H  
ATOM    136  HB2 ARG A   8       7.101   6.065   1.605  1.00  1.00           H  
ATOM    137  HB3 ARG A   8       6.926   5.787  -0.128  1.00  1.00           H  
ATOM    138  HG2 ARG A   8       5.819   7.999  -0.352  1.00  1.00           H  
ATOM    139  HG3 ARG A   8       6.061   8.277   1.373  1.00  1.00           H  
ATOM    140  HD2 ARG A   8       8.299   7.730  -0.595  1.00  1.00           H  
ATOM    141  HD3 ARG A   8       7.821   9.340  -0.063  1.00  1.00           H  
ATOM    142  HE  ARG A   8       9.287   7.365   1.486  1.00  1.00           H  
ATOM    143 HH11 ARG A   8       7.319  10.211   1.477  1.00  1.00           H  
ATOM    144 HH12 ARG A   8       7.885  10.776   3.013  1.00  1.00           H  
ATOM    145 HH21 ARG A   8      10.034   8.099   3.503  1.00  1.00           H  
ATOM    146 HH22 ARG A   8       9.421   9.579   4.162  1.00  1.00           H  
ATOM    147  N   ARG A   9       4.825   5.699  -1.435  1.00  1.00           N  
ATOM    148  CA  ARG A   9       4.122   5.795  -2.707  1.00  1.00           C  
ATOM    149  C   ARG A   9       3.660   4.386  -3.099  1.00  1.00           C  
ATOM    150  O   ARG A   9       4.488   3.565  -3.491  1.00  1.00           O  
ATOM    151  CB  ARG A   9       5.064   6.343  -3.788  1.00  1.00           C  
ATOM    152  CG  ARG A   9       5.175   7.865  -3.659  1.00  1.00           C  
ATOM    153  CD  ARG A   9       6.162   8.393  -4.701  1.00  1.00           C  
ATOM    154  NE  ARG A   9       7.530   8.053  -4.321  1.00  1.00           N  
ATOM    155  CZ  ARG A   9       8.507   8.028  -5.224  1.00  1.00           C  
ATOM    156  NH1 ARG A   9       8.251   8.316  -6.470  1.00  1.00           N  
ATOM    157  NH2 ARG A   9       9.723   7.720  -4.862  1.00  1.00           N  
ATOM    158  H   ARG A   9       5.758   5.407  -1.429  1.00  1.00           H  
ATOM    159  HA  ARG A   9       3.278   6.455  -2.603  1.00  1.00           H  
ATOM    160  HB2 ARG A   9       6.042   5.900  -3.668  1.00  1.00           H  
ATOM    161  HB3 ARG A   9       4.675   6.097  -4.765  1.00  1.00           H  
ATOM    162  HG2 ARG A   9       4.206   8.312  -3.821  1.00  1.00           H  
ATOM    163  HG3 ARG A   9       5.528   8.119  -2.671  1.00  1.00           H  
ATOM    164  HD2 ARG A   9       5.938   7.953  -5.661  1.00  1.00           H  
ATOM    165  HD3 ARG A   9       6.066   9.468  -4.770  1.00  1.00           H  
ATOM    166  HE  ARG A   9       7.732   7.839  -3.388  1.00  1.00           H  
ATOM    167 HH11 ARG A   9       7.320   8.556  -6.747  1.00  1.00           H  
ATOM    168 HH12 ARG A   9       8.985   8.295  -7.149  1.00  1.00           H  
ATOM    169 HH21 ARG A   9       9.920   7.503  -3.906  1.00  1.00           H  
ATOM    170 HH22 ARG A   9      10.457   7.700  -5.541  1.00  1.00           H  
ATOM    171  N   PRO A  10       2.391   4.056  -2.978  1.00  1.00           N  
ATOM    172  CA  PRO A  10       1.922   2.683  -3.308  1.00  1.00           C  
ATOM    173  C   PRO A  10       1.935   2.421  -4.815  1.00  1.00           C  
ATOM    174  O   PRO A  10       1.137   1.634  -5.325  1.00  1.00           O  
ATOM    175  CB  PRO A  10       0.500   2.621  -2.729  1.00  1.00           C  
ATOM    176  CG  PRO A  10       0.027   4.043  -2.689  1.00  1.00           C  
ATOM    177  CD  PRO A  10       1.276   4.922  -2.534  1.00  1.00           C  
ATOM    178  HA  PRO A  10       2.551   1.962  -2.802  1.00  1.00           H  
ATOM    179  HB2 PRO A  10      -0.144   2.020  -3.362  1.00  1.00           H  
ATOM    180  HB3 PRO A  10       0.522   2.212  -1.728  1.00  1.00           H  
ATOM    181  HG2 PRO A  10      -0.489   4.287  -3.611  1.00  1.00           H  
ATOM    182  HG3 PRO A  10      -0.633   4.196  -1.848  1.00  1.00           H  
ATOM    183  HD2 PRO A  10       1.193   5.797  -3.166  1.00  1.00           H  
ATOM    184  HD3 PRO A  10       1.416   5.210  -1.502  1.00  1.00           H  
ATOM    185  N   TYR A  11       2.846   3.087  -5.516  1.00  1.00           N  
ATOM    186  CA  TYR A  11       2.960   2.924  -6.960  1.00  1.00           C  
ATOM    187  C   TYR A  11       1.588   2.974  -7.624  1.00  1.00           C  
ATOM    188  O   TYR A  11       0.914   1.953  -7.758  1.00  1.00           O  
ATOM    189  CB  TYR A  11       3.634   1.590  -7.283  1.00  1.00           C  
ATOM    190  CG  TYR A  11       5.042   1.593  -6.737  1.00  1.00           C  
ATOM    191  CD1 TYR A  11       5.278   1.253  -5.400  1.00  1.00           C  
ATOM    192  CD2 TYR A  11       6.114   1.940  -7.569  1.00  1.00           C  
ATOM    193  CE1 TYR A  11       6.582   1.260  -4.894  1.00  1.00           C  
ATOM    194  CE2 TYR A  11       7.419   1.947  -7.063  1.00  1.00           C  
ATOM    195  CZ  TYR A  11       7.654   1.607  -5.726  1.00  1.00           C  
ATOM    196  OH  TYR A  11       8.940   1.616  -5.227  1.00  1.00           O  
ATOM    197  H   TYR A  11       3.454   3.700  -5.053  1.00  1.00           H  
ATOM    198  HA  TYR A  11       3.568   3.724  -7.356  1.00  1.00           H  
ATOM    199  HB2 TYR A  11       3.074   0.783  -6.830  1.00  1.00           H  
ATOM    200  HB3 TYR A  11       3.665   1.450  -8.353  1.00  1.00           H  
ATOM    201  HD1 TYR A  11       4.451   0.984  -4.758  1.00  1.00           H  
ATOM    202  HD2 TYR A  11       5.933   2.202  -8.602  1.00  1.00           H  
ATOM    203  HE1 TYR A  11       6.763   0.999  -3.862  1.00  1.00           H  
ATOM    204  HE2 TYR A  11       8.246   2.215  -7.705  1.00  1.00           H  
ATOM    205  HH  TYR A  11       9.343   2.455  -5.462  1.00  1.00           H  
ATOM    206  N   ILE A  12       1.184   4.169  -8.047  1.00  1.00           N  
ATOM    207  CA  ILE A  12      -0.104   4.342  -8.706  1.00  1.00           C  
ATOM    208  C   ILE A  12      -0.101   3.655 -10.069  1.00  1.00           C  
ATOM    209  O   ILE A  12      -1.080   3.019 -10.458  1.00  1.00           O  
ATOM    210  CB  ILE A  12      -0.405   5.836  -8.876  1.00  1.00           C  
ATOM    211  CG1 ILE A  12      -1.844   6.027  -9.382  1.00  1.00           C  
ATOM    212  CG2 ILE A  12       0.571   6.442  -9.888  1.00  1.00           C  
ATOM    213  CD1 ILE A  12      -2.859   5.563  -8.326  1.00  1.00           C  
ATOM    214  H   ILE A  12       1.768   4.946  -7.919  1.00  1.00           H  
ATOM    215  HA  ILE A  12      -0.871   3.898  -8.091  1.00  1.00           H  
ATOM    216  HB  ILE A  12      -0.286   6.335  -7.925  1.00  1.00           H  
ATOM    217 HG12 ILE A  12      -2.009   7.071  -9.599  1.00  1.00           H  
ATOM    218 HG13 ILE A  12      -1.984   5.450 -10.285  1.00  1.00           H  
ATOM    219 HG21 ILE A  12       0.542   7.518  -9.816  1.00  1.00           H  
ATOM    220 HG22 ILE A  12       0.288   6.140 -10.886  1.00  1.00           H  
ATOM    221 HG23 ILE A  12       1.571   6.093  -9.677  1.00  1.00           H  
ATOM    222 HD11 ILE A  12      -3.767   6.138  -8.428  1.00  1.00           H  
ATOM    223 HD12 ILE A  12      -2.454   5.707  -7.333  1.00  1.00           H  
ATOM    224 HD13 ILE A  12      -3.082   4.516  -8.473  1.00  1.00           H  
ATOM    225  N   LEU A  13       1.007   3.792 -10.786  1.00  1.00           N  
ATOM    226  CA  LEU A  13       1.133   3.183 -12.107  1.00  1.00           C  
ATOM    227  C   LEU A  13       1.284   1.669 -11.982  1.00  1.00           C  
ATOM    228  O   LEU A  13       1.885   1.232 -11.014  1.00  1.00           O  
ATOM    229  CB  LEU A  13       2.349   3.770 -12.835  1.00  1.00           C  
ATOM    230  CG  LEU A  13       2.470   3.181 -14.250  1.00  1.00           C  
ATOM    231  CD1 LEU A  13       1.221   3.525 -15.082  1.00  1.00           C  
ATOM    232  CD2 LEU A  13       3.717   3.764 -14.924  1.00  1.00           C  
ATOM    233  OXT LEU A  13       0.795   0.970 -12.853  1.00  1.00           O  
ATOM    234  H   LEU A  13       1.756   4.311 -10.424  1.00  1.00           H  
ATOM    235  HA  LEU A  13       0.243   3.401 -12.674  1.00  1.00           H  
ATOM    236  HB2 LEU A  13       2.237   4.843 -12.905  1.00  1.00           H  
ATOM    237  HB3 LEU A  13       3.244   3.542 -12.277  1.00  1.00           H  
ATOM    238  HG  LEU A  13       2.568   2.107 -14.185  1.00  1.00           H  
ATOM    239 HD11 LEU A  13       1.471   3.522 -16.135  1.00  1.00           H  
ATOM    240 HD12 LEU A  13       0.854   4.503 -14.805  1.00  1.00           H  
ATOM    241 HD13 LEU A  13       0.451   2.789 -14.899  1.00  1.00           H  
ATOM    242 HD21 LEU A  13       3.732   3.474 -15.964  1.00  1.00           H  
ATOM    243 HD22 LEU A  13       4.601   3.388 -14.432  1.00  1.00           H  
ATOM    244 HD23 LEU A  13       3.695   4.842 -14.852  1.00  1.00           H  
TER     245      LEU A  13                                                      
ENDMDL                                                                          
MODEL        8                                                                  
ATOM      1  N   GLU A   1      -5.001  -8.989   9.763  1.00  1.00           N  
ATOM      2  CA  GLU A   1      -4.036  -9.825   8.996  1.00  1.00           C  
ATOM      3  C   GLU A   1      -3.959  -9.314   7.561  1.00  1.00           C  
ATOM      4  O   GLU A   1      -2.947  -9.484   6.882  1.00  1.00           O  
ATOM      5  CB  GLU A   1      -4.506 -11.282   9.008  1.00  1.00           C  
ATOM      6  CG  GLU A   1      -3.476 -12.162   8.297  1.00  1.00           C  
ATOM      7  CD  GLU A   1      -3.925 -13.619   8.338  1.00  1.00           C  
ATOM      8  OE1 GLU A   1      -4.815 -13.921   9.115  1.00  1.00           O  
ATOM      9  OE2 GLU A   1      -3.373 -14.410   7.590  1.00  1.00           O  
ATOM     10  H1  GLU A   1      -5.516  -8.365   9.110  1.00  1.00           H  
ATOM     11  H2  GLU A   1      -4.485  -8.414  10.459  1.00  1.00           H  
ATOM     12  H3  GLU A   1      -5.679  -9.605  10.255  1.00  1.00           H  
ATOM     13  HA  GLU A   1      -3.062  -9.757   9.451  1.00  1.00           H  
ATOM     14  HB2 GLU A   1      -4.620 -11.613  10.030  1.00  1.00           H  
ATOM     15  HB3 GLU A   1      -5.453 -11.357   8.497  1.00  1.00           H  
ATOM     16  HG2 GLU A   1      -3.379 -11.843   7.270  1.00  1.00           H  
ATOM     17  HG3 GLU A   1      -2.521 -12.069   8.793  1.00  1.00           H  
ATOM     18  N   LEU A   2      -5.040  -8.693   7.110  1.00  1.00           N  
ATOM     19  CA  LEU A   2      -5.101  -8.160   5.755  1.00  1.00           C  
ATOM     20  C   LEU A   2      -4.296  -6.868   5.652  1.00  1.00           C  
ATOM     21  O   LEU A   2      -3.681  -6.431   6.624  1.00  1.00           O  
ATOM     22  CB  LEU A   2      -6.557  -7.892   5.376  1.00  1.00           C  
ATOM     23  CG  LEU A   2      -7.389  -9.156   5.616  1.00  1.00           C  
ATOM     24  CD1 LEU A   2      -8.858  -8.860   5.300  1.00  1.00           C  
ATOM     25  CD2 LEU A   2      -6.889 -10.298   4.715  1.00  1.00           C  
ATOM     26  H   LEU A   2      -5.816  -8.591   7.698  1.00  1.00           H  
ATOM     27  HA  LEU A   2      -4.686  -8.885   5.071  1.00  1.00           H  
ATOM     28  HB2 LEU A   2      -6.944  -7.084   5.979  1.00  1.00           H  
ATOM     29  HB3 LEU A   2      -6.612  -7.621   4.332  1.00  1.00           H  
ATOM     30  HG  LEU A   2      -7.298  -9.449   6.654  1.00  1.00           H  
ATOM     31 HD11 LEU A   2      -9.180  -7.996   5.863  1.00  1.00           H  
ATOM     32 HD12 LEU A   2      -9.463  -9.712   5.571  1.00  1.00           H  
ATOM     33 HD13 LEU A   2      -8.966  -8.663   4.244  1.00  1.00           H  
ATOM     34 HD21 LEU A   2      -6.608  -9.904   3.749  1.00  1.00           H  
ATOM     35 HD22 LEU A   2      -7.671 -11.032   4.590  1.00  1.00           H  
ATOM     36 HD23 LEU A   2      -6.033 -10.768   5.176  1.00  1.00           H  
ATOM     37  N   TYR A   3      -4.302  -6.265   4.468  1.00  1.00           N  
ATOM     38  CA  TYR A   3      -3.565  -5.024   4.252  1.00  1.00           C  
ATOM     39  C   TYR A   3      -3.977  -3.977   5.281  1.00  1.00           C  
ATOM     40  O   TYR A   3      -5.018  -3.334   5.145  1.00  1.00           O  
ATOM     41  CB  TYR A   3      -3.842  -4.496   2.844  1.00  1.00           C  
ATOM     42  CG  TYR A   3      -3.452  -5.543   1.829  1.00  1.00           C  
ATOM     43  CD1 TYR A   3      -2.137  -5.601   1.351  1.00  1.00           C  
ATOM     44  CD2 TYR A   3      -4.406  -6.458   1.368  1.00  1.00           C  
ATOM     45  CE1 TYR A   3      -1.776  -6.575   0.411  1.00  1.00           C  
ATOM     46  CE2 TYR A   3      -4.045  -7.432   0.429  1.00  1.00           C  
ATOM     47  CZ  TYR A   3      -2.730  -7.490  -0.049  1.00  1.00           C  
ATOM     48  OH  TYR A   3      -2.376  -8.452  -0.973  1.00  1.00           O  
ATOM     49  H   TYR A   3      -4.807  -6.660   3.727  1.00  1.00           H  
ATOM     50  HA  TYR A   3      -2.507  -5.220   4.352  1.00  1.00           H  
ATOM     51  HB2 TYR A   3      -4.894  -4.272   2.745  1.00  1.00           H  
ATOM     52  HB3 TYR A   3      -3.265  -3.599   2.675  1.00  1.00           H  
ATOM     53  HD1 TYR A   3      -1.401  -4.895   1.706  1.00  1.00           H  
ATOM     54  HD2 TYR A   3      -5.419  -6.412   1.737  1.00  1.00           H  
ATOM     55  HE1 TYR A   3      -0.763  -6.620   0.041  1.00  1.00           H  
ATOM     56  HE2 TYR A   3      -4.781  -8.136   0.074  1.00  1.00           H  
ATOM     57  HH  TYR A   3      -2.796  -8.232  -1.808  1.00  1.00           H  
ATOM     58  N   GLU A   4      -3.154  -3.815   6.312  1.00  1.00           N  
ATOM     59  CA  GLU A   4      -3.438  -2.846   7.364  1.00  1.00           C  
ATOM     60  C   GLU A   4      -3.359  -1.422   6.824  1.00  1.00           C  
ATOM     61  O   GLU A   4      -4.188  -0.576   7.161  1.00  1.00           O  
ATOM     62  CB  GLU A   4      -2.438  -3.021   8.511  1.00  1.00           C  
ATOM     63  CG  GLU A   4      -2.776  -2.051   9.647  1.00  1.00           C  
ATOM     64  CD  GLU A   4      -1.835  -2.280  10.825  1.00  1.00           C  
ATOM     65  OE1 GLU A   4      -0.861  -2.992  10.649  1.00  1.00           O  
ATOM     66  OE2 GLU A   4      -2.104  -1.742  11.886  1.00  1.00           O  
ATOM     67  H   GLU A   4      -2.341  -4.359   6.366  1.00  1.00           H  
ATOM     68  HA  GLU A   4      -4.434  -3.023   7.743  1.00  1.00           H  
ATOM     69  HB2 GLU A   4      -2.488  -4.036   8.878  1.00  1.00           H  
ATOM     70  HB3 GLU A   4      -1.441  -2.817   8.151  1.00  1.00           H  
ATOM     71  HG2 GLU A   4      -2.668  -1.034   9.296  1.00  1.00           H  
ATOM     72  HG3 GLU A   4      -3.794  -2.214   9.966  1.00  1.00           H  
ATOM     73  N   ASN A   5      -2.356  -1.160   5.992  1.00  1.00           N  
ATOM     74  CA  ASN A   5      -2.186   0.171   5.423  1.00  1.00           C  
ATOM     75  C   ASN A   5      -1.268   0.132   4.204  1.00  1.00           C  
ATOM     76  O   ASN A   5      -0.569  -0.854   3.970  1.00  1.00           O  
ATOM     77  CB  ASN A   5      -1.594   1.114   6.473  1.00  1.00           C  
ATOM     78  CG  ASN A   5      -1.647   2.553   5.975  1.00  1.00           C  
ATOM     79  OD1 ASN A   5      -2.596   2.942   5.296  1.00  1.00           O  
ATOM     80  ND2 ASN A   5      -0.674   3.373   6.270  1.00  1.00           N  
ATOM     81  H   ASN A   5      -1.722  -1.870   5.761  1.00  1.00           H  
ATOM     82  HA  ASN A   5      -3.150   0.551   5.121  1.00  1.00           H  
ATOM     83  HB2 ASN A   5      -2.162   1.030   7.389  1.00  1.00           H  
ATOM     84  HB3 ASN A   5      -0.566   0.838   6.663  1.00  1.00           H  
ATOM     85 HD21 ASN A   5       0.081   3.060   6.811  1.00  1.00           H  
ATOM     86 HD22 ASN A   5      -0.700   4.299   5.953  1.00  1.00           H  
ATOM     87  N   LYS A   6      -1.273   1.218   3.438  1.00  1.00           N  
ATOM     88  CA  LYS A   6      -0.435   1.314   2.248  1.00  1.00           C  
ATOM     89  C   LYS A   6       0.999   1.644   2.649  1.00  1.00           C  
ATOM     90  O   LYS A   6       1.224   2.251   3.695  1.00  1.00           O  
ATOM     91  CB  LYS A   6      -0.968   2.428   1.336  1.00  1.00           C  
ATOM     92  CG  LYS A   6      -2.206   1.931   0.578  1.00  1.00           C  
ATOM     93  CD  LYS A   6      -2.782   3.059  -0.297  1.00  1.00           C  
ATOM     94  CE  LYS A   6      -3.682   3.977   0.540  1.00  1.00           C  
ATOM     95  NZ  LYS A   6      -4.357   4.958  -0.356  1.00  1.00           N  
ATOM     96  H   LYS A   6      -1.849   1.972   3.680  1.00  1.00           H  
ATOM     97  HA  LYS A   6      -0.462   0.376   1.720  1.00  1.00           H  
ATOM     98  HB2 LYS A   6      -1.234   3.281   1.941  1.00  1.00           H  
ATOM     99  HB3 LYS A   6      -0.205   2.720   0.626  1.00  1.00           H  
ATOM    100  HG2 LYS A   6      -1.926   1.098  -0.051  1.00  1.00           H  
ATOM    101  HG3 LYS A   6      -2.953   1.606   1.288  1.00  1.00           H  
ATOM    102  HD2 LYS A   6      -1.972   3.637  -0.720  1.00  1.00           H  
ATOM    103  HD3 LYS A   6      -3.365   2.626  -1.098  1.00  1.00           H  
ATOM    104  HE2 LYS A   6      -4.428   3.387   1.051  1.00  1.00           H  
ATOM    105  HE3 LYS A   6      -3.084   4.507   1.266  1.00  1.00           H  
ATOM    106  HZ1 LYS A   6      -4.732   4.464  -1.189  1.00  1.00           H  
ATOM    107  HZ2 LYS A   6      -3.673   5.679  -0.661  1.00  1.00           H  
ATOM    108  HZ3 LYS A   6      -5.138   5.416   0.157  1.00  1.00           H  
ATOM    109  N   PRO A   7       1.972   1.296   1.841  1.00  1.00           N  
ATOM    110  CA  PRO A   7       3.389   1.612   2.135  1.00  1.00           C  
ATOM    111  C   PRO A   7       3.692   3.017   1.636  1.00  1.00           C  
ATOM    112  O   PRO A   7       3.095   3.985   2.107  1.00  1.00           O  
ATOM    113  CB  PRO A   7       4.129   0.551   1.332  1.00  1.00           C  
ATOM    114  CG  PRO A   7       3.318   0.461   0.089  1.00  1.00           C  
ATOM    115  CD  PRO A   7       1.858   0.571   0.554  1.00  1.00           C  
ATOM    116  HA  PRO A   7       3.602   1.513   3.187  1.00  1.00           H  
ATOM    117  HB2 PRO A   7       5.143   0.858   1.121  1.00  1.00           H  
ATOM    118  HB3 PRO A   7       4.116  -0.395   1.850  1.00  1.00           H  
ATOM    119  HG2 PRO A   7       3.570   1.288  -0.569  1.00  1.00           H  
ATOM    120  HG3 PRO A   7       3.481  -0.483  -0.407  1.00  1.00           H  
ATOM    121  HD2 PRO A   7       1.275   1.135  -0.163  1.00  1.00           H  
ATOM    122  HD3 PRO A   7       1.437  -0.409   0.710  1.00  1.00           H  
ATOM    123  N   ARG A   8       4.567   3.132   0.645  1.00  1.00           N  
ATOM    124  CA  ARG A   8       4.860   4.435   0.069  1.00  1.00           C  
ATOM    125  C   ARG A   8       3.807   4.715  -0.993  1.00  1.00           C  
ATOM    126  O   ARG A   8       2.636   4.925  -0.675  1.00  1.00           O  
ATOM    127  CB  ARG A   8       6.277   4.453  -0.522  1.00  1.00           C  
ATOM    128  CG  ARG A   8       6.628   5.866  -1.008  1.00  1.00           C  
ATOM    129  CD  ARG A   8       8.088   5.896  -1.464  1.00  1.00           C  
ATOM    130  NE  ARG A   8       8.973   5.704  -0.320  1.00  1.00           N  
ATOM    131  CZ  ARG A   8      10.291   5.630  -0.474  1.00  1.00           C  
ATOM    132  NH1 ARG A   8      10.820   5.727  -1.663  1.00  1.00           N  
ATOM    133  NH2 ARG A   8      11.059   5.458   0.568  1.00  1.00           N  
ATOM    134  H   ARG A   8       4.979   2.330   0.257  1.00  1.00           H  
ATOM    135  HA  ARG A   8       4.782   5.183   0.839  1.00  1.00           H  
ATOM    136  HB2 ARG A   8       6.984   4.151   0.237  1.00  1.00           H  
ATOM    137  HB3 ARG A   8       6.332   3.764  -1.352  1.00  1.00           H  
ATOM    138  HG2 ARG A   8       5.990   6.139  -1.833  1.00  1.00           H  
ATOM    139  HG3 ARG A   8       6.493   6.566  -0.198  1.00  1.00           H  
ATOM    140  HD2 ARG A   8       8.256   5.107  -2.180  1.00  1.00           H  
ATOM    141  HD3 ARG A   8       8.298   6.849  -1.926  1.00  1.00           H  
ATOM    142  HE  ARG A   8       8.588   5.628   0.578  1.00  1.00           H  
ATOM    143 HH11 ARG A   8      10.233   5.856  -2.462  1.00  1.00           H  
ATOM    144 HH12 ARG A   8      11.812   5.669  -1.774  1.00  1.00           H  
ATOM    145 HH21 ARG A   8      10.655   5.385   1.480  1.00  1.00           H  
ATOM    146 HH22 ARG A   8      12.050   5.399   0.455  1.00  1.00           H  
ATOM    147  N   ARG A   9       4.213   4.660  -2.256  1.00  1.00           N  
ATOM    148  CA  ARG A   9       3.286   4.845  -3.362  1.00  1.00           C  
ATOM    149  C   ARG A   9       2.874   3.453  -3.850  1.00  1.00           C  
ATOM    150  O   ARG A   9       3.742   2.663  -4.222  1.00  1.00           O  
ATOM    151  CB  ARG A   9       3.974   5.621  -4.496  1.00  1.00           C  
ATOM    152  CG  ARG A   9       3.957   7.132  -4.195  1.00  1.00           C  
ATOM    153  CD  ARG A   9       2.643   7.760  -4.684  1.00  1.00           C  
ATOM    154  NE  ARG A   9       2.375   8.997  -3.959  1.00  1.00           N  
ATOM    155  CZ  ARG A   9       1.175   9.568  -3.997  1.00  1.00           C  
ATOM    156  NH1 ARG A   9       0.218   9.025  -4.699  1.00  1.00           N  
ATOM    157  NH2 ARG A   9       0.953  10.670  -3.337  1.00  1.00           N  
ATOM    158  H   ARG A   9       5.148   4.446  -2.449  1.00  1.00           H  
ATOM    159  HA  ARG A   9       2.424   5.394  -3.017  1.00  1.00           H  
ATOM    160  HB2 ARG A   9       4.998   5.284  -4.583  1.00  1.00           H  
ATOM    161  HB3 ARG A   9       3.459   5.432  -5.428  1.00  1.00           H  
ATOM    162  HG2 ARG A   9       4.057   7.293  -3.131  1.00  1.00           H  
ATOM    163  HG3 ARG A   9       4.786   7.607  -4.702  1.00  1.00           H  
ATOM    164  HD2 ARG A   9       2.721   7.978  -5.738  1.00  1.00           H  
ATOM    165  HD3 ARG A   9       1.828   7.067  -4.524  1.00  1.00           H  
ATOM    166  HE  ARG A   9       3.089   9.413  -3.433  1.00  1.00           H  
ATOM    167 HH11 ARG A   9       0.389   8.180  -5.209  1.00  1.00           H  
ATOM    168 HH12 ARG A   9      -0.686   9.451  -4.728  1.00  1.00           H  
ATOM    169 HH21 ARG A   9       1.687  11.088  -2.800  1.00  1.00           H  
ATOM    170 HH22 ARG A   9       0.049  11.097  -3.365  1.00  1.00           H  
ATOM    171  N   PRO A  10       1.608   3.098  -3.836  1.00  1.00           N  
ATOM    172  CA  PRO A  10       1.192   1.734  -4.267  1.00  1.00           C  
ATOM    173  C   PRO A  10       1.307   1.555  -5.781  1.00  1.00           C  
ATOM    174  O   PRO A  10       0.325   1.707  -6.507  1.00  1.00           O  
ATOM    175  CB  PRO A  10      -0.264   1.634  -3.791  1.00  1.00           C  
ATOM    176  CG  PRO A  10      -0.761   3.044  -3.784  1.00  1.00           C  
ATOM    177  CD  PRO A  10       0.447   3.919  -3.433  1.00  1.00           C  
ATOM    178  HA  PRO A  10       1.794   0.994  -3.754  1.00  1.00           H  
ATOM    179  HB2 PRO A  10      -0.847   1.024  -4.472  1.00  1.00           H  
ATOM    180  HB3 PRO A  10      -0.305   1.223  -2.791  1.00  1.00           H  
ATOM    181  HG2 PRO A  10      -1.144   3.305  -4.765  1.00  1.00           H  
ATOM    182  HG3 PRO A  10      -1.534   3.169  -3.039  1.00  1.00           H  
ATOM    183  HD2 PRO A  10       0.417   4.844  -3.997  1.00  1.00           H  
ATOM    184  HD3 PRO A  10       0.481   4.120  -2.373  1.00  1.00           H  
ATOM    185  N   TYR A  11       2.519   1.231  -6.236  1.00  1.00           N  
ATOM    186  CA  TYR A  11       2.796   1.024  -7.664  1.00  1.00           C  
ATOM    187  C   TYR A  11       1.884   1.874  -8.549  1.00  1.00           C  
ATOM    188  O   TYR A  11       1.040   1.345  -9.273  1.00  1.00           O  
ATOM    189  CB  TYR A  11       2.614  -0.453  -8.019  1.00  1.00           C  
ATOM    190  CG  TYR A  11       2.987  -0.671  -9.467  1.00  1.00           C  
ATOM    191  CD1 TYR A  11       4.333  -0.686  -9.848  1.00  1.00           C  
ATOM    192  CD2 TYR A  11       1.986  -0.856 -10.431  1.00  1.00           C  
ATOM    193  CE1 TYR A  11       4.680  -0.887 -11.188  1.00  1.00           C  
ATOM    194  CE2 TYR A  11       2.334  -1.058 -11.772  1.00  1.00           C  
ATOM    195  CZ  TYR A  11       3.682  -1.074 -12.151  1.00  1.00           C  
ATOM    196  OH  TYR A  11       4.024  -1.273 -13.473  1.00  1.00           O  
ATOM    197  H   TYR A  11       3.252   1.125  -5.595  1.00  1.00           H  
ATOM    198  HA  TYR A  11       3.821   1.300  -7.858  1.00  1.00           H  
ATOM    199  HB2 TYR A  11       3.252  -1.056  -7.389  1.00  1.00           H  
ATOM    200  HB3 TYR A  11       1.584  -0.737  -7.864  1.00  1.00           H  
ATOM    201  HD1 TYR A  11       5.105  -0.543  -9.105  1.00  1.00           H  
ATOM    202  HD2 TYR A  11       0.946  -0.846 -10.138  1.00  1.00           H  
ATOM    203  HE1 TYR A  11       5.721  -0.899 -11.481  1.00  1.00           H  
ATOM    204  HE2 TYR A  11       1.562  -1.202 -12.513  1.00  1.00           H  
ATOM    205  HH  TYR A  11       4.975  -1.173 -13.550  1.00  1.00           H  
ATOM    206  N   ILE A  12       2.063   3.192  -8.489  1.00  1.00           N  
ATOM    207  CA  ILE A  12       1.256   4.115  -9.291  1.00  1.00           C  
ATOM    208  C   ILE A  12       2.137   5.189  -9.919  1.00  1.00           C  
ATOM    209  O   ILE A  12       2.972   5.795  -9.247  1.00  1.00           O  
ATOM    210  CB  ILE A  12       0.188   4.773  -8.413  1.00  1.00           C  
ATOM    211  CG1 ILE A  12      -0.708   5.658  -9.284  1.00  1.00           C  
ATOM    212  CG2 ILE A  12       0.860   5.631  -7.340  1.00  1.00           C  
ATOM    213  CD1 ILE A  12      -1.955   6.057  -8.491  1.00  1.00           C  
ATOM    214  H   ILE A  12       2.753   3.554  -7.894  1.00  1.00           H  
ATOM    215  HA  ILE A  12       0.761   3.568 -10.083  1.00  1.00           H  
ATOM    216  HB  ILE A  12      -0.409   4.008  -7.940  1.00  1.00           H  
ATOM    217 HG12 ILE A  12      -0.165   6.546  -9.573  1.00  1.00           H  
ATOM    218 HG13 ILE A  12      -1.005   5.112 -10.167  1.00  1.00           H  
ATOM    219 HG21 ILE A  12       1.652   5.067  -6.874  1.00  1.00           H  
ATOM    220 HG22 ILE A  12       0.129   5.909  -6.594  1.00  1.00           H  
ATOM    221 HG23 ILE A  12       1.269   6.522  -7.793  1.00  1.00           H  
ATOM    222 HD11 ILE A  12      -2.529   6.772  -9.061  1.00  1.00           H  
ATOM    223 HD12 ILE A  12      -1.657   6.503  -7.553  1.00  1.00           H  
ATOM    224 HD13 ILE A  12      -2.557   5.182  -8.300  1.00  1.00           H  
ATOM    225  N   LEU A  13       1.946   5.419 -11.215  1.00  1.00           N  
ATOM    226  CA  LEU A  13       2.727   6.422 -11.929  1.00  1.00           C  
ATOM    227  C   LEU A  13       2.026   6.806 -13.231  1.00  1.00           C  
ATOM    228  O   LEU A  13       1.445   7.878 -13.271  1.00  1.00           O  
ATOM    229  CB  LEU A  13       4.134   5.869 -12.222  1.00  1.00           C  
ATOM    230  CG  LEU A  13       5.157   7.013 -12.378  1.00  1.00           C  
ATOM    231  CD1 LEU A  13       4.671   8.006 -13.440  1.00  1.00           C  
ATOM    232  CD2 LEU A  13       5.370   7.744 -11.033  1.00  1.00           C  
ATOM    233  OXT LEU A  13       2.081   6.024 -14.165  1.00  1.00           O  
ATOM    234  H   LEU A  13       1.265   4.905 -11.699  1.00  1.00           H  
ATOM    235  HA  LEU A  13       2.813   7.297 -11.308  1.00  1.00           H  
ATOM    236  HB2 LEU A  13       4.440   5.227 -11.409  1.00  1.00           H  
ATOM    237  HB3 LEU A  13       4.110   5.290 -13.135  1.00  1.00           H  
ATOM    238  HG  LEU A  13       6.098   6.592 -12.704  1.00  1.00           H  
ATOM    239 HD11 LEU A  13       4.306   7.464 -14.300  1.00  1.00           H  
ATOM    240 HD12 LEU A  13       5.492   8.641 -13.739  1.00  1.00           H  
ATOM    241 HD13 LEU A  13       3.878   8.614 -13.032  1.00  1.00           H  
ATOM    242 HD21 LEU A  13       5.201   7.062 -10.211  1.00  1.00           H  
ATOM    243 HD22 LEU A  13       4.691   8.582 -10.952  1.00  1.00           H  
ATOM    244 HD23 LEU A  13       6.386   8.107 -10.986  1.00  1.00           H  
TER     245      LEU A  13                                                      
ENDMDL                                                                          
MODEL        9                                                                  
ATOM      1  N   GLU A   1      -4.361  -6.587  10.791  1.00  1.00           N  
ATOM      2  CA  GLU A   1      -5.195  -6.157   9.634  1.00  1.00           C  
ATOM      3  C   GLU A   1      -4.994  -7.131   8.478  1.00  1.00           C  
ATOM      4  O   GLU A   1      -3.873  -7.338   8.014  1.00  1.00           O  
ATOM      5  CB  GLU A   1      -4.781  -4.747   9.209  1.00  1.00           C  
ATOM      6  CG  GLU A   1      -5.704  -4.257   8.090  1.00  1.00           C  
ATOM      7  CD  GLU A   1      -5.316  -2.841   7.680  1.00  1.00           C  
ATOM      8  OE1 GLU A   1      -4.580  -2.211   8.420  1.00  1.00           O  
ATOM      9  OE2 GLU A   1      -5.762  -2.407   6.630  1.00  1.00           O  
ATOM     10  H1  GLU A   1      -4.505  -7.602  10.965  1.00  1.00           H  
ATOM     11  H2  GLU A   1      -4.636  -6.046  11.637  1.00  1.00           H  
ATOM     12  H3  GLU A   1      -3.358  -6.413  10.581  1.00  1.00           H  
ATOM     13  HA  GLU A   1      -6.235  -6.154   9.923  1.00  1.00           H  
ATOM     14  HB2 GLU A   1      -4.857  -4.080  10.055  1.00  1.00           H  
ATOM     15  HB3 GLU A   1      -3.763  -4.761   8.852  1.00  1.00           H  
ATOM     16  HG2 GLU A   1      -5.615  -4.917   7.239  1.00  1.00           H  
ATOM     17  HG3 GLU A   1      -6.725  -4.260   8.441  1.00  1.00           H  
ATOM     18  N   LEU A   2      -6.090  -7.726   8.017  1.00  1.00           N  
ATOM     19  CA  LEU A   2      -6.026  -8.678   6.914  1.00  1.00           C  
ATOM     20  C   LEU A   2      -5.526  -7.993   5.645  1.00  1.00           C  
ATOM     21  O   LEU A   2      -4.714  -8.550   4.906  1.00  1.00           O  
ATOM     22  CB  LEU A   2      -7.411  -9.279   6.660  1.00  1.00           C  
ATOM     23  CG  LEU A   2      -7.818 -10.188   7.832  1.00  1.00           C  
ATOM     24  CD1 LEU A   2      -9.304 -10.539   7.699  1.00  1.00           C  
ATOM     25  CD2 LEU A   2      -6.982 -11.483   7.835  1.00  1.00           C  
ATOM     26  H   LEU A   2      -6.957  -7.523   8.427  1.00  1.00           H  
ATOM     27  HA  LEU A   2      -5.340  -9.469   7.172  1.00  1.00           H  
ATOM     28  HB2 LEU A   2      -8.131  -8.480   6.562  1.00  1.00           H  
ATOM     29  HB3 LEU A   2      -7.394  -9.852   5.747  1.00  1.00           H  
ATOM     30  HG  LEU A   2      -7.662  -9.656   8.761  1.00  1.00           H  
ATOM     31 HD11 LEU A   2      -9.902  -9.681   7.969  1.00  1.00           H  
ATOM     32 HD12 LEU A   2      -9.540 -11.363   8.356  1.00  1.00           H  
ATOM     33 HD13 LEU A   2      -9.518 -10.820   6.678  1.00  1.00           H  
ATOM     34 HD21 LEU A   2      -6.777 -11.793   6.819  1.00  1.00           H  
ATOM     35 HD22 LEU A   2      -7.524 -12.267   8.345  1.00  1.00           H  
ATOM     36 HD23 LEU A   2      -6.050 -11.310   8.350  1.00  1.00           H  
ATOM     37  N   TYR A   3      -6.018  -6.782   5.397  1.00  1.00           N  
ATOM     38  CA  TYR A   3      -5.613  -6.031   4.214  1.00  1.00           C  
ATOM     39  C   TYR A   3      -4.266  -5.351   4.443  1.00  1.00           C  
ATOM     40  O   TYR A   3      -4.006  -4.813   5.519  1.00  1.00           O  
ATOM     41  CB  TYR A   3      -6.668  -4.977   3.877  1.00  1.00           C  
ATOM     42  CG  TYR A   3      -7.951  -5.662   3.473  1.00  1.00           C  
ATOM     43  CD1 TYR A   3      -8.885  -6.034   4.447  1.00  1.00           C  
ATOM     44  CD2 TYR A   3      -8.206  -5.925   2.122  1.00  1.00           C  
ATOM     45  CE1 TYR A   3     -10.074  -6.670   4.070  1.00  1.00           C  
ATOM     46  CE2 TYR A   3      -9.395  -6.561   1.744  1.00  1.00           C  
ATOM     47  CZ  TYR A   3     -10.328  -6.934   2.717  1.00  1.00           C  
ATOM     48  OH  TYR A   3     -11.500  -7.561   2.345  1.00  1.00           O  
ATOM     49  H   TYR A   3      -6.662  -6.388   6.022  1.00  1.00           H  
ATOM     50  HA  TYR A   3      -5.523  -6.712   3.379  1.00  1.00           H  
ATOM     51  HB2 TYR A   3      -6.847  -4.358   4.744  1.00  1.00           H  
ATOM     52  HB3 TYR A   3      -6.317  -4.362   3.061  1.00  1.00           H  
ATOM     53  HD1 TYR A   3      -8.688  -5.832   5.489  1.00  1.00           H  
ATOM     54  HD2 TYR A   3      -7.486  -5.638   1.370  1.00  1.00           H  
ATOM     55  HE1 TYR A   3     -10.796  -6.957   4.819  1.00  1.00           H  
ATOM     56  HE2 TYR A   3      -9.591  -6.763   0.702  1.00  1.00           H  
ATOM     57  HH  TYR A   3     -12.225  -7.137   2.810  1.00  1.00           H  
ATOM     58  N   GLU A   4      -3.412  -5.381   3.424  1.00  1.00           N  
ATOM     59  CA  GLU A   4      -2.091  -4.766   3.521  1.00  1.00           C  
ATOM     60  C   GLU A   4      -2.162  -3.281   3.178  1.00  1.00           C  
ATOM     61  O   GLU A   4      -2.620  -2.904   2.099  1.00  1.00           O  
ATOM     62  CB  GLU A   4      -1.121  -5.463   2.565  1.00  1.00           C  
ATOM     63  CG  GLU A   4      -0.868  -6.892   3.049  1.00  1.00           C  
ATOM     64  CD  GLU A   4       0.028  -7.630   2.060  1.00  1.00           C  
ATOM     65  OE1 GLU A   4       0.429  -7.017   1.084  1.00  1.00           O  
ATOM     66  OE2 GLU A   4       0.299  -8.796   2.293  1.00  1.00           O  
ATOM     67  H   GLU A   4      -3.674  -5.826   2.590  1.00  1.00           H  
ATOM     68  HA  GLU A   4      -1.722  -4.875   4.529  1.00  1.00           H  
ATOM     69  HB2 GLU A   4      -1.551  -5.488   1.573  1.00  1.00           H  
ATOM     70  HB3 GLU A   4      -0.188  -4.922   2.540  1.00  1.00           H  
ATOM     71  HG2 GLU A   4      -0.386  -6.862   4.015  1.00  1.00           H  
ATOM     72  HG3 GLU A   4      -1.810  -7.413   3.134  1.00  1.00           H  
ATOM     73  N   ASN A   5      -1.705  -2.443   4.105  1.00  1.00           N  
ATOM     74  CA  ASN A   5      -1.714  -0.996   3.898  1.00  1.00           C  
ATOM     75  C   ASN A   5      -0.416  -0.545   3.237  1.00  1.00           C  
ATOM     76  O   ASN A   5       0.660  -0.649   3.828  1.00  1.00           O  
ATOM     77  CB  ASN A   5      -1.878  -0.278   5.239  1.00  1.00           C  
ATOM     78  CG  ASN A   5      -2.010   1.223   5.012  1.00  1.00           C  
ATOM     79  OD1 ASN A   5      -1.093   1.983   5.324  1.00  1.00           O  
ATOM     80  ND2 ASN A   5      -3.104   1.699   4.483  1.00  1.00           N  
ATOM     81  H   ASN A   5      -1.350  -2.804   4.945  1.00  1.00           H  
ATOM     82  HA  ASN A   5      -2.545  -0.731   3.259  1.00  1.00           H  
ATOM     83  HB2 ASN A   5      -2.764  -0.646   5.737  1.00  1.00           H  
ATOM     84  HB3 ASN A   5      -1.014  -0.472   5.858  1.00  1.00           H  
ATOM     85 HD21 ASN A   5      -3.833   1.092   4.237  1.00  1.00           H  
ATOM     86 HD22 ASN A   5      -3.196   2.664   4.331  1.00  1.00           H  
ATOM     87  N   LYS A   6      -0.521  -0.050   2.008  1.00  1.00           N  
ATOM     88  CA  LYS A   6       0.660   0.406   1.275  1.00  1.00           C  
ATOM     89  C   LYS A   6       1.516   1.299   2.176  1.00  1.00           C  
ATOM     90  O   LYS A   6       1.051   1.763   3.217  1.00  1.00           O  
ATOM     91  CB  LYS A   6       0.241   1.193   0.001  1.00  1.00           C  
ATOM     92  CG  LYS A   6      -1.263   1.019  -0.252  1.00  1.00           C  
ATOM     93  CD  LYS A   6      -1.654   1.736  -1.547  1.00  1.00           C  
ATOM     94  CE  LYS A   6      -3.173   1.910  -1.600  1.00  1.00           C  
ATOM     95  NZ  LYS A   6      -3.554   2.550  -2.891  1.00  1.00           N  
ATOM     96  H   LYS A   6      -1.402   0.004   1.583  1.00  1.00           H  
ATOM     97  HA  LYS A   6       1.234  -0.461   0.986  1.00  1.00           H  
ATOM     98  HB2 LYS A   6       0.460   2.250   0.124  1.00  1.00           H  
ATOM     99  HB3 LYS A   6       0.786   0.818  -0.853  1.00  1.00           H  
ATOM    100  HG2 LYS A   6      -1.494  -0.033  -0.338  1.00  1.00           H  
ATOM    101  HG3 LYS A   6      -1.815   1.445   0.572  1.00  1.00           H  
ATOM    102  HD2 LYS A   6      -1.177   2.705  -1.582  1.00  1.00           H  
ATOM    103  HD3 LYS A   6      -1.333   1.147  -2.393  1.00  1.00           H  
ATOM    104  HE2 LYS A   6      -3.650   0.945  -1.521  1.00  1.00           H  
ATOM    105  HE3 LYS A   6      -3.492   2.539  -0.780  1.00  1.00           H  
ATOM    106  HZ1 LYS A   6      -4.563   2.804  -2.868  1.00  1.00           H  
ATOM    107  HZ2 LYS A   6      -3.386   1.884  -3.671  1.00  1.00           H  
ATOM    108  HZ3 LYS A   6      -2.983   3.406  -3.036  1.00  1.00           H  
ATOM    109  N   PRO A   7       2.735   1.573   1.789  1.00  1.00           N  
ATOM    110  CA  PRO A   7       3.637   2.452   2.567  1.00  1.00           C  
ATOM    111  C   PRO A   7       3.448   3.896   2.118  1.00  1.00           C  
ATOM    112  O   PRO A   7       2.387   4.484   2.329  1.00  1.00           O  
ATOM    113  CB  PRO A   7       5.008   1.918   2.179  1.00  1.00           C  
ATOM    114  CG  PRO A   7       4.853   1.614   0.726  1.00  1.00           C  
ATOM    115  CD  PRO A   7       3.413   1.088   0.564  1.00  1.00           C  
ATOM    116  HA  PRO A   7       3.472   2.343   3.627  1.00  1.00           H  
ATOM    117  HB2 PRO A   7       5.775   2.662   2.347  1.00  1.00           H  
ATOM    118  HB3 PRO A   7       5.229   1.014   2.725  1.00  1.00           H  
ATOM    119  HG2 PRO A   7       4.994   2.520   0.145  1.00  1.00           H  
ATOM    120  HG3 PRO A   7       5.559   0.858   0.420  1.00  1.00           H  
ATOM    121  HD2 PRO A   7       2.953   1.506  -0.324  1.00  1.00           H  
ATOM    122  HD3 PRO A   7       3.406   0.010   0.530  1.00  1.00           H  
ATOM    123  N   ARG A   8       4.456   4.447   1.450  1.00  1.00           N  
ATOM    124  CA  ARG A   8       4.354   5.796   0.922  1.00  1.00           C  
ATOM    125  C   ARG A   8       3.677   5.743  -0.436  1.00  1.00           C  
ATOM    126  O   ARG A   8       2.468   5.542  -0.544  1.00  1.00           O  
ATOM    127  CB  ARG A   8       5.740   6.435   0.787  1.00  1.00           C  
ATOM    128  CG  ARG A   8       6.291   6.787   2.167  1.00  1.00           C  
ATOM    129  CD  ARG A   8       7.677   7.411   2.009  1.00  1.00           C  
ATOM    130  NE  ARG A   8       8.622   6.420   1.504  1.00  1.00           N  
ATOM    131  CZ  ARG A   8       9.230   5.568   2.322  1.00  1.00           C  
ATOM    132  NH1 ARG A   8       8.991   5.606   3.604  1.00  1.00           N  
ATOM    133  NH2 ARG A   8      10.070   4.691   1.843  1.00  1.00           N  
ATOM    134  H   ARG A   8       5.259   3.917   1.260  1.00  1.00           H  
ATOM    135  HA  ARG A   8       3.750   6.387   1.586  1.00  1.00           H  
ATOM    136  HB2 ARG A   8       6.409   5.738   0.302  1.00  1.00           H  
ATOM    137  HB3 ARG A   8       5.664   7.332   0.192  1.00  1.00           H  
ATOM    138  HG2 ARG A   8       5.628   7.494   2.645  1.00  1.00           H  
ATOM    139  HG3 ARG A   8       6.363   5.895   2.767  1.00  1.00           H  
ATOM    140  HD2 ARG A   8       7.620   8.233   1.311  1.00  1.00           H  
ATOM    141  HD3 ARG A   8       8.015   7.780   2.967  1.00  1.00           H  
ATOM    142  HE  ARG A   8       8.811   6.383   0.543  1.00  1.00           H  
ATOM    143 HH11 ARG A   8       8.348   6.279   3.972  1.00  1.00           H  
ATOM    144 HH12 ARG A   8       9.448   4.963   4.218  1.00  1.00           H  
ATOM    145 HH21 ARG A   8      10.254   4.661   0.860  1.00  1.00           H  
ATOM    146 HH22 ARG A   8      10.529   4.050   2.457  1.00  1.00           H  
ATOM    147  N   ARG A   9       4.494   5.889  -1.471  1.00  1.00           N  
ATOM    148  CA  ARG A   9       4.025   5.822  -2.843  1.00  1.00           C  
ATOM    149  C   ARG A   9       4.259   4.398  -3.352  1.00  1.00           C  
ATOM    150  O   ARG A   9       5.412   3.975  -3.463  1.00  1.00           O  
ATOM    151  CB  ARG A   9       4.818   6.822  -3.689  1.00  1.00           C  
ATOM    152  CG  ARG A   9       4.504   8.257  -3.222  1.00  1.00           C  
ATOM    153  CD  ARG A   9       5.679   9.191  -3.536  1.00  1.00           C  
ATOM    154  NE  ARG A   9       5.847   9.329  -4.984  1.00  1.00           N  
ATOM    155  CZ  ARG A   9       6.712   8.578  -5.669  1.00  1.00           C  
ATOM    156  NH1 ARG A   9       7.438   7.681  -5.057  1.00  1.00           N  
ATOM    157  NH2 ARG A   9       6.831   8.738  -6.958  1.00  1.00           N  
ATOM    158  H   ARG A   9       5.451   6.017  -1.305  1.00  1.00           H  
ATOM    159  HA  ARG A   9       2.979   6.075  -2.880  1.00  1.00           H  
ATOM    160  HB2 ARG A   9       5.874   6.621  -3.570  1.00  1.00           H  
ATOM    161  HB3 ARG A   9       4.545   6.712  -4.727  1.00  1.00           H  
ATOM    162  HG2 ARG A   9       3.620   8.614  -3.731  1.00  1.00           H  
ATOM    163  HG3 ARG A   9       4.325   8.264  -2.156  1.00  1.00           H  
ATOM    164  HD2 ARG A   9       5.479  10.162  -3.110  1.00  1.00           H  
ATOM    165  HD3 ARG A   9       6.581   8.793  -3.096  1.00  1.00           H  
ATOM    166  HE  ARG A   9       5.310   9.994  -5.464  1.00  1.00           H  
ATOM    167 HH11 ARG A   9       7.352   7.550  -4.071  1.00  1.00           H  
ATOM    168 HH12 ARG A   9       8.086   7.124  -5.579  1.00  1.00           H  
ATOM    169 HH21 ARG A   9       6.274   9.423  -7.429  1.00  1.00           H  
ATOM    170 HH22 ARG A   9       7.480   8.180  -7.474  1.00  1.00           H  
ATOM    171  N   PRO A  10       3.232   3.625  -3.625  1.00  1.00           N  
ATOM    172  CA  PRO A  10       3.420   2.219  -4.074  1.00  1.00           C  
ATOM    173  C   PRO A  10       3.873   2.138  -5.532  1.00  1.00           C  
ATOM    174  O   PRO A  10       3.920   1.057  -6.115  1.00  1.00           O  
ATOM    175  CB  PRO A  10       2.036   1.593  -3.876  1.00  1.00           C  
ATOM    176  CG  PRO A  10       1.079   2.725  -4.061  1.00  1.00           C  
ATOM    177  CD  PRO A  10       1.797   3.981  -3.550  1.00  1.00           C  
ATOM    178  HA  PRO A  10       4.136   1.727  -3.429  1.00  1.00           H  
ATOM    179  HB2 PRO A  10       1.859   0.816  -4.611  1.00  1.00           H  
ATOM    180  HB3 PRO A  10       1.945   1.190  -2.876  1.00  1.00           H  
ATOM    181  HG2 PRO A  10       0.833   2.833  -5.111  1.00  1.00           H  
ATOM    182  HG3 PRO A  10       0.181   2.557  -3.486  1.00  1.00           H  
ATOM    183  HD2 PRO A  10       1.576   4.825  -4.191  1.00  1.00           H  
ATOM    184  HD3 PRO A  10       1.520   4.195  -2.528  1.00  1.00           H  
ATOM    185  N   TYR A  11       4.199   3.294  -6.107  1.00  1.00           N  
ATOM    186  CA  TYR A  11       4.645   3.364  -7.498  1.00  1.00           C  
ATOM    187  C   TYR A  11       3.549   2.881  -8.444  1.00  1.00           C  
ATOM    188  O   TYR A  11       3.791   2.677  -9.634  1.00  1.00           O  
ATOM    189  CB  TYR A  11       5.910   2.521  -7.698  1.00  1.00           C  
ATOM    190  CG  TYR A  11       6.957   2.935  -6.693  1.00  1.00           C  
ATOM    191  CD1 TYR A  11       7.748   4.065  -6.928  1.00  1.00           C  
ATOM    192  CD2 TYR A  11       7.136   2.188  -5.523  1.00  1.00           C  
ATOM    193  CE1 TYR A  11       8.719   4.448  -5.996  1.00  1.00           C  
ATOM    194  CE2 TYR A  11       8.106   2.570  -4.589  1.00  1.00           C  
ATOM    195  CZ  TYR A  11       8.898   3.699  -4.826  1.00  1.00           C  
ATOM    196  OH  TYR A  11       9.855   4.076  -3.905  1.00  1.00           O  
ATOM    197  H   TYR A  11       4.134   4.121  -5.585  1.00  1.00           H  
ATOM    198  HA  TYR A  11       4.876   4.392  -7.736  1.00  1.00           H  
ATOM    199  HB2 TYR A  11       5.675   1.476  -7.566  1.00  1.00           H  
ATOM    200  HB3 TYR A  11       6.290   2.679  -8.696  1.00  1.00           H  
ATOM    201  HD1 TYR A  11       7.611   4.642  -7.833  1.00  1.00           H  
ATOM    202  HD2 TYR A  11       6.525   1.315  -5.340  1.00  1.00           H  
ATOM    203  HE1 TYR A  11       9.330   5.320  -6.177  1.00  1.00           H  
ATOM    204  HE2 TYR A  11       8.245   1.992  -3.687  1.00  1.00           H  
ATOM    205  HH  TYR A  11       9.568   4.896  -3.497  1.00  1.00           H  
ATOM    206  N   ILE A  12       2.339   2.708  -7.911  1.00  1.00           N  
ATOM    207  CA  ILE A  12       1.196   2.259  -8.713  1.00  1.00           C  
ATOM    208  C   ILE A  12       0.138   3.357  -8.781  1.00  1.00           C  
ATOM    209  O   ILE A  12      -0.268   3.905  -7.755  1.00  1.00           O  
ATOM    210  CB  ILE A  12       0.584   0.998  -8.097  1.00  1.00           C  
ATOM    211  CG1 ILE A  12       1.595  -0.148  -8.169  1.00  1.00           C  
ATOM    212  CG2 ILE A  12      -0.679   0.609  -8.869  1.00  1.00           C  
ATOM    213  CD1 ILE A  12       1.113  -1.311  -7.298  1.00  1.00           C  
ATOM    214  H   ILE A  12       2.208   2.894  -6.958  1.00  1.00           H  
ATOM    215  HA  ILE A  12       1.524   2.030  -9.718  1.00  1.00           H  
ATOM    216  HB  ILE A  12       0.328   1.192  -7.065  1.00  1.00           H  
ATOM    217 HG12 ILE A  12       1.689  -0.480  -9.193  1.00  1.00           H  
ATOM    218 HG13 ILE A  12       2.554   0.194  -7.812  1.00  1.00           H  
ATOM    219 HG21 ILE A  12      -0.480   0.655  -9.929  1.00  1.00           H  
ATOM    220 HG22 ILE A  12      -1.476   1.295  -8.624  1.00  1.00           H  
ATOM    221 HG23 ILE A  12      -0.971  -0.394  -8.601  1.00  1.00           H  
ATOM    222 HD11 ILE A  12       1.064  -0.991  -6.267  1.00  1.00           H  
ATOM    223 HD12 ILE A  12       1.801  -2.136  -7.387  1.00  1.00           H  
ATOM    224 HD13 ILE A  12       0.132  -1.621  -7.625  1.00  1.00           H  
ATOM    225  N   LEU A  13      -0.301   3.676  -9.994  1.00  1.00           N  
ATOM    226  CA  LEU A  13      -1.310   4.714 -10.182  1.00  1.00           C  
ATOM    227  C   LEU A  13      -1.975   4.567 -11.548  1.00  1.00           C  
ATOM    228  O   LEU A  13      -3.190   4.657 -11.606  1.00  1.00           O  
ATOM    229  CB  LEU A  13      -0.653   6.097 -10.067  1.00  1.00           C  
ATOM    230  CG  LEU A  13      -1.690   7.212 -10.272  1.00  1.00           C  
ATOM    231  CD1 LEU A  13      -2.822   7.087  -9.239  1.00  1.00           C  
ATOM    232  CD2 LEU A  13      -0.995   8.568 -10.116  1.00  1.00           C  
ATOM    233  OXT LEU A  13      -1.258   4.366 -12.514  1.00  1.00           O  
ATOM    234  H   LEU A  13       0.061   3.208 -10.775  1.00  1.00           H  
ATOM    235  HA  LEU A  13      -2.058   4.614  -9.413  1.00  1.00           H  
ATOM    236  HB2 LEU A  13      -0.210   6.198  -9.087  1.00  1.00           H  
ATOM    237  HB3 LEU A  13       0.120   6.188 -10.818  1.00  1.00           H  
ATOM    238  HG  LEU A  13      -2.106   7.137 -11.268  1.00  1.00           H  
ATOM    239 HD11 LEU A  13      -2.418   6.748  -8.296  1.00  1.00           H  
ATOM    240 HD12 LEU A  13      -3.555   6.378  -9.591  1.00  1.00           H  
ATOM    241 HD13 LEU A  13      -3.297   8.050  -9.100  1.00  1.00           H  
ATOM    242 HD21 LEU A  13      -0.475   8.599  -9.170  1.00  1.00           H  
ATOM    243 HD22 LEU A  13      -1.733   9.357 -10.148  1.00  1.00           H  
ATOM    244 HD23 LEU A  13      -0.287   8.705 -10.920  1.00  1.00           H  
TER     245      LEU A  13                                                      
ENDMDL                                                                          
MODEL       10                                                                  
ATOM      1  N   GLU A   1      -6.671 -12.112   5.829  1.00  1.00           N  
ATOM      2  CA  GLU A   1      -5.951 -11.475   6.969  1.00  1.00           C  
ATOM      3  C   GLU A   1      -6.261  -9.982   6.992  1.00  1.00           C  
ATOM      4  O   GLU A   1      -7.072  -9.493   6.205  1.00  1.00           O  
ATOM      5  CB  GLU A   1      -4.444 -11.692   6.808  1.00  1.00           C  
ATOM      6  CG  GLU A   1      -4.015 -11.311   5.388  1.00  1.00           C  
ATOM      7  CD  GLU A   1      -4.434 -12.399   4.403  1.00  1.00           C  
ATOM      8  OE1 GLU A   1      -4.448 -13.553   4.796  1.00  1.00           O  
ATOM      9  OE2 GLU A   1      -4.741 -12.059   3.273  1.00  1.00           O  
ATOM     10  H1  GLU A   1      -7.693 -12.098   6.012  1.00  1.00           H  
ATOM     11  H2  GLU A   1      -6.349 -13.095   5.725  1.00  1.00           H  
ATOM     12  H3  GLU A   1      -6.470 -11.585   4.956  1.00  1.00           H  
ATOM     13  HA  GLU A   1      -6.281 -11.923   7.895  1.00  1.00           H  
ATOM     14  HB2 GLU A   1      -3.915 -11.075   7.522  1.00  1.00           H  
ATOM     15  HB3 GLU A   1      -4.207 -12.730   6.988  1.00  1.00           H  
ATOM     16  HG2 GLU A   1      -4.482 -10.378   5.111  1.00  1.00           H  
ATOM     17  HG3 GLU A   1      -2.941 -11.196   5.357  1.00  1.00           H  
ATOM     18  N   LEU A   2      -5.610  -9.263   7.900  1.00  1.00           N  
ATOM     19  CA  LEU A   2      -5.816  -7.825   8.020  1.00  1.00           C  
ATOM     20  C   LEU A   2      -5.102  -7.091   6.890  1.00  1.00           C  
ATOM     21  O   LEU A   2      -4.058  -7.533   6.414  1.00  1.00           O  
ATOM     22  CB  LEU A   2      -5.281  -7.329   9.366  1.00  1.00           C  
ATOM     23  CG  LEU A   2      -6.020  -8.023  10.519  1.00  1.00           C  
ATOM     24  CD1 LEU A   2      -5.378  -7.605  11.846  1.00  1.00           C  
ATOM     25  CD2 LEU A   2      -7.508  -7.622  10.518  1.00  1.00           C  
ATOM     26  H   LEU A   2      -4.974  -9.708   8.499  1.00  1.00           H  
ATOM     27  HA  LEU A   2      -6.873  -7.613   7.960  1.00  1.00           H  
ATOM     28  HB2 LEU A   2      -4.226  -7.549   9.433  1.00  1.00           H  
ATOM     29  HB3 LEU A   2      -5.428  -6.261   9.439  1.00  1.00           H  
ATOM     30  HG  LEU A   2      -5.935  -9.093  10.403  1.00  1.00           H  
ATOM     31 HD11 LEU A   2      -4.374  -8.003  11.901  1.00  1.00           H  
ATOM     32 HD12 LEU A   2      -5.964  -7.993  12.667  1.00  1.00           H  
ATOM     33 HD13 LEU A   2      -5.341  -6.528  11.907  1.00  1.00           H  
ATOM     34 HD21 LEU A   2      -8.051  -8.258   9.833  1.00  1.00           H  
ATOM     35 HD22 LEU A   2      -7.610  -6.592  10.208  1.00  1.00           H  
ATOM     36 HD23 LEU A   2      -7.920  -7.739  11.511  1.00  1.00           H  
ATOM     37  N   TYR A   3      -5.670  -5.966   6.465  1.00  1.00           N  
ATOM     38  CA  TYR A   3      -5.072  -5.181   5.389  1.00  1.00           C  
ATOM     39  C   TYR A   3      -3.930  -4.326   5.929  1.00  1.00           C  
ATOM     40  O   TYR A   3      -4.040  -3.733   7.002  1.00  1.00           O  
ATOM     41  CB  TYR A   3      -6.131  -4.278   4.755  1.00  1.00           C  
ATOM     42  CG  TYR A   3      -7.175  -5.126   4.070  1.00  1.00           C  
ATOM     43  CD1 TYR A   3      -6.923  -5.654   2.798  1.00  1.00           C  
ATOM     44  CD2 TYR A   3      -8.396  -5.387   4.706  1.00  1.00           C  
ATOM     45  CE1 TYR A   3      -7.891  -6.440   2.162  1.00  1.00           C  
ATOM     46  CE2 TYR A   3      -9.364  -6.173   4.069  1.00  1.00           C  
ATOM     47  CZ  TYR A   3      -9.112  -6.700   2.796  1.00  1.00           C  
ATOM     48  OH  TYR A   3     -10.066  -7.475   2.168  1.00  1.00           O  
ATOM     49  H   TYR A   3      -6.503  -5.658   6.881  1.00  1.00           H  
ATOM     50  HA  TYR A   3      -4.686  -5.851   4.636  1.00  1.00           H  
ATOM     51  HB2 TYR A   3      -6.599  -3.679   5.523  1.00  1.00           H  
ATOM     52  HB3 TYR A   3      -5.664  -3.629   4.028  1.00  1.00           H  
ATOM     53  HD1 TYR A   3      -5.982  -5.455   2.308  1.00  1.00           H  
ATOM     54  HD2 TYR A   3      -8.591  -4.980   5.687  1.00  1.00           H  
ATOM     55  HE1 TYR A   3      -7.697  -6.848   1.180  1.00  1.00           H  
ATOM     56  HE2 TYR A   3     -10.305  -6.373   4.561  1.00  1.00           H  
ATOM     57  HH  TYR A   3     -10.217  -7.108   1.296  1.00  1.00           H  
ATOM     58  N   GLU A   4      -2.832  -4.270   5.179  1.00  1.00           N  
ATOM     59  CA  GLU A   4      -1.667  -3.488   5.589  1.00  1.00           C  
ATOM     60  C   GLU A   4      -1.745  -2.070   5.032  1.00  1.00           C  
ATOM     61  O   GLU A   4      -2.270  -1.849   3.939  1.00  1.00           O  
ATOM     62  CB  GLU A   4      -0.386  -4.156   5.084  1.00  1.00           C  
ATOM     63  CG  GLU A   4      -0.187  -5.492   5.804  1.00  1.00           C  
ATOM     64  CD  GLU A   4       1.061  -6.189   5.270  1.00  1.00           C  
ATOM     65  OE1 GLU A   4       1.725  -5.605   4.428  1.00  1.00           O  
ATOM     66  OE2 GLU A   4       1.334  -7.293   5.710  1.00  1.00           O  
ATOM     67  H   GLU A   4      -2.804  -4.766   4.334  1.00  1.00           H  
ATOM     68  HA  GLU A   4      -1.630  -3.437   6.667  1.00  1.00           H  
ATOM     69  HB2 GLU A   4      -0.464  -4.327   4.022  1.00  1.00           H  
ATOM     70  HB3 GLU A   4       0.457  -3.513   5.285  1.00  1.00           H  
ATOM     71  HG2 GLU A   4      -0.072  -5.313   6.864  1.00  1.00           H  
ATOM     72  HG3 GLU A   4      -1.046  -6.122   5.637  1.00  1.00           H  
ATOM     73  N   ASN A   5      -1.213  -1.115   5.787  1.00  1.00           N  
ATOM     74  CA  ASN A   5      -1.220   0.278   5.358  1.00  1.00           C  
ATOM     75  C   ASN A   5      -0.159   0.508   4.285  1.00  1.00           C  
ATOM     76  O   ASN A   5       0.843  -0.205   4.228  1.00  1.00           O  
ATOM     77  CB  ASN A   5      -0.942   1.191   6.554  1.00  1.00           C  
ATOM     78  CG  ASN A   5       0.449   0.907   7.111  1.00  1.00           C  
ATOM     79  OD1 ASN A   5       1.109  -0.039   6.682  1.00  1.00           O  
ATOM     80  ND2 ASN A   5       0.937   1.674   8.048  1.00  1.00           N  
ATOM     81  H   ASN A   5      -0.805  -1.352   6.645  1.00  1.00           H  
ATOM     82  HA  ASN A   5      -2.190   0.520   4.952  1.00  1.00           H  
ATOM     83  HB2 ASN A   5      -0.998   2.223   6.238  1.00  1.00           H  
ATOM     84  HB3 ASN A   5      -1.678   1.011   7.322  1.00  1.00           H  
ATOM     85 HD21 ASN A   5       0.412   2.427   8.389  1.00  1.00           H  
ATOM     86 HD22 ASN A   5       1.831   1.497   8.406  1.00  1.00           H  
ATOM     87  N   LYS A   6      -0.386   1.505   3.436  1.00  1.00           N  
ATOM     88  CA  LYS A   6       0.561   1.815   2.371  1.00  1.00           C  
ATOM     89  C   LYS A   6       1.761   2.577   2.934  1.00  1.00           C  
ATOM     90  O   LYS A   6       1.615   3.327   3.899  1.00  1.00           O  
ATOM     91  CB  LYS A   6      -0.114   2.687   1.305  1.00  1.00           C  
ATOM     92  CG  LYS A   6      -1.041   1.831   0.435  1.00  1.00           C  
ATOM     93  CD  LYS A   6      -2.089   1.136   1.316  1.00  1.00           C  
ATOM     94  CE  LYS A   6      -3.261   0.665   0.449  1.00  1.00           C  
ATOM     95  NZ  LYS A   6      -4.070  -0.331   1.206  1.00  1.00           N  
ATOM     96  H   LYS A   6      -1.201   2.043   3.528  1.00  1.00           H  
ATOM     97  HA  LYS A   6       0.884   0.894   1.920  1.00  1.00           H  
ATOM     98  HB2 LYS A   6      -0.690   3.461   1.791  1.00  1.00           H  
ATOM     99  HB3 LYS A   6       0.643   3.146   0.679  1.00  1.00           H  
ATOM    100  HG2 LYS A   6      -1.540   2.463  -0.286  1.00  1.00           H  
ATOM    101  HG3 LYS A   6      -0.459   1.083  -0.084  1.00  1.00           H  
ATOM    102  HD2 LYS A   6      -1.641   0.284   1.804  1.00  1.00           H  
ATOM    103  HD3 LYS A   6      -2.453   1.829   2.060  1.00  1.00           H  
ATOM    104  HE2 LYS A   6      -3.881   1.512   0.193  1.00  1.00           H  
ATOM    105  HE3 LYS A   6      -2.883   0.210  -0.456  1.00  1.00           H  
ATOM    106  HZ1 LYS A   6      -3.455  -1.105   1.529  1.00  1.00           H  
ATOM    107  HZ2 LYS A   6      -4.812  -0.716   0.588  1.00  1.00           H  
ATOM    108  HZ3 LYS A   6      -4.508   0.133   2.029  1.00  1.00           H  
ATOM    109  N   PRO A   7       2.924   2.443   2.344  1.00  1.00           N  
ATOM    110  CA  PRO A   7       4.127   3.183   2.799  1.00  1.00           C  
ATOM    111  C   PRO A   7       4.153   4.553   2.130  1.00  1.00           C  
ATOM    112  O   PRO A   7       3.302   5.399   2.406  1.00  1.00           O  
ATOM    113  CB  PRO A   7       5.260   2.296   2.303  1.00  1.00           C  
ATOM    114  CG  PRO A   7       4.759   1.821   0.982  1.00  1.00           C  
ATOM    115  CD  PRO A   7       3.252   1.586   1.179  1.00  1.00           C  
ATOM    116  HA  PRO A   7       4.152   3.270   3.873  1.00  1.00           H  
ATOM    117  HB2 PRO A   7       6.176   2.861   2.197  1.00  1.00           H  
ATOM    118  HB3 PRO A   7       5.405   1.459   2.968  1.00  1.00           H  
ATOM    119  HG2 PRO A   7       4.930   2.583   0.229  1.00  1.00           H  
ATOM    120  HG3 PRO A   7       5.244   0.899   0.703  1.00  1.00           H  
ATOM    121  HD2 PRO A   7       2.699   1.899   0.300  1.00  1.00           H  
ATOM    122  HD3 PRO A   7       3.060   0.550   1.409  1.00  1.00           H  
ATOM    123  N   ARG A   8       5.092   4.750   1.209  1.00  1.00           N  
ATOM    124  CA  ARG A   8       5.159   6.000   0.470  1.00  1.00           C  
ATOM    125  C   ARG A   8       4.209   5.891  -0.720  1.00  1.00           C  
ATOM    126  O   ARG A   8       2.991   5.861  -0.548  1.00  1.00           O  
ATOM    127  CB  ARG A   8       6.600   6.269   0.017  1.00  1.00           C  
ATOM    128  CG  ARG A   8       6.707   7.650  -0.644  1.00  1.00           C  
ATOM    129  CD  ARG A   8       8.160   7.904  -1.043  1.00  1.00           C  
ATOM    130  NE  ARG A   8       8.577   6.938  -2.054  1.00  1.00           N  
ATOM    131  CZ  ARG A   8       9.831   6.895  -2.493  1.00  1.00           C  
ATOM    132  NH1 ARG A   8      10.717   7.734  -2.028  1.00  1.00           N  
ATOM    133  NH2 ARG A   8      10.176   6.014  -3.392  1.00  1.00           N  
ATOM    134  H   ARG A   8       5.714   4.027   0.987  1.00  1.00           H  
ATOM    135  HA  ARG A   8       4.822   6.801   1.105  1.00  1.00           H  
ATOM    136  HB2 ARG A   8       7.255   6.235   0.876  1.00  1.00           H  
ATOM    137  HB3 ARG A   8       6.902   5.512  -0.689  1.00  1.00           H  
ATOM    138  HG2 ARG A   8       6.081   7.687  -1.520  1.00  1.00           H  
ATOM    139  HG3 ARG A   8       6.393   8.408   0.057  1.00  1.00           H  
ATOM    140  HD2 ARG A   8       8.253   8.901  -1.445  1.00  1.00           H  
ATOM    141  HD3 ARG A   8       8.793   7.808  -0.173  1.00  1.00           H  
ATOM    142  HE  ARG A   8       7.921   6.305  -2.413  1.00  1.00           H  
ATOM    143 HH11 ARG A   8      10.453   8.413  -1.342  1.00  1.00           H  
ATOM    144 HH12 ARG A   8      11.661   7.698  -2.357  1.00  1.00           H  
ATOM    145 HH21 ARG A   8       9.496   5.374  -3.750  1.00  1.00           H  
ATOM    146 HH22 ARG A   8      11.118   5.981  -3.724  1.00  1.00           H  
ATOM    147  N   ARG A   9       4.775   5.775  -1.919  1.00  1.00           N  
ATOM    148  CA  ARG A   9       3.977   5.601  -3.126  1.00  1.00           C  
ATOM    149  C   ARG A   9       3.937   4.103  -3.446  1.00  1.00           C  
ATOM    150  O   ARG A   9       4.963   3.535  -3.818  1.00  1.00           O  
ATOM    151  CB  ARG A   9       4.616   6.363  -4.295  1.00  1.00           C  
ATOM    152  CG  ARG A   9       4.262   7.850  -4.202  1.00  1.00           C  
ATOM    153  CD  ARG A   9       4.875   8.596  -5.389  1.00  1.00           C  
ATOM    154  NE  ARG A   9       6.329   8.530  -5.330  1.00  1.00           N  
ATOM    155  CZ  ARG A   9       7.076   8.869  -6.377  1.00  1.00           C  
ATOM    156  NH1 ARG A   9       6.506   9.254  -7.485  1.00  1.00           N  
ATOM    157  NH2 ARG A   9       8.377   8.810  -6.296  1.00  1.00           N  
ATOM    158  H   ARG A   9       5.750   5.765  -1.988  1.00  1.00           H  
ATOM    159  HA  ARG A   9       2.982   5.977  -2.957  1.00  1.00           H  
ATOM    160  HB2 ARG A   9       5.689   6.247  -4.253  1.00  1.00           H  
ATOM    161  HB3 ARG A   9       4.248   5.966  -5.230  1.00  1.00           H  
ATOM    162  HG2 ARG A   9       3.188   7.967  -4.220  1.00  1.00           H  
ATOM    163  HG3 ARG A   9       4.654   8.258  -3.282  1.00  1.00           H  
ATOM    164  HD2 ARG A   9       4.535   8.142  -6.308  1.00  1.00           H  
ATOM    165  HD3 ARG A   9       4.560   9.629  -5.364  1.00  1.00           H  
ATOM    166  HE  ARG A   9       6.766   8.233  -4.504  1.00  1.00           H  
ATOM    167 HH11 ARG A   9       5.509   9.294  -7.546  1.00  1.00           H  
ATOM    168 HH12 ARG A   9       7.066   9.506  -8.275  1.00  1.00           H  
ATOM    169 HH21 ARG A   9       8.813   8.508  -5.449  1.00  1.00           H  
ATOM    170 HH22 ARG A   9       8.939   9.068  -7.083  1.00  1.00           H  
ATOM    171  N   PRO A  10       2.818   3.428  -3.287  1.00  1.00           N  
ATOM    172  CA  PRO A  10       2.762   1.964  -3.551  1.00  1.00           C  
ATOM    173  C   PRO A  10       2.770   1.656  -5.049  1.00  1.00           C  
ATOM    174  O   PRO A  10       3.825   1.651  -5.681  1.00  1.00           O  
ATOM    175  CB  PRO A  10       1.454   1.529  -2.877  1.00  1.00           C  
ATOM    176  CG  PRO A  10       0.573   2.734  -2.938  1.00  1.00           C  
ATOM    177  CD  PRO A  10       1.504   3.953  -2.862  1.00  1.00           C  
ATOM    178  HA  PRO A  10       3.597   1.478  -3.065  1.00  1.00           H  
ATOM    179  HB2 PRO A  10       1.008   0.697  -3.410  1.00  1.00           H  
ATOM    180  HB3 PRO A  10       1.636   1.256  -1.847  1.00  1.00           H  
ATOM    181  HG2 PRO A  10       0.020   2.741  -3.871  1.00  1.00           H  
ATOM    182  HG3 PRO A  10      -0.110   2.745  -2.103  1.00  1.00           H  
ATOM    183  HD2 PRO A  10       1.162   4.726  -3.541  1.00  1.00           H  
ATOM    184  HD3 PRO A  10       1.562   4.333  -1.853  1.00  1.00           H  
ATOM    185  N   TYR A  11       1.588   1.408  -5.615  1.00  1.00           N  
ATOM    186  CA  TYR A  11       1.469   1.109  -7.045  1.00  1.00           C  
ATOM    187  C   TYR A  11       0.901   2.316  -7.784  1.00  1.00           C  
ATOM    188  O   TYR A  11      -0.170   2.816  -7.439  1.00  1.00           O  
ATOM    189  CB  TYR A  11       0.539  -0.087  -7.248  1.00  1.00           C  
ATOM    190  CG  TYR A  11       1.152  -1.319  -6.622  1.00  1.00           C  
ATOM    191  CD1 TYR A  11       2.128  -2.044  -7.313  1.00  1.00           C  
ATOM    192  CD2 TYR A  11       0.737  -1.736  -5.352  1.00  1.00           C  
ATOM    193  CE1 TYR A  11       2.691  -3.189  -6.733  1.00  1.00           C  
ATOM    194  CE2 TYR A  11       1.299  -2.879  -4.771  1.00  1.00           C  
ATOM    195  CZ  TYR A  11       2.276  -3.605  -5.461  1.00  1.00           C  
ATOM    196  OH  TYR A  11       2.827  -4.734  -4.890  1.00  1.00           O  
ATOM    197  H   TYR A  11       0.779   1.432  -5.064  1.00  1.00           H  
ATOM    198  HA  TYR A  11       2.442   0.871  -7.454  1.00  1.00           H  
ATOM    199  HB2 TYR A  11      -0.414   0.117  -6.784  1.00  1.00           H  
ATOM    200  HB3 TYR A  11       0.397  -0.256  -8.305  1.00  1.00           H  
ATOM    201  HD1 TYR A  11       2.449  -1.723  -8.293  1.00  1.00           H  
ATOM    202  HD2 TYR A  11      -0.016  -1.175  -4.819  1.00  1.00           H  
ATOM    203  HE1 TYR A  11       3.446  -3.748  -7.264  1.00  1.00           H  
ATOM    204  HE2 TYR A  11       0.979  -3.202  -3.791  1.00  1.00           H  
ATOM    205  HH  TYR A  11       2.399  -4.875  -4.042  1.00  1.00           H  
ATOM    206  N   ILE A  12       1.624   2.783  -8.801  1.00  1.00           N  
ATOM    207  CA  ILE A  12       1.182   3.936  -9.583  1.00  1.00           C  
ATOM    208  C   ILE A  12       1.620   3.799 -11.038  1.00  1.00           C  
ATOM    209  O   ILE A  12       2.711   3.304 -11.324  1.00  1.00           O  
ATOM    210  CB  ILE A  12       1.770   5.219  -8.992  1.00  1.00           C  
ATOM    211  CG1 ILE A  12       1.204   6.431  -9.737  1.00  1.00           C  
ATOM    212  CG2 ILE A  12       3.292   5.197  -9.137  1.00  1.00           C  
ATOM    213  CD1 ILE A  12       1.538   7.707  -8.963  1.00  1.00           C  
ATOM    214  H   ILE A  12       2.470   2.343  -9.028  1.00  1.00           H  
ATOM    215  HA  ILE A  12       0.104   4.000  -9.551  1.00  1.00           H  
ATOM    216  HB  ILE A  12       1.509   5.282  -7.945  1.00  1.00           H  
ATOM    217 HG12 ILE A  12       1.641   6.481 -10.723  1.00  1.00           H  
ATOM    218 HG13 ILE A  12       0.133   6.334  -9.821  1.00  1.00           H  
ATOM    219 HG21 ILE A  12       3.671   4.245  -8.796  1.00  1.00           H  
ATOM    220 HG22 ILE A  12       3.722   5.989  -8.542  1.00  1.00           H  
ATOM    221 HG23 ILE A  12       3.557   5.339 -10.174  1.00  1.00           H  
ATOM    222 HD11 ILE A  12       1.384   8.566  -9.601  1.00  1.00           H  
ATOM    223 HD12 ILE A  12       2.571   7.678  -8.645  1.00  1.00           H  
ATOM    224 HD13 ILE A  12       0.897   7.782  -8.098  1.00  1.00           H  
ATOM    225  N   LEU A  13       0.763   4.244 -11.953  1.00  1.00           N  
ATOM    226  CA  LEU A  13       1.062   4.177 -13.385  1.00  1.00           C  
ATOM    227  C   LEU A  13       0.538   5.421 -14.095  1.00  1.00           C  
ATOM    228  O   LEU A  13       1.069   5.751 -15.142  1.00  1.00           O  
ATOM    229  CB  LEU A  13       0.423   2.918 -13.990  1.00  1.00           C  
ATOM    230  CG  LEU A  13       0.651   2.869 -15.510  1.00  1.00           C  
ATOM    231  CD1 LEU A  13       2.151   2.943 -15.830  1.00  1.00           C  
ATOM    232  CD2 LEU A  13       0.076   1.555 -16.051  1.00  1.00           C  
ATOM    233  OXT LEU A  13      -0.390   6.024 -13.583  1.00  1.00           O  
ATOM    234  H   LEU A  13      -0.090   4.631 -11.662  1.00  1.00           H  
ATOM    235  HA  LEU A  13       2.133   4.125 -13.520  1.00  1.00           H  
ATOM    236  HB2 LEU A  13       0.862   2.041 -13.536  1.00  1.00           H  
ATOM    237  HB3 LEU A  13      -0.639   2.928 -13.792  1.00  1.00           H  
ATOM    238  HG  LEU A  13       0.143   3.699 -15.979  1.00  1.00           H  
ATOM    239 HD11 LEU A  13       2.334   2.534 -16.813  1.00  1.00           H  
ATOM    240 HD12 LEU A  13       2.708   2.377 -15.097  1.00  1.00           H  
ATOM    241 HD13 LEU A  13       2.473   3.974 -15.809  1.00  1.00           H  
ATOM    242 HD21 LEU A  13       0.398   1.413 -17.072  1.00  1.00           H  
ATOM    243 HD22 LEU A  13      -1.002   1.594 -16.016  1.00  1.00           H  
ATOM    244 HD23 LEU A  13       0.427   0.732 -15.444  1.00  1.00           H  
TER     245      LEU A  13                                                      
ENDMDL                                                                          
MODEL       11                                                                  
ATOM      1  N   GLU A   1      -2.591  -8.263   5.145  1.00  1.00           N  
ATOM      2  CA  GLU A   1      -3.346  -8.040   3.881  1.00  1.00           C  
ATOM      3  C   GLU A   1      -4.285  -6.847   4.054  1.00  1.00           C  
ATOM      4  O   GLU A   1      -3.878  -5.700   3.872  1.00  1.00           O  
ATOM      5  CB  GLU A   1      -4.136  -9.306   3.535  1.00  1.00           C  
ATOM      6  CG  GLU A   1      -4.873  -9.109   2.209  1.00  1.00           C  
ATOM      7  CD  GLU A   1      -5.625 -10.383   1.839  1.00  1.00           C  
ATOM      8  OE1 GLU A   1      -5.333 -11.410   2.428  1.00  1.00           O  
ATOM      9  OE2 GLU A   1      -6.481 -10.313   0.972  1.00  1.00           O  
ATOM     10  H1  GLU A   1      -2.675  -9.260   5.429  1.00  1.00           H  
ATOM     11  H2  GLU A   1      -2.981  -7.654   5.894  1.00  1.00           H  
ATOM     12  H3  GLU A   1      -1.588  -8.031   4.996  1.00  1.00           H  
ATOM     13  HA  GLU A   1      -2.649  -7.826   3.084  1.00  1.00           H  
ATOM     14  HB2 GLU A   1      -3.454 -10.139   3.445  1.00  1.00           H  
ATOM     15  HB3 GLU A   1      -4.850  -9.512   4.317  1.00  1.00           H  
ATOM     16  HG2 GLU A   1      -5.576  -8.294   2.305  1.00  1.00           H  
ATOM     17  HG3 GLU A   1      -4.161  -8.876   1.432  1.00  1.00           H  
ATOM     18  N   LEU A   2      -5.539  -7.118   4.408  1.00  1.00           N  
ATOM     19  CA  LEU A   2      -6.511  -6.048   4.599  1.00  1.00           C  
ATOM     20  C   LEU A   2      -6.080  -5.139   5.747  1.00  1.00           C  
ATOM     21  O   LEU A   2      -6.163  -3.915   5.646  1.00  1.00           O  
ATOM     22  CB  LEU A   2      -7.885  -6.645   4.912  1.00  1.00           C  
ATOM     23  CG  LEU A   2      -8.449  -7.360   3.674  1.00  1.00           C  
ATOM     24  CD1 LEU A   2      -9.657  -8.205   4.091  1.00  1.00           C  
ATOM     25  CD2 LEU A   2      -8.880  -6.336   2.605  1.00  1.00           C  
ATOM     26  H   LEU A   2      -5.813  -8.047   4.542  1.00  1.00           H  
ATOM     27  HA  LEU A   2      -6.574  -5.463   3.697  1.00  1.00           H  
ATOM     28  HB2 LEU A   2      -7.786  -7.356   5.719  1.00  1.00           H  
ATOM     29  HB3 LEU A   2      -8.560  -5.859   5.215  1.00  1.00           H  
ATOM     30  HG  LEU A   2      -7.687  -8.009   3.262  1.00  1.00           H  
ATOM     31 HD11 LEU A   2      -9.348  -8.937   4.821  1.00  1.00           H  
ATOM     32 HD12 LEU A   2     -10.062  -8.708   3.225  1.00  1.00           H  
ATOM     33 HD13 LEU A   2     -10.413  -7.564   4.520  1.00  1.00           H  
ATOM     34 HD21 LEU A   2      -8.025  -6.046   2.014  1.00  1.00           H  
ATOM     35 HD22 LEU A   2      -9.301  -5.461   3.079  1.00  1.00           H  
ATOM     36 HD23 LEU A   2      -9.623  -6.778   1.954  1.00  1.00           H  
ATOM     37  N   TYR A   3      -5.618  -5.745   6.835  1.00  1.00           N  
ATOM     38  CA  TYR A   3      -5.174  -4.981   7.993  1.00  1.00           C  
ATOM     39  C   TYR A   3      -3.941  -4.150   7.651  1.00  1.00           C  
ATOM     40  O   TYR A   3      -3.815  -3.002   8.078  1.00  1.00           O  
ATOM     41  CB  TYR A   3      -4.846  -5.927   9.151  1.00  1.00           C  
ATOM     42  CG  TYR A   3      -6.116  -6.571   9.652  1.00  1.00           C  
ATOM     43  CD1 TYR A   3      -6.946  -5.878  10.540  1.00  1.00           C  
ATOM     44  CD2 TYR A   3      -6.463  -7.861   9.230  1.00  1.00           C  
ATOM     45  CE1 TYR A   3      -8.124  -6.473  11.006  1.00  1.00           C  
ATOM     46  CE2 TYR A   3      -7.641  -8.456   9.696  1.00  1.00           C  
ATOM     47  CZ  TYR A   3      -8.471  -7.763  10.585  1.00  1.00           C  
ATOM     48  OH  TYR A   3      -9.632  -8.350  11.044  1.00  1.00           O  
ATOM     49  H   TYR A   3      -5.572  -6.725   6.857  1.00  1.00           H  
ATOM     50  HA  TYR A   3      -5.968  -4.318   8.301  1.00  1.00           H  
ATOM     51  HB2 TYR A   3      -4.164  -6.691   8.808  1.00  1.00           H  
ATOM     52  HB3 TYR A   3      -4.387  -5.368   9.952  1.00  1.00           H  
ATOM     53  HD1 TYR A   3      -6.679  -4.884  10.866  1.00  1.00           H  
ATOM     54  HD2 TYR A   3      -5.821  -8.395   8.543  1.00  1.00           H  
ATOM     55  HE1 TYR A   3      -8.765  -5.938  11.692  1.00  1.00           H  
ATOM     56  HE2 TYR A   3      -7.909  -9.450   9.371  1.00  1.00           H  
ATOM     57  HH  TYR A   3      -9.994  -8.888  10.337  1.00  1.00           H  
ATOM     58  N   GLU A   4      -3.033  -4.740   6.882  1.00  1.00           N  
ATOM     59  CA  GLU A   4      -1.808  -4.051   6.493  1.00  1.00           C  
ATOM     60  C   GLU A   4      -2.123  -2.845   5.615  1.00  1.00           C  
ATOM     61  O   GLU A   4      -2.892  -2.944   4.658  1.00  1.00           O  
ATOM     62  CB  GLU A   4      -0.892  -5.015   5.734  1.00  1.00           C  
ATOM     63  CG  GLU A   4       0.444  -4.331   5.434  1.00  1.00           C  
ATOM     64  CD  GLU A   4       1.375  -5.300   4.715  1.00  1.00           C  
ATOM     65  OE1 GLU A   4       1.088  -6.486   4.729  1.00  1.00           O  
ATOM     66  OE2 GLU A   4       2.361  -4.843   4.160  1.00  1.00           O  
ATOM     67  H   GLU A   4      -3.186  -5.659   6.575  1.00  1.00           H  
ATOM     68  HA  GLU A   4      -1.298  -3.712   7.383  1.00  1.00           H  
ATOM     69  HB2 GLU A   4      -0.719  -5.895   6.338  1.00  1.00           H  
ATOM     70  HB3 GLU A   4      -1.363  -5.302   4.808  1.00  1.00           H  
ATOM     71  HG2 GLU A   4       0.273  -3.467   4.805  1.00  1.00           H  
ATOM     72  HG3 GLU A   4       0.902  -4.015   6.359  1.00  1.00           H  
ATOM     73  N   ASN A   5      -1.516  -1.705   5.945  1.00  1.00           N  
ATOM     74  CA  ASN A   5      -1.723  -0.472   5.183  1.00  1.00           C  
ATOM     75  C   ASN A   5      -0.533  -0.212   4.263  1.00  1.00           C  
ATOM     76  O   ASN A   5       0.614  -0.469   4.631  1.00  1.00           O  
ATOM     77  CB  ASN A   5      -1.889   0.709   6.142  1.00  1.00           C  
ATOM     78  CG  ASN A   5      -3.232   0.615   6.859  1.00  1.00           C  
ATOM     79  OD1 ASN A   5      -4.123  -0.113   6.418  1.00  1.00           O  
ATOM     80  ND2 ASN A   5      -3.432   1.316   7.941  1.00  1.00           N  
ATOM     81  H   ASN A   5      -0.909  -1.695   6.715  1.00  1.00           H  
ATOM     82  HA  ASN A   5      -2.617  -0.561   4.583  1.00  1.00           H  
ATOM     83  HB2 ASN A   5      -1.092   0.691   6.872  1.00  1.00           H  
ATOM     84  HB3 ASN A   5      -1.845   1.633   5.586  1.00  1.00           H  
ATOM     85 HD21 ASN A   5      -2.724   1.898   8.286  1.00  1.00           H  
ATOM     86 HD22 ASN A   5      -4.293   1.263   8.407  1.00  1.00           H  
ATOM     87  N   LYS A   6      -0.811   0.299   3.069  1.00  1.00           N  
ATOM     88  CA  LYS A   6       0.250   0.588   2.110  1.00  1.00           C  
ATOM     89  C   LYS A   6       1.326   1.454   2.771  1.00  1.00           C  
ATOM     90  O   LYS A   6       1.061   2.094   3.788  1.00  1.00           O  
ATOM     91  CB  LYS A   6      -0.330   1.330   0.886  1.00  1.00           C  
ATOM     92  CG  LYS A   6      -1.796   0.926   0.686  1.00  1.00           C  
ATOM     93  CD  LYS A   6      -2.255   1.339  -0.714  1.00  1.00           C  
ATOM     94  CE  LYS A   6      -3.719   0.939  -0.911  1.00  1.00           C  
ATOM     95  NZ  LYS A   6      -3.820  -0.544  -1.009  1.00  1.00           N  
ATOM     96  H   LYS A   6      -1.743   0.487   2.829  1.00  1.00           H  
ATOM     97  HA  LYS A   6       0.681  -0.344   1.787  1.00  1.00           H  
ATOM     98  HB2 LYS A   6      -0.273   2.402   1.043  1.00  1.00           H  
ATOM     99  HB3 LYS A   6       0.233   1.071   0.002  1.00  1.00           H  
ATOM    100  HG2 LYS A   6      -1.891  -0.145   0.795  1.00  1.00           H  
ATOM    101  HG3 LYS A   6      -2.409   1.419   1.425  1.00  1.00           H  
ATOM    102  HD2 LYS A   6      -2.155   2.409  -0.825  1.00  1.00           H  
ATOM    103  HD3 LYS A   6      -1.646   0.842  -1.454  1.00  1.00           H  
ATOM    104  HE2 LYS A   6      -4.302   1.283  -0.069  1.00  1.00           H  
ATOM    105  HE3 LYS A   6      -4.096   1.389  -1.817  1.00  1.00           H  
ATOM    106  HZ1 LYS A   6      -3.945  -0.820  -2.005  1.00  1.00           H  
ATOM    107  HZ2 LYS A   6      -4.636  -0.874  -0.456  1.00  1.00           H  
ATOM    108  HZ3 LYS A   6      -2.950  -0.976  -0.635  1.00  1.00           H  
ATOM    109  N   PRO A   7       2.512   1.525   2.212  1.00  1.00           N  
ATOM    110  CA  PRO A   7       3.593   2.371   2.765  1.00  1.00           C  
ATOM    111  C   PRO A   7       3.533   3.734   2.094  1.00  1.00           C  
ATOM    112  O   PRO A   7       2.586   4.493   2.302  1.00  1.00           O  
ATOM    113  CB  PRO A   7       4.841   1.600   2.356  1.00  1.00           C  
ATOM    114  CG  PRO A   7       4.505   1.098   0.987  1.00  1.00           C  
ATOM    115  CD  PRO A   7       2.985   0.825   0.993  1.00  1.00           C  
ATOM    116  HA  PRO A   7       3.524   2.451   3.838  1.00  1.00           H  
ATOM    117  HB2 PRO A   7       5.705   2.251   2.335  1.00  1.00           H  
ATOM    118  HB3 PRO A   7       5.005   0.770   3.026  1.00  1.00           H  
ATOM    119  HG2 PRO A   7       4.749   1.852   0.247  1.00  1.00           H  
ATOM    120  HG3 PRO A   7       5.042   0.184   0.779  1.00  1.00           H  
ATOM    121  HD2 PRO A   7       2.524   1.247   0.105  1.00  1.00           H  
ATOM    122  HD3 PRO A   7       2.792  -0.233   1.063  1.00  1.00           H  
ATOM    123  N   ARG A   8       4.502   4.011   1.232  1.00  1.00           N  
ATOM    124  CA  ARG A   8       4.494   5.247   0.474  1.00  1.00           C  
ATOM    125  C   ARG A   8       3.620   5.041  -0.748  1.00  1.00           C  
ATOM    126  O   ARG A   8       2.839   4.090  -0.799  1.00  1.00           O  
ATOM    127  CB  ARG A   8       5.913   5.634   0.052  1.00  1.00           C  
ATOM    128  CG  ARG A   8       6.674   6.195   1.252  1.00  1.00           C  
ATOM    129  CD  ARG A   8       8.093   6.556   0.816  1.00  1.00           C  
ATOM    130  NE  ARG A   8       8.866   5.351   0.541  1.00  1.00           N  
ATOM    131  CZ  ARG A   8      10.120   5.427   0.111  1.00  1.00           C  
ATOM    132  NH1 ARG A   8      10.673   6.593  -0.079  1.00  1.00           N  
ATOM    133  NH2 ARG A   8      10.800   4.337  -0.122  1.00  1.00           N  
ATOM    134  H   ARG A   8       5.198   3.346   1.054  1.00  1.00           H  
ATOM    135  HA  ARG A   8       4.070   6.026   1.079  1.00  1.00           H  
ATOM    136  HB2 ARG A   8       6.427   4.760  -0.323  1.00  1.00           H  
ATOM    137  HB3 ARG A   8       5.871   6.383  -0.721  1.00  1.00           H  
ATOM    138  HG2 ARG A   8       6.169   7.078   1.613  1.00  1.00           H  
ATOM    139  HG3 ARG A   8       6.715   5.453   2.034  1.00  1.00           H  
ATOM    140  HD2 ARG A   8       8.045   7.156  -0.080  1.00  1.00           H  
ATOM    141  HD3 ARG A   8       8.573   7.123   1.600  1.00  1.00           H  
ATOM    142  HE  ARG A   8       8.455   4.471   0.678  1.00  1.00           H  
ATOM    143 HH11 ARG A   8      10.152   7.428   0.099  1.00  1.00           H  
ATOM    144 HH12 ARG A   8      11.618   6.653  -0.400  1.00  1.00           H  
ATOM    145 HH21 ARG A   8      10.377   3.443   0.023  1.00  1.00           H  
ATOM    146 HH22 ARG A   8      11.744   4.396  -0.447  1.00  1.00           H  
ATOM    147  N   ARG A   9       3.768   5.894  -1.745  1.00  1.00           N  
ATOM    148  CA  ARG A   9       2.991   5.722  -2.952  1.00  1.00           C  
ATOM    149  C   ARG A   9       3.385   4.378  -3.575  1.00  1.00           C  
ATOM    150  O   ARG A   9       4.545   4.193  -3.941  1.00  1.00           O  
ATOM    151  CB  ARG A   9       3.294   6.867  -3.928  1.00  1.00           C  
ATOM    152  CG  ARG A   9       2.883   8.235  -3.304  1.00  1.00           C  
ATOM    153  CD  ARG A   9       4.094   9.179  -3.204  1.00  1.00           C  
ATOM    154  NE  ARG A   9       5.249   8.478  -2.657  1.00  1.00           N  
ATOM    155  CZ  ARG A   9       6.408   9.104  -2.483  1.00  1.00           C  
ATOM    156  NH1 ARG A   9       6.526  10.364  -2.810  1.00  1.00           N  
ATOM    157  NH2 ARG A   9       7.431   8.461  -1.993  1.00  1.00           N  
ATOM    158  H   ARG A   9       4.417   6.622  -1.681  1.00  1.00           H  
ATOM    159  HA  ARG A   9       1.948   5.734  -2.693  1.00  1.00           H  
ATOM    160  HB2 ARG A   9       4.352   6.860  -4.155  1.00  1.00           H  
ATOM    161  HB3 ARG A   9       2.737   6.706  -4.840  1.00  1.00           H  
ATOM    162  HG2 ARG A   9       2.130   8.703  -3.923  1.00  1.00           H  
ATOM    163  HG3 ARG A   9       2.475   8.087  -2.311  1.00  1.00           H  
ATOM    164  HD2 ARG A   9       4.340   9.551  -4.187  1.00  1.00           H  
ATOM    165  HD3 ARG A   9       3.843  10.010  -2.562  1.00  1.00           H  
ATOM    166  HE  ARG A   9       5.170   7.533  -2.413  1.00  1.00           H  
ATOM    167 HH11 ARG A   9       5.743  10.855  -3.191  1.00  1.00           H  
ATOM    168 HH12 ARG A   9       7.398  10.834  -2.678  1.00  1.00           H  
ATOM    169 HH21 ARG A   9       7.343   7.496  -1.747  1.00  1.00           H  
ATOM    170 HH22 ARG A   9       8.303   8.933  -1.864  1.00  1.00           H  
ATOM    171  N   PRO A  10       2.487   3.416  -3.669  1.00  1.00           N  
ATOM    172  CA  PRO A  10       2.842   2.077  -4.219  1.00  1.00           C  
ATOM    173  C   PRO A  10       3.079   2.108  -5.730  1.00  1.00           C  
ATOM    174  O   PRO A  10       2.661   3.041  -6.417  1.00  1.00           O  
ATOM    175  CB  PRO A  10       1.640   1.200  -3.842  1.00  1.00           C  
ATOM    176  CG  PRO A  10       0.486   2.147  -3.783  1.00  1.00           C  
ATOM    177  CD  PRO A  10       1.058   3.482  -3.292  1.00  1.00           C  
ATOM    178  HA  PRO A  10       3.726   1.708  -3.714  1.00  1.00           H  
ATOM    179  HB2 PRO A  10       1.474   0.438  -4.594  1.00  1.00           H  
ATOM    180  HB3 PRO A  10       1.795   0.745  -2.873  1.00  1.00           H  
ATOM    181  HG2 PRO A  10       0.051   2.262  -4.767  1.00  1.00           H  
ATOM    182  HG3 PRO A  10      -0.258   1.790  -3.086  1.00  1.00           H  
ATOM    183  HD2 PRO A  10       0.563   4.304  -3.793  1.00  1.00           H  
ATOM    184  HD3 PRO A  10       0.958   3.573  -2.221  1.00  1.00           H  
ATOM    185  N   TYR A  11       3.765   1.087  -6.231  1.00  1.00           N  
ATOM    186  CA  TYR A  11       4.074   1.000  -7.656  1.00  1.00           C  
ATOM    187  C   TYR A  11       2.864   1.372  -8.506  1.00  1.00           C  
ATOM    188  O   TYR A  11       3.002   1.667  -9.694  1.00  1.00           O  
ATOM    189  CB  TYR A  11       4.521  -0.421  -8.004  1.00  1.00           C  
ATOM    190  CG  TYR A  11       4.900  -0.487  -9.463  1.00  1.00           C  
ATOM    191  CD1 TYR A  11       6.182  -0.099  -9.873  1.00  1.00           C  
ATOM    192  CD2 TYR A  11       3.971  -0.940 -10.408  1.00  1.00           C  
ATOM    193  CE1 TYR A  11       6.533  -0.162 -11.227  1.00  1.00           C  
ATOM    194  CE2 TYR A  11       4.323  -1.003 -11.761  1.00  1.00           C  
ATOM    195  CZ  TYR A  11       5.603  -0.614 -12.170  1.00  1.00           C  
ATOM    196  OH  TYR A  11       5.949  -0.675 -13.506  1.00  1.00           O  
ATOM    197  H   TYR A  11       4.080   0.380  -5.630  1.00  1.00           H  
ATOM    198  HA  TYR A  11       4.881   1.681  -7.879  1.00  1.00           H  
ATOM    199  HB2 TYR A  11       5.372  -0.690  -7.397  1.00  1.00           H  
ATOM    200  HB3 TYR A  11       3.711  -1.109  -7.812  1.00  1.00           H  
ATOM    201  HD1 TYR A  11       6.899   0.250  -9.144  1.00  1.00           H  
ATOM    202  HD2 TYR A  11       2.983  -1.240 -10.092  1.00  1.00           H  
ATOM    203  HE1 TYR A  11       7.522   0.138 -11.543  1.00  1.00           H  
ATOM    204  HE2 TYR A  11       3.605  -1.353 -12.490  1.00  1.00           H  
ATOM    205  HH  TYR A  11       6.900  -0.566 -13.571  1.00  1.00           H  
ATOM    206  N   ILE A  12       1.680   1.361  -7.902  1.00  1.00           N  
ATOM    207  CA  ILE A  12       0.467   1.702  -8.635  1.00  1.00           C  
ATOM    208  C   ILE A  12       0.410   3.204  -8.890  1.00  1.00           C  
ATOM    209  O   ILE A  12       0.596   4.008  -7.976  1.00  1.00           O  
ATOM    210  CB  ILE A  12      -0.774   1.274  -7.843  1.00  1.00           C  
ATOM    211  CG1 ILE A  12      -0.731  -0.239  -7.559  1.00  1.00           C  
ATOM    212  CG2 ILE A  12      -2.036   1.622  -8.636  1.00  1.00           C  
ATOM    213  CD1 ILE A  12      -0.598  -1.042  -8.862  1.00  1.00           C  
ATOM    214  H   ILE A  12       1.624   1.119  -6.954  1.00  1.00           H  
ATOM    215  HA  ILE A  12       0.473   1.190  -9.584  1.00  1.00           H  
ATOM    216  HB  ILE A  12      -0.792   1.812  -6.905  1.00  1.00           H  
ATOM    217 HG12 ILE A  12       0.114  -0.456  -6.922  1.00  1.00           H  
ATOM    218 HG13 ILE A  12      -1.640  -0.531  -7.055  1.00  1.00           H  
ATOM    219 HG21 ILE A  12      -2.897   1.190  -8.149  1.00  1.00           H  
ATOM    220 HG22 ILE A  12      -1.953   1.226  -9.637  1.00  1.00           H  
ATOM    221 HG23 ILE A  12      -2.149   2.694  -8.681  1.00  1.00           H  
ATOM    222 HD11 ILE A  12       0.443  -1.101  -9.144  1.00  1.00           H  
ATOM    223 HD12 ILE A  12      -1.157  -0.563  -9.651  1.00  1.00           H  
ATOM    224 HD13 ILE A  12      -0.982  -2.040  -8.708  1.00  1.00           H  
ATOM    225  N   LEU A  13       0.157   3.577 -10.144  1.00  1.00           N  
ATOM    226  CA  LEU A  13       0.082   4.990 -10.532  1.00  1.00           C  
ATOM    227  C   LEU A  13      -1.213   5.262 -11.290  1.00  1.00           C  
ATOM    228  O   LEU A  13      -2.089   4.414 -11.253  1.00  1.00           O  
ATOM    229  CB  LEU A  13       1.276   5.339 -11.427  1.00  1.00           C  
ATOM    230  CG  LEU A  13       2.591   5.047 -10.692  1.00  1.00           C  
ATOM    231  CD1 LEU A  13       3.761   5.255 -11.659  1.00  1.00           C  
ATOM    232  CD2 LEU A  13       2.750   5.993  -9.490  1.00  1.00           C  
ATOM    233  OXT LEU A  13      -1.310   6.315 -11.897  1.00  1.00           O  
ATOM    234  H   LEU A  13       0.021   2.888 -10.827  1.00  1.00           H  
ATOM    235  HA  LEU A  13       0.106   5.614  -9.653  1.00  1.00           H  
ATOM    236  HB2 LEU A  13       1.231   4.743 -12.327  1.00  1.00           H  
ATOM    237  HB3 LEU A  13       1.236   6.384 -11.689  1.00  1.00           H  
ATOM    238  HG  LEU A  13       2.590   4.022 -10.348  1.00  1.00           H  
ATOM    239 HD11 LEU A  13       3.689   4.545 -12.469  1.00  1.00           H  
ATOM    240 HD12 LEU A  13       4.693   5.109 -11.134  1.00  1.00           H  
ATOM    241 HD13 LEU A  13       3.723   6.258 -12.057  1.00  1.00           H  
ATOM    242 HD21 LEU A  13       3.793   6.053  -9.210  1.00  1.00           H  
ATOM    243 HD22 LEU A  13       2.180   5.615  -8.654  1.00  1.00           H  
ATOM    244 HD23 LEU A  13       2.394   6.979  -9.749  1.00  1.00           H  
TER     245      LEU A  13                                                      
ENDMDL                                                                          
MODEL       12                                                                  
ATOM      1  N   GLU A   1      -4.455 -11.716   9.170  1.00  1.00           N  
ATOM      2  CA  GLU A   1      -5.372 -11.346   8.058  1.00  1.00           C  
ATOM      3  C   GLU A   1      -5.801  -9.889   8.218  1.00  1.00           C  
ATOM      4  O   GLU A   1      -6.928  -9.520   7.889  1.00  1.00           O  
ATOM      5  CB  GLU A   1      -6.592 -12.276   8.080  1.00  1.00           C  
ATOM      6  CG  GLU A   1      -7.377 -12.088   9.382  1.00  1.00           C  
ATOM      7  CD  GLU A   1      -8.550 -13.062   9.424  1.00  1.00           C  
ATOM      8  OE1 GLU A   1      -8.792 -13.711   8.420  1.00  1.00           O  
ATOM      9  OE2 GLU A   1      -9.185 -13.149  10.463  1.00  1.00           O  
ATOM     10  H1  GLU A   1      -4.331 -12.747   9.192  1.00  1.00           H  
ATOM     11  H2  GLU A   1      -4.860 -11.397  10.073  1.00  1.00           H  
ATOM     12  H3  GLU A   1      -3.531 -11.262   9.025  1.00  1.00           H  
ATOM     13  HA  GLU A   1      -4.854 -11.461   7.117  1.00  1.00           H  
ATOM     14  HB2 GLU A   1      -7.230 -12.052   7.238  1.00  1.00           H  
ATOM     15  HB3 GLU A   1      -6.258 -13.301   8.012  1.00  1.00           H  
ATOM     16  HG2 GLU A   1      -6.728 -12.268  10.226  1.00  1.00           H  
ATOM     17  HG3 GLU A   1      -7.757 -11.078   9.433  1.00  1.00           H  
ATOM     18  N   LEU A   2      -4.888  -9.068   8.726  1.00  1.00           N  
ATOM     19  CA  LEU A   2      -5.173  -7.652   8.929  1.00  1.00           C  
ATOM     20  C   LEU A   2      -5.091  -6.894   7.611  1.00  1.00           C  
ATOM     21  O   LEU A   2      -4.397  -7.316   6.685  1.00  1.00           O  
ATOM     22  CB  LEU A   2      -4.177  -7.059   9.940  1.00  1.00           C  
ATOM     23  CG  LEU A   2      -2.712  -7.302   9.476  1.00  1.00           C  
ATOM     24  CD1 LEU A   2      -2.174  -6.083   8.710  1.00  1.00           C  
ATOM     25  CD2 LEU A   2      -1.810  -7.546  10.694  1.00  1.00           C  
ATOM     26  H   LEU A   2      -4.005  -9.420   8.967  1.00  1.00           H  
ATOM     27  HA  LEU A   2      -6.172  -7.551   9.329  1.00  1.00           H  
ATOM     28  HB2 LEU A   2      -4.362  -5.998  10.038  1.00  1.00           H  
ATOM     29  HB3 LEU A   2      -4.336  -7.532  10.900  1.00  1.00           H  
ATOM     30  HG  LEU A   2      -2.672  -8.168   8.829  1.00  1.00           H  
ATOM     31 HD11 LEU A   2      -2.687  -5.987   7.768  1.00  1.00           H  
ATOM     32 HD12 LEU A   2      -1.117  -6.211   8.529  1.00  1.00           H  
ATOM     33 HD13 LEU A   2      -2.328  -5.189   9.298  1.00  1.00           H  
ATOM     34 HD21 LEU A   2      -1.932  -6.736  11.401  1.00  1.00           H  
ATOM     35 HD22 LEU A   2      -0.780  -7.591  10.376  1.00  1.00           H  
ATOM     36 HD23 LEU A   2      -2.083  -8.479  11.163  1.00  1.00           H  
ATOM     37  N   TYR A   3      -5.796  -5.770   7.530  1.00  1.00           N  
ATOM     38  CA  TYR A   3      -5.784  -4.964   6.315  1.00  1.00           C  
ATOM     39  C   TYR A   3      -4.408  -4.337   6.111  1.00  1.00           C  
ATOM     40  O   TYR A   3      -3.824  -3.785   7.043  1.00  1.00           O  
ATOM     41  CB  TYR A   3      -6.842  -3.861   6.407  1.00  1.00           C  
ATOM     42  CG  TYR A   3      -6.802  -3.021   5.151  1.00  1.00           C  
ATOM     43  CD1 TYR A   3      -7.332  -3.522   3.956  1.00  1.00           C  
ATOM     44  CD2 TYR A   3      -6.233  -1.741   5.178  1.00  1.00           C  
ATOM     45  CE1 TYR A   3      -7.293  -2.749   2.790  1.00  1.00           C  
ATOM     46  CE2 TYR A   3      -6.196  -0.966   4.013  1.00  1.00           C  
ATOM     47  CZ  TYR A   3      -6.725  -1.470   2.819  1.00  1.00           C  
ATOM     48  OH  TYR A   3      -6.687  -0.707   1.670  1.00  1.00           O  
ATOM     49  H   TYR A   3      -6.328  -5.478   8.300  1.00  1.00           H  
ATOM     50  HA  TYR A   3      -6.012  -5.598   5.472  1.00  1.00           H  
ATOM     51  HB2 TYR A   3      -7.821  -4.310   6.508  1.00  1.00           H  
ATOM     52  HB3 TYR A   3      -6.641  -3.239   7.266  1.00  1.00           H  
ATOM     53  HD1 TYR A   3      -7.771  -4.510   3.933  1.00  1.00           H  
ATOM     54  HD2 TYR A   3      -5.826  -1.352   6.100  1.00  1.00           H  
ATOM     55  HE1 TYR A   3      -7.702  -3.138   1.870  1.00  1.00           H  
ATOM     56  HE2 TYR A   3      -5.757   0.021   4.034  1.00  1.00           H  
ATOM     57  HH  TYR A   3      -6.515  -1.294   0.929  1.00  1.00           H  
ATOM     58  N   GLU A   4      -3.891  -4.434   4.889  1.00  1.00           N  
ATOM     59  CA  GLU A   4      -2.577  -3.879   4.576  1.00  1.00           C  
ATOM     60  C   GLU A   4      -2.692  -2.410   4.184  1.00  1.00           C  
ATOM     61  O   GLU A   4      -3.485  -2.051   3.312  1.00  1.00           O  
ATOM     62  CB  GLU A   4      -1.942  -4.663   3.424  1.00  1.00           C  
ATOM     63  CG  GLU A   4      -0.504  -4.185   3.210  1.00  1.00           C  
ATOM     64  CD  GLU A   4       0.146  -4.967   2.075  1.00  1.00           C  
ATOM     65  OE1 GLU A   4      -0.403  -5.988   1.693  1.00  1.00           O  
ATOM     66  OE2 GLU A   4       1.184  -4.535   1.602  1.00  1.00           O  
ATOM     67  H   GLU A   4      -4.400  -4.890   4.185  1.00  1.00           H  
ATOM     68  HA  GLU A   4      -1.939  -3.961   5.445  1.00  1.00           H  
ATOM     69  HB2 GLU A   4      -1.942  -5.717   3.663  1.00  1.00           H  
ATOM     70  HB3 GLU A   4      -2.510  -4.498   2.522  1.00  1.00           H  
ATOM     71  HG2 GLU A   4      -0.508  -3.133   2.964  1.00  1.00           H  
ATOM     72  HG3 GLU A   4       0.063  -4.338   4.117  1.00  1.00           H  
ATOM     73  N   ASN A   5      -1.890  -1.567   4.830  1.00  1.00           N  
ATOM     74  CA  ASN A   5      -1.892  -0.130   4.547  1.00  1.00           C  
ATOM     75  C   ASN A   5      -0.753   0.215   3.593  1.00  1.00           C  
ATOM     76  O   ASN A   5       0.394  -0.164   3.822  1.00  1.00           O  
ATOM     77  CB  ASN A   5      -1.725   0.657   5.848  1.00  1.00           C  
ATOM     78  CG  ASN A   5      -1.887   2.149   5.579  1.00  1.00           C  
ATOM     79  OD1 ASN A   5      -2.616   2.541   4.667  1.00  1.00           O  
ATOM     80  ND2 ASN A   5      -1.246   3.011   6.322  1.00  1.00           N  
ATOM     81  H   ASN A   5      -1.279  -1.918   5.512  1.00  1.00           H  
ATOM     82  HA  ASN A   5      -2.832   0.147   4.090  1.00  1.00           H  
ATOM     83  HB2 ASN A   5      -2.475   0.338   6.559  1.00  1.00           H  
ATOM     84  HB3 ASN A   5      -0.743   0.474   6.257  1.00  1.00           H  
ATOM     85 HD21 ASN A   5      -0.667   2.697   7.046  1.00  1.00           H  
ATOM     86 HD22 ASN A   5      -1.347   3.971   6.157  1.00  1.00           H  
ATOM     87  N   LYS A   6      -1.074   0.930   2.520  1.00  1.00           N  
ATOM     88  CA  LYS A   6      -0.057   1.303   1.542  1.00  1.00           C  
ATOM     89  C   LYS A   6       1.176   1.867   2.248  1.00  1.00           C  
ATOM     90  O   LYS A   6       1.066   2.415   3.344  1.00  1.00           O  
ATOM     91  CB  LYS A   6      -0.615   2.362   0.570  1.00  1.00           C  
ATOM     92  CG  LYS A   6      -2.122   2.141   0.375  1.00  1.00           C  
ATOM     93  CD  LYS A   6      -2.588   2.810  -0.923  1.00  1.00           C  
ATOM     94  CE  LYS A   6      -2.345   4.318  -0.850  1.00  1.00           C  
ATOM     95  NZ  LYS A   6      -2.985   4.979  -2.022  1.00  1.00           N  
ATOM     96  H   LYS A   6      -2.005   1.205   2.380  1.00  1.00           H  
ATOM     97  HA  LYS A   6       0.214   0.425   0.985  1.00  1.00           H  
ATOM     98  HB2 LYS A   6      -0.445   3.354   0.976  1.00  1.00           H  
ATOM     99  HB3 LYS A   6      -0.111   2.278  -0.382  1.00  1.00           H  
ATOM    100  HG2 LYS A   6      -2.329   1.081   0.325  1.00  1.00           H  
ATOM    101  HG3 LYS A   6      -2.655   2.572   1.210  1.00  1.00           H  
ATOM    102  HD2 LYS A   6      -2.038   2.397  -1.757  1.00  1.00           H  
ATOM    103  HD3 LYS A   6      -3.642   2.624  -1.063  1.00  1.00           H  
ATOM    104  HE2 LYS A   6      -2.772   4.709   0.062  1.00  1.00           H  
ATOM    105  HE3 LYS A   6      -1.283   4.514  -0.863  1.00  1.00           H  
ATOM    106  HZ1 LYS A   6      -3.690   4.340  -2.439  1.00  1.00           H  
ATOM    107  HZ2 LYS A   6      -2.258   5.203  -2.732  1.00  1.00           H  
ATOM    108  HZ3 LYS A   6      -3.450   5.857  -1.713  1.00  1.00           H  
ATOM    109  N   PRO A   7       2.335   1.785   1.642  1.00  1.00           N  
ATOM    110  CA  PRO A   7       3.573   2.341   2.233  1.00  1.00           C  
ATOM    111  C   PRO A   7       3.733   3.782   1.772  1.00  1.00           C  
ATOM    112  O   PRO A   7       2.907   4.636   2.093  1.00  1.00           O  
ATOM    113  CB  PRO A   7       4.641   1.437   1.637  1.00  1.00           C  
ATOM    114  CG  PRO A   7       4.166   1.238   0.236  1.00  1.00           C  
ATOM    115  CD  PRO A   7       2.629   1.163   0.327  1.00  1.00           C  
ATOM    116  HA  PRO A   7       3.563   2.268   3.308  1.00  1.00           H  
ATOM    117  HB2 PRO A   7       5.610   1.914   1.663  1.00  1.00           H  
ATOM    118  HB3 PRO A   7       4.669   0.491   2.157  1.00  1.00           H  
ATOM    119  HG2 PRO A   7       4.469   2.082  -0.376  1.00  1.00           H  
ATOM    120  HG3 PRO A   7       4.558   0.318  -0.171  1.00  1.00           H  
ATOM    121  HD2 PRO A   7       2.172   1.728  -0.479  1.00  1.00           H  
ATOM    122  HD3 PRO A   7       2.305   0.135   0.311  1.00  1.00           H  
ATOM    123  N   ARG A   8       4.757   4.041   0.971  1.00  1.00           N  
ATOM    124  CA  ARG A   8       4.956   5.371   0.421  1.00  1.00           C  
ATOM    125  C   ARG A   8       4.135   5.496  -0.850  1.00  1.00           C  
ATOM    126  O   ARG A   8       2.905   5.439  -0.813  1.00  1.00           O  
ATOM    127  CB  ARG A   8       6.445   5.628   0.145  1.00  1.00           C  
ATOM    128  CG  ARG A   8       7.091   4.380  -0.473  1.00  1.00           C  
ATOM    129  CD  ARG A   8       8.567   4.659  -0.758  1.00  1.00           C  
ATOM    130  NE  ARG A   8       9.196   3.486  -1.364  1.00  1.00           N  
ATOM    131  CZ  ARG A   8       9.210   3.307  -2.683  1.00  1.00           C  
ATOM    132  NH1 ARG A   8       8.649   4.182  -3.470  1.00  1.00           N  
ATOM    133  NH2 ARG A   8       9.784   2.249  -3.189  1.00  1.00           N  
ATOM    134  H   ARG A   8       5.352   3.315   0.697  1.00  1.00           H  
ATOM    135  HA  ARG A   8       4.595   6.096   1.130  1.00  1.00           H  
ATOM    136  HB2 ARG A   8       6.546   6.458  -0.540  1.00  1.00           H  
ATOM    137  HB3 ARG A   8       6.945   5.867   1.070  1.00  1.00           H  
ATOM    138  HG2 ARG A   8       7.015   3.556   0.221  1.00  1.00           H  
ATOM    139  HG3 ARG A   8       6.591   4.123  -1.393  1.00  1.00           H  
ATOM    140  HD2 ARG A   8       8.650   5.501  -1.429  1.00  1.00           H  
ATOM    141  HD3 ARG A   8       9.068   4.896   0.169  1.00  1.00           H  
ATOM    142  HE  ARG A   8       9.616   2.817  -0.784  1.00  1.00           H  
ATOM    143 HH11 ARG A   8       8.203   4.990  -3.085  1.00  1.00           H  
ATOM    144 HH12 ARG A   8       8.667   4.048  -4.460  1.00  1.00           H  
ATOM    145 HH21 ARG A   8      10.210   1.574  -2.588  1.00  1.00           H  
ATOM    146 HH22 ARG A   8       9.800   2.116  -4.180  1.00  1.00           H  
ATOM    147  N   ARG A   9       4.815   5.615  -1.982  1.00  1.00           N  
ATOM    148  CA  ARG A   9       4.133   5.689  -3.264  1.00  1.00           C  
ATOM    149  C   ARG A   9       3.931   4.260  -3.781  1.00  1.00           C  
ATOM    150  O   ARG A   9       4.913   3.582  -4.083  1.00  1.00           O  
ATOM    151  CB  ARG A   9       4.979   6.482  -4.263  1.00  1.00           C  
ATOM    152  CG  ARG A   9       4.976   7.962  -3.873  1.00  1.00           C  
ATOM    153  CD  ARG A   9       5.904   8.736  -4.809  1.00  1.00           C  
ATOM    154  NE  ARG A   9       5.790  10.170  -4.565  1.00  1.00           N  
ATOM    155  CZ  ARG A   9       6.616  11.033  -5.147  1.00  1.00           C  
ATOM    156  NH1 ARG A   9       7.541  10.604  -5.962  1.00  1.00           N  
ATOM    157  NH2 ARG A   9       6.499  12.310  -4.907  1.00  1.00           N  
ATOM    158  H   ARG A   9       5.795   5.622  -1.958  1.00  1.00           H  
ATOM    159  HA  ARG A   9       3.186   6.182  -3.134  1.00  1.00           H  
ATOM    160  HB2 ARG A   9       5.994   6.109  -4.252  1.00  1.00           H  
ATOM    161  HB3 ARG A   9       4.565   6.373  -5.252  1.00  1.00           H  
ATOM    162  HG2 ARG A   9       3.972   8.353  -3.954  1.00  1.00           H  
ATOM    163  HG3 ARG A   9       5.322   8.066  -2.855  1.00  1.00           H  
ATOM    164  HD2 ARG A   9       6.924   8.428  -4.635  1.00  1.00           H  
ATOM    165  HD3 ARG A   9       5.639   8.521  -5.834  1.00  1.00           H  
ATOM    166  HE  ARG A   9       5.095  10.501  -3.960  1.00  1.00           H  
ATOM    167 HH11 ARG A   9       7.628   9.625  -6.149  1.00  1.00           H  
ATOM    168 HH12 ARG A   9       8.163  11.253  -6.399  1.00  1.00           H  
ATOM    169 HH21 ARG A   9       5.789  12.638  -4.283  1.00  1.00           H  
ATOM    170 HH22 ARG A   9       7.120  12.961  -5.344  1.00  1.00           H  
ATOM    171  N   PRO A  10       2.717   3.760  -3.869  1.00  1.00           N  
ATOM    172  CA  PRO A  10       2.492   2.364  -4.331  1.00  1.00           C  
ATOM    173  C   PRO A  10       2.720   2.214  -5.836  1.00  1.00           C  
ATOM    174  O   PRO A  10       3.244   3.118  -6.487  1.00  1.00           O  
ATOM    175  CB  PRO A  10       1.035   2.076  -3.939  1.00  1.00           C  
ATOM    176  CG  PRO A  10       0.363   3.414  -3.922  1.00  1.00           C  
ATOM    177  CD  PRO A  10       1.441   4.445  -3.554  1.00  1.00           C  
ATOM    178  HA  PRO A  10       3.150   1.697  -3.788  1.00  1.00           H  
ATOM    179  HB2 PRO A  10       0.569   1.423  -4.667  1.00  1.00           H  
ATOM    180  HB3 PRO A  10       0.994   1.628  -2.956  1.00  1.00           H  
ATOM    181  HG2 PRO A  10      -0.047   3.635  -4.900  1.00  1.00           H  
ATOM    182  HG3 PRO A  10      -0.425   3.431  -3.182  1.00  1.00           H  
ATOM    183  HD2 PRO A  10       1.326   5.336  -4.158  1.00  1.00           H  
ATOM    184  HD3 PRO A  10       1.399   4.688  -2.502  1.00  1.00           H  
ATOM    185  N   TYR A  11       2.329   1.066  -6.381  1.00  1.00           N  
ATOM    186  CA  TYR A  11       2.503   0.808  -7.805  1.00  1.00           C  
ATOM    187  C   TYR A  11       1.583   1.701  -8.634  1.00  1.00           C  
ATOM    188  O   TYR A  11       0.604   1.236  -9.214  1.00  1.00           O  
ATOM    189  CB  TYR A  11       2.222  -0.670  -8.112  1.00  1.00           C  
ATOM    190  CG  TYR A  11       0.926  -1.097  -7.459  1.00  1.00           C  
ATOM    191  CD1 TYR A  11       0.900  -1.415  -6.093  1.00  1.00           C  
ATOM    192  CD2 TYR A  11      -0.248  -1.181  -8.216  1.00  1.00           C  
ATOM    193  CE1 TYR A  11      -0.297  -1.815  -5.490  1.00  1.00           C  
ATOM    194  CE2 TYR A  11      -1.447  -1.581  -7.611  1.00  1.00           C  
ATOM    195  CZ  TYR A  11      -1.470  -1.897  -6.248  1.00  1.00           C  
ATOM    196  OH  TYR A  11      -2.651  -2.291  -5.651  1.00  1.00           O  
ATOM    197  H   TYR A  11       1.919   0.382  -5.813  1.00  1.00           H  
ATOM    198  HA  TYR A  11       3.525   1.025  -8.072  1.00  1.00           H  
ATOM    199  HB2 TYR A  11       2.144  -0.804  -9.181  1.00  1.00           H  
ATOM    200  HB3 TYR A  11       3.031  -1.275  -7.731  1.00  1.00           H  
ATOM    201  HD1 TYR A  11       1.806  -1.355  -5.506  1.00  1.00           H  
ATOM    202  HD2 TYR A  11      -0.233  -0.941  -9.269  1.00  1.00           H  
ATOM    203  HE1 TYR A  11      -0.315  -2.059  -4.438  1.00  1.00           H  
ATOM    204  HE2 TYR A  11      -2.352  -1.646  -8.196  1.00  1.00           H  
ATOM    205  HH  TYR A  11      -3.146  -1.501  -5.426  1.00  1.00           H  
ATOM    206  N   ILE A  12       1.915   2.991  -8.692  1.00  1.00           N  
ATOM    207  CA  ILE A  12       1.123   3.958  -9.457  1.00  1.00           C  
ATOM    208  C   ILE A  12       2.026   4.806 -10.349  1.00  1.00           C  
ATOM    209  O   ILE A  12       3.230   4.904 -10.113  1.00  1.00           O  
ATOM    210  CB  ILE A  12       0.333   4.854  -8.496  1.00  1.00           C  
ATOM    211  CG1 ILE A  12       1.295   5.610  -7.567  1.00  1.00           C  
ATOM    212  CG2 ILE A  12      -0.597   3.974  -7.657  1.00  1.00           C  
ATOM    213  CD1 ILE A  12       0.508   6.631  -6.741  1.00  1.00           C  
ATOM    214  H   ILE A  12       2.713   3.299  -8.214  1.00  1.00           H  
ATOM    215  HA  ILE A  12       0.420   3.430 -10.088  1.00  1.00           H  
ATOM    216  HB  ILE A  12      -0.256   5.559  -9.062  1.00  1.00           H  
ATOM    217 HG12 ILE A  12       1.779   4.910  -6.904  1.00  1.00           H  
ATOM    218 HG13 ILE A  12       2.040   6.127  -8.151  1.00  1.00           H  
ATOM    219 HG21 ILE A  12      -1.072   4.572  -6.892  1.00  1.00           H  
ATOM    220 HG22 ILE A  12      -0.025   3.186  -7.194  1.00  1.00           H  
ATOM    221 HG23 ILE A  12      -1.354   3.542  -8.294  1.00  1.00           H  
ATOM    222 HD11 ILE A  12       0.037   7.343  -7.401  1.00  1.00           H  
ATOM    223 HD12 ILE A  12       1.182   7.150  -6.074  1.00  1.00           H  
ATOM    224 HD13 ILE A  12      -0.247   6.120  -6.163  1.00  1.00           H  
ATOM    225  N   LEU A  13       1.440   5.412 -11.377  1.00  1.00           N  
ATOM    226  CA  LEU A  13       2.205   6.243 -12.301  1.00  1.00           C  
ATOM    227  C   LEU A  13       1.276   7.195 -13.051  1.00  1.00           C  
ATOM    228  O   LEU A  13       1.278   8.370 -12.728  1.00  1.00           O  
ATOM    229  CB  LEU A  13       2.953   5.348 -13.295  1.00  1.00           C  
ATOM    230  CG  LEU A  13       3.739   6.194 -14.309  1.00  1.00           C  
ATOM    231  CD1 LEU A  13       4.738   7.109 -13.586  1.00  1.00           C  
ATOM    232  CD2 LEU A  13       4.496   5.254 -15.255  1.00  1.00           C  
ATOM    233  OXT LEU A  13       0.578   6.731 -13.938  1.00  1.00           O  
ATOM    234  H   LEU A  13       0.477   5.294 -11.520  1.00  1.00           H  
ATOM    235  HA  LEU A  13       2.920   6.820 -11.738  1.00  1.00           H  
ATOM    236  HB2 LEU A  13       3.640   4.713 -12.755  1.00  1.00           H  
ATOM    237  HB3 LEU A  13       2.241   4.732 -13.823  1.00  1.00           H  
ATOM    238  HG  LEU A  13       3.052   6.798 -14.884  1.00  1.00           H  
ATOM    239 HD11 LEU A  13       5.173   6.584 -12.749  1.00  1.00           H  
ATOM    240 HD12 LEU A  13       4.227   7.992 -13.231  1.00  1.00           H  
ATOM    241 HD13 LEU A  13       5.521   7.405 -14.270  1.00  1.00           H  
ATOM    242 HD21 LEU A  13       5.177   4.641 -14.683  1.00  1.00           H  
ATOM    243 HD22 LEU A  13       5.054   5.839 -15.972  1.00  1.00           H  
ATOM    244 HD23 LEU A  13       3.793   4.623 -15.776  1.00  1.00           H  
TER     245      LEU A  13                                                      
ENDMDL                                                                          
MODEL       13                                                                  
ATOM      1  N   GLU A   1      -6.592  -7.748   5.424  1.00  1.00           N  
ATOM      2  CA  GLU A   1      -6.932  -6.305   5.266  1.00  1.00           C  
ATOM      3  C   GLU A   1      -6.071  -5.476   6.211  1.00  1.00           C  
ATOM      4  O   GLU A   1      -5.213  -4.708   5.777  1.00  1.00           O  
ATOM      5  CB  GLU A   1      -8.419  -6.094   5.584  1.00  1.00           C  
ATOM      6  CG  GLU A   1      -8.892  -4.760   4.995  1.00  1.00           C  
ATOM      7  CD  GLU A   1      -8.205  -3.602   5.712  1.00  1.00           C  
ATOM      8  OE1 GLU A   1      -7.931  -3.741   6.892  1.00  1.00           O  
ATOM      9  OE2 GLU A   1      -7.959  -2.596   5.068  1.00  1.00           O  
ATOM     10  H1  GLU A   1      -5.688  -7.836   5.928  1.00  1.00           H  
ATOM     11  H2  GLU A   1      -6.515  -8.190   4.487  1.00  1.00           H  
ATOM     12  H3  GLU A   1      -7.338  -8.221   5.972  1.00  1.00           H  
ATOM     13  HA  GLU A   1      -6.736  -6.003   4.252  1.00  1.00           H  
ATOM     14  HB2 GLU A   1      -8.995  -6.900   5.155  1.00  1.00           H  
ATOM     15  HB3 GLU A   1      -8.561  -6.082   6.655  1.00  1.00           H  
ATOM     16  HG2 GLU A   1      -8.654  -4.725   3.943  1.00  1.00           H  
ATOM     17  HG3 GLU A   1      -9.962  -4.674   5.123  1.00  1.00           H  
ATOM     18  N   LEU A   2      -6.313  -5.637   7.503  1.00  1.00           N  
ATOM     19  CA  LEU A   2      -5.566  -4.901   8.513  1.00  1.00           C  
ATOM     20  C   LEU A   2      -4.090  -5.286   8.473  1.00  1.00           C  
ATOM     21  O   LEU A   2      -3.212  -4.429   8.573  1.00  1.00           O  
ATOM     22  CB  LEU A   2      -6.148  -5.212   9.891  1.00  1.00           C  
ATOM     23  CG  LEU A   2      -7.572  -4.644   9.986  1.00  1.00           C  
ATOM     24  CD1 LEU A   2      -8.263  -5.233  11.219  1.00  1.00           C  
ATOM     25  CD2 LEU A   2      -7.541  -3.107  10.101  1.00  1.00           C  
ATOM     26  H   LEU A   2      -7.014  -6.262   7.786  1.00  1.00           H  
ATOM     27  HA  LEU A   2      -5.655  -3.846   8.321  1.00  1.00           H  
ATOM     28  HB2 LEU A   2      -6.180  -6.283  10.029  1.00  1.00           H  
ATOM     29  HB3 LEU A   2      -5.528  -4.771  10.656  1.00  1.00           H  
ATOM     30  HG  LEU A   2      -8.122  -4.928   9.096  1.00  1.00           H  
ATOM     31 HD11 LEU A   2      -7.725  -4.940  12.109  1.00  1.00           H  
ATOM     32 HD12 LEU A   2      -8.277  -6.310  11.146  1.00  1.00           H  
ATOM     33 HD13 LEU A   2      -9.277  -4.864  11.274  1.00  1.00           H  
ATOM     34 HD21 LEU A   2      -6.700  -2.799  10.704  1.00  1.00           H  
ATOM     35 HD22 LEU A   2      -8.455  -2.758  10.561  1.00  1.00           H  
ATOM     36 HD23 LEU A   2      -7.456  -2.672   9.117  1.00  1.00           H  
ATOM     37  N   TYR A   3      -3.825  -6.580   8.317  1.00  1.00           N  
ATOM     38  CA  TYR A   3      -2.450  -7.062   8.258  1.00  1.00           C  
ATOM     39  C   TYR A   3      -1.722  -6.461   7.060  1.00  1.00           C  
ATOM     40  O   TYR A   3      -0.572  -6.036   7.171  1.00  1.00           O  
ATOM     41  CB  TYR A   3      -2.435  -8.589   8.154  1.00  1.00           C  
ATOM     42  CG  TYR A   3      -2.919  -9.187   9.455  1.00  1.00           C  
ATOM     43  CD1 TYR A   3      -2.008  -9.449  10.484  1.00  1.00           C  
ATOM     44  CD2 TYR A   3      -4.277  -9.478   9.629  1.00  1.00           C  
ATOM     45  CE1 TYR A   3      -2.455 -10.003  11.690  1.00  1.00           C  
ATOM     46  CE2 TYR A   3      -4.723 -10.033  10.836  1.00  1.00           C  
ATOM     47  CZ  TYR A   3      -3.812 -10.295  11.865  1.00  1.00           C  
ATOM     48  OH  TYR A   3      -4.252 -10.841  13.055  1.00  1.00           O  
ATOM     49  H   TYR A   3      -4.564  -7.217   8.238  1.00  1.00           H  
ATOM     50  HA  TYR A   3      -1.937  -6.771   9.163  1.00  1.00           H  
ATOM     51  HB2 TYR A   3      -3.085  -8.902   7.350  1.00  1.00           H  
ATOM     52  HB3 TYR A   3      -1.429  -8.927   7.957  1.00  1.00           H  
ATOM     53  HD1 TYR A   3      -0.960  -9.224  10.348  1.00  1.00           H  
ATOM     54  HD2 TYR A   3      -4.981  -9.275   8.835  1.00  1.00           H  
ATOM     55  HE1 TYR A   3      -1.752 -10.206  12.483  1.00  1.00           H  
ATOM     56  HE2 TYR A   3      -5.771 -10.259  10.971  1.00  1.00           H  
ATOM     57  HH  TYR A   3      -3.843 -10.354  13.773  1.00  1.00           H  
ATOM     58  N   GLU A   4      -2.404  -6.426   5.918  1.00  1.00           N  
ATOM     59  CA  GLU A   4      -1.818  -5.871   4.699  1.00  1.00           C  
ATOM     60  C   GLU A   4      -2.084  -4.371   4.613  1.00  1.00           C  
ATOM     61  O   GLU A   4      -3.232  -3.931   4.659  1.00  1.00           O  
ATOM     62  CB  GLU A   4      -2.418  -6.566   3.474  1.00  1.00           C  
ATOM     63  CG  GLU A   4      -1.959  -8.025   3.437  1.00  1.00           C  
ATOM     64  CD  GLU A   4      -2.633  -8.753   2.280  1.00  1.00           C  
ATOM     65  OE1 GLU A   4      -3.393  -8.117   1.568  1.00  1.00           O  
ATOM     66  OE2 GLU A   4      -2.382  -9.937   2.123  1.00  1.00           O  
ATOM     67  H   GLU A   4      -3.318  -6.778   5.894  1.00  1.00           H  
ATOM     68  HA  GLU A   4      -0.751  -6.040   4.705  1.00  1.00           H  
ATOM     69  HB2 GLU A   4      -3.497  -6.528   3.532  1.00  1.00           H  
ATOM     70  HB3 GLU A   4      -2.089  -6.063   2.577  1.00  1.00           H  
ATOM     71  HG2 GLU A   4      -0.888  -8.059   3.306  1.00  1.00           H  
ATOM     72  HG3 GLU A   4      -2.223  -8.507   4.366  1.00  1.00           H  
ATOM     73  N   ASN A   5      -1.011  -3.591   4.487  1.00  1.00           N  
ATOM     74  CA  ASN A   5      -1.127  -2.134   4.394  1.00  1.00           C  
ATOM     75  C   ASN A   5      -0.122  -1.583   3.390  1.00  1.00           C  
ATOM     76  O   ASN A   5       1.070  -1.880   3.464  1.00  1.00           O  
ATOM     77  CB  ASN A   5      -0.877  -1.506   5.768  1.00  1.00           C  
ATOM     78  CG  ASN A   5      -1.369  -0.062   5.784  1.00  1.00           C  
ATOM     79  OD1 ASN A   5      -2.397   0.250   5.185  1.00  1.00           O  
ATOM     80  ND2 ASN A   5      -0.691   0.840   6.437  1.00  1.00           N  
ATOM     81  H   ASN A   5      -0.122  -4.002   4.455  1.00  1.00           H  
ATOM     82  HA  ASN A   5      -2.125  -1.873   4.068  1.00  1.00           H  
ATOM     83  HB2 ASN A   5      -1.404  -2.074   6.521  1.00  1.00           H  
ATOM     84  HB3 ASN A   5       0.181  -1.525   5.982  1.00  1.00           H  
ATOM     85 HD21 ASN A   5       0.129   0.590   6.913  1.00  1.00           H  
ATOM     86 HD22 ASN A   5      -0.999   1.770   6.452  1.00  1.00           H  
ATOM     87  N   LYS A   6      -0.610  -0.776   2.452  1.00  1.00           N  
ATOM     88  CA  LYS A   6       0.258  -0.186   1.437  1.00  1.00           C  
ATOM     89  C   LYS A   6       1.287   0.728   2.104  1.00  1.00           C  
ATOM     90  O   LYS A   6       1.208   0.988   3.305  1.00  1.00           O  
ATOM     91  CB  LYS A   6      -0.580   0.624   0.405  1.00  1.00           C  
ATOM     92  CG  LYS A   6      -2.078   0.394   0.646  1.00  1.00           C  
ATOM     93  CD  LYS A   6      -2.884   1.032  -0.488  1.00  1.00           C  
ATOM     94  CE  LYS A   6      -4.361   1.097  -0.092  1.00  1.00           C  
ATOM     95  NZ  LYS A   6      -5.189   1.361  -1.303  1.00  1.00           N  
ATOM     96  H   LYS A   6      -1.569  -0.573   2.444  1.00  1.00           H  
ATOM     97  HA  LYS A   6       0.777  -0.984   0.927  1.00  1.00           H  
ATOM     98  HB2 LYS A   6      -0.367   1.685   0.498  1.00  1.00           H  
ATOM     99  HB3 LYS A   6      -0.335   0.301  -0.597  1.00  1.00           H  
ATOM    100  HG2 LYS A   6      -2.278  -0.668   0.678  1.00  1.00           H  
ATOM    101  HG3 LYS A   6      -2.364   0.841   1.586  1.00  1.00           H  
ATOM    102  HD2 LYS A   6      -2.515   2.031  -0.672  1.00  1.00           H  
ATOM    103  HD3 LYS A   6      -2.779   0.438  -1.383  1.00  1.00           H  
ATOM    104  HE2 LYS A   6      -4.657   0.156   0.350  1.00  1.00           H  
ATOM    105  HE3 LYS A   6      -4.506   1.892   0.624  1.00  1.00           H  
ATOM    106  HZ1 LYS A   6      -5.011   2.326  -1.641  1.00  1.00           H  
ATOM    107  HZ2 LYS A   6      -6.195   1.259  -1.063  1.00  1.00           H  
ATOM    108  HZ3 LYS A   6      -4.939   0.678  -2.048  1.00  1.00           H  
ATOM    109  N   PRO A   7       2.226   1.240   1.352  1.00  1.00           N  
ATOM    110  CA  PRO A   7       3.260   2.163   1.867  1.00  1.00           C  
ATOM    111  C   PRO A   7       2.791   3.595   1.652  1.00  1.00           C  
ATOM    112  O   PRO A   7       1.608   3.892   1.822  1.00  1.00           O  
ATOM    113  CB  PRO A   7       4.436   1.817   0.968  1.00  1.00           C  
ATOM    114  CG  PRO A   7       3.788   1.691  -0.366  1.00  1.00           C  
ATOM    115  CD  PRO A   7       2.430   1.012  -0.097  1.00  1.00           C  
ATOM    116  HA  PRO A   7       3.493   1.965   2.901  1.00  1.00           H  
ATOM    117  HB2 PRO A   7       5.178   2.604   0.973  1.00  1.00           H  
ATOM    118  HB3 PRO A   7       4.875   0.876   1.257  1.00  1.00           H  
ATOM    119  HG2 PRO A   7       3.639   2.681  -0.791  1.00  1.00           H  
ATOM    120  HG3 PRO A   7       4.385   1.080  -1.023  1.00  1.00           H  
ATOM    121  HD2 PRO A   7       1.650   1.488  -0.678  1.00  1.00           H  
ATOM    122  HD3 PRO A   7       2.482  -0.043  -0.311  1.00  1.00           H  
ATOM    123  N   ARG A   8       3.690   4.474   1.229  1.00  1.00           N  
ATOM    124  CA  ARG A   8       3.296   5.843   0.945  1.00  1.00           C  
ATOM    125  C   ARG A   8       2.703   5.887  -0.452  1.00  1.00           C  
ATOM    126  O   ARG A   8       1.485   5.902  -0.618  1.00  1.00           O  
ATOM    127  CB  ARG A   8       4.498   6.785   1.050  1.00  1.00           C  
ATOM    128  CG  ARG A   8       4.028   8.234   0.898  1.00  1.00           C  
ATOM    129  CD  ARG A   8       5.241   9.167   0.895  1.00  1.00           C  
ATOM    130  NE  ARG A   8       5.903   9.137   2.195  1.00  1.00           N  
ATOM    131  CZ  ARG A   8       5.375   9.746   3.250  1.00  1.00           C  
ATOM    132  NH1 ARG A   8       4.236  10.374   3.139  1.00  1.00           N  
ATOM    133  NH2 ARG A   8       5.993   9.714   4.399  1.00  1.00           N  
ATOM    134  H   ARG A   8       4.607   4.189   1.058  1.00  1.00           H  
ATOM    135  HA  ARG A   8       2.539   6.141   1.651  1.00  1.00           H  
ATOM    136  HB2 ARG A   8       4.969   6.659   2.014  1.00  1.00           H  
ATOM    137  HB3 ARG A   8       5.207   6.556   0.270  1.00  1.00           H  
ATOM    138  HG2 ARG A   8       3.489   8.342  -0.032  1.00  1.00           H  
ATOM    139  HG3 ARG A   8       3.380   8.491   1.722  1.00  1.00           H  
ATOM    140  HD2 ARG A   8       5.936   8.848   0.134  1.00  1.00           H  
ATOM    141  HD3 ARG A   8       4.914  10.175   0.682  1.00  1.00           H  
ATOM    142  HE  ARG A   8       6.757   8.664   2.289  1.00  1.00           H  
ATOM    143 HH11 ARG A   8       3.762  10.398   2.260  1.00  1.00           H  
ATOM    144 HH12 ARG A   8       3.839  10.833   3.935  1.00  1.00           H  
ATOM    145 HH21 ARG A   8       6.865   9.232   4.485  1.00  1.00           H  
ATOM    146 HH22 ARG A   8       5.595  10.173   5.194  1.00  1.00           H  
ATOM    147  N   ARG A   9       3.585   5.862  -1.449  1.00  1.00           N  
ATOM    148  CA  ARG A   9       3.178   5.837  -2.851  1.00  1.00           C  
ATOM    149  C   ARG A   9       3.277   4.393  -3.354  1.00  1.00           C  
ATOM    150  O   ARG A   9       4.384   3.918  -3.611  1.00  1.00           O  
ATOM    151  CB  ARG A   9       4.106   6.728  -3.681  1.00  1.00           C  
ATOM    152  CG  ARG A   9       3.771   8.199  -3.425  1.00  1.00           C  
ATOM    153  CD  ARG A   9       4.909   9.081  -3.942  1.00  1.00           C  
ATOM    154  NE  ARG A   9       6.167   8.710  -3.305  1.00  1.00           N  
ATOM    155  CZ  ARG A   9       7.248   9.477  -3.416  1.00  1.00           C  
ATOM    156  NH1 ARG A   9       7.188  10.592  -4.091  1.00  1.00           N  
ATOM    157  NH2 ARG A   9       8.365   9.116  -2.847  1.00  1.00           N  
ATOM    158  H   ARG A   9       4.539   5.818  -1.233  1.00  1.00           H  
ATOM    159  HA  ARG A   9       2.165   6.195  -2.947  1.00  1.00           H  
ATOM    160  HB2 ARG A   9       5.133   6.537  -3.400  1.00  1.00           H  
ATOM    161  HB3 ARG A   9       3.975   6.508  -4.729  1.00  1.00           H  
ATOM    162  HG2 ARG A   9       2.855   8.454  -3.939  1.00  1.00           H  
ATOM    163  HG3 ARG A   9       3.647   8.362  -2.365  1.00  1.00           H  
ATOM    164  HD2 ARG A   9       5.001   8.959  -5.009  1.00  1.00           H  
ATOM    165  HD3 ARG A   9       4.686  10.117  -3.721  1.00  1.00           H  
ATOM    166  HE  ARG A   9       6.219   7.876  -2.792  1.00  1.00           H  
ATOM    167 HH11 ARG A   9       6.331  10.870  -4.523  1.00  1.00           H  
ATOM    168 HH12 ARG A   9       8.000  11.168  -4.174  1.00  1.00           H  
ATOM    169 HH21 ARG A   9       8.409   8.262  -2.328  1.00  1.00           H  
ATOM    170 HH22 ARG A   9       9.176   9.693  -2.929  1.00  1.00           H  
ATOM    171  N   PRO A  10       2.191   3.663  -3.482  1.00  1.00           N  
ATOM    172  CA  PRO A  10       2.269   2.247  -3.939  1.00  1.00           C  
ATOM    173  C   PRO A  10       3.065   2.110  -5.238  1.00  1.00           C  
ATOM    174  O   PRO A  10       3.804   1.144  -5.411  1.00  1.00           O  
ATOM    175  CB  PRO A  10       0.800   1.834  -4.137  1.00  1.00           C  
ATOM    176  CG  PRO A  10       0.016   2.756  -3.261  1.00  1.00           C  
ATOM    177  CD  PRO A  10       0.797   4.073  -3.221  1.00  1.00           C  
ATOM    178  HA  PRO A  10       2.716   1.643  -3.160  1.00  1.00           H  
ATOM    179  HB2 PRO A  10       0.510   1.960  -5.174  1.00  1.00           H  
ATOM    180  HB3 PRO A  10       0.650   0.810  -3.828  1.00  1.00           H  
ATOM    181  HG2 PRO A  10      -0.972   2.917  -3.676  1.00  1.00           H  
ATOM    182  HG3 PRO A  10      -0.062   2.349  -2.263  1.00  1.00           H  
ATOM    183  HD2 PRO A  10       0.445   4.746  -3.993  1.00  1.00           H  
ATOM    184  HD3 PRO A  10       0.714   4.528  -2.252  1.00  1.00           H  
ATOM    185  N   TYR A  11       2.887   3.096  -6.130  1.00  1.00           N  
ATOM    186  CA  TYR A  11       3.562   3.148  -7.438  1.00  1.00           C  
ATOM    187  C   TYR A  11       2.602   2.722  -8.544  1.00  1.00           C  
ATOM    188  O   TYR A  11       2.998   2.062  -9.503  1.00  1.00           O  
ATOM    189  CB  TYR A  11       4.819   2.265  -7.486  1.00  1.00           C  
ATOM    190  CG  TYR A  11       5.663   2.648  -8.682  1.00  1.00           C  
ATOM    191  CD1 TYR A  11       6.456   3.800  -8.636  1.00  1.00           C  
ATOM    192  CD2 TYR A  11       5.653   1.852  -9.836  1.00  1.00           C  
ATOM    193  CE1 TYR A  11       7.237   4.158  -9.741  1.00  1.00           C  
ATOM    194  CE2 TYR A  11       6.434   2.210 -10.941  1.00  1.00           C  
ATOM    195  CZ  TYR A  11       7.227   3.362 -10.894  1.00  1.00           C  
ATOM    196  OH  TYR A  11       7.996   3.715 -11.983  1.00  1.00           O  
ATOM    197  H   TYR A  11       2.272   3.824  -5.898  1.00  1.00           H  
ATOM    198  HA  TYR A  11       3.856   4.172  -7.621  1.00  1.00           H  
ATOM    199  HB2 TYR A  11       5.394   2.402  -6.584  1.00  1.00           H  
ATOM    200  HB3 TYR A  11       4.530   1.227  -7.578  1.00  1.00           H  
ATOM    201  HD1 TYR A  11       6.465   4.415  -7.748  1.00  1.00           H  
ATOM    202  HD2 TYR A  11       5.043   0.961  -9.871  1.00  1.00           H  
ATOM    203  HE1 TYR A  11       7.849   5.047  -9.706  1.00  1.00           H  
ATOM    204  HE2 TYR A  11       6.425   1.595 -11.829  1.00  1.00           H  
ATOM    205  HH  TYR A  11       8.627   3.008 -12.142  1.00  1.00           H  
ATOM    206  N   ILE A  12       1.337   3.110  -8.405  1.00  1.00           N  
ATOM    207  CA  ILE A  12       0.330   2.766  -9.401  1.00  1.00           C  
ATOM    208  C   ILE A  12       0.659   3.422 -10.738  1.00  1.00           C  
ATOM    209  O   ILE A  12       0.577   2.789 -11.790  1.00  1.00           O  
ATOM    210  CB  ILE A  12      -1.053   3.231  -8.936  1.00  1.00           C  
ATOM    211  CG1 ILE A  12      -1.344   2.686  -7.528  1.00  1.00           C  
ATOM    212  CG2 ILE A  12      -2.121   2.739  -9.915  1.00  1.00           C  
ATOM    213  CD1 ILE A  12      -1.190   1.158  -7.495  1.00  1.00           C  
ATOM    214  H   ILE A  12       1.078   3.638  -7.621  1.00  1.00           H  
ATOM    215  HA  ILE A  12       0.316   1.695  -9.534  1.00  1.00           H  
ATOM    216  HB  ILE A  12      -1.071   4.312  -8.909  1.00  1.00           H  
ATOM    217 HG12 ILE A  12      -0.655   3.129  -6.826  1.00  1.00           H  
ATOM    218 HG13 ILE A  12      -2.354   2.946  -7.247  1.00  1.00           H  
ATOM    219 HG21 ILE A  12      -3.097   3.043  -9.567  1.00  1.00           H  
ATOM    220 HG22 ILE A  12      -2.081   1.661  -9.977  1.00  1.00           H  
ATOM    221 HG23 ILE A  12      -1.938   3.163 -10.890  1.00  1.00           H  
ATOM    222 HD11 ILE A  12      -1.568   0.729  -8.410  1.00  1.00           H  
ATOM    223 HD12 ILE A  12      -1.745   0.762  -6.657  1.00  1.00           H  
ATOM    224 HD13 ILE A  12      -0.146   0.905  -7.384  1.00  1.00           H  
ATOM    225  N   LEU A  13       1.035   4.697 -10.688  1.00  1.00           N  
ATOM    226  CA  LEU A  13       1.377   5.431 -11.899  1.00  1.00           C  
ATOM    227  C   LEU A  13       2.507   4.726 -12.644  1.00  1.00           C  
ATOM    228  O   LEU A  13       3.653   5.091 -12.429  1.00  1.00           O  
ATOM    229  CB  LEU A  13       1.801   6.863 -11.540  1.00  1.00           C  
ATOM    230  CG  LEU A  13       0.560   7.721 -11.273  1.00  1.00           C  
ATOM    231  CD1 LEU A  13      -0.215   7.149 -10.083  1.00  1.00           C  
ATOM    232  CD2 LEU A  13       0.992   9.157 -10.958  1.00  1.00           C  
ATOM    233  OXT LEU A  13       2.212   3.830 -13.418  1.00  1.00           O  
ATOM    234  H   LEU A  13       1.083   5.150  -9.821  1.00  1.00           H  
ATOM    235  HA  LEU A  13       0.510   5.472 -12.543  1.00  1.00           H  
ATOM    236  HB2 LEU A  13       2.420   6.842 -10.655  1.00  1.00           H  
ATOM    237  HB3 LEU A  13       2.361   7.293 -12.359  1.00  1.00           H  
ATOM    238  HG  LEU A  13      -0.072   7.719 -12.149  1.00  1.00           H  
ATOM    239 HD11 LEU A  13       0.474   6.884  -9.296  1.00  1.00           H  
ATOM    240 HD12 LEU A  13      -0.759   6.270 -10.398  1.00  1.00           H  
ATOM    241 HD13 LEU A  13      -0.913   7.889  -9.717  1.00  1.00           H  
ATOM    242 HD21 LEU A  13       0.120   9.794 -10.919  1.00  1.00           H  
ATOM    243 HD22 LEU A  13       1.660   9.510 -11.729  1.00  1.00           H  
ATOM    244 HD23 LEU A  13       1.496   9.180 -10.004  1.00  1.00           H  
TER     245      LEU A  13                                                      
ENDMDL                                                                          
MODEL       14                                                                  
ATOM      1  N   GLU A   1      -8.701  -6.543   5.235  1.00  1.00           N  
ATOM      2  CA  GLU A   1      -7.461  -5.832   4.810  1.00  1.00           C  
ATOM      3  C   GLU A   1      -6.244  -6.602   5.314  1.00  1.00           C  
ATOM      4  O   GLU A   1      -5.643  -6.246   6.327  1.00  1.00           O  
ATOM      5  CB  GLU A   1      -7.467  -4.416   5.391  1.00  1.00           C  
ATOM      6  CG  GLU A   1      -6.245  -3.652   4.884  1.00  1.00           C  
ATOM      7  CD  GLU A   1      -6.263  -2.222   5.414  1.00  1.00           C  
ATOM      8  OE1 GLU A   1      -7.046  -1.954   6.310  1.00  1.00           O  
ATOM      9  OE2 GLU A   1      -5.494  -1.418   4.916  1.00  1.00           O  
ATOM     10  H1  GLU A   1      -8.633  -6.788   6.242  1.00  1.00           H  
ATOM     11  H2  GLU A   1      -8.811  -7.412   4.672  1.00  1.00           H  
ATOM     12  H3  GLU A   1      -9.523  -5.926   5.086  1.00  1.00           H  
ATOM     13  HA  GLU A   1      -7.431  -5.778   3.733  1.00  1.00           H  
ATOM     14  HB2 GLU A   1      -8.367  -3.904   5.081  1.00  1.00           H  
ATOM     15  HB3 GLU A   1      -7.435  -4.468   6.469  1.00  1.00           H  
ATOM     16  HG2 GLU A   1      -5.348  -4.148   5.224  1.00  1.00           H  
ATOM     17  HG3 GLU A   1      -6.256  -3.633   3.805  1.00  1.00           H  
ATOM     18  N   LEU A   2      -5.889  -7.665   4.597  1.00  1.00           N  
ATOM     19  CA  LEU A   2      -4.746  -8.492   4.974  1.00  1.00           C  
ATOM     20  C   LEU A   2      -3.447  -7.692   4.914  1.00  1.00           C  
ATOM     21  O   LEU A   2      -2.584  -7.830   5.781  1.00  1.00           O  
ATOM     22  CB  LEU A   2      -4.640  -9.696   4.033  1.00  1.00           C  
ATOM     23  CG  LEU A   2      -5.823 -10.652   4.258  1.00  1.00           C  
ATOM     24  CD1 LEU A   2      -5.822 -11.713   3.154  1.00  1.00           C  
ATOM     25  CD2 LEU A   2      -5.715 -11.334   5.638  1.00  1.00           C  
ATOM     26  H   LEU A   2      -6.409  -7.902   3.800  1.00  1.00           H  
ATOM     27  HA  LEU A   2      -4.888  -8.847   5.981  1.00  1.00           H  
ATOM     28  HB2 LEU A   2      -4.653  -9.348   3.009  1.00  1.00           H  
ATOM     29  HB3 LEU A   2      -3.716 -10.218   4.219  1.00  1.00           H  
ATOM     30  HG  LEU A   2      -6.746 -10.090   4.207  1.00  1.00           H  
ATOM     31 HD11 LEU A   2      -5.877 -11.231   2.189  1.00  1.00           H  
ATOM     32 HD12 LEU A   2      -6.675 -12.364   3.280  1.00  1.00           H  
ATOM     33 HD13 LEU A   2      -4.914 -12.294   3.214  1.00  1.00           H  
ATOM     34 HD21 LEU A   2      -6.217 -12.291   5.613  1.00  1.00           H  
ATOM     35 HD22 LEU A   2      -6.184 -10.711   6.385  1.00  1.00           H  
ATOM     36 HD23 LEU A   2      -4.677 -11.485   5.897  1.00  1.00           H  
ATOM     37  N   TYR A   3      -3.305  -6.868   3.880  1.00  1.00           N  
ATOM     38  CA  TYR A   3      -2.097  -6.067   3.716  1.00  1.00           C  
ATOM     39  C   TYR A   3      -2.016  -4.975   4.779  1.00  1.00           C  
ATOM     40  O   TYR A   3      -3.019  -4.352   5.123  1.00  1.00           O  
ATOM     41  CB  TYR A   3      -2.081  -5.427   2.326  1.00  1.00           C  
ATOM     42  CG  TYR A   3      -1.942  -6.504   1.278  1.00  1.00           C  
ATOM     43  CD1 TYR A   3      -0.675  -7.007   0.955  1.00  1.00           C  
ATOM     44  CD2 TYR A   3      -3.079  -7.005   0.630  1.00  1.00           C  
ATOM     45  CE1 TYR A   3      -0.544  -8.008  -0.015  1.00  1.00           C  
ATOM     46  CE2 TYR A   3      -2.948  -8.006  -0.340  1.00  1.00           C  
ATOM     47  CZ  TYR A   3      -1.681  -8.506  -0.663  1.00  1.00           C  
ATOM     48  OH  TYR A   3      -1.552  -9.492  -1.619  1.00  1.00           O  
ATOM     49  H   TYR A   3      -4.020  -6.806   3.213  1.00  1.00           H  
ATOM     50  HA  TYR A   3      -1.235  -6.709   3.810  1.00  1.00           H  
ATOM     51  HB2 TYR A   3      -3.003  -4.887   2.167  1.00  1.00           H  
ATOM     52  HB3 TYR A   3      -1.247  -4.745   2.253  1.00  1.00           H  
ATOM     53  HD1 TYR A   3       0.202  -6.622   1.456  1.00  1.00           H  
ATOM     54  HD2 TYR A   3      -4.055  -6.618   0.878  1.00  1.00           H  
ATOM     55  HE1 TYR A   3       0.432  -8.394  -0.263  1.00  1.00           H  
ATOM     56  HE2 TYR A   3      -3.824  -8.390  -0.840  1.00  1.00           H  
ATOM     57  HH  TYR A   3      -0.688  -9.400  -2.026  1.00  1.00           H  
ATOM     58  N   GLU A   4      -0.811  -4.752   5.294  1.00  1.00           N  
ATOM     59  CA  GLU A   4      -0.603  -3.735   6.317  1.00  1.00           C  
ATOM     60  C   GLU A   4      -0.888  -2.341   5.764  1.00  1.00           C  
ATOM     61  O   GLU A   4      -1.500  -2.195   4.705  1.00  1.00           O  
ATOM     62  CB  GLU A   4       0.837  -3.801   6.834  1.00  1.00           C  
ATOM     63  CG  GLU A   4       1.813  -3.579   5.677  1.00  1.00           C  
ATOM     64  CD  GLU A   4       3.249  -3.664   6.186  1.00  1.00           C  
ATOM     65  OE1 GLU A   4       3.487  -3.228   7.301  1.00  1.00           O  
ATOM     66  OE2 GLU A   4       4.088  -4.167   5.457  1.00  1.00           O  
ATOM     67  H   GLU A   4      -0.049  -5.280   4.978  1.00  1.00           H  
ATOM     68  HA  GLU A   4      -1.275  -3.927   7.141  1.00  1.00           H  
ATOM     69  HB2 GLU A   4       0.985  -3.036   7.584  1.00  1.00           H  
ATOM     70  HB3 GLU A   4       1.017  -4.772   7.272  1.00  1.00           H  
ATOM     71  HG2 GLU A   4       1.655  -4.337   4.925  1.00  1.00           H  
ATOM     72  HG3 GLU A   4       1.646  -2.604   5.246  1.00  1.00           H  
ATOM     73  N   ASN A   5      -0.447  -1.322   6.492  1.00  1.00           N  
ATOM     74  CA  ASN A   5      -0.663   0.058   6.072  1.00  1.00           C  
ATOM     75  C   ASN A   5       0.175   0.383   4.841  1.00  1.00           C  
ATOM     76  O   ASN A   5       1.312  -0.071   4.713  1.00  1.00           O  
ATOM     77  CB  ASN A   5      -0.291   1.013   7.209  1.00  1.00           C  
ATOM     78  CG  ASN A   5      -1.234   0.812   8.390  1.00  1.00           C  
ATOM     79  OD1 ASN A   5      -2.437   1.040   8.271  1.00  1.00           O  
ATOM     80  ND2 ASN A   5      -0.756   0.392   9.530  1.00  1.00           N  
ATOM     81  H   ASN A   5       0.029  -1.499   7.330  1.00  1.00           H  
ATOM     82  HA  ASN A   5      -1.707   0.193   5.832  1.00  1.00           H  
ATOM     83  HB2 ASN A   5       0.724   0.815   7.522  1.00  1.00           H  
ATOM     84  HB3 ASN A   5      -0.368   2.031   6.861  1.00  1.00           H  
ATOM     85 HD21 ASN A   5       0.202   0.208   9.621  1.00  1.00           H  
ATOM     86 HD22 ASN A   5      -1.356   0.260  10.293  1.00  1.00           H  
ATOM     87  N   LYS A   6      -0.394   1.174   3.937  1.00  1.00           N  
ATOM     88  CA  LYS A   6       0.309   1.557   2.717  1.00  1.00           C  
ATOM     89  C   LYS A   6       1.558   2.369   3.060  1.00  1.00           C  
ATOM     90  O   LYS A   6       1.606   3.022   4.101  1.00  1.00           O  
ATOM     91  CB  LYS A   6      -0.613   2.410   1.832  1.00  1.00           C  
ATOM     92  CG  LYS A   6      -1.574   1.504   1.054  1.00  1.00           C  
ATOM     93  CD  LYS A   6      -2.306   0.579   2.028  1.00  1.00           C  
ATOM     94  CE  LYS A   6      -3.501  -0.064   1.322  1.00  1.00           C  
ATOM     95  NZ  LYS A   6      -3.043  -0.716   0.064  1.00  1.00           N  
ATOM     96  H   LYS A   6      -1.303   1.507   4.093  1.00  1.00           H  
ATOM     97  HA  LYS A   6       0.589   0.665   2.184  1.00  1.00           H  
ATOM     98  HB2 LYS A   6      -1.182   3.084   2.456  1.00  1.00           H  
ATOM     99  HB3 LYS A   6      -0.020   2.988   1.135  1.00  1.00           H  
ATOM    100  HG2 LYS A   6      -2.293   2.113   0.527  1.00  1.00           H  
ATOM    101  HG3 LYS A   6      -1.016   0.912   0.346  1.00  1.00           H  
ATOM    102  HD2 LYS A   6      -1.630  -0.192   2.367  1.00  1.00           H  
ATOM    103  HD3 LYS A   6      -2.655   1.150   2.874  1.00  1.00           H  
ATOM    104  HE2 LYS A   6      -3.948  -0.804   1.969  1.00  1.00           H  
ATOM    105  HE3 LYS A   6      -4.231   0.696   1.087  1.00  1.00           H  
ATOM    106  HZ1 LYS A   6      -2.325  -1.434   0.287  1.00  1.00           H  
ATOM    107  HZ2 LYS A   6      -2.630  -0.002  -0.569  1.00  1.00           H  
ATOM    108  HZ3 LYS A   6      -3.853  -1.171  -0.406  1.00  1.00           H  
ATOM    109  N   PRO A   7       2.550   2.376   2.200  1.00  1.00           N  
ATOM    110  CA  PRO A   7       3.784   3.166   2.422  1.00  1.00           C  
ATOM    111  C   PRO A   7       3.579   4.563   1.850  1.00  1.00           C  
ATOM    112  O   PRO A   7       2.593   5.226   2.173  1.00  1.00           O  
ATOM    113  CB  PRO A   7       4.806   2.369   1.624  1.00  1.00           C  
ATOM    114  CG  PRO A   7       4.041   2.003   0.405  1.00  1.00           C  
ATOM    115  CD  PRO A   7       2.632   1.647   0.912  1.00  1.00           C  
ATOM    116  HA  PRO A   7       4.050   3.197   3.466  1.00  1.00           H  
ATOM    117  HB2 PRO A   7       5.671   2.969   1.385  1.00  1.00           H  
ATOM    118  HB3 PRO A   7       5.094   1.479   2.160  1.00  1.00           H  
ATOM    119  HG2 PRO A   7       3.999   2.855  -0.268  1.00  1.00           H  
ATOM    120  HG3 PRO A   7       4.487   1.152  -0.083  1.00  1.00           H  
ATOM    121  HD2 PRO A   7       1.880   1.998   0.216  1.00  1.00           H  
ATOM    122  HD3 PRO A   7       2.550   0.585   1.071  1.00  1.00           H  
ATOM    123  N   ARG A   8       4.469   4.996   0.962  1.00  1.00           N  
ATOM    124  CA  ARG A   8       4.307   6.296   0.324  1.00  1.00           C  
ATOM    125  C   ARG A   8       3.370   6.120  -0.867  1.00  1.00           C  
ATOM    126  O   ARG A   8       2.154   6.234  -0.729  1.00  1.00           O  
ATOM    127  CB  ARG A   8       5.678   6.892  -0.108  1.00  1.00           C  
ATOM    128  CG  ARG A   8       6.791   5.836  -0.028  1.00  1.00           C  
ATOM    129  CD  ARG A   8       6.610   4.808  -1.146  1.00  1.00           C  
ATOM    130  NE  ARG A   8       7.633   3.770  -1.043  1.00  1.00           N  
ATOM    131  CZ  ARG A   8       8.839   3.940  -1.578  1.00  1.00           C  
ATOM    132  NH1 ARG A   8       9.122   5.048  -2.206  1.00  1.00           N  
ATOM    133  NH2 ARG A   8       9.739   3.000  -1.475  1.00  1.00           N  
ATOM    134  H   ARG A   8       5.209   4.419   0.696  1.00  1.00           H  
ATOM    135  HA  ARG A   8       3.832   6.962   1.027  1.00  1.00           H  
ATOM    136  HB2 ARG A   8       5.617   7.263  -1.120  1.00  1.00           H  
ATOM    137  HB3 ARG A   8       5.932   7.715   0.548  1.00  1.00           H  
ATOM    138  HG2 ARG A   8       7.747   6.324  -0.149  1.00  1.00           H  
ATOM    139  HG3 ARG A   8       6.765   5.341   0.929  1.00  1.00           H  
ATOM    140  HD2 ARG A   8       5.633   4.354  -1.061  1.00  1.00           H  
ATOM    141  HD3 ARG A   8       6.691   5.302  -2.103  1.00  1.00           H  
ATOM    142  HE  ARG A   8       7.426   2.935  -0.573  1.00  1.00           H  
ATOM    143 HH11 ARG A   8       8.432   5.767  -2.286  1.00  1.00           H  
ATOM    144 HH12 ARG A   8      10.028   5.178  -2.608  1.00  1.00           H  
ATOM    145 HH21 ARG A   8       9.523   2.149  -0.995  1.00  1.00           H  
ATOM    146 HH22 ARG A   8      10.646   3.131  -1.875  1.00  1.00           H  
ATOM    147  N   ARG A   9       3.950   5.800  -2.023  1.00  1.00           N  
ATOM    148  CA  ARG A   9       3.176   5.544  -3.239  1.00  1.00           C  
ATOM    149  C   ARG A   9       3.019   4.027  -3.404  1.00  1.00           C  
ATOM    150  O   ARG A   9       3.985   3.358  -3.769  1.00  1.00           O  
ATOM    151  CB  ARG A   9       3.912   6.111  -4.460  1.00  1.00           C  
ATOM    152  CG  ARG A   9       4.424   7.522  -4.157  1.00  1.00           C  
ATOM    153  CD  ARG A   9       3.269   8.407  -3.686  1.00  1.00           C  
ATOM    154  NE  ARG A   9       3.658   9.812  -3.743  1.00  1.00           N  
ATOM    155  CZ  ARG A   9       2.753  10.778  -3.875  1.00  1.00           C  
ATOM    156  NH1 ARG A   9       1.485  10.479  -3.963  1.00  1.00           N  
ATOM    157  NH2 ARG A   9       3.133  12.027  -3.918  1.00  1.00           N  
ATOM    158  H   ARG A   9       4.924   5.696  -2.051  1.00  1.00           H  
ATOM    159  HA  ARG A   9       2.209   6.014  -3.162  1.00  1.00           H  
ATOM    160  HB2 ARG A   9       4.747   5.472  -4.705  1.00  1.00           H  
ATOM    161  HB3 ARG A   9       3.234   6.151  -5.301  1.00  1.00           H  
ATOM    162  HG2 ARG A   9       5.176   7.471  -3.386  1.00  1.00           H  
ATOM    163  HG3 ARG A   9       4.857   7.945  -5.051  1.00  1.00           H  
ATOM    164  HD2 ARG A   9       2.412   8.246  -4.325  1.00  1.00           H  
ATOM    165  HD3 ARG A   9       3.010   8.147  -2.669  1.00  1.00           H  
ATOM    166  HE  ARG A   9       4.606  10.050  -3.678  1.00  1.00           H  
ATOM    167 HH11 ARG A   9       1.194   9.524  -3.930  1.00  1.00           H  
ATOM    168 HH12 ARG A   9       0.807  11.206  -4.065  1.00  1.00           H  
ATOM    169 HH21 ARG A   9       4.103  12.255  -3.850  1.00  1.00           H  
ATOM    170 HH22 ARG A   9       2.453  12.753  -4.017  1.00  1.00           H  
ATOM    171  N   PRO A  10       1.865   3.450  -3.134  1.00  1.00           N  
ATOM    172  CA  PRO A  10       1.691   1.973  -3.263  1.00  1.00           C  
ATOM    173  C   PRO A  10       2.111   1.463  -4.644  1.00  1.00           C  
ATOM    174  O   PRO A  10       2.786   2.163  -5.400  1.00  1.00           O  
ATOM    175  CB  PRO A  10       0.187   1.747  -3.027  1.00  1.00           C  
ATOM    176  CG  PRO A  10      -0.265   2.933  -2.239  1.00  1.00           C  
ATOM    177  CD  PRO A  10       0.618   4.101  -2.686  1.00  1.00           C  
ATOM    178  HA  PRO A  10       2.261   1.475  -2.492  1.00  1.00           H  
ATOM    179  HB2 PRO A  10      -0.343   1.699  -3.972  1.00  1.00           H  
ATOM    180  HB3 PRO A  10       0.025   0.841  -2.462  1.00  1.00           H  
ATOM    181  HG2 PRO A  10      -1.306   3.146  -2.446  1.00  1.00           H  
ATOM    182  HG3 PRO A  10      -0.125   2.755  -1.184  1.00  1.00           H  
ATOM    183  HD2 PRO A  10       0.151   4.636  -3.503  1.00  1.00           H  
ATOM    184  HD3 PRO A  10       0.811   4.759  -1.859  1.00  1.00           H  
ATOM    185  N   TYR A  11       1.697   0.243  -4.966  1.00  1.00           N  
ATOM    186  CA  TYR A  11       2.027  -0.349  -6.257  1.00  1.00           C  
ATOM    187  C   TYR A  11       1.445   0.491  -7.388  1.00  1.00           C  
ATOM    188  O   TYR A  11       2.059   0.637  -8.446  1.00  1.00           O  
ATOM    189  CB  TYR A  11       1.472  -1.774  -6.338  1.00  1.00           C  
ATOM    190  CG  TYR A  11       2.257  -2.674  -5.414  1.00  1.00           C  
ATOM    191  CD1 TYR A  11       1.876  -2.805  -4.074  1.00  1.00           C  
ATOM    192  CD2 TYR A  11       3.363  -3.379  -5.901  1.00  1.00           C  
ATOM    193  CE1 TYR A  11       2.605  -3.642  -3.218  1.00  1.00           C  
ATOM    194  CE2 TYR A  11       4.091  -4.215  -5.046  1.00  1.00           C  
ATOM    195  CZ  TYR A  11       3.712  -4.346  -3.705  1.00  1.00           C  
ATOM    196  OH  TYR A  11       4.428  -5.172  -2.862  1.00  1.00           O  
ATOM    197  H   TYR A  11       1.156  -0.266  -4.327  1.00  1.00           H  
ATOM    198  HA  TYR A  11       3.100  -0.387  -6.362  1.00  1.00           H  
ATOM    199  HB2 TYR A  11       0.433  -1.773  -6.042  1.00  1.00           H  
ATOM    200  HB3 TYR A  11       1.557  -2.136  -7.352  1.00  1.00           H  
ATOM    201  HD1 TYR A  11       1.023  -2.260  -3.698  1.00  1.00           H  
ATOM    202  HD2 TYR A  11       3.657  -3.278  -6.935  1.00  1.00           H  
ATOM    203  HE1 TYR A  11       2.313  -3.742  -2.184  1.00  1.00           H  
ATOM    204  HE2 TYR A  11       4.946  -4.759  -5.421  1.00  1.00           H  
ATOM    205  HH  TYR A  11       5.352  -5.126  -3.119  1.00  1.00           H  
ATOM    206  N   ILE A  12       0.259   1.043  -7.159  1.00  1.00           N  
ATOM    207  CA  ILE A  12      -0.396   1.868  -8.167  1.00  1.00           C  
ATOM    208  C   ILE A  12       0.559   2.947  -8.671  1.00  1.00           C  
ATOM    209  O   ILE A  12       1.210   3.631  -7.881  1.00  1.00           O  
ATOM    210  CB  ILE A  12      -1.646   2.524  -7.569  1.00  1.00           C  
ATOM    211  CG1 ILE A  12      -2.445   3.237  -8.672  1.00  1.00           C  
ATOM    212  CG2 ILE A  12      -1.229   3.544  -6.507  1.00  1.00           C  
ATOM    213  CD1 ILE A  12      -3.007   2.221  -9.678  1.00  1.00           C  
ATOM    214  H   ILE A  12      -0.184   0.892  -6.298  1.00  1.00           H  
ATOM    215  HA  ILE A  12      -0.689   1.243  -8.994  1.00  1.00           H  
ATOM    216  HB  ILE A  12      -2.263   1.764  -7.107  1.00  1.00           H  
ATOM    217 HG12 ILE A  12      -3.263   3.781  -8.222  1.00  1.00           H  
ATOM    218 HG13 ILE A  12      -1.799   3.930  -9.190  1.00  1.00           H  
ATOM    219 HG21 ILE A  12      -0.476   3.111  -5.866  1.00  1.00           H  
ATOM    220 HG22 ILE A  12      -2.089   3.821  -5.917  1.00  1.00           H  
ATOM    221 HG23 ILE A  12      -0.827   4.422  -6.991  1.00  1.00           H  
ATOM    222 HD11 ILE A  12      -2.290   2.062 -10.469  1.00  1.00           H  
ATOM    223 HD12 ILE A  12      -3.924   2.608 -10.101  1.00  1.00           H  
ATOM    224 HD13 ILE A  12      -3.213   1.282  -9.182  1.00  1.00           H  
ATOM    225  N   LEU A  13       0.641   3.090  -9.995  1.00  1.00           N  
ATOM    226  CA  LEU A  13       1.522   4.086 -10.612  1.00  1.00           C  
ATOM    227  C   LEU A  13       0.729   4.976 -11.570  1.00  1.00           C  
ATOM    228  O   LEU A  13      -0.487   4.959 -11.491  1.00  1.00           O  
ATOM    229  CB  LEU A  13       2.660   3.380 -11.368  1.00  1.00           C  
ATOM    230  CG  LEU A  13       2.137   2.095 -12.021  1.00  1.00           C  
ATOM    231  CD1 LEU A  13       0.973   2.426 -12.964  1.00  1.00           C  
ATOM    232  CD2 LEU A  13       3.269   1.440 -12.818  1.00  1.00           C  
ATOM    233  OXT LEU A  13       1.352   5.658 -12.367  1.00  1.00           O  
ATOM    234  H   LEU A  13       0.098   2.512 -10.570  1.00  1.00           H  
ATOM    235  HA  LEU A  13       1.953   4.714  -9.842  1.00  1.00           H  
ATOM    236  HB2 LEU A  13       3.057   4.035 -12.128  1.00  1.00           H  
ATOM    237  HB3 LEU A  13       3.447   3.126 -10.671  1.00  1.00           H  
ATOM    238  HG  LEU A  13       1.794   1.414 -11.256  1.00  1.00           H  
ATOM    239 HD11 LEU A  13       0.078   2.594 -12.385  1.00  1.00           H  
ATOM    240 HD12 LEU A  13       0.810   1.599 -13.640  1.00  1.00           H  
ATOM    241 HD13 LEU A  13       1.210   3.314 -13.531  1.00  1.00           H  
ATOM    242 HD21 LEU A  13       4.108   1.256 -12.164  1.00  1.00           H  
ATOM    243 HD22 LEU A  13       3.573   2.096 -13.619  1.00  1.00           H  
ATOM    244 HD23 LEU A  13       2.923   0.504 -13.230  1.00  1.00           H  
TER     245      LEU A  13                                                      
ENDMDL                                                                          
MODEL       15                                                                  
ATOM      1  N   GLU A   1      -3.166 -10.443   7.717  1.00  1.00           N  
ATOM      2  CA  GLU A   1      -3.592  -9.032   7.940  1.00  1.00           C  
ATOM      3  C   GLU A   1      -4.420  -8.562   6.748  1.00  1.00           C  
ATOM      4  O   GLU A   1      -3.878  -8.231   5.694  1.00  1.00           O  
ATOM      5  CB  GLU A   1      -2.352  -8.149   8.101  1.00  1.00           C  
ATOM      6  CG  GLU A   1      -2.782  -6.718   8.429  1.00  1.00           C  
ATOM      7  CD  GLU A   1      -1.553  -5.842   8.644  1.00  1.00           C  
ATOM      8  OE1 GLU A   1      -0.467  -6.286   8.310  1.00  1.00           O  
ATOM      9  OE2 GLU A   1      -1.715  -4.738   9.138  1.00  1.00           O  
ATOM     10  H1  GLU A   1      -2.498 -10.726   8.460  1.00  1.00           H  
ATOM     11  H2  GLU A   1      -2.706 -10.521   6.786  1.00  1.00           H  
ATOM     12  H3  GLU A   1      -3.998 -11.064   7.745  1.00  1.00           H  
ATOM     13  HA  GLU A   1      -4.191  -8.976   8.838  1.00  1.00           H  
ATOM     14  HB2 GLU A   1      -1.740  -8.535   8.902  1.00  1.00           H  
ATOM     15  HB3 GLU A   1      -1.786  -8.151   7.182  1.00  1.00           H  
ATOM     16  HG2 GLU A   1      -3.365  -6.324   7.610  1.00  1.00           H  
ATOM     17  HG3 GLU A   1      -3.381  -6.721   9.327  1.00  1.00           H  
ATOM     18  N   LEU A   2      -5.737  -8.541   6.923  1.00  1.00           N  
ATOM     19  CA  LEU A   2      -6.637  -8.118   5.856  1.00  1.00           C  
ATOM     20  C   LEU A   2      -6.391  -6.657   5.487  1.00  1.00           C  
ATOM     21  O   LEU A   2      -6.396  -6.296   4.310  1.00  1.00           O  
ATOM     22  CB  LEU A   2      -8.092  -8.290   6.300  1.00  1.00           C  
ATOM     23  CG  LEU A   2      -8.433  -9.783   6.430  1.00  1.00           C  
ATOM     24  CD1 LEU A   2      -9.801  -9.926   7.103  1.00  1.00           C  
ATOM     25  CD2 LEU A   2      -8.464 -10.458   5.040  1.00  1.00           C  
ATOM     26  H   LEU A   2      -6.111  -8.820   7.785  1.00  1.00           H  
ATOM     27  HA  LEU A   2      -6.462  -8.728   4.986  1.00  1.00           H  
ATOM     28  HB2 LEU A   2      -8.231  -7.808   7.257  1.00  1.00           H  
ATOM     29  HB3 LEU A   2      -8.747  -7.832   5.574  1.00  1.00           H  
ATOM     30  HG  LEU A   2      -7.685 -10.264   7.045  1.00  1.00           H  
ATOM     31 HD11 LEU A   2     -10.565  -9.514   6.459  1.00  1.00           H  
ATOM     32 HD12 LEU A   2      -9.798  -9.392   8.043  1.00  1.00           H  
ATOM     33 HD13 LEU A   2     -10.007 -10.971   7.285  1.00  1.00           H  
ATOM     34 HD21 LEU A   2      -8.811  -9.755   4.297  1.00  1.00           H  
ATOM     35 HD22 LEU A   2      -9.128 -11.312   5.062  1.00  1.00           H  
ATOM     36 HD23 LEU A   2      -7.472 -10.792   4.781  1.00  1.00           H  
ATOM     37  N   TYR A   3      -6.184  -5.819   6.497  1.00  1.00           N  
ATOM     38  CA  TYR A   3      -5.948  -4.399   6.261  1.00  1.00           C  
ATOM     39  C   TYR A   3      -4.634  -4.187   5.515  1.00  1.00           C  
ATOM     40  O   TYR A   3      -3.605  -4.758   5.875  1.00  1.00           O  
ATOM     41  CB  TYR A   3      -5.904  -3.649   7.593  1.00  1.00           C  
ATOM     42  CG  TYR A   3      -5.701  -2.175   7.334  1.00  1.00           C  
ATOM     43  CD1 TYR A   3      -6.778  -1.384   6.919  1.00  1.00           C  
ATOM     44  CD2 TYR A   3      -4.436  -1.598   7.509  1.00  1.00           C  
ATOM     45  CE1 TYR A   3      -6.592  -0.018   6.679  1.00  1.00           C  
ATOM     46  CE2 TYR A   3      -4.251  -0.232   7.269  1.00  1.00           C  
ATOM     47  CZ  TYR A   3      -5.329   0.559   6.854  1.00  1.00           C  
ATOM     48  OH  TYR A   3      -5.146   1.906   6.617  1.00  1.00           O  
ATOM     49  H   TYR A   3      -6.196  -6.160   7.416  1.00  1.00           H  
ATOM     50  HA  TYR A   3      -6.756  -4.003   5.666  1.00  1.00           H  
ATOM     51  HB2 TYR A   3      -6.835  -3.797   8.121  1.00  1.00           H  
ATOM     52  HB3 TYR A   3      -5.087  -4.026   8.191  1.00  1.00           H  
ATOM     53  HD1 TYR A   3      -7.752  -1.828   6.785  1.00  1.00           H  
ATOM     54  HD2 TYR A   3      -3.603  -2.208   7.830  1.00  1.00           H  
ATOM     55  HE1 TYR A   3      -7.424   0.593   6.358  1.00  1.00           H  
ATOM     56  HE2 TYR A   3      -3.276   0.215   7.403  1.00  1.00           H  
ATOM     57  HH  TYR A   3      -5.977   2.354   6.794  1.00  1.00           H  
ATOM     58  N   GLU A   4      -4.678  -3.361   4.475  1.00  1.00           N  
ATOM     59  CA  GLU A   4      -3.484  -3.076   3.684  1.00  1.00           C  
ATOM     60  C   GLU A   4      -2.641  -2.006   4.371  1.00  1.00           C  
ATOM     61  O   GLU A   4      -3.173  -1.108   5.023  1.00  1.00           O  
ATOM     62  CB  GLU A   4      -3.891  -2.598   2.283  1.00  1.00           C  
ATOM     63  CG  GLU A   4      -2.652  -2.463   1.392  1.00  1.00           C  
ATOM     64  CD  GLU A   4      -2.080  -3.841   1.073  1.00  1.00           C  
ATOM     65  OE1 GLU A   4      -2.726  -4.821   1.406  1.00  1.00           O  
ATOM     66  OE2 GLU A   4      -1.005  -3.896   0.503  1.00  1.00           O  
ATOM     67  H   GLU A   4      -5.526  -2.933   4.235  1.00  1.00           H  
ATOM     68  HA  GLU A   4      -2.898  -3.979   3.589  1.00  1.00           H  
ATOM     69  HB2 GLU A   4      -4.571  -3.315   1.847  1.00  1.00           H  
ATOM     70  HB3 GLU A   4      -4.381  -1.640   2.361  1.00  1.00           H  
ATOM     71  HG2 GLU A   4      -2.930  -1.971   0.470  1.00  1.00           H  
ATOM     72  HG3 GLU A   4      -1.903  -1.872   1.898  1.00  1.00           H  
ATOM     73  N   ASN A   5      -1.320  -2.110   4.224  1.00  1.00           N  
ATOM     74  CA  ASN A   5      -0.399  -1.148   4.838  1.00  1.00           C  
ATOM     75  C   ASN A   5       0.648  -0.684   3.830  1.00  1.00           C  
ATOM     76  O   ASN A   5       1.779  -1.168   3.825  1.00  1.00           O  
ATOM     77  CB  ASN A   5       0.297  -1.792   6.041  1.00  1.00           C  
ATOM     78  CG  ASN A   5       1.095  -3.012   5.593  1.00  1.00           C  
ATOM     79  OD1 ASN A   5       1.104  -3.350   4.409  1.00  1.00           O  
ATOM     80  ND2 ASN A   5       1.769  -3.698   6.475  1.00  1.00           N  
ATOM     81  H   ASN A   5      -0.954  -2.850   3.696  1.00  1.00           H  
ATOM     82  HA  ASN A   5      -0.954  -0.286   5.183  1.00  1.00           H  
ATOM     83  HB2 ASN A   5       0.964  -1.073   6.494  1.00  1.00           H  
ATOM     84  HB3 ASN A   5      -0.446  -2.097   6.763  1.00  1.00           H  
ATOM     85 HD21 ASN A   5       1.759  -3.428   7.417  1.00  1.00           H  
ATOM     86 HD22 ASN A   5       2.285  -4.483   6.195  1.00  1.00           H  
ATOM     87  N   LYS A   6       0.264   0.266   2.983  1.00  1.00           N  
ATOM     88  CA  LYS A   6       1.184   0.793   1.979  1.00  1.00           C  
ATOM     89  C   LYS A   6       2.237   1.674   2.650  1.00  1.00           C  
ATOM     90  O   LYS A   6       2.022   2.173   3.755  1.00  1.00           O  
ATOM     91  CB  LYS A   6       0.423   1.617   0.902  1.00  1.00           C  
ATOM     92  CG  LYS A   6      -0.964   2.043   1.409  1.00  1.00           C  
ATOM     93  CD  LYS A   6      -0.823   2.970   2.628  1.00  1.00           C  
ATOM     94  CE  LYS A   6      -2.096   3.807   2.794  1.00  1.00           C  
ATOM     95  NZ  LYS A   6      -3.294   2.931   2.643  1.00  1.00           N  
ATOM     96  H   LYS A   6      -0.645   0.620   3.041  1.00  1.00           H  
ATOM     97  HA  LYS A   6       1.674  -0.040   1.504  1.00  1.00           H  
ATOM     98  HB2 LYS A   6       0.990   2.508   0.646  1.00  1.00           H  
ATOM     99  HB3 LYS A   6       0.298   1.015   0.013  1.00  1.00           H  
ATOM    100  HG2 LYS A   6      -1.478   2.568   0.617  1.00  1.00           H  
ATOM    101  HG3 LYS A   6      -1.535   1.170   1.681  1.00  1.00           H  
ATOM    102  HD2 LYS A   6      -0.670   2.379   3.518  1.00  1.00           H  
ATOM    103  HD3 LYS A   6       0.019   3.631   2.487  1.00  1.00           H  
ATOM    104  HE2 LYS A   6      -2.103   4.260   3.775  1.00  1.00           H  
ATOM    105  HE3 LYS A   6      -2.120   4.579   2.041  1.00  1.00           H  
ATOM    106  HZ1 LYS A   6      -2.994   1.981   2.350  1.00  1.00           H  
ATOM    107  HZ2 LYS A   6      -3.927   3.330   1.924  1.00  1.00           H  
ATOM    108  HZ3 LYS A   6      -3.795   2.871   3.554  1.00  1.00           H  
ATOM    109  N   PRO A   7       3.350   1.903   1.996  1.00  1.00           N  
ATOM    110  CA  PRO A   7       4.423   2.771   2.534  1.00  1.00           C  
ATOM    111  C   PRO A   7       4.139   4.216   2.146  1.00  1.00           C  
ATOM    112  O   PRO A   7       3.138   4.791   2.571  1.00  1.00           O  
ATOM    113  CB  PRO A   7       5.656   2.228   1.823  1.00  1.00           C  
ATOM    114  CG  PRO A   7       5.145   1.938   0.456  1.00  1.00           C  
ATOM    115  CD  PRO A   7       3.730   1.371   0.665  1.00  1.00           C  
ATOM    116  HA  PRO A   7       4.520   2.662   3.602  1.00  1.00           H  
ATOM    117  HB2 PRO A   7       6.448   2.964   1.802  1.00  1.00           H  
ATOM    118  HB3 PRO A   7       5.994   1.318   2.294  1.00  1.00           H  
ATOM    119  HG2 PRO A   7       5.105   2.855  -0.123  1.00  1.00           H  
ATOM    120  HG3 PRO A   7       5.767   1.206  -0.035  1.00  1.00           H  
ATOM    121  HD2 PRO A   7       3.059   1.733  -0.104  1.00  1.00           H  
ATOM    122  HD3 PRO A   7       3.755   0.294   0.682  1.00  1.00           H  
ATOM    123  N   ARG A   8       4.985   4.785   1.292  1.00  1.00           N  
ATOM    124  CA  ARG A   8       4.762   6.139   0.812  1.00  1.00           C  
ATOM    125  C   ARG A   8       3.821   6.085  -0.382  1.00  1.00           C  
ATOM    126  O   ARG A   8       2.604   5.978  -0.220  1.00  1.00           O  
ATOM    127  CB  ARG A   8       6.092   6.806   0.440  1.00  1.00           C  
ATOM    128  CG  ARG A   8       5.839   8.253   0.016  1.00  1.00           C  
ATOM    129  CD  ARG A   8       7.175   8.962  -0.217  1.00  1.00           C  
ATOM    130  NE  ARG A   8       7.889   8.345  -1.329  1.00  1.00           N  
ATOM    131  CZ  ARG A   8       9.117   8.735  -1.658  1.00  1.00           C  
ATOM    132  NH1 ARG A   8       9.699   9.693  -0.990  1.00  1.00           N  
ATOM    133  NH2 ARG A   8       9.738   8.160  -2.651  1.00  1.00           N  
ATOM    134  H   ARG A   8       5.737   4.267   0.937  1.00  1.00           H  
ATOM    135  HA  ARG A   8       4.287   6.706   1.592  1.00  1.00           H  
ATOM    136  HB2 ARG A   8       6.747   6.794   1.299  1.00  1.00           H  
ATOM    137  HB3 ARG A   8       6.555   6.269  -0.371  1.00  1.00           H  
ATOM    138  HG2 ARG A   8       5.260   8.266  -0.895  1.00  1.00           H  
ATOM    139  HG3 ARG A   8       5.293   8.767   0.795  1.00  1.00           H  
ATOM    140  HD2 ARG A   8       6.993  10.000  -0.445  1.00  1.00           H  
ATOM    141  HD3 ARG A   8       7.775   8.895   0.680  1.00  1.00           H  
ATOM    142  HE  ARG A   8       7.461   7.626  -1.838  1.00  1.00           H  
ATOM    143 HH11 ARG A   8       9.222  10.133  -0.229  1.00  1.00           H  
ATOM    144 HH12 ARG A   8      10.621   9.987  -1.241  1.00  1.00           H  
ATOM    145 HH21 ARG A   8       9.292   7.427  -3.164  1.00  1.00           H  
ATOM    146 HH22 ARG A   8      10.661   8.456  -2.901  1.00  1.00           H  
ATOM    147  N   ARG A   9       4.393   6.109  -1.583  1.00  1.00           N  
ATOM    148  CA  ARG A   9       3.603   6.008  -2.805  1.00  1.00           C  
ATOM    149  C   ARG A   9       3.618   4.541  -3.255  1.00  1.00           C  
ATOM    150  O   ARG A   9       4.673   4.026  -3.622  1.00  1.00           O  
ATOM    151  CB  ARG A   9       4.201   6.902  -3.902  1.00  1.00           C  
ATOM    152  CG  ARG A   9       5.730   6.879  -3.818  1.00  1.00           C  
ATOM    153  CD  ARG A   9       6.315   7.686  -4.977  1.00  1.00           C  
ATOM    154  NE  ARG A   9       5.613   8.956  -5.114  1.00  1.00           N  
ATOM    155  CZ  ARG A   9       5.802   9.735  -6.175  1.00  1.00           C  
ATOM    156  NH1 ARG A   9       6.628   9.367  -7.114  1.00  1.00           N  
ATOM    157  NH2 ARG A   9       5.162  10.868  -6.275  1.00  1.00           N  
ATOM    158  H   ARG A   9       5.367   6.160  -1.651  1.00  1.00           H  
ATOM    159  HA  ARG A   9       2.594   6.327  -2.603  1.00  1.00           H  
ATOM    160  HB2 ARG A   9       3.888   6.545  -4.871  1.00  1.00           H  
ATOM    161  HB3 ARG A   9       3.855   7.916  -3.766  1.00  1.00           H  
ATOM    162  HG2 ARG A   9       6.045   7.311  -2.881  1.00  1.00           H  
ATOM    163  HG3 ARG A   9       6.081   5.861  -3.880  1.00  1.00           H  
ATOM    164  HD2 ARG A   9       7.362   7.877  -4.787  1.00  1.00           H  
ATOM    165  HD3 ARG A   9       6.216   7.119  -5.891  1.00  1.00           H  
ATOM    166  HE  ARG A   9       4.991   9.241  -4.413  1.00  1.00           H  
ATOM    167 HH11 ARG A   9       7.118   8.499  -7.038  1.00  1.00           H  
ATOM    168 HH12 ARG A   9       6.770   9.953  -7.913  1.00  1.00           H  
ATOM    169 HH21 ARG A   9       4.529  11.150  -5.553  1.00  1.00           H  
ATOM    170 HH22 ARG A   9       5.304  11.454  -7.072  1.00  1.00           H  
ATOM    171  N   PRO A  10       2.511   3.834  -3.212  1.00  1.00           N  
ATOM    172  CA  PRO A  10       2.502   2.401  -3.605  1.00  1.00           C  
ATOM    173  C   PRO A  10       2.557   2.228  -5.122  1.00  1.00           C  
ATOM    174  O   PRO A  10       2.832   3.180  -5.852  1.00  1.00           O  
ATOM    175  CB  PRO A  10       1.186   1.876  -3.019  1.00  1.00           C  
ATOM    176  CG  PRO A  10       0.273   3.062  -3.002  1.00  1.00           C  
ATOM    177  CD  PRO A  10       1.166   4.296  -2.806  1.00  1.00           C  
ATOM    178  HA  PRO A  10       3.336   1.894  -3.135  1.00  1.00           H  
ATOM    179  HB2 PRO A  10       0.780   1.087  -3.642  1.00  1.00           H  
ATOM    180  HB3 PRO A  10       1.341   1.515  -2.014  1.00  1.00           H  
ATOM    181  HG2 PRO A  10      -0.260   3.130  -3.945  1.00  1.00           H  
ATOM    182  HG3 PRO A  10      -0.431   2.984  -2.186  1.00  1.00           H  
ATOM    183  HD2 PRO A  10       0.832   5.106  -3.443  1.00  1.00           H  
ATOM    184  HD3 PRO A  10       1.175   4.603  -1.771  1.00  1.00           H  
ATOM    185  N   TYR A  11       2.299   1.012  -5.589  1.00  1.00           N  
ATOM    186  CA  TYR A  11       2.328   0.740  -7.022  1.00  1.00           C  
ATOM    187  C   TYR A  11       1.085   1.312  -7.693  1.00  1.00           C  
ATOM    188  O   TYR A  11       0.129   0.588  -7.976  1.00  1.00           O  
ATOM    189  CB  TYR A  11       2.394  -0.768  -7.268  1.00  1.00           C  
ATOM    190  CG  TYR A  11       3.616  -1.338  -6.588  1.00  1.00           C  
ATOM    191  CD1 TYR A  11       4.868  -1.252  -7.208  1.00  1.00           C  
ATOM    192  CD2 TYR A  11       3.497  -1.951  -5.335  1.00  1.00           C  
ATOM    193  CE1 TYR A  11       6.000  -1.780  -6.575  1.00  1.00           C  
ATOM    194  CE2 TYR A  11       4.628  -2.479  -4.703  1.00  1.00           C  
ATOM    195  CZ  TYR A  11       5.881  -2.394  -5.323  1.00  1.00           C  
ATOM    196  OH  TYR A  11       6.996  -2.915  -4.699  1.00  1.00           O  
ATOM    197  H   TYR A  11       2.088   0.287  -4.964  1.00  1.00           H  
ATOM    198  HA  TYR A  11       3.205   1.203  -7.450  1.00  1.00           H  
ATOM    199  HB2 TYR A  11       1.507  -1.237  -6.869  1.00  1.00           H  
ATOM    200  HB3 TYR A  11       2.454  -0.957  -8.330  1.00  1.00           H  
ATOM    201  HD1 TYR A  11       4.961  -0.779  -8.175  1.00  1.00           H  
ATOM    202  HD2 TYR A  11       2.531  -2.017  -4.857  1.00  1.00           H  
ATOM    203  HE1 TYR A  11       6.967  -1.713  -7.054  1.00  1.00           H  
ATOM    204  HE2 TYR A  11       4.535  -2.953  -3.736  1.00  1.00           H  
ATOM    205  HH  TYR A  11       7.166  -2.392  -3.912  1.00  1.00           H  
ATOM    206  N   ILE A  12       1.104   2.622  -7.946  1.00  1.00           N  
ATOM    207  CA  ILE A  12      -0.025   3.304  -8.586  1.00  1.00           C  
ATOM    208  C   ILE A  12       0.446   4.124  -9.783  1.00  1.00           C  
ATOM    209  O   ILE A  12       0.198   5.328  -9.862  1.00  1.00           O  
ATOM    210  CB  ILE A  12      -0.717   4.217  -7.569  1.00  1.00           C  
ATOM    211  CG1 ILE A  12       0.320   5.130  -6.905  1.00  1.00           C  
ATOM    212  CG2 ILE A  12      -1.400   3.358  -6.502  1.00  1.00           C  
ATOM    213  CD1 ILE A  12      -0.394   6.204  -6.082  1.00  1.00           C  
ATOM    214  H   ILE A  12       1.895   3.143  -7.695  1.00  1.00           H  
ATOM    215  HA  ILE A  12      -0.740   2.570  -8.932  1.00  1.00           H  
ATOM    216  HB  ILE A  12      -1.459   4.819  -8.073  1.00  1.00           H  
ATOM    217 HG12 ILE A  12       0.952   4.541  -6.256  1.00  1.00           H  
ATOM    218 HG13 ILE A  12       0.925   5.603  -7.662  1.00  1.00           H  
ATOM    219 HG21 ILE A  12      -0.724   2.580  -6.177  1.00  1.00           H  
ATOM    220 HG22 ILE A  12      -2.290   2.910  -6.917  1.00  1.00           H  
ATOM    221 HG23 ILE A  12      -1.670   3.975  -5.659  1.00  1.00           H  
ATOM    222 HD11 ILE A  12      -1.020   6.797  -6.732  1.00  1.00           H  
ATOM    223 HD12 ILE A  12       0.338   6.839  -5.607  1.00  1.00           H  
ATOM    224 HD13 ILE A  12      -1.005   5.731  -5.327  1.00  1.00           H  
ATOM    225  N   LEU A  13       1.118   3.463 -10.720  1.00  1.00           N  
ATOM    226  CA  LEU A  13       1.611   4.140 -11.914  1.00  1.00           C  
ATOM    227  C   LEU A  13       0.444   4.715 -12.714  1.00  1.00           C  
ATOM    228  O   LEU A  13       0.657   5.683 -13.425  1.00  1.00           O  
ATOM    229  CB  LEU A  13       2.404   3.155 -12.788  1.00  1.00           C  
ATOM    230  CG  LEU A  13       3.818   2.941 -12.218  1.00  1.00           C  
ATOM    231  CD1 LEU A  13       4.691   4.196 -12.424  1.00  1.00           C  
ATOM    232  CD2 LEU A  13       3.727   2.614 -10.722  1.00  1.00           C  
ATOM    233  OXT LEU A  13      -0.647   4.179 -12.601  1.00  1.00           O  
ATOM    234  H   LEU A  13       1.277   2.502 -10.610  1.00  1.00           H  
ATOM    235  HA  LEU A  13       2.259   4.948 -11.616  1.00  1.00           H  
ATOM    236  HB2 LEU A  13       1.884   2.208 -12.808  1.00  1.00           H  
ATOM    237  HB3 LEU A  13       2.477   3.540 -13.795  1.00  1.00           H  
ATOM    238  HG  LEU A  13       4.278   2.110 -12.732  1.00  1.00           H  
ATOM    239 HD11 LEU A  13       4.562   4.879 -11.596  1.00  1.00           H  
ATOM    240 HD12 LEU A  13       4.414   4.692 -13.343  1.00  1.00           H  
ATOM    241 HD13 LEU A  13       5.728   3.899 -12.481  1.00  1.00           H  
ATOM    242 HD21 LEU A  13       4.682   2.250 -10.375  1.00  1.00           H  
ATOM    243 HD22 LEU A  13       2.975   1.857 -10.563  1.00  1.00           H  
ATOM    244 HD23 LEU A  13       3.463   3.506 -10.173  1.00  1.00           H  
TER     245      LEU A  13                                                      
ENDMDL                                                                          
MODEL       16                                                                  
ATOM      1  N   GLU A   1      -8.556  -7.230   6.380  1.00  1.00           N  
ATOM      2  CA  GLU A   1      -7.620  -6.671   5.364  1.00  1.00           C  
ATOM      3  C   GLU A   1      -6.243  -7.294   5.565  1.00  1.00           C  
ATOM      4  O   GLU A   1      -5.633  -7.145   6.623  1.00  1.00           O  
ATOM      5  CB  GLU A   1      -7.548  -5.149   5.531  1.00  1.00           C  
ATOM      6  CG  GLU A   1      -6.708  -4.536   4.406  1.00  1.00           C  
ATOM      7  CD  GLU A   1      -7.452  -4.639   3.079  1.00  1.00           C  
ATOM      8  OE1 GLU A   1      -8.604  -5.040   3.097  1.00  1.00           O  
ATOM      9  OE2 GLU A   1      -6.859  -4.313   2.063  1.00  1.00           O  
ATOM     10  H1  GLU A   1      -8.058  -7.336   7.287  1.00  1.00           H  
ATOM     11  H2  GLU A   1      -8.897  -8.160   6.060  1.00  1.00           H  
ATOM     12  H3  GLU A   1      -9.363  -6.587   6.502  1.00  1.00           H  
ATOM     13  HA  GLU A   1      -7.982  -6.909   4.374  1.00  1.00           H  
ATOM     14  HB2 GLU A   1      -8.547  -4.739   5.498  1.00  1.00           H  
ATOM     15  HB3 GLU A   1      -7.095  -4.915   6.484  1.00  1.00           H  
ATOM     16  HG2 GLU A   1      -6.519  -3.496   4.630  1.00  1.00           H  
ATOM     17  HG3 GLU A   1      -5.767  -5.061   4.329  1.00  1.00           H  
ATOM     18  N   LEU A   2      -5.766  -8.000   4.544  1.00  1.00           N  
ATOM     19  CA  LEU A   2      -4.463  -8.653   4.621  1.00  1.00           C  
ATOM     20  C   LEU A   2      -3.352  -7.623   4.804  1.00  1.00           C  
ATOM     21  O   LEU A   2      -2.425  -7.831   5.586  1.00  1.00           O  
ATOM     22  CB  LEU A   2      -4.211  -9.463   3.343  1.00  1.00           C  
ATOM     23  CG  LEU A   2      -5.034 -10.762   3.365  1.00  1.00           C  
ATOM     24  CD1 LEU A   2      -5.002 -11.391   1.967  1.00  1.00           C  
ATOM     25  CD2 LEU A   2      -4.459 -11.760   4.395  1.00  1.00           C  
ATOM     26  H   LEU A   2      -6.300  -8.089   3.728  1.00  1.00           H  
ATOM     27  HA  LEU A   2      -4.458  -9.320   5.467  1.00  1.00           H  
ATOM     28  HB2 LEU A   2      -4.501  -8.873   2.487  1.00  1.00           H  
ATOM     29  HB3 LEU A   2      -3.161  -9.704   3.267  1.00  1.00           H  
ATOM     30  HG  LEU A   2      -6.058 -10.529   3.625  1.00  1.00           H  
ATOM     31 HD11 LEU A   2      -5.489 -12.354   1.994  1.00  1.00           H  
ATOM     32 HD12 LEU A   2      -3.975 -11.515   1.654  1.00  1.00           H  
ATOM     33 HD13 LEU A   2      -5.516 -10.747   1.269  1.00  1.00           H  
ATOM     34 HD21 LEU A   2      -3.385 -11.649   4.460  1.00  1.00           H  
ATOM     35 HD22 LEU A   2      -4.694 -12.772   4.094  1.00  1.00           H  
ATOM     36 HD23 LEU A   2      -4.897 -11.571   5.362  1.00  1.00           H  
ATOM     37  N   TYR A   3      -3.446  -6.514   4.078  1.00  1.00           N  
ATOM     38  CA  TYR A   3      -2.432  -5.468   4.175  1.00  1.00           C  
ATOM     39  C   TYR A   3      -2.619  -4.675   5.464  1.00  1.00           C  
ATOM     40  O   TYR A   3      -3.714  -4.194   5.753  1.00  1.00           O  
ATOM     41  CB  TYR A   3      -2.550  -4.523   2.979  1.00  1.00           C  
ATOM     42  CG  TYR A   3      -2.362  -5.300   1.699  1.00  1.00           C  
ATOM     43  CD1 TYR A   3      -3.473  -5.867   1.063  1.00  1.00           C  
ATOM     44  CD2 TYR A   3      -1.084  -5.450   1.147  1.00  1.00           C  
ATOM     45  CE1 TYR A   3      -3.305  -6.587  -0.125  1.00  1.00           C  
ATOM     46  CE2 TYR A   3      -0.918  -6.170  -0.044  1.00  1.00           C  
ATOM     47  CZ  TYR A   3      -2.029  -6.738  -0.679  1.00  1.00           C  
ATOM     48  OH  TYR A   3      -1.865  -7.447  -1.852  1.00  1.00           O  
ATOM     49  H   TYR A   3      -4.203  -6.398   3.466  1.00  1.00           H  
ATOM     50  HA  TYR A   3      -1.452  -5.920   4.172  1.00  1.00           H  
ATOM     51  HB2 TYR A   3      -3.524  -4.061   2.981  1.00  1.00           H  
ATOM     52  HB3 TYR A   3      -1.789  -3.759   3.049  1.00  1.00           H  
ATOM     53  HD1 TYR A   3      -4.456  -5.752   1.489  1.00  1.00           H  
ATOM     54  HD2 TYR A   3      -0.227  -5.015   1.638  1.00  1.00           H  
ATOM     55  HE1 TYR A   3      -4.163  -7.026  -0.615  1.00  1.00           H  
ATOM     56  HE2 TYR A   3       0.067  -6.288  -0.472  1.00  1.00           H  
ATOM     57  HH  TYR A   3      -1.514  -8.312  -1.629  1.00  1.00           H  
ATOM     58  N   GLU A   4      -1.545  -4.543   6.237  1.00  1.00           N  
ATOM     59  CA  GLU A   4      -1.610  -3.804   7.493  1.00  1.00           C  
ATOM     60  C   GLU A   4      -1.740  -2.306   7.234  1.00  1.00           C  
ATOM     61  O   GLU A   4      -2.672  -1.662   7.718  1.00  1.00           O  
ATOM     62  CB  GLU A   4      -0.349  -4.067   8.327  1.00  1.00           C  
ATOM     63  CG  GLU A   4      -0.324  -5.524   8.821  1.00  1.00           C  
ATOM     64  CD  GLU A   4       0.189  -6.453   7.723  1.00  1.00           C  
ATOM     65  OE1 GLU A   4       0.414  -5.975   6.623  1.00  1.00           O  
ATOM     66  OE2 GLU A   4       0.356  -7.629   8.001  1.00  1.00           O  
ATOM     67  H   GLU A   4      -0.698  -4.947   5.958  1.00  1.00           H  
ATOM     68  HA  GLU A   4      -2.473  -4.136   8.048  1.00  1.00           H  
ATOM     69  HB2 GLU A   4       0.525  -3.878   7.719  1.00  1.00           H  
ATOM     70  HB3 GLU A   4      -0.339  -3.402   9.178  1.00  1.00           H  
ATOM     71  HG2 GLU A   4       0.328  -5.596   9.678  1.00  1.00           H  
ATOM     72  HG3 GLU A   4      -1.320  -5.828   9.107  1.00  1.00           H  
ATOM     73  N   ASN A   5      -0.801  -1.759   6.470  1.00  1.00           N  
ATOM     74  CA  ASN A   5      -0.818  -0.336   6.152  1.00  1.00           C  
ATOM     75  C   ASN A   5       0.038  -0.050   4.922  1.00  1.00           C  
ATOM     76  O   ASN A   5       1.043  -0.721   4.687  1.00  1.00           O  
ATOM     77  CB  ASN A   5      -0.275   0.471   7.335  1.00  1.00           C  
ATOM     78  CG  ASN A   5      -1.211   0.347   8.532  1.00  1.00           C  
ATOM     79  OD1 ASN A   5      -2.414   0.581   8.412  1.00  1.00           O  
ATOM     80  ND2 ASN A   5      -0.725  -0.009   9.691  1.00  1.00           N  
ATOM     81  H   ASN A   5      -0.082  -2.323   6.112  1.00  1.00           H  
ATOM     82  HA  ASN A   5      -1.833  -0.027   5.956  1.00  1.00           H  
ATOM     83  HB2 ASN A   5       0.701   0.097   7.603  1.00  1.00           H  
ATOM     84  HB3 ASN A   5      -0.196   1.511   7.051  1.00  1.00           H  
ATOM     85 HD21 ASN A   5       0.233  -0.194   9.784  1.00  1.00           H  
ATOM     86 HD22 ASN A   5      -1.319  -0.094  10.465  1.00  1.00           H  
ATOM     87  N   LYS A   6      -0.355   0.957   4.149  1.00  1.00           N  
ATOM     88  CA  LYS A   6       0.403   1.324   2.954  1.00  1.00           C  
ATOM     89  C   LYS A   6       1.645   2.120   3.362  1.00  1.00           C  
ATOM     90  O   LYS A   6       1.617   2.838   4.362  1.00  1.00           O  
ATOM     91  CB  LYS A   6      -0.465   2.189   2.012  1.00  1.00           C  
ATOM     92  CG  LYS A   6      -1.502   2.969   2.836  1.00  1.00           C  
ATOM     93  CD  LYS A   6      -1.996   4.183   2.041  1.00  1.00           C  
ATOM     94  CE  LYS A   6      -2.648   3.717   0.737  1.00  1.00           C  
ATOM     95  NZ  LYS A   6      -3.318   4.873   0.078  1.00  1.00           N  
ATOM     96  H   LYS A   6      -1.156   1.468   4.388  1.00  1.00           H  
ATOM     97  HA  LYS A   6       0.696   0.425   2.443  1.00  1.00           H  
ATOM     98  HB2 LYS A   6       0.167   2.888   1.466  1.00  1.00           H  
ATOM     99  HB3 LYS A   6      -0.978   1.550   1.309  1.00  1.00           H  
ATOM    100  HG2 LYS A   6      -2.340   2.324   3.062  1.00  1.00           H  
ATOM    101  HG3 LYS A   6      -1.052   3.308   3.759  1.00  1.00           H  
ATOM    102  HD2 LYS A   6      -2.719   4.729   2.630  1.00  1.00           H  
ATOM    103  HD3 LYS A   6      -1.160   4.826   1.812  1.00  1.00           H  
ATOM    104  HE2 LYS A   6      -1.892   3.317   0.079  1.00  1.00           H  
ATOM    105  HE3 LYS A   6      -3.379   2.952   0.953  1.00  1.00           H  
ATOM    106  HZ1 LYS A   6      -4.282   4.974   0.450  1.00  1.00           H  
ATOM    107  HZ2 LYS A   6      -3.359   4.713  -0.948  1.00  1.00           H  
ATOM    108  HZ3 LYS A   6      -2.777   5.741   0.272  1.00  1.00           H  
ATOM    109  N   PRO A   7       2.711   2.052   2.603  1.00  1.00           N  
ATOM    110  CA  PRO A   7       3.936   2.829   2.906  1.00  1.00           C  
ATOM    111  C   PRO A   7       3.808   4.207   2.277  1.00  1.00           C  
ATOM    112  O   PRO A   7       2.947   4.997   2.669  1.00  1.00           O  
ATOM    113  CB  PRO A   7       5.019   1.998   2.228  1.00  1.00           C  
ATOM    114  CG  PRO A   7       4.355   1.541   0.976  1.00  1.00           C  
ATOM    115  CD  PRO A   7       2.898   1.246   1.372  1.00  1.00           C  
ATOM    116  HA  PRO A   7       4.111   2.893   3.967  1.00  1.00           H  
ATOM    117  HB2 PRO A   7       5.893   2.597   2.016  1.00  1.00           H  
ATOM    118  HB3 PRO A   7       5.280   1.149   2.840  1.00  1.00           H  
ATOM    119  HG2 PRO A   7       4.393   2.330   0.232  1.00  1.00           H  
ATOM    120  HG3 PRO A   7       4.825   0.645   0.602  1.00  1.00           H  
ATOM    121  HD2 PRO A   7       2.217   1.570   0.592  1.00  1.00           H  
ATOM    122  HD3 PRO A   7       2.773   0.196   1.586  1.00  1.00           H  
ATOM    123  N   ARG A   8       4.619   4.480   1.262  1.00  1.00           N  
ATOM    124  CA  ARG A   8       4.526   5.742   0.553  1.00  1.00           C  
ATOM    125  C   ARG A   8       3.457   5.615  -0.519  1.00  1.00           C  
ATOM    126  O   ARG A   8       2.267   5.514  -0.224  1.00  1.00           O  
ATOM    127  CB  ARG A   8       5.873   6.109  -0.076  1.00  1.00           C  
ATOM    128  CG  ARG A   8       6.864   6.501   1.020  1.00  1.00           C  
ATOM    129  CD  ARG A   8       8.226   6.796   0.390  1.00  1.00           C  
ATOM    130  NE  ARG A   8       9.185   7.192   1.415  1.00  1.00           N  
ATOM    131  CZ  ARG A   8      10.473   7.342   1.130  1.00  1.00           C  
ATOM    132  NH1 ARG A   8      10.899   7.133  -0.086  1.00  1.00           N  
ATOM    133  NH2 ARG A   8      11.314   7.696   2.064  1.00  1.00           N  
ATOM    134  H   ARG A   8       5.251   3.799   0.949  1.00  1.00           H  
ATOM    135  HA  ARG A   8       4.229   6.510   1.246  1.00  1.00           H  
ATOM    136  HB2 ARG A   8       6.257   5.259  -0.622  1.00  1.00           H  
ATOM    137  HB3 ARG A   8       5.739   6.941  -0.753  1.00  1.00           H  
ATOM    138  HG2 ARG A   8       6.504   7.383   1.530  1.00  1.00           H  
ATOM    139  HG3 ARG A   8       6.964   5.690   1.725  1.00  1.00           H  
ATOM    140  HD2 ARG A   8       8.587   5.911  -0.111  1.00  1.00           H  
ATOM    141  HD3 ARG A   8       8.121   7.595  -0.330  1.00  1.00           H  
ATOM    142  HE  ARG A   8       8.872   7.351   2.331  1.00  1.00           H  
ATOM    143 HH11 ARG A   8      10.256   6.861  -0.801  1.00  1.00           H  
ATOM    144 HH12 ARG A   8      11.869   7.244  -0.303  1.00  1.00           H  
ATOM    145 HH21 ARG A   8      10.986   7.856   2.997  1.00  1.00           H  
ATOM    146 HH22 ARG A   8      12.283   7.809   1.850  1.00  1.00           H  
ATOM    147  N   ARG A   9       3.906   5.569  -1.767  1.00  1.00           N  
ATOM    148  CA  ARG A   9       3.013   5.396  -2.901  1.00  1.00           C  
ATOM    149  C   ARG A   9       3.002   3.908  -3.267  1.00  1.00           C  
ATOM    150  O   ARG A   9       4.030   3.385  -3.696  1.00  1.00           O  
ATOM    151  CB  ARG A   9       3.530   6.219  -4.086  1.00  1.00           C  
ATOM    152  CG  ARG A   9       3.423   7.730  -3.768  1.00  1.00           C  
ATOM    153  CD  ARG A   9       4.575   8.491  -4.433  1.00  1.00           C  
ATOM    154  NE  ARG A   9       4.275   9.917  -4.487  1.00  1.00           N  
ATOM    155  CZ  ARG A   9       3.429  10.409  -5.388  1.00  1.00           C  
ATOM    156  NH1 ARG A   9       2.839   9.612  -6.236  1.00  1.00           N  
ATOM    157  NH2 ARG A   9       3.192  11.692  -5.423  1.00  1.00           N  
ATOM    158  H   ARG A   9       4.873   5.618  -1.927  1.00  1.00           H  
ATOM    159  HA  ARG A   9       2.026   5.732  -2.637  1.00  1.00           H  
ATOM    160  HB2 ARG A   9       4.562   5.954  -4.273  1.00  1.00           H  
ATOM    161  HB3 ARG A   9       2.941   5.992  -4.963  1.00  1.00           H  
ATOM    162  HG2 ARG A   9       2.484   8.111  -4.143  1.00  1.00           H  
ATOM    163  HG3 ARG A   9       3.468   7.886  -2.698  1.00  1.00           H  
ATOM    164  HD2 ARG A   9       5.477   8.342  -3.858  1.00  1.00           H  
ATOM    165  HD3 ARG A   9       4.725   8.114  -5.435  1.00  1.00           H  
ATOM    166  HE  ARG A   9       4.708  10.526  -3.853  1.00  1.00           H  
ATOM    167 HH11 ARG A   9       3.021   8.630  -6.210  1.00  1.00           H  
ATOM    168 HH12 ARG A   9       2.199   9.983  -6.909  1.00  1.00           H  
ATOM    169 HH21 ARG A   9       3.643  12.302  -4.771  1.00  1.00           H  
ATOM    170 HH22 ARG A   9       2.560  12.066  -6.102  1.00  1.00           H  
ATOM    171  N   PRO A  10       1.912   3.194  -3.088  1.00  1.00           N  
ATOM    172  CA  PRO A  10       1.894   1.737  -3.395  1.00  1.00           C  
ATOM    173  C   PRO A  10       1.927   1.474  -4.903  1.00  1.00           C  
ATOM    174  O   PRO A  10       0.979   0.936  -5.473  1.00  1.00           O  
ATOM    175  CB  PRO A  10       0.588   1.243  -2.755  1.00  1.00           C  
ATOM    176  CG  PRO A  10      -0.314   2.435  -2.752  1.00  1.00           C  
ATOM    177  CD  PRO A  10       0.595   3.663  -2.596  1.00  1.00           C  
ATOM    178  HA  PRO A  10       2.737   1.259  -2.913  1.00  1.00           H  
ATOM    179  HB2 PRO A  10       0.158   0.437  -3.336  1.00  1.00           H  
ATOM    180  HB3 PRO A  10       0.769   0.915  -1.741  1.00  1.00           H  
ATOM    181  HG2 PRO A  10      -0.860   2.489  -3.688  1.00  1.00           H  
ATOM    182  HG3 PRO A  10      -1.006   2.385  -1.923  1.00  1.00           H  
ATOM    183  HD2 PRO A  10       0.224   4.478  -3.202  1.00  1.00           H  
ATOM    184  HD3 PRO A  10       0.666   3.959  -1.560  1.00  1.00           H  
ATOM    185  N   TYR A  11       3.037   1.862  -5.534  1.00  1.00           N  
ATOM    186  CA  TYR A  11       3.219   1.679  -6.976  1.00  1.00           C  
ATOM    187  C   TYR A  11       1.898   1.790  -7.736  1.00  1.00           C  
ATOM    188  O   TYR A  11       1.251   0.784  -8.022  1.00  1.00           O  
ATOM    189  CB  TYR A  11       3.852   0.314  -7.256  1.00  1.00           C  
ATOM    190  CG  TYR A  11       4.013   0.129  -8.747  1.00  1.00           C  
ATOM    191  CD1 TYR A  11       5.074   0.752  -9.418  1.00  1.00           C  
ATOM    192  CD2 TYR A  11       3.100  -0.658  -9.460  1.00  1.00           C  
ATOM    193  CE1 TYR A  11       5.222   0.584 -10.801  1.00  1.00           C  
ATOM    194  CE2 TYR A  11       3.249  -0.825 -10.841  1.00  1.00           C  
ATOM    195  CZ  TYR A  11       4.309  -0.204 -11.512  1.00  1.00           C  
ATOM    196  OH  TYR A  11       4.453  -0.368 -12.874  1.00  1.00           O  
ATOM    197  H   TYR A  11       3.753   2.285  -5.016  1.00  1.00           H  
ATOM    198  HA  TYR A  11       3.888   2.446  -7.336  1.00  1.00           H  
ATOM    199  HB2 TYR A  11       4.820   0.261  -6.779  1.00  1.00           H  
ATOM    200  HB3 TYR A  11       3.214  -0.465  -6.863  1.00  1.00           H  
ATOM    201  HD1 TYR A  11       5.780   1.359  -8.869  1.00  1.00           H  
ATOM    202  HD2 TYR A  11       2.282  -1.136  -8.943  1.00  1.00           H  
ATOM    203  HE1 TYR A  11       6.039   1.064 -11.318  1.00  1.00           H  
ATOM    204  HE2 TYR A  11       2.544  -1.433 -11.390  1.00  1.00           H  
ATOM    205  HH  TYR A  11       4.273  -1.287 -13.085  1.00  1.00           H  
ATOM    206  N   ILE A  12       1.508   3.022  -8.067  1.00  1.00           N  
ATOM    207  CA  ILE A  12       0.265   3.264  -8.807  1.00  1.00           C  
ATOM    208  C   ILE A  12       0.584   3.861 -10.174  1.00  1.00           C  
ATOM    209  O   ILE A  12       1.157   4.946 -10.264  1.00  1.00           O  
ATOM    210  CB  ILE A  12      -0.622   4.234  -8.025  1.00  1.00           C  
ATOM    211  CG1 ILE A  12      -0.957   3.627  -6.660  1.00  1.00           C  
ATOM    212  CG2 ILE A  12      -1.916   4.475  -8.804  1.00  1.00           C  
ATOM    213  CD1 ILE A  12      -1.609   4.691  -5.774  1.00  1.00           C  
ATOM    214  H   ILE A  12       2.070   3.784  -7.817  1.00  1.00           H  
ATOM    215  HA  ILE A  12      -0.269   2.333  -8.944  1.00  1.00           H  
ATOM    216  HB  ILE A  12      -0.102   5.172  -7.889  1.00  1.00           H  
ATOM    217 HG12 ILE A  12      -1.640   2.800  -6.792  1.00  1.00           H  
ATOM    218 HG13 ILE A  12      -0.052   3.276  -6.190  1.00  1.00           H  
ATOM    219 HG21 ILE A  12      -2.335   3.525  -9.106  1.00  1.00           H  
ATOM    220 HG22 ILE A  12      -1.704   5.070  -9.679  1.00  1.00           H  
ATOM    221 HG23 ILE A  12      -2.625   4.996  -8.175  1.00  1.00           H  
ATOM    222 HD11 ILE A  12      -2.440   5.139  -6.298  1.00  1.00           H  
ATOM    223 HD12 ILE A  12      -0.883   5.453  -5.532  1.00  1.00           H  
ATOM    224 HD13 ILE A  12      -1.965   4.231  -4.862  1.00  1.00           H  
ATOM    225  N   LEU A  13       0.209   3.148 -11.234  1.00  1.00           N  
ATOM    226  CA  LEU A  13       0.468   3.623 -12.591  1.00  1.00           C  
ATOM    227  C   LEU A  13      -0.191   2.698 -13.610  1.00  1.00           C  
ATOM    228  O   LEU A  13       0.379   1.654 -13.886  1.00  1.00           O  
ATOM    229  CB  LEU A  13       1.985   3.676 -12.842  1.00  1.00           C  
ATOM    230  CG  LEU A  13       2.303   4.627 -14.005  1.00  1.00           C  
ATOM    231  CD1 LEU A  13       3.822   4.777 -14.124  1.00  1.00           C  
ATOM    232  CD2 LEU A  13       1.733   4.068 -15.322  1.00  1.00           C  
ATOM    233  OXT LEU A  13      -1.252   3.046 -14.101  1.00  1.00           O  
ATOM    234  H   LEU A  13      -0.246   2.291 -11.103  1.00  1.00           H  
ATOM    235  HA  LEU A  13       0.055   4.616 -12.698  1.00  1.00           H  
ATOM    236  HB2 LEU A  13       2.481   4.029 -11.953  1.00  1.00           H  
ATOM    237  HB3 LEU A  13       2.346   2.687 -13.080  1.00  1.00           H  
ATOM    238  HG  LEU A  13       1.865   5.594 -13.804  1.00  1.00           H  
ATOM    239 HD11 LEU A  13       4.061   5.367 -14.996  1.00  1.00           H  
ATOM    240 HD12 LEU A  13       4.273   3.800 -14.218  1.00  1.00           H  
ATOM    241 HD13 LEU A  13       4.206   5.267 -13.242  1.00  1.00           H  
ATOM    242 HD21 LEU A  13       1.819   2.991 -15.331  1.00  1.00           H  
ATOM    243 HD22 LEU A  13       2.279   4.480 -16.160  1.00  1.00           H  
ATOM    244 HD23 LEU A  13       0.692   4.345 -15.408  1.00  1.00           H  
TER     245      LEU A  13                                                      
ENDMDL                                                                          
MODEL       17                                                                  
ATOM      1  N   GLU A   1      -4.470  -6.633   1.737  1.00  1.00           N  
ATOM      2  CA  GLU A   1      -4.507  -7.961   2.411  1.00  1.00           C  
ATOM      3  C   GLU A   1      -3.921  -7.825   3.809  1.00  1.00           C  
ATOM      4  O   GLU A   1      -4.339  -8.512   4.741  1.00  1.00           O  
ATOM      5  CB  GLU A   1      -3.691  -8.964   1.587  1.00  1.00           C  
ATOM      6  CG  GLU A   1      -3.839 -10.370   2.179  1.00  1.00           C  
ATOM      7  CD  GLU A   1      -5.251 -10.892   1.941  1.00  1.00           C  
ATOM      8  OE1 GLU A   1      -5.992 -10.237   1.228  1.00  1.00           O  
ATOM      9  OE2 GLU A   1      -5.570 -11.944   2.473  1.00  1.00           O  
ATOM     10  H1  GLU A   1      -4.854  -5.909   2.377  1.00  1.00           H  
ATOM     11  H2  GLU A   1      -5.042  -6.667   0.868  1.00  1.00           H  
ATOM     12  H3  GLU A   1      -3.487  -6.393   1.497  1.00  1.00           H  
ATOM     13  HA  GLU A   1      -5.526  -8.298   2.481  1.00  1.00           H  
ATOM     14  HB2 GLU A   1      -4.051  -8.966   0.568  1.00  1.00           H  
ATOM     15  HB3 GLU A   1      -2.651  -8.678   1.600  1.00  1.00           H  
ATOM     16  HG2 GLU A   1      -3.129 -11.031   1.703  1.00  1.00           H  
ATOM     17  HG3 GLU A   1      -3.642 -10.340   3.240  1.00  1.00           H  
ATOM     18  N   LEU A   2      -2.948  -6.934   3.945  1.00  1.00           N  
ATOM     19  CA  LEU A   2      -2.302  -6.705   5.230  1.00  1.00           C  
ATOM     20  C   LEU A   2      -3.183  -5.842   6.126  1.00  1.00           C  
ATOM     21  O   LEU A   2      -3.921  -4.981   5.644  1.00  1.00           O  
ATOM     22  CB  LEU A   2      -0.955  -6.019   5.004  1.00  1.00           C  
ATOM     23  CG  LEU A   2      -0.072  -6.903   4.114  1.00  1.00           C  
ATOM     24  CD1 LEU A   2       1.232  -6.159   3.804  1.00  1.00           C  
ATOM     25  CD2 LEU A   2       0.248  -8.230   4.830  1.00  1.00           C  
ATOM     26  H   LEU A   2      -2.657  -6.418   3.164  1.00  1.00           H  
ATOM     27  HA  LEU A   2      -2.136  -7.653   5.716  1.00  1.00           H  
ATOM     28  HB2 LEU A   2      -1.114  -5.066   4.519  1.00  1.00           H  
ATOM     29  HB3 LEU A   2      -0.464  -5.862   5.953  1.00  1.00           H  
ATOM     30  HG  LEU A   2      -0.596  -7.109   3.189  1.00  1.00           H  
ATOM     31 HD11 LEU A   2       1.752  -5.947   4.728  1.00  1.00           H  
ATOM     32 HD12 LEU A   2       1.006  -5.232   3.298  1.00  1.00           H  
ATOM     33 HD13 LEU A   2       1.856  -6.773   3.172  1.00  1.00           H  
ATOM     34 HD21 LEU A   2       0.331  -8.065   5.894  1.00  1.00           H  
ATOM     35 HD22 LEU A   2       1.179  -8.633   4.456  1.00  1.00           H  
ATOM     36 HD23 LEU A   2      -0.544  -8.940   4.638  1.00  1.00           H  
ATOM     37  N   TYR A   3      -3.104  -6.079   7.431  1.00  1.00           N  
ATOM     38  CA  TYR A   3      -3.901  -5.320   8.388  1.00  1.00           C  
ATOM     39  C   TYR A   3      -3.508  -3.846   8.355  1.00  1.00           C  
ATOM     40  O   TYR A   3      -4.365  -2.963   8.406  1.00  1.00           O  
ATOM     41  CB  TYR A   3      -3.693  -5.877   9.796  1.00  1.00           C  
ATOM     42  CG  TYR A   3      -4.063  -7.342   9.814  1.00  1.00           C  
ATOM     43  CD1 TYR A   3      -5.407  -7.728   9.903  1.00  1.00           C  
ATOM     44  CD2 TYR A   3      -3.061  -8.315   9.737  1.00  1.00           C  
ATOM     45  CE1 TYR A   3      -5.745  -9.088   9.911  1.00  1.00           C  
ATOM     46  CE2 TYR A   3      -3.399  -9.672   9.746  1.00  1.00           C  
ATOM     47  CZ  TYR A   3      -4.741 -10.058   9.833  1.00  1.00           C  
ATOM     48  OH  TYR A   3      -5.075 -11.397   9.840  1.00  1.00           O  
ATOM     49  H   TYR A   3      -2.499  -6.778   7.757  1.00  1.00           H  
ATOM     50  HA  TYR A   3      -4.944  -5.410   8.127  1.00  1.00           H  
ATOM     51  HB2 TYR A   3      -2.657  -5.763  10.083  1.00  1.00           H  
ATOM     52  HB3 TYR A   3      -4.322  -5.341  10.493  1.00  1.00           H  
ATOM     53  HD1 TYR A   3      -6.181  -6.977   9.964  1.00  1.00           H  
ATOM     54  HD2 TYR A   3      -2.025  -8.017   9.670  1.00  1.00           H  
ATOM     55  HE1 TYR A   3      -6.781  -9.386   9.979  1.00  1.00           H  
ATOM     56  HE2 TYR A   3      -2.624 -10.423   9.686  1.00  1.00           H  
ATOM     57  HH  TYR A   3      -4.899 -11.750   8.964  1.00  1.00           H  
ATOM     58  N   GLU A   4      -2.207  -3.590   8.271  1.00  1.00           N  
ATOM     59  CA  GLU A   4      -1.707  -2.220   8.232  1.00  1.00           C  
ATOM     60  C   GLU A   4      -2.170  -1.519   6.960  1.00  1.00           C  
ATOM     61  O   GLU A   4      -2.333  -2.147   5.914  1.00  1.00           O  
ATOM     62  CB  GLU A   4      -0.174  -2.209   8.291  1.00  1.00           C  
ATOM     63  CG  GLU A   4       0.317  -2.693   9.667  1.00  1.00           C  
ATOM     64  CD  GLU A   4       0.335  -4.218   9.723  1.00  1.00           C  
ATOM     65  OE1 GLU A   4      -0.104  -4.835   8.768  1.00  1.00           O  
ATOM     66  OE2 GLU A   4       0.795  -4.747  10.721  1.00  1.00           O  
ATOM     67  H   GLU A   4      -1.573  -4.335   8.232  1.00  1.00           H  
ATOM     68  HA  GLU A   4      -2.095  -1.684   9.083  1.00  1.00           H  
ATOM     69  HB2 GLU A   4       0.217  -2.858   7.520  1.00  1.00           H  
ATOM     70  HB3 GLU A   4       0.181  -1.203   8.121  1.00  1.00           H  
ATOM     71  HG2 GLU A   4       1.317  -2.321   9.837  1.00  1.00           H  
ATOM     72  HG3 GLU A   4      -0.336  -2.315  10.441  1.00  1.00           H  
ATOM     73  N   ASN A   5      -2.381  -0.210   7.057  1.00  1.00           N  
ATOM     74  CA  ASN A   5      -2.826   0.569   5.907  1.00  1.00           C  
ATOM     75  C   ASN A   5      -1.790   0.500   4.789  1.00  1.00           C  
ATOM     76  O   ASN A   5      -0.740  -0.123   4.944  1.00  1.00           O  
ATOM     77  CB  ASN A   5      -3.043   2.028   6.316  1.00  1.00           C  
ATOM     78  CG  ASN A   5      -4.204   2.137   7.300  1.00  1.00           C  
ATOM     79  OD1 ASN A   5      -4.284   3.102   8.060  1.00  1.00           O  
ATOM     80  ND2 ASN A   5      -5.113   1.200   7.336  1.00  1.00           N  
ATOM     81  H   ASN A   5      -2.237   0.239   7.916  1.00  1.00           H  
ATOM     82  HA  ASN A   5      -3.757   0.164   5.544  1.00  1.00           H  
ATOM     83  HB2 ASN A   5      -2.142   2.404   6.781  1.00  1.00           H  
ATOM     84  HB3 ASN A   5      -3.263   2.617   5.438  1.00  1.00           H  
ATOM     85 HD21 ASN A   5      -5.050   0.431   6.735  1.00  1.00           H  
ATOM     86 HD22 ASN A   5      -5.863   1.270   7.964  1.00  1.00           H  
ATOM     87  N   LYS A   6      -2.088   1.140   3.663  1.00  1.00           N  
ATOM     88  CA  LYS A   6      -1.163   1.131   2.536  1.00  1.00           C  
ATOM     89  C   LYS A   6       0.207   1.645   2.972  1.00  1.00           C  
ATOM     90  O   LYS A   6       0.293   2.479   3.876  1.00  1.00           O  
ATOM     91  CB  LYS A   6      -1.685   2.028   1.410  1.00  1.00           C  
ATOM     92  CG  LYS A   6      -3.167   1.741   1.170  1.00  1.00           C  
ATOM     93  CD  LYS A   6      -3.640   2.489  -0.077  1.00  1.00           C  
ATOM     94  CE  LYS A   6      -5.169   2.480  -0.128  1.00  1.00           C  
ATOM     95  NZ  LYS A   6      -5.656   1.072  -0.135  1.00  1.00           N  
ATOM     96  H   LYS A   6      -2.939   1.621   3.589  1.00  1.00           H  
ATOM     97  HA  LYS A   6      -1.078   0.124   2.170  1.00  1.00           H  
ATOM     98  HB2 LYS A   6      -1.554   3.067   1.689  1.00  1.00           H  
ATOM     99  HB3 LYS A   6      -1.127   1.830   0.506  1.00  1.00           H  
ATOM    100  HG2 LYS A   6      -3.309   0.680   1.029  1.00  1.00           H  
ATOM    101  HG3 LYS A   6      -3.741   2.071   2.024  1.00  1.00           H  
ATOM    102  HD2 LYS A   6      -3.284   3.508  -0.042  1.00  1.00           H  
ATOM    103  HD3 LYS A   6      -3.251   2.001  -0.959  1.00  1.00           H  
ATOM    104  HE2 LYS A   6      -5.560   2.992   0.738  1.00  1.00           H  
ATOM    105  HE3 LYS A   6      -5.503   2.983  -1.025  1.00  1.00           H  
ATOM    106  HZ1 LYS A   6      -6.693   1.063  -0.205  1.00  1.00           H  
ATOM    107  HZ2 LYS A   6      -5.367   0.601   0.745  1.00  1.00           H  
ATOM    108  HZ3 LYS A   6      -5.246   0.569  -0.949  1.00  1.00           H  
ATOM    109  N   PRO A   7       1.275   1.213   2.344  1.00  1.00           N  
ATOM    110  CA  PRO A   7       2.633   1.696   2.681  1.00  1.00           C  
ATOM    111  C   PRO A   7       2.926   2.919   1.829  1.00  1.00           C  
ATOM    112  O   PRO A   7       2.224   3.924   1.922  1.00  1.00           O  
ATOM    113  CB  PRO A   7       3.496   0.508   2.283  1.00  1.00           C  
ATOM    114  CG  PRO A   7       2.855   0.041   1.023  1.00  1.00           C  
ATOM    115  CD  PRO A   7       1.340   0.228   1.238  1.00  1.00           C  
ATOM    116  HA  PRO A   7       2.730   1.908   3.733  1.00  1.00           H  
ATOM    117  HB2 PRO A   7       4.522   0.811   2.117  1.00  1.00           H  
ATOM    118  HB3 PRO A   7       3.444  -0.265   3.032  1.00  1.00           H  
ATOM    119  HG2 PRO A   7       3.197   0.650   0.190  1.00  1.00           H  
ATOM    120  HG3 PRO A   7       3.078  -1.000   0.845  1.00  1.00           H  
ATOM    121  HD2 PRO A   7       0.874   0.622   0.341  1.00  1.00           H  
ATOM    122  HD3 PRO A   7       0.887  -0.706   1.532  1.00  1.00           H  
ATOM    123  N   ARG A   8       3.912   2.816   0.946  1.00  1.00           N  
ATOM    124  CA  ARG A   8       4.199   3.909   0.038  1.00  1.00           C  
ATOM    125  C   ARG A   8       3.290   3.764  -1.167  1.00  1.00           C  
ATOM    126  O   ARG A   8       2.265   3.088  -1.091  1.00  1.00           O  
ATOM    127  CB  ARG A   8       5.671   3.899  -0.388  1.00  1.00           C  
ATOM    128  CG  ARG A   8       6.026   2.556  -1.036  1.00  1.00           C  
ATOM    129  CD  ARG A   8       7.457   2.617  -1.572  1.00  1.00           C  
ATOM    130  NE  ARG A   8       8.407   2.741  -0.473  1.00  1.00           N  
ATOM    131  CZ  ARG A   8       9.703   2.924  -0.705  1.00  1.00           C  
ATOM    132  NH1 ARG A   8      10.138   3.016  -1.932  1.00  1.00           N  
ATOM    133  NH2 ARG A   8      10.539   3.014   0.293  1.00  1.00           N  
ATOM    134  H   ARG A   8       4.405   1.976   0.856  1.00  1.00           H  
ATOM    135  HA  ARG A   8       3.973   4.842   0.529  1.00  1.00           H  
ATOM    136  HB2 ARG A   8       5.845   4.695  -1.097  1.00  1.00           H  
ATOM    137  HB3 ARG A   8       6.295   4.050   0.480  1.00  1.00           H  
ATOM    138  HG2 ARG A   8       5.951   1.768  -0.299  1.00  1.00           H  
ATOM    139  HG3 ARG A   8       5.348   2.353  -1.851  1.00  1.00           H  
ATOM    140  HD2 ARG A   8       7.671   1.715  -2.126  1.00  1.00           H  
ATOM    141  HD3 ARG A   8       7.553   3.469  -2.230  1.00  1.00           H  
ATOM    142  HE  ARG A   8       8.086   2.681   0.450  1.00  1.00           H  
ATOM    143 HH11 ARG A   8       9.496   2.949  -2.696  1.00  1.00           H  
ATOM    144 HH12 ARG A   8      11.113   3.155  -2.108  1.00  1.00           H  
ATOM    145 HH21 ARG A   8      10.206   2.948   1.233  1.00  1.00           H  
ATOM    146 HH22 ARG A   8      11.514   3.148   0.117  1.00  1.00           H  
ATOM    147  N   ARG A   9       3.671   4.353  -2.286  1.00  1.00           N  
ATOM    148  CA  ARG A   9       2.864   4.208  -3.482  1.00  1.00           C  
ATOM    149  C   ARG A   9       2.947   2.740  -3.923  1.00  1.00           C  
ATOM    150  O   ARG A   9       4.034   2.261  -4.245  1.00  1.00           O  
ATOM    151  CB  ARG A   9       3.386   5.135  -4.589  1.00  1.00           C  
ATOM    152  CG  ARG A   9       4.916   5.202  -4.528  1.00  1.00           C  
ATOM    153  CD  ARG A   9       5.457   5.850  -5.804  1.00  1.00           C  
ATOM    154  NE  ARG A   9       5.090   7.262  -5.848  1.00  1.00           N  
ATOM    155  CZ  ARG A   9       5.777   8.173  -5.165  1.00  1.00           C  
ATOM    156  NH1 ARG A   9       6.793   7.810  -4.433  1.00  1.00           N  
ATOM    157  NH2 ARG A   9       5.433   9.430  -5.228  1.00  1.00           N  
ATOM    158  H   ARG A   9       4.510   4.858  -2.315  1.00  1.00           H  
ATOM    159  HA  ARG A   9       1.847   4.471  -3.243  1.00  1.00           H  
ATOM    160  HB2 ARG A   9       3.077   4.758  -5.553  1.00  1.00           H  
ATOM    161  HB3 ARG A   9       2.981   6.126  -4.446  1.00  1.00           H  
ATOM    162  HG2 ARG A   9       5.216   5.789  -3.673  1.00  1.00           H  
ATOM    163  HG3 ARG A   9       5.318   4.205  -4.438  1.00  1.00           H  
ATOM    164  HD2 ARG A   9       6.532   5.763  -5.820  1.00  1.00           H  
ATOM    165  HD3 ARG A   9       5.046   5.345  -6.666  1.00  1.00           H  
ATOM    166  HE  ARG A   9       4.325   7.544  -6.393  1.00  1.00           H  
ATOM    167 HH11 ARG A   9       7.057   6.845  -4.385  1.00  1.00           H  
ATOM    168 HH12 ARG A   9       7.311   8.495  -3.921  1.00  1.00           H  
ATOM    169 HH21 ARG A   9       4.654   9.709  -5.789  1.00  1.00           H  
ATOM    170 HH22 ARG A   9       5.950  10.115  -4.713  1.00  1.00           H  
ATOM    171  N   PRO A  10       1.864   1.992  -3.906  1.00  1.00           N  
ATOM    172  CA  PRO A  10       1.922   0.552  -4.277  1.00  1.00           C  
ATOM    173  C   PRO A  10       2.112   0.336  -5.780  1.00  1.00           C  
ATOM    174  O   PRO A  10       3.230   0.111  -6.245  1.00  1.00           O  
ATOM    175  CB  PRO A  10       0.576  -0.009  -3.792  1.00  1.00           C  
ATOM    176  CG  PRO A  10      -0.364   1.159  -3.793  1.00  1.00           C  
ATOM    177  CD  PRO A  10       0.490   2.415  -3.559  1.00  1.00           C  
ATOM    178  HA  PRO A  10       2.726   0.075  -3.731  1.00  1.00           H  
ATOM    179  HB2 PRO A  10       0.224  -0.784  -4.464  1.00  1.00           H  
ATOM    180  HB3 PRO A  10       0.674  -0.404  -2.790  1.00  1.00           H  
ATOM    181  HG2 PRO A  10      -0.872   1.224  -4.750  1.00  1.00           H  
ATOM    182  HG3 PRO A  10      -1.090   1.057  -2.999  1.00  1.00           H  
ATOM    183  HD2 PRO A  10       0.162   3.218  -4.207  1.00  1.00           H  
ATOM    184  HD3 PRO A  10       0.445   2.720  -2.525  1.00  1.00           H  
ATOM    185  N   TYR A  11       1.012   0.390  -6.530  1.00  1.00           N  
ATOM    186  CA  TYR A  11       1.061   0.183  -7.980  1.00  1.00           C  
ATOM    187  C   TYR A  11       0.852   1.496  -8.728  1.00  1.00           C  
ATOM    188  O   TYR A  11       0.707   1.505  -9.951  1.00  1.00           O  
ATOM    189  CB  TYR A  11      -0.020  -0.816  -8.395  1.00  1.00           C  
ATOM    190  CG  TYR A  11       0.203  -2.122  -7.668  1.00  1.00           C  
ATOM    191  CD1 TYR A  11       1.248  -2.970  -8.058  1.00  1.00           C  
ATOM    192  CD2 TYR A  11      -0.629  -2.484  -6.601  1.00  1.00           C  
ATOM    193  CE1 TYR A  11       1.458  -4.178  -7.379  1.00  1.00           C  
ATOM    194  CE2 TYR A  11      -0.418  -3.690  -5.923  1.00  1.00           C  
ATOM    195  CZ  TYR A  11       0.626  -4.537  -6.313  1.00  1.00           C  
ATOM    196  OH  TYR A  11       0.834  -5.727  -5.646  1.00  1.00           O  
ATOM    197  H   TYR A  11       0.149   0.561  -6.101  1.00  1.00           H  
ATOM    198  HA  TYR A  11       2.026  -0.222  -8.256  1.00  1.00           H  
ATOM    199  HB2 TYR A  11      -0.994  -0.420  -8.142  1.00  1.00           H  
ATOM    200  HB3 TYR A  11       0.034  -0.984  -9.461  1.00  1.00           H  
ATOM    201  HD1 TYR A  11       1.890  -2.693  -8.880  1.00  1.00           H  
ATOM    202  HD2 TYR A  11      -1.436  -1.830  -6.301  1.00  1.00           H  
ATOM    203  HE1 TYR A  11       2.264  -4.832  -7.679  1.00  1.00           H  
ATOM    204  HE2 TYR A  11      -1.060  -3.967  -5.101  1.00  1.00           H  
ATOM    205  HH  TYR A  11       0.033  -5.940  -5.162  1.00  1.00           H  
ATOM    206  N   ILE A  12       0.836   2.605  -7.992  1.00  1.00           N  
ATOM    207  CA  ILE A  12       0.644   3.914  -8.611  1.00  1.00           C  
ATOM    208  C   ILE A  12       1.969   4.450  -9.141  1.00  1.00           C  
ATOM    209  O   ILE A  12       2.945   4.571  -8.399  1.00  1.00           O  
ATOM    210  CB  ILE A  12       0.062   4.893  -7.587  1.00  1.00           C  
ATOM    211  CG1 ILE A  12      -1.338   4.426  -7.179  1.00  1.00           C  
ATOM    212  CG2 ILE A  12      -0.027   6.290  -8.206  1.00  1.00           C  
ATOM    213  CD1 ILE A  12      -1.805   5.216  -5.955  1.00  1.00           C  
ATOM    214  H   ILE A  12       0.956   2.543  -7.022  1.00  1.00           H  
ATOM    215  HA  ILE A  12      -0.051   3.819  -9.434  1.00  1.00           H  
ATOM    216  HB  ILE A  12       0.702   4.925  -6.717  1.00  1.00           H  
ATOM    217 HG12 ILE A  12      -2.024   4.589  -7.998  1.00  1.00           H  
ATOM    218 HG13 ILE A  12      -1.310   3.374  -6.937  1.00  1.00           H  
ATOM    219 HG21 ILE A  12       0.965   6.710  -8.289  1.00  1.00           H  
ATOM    220 HG22 ILE A  12      -0.635   6.925  -7.578  1.00  1.00           H  
ATOM    221 HG23 ILE A  12      -0.473   6.221  -9.187  1.00  1.00           H  
ATOM    222 HD11 ILE A  12      -1.184   4.967  -5.108  1.00  1.00           H  
ATOM    223 HD12 ILE A  12      -2.832   4.965  -5.735  1.00  1.00           H  
ATOM    224 HD13 ILE A  12      -1.729   6.274  -6.159  1.00  1.00           H  
ATOM    225  N   LEU A  13       1.997   4.764 -10.435  1.00  1.00           N  
ATOM    226  CA  LEU A  13       3.205   5.284 -11.074  1.00  1.00           C  
ATOM    227  C   LEU A  13       3.216   6.810 -11.048  1.00  1.00           C  
ATOM    228  O   LEU A  13       2.179   7.395 -11.313  1.00  1.00           O  
ATOM    229  CB  LEU A  13       3.275   4.786 -12.525  1.00  1.00           C  
ATOM    230  CG  LEU A  13       2.007   5.226 -13.314  1.00  1.00           C  
ATOM    231  CD1 LEU A  13       2.314   6.460 -14.175  1.00  1.00           C  
ATOM    232  CD2 LEU A  13       1.542   4.090 -14.237  1.00  1.00           C  
ATOM    233  OXT LEU A  13       4.261   7.370 -10.759  1.00  1.00           O  
ATOM    234  H   LEU A  13       1.187   4.642 -10.974  1.00  1.00           H  
ATOM    235  HA  LEU A  13       4.074   4.921 -10.543  1.00  1.00           H  
ATOM    236  HB2 LEU A  13       4.162   5.190 -12.996  1.00  1.00           H  
ATOM    237  HB3 LEU A  13       3.342   3.707 -12.517  1.00  1.00           H  
ATOM    238  HG  LEU A  13       1.210   5.469 -12.624  1.00  1.00           H  
ATOM    239 HD11 LEU A  13       2.915   6.167 -15.023  1.00  1.00           H  
ATOM    240 HD12 LEU A  13       2.851   7.188 -13.588  1.00  1.00           H  
ATOM    241 HD13 LEU A  13       1.386   6.893 -14.525  1.00  1.00           H  
ATOM    242 HD21 LEU A  13       1.295   3.223 -13.642  1.00  1.00           H  
ATOM    243 HD22 LEU A  13       2.333   3.840 -14.928  1.00  1.00           H  
ATOM    244 HD23 LEU A  13       0.670   4.406 -14.789  1.00  1.00           H  
TER     245      LEU A  13                                                      
ENDMDL                                                                          
MODEL       18                                                                  
ATOM      1  N   GLU A   1      -6.728 -11.356   9.322  1.00  1.00           N  
ATOM      2  CA  GLU A   1      -5.454 -10.598   9.475  1.00  1.00           C  
ATOM      3  C   GLU A   1      -5.667  -9.149   9.048  1.00  1.00           C  
ATOM      4  O   GLU A   1      -6.695  -8.809   8.462  1.00  1.00           O  
ATOM      5  CB  GLU A   1      -4.370 -11.250   8.610  1.00  1.00           C  
ATOM      6  CG  GLU A   1      -4.799 -11.233   7.141  1.00  1.00           C  
ATOM      7  CD  GLU A   1      -3.749 -11.935   6.285  1.00  1.00           C  
ATOM      8  OE1 GLU A   1      -2.583 -11.861   6.635  1.00  1.00           O  
ATOM      9  OE2 GLU A   1      -4.128 -12.537   5.293  1.00  1.00           O  
ATOM     10  H1  GLU A   1      -6.531 -12.283   8.897  1.00  1.00           H  
ATOM     11  H2  GLU A   1      -7.375 -10.822   8.706  1.00  1.00           H  
ATOM     12  H3  GLU A   1      -7.166 -11.489  10.254  1.00  1.00           H  
ATOM     13  HA  GLU A   1      -5.147 -10.622  10.510  1.00  1.00           H  
ATOM     14  HB2 GLU A   1      -3.446 -10.702   8.721  1.00  1.00           H  
ATOM     15  HB3 GLU A   1      -4.223 -12.272   8.927  1.00  1.00           H  
ATOM     16  HG2 GLU A   1      -5.745 -11.745   7.037  1.00  1.00           H  
ATOM     17  HG3 GLU A   1      -4.905 -10.212   6.807  1.00  1.00           H  
ATOM     18  N   LEU A   2      -4.689  -8.300   9.345  1.00  1.00           N  
ATOM     19  CA  LEU A   2      -4.779  -6.890   8.988  1.00  1.00           C  
ATOM     20  C   LEU A   2      -4.574  -6.710   7.488  1.00  1.00           C  
ATOM     21  O   LEU A   2      -3.785  -7.425   6.869  1.00  1.00           O  
ATOM     22  CB  LEU A   2      -3.717  -6.091   9.746  1.00  1.00           C  
ATOM     23  CG  LEU A   2      -3.862  -6.324  11.255  1.00  1.00           C  
ATOM     24  CD1 LEU A   2      -2.748  -5.570  11.989  1.00  1.00           C  
ATOM     25  CD2 LEU A   2      -5.231  -5.818  11.741  1.00  1.00           C  
ATOM     26  H   LEU A   2      -3.892  -8.628   9.814  1.00  1.00           H  
ATOM     27  HA  LEU A   2      -5.757  -6.518   9.253  1.00  1.00           H  
ATOM     28  HB2 LEU A   2      -2.736  -6.407   9.427  1.00  1.00           H  
ATOM     29  HB3 LEU A   2      -3.840  -5.039   9.536  1.00  1.00           H  
ATOM     30  HG  LEU A   2      -3.772  -7.381  11.463  1.00  1.00           H  
ATOM     31 HD11 LEU A   2      -1.796  -5.799  11.531  1.00  1.00           H  
ATOM     32 HD12 LEU A   2      -2.731  -5.872  13.025  1.00  1.00           H  
ATOM     33 HD13 LEU A   2      -2.930  -4.507  11.926  1.00  1.00           H  
ATOM     34 HD21 LEU A   2      -5.189  -5.613  12.801  1.00  1.00           H  
ATOM     35 HD22 LEU A   2      -5.980  -6.574  11.555  1.00  1.00           H  
ATOM     36 HD23 LEU A   2      -5.495  -4.913  11.211  1.00  1.00           H  
ATOM     37  N   TYR A   3      -5.288  -5.751   6.906  1.00  1.00           N  
ATOM     38  CA  TYR A   3      -5.171  -5.488   5.474  1.00  1.00           C  
ATOM     39  C   TYR A   3      -3.936  -4.639   5.188  1.00  1.00           C  
ATOM     40  O   TYR A   3      -3.639  -3.693   5.917  1.00  1.00           O  
ATOM     41  CB  TYR A   3      -6.423  -4.766   4.970  1.00  1.00           C  
ATOM     42  CG  TYR A   3      -7.616  -5.682   5.099  1.00  1.00           C  
ATOM     43  CD1 TYR A   3      -8.344  -5.722   6.294  1.00  1.00           C  
ATOM     44  CD2 TYR A   3      -7.994  -6.493   4.023  1.00  1.00           C  
ATOM     45  CE1 TYR A   3      -9.449  -6.572   6.413  1.00  1.00           C  
ATOM     46  CE2 TYR A   3      -9.099  -7.343   4.141  1.00  1.00           C  
ATOM     47  CZ  TYR A   3      -9.827  -7.382   5.336  1.00  1.00           C  
ATOM     48  OH  TYR A   3     -10.917  -8.222   5.453  1.00  1.00           O  
ATOM     49  H   TYR A   3      -5.902  -5.211   7.446  1.00  1.00           H  
ATOM     50  HA  TYR A   3      -5.078  -6.429   4.951  1.00  1.00           H  
ATOM     51  HB2 TYR A   3      -6.587  -3.875   5.559  1.00  1.00           H  
ATOM     52  HB3 TYR A   3      -6.288  -4.493   3.934  1.00  1.00           H  
ATOM     53  HD1 TYR A   3      -8.051  -5.096   7.124  1.00  1.00           H  
ATOM     54  HD2 TYR A   3      -7.433  -6.461   3.099  1.00  1.00           H  
ATOM     55  HE1 TYR A   3     -10.011  -6.603   7.336  1.00  1.00           H  
ATOM     56  HE2 TYR A   3      -9.391  -7.969   3.309  1.00  1.00           H  
ATOM     57  HH  TYR A   3     -11.197  -8.469   4.569  1.00  1.00           H  
ATOM     58  N   GLU A   4      -3.216  -4.992   4.128  1.00  1.00           N  
ATOM     59  CA  GLU A   4      -2.010  -4.259   3.760  1.00  1.00           C  
ATOM     60  C   GLU A   4      -2.359  -2.893   3.178  1.00  1.00           C  
ATOM     61  O   GLU A   4      -3.113  -2.791   2.210  1.00  1.00           O  
ATOM     62  CB  GLU A   4      -1.204  -5.065   2.735  1.00  1.00           C  
ATOM     63  CG  GLU A   4       0.113  -4.345   2.429  1.00  1.00           C  
ATOM     64  CD  GLU A   4       0.932  -5.161   1.436  1.00  1.00           C  
ATOM     65  OE1 GLU A   4       0.367  -5.595   0.445  1.00  1.00           O  
ATOM     66  OE2 GLU A   4       2.114  -5.339   1.679  1.00  1.00           O  
ATOM     67  H   GLU A   4      -3.498  -5.759   3.587  1.00  1.00           H  
ATOM     68  HA  GLU A   4      -1.404  -4.118   4.643  1.00  1.00           H  
ATOM     69  HB2 GLU A   4      -0.994  -6.046   3.136  1.00  1.00           H  
ATOM     70  HB3 GLU A   4      -1.777  -5.163   1.825  1.00  1.00           H  
ATOM     71  HG2 GLU A   4      -0.096  -3.375   2.007  1.00  1.00           H  
ATOM     72  HG3 GLU A   4       0.677  -4.225   3.343  1.00  1.00           H  
ATOM     73  N   ASN A   5      -1.793  -1.845   3.774  1.00  1.00           N  
ATOM     74  CA  ASN A   5      -2.028  -0.473   3.317  1.00  1.00           C  
ATOM     75  C   ASN A   5      -0.846  -0.001   2.476  1.00  1.00           C  
ATOM     76  O   ASN A   5       0.283  -0.446   2.679  1.00  1.00           O  
ATOM     77  CB  ASN A   5      -2.198   0.454   4.521  1.00  1.00           C  
ATOM     78  CG  ASN A   5      -3.512   0.154   5.232  1.00  1.00           C  
ATOM     79  OD1 ASN A   5      -4.400  -0.477   4.659  1.00  1.00           O  
ATOM     80  ND2 ASN A   5      -3.692   0.573   6.455  1.00  1.00           N  
ATOM     81  H   ASN A   5      -1.197  -1.996   4.536  1.00  1.00           H  
ATOM     82  HA  ASN A   5      -2.927  -0.438   2.718  1.00  1.00           H  
ATOM     83  HB2 ASN A   5      -1.376   0.304   5.207  1.00  1.00           H  
ATOM     84  HB3 ASN A   5      -2.200   1.481   4.186  1.00  1.00           H  
ATOM     85 HD21 ASN A   5      -2.985   1.079   6.909  1.00  1.00           H  
ATOM     86 HD22 ASN A   5      -4.533   0.383   6.921  1.00  1.00           H  
ATOM     87  N   LYS A   6      -1.104   0.896   1.529  1.00  1.00           N  
ATOM     88  CA  LYS A   6      -0.034   1.400   0.671  1.00  1.00           C  
ATOM     89  C   LYS A   6       1.179   1.790   1.517  1.00  1.00           C  
ATOM     90  O   LYS A   6       1.020   2.205   2.665  1.00  1.00           O  
ATOM     91  CB  LYS A   6      -0.502   2.640  -0.105  1.00  1.00           C  
ATOM     92  CG  LYS A   6      -1.921   2.421  -0.638  1.00  1.00           C  
ATOM     93  CD  LYS A   6      -1.988   1.101  -1.409  1.00  1.00           C  
ATOM     94  CE  LYS A   6      -3.277   1.057  -2.231  1.00  1.00           C  
ATOM     95  NZ  LYS A   6      -3.425  -0.288  -2.858  1.00  1.00           N  
ATOM     96  H   LYS A   6      -2.020   1.218   1.402  1.00  1.00           H  
ATOM     97  HA  LYS A   6       0.238   0.630  -0.027  1.00  1.00           H  
ATOM     98  HB2 LYS A   6      -0.492   3.502   0.550  1.00  1.00           H  
ATOM     99  HB3 LYS A   6       0.168   2.817  -0.933  1.00  1.00           H  
ATOM    100  HG2 LYS A   6      -2.616   2.393   0.188  1.00  1.00           H  
ATOM    101  HG3 LYS A   6      -2.183   3.234  -1.300  1.00  1.00           H  
ATOM    102  HD2 LYS A   6      -1.136   1.025  -2.068  1.00  1.00           H  
ATOM    103  HD3 LYS A   6      -1.980   0.275  -0.712  1.00  1.00           H  
ATOM    104  HE2 LYS A   6      -4.121   1.249  -1.587  1.00  1.00           H  
ATOM    105  HE3 LYS A   6      -3.237   1.811  -3.003  1.00  1.00           H  
ATOM    106  HZ1 LYS A   6      -4.210  -0.797  -2.405  1.00  1.00           H  
ATOM    107  HZ2 LYS A   6      -2.547  -0.828  -2.734  1.00  1.00           H  
ATOM    108  HZ3 LYS A   6      -3.625  -0.176  -3.874  1.00  1.00           H  
ATOM    109  N   PRO A   7       2.373   1.707   0.984  1.00  1.00           N  
ATOM    110  CA  PRO A   7       3.591   2.106   1.727  1.00  1.00           C  
ATOM    111  C   PRO A   7       3.811   3.601   1.553  1.00  1.00           C  
ATOM    112  O   PRO A   7       3.022   4.412   2.036  1.00  1.00           O  
ATOM    113  CB  PRO A   7       4.676   1.290   1.033  1.00  1.00           C  
ATOM    114  CG  PRO A   7       4.260   1.325  -0.397  1.00  1.00           C  
ATOM    115  CD  PRO A   7       2.724   1.236  -0.378  1.00  1.00           C  
ATOM    116  HA  PRO A   7       3.520   1.837   2.769  1.00  1.00           H  
ATOM    117  HB2 PRO A   7       5.648   1.742   1.171  1.00  1.00           H  
ATOM    118  HB3 PRO A   7       4.674   0.274   1.394  1.00  1.00           H  
ATOM    119  HG2 PRO A   7       4.579   2.257  -0.851  1.00  1.00           H  
ATOM    120  HG3 PRO A   7       4.672   0.485  -0.934  1.00  1.00           H  
ATOM    121  HD2 PRO A   7       2.297   1.885  -1.133  1.00  1.00           H  
ATOM    122  HD3 PRO A   7       2.406   0.215  -0.518  1.00  1.00           H  
ATOM    123  N   ARG A   8       4.844   3.963   0.801  1.00  1.00           N  
ATOM    124  CA  ARG A   8       5.100   5.362   0.508  1.00  1.00           C  
ATOM    125  C   ARG A   8       4.267   5.758  -0.692  1.00  1.00           C  
ATOM    126  O   ARG A   8       3.095   6.115  -0.568  1.00  1.00           O  
ATOM    127  CB  ARG A   8       6.583   5.591   0.209  1.00  1.00           C  
ATOM    128  CG  ARG A   8       7.403   5.426   1.489  1.00  1.00           C  
ATOM    129  CD  ARG A   8       8.886   5.600   1.159  1.00  1.00           C  
ATOM    130  NE  ARG A   8       9.358   4.470   0.367  1.00  1.00           N  
ATOM    131  CZ  ARG A   8      10.616   4.405  -0.056  1.00  1.00           C  
ATOM    132  NH1 ARG A   8      11.456   5.359   0.238  1.00  1.00           N  
ATOM    133  NH2 ARG A   8      11.013   3.383  -0.767  1.00  1.00           N  
ATOM    134  H   ARG A   8       5.402   3.276   0.386  1.00  1.00           H  
ATOM    135  HA  ARG A   8       4.803   5.959   1.351  1.00  1.00           H  
ATOM    136  HB2 ARG A   8       6.916   4.871  -0.525  1.00  1.00           H  
ATOM    137  HB3 ARG A   8       6.721   6.590  -0.178  1.00  1.00           H  
ATOM    138  HG2 ARG A   8       7.101   6.173   2.208  1.00  1.00           H  
ATOM    139  HG3 ARG A   8       7.239   4.442   1.898  1.00  1.00           H  
ATOM    140  HD2 ARG A   8       9.020   6.510   0.593  1.00  1.00           H  
ATOM    141  HD3 ARG A   8       9.454   5.662   2.076  1.00  1.00           H  
ATOM    142  HE  ARG A   8       8.736   3.746   0.144  1.00  1.00           H  
ATOM    143 HH11 ARG A   8      11.153   6.141   0.782  1.00  1.00           H  
ATOM    144 HH12 ARG A   8      12.402   5.310  -0.085  1.00  1.00           H  
ATOM    145 HH21 ARG A   8      10.369   2.651  -0.990  1.00  1.00           H  
ATOM    146 HH22 ARG A   8      11.958   3.333  -1.086  1.00  1.00           H  
ATOM    147  N   ARG A   9       4.880   5.640  -1.864  1.00  1.00           N  
ATOM    148  CA  ARG A   9       4.196   5.930  -3.111  1.00  1.00           C  
ATOM    149  C   ARG A   9       3.544   4.625  -3.610  1.00  1.00           C  
ATOM    150  O   ARG A   9       4.238   3.637  -3.834  1.00  1.00           O  
ATOM    151  CB  ARG A   9       5.194   6.510  -4.142  1.00  1.00           C  
ATOM    152  CG  ARG A   9       6.137   5.441  -4.723  1.00  1.00           C  
ATOM    153  CD  ARG A   9       6.953   4.775  -3.607  1.00  1.00           C  
ATOM    154  NE  ARG A   9       7.519   5.789  -2.717  1.00  1.00           N  
ATOM    155  CZ  ARG A   9       8.699   6.352  -2.969  1.00  1.00           C  
ATOM    156  NH1 ARG A   9       9.376   6.006  -4.032  1.00  1.00           N  
ATOM    157  NH2 ARG A   9       9.180   7.250  -2.155  1.00  1.00           N  
ATOM    158  H   ARG A   9       5.803   5.319  -1.888  1.00  1.00           H  
ATOM    159  HA  ARG A   9       3.438   6.670  -2.927  1.00  1.00           H  
ATOM    160  HB2 ARG A   9       4.640   6.961  -4.950  1.00  1.00           H  
ATOM    161  HB3 ARG A   9       5.786   7.273  -3.656  1.00  1.00           H  
ATOM    162  HG2 ARG A   9       5.569   4.700  -5.257  1.00  1.00           H  
ATOM    163  HG3 ARG A   9       6.820   5.918  -5.411  1.00  1.00           H  
ATOM    164  HD2 ARG A   9       6.322   4.114  -3.036  1.00  1.00           H  
ATOM    165  HD3 ARG A   9       7.752   4.197  -4.049  1.00  1.00           H  
ATOM    166  HE  ARG A   9       7.018   6.058  -1.918  1.00  1.00           H  
ATOM    167 HH11 ARG A   9       9.007   5.319  -4.658  1.00  1.00           H  
ATOM    168 HH12 ARG A   9      10.262   6.427  -4.218  1.00  1.00           H  
ATOM    169 HH21 ARG A   9       8.662   7.517  -1.342  1.00  1.00           H  
ATOM    170 HH22 ARG A   9      10.066   7.674  -2.346  1.00  1.00           H  
ATOM    171  N   PRO A  10       2.238   4.545  -3.751  1.00  1.00           N  
ATOM    172  CA  PRO A  10       1.614   3.270  -4.200  1.00  1.00           C  
ATOM    173  C   PRO A  10       2.211   2.790  -5.524  1.00  1.00           C  
ATOM    174  O   PRO A  10       2.599   3.598  -6.370  1.00  1.00           O  
ATOM    175  CB  PRO A  10       0.116   3.600  -4.352  1.00  1.00           C  
ATOM    176  CG  PRO A  10      -0.110   4.842  -3.545  1.00  1.00           C  
ATOM    177  CD  PRO A  10       1.226   5.596  -3.505  1.00  1.00           C  
ATOM    178  HA  PRO A  10       1.751   2.517  -3.434  1.00  1.00           H  
ATOM    179  HB2 PRO A  10      -0.127   3.781  -5.393  1.00  1.00           H  
ATOM    180  HB3 PRO A  10      -0.488   2.791  -3.966  1.00  1.00           H  
ATOM    181  HG2 PRO A  10      -0.872   5.456  -4.010  1.00  1.00           H  
ATOM    182  HG3 PRO A  10      -0.411   4.583  -2.539  1.00  1.00           H  
ATOM    183  HD2 PRO A  10       1.261   6.351  -4.279  1.00  1.00           H  
ATOM    184  HD3 PRO A  10       1.370   6.037  -2.531  1.00  1.00           H  
ATOM    185  N   TYR A  11       2.289   1.473  -5.692  1.00  1.00           N  
ATOM    186  CA  TYR A  11       2.848   0.892  -6.911  1.00  1.00           C  
ATOM    187  C   TYR A  11       2.394   1.675  -8.141  1.00  1.00           C  
ATOM    188  O   TYR A  11       3.144   1.826  -9.105  1.00  1.00           O  
ATOM    189  CB  TYR A  11       2.420  -0.573  -7.037  1.00  1.00           C  
ATOM    190  CG  TYR A  11       3.141  -1.209  -8.204  1.00  1.00           C  
ATOM    191  CD1 TYR A  11       4.510  -1.489  -8.107  1.00  1.00           C  
ATOM    192  CD2 TYR A  11       2.446  -1.526  -9.379  1.00  1.00           C  
ATOM    193  CE1 TYR A  11       5.182  -2.080  -9.184  1.00  1.00           C  
ATOM    194  CE2 TYR A  11       3.119  -2.116 -10.455  1.00  1.00           C  
ATOM    195  CZ  TYR A  11       4.488  -2.393 -10.357  1.00  1.00           C  
ATOM    196  OH  TYR A  11       5.151  -2.976 -11.418  1.00  1.00           O  
ATOM    197  H   TYR A  11       1.969   0.880  -4.980  1.00  1.00           H  
ATOM    198  HA  TYR A  11       3.925   0.933  -6.851  1.00  1.00           H  
ATOM    199  HB2 TYR A  11       2.671  -1.100  -6.128  1.00  1.00           H  
ATOM    200  HB3 TYR A  11       1.354  -0.625  -7.200  1.00  1.00           H  
ATOM    201  HD1 TYR A  11       5.048  -1.247  -7.203  1.00  1.00           H  
ATOM    202  HD2 TYR A  11       1.390  -1.314  -9.454  1.00  1.00           H  
ATOM    203  HE1 TYR A  11       6.238  -2.295  -9.108  1.00  1.00           H  
ATOM    204  HE2 TYR A  11       2.582  -2.357 -11.360  1.00  1.00           H  
ATOM    205  HH  TYR A  11       5.756  -2.326 -11.782  1.00  1.00           H  
ATOM    206  N   ILE A  12       1.162   2.179  -8.097  1.00  1.00           N  
ATOM    207  CA  ILE A  12       0.624   2.953  -9.210  1.00  1.00           C  
ATOM    208  C   ILE A  12       1.291   4.323  -9.270  1.00  1.00           C  
ATOM    209  O   ILE A  12       1.335   5.045  -8.272  1.00  1.00           O  
ATOM    210  CB  ILE A  12      -0.886   3.138  -9.039  1.00  1.00           C  
ATOM    211  CG1 ILE A  12      -1.549   1.780  -8.763  1.00  1.00           C  
ATOM    212  CG2 ILE A  12      -1.478   3.757 -10.308  1.00  1.00           C  
ATOM    213  CD1 ILE A  12      -1.188   0.773  -9.862  1.00  1.00           C  
ATOM    214  H   ILE A  12       0.610   2.032  -7.301  1.00  1.00           H  
ATOM    215  HA  ILE A  12       0.813   2.427 -10.134  1.00  1.00           H  
ATOM    216  HB  ILE A  12      -1.068   3.800  -8.204  1.00  1.00           H  
ATOM    217 HG12 ILE A  12      -1.206   1.406  -7.809  1.00  1.00           H  
ATOM    218 HG13 ILE A  12      -2.620   1.906  -8.734  1.00  1.00           H  
ATOM    219 HG21 ILE A  12      -1.346   3.078 -11.136  1.00  1.00           H  
ATOM    220 HG22 ILE A  12      -0.974   4.689 -10.522  1.00  1.00           H  
ATOM    221 HG23 ILE A  12      -2.532   3.943 -10.160  1.00  1.00           H  
ATOM    222 HD11 ILE A  12      -0.205   0.372  -9.670  1.00  1.00           H  
ATOM    223 HD12 ILE A  12      -1.198   1.259 -10.825  1.00  1.00           H  
ATOM    224 HD13 ILE A  12      -1.908  -0.032  -9.860  1.00  1.00           H  
ATOM    225  N   LEU A  13       1.806   4.680 -10.445  1.00  1.00           N  
ATOM    226  CA  LEU A  13       2.470   5.970 -10.632  1.00  1.00           C  
ATOM    227  C   LEU A  13       1.481   7.005 -11.159  1.00  1.00           C  
ATOM    228  O   LEU A  13       1.166   7.923 -10.420  1.00  1.00           O  
ATOM    229  CB  LEU A  13       3.634   5.810 -11.621  1.00  1.00           C  
ATOM    230  CG  LEU A  13       4.367   7.147 -11.820  1.00  1.00           C  
ATOM    231  CD1 LEU A  13       4.944   7.645 -10.481  1.00  1.00           C  
ATOM    232  CD2 LEU A  13       5.503   6.941 -12.828  1.00  1.00           C  
ATOM    233  OXT LEU A  13       1.054   6.863 -12.294  1.00  1.00           O  
ATOM    234  H   LEU A  13       1.738   4.062 -11.203  1.00  1.00           H  
ATOM    235  HA  LEU A  13       2.863   6.308  -9.683  1.00  1.00           H  
ATOM    236  HB2 LEU A  13       4.327   5.075 -11.237  1.00  1.00           H  
ATOM    237  HB3 LEU A  13       3.248   5.472 -12.572  1.00  1.00           H  
ATOM    238  HG  LEU A  13       3.676   7.881 -12.205  1.00  1.00           H  
ATOM    239 HD11 LEU A  13       4.186   8.200  -9.949  1.00  1.00           H  
ATOM    240 HD12 LEU A  13       5.792   8.290 -10.667  1.00  1.00           H  
ATOM    241 HD13 LEU A  13       5.259   6.802  -9.882  1.00  1.00           H  
ATOM    242 HD21 LEU A  13       5.105   6.507 -13.734  1.00  1.00           H  
ATOM    243 HD22 LEU A  13       6.243   6.276 -12.407  1.00  1.00           H  
ATOM    244 HD23 LEU A  13       5.960   7.893 -13.057  1.00  1.00           H  
TER     245      LEU A  13                                                      
ENDMDL                                                                          
MODEL       19                                                                  
ATOM      1  N   GLU A   1      -7.562  -8.602   3.785  1.00  1.00           N  
ATOM      2  CA  GLU A   1      -6.338  -9.351   3.383  1.00  1.00           C  
ATOM      3  C   GLU A   1      -5.262  -8.358   2.960  1.00  1.00           C  
ATOM      4  O   GLU A   1      -4.081  -8.694   2.890  1.00  1.00           O  
ATOM      5  CB  GLU A   1      -6.680 -10.292   2.224  1.00  1.00           C  
ATOM      6  CG  GLU A   1      -5.461 -11.153   1.880  1.00  1.00           C  
ATOM      7  CD  GLU A   1      -5.823 -12.151   0.785  1.00  1.00           C  
ATOM      8  OE1 GLU A   1      -6.873 -11.991   0.186  1.00  1.00           O  
ATOM      9  OE2 GLU A   1      -5.046 -13.065   0.564  1.00  1.00           O  
ATOM     10  H1  GLU A   1      -7.401  -8.140   4.702  1.00  1.00           H  
ATOM     11  H2  GLU A   1      -8.362  -9.264   3.865  1.00  1.00           H  
ATOM     12  H3  GLU A   1      -7.779  -7.881   3.069  1.00  1.00           H  
ATOM     13  HA  GLU A   1      -5.980  -9.928   4.221  1.00  1.00           H  
ATOM     14  HB2 GLU A   1      -7.502 -10.930   2.514  1.00  1.00           H  
ATOM     15  HB3 GLU A   1      -6.964  -9.711   1.360  1.00  1.00           H  
ATOM     16  HG2 GLU A   1      -4.660 -10.518   1.533  1.00  1.00           H  
ATOM     17  HG3 GLU A   1      -5.140 -11.689   2.760  1.00  1.00           H  
ATOM     18  N   LEU A   2      -5.686  -7.132   2.683  1.00  1.00           N  
ATOM     19  CA  LEU A   2      -4.763  -6.084   2.268  1.00  1.00           C  
ATOM     20  C   LEU A   2      -3.991  -5.554   3.473  1.00  1.00           C  
ATOM     21  O   LEU A   2      -4.489  -5.583   4.598  1.00  1.00           O  
ATOM     22  CB  LEU A   2      -5.546  -4.945   1.615  1.00  1.00           C  
ATOM     23  CG  LEU A   2      -6.315  -5.480   0.398  1.00  1.00           C  
ATOM     24  CD1 LEU A   2      -7.284  -4.401  -0.096  1.00  1.00           C  
ATOM     25  CD2 LEU A   2      -5.340  -5.849  -0.734  1.00  1.00           C  
ATOM     26  H   LEU A   2      -6.640  -6.926   2.760  1.00  1.00           H  
ATOM     27  HA  LEU A   2      -4.062  -6.488   1.554  1.00  1.00           H  
ATOM     28  HB2 LEU A   2      -6.244  -4.536   2.331  1.00  1.00           H  
ATOM     29  HB3 LEU A   2      -4.863  -4.172   1.298  1.00  1.00           H  
ATOM     30  HG  LEU A   2      -6.875  -6.357   0.694  1.00  1.00           H  
ATOM     31 HD11 LEU A   2      -7.680  -4.686  -1.059  1.00  1.00           H  
ATOM     32 HD12 LEU A   2      -6.760  -3.461  -0.186  1.00  1.00           H  
ATOM     33 HD13 LEU A   2      -8.095  -4.295   0.610  1.00  1.00           H  
ATOM     34 HD21 LEU A   2      -4.928  -6.830  -0.551  1.00  1.00           H  
ATOM     35 HD22 LEU A   2      -4.540  -5.126  -0.782  1.00  1.00           H  
ATOM     36 HD23 LEU A   2      -5.869  -5.860  -1.678  1.00  1.00           H  
ATOM     37  N   TYR A   3      -2.775  -5.074   3.234  1.00  1.00           N  
ATOM     38  CA  TYR A   3      -1.953  -4.547   4.318  1.00  1.00           C  
ATOM     39  C   TYR A   3      -2.538  -3.240   4.845  1.00  1.00           C  
ATOM     40  O   TYR A   3      -2.767  -2.300   4.086  1.00  1.00           O  
ATOM     41  CB  TYR A   3      -0.527  -4.308   3.818  1.00  1.00           C  
ATOM     42  CG  TYR A   3       0.103  -5.628   3.443  1.00  1.00           C  
ATOM     43  CD1 TYR A   3      -0.128  -6.181   2.178  1.00  1.00           C  
ATOM     44  CD2 TYR A   3       0.916  -6.302   4.361  1.00  1.00           C  
ATOM     45  CE1 TYR A   3       0.454  -7.406   1.831  1.00  1.00           C  
ATOM     46  CE2 TYR A   3       1.498  -7.528   4.015  1.00  1.00           C  
ATOM     47  CZ  TYR A   3       1.268  -8.079   2.750  1.00  1.00           C  
ATOM     48  OH  TYR A   3       1.843  -9.287   2.407  1.00  1.00           O  
ATOM     49  H   TYR A   3      -2.425  -5.077   2.320  1.00  1.00           H  
ATOM     50  HA  TYR A   3      -1.925  -5.268   5.120  1.00  1.00           H  
ATOM     51  HB2 TYR A   3      -0.552  -3.661   2.954  1.00  1.00           H  
ATOM     52  HB3 TYR A   3       0.055  -3.841   4.600  1.00  1.00           H  
ATOM     53  HD1 TYR A   3      -0.756  -5.661   1.468  1.00  1.00           H  
ATOM     54  HD2 TYR A   3       1.095  -5.876   5.338  1.00  1.00           H  
ATOM     55  HE1 TYR A   3       0.275  -7.831   0.854  1.00  1.00           H  
ATOM     56  HE2 TYR A   3       2.126  -8.048   4.725  1.00  1.00           H  
ATOM     57  HH  TYR A   3       2.109  -9.238   1.486  1.00  1.00           H  
ATOM     58  N   GLU A   4      -2.775  -3.195   6.152  1.00  1.00           N  
ATOM     59  CA  GLU A   4      -3.335  -2.005   6.781  1.00  1.00           C  
ATOM     60  C   GLU A   4      -2.321  -0.867   6.795  1.00  1.00           C  
ATOM     61  O   GLU A   4      -2.675   0.295   6.589  1.00  1.00           O  
ATOM     62  CB  GLU A   4      -3.758  -2.327   8.218  1.00  1.00           C  
ATOM     63  CG  GLU A   4      -4.926  -3.319   8.209  1.00  1.00           C  
ATOM     64  CD  GLU A   4      -6.167  -2.669   7.605  1.00  1.00           C  
ATOM     65  OE1 GLU A   4      -6.522  -1.591   8.050  1.00  1.00           O  
ATOM     66  OE2 GLU A   4      -6.742  -3.259   6.705  1.00  1.00           O  
ATOM     67  H   GLU A   4      -2.572  -3.980   6.704  1.00  1.00           H  
ATOM     68  HA  GLU A   4      -4.204  -1.690   6.224  1.00  1.00           H  
ATOM     69  HB2 GLU A   4      -2.922  -2.762   8.748  1.00  1.00           H  
ATOM     70  HB3 GLU A   4      -4.065  -1.419   8.714  1.00  1.00           H  
ATOM     71  HG2 GLU A   4      -4.655  -4.186   7.624  1.00  1.00           H  
ATOM     72  HG3 GLU A   4      -5.141  -3.626   9.222  1.00  1.00           H  
ATOM     73  N   ASN A   5      -1.059  -1.204   7.053  1.00  1.00           N  
ATOM     74  CA  ASN A   5       0.001  -0.199   7.109  1.00  1.00           C  
ATOM     75  C   ASN A   5       0.617   0.029   5.732  1.00  1.00           C  
ATOM     76  O   ASN A   5       1.435  -0.765   5.268  1.00  1.00           O  
ATOM     77  CB  ASN A   5       1.092  -0.651   8.082  1.00  1.00           C  
ATOM     78  CG  ASN A   5       0.531  -0.727   9.499  1.00  1.00           C  
ATOM     79  OD1 ASN A   5       0.976  -1.553  10.298  1.00  1.00           O  
ATOM     80  ND2 ASN A   5      -0.418   0.091   9.862  1.00  1.00           N  
ATOM     81  H   ASN A   5      -0.839  -2.145   7.220  1.00  1.00           H  
ATOM     82  HA  ASN A   5      -0.412   0.734   7.464  1.00  1.00           H  
ATOM     83  HB2 ASN A   5       1.453  -1.626   7.786  1.00  1.00           H  
ATOM     84  HB3 ASN A   5       1.907   0.056   8.058  1.00  1.00           H  
ATOM     85 HD21 ASN A   5      -0.766   0.749   9.227  1.00  1.00           H  
ATOM     86 HD22 ASN A   5      -0.781   0.048  10.772  1.00  1.00           H  
ATOM     87  N   LYS A   6       0.228   1.127   5.092  1.00  1.00           N  
ATOM     88  CA  LYS A   6       0.760   1.465   3.775  1.00  1.00           C  
ATOM     89  C   LYS A   6       2.134   2.113   3.928  1.00  1.00           C  
ATOM     90  O   LYS A   6       2.430   2.693   4.973  1.00  1.00           O  
ATOM     91  CB  LYS A   6      -0.190   2.448   3.069  1.00  1.00           C  
ATOM     92  CG  LYS A   6      -1.342   1.681   2.410  1.00  1.00           C  
ATOM     93  CD  LYS A   6      -2.464   2.657   2.041  1.00  1.00           C  
ATOM     94  CE  LYS A   6      -1.946   3.672   1.017  1.00  1.00           C  
ATOM     95  NZ  LYS A   6      -3.103   4.338   0.353  1.00  1.00           N  
ATOM     96  H   LYS A   6      -0.417   1.728   5.517  1.00  1.00           H  
ATOM     97  HA  LYS A   6       0.847   0.565   3.189  1.00  1.00           H  
ATOM     98  HB2 LYS A   6      -0.589   3.139   3.796  1.00  1.00           H  
ATOM     99  HB3 LYS A   6       0.350   3.003   2.311  1.00  1.00           H  
ATOM    100  HG2 LYS A   6      -0.984   1.189   1.518  1.00  1.00           H  
ATOM    101  HG3 LYS A   6      -1.724   0.943   3.100  1.00  1.00           H  
ATOM    102  HD2 LYS A   6      -3.292   2.109   1.616  1.00  1.00           H  
ATOM    103  HD3 LYS A   6      -2.793   3.178   2.927  1.00  1.00           H  
ATOM    104  HE2 LYS A   6      -1.345   4.415   1.520  1.00  1.00           H  
ATOM    105  HE3 LYS A   6      -1.347   3.166   0.275  1.00  1.00           H  
ATOM    106  HZ1 LYS A   6      -3.508   5.050   0.990  1.00  1.00           H  
ATOM    107  HZ2 LYS A   6      -3.827   3.628   0.122  1.00  1.00           H  
ATOM    108  HZ3 LYS A   6      -2.779   4.799  -0.523  1.00  1.00           H  
ATOM    109  N   PRO A   7       2.963   2.069   2.915  1.00  1.00           N  
ATOM    110  CA  PRO A   7       4.301   2.708   2.962  1.00  1.00           C  
ATOM    111  C   PRO A   7       4.162   4.147   2.492  1.00  1.00           C  
ATOM    112  O   PRO A   7       3.285   4.870   2.965  1.00  1.00           O  
ATOM    113  CB  PRO A   7       5.083   1.856   1.974  1.00  1.00           C  
ATOM    114  CG  PRO A   7       4.097   1.646   0.883  1.00  1.00           C  
ATOM    115  CD  PRO A   7       2.751   1.422   1.598  1.00  1.00           C  
ATOM    116  HA  PRO A   7       4.732   2.649   3.948  1.00  1.00           H  
ATOM    117  HB2 PRO A   7       5.961   2.374   1.619  1.00  1.00           H  
ATOM    118  HB3 PRO A   7       5.351   0.910   2.416  1.00  1.00           H  
ATOM    119  HG2 PRO A   7       4.051   2.533   0.257  1.00  1.00           H  
ATOM    120  HG3 PRO A   7       4.355   0.777   0.297  1.00  1.00           H  
ATOM    121  HD2 PRO A   7       1.949   1.901   1.050  1.00  1.00           H  
ATOM    122  HD3 PRO A   7       2.561   0.369   1.719  1.00  1.00           H  
ATOM    123  N   ARG A   8       4.970   4.556   1.522  1.00  1.00           N  
ATOM    124  CA  ARG A   8       4.840   5.897   0.976  1.00  1.00           C  
ATOM    125  C   ARG A   8       3.762   5.860  -0.091  1.00  1.00           C  
ATOM    126  O   ARG A   8       2.587   5.638   0.204  1.00  1.00           O  
ATOM    127  CB  ARG A   8       6.180   6.374   0.386  1.00  1.00           C  
ATOM    128  CG  ARG A   8       7.101   6.900   1.500  1.00  1.00           C  
ATOM    129  CD  ARG A   8       6.766   8.363   1.820  1.00  1.00           C  
ATOM    130  NE  ARG A   8       7.713   8.893   2.800  1.00  1.00           N  
ATOM    131  CZ  ARG A   8       7.482   8.809   4.108  1.00  1.00           C  
ATOM    132  NH1 ARG A   8       6.401   8.225   4.548  1.00  1.00           N  
ATOM    133  NH2 ARG A   8       8.342   9.306   4.955  1.00  1.00           N  
ATOM    134  H   ARG A   8       5.616   3.936   1.127  1.00  1.00           H  
ATOM    135  HA  ARG A   8       4.525   6.561   1.759  1.00  1.00           H  
ATOM    136  HB2 ARG A   8       6.662   5.546  -0.114  1.00  1.00           H  
ATOM    137  HB3 ARG A   8       5.999   7.162  -0.330  1.00  1.00           H  
ATOM    138  HG2 ARG A   8       6.972   6.300   2.389  1.00  1.00           H  
ATOM    139  HG3 ARG A   8       8.130   6.834   1.173  1.00  1.00           H  
ATOM    140  HD2 ARG A   8       6.830   8.948   0.914  1.00  1.00           H  
ATOM    141  HD3 ARG A   8       5.763   8.431   2.212  1.00  1.00           H  
ATOM    142  HE  ARG A   8       8.534   9.326   2.485  1.00  1.00           H  
ATOM    143 HH11 ARG A   8       5.741   7.839   3.903  1.00  1.00           H  
ATOM    144 HH12 ARG A   8       6.231   8.164   5.532  1.00  1.00           H  
ATOM    145 HH21 ARG A   8       9.174   9.750   4.619  1.00  1.00           H  
ATOM    146 HH22 ARG A   8       8.170   9.244   5.938  1.00  1.00           H  
ATOM    147  N   ARG A   9       4.177   6.021  -1.338  1.00  1.00           N  
ATOM    148  CA  ARG A   9       3.261   5.947  -2.461  1.00  1.00           C  
ATOM    149  C   ARG A   9       3.351   4.529  -3.029  1.00  1.00           C  
ATOM    150  O   ARG A   9       4.446   4.083  -3.371  1.00  1.00           O  
ATOM    151  CB  ARG A   9       3.666   6.971  -3.522  1.00  1.00           C  
ATOM    152  CG  ARG A   9       3.915   8.328  -2.858  1.00  1.00           C  
ATOM    153  CD  ARG A   9       2.680   8.745  -2.057  1.00  1.00           C  
ATOM    154  NE  ARG A   9       1.465   8.427  -2.803  1.00  1.00           N  
ATOM    155  CZ  ARG A   9       0.980   9.262  -3.717  1.00  1.00           C  
ATOM    156  NH1 ARG A   9       1.585  10.393  -3.955  1.00  1.00           N  
ATOM    157  NH2 ARG A   9      -0.103   8.951  -4.375  1.00  1.00           N  
ATOM    158  H   ARG A   9       5.131   6.153  -1.511  1.00  1.00           H  
ATOM    159  HA  ARG A   9       2.259   6.156  -2.121  1.00  1.00           H  
ATOM    160  HB2 ARG A   9       4.570   6.640  -4.011  1.00  1.00           H  
ATOM    161  HB3 ARG A   9       2.876   7.068  -4.252  1.00  1.00           H  
ATOM    162  HG2 ARG A   9       4.766   8.253  -2.196  1.00  1.00           H  
ATOM    163  HG3 ARG A   9       4.116   9.070  -3.617  1.00  1.00           H  
ATOM    164  HD2 ARG A   9       2.670   8.216  -1.114  1.00  1.00           H  
ATOM    165  HD3 ARG A   9       2.721   9.809  -1.866  1.00  1.00           H  
ATOM    166  HE  ARG A   9       1.001   7.582  -2.628  1.00  1.00           H  
ATOM    167 HH11 ARG A   9       2.413  10.634  -3.449  1.00  1.00           H  
ATOM    168 HH12 ARG A   9       1.219  11.020  -4.643  1.00  1.00           H  
ATOM    169 HH21 ARG A   9      -0.569   8.084  -4.194  1.00  1.00           H  
ATOM    170 HH22 ARG A   9      -0.468   9.580  -5.063  1.00  1.00           H  
ATOM    171  N   PRO A  10       2.271   3.785  -3.109  1.00  1.00           N  
ATOM    172  CA  PRO A  10       2.339   2.386  -3.613  1.00  1.00           C  
ATOM    173  C   PRO A  10       2.608   2.334  -5.117  1.00  1.00           C  
ATOM    174  O   PRO A  10       2.362   3.304  -5.834  1.00  1.00           O  
ATOM    175  CB  PRO A  10       0.968   1.804  -3.250  1.00  1.00           C  
ATOM    176  CG  PRO A  10       0.048   2.981  -3.248  1.00  1.00           C  
ATOM    177  CD  PRO A  10       0.886   4.168  -2.760  1.00  1.00           C  
ATOM    178  HA  PRO A  10       3.115   1.853  -3.077  1.00  1.00           H  
ATOM    179  HB2 PRO A  10       0.657   1.074  -3.987  1.00  1.00           H  
ATOM    180  HB3 PRO A  10       0.996   1.356  -2.267  1.00  1.00           H  
ATOM    181  HG2 PRO A  10      -0.319   3.166  -4.251  1.00  1.00           H  
ATOM    182  HG3 PRO A  10      -0.779   2.813  -2.575  1.00  1.00           H  
ATOM    183  HD2 PRO A  10       0.594   5.071  -3.279  1.00  1.00           H  
ATOM    184  HD3 PRO A  10       0.790   4.291  -1.691  1.00  1.00           H  
ATOM    185  N   TYR A  11       3.125   1.201  -5.584  1.00  1.00           N  
ATOM    186  CA  TYR A  11       3.436   1.036  -7.000  1.00  1.00           C  
ATOM    187  C   TYR A  11       2.188   0.663  -7.790  1.00  1.00           C  
ATOM    188  O   TYR A  11       2.269   0.332  -8.972  1.00  1.00           O  
ATOM    189  CB  TYR A  11       4.498  -0.050  -7.180  1.00  1.00           C  
ATOM    190  CG  TYR A  11       5.765   0.362  -6.468  1.00  1.00           C  
ATOM    191  CD1 TYR A  11       6.619   1.306  -7.052  1.00  1.00           C  
ATOM    192  CD2 TYR A  11       6.086  -0.197  -5.225  1.00  1.00           C  
ATOM    193  CE1 TYR A  11       7.792   1.691  -6.393  1.00  1.00           C  
ATOM    194  CE2 TYR A  11       7.260   0.189  -4.566  1.00  1.00           C  
ATOM    195  CZ  TYR A  11       8.113   1.132  -5.151  1.00  1.00           C  
ATOM    196  OH  TYR A  11       9.270   1.511  -4.501  1.00  1.00           O  
ATOM    197  H   TYR A  11       3.308   0.465  -4.964  1.00  1.00           H  
ATOM    198  HA  TYR A  11       3.825   1.967  -7.386  1.00  1.00           H  
ATOM    199  HB2 TYR A  11       4.135  -0.979  -6.766  1.00  1.00           H  
ATOM    200  HB3 TYR A  11       4.703  -0.181  -8.232  1.00  1.00           H  
ATOM    201  HD1 TYR A  11       6.370   1.738  -8.009  1.00  1.00           H  
ATOM    202  HD2 TYR A  11       5.428  -0.925  -4.774  1.00  1.00           H  
ATOM    203  HE1 TYR A  11       8.452   2.418  -6.844  1.00  1.00           H  
ATOM    204  HE2 TYR A  11       7.507  -0.243  -3.608  1.00  1.00           H  
ATOM    205  HH  TYR A  11      10.013   1.296  -5.069  1.00  1.00           H  
ATOM    206  N   ILE A  12       1.033   0.729  -7.136  1.00  1.00           N  
ATOM    207  CA  ILE A  12      -0.221   0.403  -7.804  1.00  1.00           C  
ATOM    208  C   ILE A  12      -0.657   1.568  -8.684  1.00  1.00           C  
ATOM    209  O   ILE A  12      -0.747   2.705  -8.223  1.00  1.00           O  
ATOM    210  CB  ILE A  12      -1.308   0.108  -6.767  1.00  1.00           C  
ATOM    211  CG1 ILE A  12      -0.924  -1.139  -5.968  1.00  1.00           C  
ATOM    212  CG2 ILE A  12      -2.640  -0.135  -7.480  1.00  1.00           C  
ATOM    213  CD1 ILE A  12      -1.856  -1.280  -4.762  1.00  1.00           C  
ATOM    214  H   ILE A  12       1.023   1.007  -6.197  1.00  1.00           H  
ATOM    215  HA  ILE A  12      -0.077  -0.473  -8.419  1.00  1.00           H  
ATOM    216  HB  ILE A  12      -1.406   0.951  -6.099  1.00  1.00           H  
ATOM    217 HG12 ILE A  12      -1.015  -2.013  -6.598  1.00  1.00           H  
ATOM    218 HG13 ILE A  12       0.094  -1.049  -5.623  1.00  1.00           H  
ATOM    219 HG21 ILE A  12      -2.488  -0.815  -8.305  1.00  1.00           H  
ATOM    220 HG22 ILE A  12      -3.024   0.804  -7.853  1.00  1.00           H  
ATOM    221 HG23 ILE A  12      -3.348  -0.562  -6.785  1.00  1.00           H  
ATOM    222 HD11 ILE A  12      -1.848  -0.363  -4.192  1.00  1.00           H  
ATOM    223 HD12 ILE A  12      -1.519  -2.096  -4.139  1.00  1.00           H  
ATOM    224 HD13 ILE A  12      -2.859  -1.482  -5.105  1.00  1.00           H  
ATOM    225  N   LEU A  13      -0.917   1.278  -9.959  1.00  1.00           N  
ATOM    226  CA  LEU A  13      -1.333   2.311 -10.915  1.00  1.00           C  
ATOM    227  C   LEU A  13      -2.710   1.987 -11.484  1.00  1.00           C  
ATOM    228  O   LEU A  13      -3.589   2.823 -11.367  1.00  1.00           O  
ATOM    229  CB  LEU A  13      -0.313   2.393 -12.055  1.00  1.00           C  
ATOM    230  CG  LEU A  13       1.059   2.811 -11.504  1.00  1.00           C  
ATOM    231  CD1 LEU A  13       2.099   2.709 -12.624  1.00  1.00           C  
ATOM    232  CD2 LEU A  13       1.007   4.257 -10.975  1.00  1.00           C  
ATOM    233  OXT LEU A  13      -2.864   0.907 -12.030  1.00  1.00           O  
ATOM    234  H   LEU A  13      -0.819   0.354 -10.269  1.00  1.00           H  
ATOM    235  HA  LEU A  13      -1.383   3.269 -10.420  1.00  1.00           H  
ATOM    236  HB2 LEU A  13      -0.228   1.424 -12.527  1.00  1.00           H  
ATOM    237  HB3 LEU A  13      -0.644   3.117 -12.781  1.00  1.00           H  
ATOM    238  HG  LEU A  13       1.335   2.143 -10.700  1.00  1.00           H  
ATOM    239 HD11 LEU A  13       3.083   2.893 -12.217  1.00  1.00           H  
ATOM    240 HD12 LEU A  13       1.882   3.442 -13.386  1.00  1.00           H  
ATOM    241 HD13 LEU A  13       2.069   1.719 -13.055  1.00  1.00           H  
ATOM    242 HD21 LEU A  13       1.999   4.688 -10.999  1.00  1.00           H  
ATOM    243 HD22 LEU A  13       0.647   4.256  -9.958  1.00  1.00           H  
ATOM    244 HD23 LEU A  13       0.347   4.852 -11.591  1.00  1.00           H  
TER     245      LEU A  13                                                      
ENDMDL                                                                          
MODEL       20                                                                  
ATOM      1  N   GLU A   1      -4.816  -9.775   5.844  1.00  1.00           N  
ATOM      2  CA  GLU A   1      -4.442 -10.084   4.434  1.00  1.00           C  
ATOM      3  C   GLU A   1      -4.294  -8.784   3.654  1.00  1.00           C  
ATOM      4  O   GLU A   1      -3.312  -8.581   2.940  1.00  1.00           O  
ATOM      5  CB  GLU A   1      -5.528 -10.954   3.801  1.00  1.00           C  
ATOM      6  CG  GLU A   1      -5.111 -11.350   2.384  1.00  1.00           C  
ATOM      7  CD  GLU A   1      -6.163 -12.266   1.769  1.00  1.00           C  
ATOM      8  OE1 GLU A   1      -6.995 -12.762   2.510  1.00  1.00           O  
ATOM      9  OE2 GLU A   1      -6.120 -12.460   0.564  1.00  1.00           O  
ATOM     10  H1  GLU A   1      -4.897  -8.746   5.963  1.00  1.00           H  
ATOM     11  H2  GLU A   1      -4.084 -10.143   6.484  1.00  1.00           H  
ATOM     12  H3  GLU A   1      -5.729 -10.221   6.065  1.00  1.00           H  
ATOM     13  HA  GLU A   1      -3.505 -10.616   4.421  1.00  1.00           H  
ATOM     14  HB2 GLU A   1      -5.671 -11.844   4.397  1.00  1.00           H  
ATOM     15  HB3 GLU A   1      -6.454 -10.399   3.758  1.00  1.00           H  
ATOM     16  HG2 GLU A   1      -5.011 -10.459   1.778  1.00  1.00           H  
ATOM     17  HG3 GLU A   1      -4.162 -11.866   2.420  1.00  1.00           H  
ATOM     18  N   LEU A   2      -5.281  -7.906   3.793  1.00  1.00           N  
ATOM     19  CA  LEU A   2      -5.260  -6.626   3.098  1.00  1.00           C  
ATOM     20  C   LEU A   2      -4.286  -5.670   3.780  1.00  1.00           C  
ATOM     21  O   LEU A   2      -4.086  -5.735   4.994  1.00  1.00           O  
ATOM     22  CB  LEU A   2      -6.665  -6.019   3.104  1.00  1.00           C  
ATOM     23  CG  LEU A   2      -7.646  -6.970   2.403  1.00  1.00           C  
ATOM     24  CD1 LEU A   2      -9.077  -6.483   2.645  1.00  1.00           C  
ATOM     25  CD2 LEU A   2      -7.371  -7.006   0.888  1.00  1.00           C  
ATOM     26  H   LEU A   2      -6.039  -8.126   4.375  1.00  1.00           H  
ATOM     27  HA  LEU A   2      -4.945  -6.779   2.080  1.00  1.00           H  
ATOM     28  HB2 LEU A   2      -6.981  -5.865   4.126  1.00  1.00           H  
ATOM     29  HB3 LEU A   2      -6.650  -5.071   2.589  1.00  1.00           H  
ATOM     30  HG  LEU A   2      -7.530  -7.966   2.814  1.00  1.00           H  
ATOM     31 HD11 LEU A   2      -9.776  -7.219   2.275  1.00  1.00           H  
ATOM     32 HD12 LEU A   2      -9.232  -5.548   2.128  1.00  1.00           H  
ATOM     33 HD13 LEU A   2      -9.235  -6.340   3.703  1.00  1.00           H  
ATOM     34 HD21 LEU A   2      -7.140  -6.012   0.536  1.00  1.00           H  
ATOM     35 HD22 LEU A   2      -8.245  -7.375   0.370  1.00  1.00           H  
ATOM     36 HD23 LEU A   2      -6.539  -7.662   0.687  1.00  1.00           H  
ATOM     37  N   TYR A   3      -3.678  -4.786   2.996  1.00  1.00           N  
ATOM     38  CA  TYR A   3      -2.724  -3.829   3.544  1.00  1.00           C  
ATOM     39  C   TYR A   3      -3.394  -2.914   4.563  1.00  1.00           C  
ATOM     40  O   TYR A   3      -4.281  -2.131   4.227  1.00  1.00           O  
ATOM     41  CB  TYR A   3      -2.118  -2.987   2.418  1.00  1.00           C  
ATOM     42  CG  TYR A   3      -1.174  -3.835   1.600  1.00  1.00           C  
ATOM     43  CD1 TYR A   3       0.167  -3.952   1.982  1.00  1.00           C  
ATOM     44  CD2 TYR A   3      -1.638  -4.503   0.461  1.00  1.00           C  
ATOM     45  CE1 TYR A   3       1.046  -4.737   1.224  1.00  1.00           C  
ATOM     46  CE2 TYR A   3      -0.760  -5.288  -0.297  1.00  1.00           C  
ATOM     47  CZ  TYR A   3       0.582  -5.405   0.085  1.00  1.00           C  
ATOM     48  OH  TYR A   3       1.447  -6.178  -0.661  1.00  1.00           O  
ATOM     49  H   TYR A   3      -3.872  -4.780   2.034  1.00  1.00           H  
ATOM     50  HA  TYR A   3      -1.930  -4.373   4.034  1.00  1.00           H  
ATOM     51  HB2 TYR A   3      -2.908  -2.614   1.783  1.00  1.00           H  
ATOM     52  HB3 TYR A   3      -1.577  -2.155   2.844  1.00  1.00           H  
ATOM     53  HD1 TYR A   3       0.525  -3.435   2.861  1.00  1.00           H  
ATOM     54  HD2 TYR A   3      -2.674  -4.412   0.166  1.00  1.00           H  
ATOM     55  HE1 TYR A   3       2.081  -4.827   1.520  1.00  1.00           H  
ATOM     56  HE2 TYR A   3      -1.117  -5.803  -1.176  1.00  1.00           H  
ATOM     57  HH  TYR A   3       1.772  -5.640  -1.388  1.00  1.00           H  
ATOM     58  N   GLU A   4      -2.951  -3.021   5.812  1.00  1.00           N  
ATOM     59  CA  GLU A   4      -3.496  -2.202   6.890  1.00  1.00           C  
ATOM     60  C   GLU A   4      -3.113  -0.738   6.697  1.00  1.00           C  
ATOM     61  O   GLU A   4      -3.912   0.162   6.957  1.00  1.00           O  
ATOM     62  CB  GLU A   4      -2.959  -2.703   8.233  1.00  1.00           C  
ATOM     63  CG  GLU A   4      -3.515  -4.100   8.524  1.00  1.00           C  
ATOM     64  CD  GLU A   4      -5.021  -4.031   8.751  1.00  1.00           C  
ATOM     65  OE1 GLU A   4      -5.501  -2.958   9.079  1.00  1.00           O  
ATOM     66  OE2 GLU A   4      -5.673  -5.050   8.596  1.00  1.00           O  
ATOM     67  H   GLU A   4      -2.238  -3.661   6.013  1.00  1.00           H  
ATOM     68  HA  GLU A   4      -4.571  -2.287   6.887  1.00  1.00           H  
ATOM     69  HB2 GLU A   4      -1.881  -2.748   8.192  1.00  1.00           H
[truncated: 414,640 more chars]
