# Supplementary material for: In silico approaches for predicting the half-life of natural and modified peptides in blood
Source: PLoS One. 2018 Jun 1;13(6):e0196829. doi: 10.1371/journal.pone.0196829 (PMC5983457; doi:10.1371/journal.pone.0196829)
Supplement: S3 File — (ZIP) [file pone.0196829.s009.zip › 3may2018_261_pdb_files/2265.pdb]

ATOM      1  N   HIE     1      21.170 -16.516 -11.704  1.00  0.00           N  
ATOM      2  H   HIE     1      20.423 -16.303 -12.350  1.00  0.00           H  
ATOM      3  CA  HIE     1      20.733 -16.522 -10.326  1.00  0.00           C  
ATOM      4  HA  HIE     1      20.183 -17.449 -10.163  1.00  0.00           H  
ATOM      5  CB  HIE     1      22.048 -16.630  -9.537  1.00  0.00           C  
ATOM      6  HB2 HIE     1      22.505 -17.572  -9.840  1.00  0.00           H  
ATOM      7  HB3 HIE     1      22.788 -15.848  -9.708  1.00  0.00           H  
ATOM      8  CG  HIE     1      21.889 -16.658  -8.077  1.00  0.00           C  
ATOM      9  ND1 HIE     1      21.214 -17.663  -7.377  1.00  0.00           N  
ATOM     10  CE1 HIE     1      21.287 -17.321  -6.087  1.00  0.00           C  
ATOM     11  HE1 HIE     1      20.925 -17.936  -5.277  1.00  0.00           H  
ATOM     12  NE2 HIE     1      21.893 -16.131  -5.909  1.00  0.00           N  
ATOM     13  HE2 HIE     1      21.997 -15.670  -5.016  1.00  0.00           H  
ATOM     14  CD2 HIE     1      22.284 -15.692  -7.139  1.00  0.00           C  
ATOM     15  HD2 HIE     1      22.752 -14.730  -7.285  1.00  0.00           H  
ATOM     16  C   HIE     1      19.748 -15.434  -9.970  1.00  0.00           C  
ATOM     17  O   HIE     1      19.532 -14.442 -10.673  1.00  0.00           O  
ATOM     18  N   ALA     2      19.160 -15.622  -8.803  1.00  0.00           N  
ATOM     19  H   ALA     2      19.454 -16.411  -8.246  1.00  0.00           H  
ATOM     20  CA  ALA     2      18.460 -14.535  -8.066  1.00  0.00           C  
ATOM     21  HA  ALA     2      18.833 -13.519  -8.197  1.00  0.00           H  
ATOM     22  CB  ALA     2      16.981 -14.575  -8.443  1.00  0.00           C  
ATOM     23  HB1 ALA     2      16.574 -13.747  -7.863  1.00  0.00           H  
ATOM     24  HB2 ALA     2      16.894 -14.348  -9.506  1.00  0.00           H  
ATOM     25  HB3 ALA     2      16.509 -15.468  -8.034  1.00  0.00           H  
ATOM     26  C   ALA     2      18.639 -14.720  -6.579  1.00  0.00           C  
ATOM     27  O   ALA     2      18.647 -15.832  -6.043  1.00  0.00           O  
ATOM     28  N   ASP     3      18.737 -13.626  -5.877  1.00  0.00           N  
ATOM     29  H   ASP     3      18.762 -12.753  -6.385  1.00  0.00           H  
ATOM     30  CA  ASP     3      19.051 -13.590  -4.406  1.00  0.00           C  
ATOM     31  HA  ASP     3      19.015 -14.615  -4.037  1.00  0.00           H  
ATOM     32  CB  ASP     3      20.488 -13.102  -4.266  1.00  0.00           C  
ATOM     33  HB2 ASP     3      21.013 -13.249  -5.210  1.00  0.00           H  
ATOM     34  HB3 ASP     3      20.636 -12.042  -4.063  1.00  0.00           H  
ATOM     35  CG  ASP     3      21.125 -13.833  -3.003  1.00  0.00           C  
ATOM     36  OD1 ASP     3      22.005 -14.748  -3.196  1.00  0.00           O  
ATOM     37  OD2 ASP     3      20.862 -13.409  -1.836  1.00  0.00           O  
ATOM     38  C   ASP     3      18.070 -12.708  -3.678  1.00  0.00           C  
ATOM     39  O   ASP     3      16.986 -12.494  -4.275  1.00  0.00           O  
ATOM     40  N   GLY     4      18.384 -12.382  -2.422  1.00  0.00           N  
ATOM     41  H   GLY     4      19.356 -12.573  -2.224  1.00  0.00           H  
ATOM     42  CA  GLY     4      17.397 -11.787  -1.463  1.00  0.00           C  
ATOM     43  HA2 GLY     4      17.804 -11.446  -0.511  1.00  0.00           H  
ATOM     44  HA3 GLY     4      16.837 -10.963  -1.905  1.00  0.00           H  
ATOM     45  C   GLY     4      16.296 -12.734  -1.102  1.00  0.00           C  
ATOM     46  O   GLY     4      16.392 -13.304   0.004  1.00  0.00           O  
ATOM     47  N   VAL     5      15.448 -12.990  -2.116  1.00  0.00           N  
ATOM     48  H   VAL     5      15.782 -12.753  -3.040  1.00  0.00           H  
ATOM     49  CA  VAL     5      14.302 -13.864  -2.262  1.00  0.00           C  
ATOM     50  HA  VAL     5      14.655 -14.886  -2.403  1.00  0.00           H  
ATOM     51  CB  VAL     5      13.277 -13.958  -1.037  1.00  0.00           C  
ATOM     52  HB  VAL     5      13.828 -14.369  -0.191  1.00  0.00           H  
ATOM     53  CG1 VAL     5      12.743 -12.607  -0.632  1.00  0.00           C  
ATOM     54 HG11 VAL     5      12.170 -12.693   0.291  1.00  0.00           H  
ATOM     55 HG12 VAL     5      13.549 -11.883  -0.517  1.00  0.00           H  
ATOM     56 HG13 VAL     5      12.062 -12.252  -1.406  1.00  0.00           H  
ATOM     57  CG2 VAL     5      12.146 -14.986  -1.287  1.00  0.00           C  
ATOM     58 HG21 VAL     5      11.516 -14.610  -2.093  1.00  0.00           H  
ATOM     59 HG22 VAL     5      12.503 -15.956  -1.633  1.00  0.00           H  
ATOM     60 HG23 VAL     5      11.454 -15.033  -0.446  1.00  0.00           H  
ATOM     61  C   VAL     5      13.660 -13.406  -3.560  1.00  0.00           C  
ATOM     62  O   VAL     5      13.354 -12.274  -3.824  1.00  0.00           O  
ATOM     63  N   PHE     6      13.315 -14.378  -4.393  1.00  0.00           N  
ATOM     64  H   PHE     6      13.553 -15.330  -4.154  1.00  0.00           H  
ATOM     65  CA  PHE     6      12.576 -14.280  -5.616  1.00  0.00           C  
ATOM     66  HA  PHE     6      11.843 -13.476  -5.555  1.00  0.00           H  
ATOM     67  CB  PHE     6      13.524 -13.899  -6.761  1.00  0.00           C  
ATOM     68  HB2 PHE     6      14.165 -13.050  -6.524  1.00  0.00           H  
ATOM     69  HB3 PHE     6      14.238 -14.718  -6.848  1.00  0.00           H  
ATOM     70  CG  PHE     6      12.943 -13.649  -8.167  1.00  0.00           C  
ATOM     71  CD1 PHE     6      12.942 -14.726  -9.097  1.00  0.00           C  
ATOM     72  HD1 PHE     6      13.434 -15.675  -8.942  1.00  0.00           H  
ATOM     73  CE1 PHE     6      12.358 -14.551 -10.364  1.00  0.00           C  
ATOM     74  HE1 PHE     6      12.400 -15.361 -11.077  1.00  0.00           H  
ATOM     75  CZ  PHE     6      11.596 -13.365 -10.651  1.00  0.00           C  
ATOM     76  HZ  PHE     6      11.298 -13.134 -11.663  1.00  0.00           H  
ATOM     77  CE2 PHE     6      11.521 -12.348  -9.666  1.00  0.00           C  
ATOM     78  HE2 PHE     6      10.961 -11.456  -9.906  1.00  0.00           H  
ATOM     79  CD2 PHE     6      12.188 -12.465  -8.404  1.00  0.00           C  
ATOM     80  HD2 PHE     6      12.172 -11.740  -7.605  1.00  0.00           H  
ATOM     81  C   PHE     6      11.657 -15.472  -5.939  1.00  0.00           C  
ATOM     82  O   PHE     6      12.138 -16.589  -5.790  1.00  0.00           O  
ATOM     83  N   THR     7      10.386 -15.240  -6.350  1.00  0.00           N  
ATOM     84  H   THR     7      10.118 -14.269  -6.418  1.00  0.00           H  
ATOM     85  CA  THR     7       9.367 -16.261  -6.632  1.00  0.00           C  
ATOM     86  HA  THR     7       9.352 -16.879  -5.734  1.00  0.00           H  
ATOM     87  CB  THR     7       8.032 -15.544  -6.831  1.00  0.00           C  
ATOM     88  HB  THR     7       7.251 -16.244  -7.127  1.00  0.00           H  
ATOM     89  CG2 THR     7       7.709 -14.811  -5.543  1.00  0.00           C  
ATOM     90 HG21 THR     7       6.621 -14.774  -5.605  1.00  0.00           H  
ATOM     91 HG22 THR     7       8.136 -15.331  -4.685  1.00  0.00           H  
ATOM     92 HG23 THR     7       8.065 -13.781  -5.543  1.00  0.00           H  
ATOM     93  OG1 THR     7       8.251 -14.621  -7.850  1.00  0.00           O  
ATOM     94  HG1 THR     7       8.773 -15.036  -8.540  1.00  0.00           H  
ATOM     95  C   THR     7       9.753 -17.109  -7.826  1.00  0.00           C  
ATOM     96  O   THR     7       9.783 -16.660  -8.926  1.00  0.00           O  
ATOM     97  N   SER     8      10.261 -18.292  -7.572  1.00  0.00           N  
ATOM     98  H   SER     8      10.369 -18.463  -6.582  1.00  0.00           H  
ATOM     99  CA  SER     8      10.910 -19.253  -8.567  1.00  0.00           C  
ATOM    100  HA  SER     8      10.213 -19.814  -9.190  1.00  0.00           H  
ATOM    101  CB  SER     8      11.926 -18.573  -9.590  1.00  0.00           C  
ATOM    102  HB2 SER     8      12.535 -17.792  -9.136  1.00  0.00           H  
ATOM    103  HB3 SER     8      12.666 -19.311  -9.900  1.00  0.00           H  
ATOM    104  OG  SER     8      11.228 -18.074 -10.660  1.00  0.00           O  
ATOM    105  HG  SER     8      10.579 -17.464 -10.301  1.00  0.00           H  
ATOM    106  C   SER     8      11.694 -20.376  -7.860  1.00  0.00           C  
ATOM    107  O   SER     8      11.430 -20.473  -6.604  1.00  0.00           O  
ATOM    108  N   ASP     9      12.625 -21.128  -8.447  1.00  0.00           N  
ATOM    109  H   ASP     9      12.964 -20.973  -9.386  1.00  0.00           H  
ATOM    110  CA  ASP     9      13.407 -22.011  -7.583  1.00  0.00           C  
ATOM    111  HA  ASP     9      12.727 -22.618  -6.985  1.00  0.00           H  
ATOM    112  CB  ASP     9      14.258 -22.923  -8.483  1.00  0.00           C  
ATOM    113  HB2 ASP     9      13.521 -23.362  -9.157  1.00  0.00           H  
ATOM    114  HB3 ASP     9      15.005 -22.438  -9.111  1.00  0.00           H  
ATOM    115  CG  ASP     9      14.889 -24.011  -7.637  1.00  0.00           C  
ATOM    116  OD1 ASP     9      14.267 -24.997  -7.181  1.00  0.00           O  
ATOM    117  OD2 ASP     9      16.050 -23.804  -7.266  1.00  0.00           O  
ATOM    118  C   ASP     9      14.198 -21.233  -6.553  1.00  0.00           C  
ATOM    119  O   ASP     9      14.433 -21.793  -5.431  1.00  0.00           O  
ATOM    120  N   PHE    10      14.572 -19.991  -6.816  1.00  0.00           N  
ATOM    121  H   PHE    10      14.276 -19.623  -7.709  1.00  0.00           H  
ATOM    122  CA  PHE    10      15.244 -18.996  -5.862  1.00  0.00           C  
ATOM    123  HA  PHE    10      16.070 -19.554  -5.420  1.00  0.00           H  
ATOM    124  CB  PHE    10      15.798 -17.709  -6.547  1.00  0.00           C  
ATOM    125  HB2 PHE    10      14.970 -17.114  -6.931  1.00  0.00           H  
ATOM    126  HB3 PHE    10      16.181 -17.045  -5.772  1.00  0.00           H  
ATOM    127  CG  PHE    10      16.758 -17.976  -7.684  1.00  0.00           C  
ATOM    128  CD1 PHE    10      16.139 -17.943  -8.980  1.00  0.00           C  
ATOM    129  HD1 PHE    10      15.107 -17.652  -9.102  1.00  0.00           H  
ATOM    130  CE1 PHE    10      16.850 -18.363 -10.085  1.00  0.00           C  
ATOM    131  HE1 PHE    10      16.471 -18.273 -11.093  1.00  0.00           H  
ATOM    132  CZ  PHE    10      18.099 -19.003  -9.905  1.00  0.00           C  
ATOM    133  HZ  PHE    10      18.613 -19.340 -10.793  1.00  0.00           H  
ATOM    134  CE2 PHE    10      18.670 -19.164  -8.621  1.00  0.00           C  
ATOM    135  HE2 PHE    10      19.633 -19.650  -8.577  1.00  0.00           H  
ATOM    136  CD2 PHE    10      17.994 -18.684  -7.478  1.00  0.00           C  
ATOM    137  HD2 PHE    10      18.352 -18.701  -6.459  1.00  0.00           H  
ATOM    138  C   PHE    10      14.303 -18.531  -4.718  1.00  0.00           C  
ATOM    139  O   PHE    10      14.685 -17.671  -3.894  1.00  0.00           O  
ATOM    140  N   SER    11      13.050 -19.072  -4.510  1.00  0.00           N  
ATOM    141  H   SER    11      12.648 -19.686  -5.204  1.00  0.00           H  
ATOM    142  CA  SER    11      12.213 -18.855  -3.294  1.00  0.00           C  
ATOM    143  HA  SER    11      12.260 -17.773  -3.174  1.00  0.00           H  
ATOM    144  CB  SER    11      10.704 -19.166  -3.528  1.00  0.00           C  
ATOM    145  HB2 SER    11      10.574 -20.200  -3.207  1.00  0.00           H  
ATOM    146  HB3 SER    11      10.162 -18.550  -2.810  1.00  0.00           H  
ATOM    147  OG  SER    11      10.100 -18.960  -4.781  1.00  0.00           O  
ATOM    148  HG  SER    11      10.458 -19.636  -5.361  1.00  0.00           H  
ATOM    149  C   SER    11      12.843 -19.514  -2.023  1.00  0.00           C  
ATOM    150  O   SER    11      12.800 -18.927  -0.960  1.00  0.00           O  
ATOM    151  N   ARG    12      13.737 -20.506  -2.250  1.00  0.00           N  
ATOM    152  H   ARG    12      13.765 -20.818  -3.210  1.00  0.00           H  
ATOM    153  CA  ARG    12      14.615 -21.122  -1.268  1.00  0.00           C  
ATOM    154  HA  ARG    12      13.940 -21.651  -0.595  1.00  0.00           H  
ATOM    155  CB  ARG    12      15.496 -22.036  -2.078  1.00  0.00           C  
ATOM    156  HB2 ARG    12      14.804 -22.730  -2.555  1.00  0.00           H  
ATOM    157  HB3 ARG    12      16.033 -21.539  -2.886  1.00  0.00           H  
ATOM    158  CG  ARG    12      16.595 -22.740  -1.220  1.00  0.00           C  
ATOM    159  HG2 ARG    12      17.323 -22.043  -0.805  1.00  0.00           H  
ATOM    160  HG3 ARG    12      16.141 -23.283  -0.390  1.00  0.00           H  
ATOM    161  CD  ARG    12      17.360 -23.751  -2.083  1.00  0.00           C  
ATOM    162  HD2 ARG    12      17.973 -23.120  -2.726  1.00  0.00           H  
ATOM    163  HD3 ARG    12      18.082 -24.379  -1.561  1.00  0.00           H  
ATOM    164  NE  ARG    12      16.470 -24.629  -2.807  1.00  0.00           N  
ATOM    165  HE  ARG    12      15.764 -25.184  -2.345  1.00  0.00           H  
ATOM    166  CZ  ARG    12      16.350 -24.509  -4.165  1.00  0.00           C  
ATOM    167  NH1 ARG    12      17.180 -23.903  -4.900  1.00  0.00           N  
ATOM    168 HH11 ARG    12      17.905 -23.321  -4.504  1.00  0.00           H  
ATOM    169 HH12 ARG    12      16.766 -23.682  -5.794  1.00  0.00           H  
ATOM    170  NH2 ARG    12      15.308 -25.076  -4.727  1.00  0.00           N  
ATOM    171 HH21 ARG    12      14.641 -25.703  -4.301  1.00  0.00           H  
ATOM    172 HH22 ARG    12      15.122 -24.905  -5.705  1.00  0.00           H  
ATOM    173  C   ARG    12      15.410 -20.099  -0.499  1.00  0.00           C  
ATOM    174  O   ARG    12      15.699 -20.360   0.641  1.00  0.00           O  
ATOM    175  N   LEU    13      15.689 -18.950  -1.116  1.00  0.00           N  
ATOM    176  H   LEU    13      15.231 -18.838  -2.010  1.00  0.00           H  
ATOM    177  CA  LEU    13      16.345 -17.706  -0.529  1.00  0.00           C  
ATOM    178  HA  LEU    13      17.227 -18.054   0.008  1.00  0.00           H  
ATOM    179  CB  LEU    13      16.891 -16.805  -1.702  1.00  0.00           C  
ATOM    180  HB2 LEU    13      16.048 -16.547  -2.342  1.00  0.00           H  
ATOM    181  HB3 LEU    13      17.221 -15.910  -1.174  1.00  0.00           H  
ATOM    182  CG  LEU    13      18.094 -17.290  -2.604  1.00  0.00           C  
ATOM    183  HG  LEU    13      18.106 -16.686  -3.511  1.00  0.00           H  
ATOM    184  CD1 LEU    13      19.361 -16.993  -1.772  1.00  0.00           C  
ATOM    185 HD11 LEU    13      19.339 -17.645  -0.899  1.00  0.00           H  
ATOM    186 HD12 LEU    13      20.293 -17.346  -2.215  1.00  0.00           H  
ATOM    187 HD13 LEU    13      19.537 -15.936  -1.577  1.00  0.00           H  
ATOM    188  CD2 LEU    13      18.148 -18.755  -3.114  1.00  0.00           C  
ATOM    189 HD21 LEU    13      17.160 -19.112  -3.405  1.00  0.00           H  
ATOM    190 HD22 LEU    13      18.714 -18.816  -4.043  1.00  0.00           H  
ATOM    191 HD23 LEU    13      18.631 -19.307  -2.309  1.00  0.00           H  
ATOM    192  C   LEU    13      15.436 -16.943   0.501  1.00  0.00           C  
ATOM    193  O   LEU    13      15.913 -15.990   1.074  1.00  0.00           O  
ATOM    194  N   LEU    14      14.279 -17.437   0.898  1.00  0.00           N  
ATOM    195  H   LEU    14      13.880 -18.253   0.455  1.00  0.00           H  
ATOM    196  CA  LEU    14      13.814 -17.080   2.244  1.00  0.00           C  
ATOM    197  HA  LEU    14      13.778 -15.991   2.241  1.00  0.00           H  
ATOM    198  CB  LEU    14      12.405 -17.751   2.415  1.00  0.00           C  
ATOM    199  HB2 LEU    14      12.443 -18.820   2.206  1.00  0.00           H  
ATOM    200  HB3 LEU    14      11.981 -17.643   3.414  1.00  0.00           H  
ATOM    201  CG  LEU    14      11.326 -16.953   1.564  1.00  0.00           C  
ATOM    202  HG  LEU    14      11.688 -16.915   0.537  1.00  0.00           H  
ATOM    203  CD1 LEU    14      10.045 -17.693   1.383  1.00  0.00           C  
ATOM    204 HD11 LEU    14       9.270 -17.165   0.827  1.00  0.00           H  
ATOM    205 HD12 LEU    14      10.253 -18.560   0.756  1.00  0.00           H  
ATOM    206 HD13 LEU    14       9.609 -17.965   2.344  1.00  0.00           H  
ATOM    207  CD2 LEU    14      10.879 -15.493   1.950  1.00  0.00           C  
ATOM    208 HD21 LEU    14      11.773 -14.883   1.824  1.00  0.00           H  
ATOM    209 HD22 LEU    14      10.159 -15.037   1.270  1.00  0.00           H  
ATOM    210 HD23 LEU    14      10.576 -15.403   2.993  1.00  0.00           H  
ATOM    211  C   LEU    14      14.736 -17.498   3.355  1.00  0.00           C  
ATOM    212  O   LEU    14      14.905 -16.821   4.354  1.00  0.00           O  
ATOM    213  N   GLY    15      15.470 -18.640   3.085  1.00  0.00           N  
ATOM    214  H   GLY    15      15.213 -19.124   2.237  1.00  0.00           H  
ATOM    215  CA  GLY    15      16.744 -18.890   3.637  1.00  0.00           C  
ATOM    216  HA2 GLY    15      16.747 -18.691   4.708  1.00  0.00           H  
ATOM    217  HA3 GLY    15      17.052 -19.907   3.397  1.00  0.00           H  
ATOM    218  C   GLY    15      17.805 -17.988   2.994  1.00  0.00           C  
ATOM    219  O   GLY    15      18.410 -18.517   2.076  1.00  0.00           O  
ATOM    220  N   GLN    16      18.002 -16.799   3.494  1.00  0.00           N  
ATOM    221  H   GLN    16      17.380 -16.727   4.286  1.00  0.00           H  
ATOM    222  CA  GLN    16      18.732 -15.608   2.909  1.00  0.00           C  
ATOM    223  HA  GLN    16      18.421 -15.630   1.865  1.00  0.00           H  
ATOM    224  CB  GLN    16      18.200 -14.313   3.591  1.00  0.00           C  
ATOM    225  HB2 GLN    16      17.122 -14.299   3.751  1.00  0.00           H  
ATOM    226  HB3 GLN    16      18.728 -14.126   4.526  1.00  0.00           H  
ATOM    227  CG  GLN    16      18.369 -12.966   2.800  1.00  0.00           C  
ATOM    228  HG2 GLN    16      17.434 -12.862   2.250  1.00  0.00           H  
ATOM    229  HG3 GLN    16      18.372 -12.161   3.535  1.00  0.00           H  
ATOM    230  CD  GLN    16      19.498 -12.911   1.714  1.00  0.00           C  
ATOM    231  OE1 GLN    16      20.565 -12.377   1.971  1.00  0.00           O  
ATOM    232  NE2 GLN    16      19.280 -13.485   0.564  1.00  0.00           N  
ATOM    233 HE21 GLN    16      19.970 -13.439  -0.173  1.00  0.00           H  
ATOM    234 HE22 GLN    16      18.338 -13.712   0.278  1.00  0.00           H  
ATOM    235  C   GLN    16      20.258 -15.756   2.948  1.00  0.00           C  
ATOM    236  O   GLN    16      20.842 -15.717   4.011  1.00  0.00           O  
ATOM    237  N   LEU    17      20.774 -15.934   1.732  1.00  0.00           N  
ATOM    238  H   LEU    17      20.200 -15.924   0.901  1.00  0.00           H  
ATOM    239  CA  LEU    17      22.211 -16.026   1.562  1.00  0.00           C  
ATOM    240  HA  LEU    17      22.548 -16.420   2.521  1.00  0.00           H  
ATOM    241  CB  LEU    17      22.541 -17.082   0.420  1.00  0.00           C  
ATOM    242  HB2 LEU    17      21.909 -17.965   0.519  1.00  0.00           H  
ATOM    243  HB3 LEU    17      22.209 -16.735  -0.559  1.00  0.00           H  
ATOM    244  CG  LEU    17      24.072 -17.473   0.237  1.00  0.00           C  
ATOM    245  HG  LEU    17      24.585 -16.703  -0.339  1.00  0.00           H  
ATOM    246  CD1 LEU    17      24.801 -17.645   1.566  1.00  0.00           C  
ATOM    247 HD11 LEU    17      24.452 -18.465   2.194  1.00  0.00           H  
ATOM    248 HD12 LEU    17      25.870 -17.804   1.422  1.00  0.00           H  
ATOM    249 HD13 LEU    17      24.805 -16.697   2.103  1.00  0.00           H  
ATOM    250  CD2 LEU    17      24.350 -18.774  -0.570  1.00  0.00           C  
ATOM    251 HD21 LEU    17      24.055 -19.631   0.035  1.00  0.00           H  
ATOM    252 HD22 LEU    17      23.753 -18.678  -1.477  1.00  0.00           H  
ATOM    253 HD23 LEU    17      25.372 -18.710  -0.945  1.00  0.00           H  
ATOM    254  C   LEU    17      22.935 -14.735   1.262  1.00  0.00           C  
ATOM    255  O   LEU    17      23.387 -14.097   2.244  1.00  0.00           O  
ATOM    256  N   SER    18      22.969 -14.330   0.041  1.00  0.00           N  
ATOM    257  H   SER    18      22.405 -14.701  -0.710  1.00  0.00           H  
ATOM    258  CA  SER    18      24.112 -13.404  -0.321  1.00  0.00           C  
ATOM    259  HA  SER    18      24.979 -13.580   0.316  1.00  0.00           H  
ATOM    260  CB  SER    18      24.556 -13.501  -1.765  1.00  0.00           C  
ATOM    261  HB2 SER    18      23.836 -12.873  -2.290  1.00  0.00           H  
ATOM    262  HB3 SER    18      25.520 -13.012  -1.902  1.00  0.00           H  
ATOM    263  OG  SER    18      24.453 -14.734  -2.291  1.00  0.00           O  
ATOM    264  HG  SER    18      23.541 -14.783  -2.587  1.00  0.00           H  
ATOM    265  C   SER    18      23.719 -11.895  -0.138  1.00  0.00           C  
ATOM    266  O   SER    18      24.618 -11.167   0.268  1.00  0.00           O  
ATOM    267  N   ALA    19      22.453 -11.492  -0.288  1.00  0.00           N  
ATOM    268  H   ALA    19      21.736 -12.129  -0.606  1.00  0.00           H  
ATOM    269  CA  ALA    19      22.115 -10.063  -0.234  1.00  0.00           C  
ATOM    270  HA  ALA    19      22.592  -9.505  -1.039  1.00  0.00           H  
ATOM    271  CB  ALA    19      20.562 -10.009  -0.508  1.00  0.00           C  
ATOM    272  HB1 ALA    19      20.212  -9.013  -0.238  1.00  0.00           H  
ATOM    273  HB2 ALA    19      20.381 -10.156  -1.573  1.00  0.00           H  
ATOM    274  HB3 ALA    19      19.956 -10.673   0.108  1.00  0.00           H  
ATOM    275  C   ALA    19      22.503  -9.417   1.119  1.00  0.00           C  
ATOM    276  O   ALA    19      22.801  -8.234   1.172  1.00  0.00           O  
ATOM    277  N   LYS    20      22.256 -10.129   2.251  1.00  0.00           N  
ATOM    278  H   LYS    20      21.839 -11.038   2.115  1.00  0.00           H  
ATOM    279  CA  LYS    20      22.524  -9.585   3.598  1.00  0.00           C  
ATOM    280  HA  LYS    20      22.376  -8.505   3.624  1.00  0.00           H  
ATOM    281  CB  LYS    20      21.478 -10.031   4.611  1.00  0.00           C  
ATOM    282  HB2 LYS    20      21.751  -9.708   5.615  1.00  0.00           H  
ATOM    283  HB3 LYS    20      20.566  -9.525   4.292  1.00  0.00           H  
ATOM    284  CG  LYS    20      21.273 -11.526   4.752  1.00  0.00           C  
ATOM    285  HG2 LYS    20      20.247 -11.871   4.624  1.00  0.00           H  
ATOM    286  HG3 LYS    20      21.803 -12.097   3.989  1.00  0.00           H  
ATOM    287  CD  LYS    20      21.708 -12.134   6.091  1.00  0.00           C  
ATOM    288  HD2 LYS    20      22.732 -11.790   6.233  1.00  0.00           H  
ATOM    289  HD3 LYS    20      21.029 -11.851   6.895  1.00  0.00           H  
ATOM    290  CE  LYS    20      21.748 -13.674   6.116  1.00  0.00           C  
ATOM    291  HE2 LYS    20      21.894 -14.000   7.146  1.00  0.00           H  
ATOM    292  HE3 LYS    20      20.772 -14.002   5.757  1.00  0.00           H  
ATOM    293  NZ  LYS    20      22.852 -14.122   5.245  1.00  0.00           N  
ATOM    294  HZ1 LYS    20      22.704 -15.084   4.976  1.00  0.00           H  
ATOM    295  HZ2 LYS    20      22.901 -13.613   4.374  1.00  0.00           H  
ATOM    296  HZ3 LYS    20      23.758 -13.963   5.662  1.00  0.00           H  
ATOM    297  C   LYS    20      23.904  -9.958   4.125  1.00  0.00           C  
ATOM    298  O   LYS    20      24.306  -9.491   5.134  1.00  0.00           O  
ATOM    299  N   LYS    21      24.559 -10.980   3.565  1.00  0.00           N  
ATOM    300  H   LYS    21      24.213 -11.356   2.694  1.00  0.00           H  
ATOM    301  CA  LYS    21      25.684 -11.831   4.054  1.00  0.00           C  
ATOM    302  HA  LYS    21      25.321 -12.688   4.621  1.00  0.00           H  
ATOM    303  CB  LYS    21      26.427 -12.371   2.851  1.00  0.00           C  
ATOM    304  HB2 LYS    21      25.750 -12.916   2.194  1.00  0.00           H  
ATOM    305  HB3 LYS    21      26.822 -11.474   2.374  1.00  0.00           H  
ATOM    306  CG  LYS    21      27.549 -13.374   2.942  1.00  0.00           C  
ATOM    307  HG2 LYS    21      27.955 -13.566   1.949  1.00  0.00           H  
ATOM    308  HG3 LYS    21      28.428 -13.007   3.474  1.00  0.00           H  
ATOM    309  CD  LYS    21      27.292 -14.843   3.329  1.00  0.00           C  
ATOM    310  HD2 LYS    21      26.296 -14.932   3.764  1.00  0.00           H  
ATOM    311  HD3 LYS    21      27.368 -15.501   2.463  1.00  0.00           H  
ATOM    312  CE  LYS    21      28.299 -15.328   4.341  1.00  0.00           C  
ATOM    313  HE2 LYS    21      28.070 -16.394   4.326  1.00  0.00           H  
ATOM    314  HE3 LYS    21      29.294 -15.049   3.995  1.00  0.00           H  
ATOM    315  NZ  LYS    21      28.067 -14.634   5.665  1.00  0.00           N  
ATOM    316  HZ1 LYS    21      28.500 -15.143   6.422  1.00  0.00           H  
ATOM    317  HZ2 LYS    21      28.346 -13.663   5.651  1.00  0.00           H  
ATOM    318  HZ3 LYS    21      27.081 -14.663   5.881  1.00  0.00           H  
ATOM    319  C   LYS    21      26.706 -11.123   5.027  1.00  0.00           C  
ATOM    320  O   LYS    21      27.070 -11.733   6.042  1.00  0.00           O  
ATOM    321  N   TYR    22      27.114  -9.946   4.681  1.00  0.00           N  
ATOM    322  H   TYR    22      26.738  -9.480   3.867  1.00  0.00           H  
ATOM    323  CA  TYR    22      27.945  -9.120   5.577  1.00  0.00           C  
ATOM    324  HA  TYR    22      28.851  -9.704   5.738  1.00  0.00           H  
ATOM    325  CB  TYR    22      28.333  -7.844   4.807  1.00  0.00           C  
ATOM    326  HB2 TYR    22      28.730  -7.116   5.514  1.00  0.00           H  
ATOM    327  HB3 TYR    22      28.917  -8.141   3.936  1.00  0.00           H  
ATOM    328  CG  TYR    22      27.029  -7.211   4.254  1.00  0.00           C  
ATOM    329  CD1 TYR    22      26.562  -7.637   2.997  1.00  0.00           C  
ATOM    330  HD1 TYR    22      27.188  -8.316   2.437  1.00  0.00           H  
ATOM    331  CE1 TYR    22      25.266  -7.355   2.525  1.00  0.00           C  
ATOM    332  HE1 TYR    22      24.985  -7.606   1.512  1.00  0.00           H  
ATOM    333  CZ  TYR    22      24.404  -6.688   3.467  1.00  0.00           C  
ATOM    334  OH  TYR    22      23.143  -6.300   3.146  1.00  0.00           O  
ATOM    335  HH  TYR    22      22.885  -6.630   2.282  1.00  0.00           H  
ATOM    336  CE2 TYR    22      24.902  -6.197   4.701  1.00  0.00           C  
ATOM    337  HE2 TYR    22      24.202  -5.645   5.311  1.00  0.00           H  
ATOM    338  CD2 TYR    22      26.211  -6.413   5.080  1.00  0.00           C  
ATOM    339  HD2 TYR    22      26.539  -6.137   6.071  1.00  0.00           H  
ATOM    340  C   TYR    22      27.428  -8.743   6.965  1.00  0.00           C  
ATOM    341  O   TYR    22      28.146  -8.182   7.758  1.00  0.00           O  
ATOM    342  N   LEU    23      26.176  -9.034   7.245  1.00  0.00           N  
ATOM    343  H   LEU    23      25.633  -9.482   6.522  1.00  0.00           H  
ATOM    344  CA  LEU    23      25.643  -9.187   8.579  1.00  0.00           C  
ATOM    345  HA  LEU    23      25.827  -8.278   9.152  1.00  0.00           H  
ATOM    346  CB  LEU    23      24.120  -9.423   8.494  1.00  0.00           C  
ATOM    347  HB2 LEU    23      23.707  -8.575   7.947  1.00  0.00           H  
ATOM    348  HB3 LEU    23      24.040 -10.403   8.024  1.00  0.00           H  
ATOM    349  CG  LEU    23      23.382  -9.492   9.877  1.00  0.00           C  
ATOM    350  HG  LEU    23      23.741 -10.274  10.546  1.00  0.00           H  
ATOM    351  CD1 LEU    23      23.499  -8.134  10.604  1.00  0.00           C  
ATOM    352 HD11 LEU    23      22.929  -7.382  10.057  1.00  0.00           H  
ATOM    353 HD12 LEU    23      22.982  -8.257  11.556  1.00  0.00           H  
ATOM    354 HD13 LEU    23      24.533  -7.846  10.790  1.00  0.00           H  
ATOM    355  CD2 LEU    23      21.803  -9.719   9.635  1.00  0.00           C  
ATOM    356 HD21 LEU    23      21.347  -9.513  10.603  1.00  0.00           H  
ATOM    357 HD22 LEU    23      21.437  -8.985   8.916  1.00  0.00           H  
ATOM    358 HD23 LEU    23      21.655 -10.753   9.325  1.00  0.00           H  
ATOM    359  C   LEU    23      26.352 -10.289   9.332  1.00  0.00           C  
ATOM    360  O   LEU    23      27.245  -9.984  10.088  1.00  0.00           O  
ATOM    361  N   GLU    24      26.159 -11.593   9.003  1.00  0.00           N  
ATOM    362  H   GLU    24      25.462 -11.921   8.350  1.00  0.00           H  
ATOM    363  CA  GLU    24      26.831 -12.639   9.777  1.00  0.00           C  
ATOM    364  HA  GLU    24      26.746 -12.402  10.838  1.00  0.00           H  
ATOM    365  CB  GLU    24      26.118 -14.038   9.769  1.00  0.00           C  
ATOM    366  HB2 GLU    24      26.636 -14.711  10.453  1.00  0.00           H  
ATOM    367  HB3 GLU    24      25.131 -13.887  10.207  1.00  0.00           H  
ATOM    368  CG  GLU    24      26.022 -14.798   8.397  1.00  0.00           C  
ATOM    369  HG2 GLU    24      27.000 -15.129   8.048  1.00  0.00           H  
ATOM    370  HG3 GLU    24      25.592 -15.788   8.551  1.00  0.00           H  
ATOM    371  CD  GLU    24      25.203 -14.072   7.343  1.00  0.00           C  
ATOM    372  OE1 GLU    24      24.346 -13.174   7.548  1.00  0.00           O  
ATOM    373  OE2 GLU    24      25.358 -14.500   6.189  1.00  0.00           O  
ATOM    374  C   GLU    24      28.327 -12.805   9.495  1.00  0.00           C  
ATOM    375  O   GLU    24      29.057 -13.448  10.249  1.00  0.00           O  
ATOM    376  N   SER    25      28.813 -12.289   8.334  1.00  0.00           N  
ATOM    377  H   SER    25      28.147 -11.893   7.685  1.00  0.00           H  
ATOM    378  CA  SER    25      30.250 -11.984   7.931  1.00  0.00           C  
ATOM    379  HA  SER    25      30.215 -10.943   7.612  1.00  0.00           H  
ATOM    380  CB  SER    25      31.136 -11.841   9.191  1.00  0.00           C  
ATOM    381  HB2 SER    25      31.968 -11.173   8.965  1.00  0.00           H  
ATOM    382  HB3 SER    25      30.537 -11.311   9.931  1.00  0.00           H  
ATOM    383  OG  SER    25      31.563 -13.130   9.635  1.00  0.00           O  
ATOM    384  HG  SER    25      30.785 -13.388  10.134  1.00  0.00           H  
ATOM    385  C   SER    25      30.724 -12.624   6.662  1.00  0.00           C  
ATOM    386  O   SER    25      30.030 -12.569   5.629  1.00  0.00           O  
ATOM    387  N   LEU    26      31.847 -13.359   6.819  1.00  0.00           N  
ATOM    388  H   LEU    26      32.439 -13.222   7.627  1.00  0.00           H  
ATOM    389  CA  LEU    26      32.364 -14.340   5.784  1.00  0.00           C  
ATOM    390  HA  LEU    26      31.952 -14.110   4.801  1.00  0.00           H  
ATOM    391  CB  LEU    26      33.901 -14.286   5.746  1.00  0.00           C  
ATOM    392  HB2 LEU    26      34.282 -13.287   5.531  1.00  0.00           H  
ATOM    393  HB3 LEU    26      34.176 -14.687   6.722  1.00  0.00           H  
ATOM    394  CG  LEU    26      34.479 -15.228   4.629  1.00  0.00           C  
ATOM    395  HG  LEU    26      34.013 -16.212   4.571  1.00  0.00           H  
ATOM    396  CD1 LEU    26      34.459 -14.552   3.256  1.00  0.00           C  
ATOM    397 HD11 LEU    26      34.815 -13.523   3.322  1.00  0.00           H  
ATOM    398 HD12 LEU    26      35.130 -15.134   2.624  1.00  0.00           H  
ATOM    399 HD13 LEU    26      33.389 -14.503   3.057  1.00  0.00           H  
ATOM    400  CD2 LEU    26      35.896 -15.536   5.149  1.00  0.00           C  
ATOM    401 HD21 LEU    26      35.987 -16.191   6.016  1.00  0.00           H  
ATOM    402 HD22 LEU    26      36.496 -16.029   4.385  1.00  0.00           H  
ATOM    403 HD23 LEU    26      36.494 -14.655   5.383  1.00  0.00           H  
ATOM    404  C   LEU    26      31.710 -15.717   6.069  1.00  0.00           C  
ATOM    405  O   LEU    26      31.565 -16.582   5.160  1.00  0.00           O  
ATOM    406  N   ILE    27      31.303 -15.962   7.307  1.00  0.00           N  
ATOM    407  H   ILE    27      31.502 -15.246   7.991  1.00  0.00           H  
ATOM    408  CA  ILE    27      30.890 -17.325   7.780  1.00  0.00           C  
ATOM    409  HA  ILE    27      30.977 -18.044   6.966  1.00  0.00           H  
ATOM    410  CB  ILE    27      31.765 -17.712   8.968  1.00  0.00           C  
ATOM    411  HB  ILE    27      32.773 -17.348   8.769  1.00  0.00           H  
ATOM    412  CG2 ILE    27      31.463 -17.020  10.371  1.00  0.00           C  
ATOM    413 HG21 ILE    27      31.275 -15.947  10.376  1.00  0.00           H  
ATOM    414 HG22 ILE    27      30.610 -17.516  10.833  1.00  0.00           H  
ATOM    415 HG23 ILE    27      32.359 -17.126  10.983  1.00  0.00           H  
ATOM    416  CG1 ILE    27      31.933 -19.260   8.985  1.00  0.00           C  
ATOM    417 HG12 ILE    27      30.964 -19.729   8.812  1.00  0.00           H  
ATOM    418 HG13 ILE    27      32.477 -19.626   8.115  1.00  0.00           H  
ATOM    419  CD1 ILE    27      32.496 -19.865  10.293  1.00  0.00           C  
ATOM    420 HD11 ILE    27      33.582 -19.826  10.377  1.00  0.00           H  
ATOM    421 HD12 ILE    27      32.110 -19.415  11.208  1.00  0.00           H  
ATOM    422 HD13 ILE    27      32.147 -20.895  10.223  1.00  0.00           H  
ATOM    423  C   ILE    27      29.424 -17.332   8.143  1.00  0.00           C  
ATOM    424  O   ILE    27      28.571 -16.834   7.410  1.00  0.00           O  
TER   
END   
