# Supplementary material for: In silico approaches for predicting the half-life of natural and modified peptides in blood
Source: PLoS One. 2018 Jun 1;13(6):e0196829. doi: 10.1371/journal.pone.0196829 (PMC5983457; doi:10.1371/journal.pone.0196829)
Supplement: S3 File — (ZIP) [file pone.0196829.s009.zip › 3may2018_261_pdb_files/2276.pdb]

ATOM      1  N   THR     1       4.748  15.246   9.478  1.00  0.00           N  
ATOM      2  H   THR     1       4.182  14.427   9.307  1.00  0.00           H  
ATOM      3  CA  THR     1       5.040  16.207   8.449  1.00  0.00           C  
ATOM      4  HA  THR     1       6.122  16.321   8.381  1.00  0.00           H  
ATOM      5  CB  THR     1       4.443  15.776   7.104  1.00  0.00           C  
ATOM      6  HB  THR     1       4.377  16.667   6.479  1.00  0.00           H  
ATOM      7  CG2 THR     1       5.143  14.600   6.369  1.00  0.00           C  
ATOM      8 HG21 THR     1       5.655  13.993   7.116  1.00  0.00           H  
ATOM      9 HG22 THR     1       4.436  13.925   5.887  1.00  0.00           H  
ATOM     10 HG23 THR     1       5.854  14.897   5.598  1.00  0.00           H  
ATOM     11  OG1 THR     1       3.093  15.466   7.297  1.00  0.00           O  
ATOM     12  HG1 THR     1       2.680  15.295   6.447  1.00  0.00           H  
ATOM     13  C   THR     1       4.501  17.597   8.829  1.00  0.00           C  
ATOM     14  O   THR     1       5.376  18.434   9.064  1.00  0.00           O  
ATOM     15  N   SER     2       3.163  17.769   8.869  1.00  0.00           N  
ATOM     16  H   SER     2       2.668  16.892   8.938  1.00  0.00           H  
ATOM     17  CA  SER     2       2.339  18.956   8.963  1.00  0.00           C  
ATOM     18  HA  SER     2       1.532  18.755   9.668  1.00  0.00           H  
ATOM     19  CB  SER     2       3.029  20.259   9.389  1.00  0.00           C  
ATOM     20  HB2 SER     2       2.261  21.024   9.274  1.00  0.00           H  
ATOM     21  HB3 SER     2       3.419  20.185  10.404  1.00  0.00           H  
ATOM     22  OG  SER     2       4.100  20.645   8.483  1.00  0.00           O  
ATOM     23  HG  SER     2       4.785  19.974   8.448  1.00  0.00           H  
ATOM     24  C   SER     2       1.685  19.239   7.653  1.00  0.00           C  
ATOM     25  O   SER     2       0.724  20.031   7.615  1.00  0.00           O  
ATOM     26  N   GLU     3       2.027  18.480   6.590  1.00  0.00           N  
ATOM     27  H   GLU     3       2.553  17.647   6.814  1.00  0.00           H  
ATOM     28  CA  GLU     3       1.617  18.687   5.224  1.00  0.00           C  
ATOM     29  HA  GLU     3       0.686  19.251   5.159  1.00  0.00           H  
ATOM     30  CB  GLU     3       2.683  19.537   4.438  1.00  0.00           C  
ATOM     31  HB2 GLU     3       3.403  19.966   5.135  1.00  0.00           H  
ATOM     32  HB3 GLU     3       3.082  18.828   3.713  1.00  0.00           H  
ATOM     33  CG  GLU     3       2.083  20.805   3.717  1.00  0.00           C  
ATOM     34  HG2 GLU     3       1.604  21.368   4.518  1.00  0.00           H  
ATOM     35  HG3 GLU     3       2.935  21.414   3.413  1.00  0.00           H  
ATOM     36  CD  GLU     3       1.110  20.481   2.584  1.00  0.00           C  
ATOM     37  OE1 GLU     3       0.218  19.625   2.727  1.00  0.00           O  
ATOM     38  OE2 GLU     3       1.434  20.848   1.447  1.00  0.00           O  
ATOM     39  C   GLU     3       1.477  17.302   4.598  1.00  0.00           C  
ATOM     40  O   GLU     3       2.366  16.449   4.516  1.00  0.00           O  
ATOM     41  N   LYS     4       0.276  16.978   4.039  1.00  0.00           N  
ATOM     42  H   LYS     4      -0.414  17.713   3.970  1.00  0.00           H  
ATOM     43  CA  LYS     4       0.210  15.802   3.143  1.00  0.00           C  
ATOM     44  HA  LYS     4       0.813  15.018   3.602  1.00  0.00           H  
ATOM     45  CB  LYS     4      -1.292  15.425   2.965  1.00  0.00           C  
ATOM     46  HB2 LYS     4      -1.362  14.419   2.551  1.00  0.00           H  
ATOM     47  HB3 LYS     4      -1.838  15.373   3.907  1.00  0.00           H  
ATOM     48  CG  LYS     4      -2.108  16.289   1.984  1.00  0.00           C  
ATOM     49  HG2 LYS     4      -1.519  16.531   1.100  1.00  0.00           H  
ATOM     50  HG3 LYS     4      -2.956  15.739   1.578  1.00  0.00           H  
ATOM     51  CD  LYS     4      -2.720  17.529   2.598  1.00  0.00           C  
ATOM     52  HD2 LYS     4      -3.677  17.232   3.027  1.00  0.00           H  
ATOM     53  HD3 LYS     4      -2.011  18.042   3.249  1.00  0.00           H  
ATOM     54  CE  LYS     4      -2.940  18.545   1.513  1.00  0.00           C  
ATOM     55  HE2 LYS     4      -3.633  18.145   0.772  1.00  0.00           H  
ATOM     56  HE3 LYS     4      -3.529  19.333   1.982  1.00  0.00           H  
ATOM     57  NZ  LYS     4      -1.680  19.143   0.923  1.00  0.00           N  
ATOM     58  HZ1 LYS     4      -1.819  19.913   0.285  1.00  0.00           H  
ATOM     59  HZ2 LYS     4      -1.124  19.539   1.668  1.00  0.00           H  
ATOM     60  HZ3 LYS     4      -1.085  18.482   0.446  1.00  0.00           H  
ATOM     61  C   LYS     4       0.913  16.140   1.767  1.00  0.00           C  
ATOM     62  O   LYS     4       1.073  15.218   1.003  1.00  0.00           O  
ATOM     63  N   SER     5       1.259  17.388   1.440  1.00  0.00           N  
ATOM     64  H   SER     5       0.972  18.021   2.173  1.00  0.00           H  
ATOM     65  CA  SER     5       1.986  17.985   0.241  1.00  0.00           C  
ATOM     66  HA  SER     5       2.516  18.912   0.461  1.00  0.00           H  
ATOM     67  CB  SER     5       3.048  17.070  -0.416  1.00  0.00           C  
ATOM     68  HB2 SER     5       3.591  16.574   0.388  1.00  0.00           H  
ATOM     69  HB3 SER     5       2.536  16.332  -1.033  1.00  0.00           H  
ATOM     70  OG  SER     5       3.951  17.830  -1.140  1.00  0.00           O  
ATOM     71  HG  SER     5       4.533  17.194  -1.563  1.00  0.00           H  
ATOM     72  C   SER     5       0.948  18.352  -0.834  1.00  0.00           C  
ATOM     73  O   SER     5      -0.168  17.809  -0.851  1.00  0.00           O  
ATOM     74  N   GLN     6       1.307  19.204  -1.797  1.00  0.00           N  
ATOM     75  H   GLN     6       2.272  19.497  -1.742  1.00  0.00           H  
ATOM     76  CA  GLN     6       0.508  19.441  -3.019  1.00  0.00           C  
ATOM     77  HA  GLN     6      -0.542  19.395  -2.731  1.00  0.00           H  
ATOM     78  CB  GLN     6       0.809  20.873  -3.669  1.00  0.00           C  
ATOM     79  HB2 GLN     6       1.858  21.168  -3.634  1.00  0.00           H  
ATOM     80  HB3 GLN     6       0.713  20.736  -4.746  1.00  0.00           H  
ATOM     81  CG  GLN     6      -0.142  21.945  -3.112  1.00  0.00           C  
ATOM     82  HG2 GLN     6       0.176  22.954  -3.374  1.00  0.00           H  
ATOM     83  HG3 GLN     6      -1.070  21.812  -3.667  1.00  0.00           H  
ATOM     84  CD  GLN     6      -0.324  21.838  -1.620  1.00  0.00           C  
ATOM     85  OE1 GLN     6      -1.228  21.193  -1.069  1.00  0.00           O  
ATOM     86  NE2 GLN     6       0.637  22.458  -0.890  1.00  0.00           N  
ATOM     87 HE21 GLN     6       0.846  22.127   0.041  1.00  0.00           H  
ATOM     88 HE22 GLN     6       1.151  23.200  -1.343  1.00  0.00           H  
ATOM     89  C   GLN     6       0.739  18.301  -4.076  1.00  0.00           C  
ATOM     90  O   GLN     6       0.133  18.198  -5.158  1.00  0.00           O  
ATOM     91  N   THR     7       1.604  17.353  -3.676  1.00  0.00           N  
ATOM     92  H   THR     7       2.002  17.478  -2.756  1.00  0.00           H  
ATOM     93  CA  THR     7       1.992  16.117  -4.408  1.00  0.00           C  
ATOM     94  HA  THR     7       1.569  16.140  -5.412  1.00  0.00           H  
ATOM     95  CB  THR     7       3.526  16.040  -4.660  1.00  0.00           C  
ATOM     96  HB  THR     7       3.738  15.066  -5.101  1.00  0.00           H  
ATOM     97  CG2 THR     7       4.015  17.219  -5.546  1.00  0.00           C  
ATOM     98 HG21 THR     7       3.529  17.215  -6.521  1.00  0.00           H  
ATOM     99 HG22 THR     7       3.765  18.164  -5.064  1.00  0.00           H  
ATOM    100 HG23 THR     7       5.082  17.177  -5.763  1.00  0.00           H  
ATOM    101  OG1 THR     7       4.201  16.016  -3.399  1.00  0.00           O  
ATOM    102  HG1 THR     7       3.802  15.251  -2.977  1.00  0.00           H  
ATOM    103  C   THR     7       1.396  14.900  -3.611  1.00  0.00           C  
ATOM    104  O   THR     7       2.141  14.185  -2.910  1.00  0.00           O  
ATOM    105  N   PRO     8       0.086  14.679  -3.689  1.00  0.00           N  
ATOM    106  CD  PRO     8      -0.904  15.407  -4.340  1.00  0.00           C  
ATOM    107  HD2 PRO     8      -0.697  15.426  -5.410  1.00  0.00           H  
ATOM    108  HD3 PRO     8      -1.016  16.431  -3.982  1.00  0.00           H  
ATOM    109  CG  PRO     8      -2.228  14.613  -4.111  1.00  0.00           C  
ATOM    110  HG2 PRO     8      -2.987  15.394  -4.082  1.00  0.00           H  
ATOM    111  HG3 PRO     8      -2.362  13.828  -4.856  1.00  0.00           H  
ATOM    112  CB  PRO     8      -2.089  14.037  -2.707  1.00  0.00           C  
ATOM    113  HB2 PRO     8      -2.782  13.208  -2.562  1.00  0.00           H  
ATOM    114  HB3 PRO     8      -2.310  14.810  -1.971  1.00  0.00           H  
ATOM    115  CA  PRO     8      -0.567  13.754  -2.749  1.00  0.00           C  
ATOM    116  HA  PRO     8      -0.221  14.011  -1.748  1.00  0.00           H  
ATOM    117  C   PRO     8      -0.178  12.278  -2.926  1.00  0.00           C  
ATOM    118  O   PRO     8      -0.528  11.637  -3.909  1.00  0.00           O  
ATOM    119  N   LEU     9       0.519  11.722  -1.978  1.00  0.00           N  
ATOM    120  H   LEU     9       0.755  12.293  -1.179  1.00  0.00           H  
ATOM    121  CA  LEU     9       1.247  10.449  -1.902  1.00  0.00           C  
ATOM    122  HA  LEU     9       1.507  10.119  -2.908  1.00  0.00           H  
ATOM    123  CB  LEU     9       2.488  10.533  -1.031  1.00  0.00           C  
ATOM    124  HB2 LEU     9       2.172  10.994  -0.095  1.00  0.00           H  
ATOM    125  HB3 LEU     9       2.815   9.541  -0.719  1.00  0.00           H  
ATOM    126  CG  LEU     9       3.752  11.338  -1.599  1.00  0.00           C  
ATOM    127  HG  LEU     9       3.347  12.179  -2.161  1.00  0.00           H  
ATOM    128  CD1 LEU     9       4.752  11.767  -0.570  1.00  0.00           C  
ATOM    129 HD11 LEU     9       5.355  12.523  -1.073  1.00  0.00           H  
ATOM    130 HD12 LEU     9       4.314  12.391   0.208  1.00  0.00           H  
ATOM    131 HD13 LEU     9       5.451  11.032  -0.171  1.00  0.00           H  
ATOM    132  CD2 LEU     9       4.492  10.467  -2.671  1.00  0.00           C  
ATOM    133 HD21 LEU     9       3.775  10.212  -3.451  1.00  0.00           H  
ATOM    134 HD22 LEU     9       5.345  10.945  -3.155  1.00  0.00           H  
ATOM    135 HD23 LEU     9       4.902   9.516  -2.332  1.00  0.00           H  
ATOM    136  C   LEU     9       0.248   9.361  -1.564  1.00  0.00           C  
ATOM    137  O   LEU     9       0.588   8.492  -0.823  1.00  0.00           O  
ATOM    138  N   VAL    10      -0.998   9.441  -2.048  1.00  0.00           N  
ATOM    139  H   VAL    10      -1.146  10.273  -2.600  1.00  0.00           H  
ATOM    140  CA  VAL    10      -2.158   8.681  -1.546  1.00  0.00           C  
ATOM    141  HA  VAL    10      -2.055   8.632  -0.462  1.00  0.00           H  
ATOM    142  CB  VAL    10      -3.537   9.423  -1.647  1.00  0.00           C  
ATOM    143  HB  VAL    10      -4.318   8.833  -1.167  1.00  0.00           H  
ATOM    144  CG1 VAL    10      -3.633  10.759  -0.944  1.00  0.00           C  
ATOM    145 HG11 VAL    10      -2.814  11.416  -1.234  1.00  0.00           H  
ATOM    146 HG12 VAL    10      -4.513  11.323  -1.254  1.00  0.00           H  
ATOM    147 HG13 VAL    10      -3.478  10.600   0.123  1.00  0.00           H  
ATOM    148  CG2 VAL    10      -3.827   9.555  -3.180  1.00  0.00           C  
ATOM    149 HG21 VAL    10      -3.148  10.337  -3.523  1.00  0.00           H  
ATOM    150 HG22 VAL    10      -3.602   8.623  -3.698  1.00  0.00           H  
ATOM    151 HG23 VAL    10      -4.788  10.032  -3.370  1.00  0.00           H  
ATOM    152  C   VAL    10      -2.193   7.251  -2.093  1.00  0.00           C  
ATOM    153  O   VAL    10      -3.248   6.553  -2.049  1.00  0.00           O  
ATOM    154  N   THR    11      -1.059   6.717  -2.560  1.00  0.00           N  
ATOM    155  H   THR    11      -0.250   7.311  -2.670  1.00  0.00           H  
ATOM    156  CA  THR    11      -0.773   5.325  -2.949  1.00  0.00           C  
ATOM    157  HA  THR    11      -1.674   4.721  -3.060  1.00  0.00           H  
ATOM    158  CB  THR    11      -0.090   5.349  -4.332  1.00  0.00           C  
ATOM    159  HB  THR    11       0.340   4.353  -4.444  1.00  0.00           H  
ATOM    160  CG2 THR    11      -1.072   5.721  -5.555  1.00  0.00           C  
ATOM    161 HG21 THR    11      -0.695   5.456  -6.542  1.00  0.00           H  
ATOM    162 HG22 THR    11      -2.067   5.341  -5.322  1.00  0.00           H  
ATOM    163 HG23 THR    11      -1.072   6.807  -5.647  1.00  0.00           H  
ATOM    164  OG1 THR    11       0.975   6.206  -4.316  1.00  0.00           O  
ATOM    165  HG1 THR    11       1.791   5.733  -4.139  1.00  0.00           H  
ATOM    166  C   THR    11       0.100   4.698  -1.913  1.00  0.00           C  
ATOM    167  O   THR    11       0.133   3.490  -1.986  1.00  0.00           O  
ATOM    168  N   LEU    12       0.550   5.313  -0.863  1.00  0.00           N  
ATOM    169  H   LEU    12       0.386   6.295  -0.696  1.00  0.00           H  
ATOM    170  CA  LEU    12       1.279   4.584   0.189  1.00  0.00           C  
ATOM    171  HA  LEU    12       1.995   3.873  -0.223  1.00  0.00           H  
ATOM    172  CB  LEU    12       2.061   5.701   0.948  1.00  0.00           C  
ATOM    173  HB2 LEU    12       1.318   6.372   1.376  1.00  0.00           H  
ATOM    174  HB3 LEU    12       2.527   5.207   1.800  1.00  0.00           H  
ATOM    175  CG  LEU    12       3.162   6.394   0.170  1.00  0.00           C  
ATOM    176  HG  LEU    12       2.737   6.909  -0.691  1.00  0.00           H  
ATOM    177  CD1 LEU    12       3.928   7.408   1.018  1.00  0.00           C  
ATOM    178 HD11 LEU    12       4.322   7.013   1.954  1.00  0.00           H  
ATOM    179 HD12 LEU    12       4.750   7.798   0.418  1.00  0.00           H  
ATOM    180 HD13 LEU    12       3.256   8.241   1.227  1.00  0.00           H  
ATOM    181  CD2 LEU    12       4.216   5.468  -0.403  1.00  0.00           C  
ATOM    182 HD21 LEU    12       5.052   6.051  -0.791  1.00  0.00           H  
ATOM    183 HD22 LEU    12       4.417   4.821   0.451  1.00  0.00           H  
ATOM    184 HD23 LEU    12       3.892   4.882  -1.264  1.00  0.00           H  
ATOM    185  C   LEU    12       0.337   3.777   1.039  1.00  0.00           C  
ATOM    186  O   LEU    12      -0.175   4.242   2.040  1.00  0.00           O  
TER   
END   
