# Supplementary material for: In silico approaches for predicting the half-life of natural and modified peptides in blood
Source: PLoS One. 2018 Jun 1;13(6):e0196829. doi: 10.1371/journal.pone.0196829 (PMC5983457; doi:10.1371/journal.pone.0196829)
Supplement: S3 File — (ZIP) [file pone.0196829.s009.zip › 3may2018_261_pdb_files/2279.pdb]

ATOM      1  N   SER     1     -17.298 -16.515  19.354  1.00  0.00           N  
ATOM      2  H   SER     1     -17.968 -16.703  18.622  1.00  0.00           H  
ATOM      3  CA  SER     1     -15.895 -16.831  18.967  1.00  0.00           C  
ATOM      4  HA  SER     1     -15.830 -17.919  18.948  1.00  0.00           H  
ATOM      5  CB  SER     1     -15.511 -16.229  17.633  1.00  0.00           C  
ATOM      6  HB2 SER     1     -15.693 -15.155  17.655  1.00  0.00           H  
ATOM      7  HB3 SER     1     -14.435 -16.298  17.468  1.00  0.00           H  
ATOM      8  OG  SER     1     -16.311 -16.774  16.625  1.00  0.00           O  
ATOM      9  HG  SER     1     -16.090 -16.342  15.797  1.00  0.00           H  
ATOM     10  C   SER     1     -14.907 -16.269  19.909  1.00  0.00           C  
ATOM     11  O   SER     1     -13.731 -16.581  19.785  1.00  0.00           O  
ATOM     12  N   ALA     2     -15.305 -15.396  20.867  1.00  0.00           N  
ATOM     13  H   ALA     2     -16.288 -15.187  20.967  1.00  0.00           H  
ATOM     14  CA  ALA     2     -14.341 -14.705  21.719  1.00  0.00           C  
ATOM     15  HA  ALA     2     -13.676 -14.021  21.194  1.00  0.00           H  
ATOM     16  CB  ALA     2     -15.257 -13.824  22.586  1.00  0.00           C  
ATOM     17  HB1 ALA     2     -16.085 -14.326  23.087  1.00  0.00           H  
ATOM     18  HB2 ALA     2     -14.731 -13.349  23.415  1.00  0.00           H  
ATOM     19  HB3 ALA     2     -15.592 -12.978  21.986  1.00  0.00           H  
ATOM     20  C   ALA     2     -13.456 -15.598  22.546  1.00  0.00           C  
ATOM     21  O   ALA     2     -12.601 -15.055  23.182  1.00  0.00           O  
ATOM     22  N   ASN     3     -13.731 -16.919  22.601  1.00  0.00           N  
ATOM     23  H   ASN     3     -14.438 -17.262  21.967  1.00  0.00           H  
ATOM     24  CA  ASN     3     -12.826 -17.948  23.112  1.00  0.00           C  
ATOM     25  HA  ASN     3     -12.406 -17.642  24.070  1.00  0.00           H  
ATOM     26  CB  ASN     3     -13.644 -19.212  23.338  1.00  0.00           C  
ATOM     27  HB2 ASN     3     -12.964 -19.995  23.675  1.00  0.00           H  
ATOM     28  HB3 ASN     3     -14.398 -19.008  24.098  1.00  0.00           H  
ATOM     29  CG  ASN     3     -14.388 -19.788  22.091  1.00  0.00           C  
ATOM     30  OD1 ASN     3     -14.413 -19.293  20.933  1.00  0.00           O  
ATOM     31  ND2 ASN     3     -15.043 -20.899  22.321  1.00  0.00           N  
ATOM     32 HD21 ASN     3     -15.644 -21.212  21.572  1.00  0.00           H  
ATOM     33 HD22 ASN     3     -15.053 -21.265  23.263  1.00  0.00           H  
ATOM     34  C   ASN     3     -11.660 -18.303  22.241  1.00  0.00           C  
ATOM     35  O   ASN     3     -10.810 -19.105  22.580  1.00  0.00           O  
ATOM     36  N   SER     4     -11.559 -17.756  21.054  1.00  0.00           N  
ATOM     37  H   SER     4     -12.344 -17.195  20.757  1.00  0.00           H  
ATOM     38  CA  SER     4     -10.530 -18.033  20.029  1.00  0.00           C  
ATOM     39  HA  SER     4      -9.551 -18.150  20.493  1.00  0.00           H  
ATOM     40  CB  SER     4     -10.953 -19.342  19.319  1.00  0.00           C  
ATOM     41  HB2 SER     4     -10.350 -19.487  18.422  1.00  0.00           H  
ATOM     42  HB3 SER     4     -10.821 -20.197  19.981  1.00  0.00           H  
ATOM     43  OG  SER     4     -12.337 -19.228  18.954  1.00  0.00           O  
ATOM     44  HG  SER     4     -12.913 -19.028  19.696  1.00  0.00           H  
ATOM     45  C   SER     4     -10.261 -16.857  19.059  1.00  0.00           C  
ATOM     46  O   SER     4      -9.914 -16.983  17.847  1.00  0.00           O  
ATOM     47  N   ASN     5     -10.545 -15.692  19.599  1.00  0.00           N  
ATOM     48  H   ASN     5     -10.838 -15.712  20.566  1.00  0.00           H  
ATOM     49  CA  ASN     5     -10.493 -14.379  19.049  1.00  0.00           C  
ATOM     50  HA  ASN     5     -10.368 -13.760  19.937  1.00  0.00           H  
ATOM     51  CB  ASN     5      -9.314 -14.013  18.191  1.00  0.00           C  
ATOM     52  HB2 ASN     5      -8.959 -12.995  18.353  1.00  0.00           H  
ATOM     53  HB3 ASN     5      -8.480 -14.654  18.477  1.00  0.00           H  
ATOM     54  CG  ASN     5      -9.550 -14.061  16.719  1.00  0.00           C  
ATOM     55  OD1 ASN     5     -10.192 -13.086  16.261  1.00  0.00           O  
ATOM     56  ND2 ASN     5      -9.177 -15.120  15.971  1.00  0.00           N  
ATOM     57 HD21 ASN     5      -9.481 -15.087  15.008  1.00  0.00           H  
ATOM     58 HD22 ASN     5      -8.779 -15.893  16.485  1.00  0.00           H  
ATOM     59  C   ASN     5     -11.860 -13.993  18.493  1.00  0.00           C  
ATOM     60  O   ASN     5     -12.600 -14.898  18.112  1.00  0.00           O  
ATOM     61  N   PRO     6     -12.314 -12.713  18.575  1.00  0.00           N  
ATOM     62  CD  PRO     6     -11.580 -11.599  19.136  1.00  0.00           C  
ATOM     63  HD2 PRO     6     -10.560 -11.435  18.789  1.00  0.00           H  
ATOM     64  HD3 PRO     6     -11.555 -11.673  20.223  1.00  0.00           H  
ATOM     65  CG  PRO     6     -12.340 -10.312  18.662  1.00  0.00           C  
ATOM     66  HG2 PRO     6     -12.292  -9.476  19.359  1.00  0.00           H  
ATOM     67  HG3 PRO     6     -12.045  -9.925  17.687  1.00  0.00           H  
ATOM     68  CB  PRO     6     -13.725 -10.869  18.573  1.00  0.00           C  
ATOM     69  HB2 PRO     6     -14.310 -10.267  17.878  1.00  0.00           H  
ATOM     70  HB3 PRO     6     -14.091 -10.919  19.599  1.00  0.00           H  
ATOM     71  CA  PRO     6     -13.617 -12.345  18.169  1.00  0.00           C  
ATOM     72  HA  PRO     6     -14.366 -12.943  18.689  1.00  0.00           H  
ATOM     73  C   PRO     6     -13.889 -12.479  16.677  1.00  0.00           C  
ATOM     74  O   PRO     6     -15.009 -12.709  16.236  1.00  0.00           O  
ATOM     75  N   ALA     7     -12.968 -12.304  15.725  1.00  0.00           N  
ATOM     76  H   ALA     7     -12.080 -11.998  16.097  1.00  0.00           H  
ATOM     77  CA  ALA     7     -13.279 -12.228  14.286  1.00  0.00           C  
ATOM     78  HA  ALA     7     -14.078 -11.495  14.176  1.00  0.00           H  
ATOM     79  CB  ALA     7     -11.945 -11.694  13.665  1.00  0.00           C  
ATOM     80  HB1 ALA     7     -11.731 -10.694  14.044  1.00  0.00           H  
ATOM     81  HB2 ALA     7     -11.131 -12.303  14.059  1.00  0.00           H  
ATOM     82  HB3 ALA     7     -12.133 -11.597  12.596  1.00  0.00           H  
ATOM     83  C   ALA     7     -13.796 -13.511  13.687  1.00  0.00           C  
ATOM     84  O   ALA     7     -13.203 -14.585  13.845  1.00  0.00           O  
ATOM     85  N   MET     8     -14.883 -13.268  12.898  1.00  0.00           N  
ATOM     86  H   MET     8     -15.311 -12.355  12.828  1.00  0.00           H  
ATOM     87  CA  MET     8     -15.648 -14.362  12.144  1.00  0.00           C  
ATOM     88  HA  MET     8     -16.558 -13.893  11.772  1.00  0.00           H  
ATOM     89  CB  MET     8     -14.803 -14.988  10.978  1.00  0.00           C  
ATOM     90  HB2 MET     8     -13.872 -15.405  11.360  1.00  0.00           H  
ATOM     91  HB3 MET     8     -15.408 -15.783  10.542  1.00  0.00           H  
ATOM     92  CG  MET     8     -14.485 -13.990   9.829  1.00  0.00           C  
ATOM     93  HG2 MET     8     -15.348 -13.341   9.683  1.00  0.00           H  
ATOM     94  HG3 MET     8     -13.593 -13.472  10.179  1.00  0.00           H  
ATOM     95  SD  MET     8     -13.843 -14.735   8.295  1.00  0.00           S  
ATOM     96  CE  MET     8     -14.406 -13.317   7.278  1.00  0.00           C  
ATOM     97  HE1 MET     8     -15.427 -13.281   6.900  1.00  0.00           H  
ATOM     98  HE2 MET     8     -14.218 -12.347   7.738  1.00  0.00           H  
ATOM     99  HE3 MET     8     -13.678 -13.352   6.467  1.00  0.00           H  
ATOM    100  C   MET     8     -16.187 -15.434  13.138  1.00  0.00           C  
ATOM    101  O   MET     8     -15.570 -16.009  14.037  1.00  0.00           O  
ATOM    102  N   ALA     9     -17.460 -15.806  13.011  1.00  0.00           N  
ATOM    103  H   ALA     9     -17.992 -15.257  12.351  1.00  0.00           H  
ATOM    104  CA  ALA     9     -18.114 -16.865  13.725  1.00  0.00           C  
ATOM    105  HA  ALA     9     -17.739 -16.904  14.748  1.00  0.00           H  
ATOM    106  CB  ALA     9     -19.629 -16.603  13.560  1.00  0.00           C  
ATOM    107  HB1 ALA     9     -19.859 -16.587  12.495  1.00  0.00           H  
ATOM    108  HB2 ALA     9     -20.174 -17.427  14.021  1.00  0.00           H  
ATOM    109  HB3 ALA     9     -19.937 -15.676  14.042  1.00  0.00           H  
ATOM    110  C   ALA     9     -17.781 -18.190  13.048  1.00  0.00           C  
ATOM    111  O   ALA     9     -17.390 -18.142  11.856  1.00  0.00           O  
ATOM    112  N   PRO    10     -17.945 -19.340  13.703  1.00  0.00           N  
ATOM    113  CD  PRO    10     -18.272 -19.545  15.105  1.00  0.00           C  
ATOM    114  HD2 PRO    10     -19.300 -19.270  15.344  1.00  0.00           H  
ATOM    115  HD3 PRO    10     -17.661 -18.966  15.798  1.00  0.00           H  
ATOM    116  CG  PRO    10     -17.921 -20.943  15.378  1.00  0.00           C  
ATOM    117  HG2 PRO    10     -18.400 -21.311  16.285  1.00  0.00           H  
ATOM    118  HG3 PRO    10     -16.843 -20.981  15.532  1.00  0.00           H  
ATOM    119  CB  PRO    10     -18.262 -21.721  14.100  1.00  0.00           C  
ATOM    120  HB2 PRO    10     -19.307 -21.927  13.872  1.00  0.00           H  
ATOM    121  HB3 PRO    10     -17.735 -22.675  14.129  1.00  0.00           H  
ATOM    122  CA  PRO    10     -17.760 -20.704  13.101  1.00  0.00           C  
ATOM    123  HA  PRO    10     -16.690 -20.842  12.945  1.00  0.00           H  
ATOM    124  C   PRO    10     -18.543 -20.827  11.709  1.00  0.00           C  
ATOM    125  O   PRO    10     -17.955 -21.469  10.855  1.00  0.00           O  
ATOM    126  N   ARG    11     -19.635 -20.190  11.428  1.00  0.00           N  
ATOM    127  H   ARG    11     -20.108 -19.782  12.221  1.00  0.00           H  
ATOM    128  CA  ARG    11     -20.210 -19.991  10.127  1.00  0.00           C  
ATOM    129  HA  ARG    11     -20.570 -20.951   9.757  1.00  0.00           H  
ATOM    130  CB  ARG    11     -21.423 -19.110  10.338  1.00  0.00           C  
ATOM    131  HB2 ARG    11     -22.032 -19.604  11.095  1.00  0.00           H  
ATOM    132  HB3 ARG    11     -21.084 -18.154  10.738  1.00  0.00           H  
ATOM    133  CG  ARG    11     -22.218 -18.806   9.047  1.00  0.00           C  
ATOM    134  HG2 ARG    11     -21.486 -18.502   8.299  1.00  0.00           H  
ATOM    135  HG3 ARG    11     -22.599 -19.717   8.584  1.00  0.00           H  
ATOM    136  CD  ARG    11     -23.368 -17.794   9.260  1.00  0.00           C  
ATOM    137  HD2 ARG    11     -24.216 -18.401   9.577  1.00  0.00           H  
ATOM    138  HD3 ARG    11     -23.042 -17.048   9.984  1.00  0.00           H  
ATOM    139  NE  ARG    11     -23.701 -17.181   7.949  1.00  0.00           N  
ATOM    140  HE  ARG    11     -24.279 -17.726   7.326  1.00  0.00           H  
ATOM    141  CZ  ARG    11     -23.334 -15.971   7.565  1.00  0.00           C  
ATOM    142  NH1 ARG    11     -22.735 -15.147   8.312  1.00  0.00           N  
ATOM    143 HH11 ARG    11     -22.256 -15.475   9.139  1.00  0.00           H  
ATOM    144 HH12 ARG    11     -22.602 -14.167   8.105  1.00  0.00           H  
ATOM    145  NH2 ARG    11     -23.575 -15.525   6.351  1.00  0.00           N  
ATOM    146 HH21 ARG    11     -24.015 -16.068   5.622  1.00  0.00           H  
ATOM    147 HH22 ARG    11     -23.145 -14.682   5.997  1.00  0.00           H  
ATOM    148  C   ARG    11     -19.103 -19.405   9.197  1.00  0.00           C  
ATOM    149  O   ARG    11     -18.600 -20.189   8.359  1.00  0.00           O  
ATOM    150  N   GLU    12     -18.657 -18.130   9.329  1.00  0.00           N  
ATOM    151  H   GLU    12     -19.044 -17.473   9.992  1.00  0.00           H  
ATOM    152  CA  GLU    12     -17.709 -17.590   8.335  1.00  0.00           C  
ATOM    153  HA  GLU    12     -18.188 -17.805   7.380  1.00  0.00           H  
ATOM    154  CB  GLU    12     -17.636 -16.093   8.349  1.00  0.00           C  
ATOM    155  HB2 GLU    12     -16.898 -15.726   9.062  1.00  0.00           H  
ATOM    156  HB3 GLU    12     -17.254 -15.826   7.364  1.00  0.00           H  
ATOM    157  CG  GLU    12     -19.075 -15.460   8.373  1.00  0.00           C  
ATOM    158  HG2 GLU    12     -19.009 -14.410   8.091  1.00  0.00           H  
ATOM    159  HG3 GLU    12     -19.753 -15.945   7.670  1.00  0.00           H  
ATOM    160  CD  GLU    12     -19.552 -15.394   9.771  1.00  0.00           C  
ATOM    161  OE1 GLU    12     -18.770 -14.923  10.603  1.00  0.00           O  
ATOM    162  OE2 GLU    12     -20.704 -15.891  10.049  1.00  0.00           O  
ATOM    163  C   GLU    12     -16.282 -18.185   8.327  1.00  0.00           C  
ATOM    164  O   GLU    12     -15.521 -18.126   7.386  1.00  0.00           O  
ATOM    165  N   ARG    13     -15.867 -18.726   9.451  1.00  0.00           N  
ATOM    166  H   ARG    13     -16.562 -18.676  10.183  1.00  0.00           H  
ATOM    167  CA  ARG    13     -14.565 -19.368   9.530  1.00  0.00           C  
ATOM    168  HA  ARG    13     -13.723 -18.749   9.220  1.00  0.00           H  
ATOM    169  CB  ARG    13     -14.258 -19.792  10.958  1.00  0.00           C  
ATOM    170  HB2 ARG    13     -15.131 -20.309  11.355  1.00  0.00           H  
ATOM    171  HB3 ARG    13     -13.475 -20.550  10.935  1.00  0.00           H  
ATOM    172  CG  ARG    13     -13.787 -18.603  11.837  1.00  0.00           C  
ATOM    173  HG2 ARG    13     -12.971 -18.161  11.264  1.00  0.00           H  
ATOM    174  HG3 ARG    13     -14.591 -17.888  12.008  1.00  0.00           H  
ATOM    175  CD  ARG    13     -13.324 -18.951  13.321  1.00  0.00           C  
ATOM    176  HD2 ARG    13     -14.007 -19.715  13.693  1.00  0.00           H  
ATOM    177  HD3 ARG    13     -12.313 -19.358  13.296  1.00  0.00           H  
ATOM    178  NE  ARG    13     -13.365 -17.737  14.195  1.00  0.00           N  
ATOM    179  HE  ARG    13     -13.530 -16.840  13.761  1.00  0.00           H  
ATOM    180  CZ  ARG    13     -13.042 -17.716  15.476  1.00  0.00           C  
ATOM    181  NH1 ARG    13     -13.103 -18.767  16.246  1.00  0.00           N  
ATOM    182 HH11 ARG    13     -13.172 -19.693  15.848  1.00  0.00           H  
ATOM    183 HH12 ARG    13     -13.020 -18.528  17.224  1.00  0.00           H  
ATOM    184  NH2 ARG    13     -12.697 -16.575  16.046  1.00  0.00           N  
ATOM    185 HH21 ARG    13     -12.632 -15.696  15.552  1.00  0.00           H  
ATOM    186 HH22 ARG    13     -12.370 -16.530  17.001  1.00  0.00           H  
ATOM    187  C   ARG    13     -14.511 -20.555   8.506  1.00  0.00           C  
ATOM    188  O   ARG    13     -13.595 -20.671   7.673  1.00  0.00           O  
ATOM    189  N   LYS    14     -15.572 -21.412   8.421  1.00  0.00           N  
ATOM    190  H   LYS    14     -16.438 -21.181   8.888  1.00  0.00           H  
ATOM    191  CA  LYS    14     -15.503 -22.647   7.583  1.00  0.00           C  
ATOM    192  HA  LYS    14     -14.452 -22.911   7.462  1.00  0.00           H  
ATOM    193  CB  LYS    14     -16.417 -23.837   8.180  1.00  0.00           C  
ATOM    194  HB2 LYS    14     -16.447 -23.927   9.266  1.00  0.00           H  
ATOM    195  HB3 LYS    14     -17.441 -23.627   7.871  1.00  0.00           H  
ATOM    196  CG  LYS    14     -15.967 -25.176   7.543  1.00  0.00           C  
ATOM    197  HG2 LYS    14     -15.671 -24.995   6.510  1.00  0.00           H  
ATOM    198  HG3 LYS    14     -15.055 -25.453   8.073  1.00  0.00           H  
ATOM    199  CD  LYS    14     -16.939 -26.349   7.658  1.00  0.00           C  
ATOM    200  HD2 LYS    14     -16.412 -27.234   7.301  1.00  0.00           H  
ATOM    201  HD3 LYS    14     -17.211 -26.479   8.705  1.00  0.00           H  
ATOM    202  CE  LYS    14     -18.272 -26.135   6.919  1.00  0.00           C  
ATOM    203  HE2 LYS    14     -18.900 -27.018   7.040  1.00  0.00           H  
ATOM    204  HE3 LYS    14     -18.685 -25.277   7.451  1.00  0.00           H  
ATOM    205  NZ  LYS    14     -18.082 -25.749   5.475  1.00  0.00           N  
ATOM    206  HZ1 LYS    14     -18.914 -25.510   4.955  1.00  0.00           H  
ATOM    207  HZ2 LYS    14     -17.523 -24.908   5.451  1.00  0.00           H  
ATOM    208  HZ3 LYS    14     -17.580 -26.496   5.017  1.00  0.00           H  
ATOM    209  C   LYS    14     -16.015 -22.316   6.071  1.00  0.00           C  
ATOM    210  O   LYS    14     -16.426 -23.161   5.265  1.00  0.00           O  
ATOM    211  N   ALA    15     -16.107 -20.982   5.758  1.00  0.00           N  
ATOM    212  H   ALA    15     -15.929 -20.226   6.404  1.00  0.00           H  
ATOM    213  CA  ALA    15     -16.224 -20.468   4.430  1.00  0.00           C  
ATOM    214  HA  ALA    15     -16.815 -21.148   3.816  1.00  0.00           H  
ATOM    215  CB  ALA    15     -17.098 -19.185   4.512  1.00  0.00           C  
ATOM    216  HB1 ALA    15     -16.571 -18.308   4.889  1.00  0.00           H  
ATOM    217  HB2 ALA    15     -17.562 -18.905   3.566  1.00  0.00           H  
ATOM    218  HB3 ALA    15     -18.035 -19.345   5.043  1.00  0.00           H  
ATOM    219  C   ALA    15     -14.943 -20.363   3.612  1.00  0.00           C  
ATOM    220  O   ALA    15     -13.875 -20.180   4.125  1.00  0.00           O  
ATOM    221  N   GLY    16     -15.120 -20.349   2.253  1.00  0.00           N  
ATOM    222  H   GLY    16     -15.990 -20.689   1.868  1.00  0.00           H  
ATOM    223  CA  GLY    16     -13.961 -20.228   1.314  1.00  0.00           C  
ATOM    224  HA2 GLY    16     -14.209 -20.187   0.253  1.00  0.00           H  
ATOM    225  HA3 GLY    16     -13.483 -19.289   1.595  1.00  0.00           H  
ATOM    226  C   GLY    16     -12.926 -21.316   1.564  1.00  0.00           C  
ATOM    227  O   GLY    16     -13.248 -22.395   2.147  1.00  0.00           O  
ATOM    228  N   CYX    17     -11.701 -21.023   1.164  1.00  0.00           N  
ATOM    229  H   CYX    17     -11.497 -20.118   0.764  1.00  0.00           H  
ATOM    230  CA  CYX    17     -10.571 -21.951   1.242  1.00  0.00           C  
ATOM    231  HA  CYX    17     -10.847 -22.935   0.862  1.00  0.00           H  
ATOM    232  CB  CYX    17      -9.423 -21.416   0.368  1.00  0.00           C  
ATOM    233  HB2 CYX    17      -8.821 -20.623   0.812  1.00  0.00           H  
ATOM    234  HB3 CYX    17      -8.753 -22.262   0.212  1.00  0.00           H  
ATOM    235  SG  CYX    17     -10.008 -20.933  -1.306  1.00  0.00           S  
ATOM    236  C   CYX    17      -9.977 -22.230   2.628  1.00  0.00           C  
ATOM    237  O   CYX    17      -9.149 -23.071   2.858  1.00  0.00           O  
ATOM    238  N   LYS    18     -10.488 -21.501   3.636  1.00  0.00           N  
ATOM    239  H   LYS    18     -11.024 -20.687   3.372  1.00  0.00           H  
ATOM    240  CA  LYS    18     -10.428 -21.880   5.032  1.00  0.00           C  
ATOM    241  HA  LYS    18      -9.353 -21.941   5.203  1.00  0.00           H  
ATOM    242  CB  LYS    18     -10.969 -20.718   5.897  1.00  0.00           C  
ATOM    243  HB2 LYS    18     -12.048 -20.598   5.800  1.00  0.00           H  
ATOM    244  HB3 LYS    18     -10.802 -20.983   6.941  1.00  0.00           H  
ATOM    245  CG  LYS    18     -10.240 -19.408   5.624  1.00  0.00           C  
ATOM    246  HG2 LYS    18      -9.175 -19.636   5.637  1.00  0.00           H  
ATOM    247  HG3 LYS    18     -10.598 -19.098   4.642  1.00  0.00           H  
ATOM    248  CD  LYS    18     -10.658 -18.278   6.599  1.00  0.00           C  
ATOM    249  HD2 LYS    18     -10.204 -18.412   7.581  1.00  0.00           H  
ATOM    250  HD3 LYS    18     -10.221 -17.327   6.292  1.00  0.00           H  
ATOM    251  CE  LYS    18     -12.124 -18.105   6.881  1.00  0.00           C  
ATOM    252  HE2 LYS    18     -12.607 -18.875   7.481  1.00  0.00           H  
ATOM    253  HE3 LYS    18     -12.209 -17.276   7.584  1.00  0.00           H  
ATOM    254  NZ  LYS    18     -13.103 -17.879   5.787  1.00  0.00           N  
ATOM    255  HZ1 LYS    18     -12.805 -17.068   5.264  1.00  0.00           H  
ATOM    256  HZ2 LYS    18     -13.140 -18.754   5.283  1.00  0.00           H  
ATOM    257  HZ3 LYS    18     -14.013 -17.775   6.213  1.00  0.00           H  
ATOM    258  C   LYS    18     -11.265 -23.215   5.344  1.00  0.00           C  
ATOM    259  O   LYS    18     -10.890 -23.944   6.234  1.00  0.00           O  
ATOM    260  N   ASN    19     -12.360 -23.570   4.619  1.00  0.00           N  
ATOM    261  H   ASN    19     -12.700 -22.946   3.901  1.00  0.00           H  
ATOM    262  CA  ASN    19     -13.041 -24.902   4.504  1.00  0.00           C  
ATOM    263  HA  ASN    19     -13.444 -25.111   5.495  1.00  0.00           H  
ATOM    264  CB  ASN    19     -14.173 -25.026   3.477  1.00  0.00           C  
ATOM    265  HB2 ASN    19     -14.952 -24.294   3.690  1.00  0.00           H  
ATOM    266  HB3 ASN    19     -13.837 -24.934   2.444  1.00  0.00           H  
ATOM    267  CG  ASN    19     -14.707 -26.372   3.560  1.00  0.00           C  
ATOM    268  OD1 ASN    19     -15.548 -26.701   4.374  1.00  0.00           O  
ATOM    269  ND2 ASN    19     -14.219 -27.266   2.765  1.00  0.00           N  
ATOM    270 HD21 ASN    19     -14.474 -28.237   2.878  1.00  0.00           H  
ATOM    271 HD22 ASN    19     -13.804 -26.905   1.918  1.00  0.00           H  
ATOM    272  C   ASN    19     -11.977 -25.942   4.254  1.00  0.00           C  
ATOM    273  O   ASN    19     -11.301 -25.841   3.172  1.00  0.00           O  
ATOM    274  N   PHE    20     -11.753 -26.752   5.296  1.00  0.00           N  
ATOM    275  H   PHE    20     -11.971 -26.437   6.230  1.00  0.00           H  
ATOM    276  CA  PHE    20     -10.406 -27.417   5.364  1.00  0.00           C  
ATOM    277  HA  PHE    20      -9.642 -26.639   5.391  1.00  0.00           H  
ATOM    278  CB  PHE    20     -10.312 -28.241   6.689  1.00  0.00           C  
ATOM    279  HB2 PHE    20      -9.281 -28.440   6.979  1.00  0.00           H  
ATOM    280  HB3 PHE    20     -10.678 -27.629   7.513  1.00  0.00           H  
ATOM    281  CG  PHE    20     -11.102 -29.597   6.747  1.00  0.00           C  
ATOM    282  CD1 PHE    20     -10.350 -30.810   6.583  1.00  0.00           C  
ATOM    283  HD1 PHE    20      -9.301 -30.798   6.326  1.00  0.00           H  
ATOM    284  CE1 PHE    20     -10.979 -32.062   6.672  1.00  0.00           C  
ATOM    285  HE1 PHE    20     -10.383 -32.963   6.655  1.00  0.00           H  
ATOM    286  CZ  PHE    20     -12.348 -32.185   7.039  1.00  0.00           C  
ATOM    287  HZ  PHE    20     -12.743 -33.184   7.150  1.00  0.00           H  
ATOM    288  CE2 PHE    20     -13.122 -31.012   7.107  1.00  0.00           C  
ATOM    289  HE2 PHE    20     -14.180 -31.026   7.324  1.00  0.00           H  
ATOM    290  CD2 PHE    20     -12.505 -29.726   6.974  1.00  0.00           C  
ATOM    291  HD2 PHE    20     -13.127 -28.849   7.072  1.00  0.00           H  
ATOM    292  C   PHE    20     -10.139 -28.344   4.158  1.00  0.00           C  
ATOM    293  O   PHE    20      -9.017 -28.318   3.631  1.00  0.00           O  
ATOM    294  N   PHE    21     -11.072 -29.191   3.756  1.00  0.00           N  
ATOM    295  H   PHE    21     -11.884 -29.345   4.336  1.00  0.00           H  
ATOM    296  CA  PHE    21     -11.033 -30.088   2.594  1.00  0.00           C  
ATOM    297  HA  PHE    21     -10.128 -30.680   2.733  1.00  0.00           H  
ATOM    298  CB  PHE    21     -12.197 -31.044   2.723  1.00  0.00           C  
ATOM    299  HB2 PHE    21     -11.938 -31.889   2.085  1.00  0.00           H  
ATOM    300  HB3 PHE    21     -12.142 -31.437   3.738  1.00  0.00           H  
ATOM    301  CG  PHE    21     -13.639 -30.617   2.340  1.00  0.00           C  
ATOM    302  CD1 PHE    21     -13.918 -30.239   1.050  1.00  0.00           C  
ATOM    303  HD1 PHE    21     -13.119 -30.288   0.326  1.00  0.00           H  
ATOM    304  CE1 PHE    21     -15.168 -29.730   0.691  1.00  0.00           C  
ATOM    305  HE1 PHE    21     -15.378 -29.580  -0.358  1.00  0.00           H  
ATOM    306  CZ  PHE    21     -16.195 -29.774   1.647  1.00  0.00           C  
ATOM    307  HZ  PHE    21     -17.148 -29.384   1.322  1.00  0.00           H  
ATOM    308  CE2 PHE    21     -15.960 -30.334   2.884  1.00  0.00           C  
ATOM    309  HE2 PHE    21     -16.734 -30.381   3.636  1.00  0.00           H  
ATOM    310  CD2 PHE    21     -14.703 -30.849   3.199  1.00  0.00           C  
ATOM    311  HD2 PHE    21     -14.527 -31.248   4.187  1.00  0.00           H  
ATOM    312  C   PHE    21     -10.856 -29.386   1.183  1.00  0.00           C  
ATOM    313  O   PHE    21     -10.024 -29.893   0.353  1.00  0.00           O  
ATOM    314  N   TRP    22     -11.412 -28.175   0.949  1.00  0.00           N  
ATOM    315  H   TRP    22     -12.128 -27.891   1.603  1.00  0.00           H  
ATOM    316  CA  TRP    22     -11.099 -27.306  -0.201  1.00  0.00           C  
ATOM    317  HA  TRP    22     -11.135 -27.900  -1.114  1.00  0.00           H  
ATOM    318  CB  TRP    22     -12.145 -26.214  -0.368  1.00  0.00           C  
ATOM    319  HB2 TRP    22     -13.089 -26.675  -0.658  1.00  0.00           H  
ATOM    320  HB3 TRP    22     -12.198 -25.722   0.603  1.00  0.00           H  
ATOM    321  CG  TRP    22     -11.921 -25.137  -1.357  1.00  0.00           C  
ATOM    322  CD1 TRP    22     -12.434 -23.874  -1.161  1.00  0.00           C  
ATOM    323  HD1 TRP    22     -12.957 -23.634  -0.247  1.00  0.00           H  
ATOM    324  NE1 TRP    22     -12.091 -23.084  -2.225  1.00  0.00           N  
ATOM    325  HE1 TRP    22     -12.112 -22.074  -2.242  1.00  0.00           H  
ATOM    326  CE2 TRP    22     -11.482 -23.842  -3.222  1.00  0.00           C  
ATOM    327  CZ2 TRP    22     -10.876 -23.482  -4.430  1.00  0.00           C  
ATOM    328  HZ2 TRP    22     -10.980 -22.472  -4.797  1.00  0.00           H  
ATOM    329  CH2 TRP    22     -10.338 -24.463  -5.285  1.00  0.00           C  
ATOM    330  HH2 TRP    22      -9.975 -24.203  -6.268  1.00  0.00           H  
ATOM    331  CZ3 TRP    22     -10.394 -25.839  -4.853  1.00  0.00           C  
ATOM    332  HZ3 TRP    22     -10.055 -26.670  -5.453  1.00  0.00           H  
ATOM    333  CE3 TRP    22     -10.936 -26.102  -3.627  1.00  0.00           C  
ATOM    334  HE3 TRP    22     -10.866 -27.121  -3.275  1.00  0.00           H  
ATOM    335  CD2 TRP    22     -11.469 -25.142  -2.733  1.00  0.00           C  
ATOM    336  C   TRP    22      -9.615 -26.779  -0.107  1.00  0.00           C  
ATOM    337  O   TRP    22      -9.352 -25.798   0.559  1.00  0.00           O  
ATOM    338  N   LYS    23      -8.675 -27.539  -0.611  1.00  0.00           N  
ATOM    339  H   LYS    23      -8.930 -28.457  -0.944  1.00  0.00           H  
ATOM    340  CA  LYS    23      -7.248 -27.294  -0.475  1.00  0.00           C  
ATOM    341  HA  LYS    23      -7.084 -26.224  -0.352  1.00  0.00           H  
ATOM    342  CB  LYS    23      -6.755 -27.831   0.867  1.00  0.00           C  
ATOM    343  HB2 LYS    23      -7.618 -27.710   1.522  1.00  0.00           H  
ATOM    344  HB3 LYS    23      -6.569 -28.902   0.794  1.00  0.00           H  
ATOM    345  CG  LYS    23      -5.602 -27.121   1.616  1.00  0.00           C  
ATOM    346  HG2 LYS    23      -5.352 -27.638   2.542  1.00  0.00           H  
ATOM    347  HG3 LYS    23      -4.681 -27.268   1.052  1.00  0.00           H  
ATOM    348  CD  LYS    23      -5.782 -25.610   1.983  1.00  0.00           C  
ATOM    349  HD2 LYS    23      -4.747 -25.269   2.000  1.00  0.00           H  
ATOM    350  HD3 LYS    23      -6.268 -25.058   1.178  1.00  0.00           H  
ATOM    351  CE  LYS    23      -6.513 -25.313   3.304  1.00  0.00           C  
ATOM    352  HE2 LYS    23      -6.166 -25.921   4.140  1.00  0.00           H  
ATOM    353  HE3 LYS    23      -6.297 -24.298   3.639  1.00  0.00           H  
ATOM    354  NZ  LYS    23      -7.987 -25.536   3.135  1.00  0.00           N  
ATOM    355  HZ1 LYS    23      -8.392 -24.849   2.515  1.00  0.00           H  
ATOM    356  HZ2 LYS    23      -8.143 -26.410   2.653  1.00  0.00           H  
ATOM    357  HZ3 LYS    23      -8.513 -25.562   3.997  1.00  0.00           H  
ATOM    358  C   LYS    23      -6.309 -27.851  -1.611  1.00  0.00           C  
ATOM    359  O   LYS    23      -6.688 -28.897  -2.163  1.00  0.00           O  
ATOM    360  N   THR    24      -5.154 -27.156  -2.028  1.00  0.00           N  
ATOM    361  H   THR    24      -5.117 -26.250  -1.583  1.00  0.00           H  
ATOM    362  CA  THR    24      -4.288 -27.499  -3.209  1.00  0.00           C  
ATOM    363  HA  THR    24      -4.101 -28.571  -3.146  1.00  0.00           H  
ATOM    364  CB  THR    24      -4.883 -27.128  -4.578  1.00  0.00           C  
ATOM    365  HB  THR    24      -4.109 -27.337  -5.316  1.00  0.00           H  
ATOM    366  CG2 THR    24      -6.023 -28.123  -4.905  1.00  0.00           C  
ATOM    367 HG21 THR    24      -6.897 -27.873  -4.303  1.00  0.00           H  
ATOM    368 HG22 THR    24      -6.157 -28.155  -5.986  1.00  0.00           H  
ATOM    369 HG23 THR    24      -5.620 -29.091  -4.609  1.00  0.00           H  
ATOM    370  OG1 THR    24      -5.187 -25.797  -4.547  1.00  0.00           O  
ATOM    371  HG1 THR    24      -5.538 -25.558  -5.408  1.00  0.00           H  
ATOM    372  C   THR    24      -2.903 -26.794  -3.021  1.00  0.00           C  
ATOM    373  O   THR    24      -2.602 -26.034  -2.047  1.00  0.00           O  
ATOM    374  N   PHE    25      -2.092 -26.934  -4.042  1.00  0.00           N  
ATOM    375  H   PHE    25      -2.400 -27.524  -4.802  1.00  0.00           H  
ATOM    376  CA  PHE    25      -0.759 -26.321  -4.105  1.00  0.00           C  
ATOM    377  HA  PHE    25      -0.319 -26.284  -3.109  1.00  0.00           H  
ATOM    378  CB  PHE    25       0.174 -27.108  -4.991  1.00  0.00           C  
ATOM    379  HB2 PHE    25       1.175 -26.720  -4.806  1.00  0.00           H  
ATOM    380  HB3 PHE    25       0.377 -28.120  -4.640  1.00  0.00           H  
ATOM    381  CG  PHE    25      -0.144 -27.099  -6.480  1.00  0.00           C  
ATOM    382  CD1 PHE    25      -1.030 -28.023  -7.070  1.00  0.00           C  
ATOM    383  HD1 PHE    25      -1.540 -28.784  -6.497  1.00  0.00           H  
ATOM    384  CE1 PHE    25      -1.379 -27.860  -8.452  1.00  0.00           C  
ATOM    385  HE1 PHE    25      -1.966 -28.642  -8.910  1.00  0.00           H  
ATOM    386  CZ  PHE    25      -0.843 -26.791  -9.183  1.00  0.00           C  
ATOM    387  HZ  PHE    25      -1.055 -26.657 -10.233  1.00  0.00           H  
ATOM    388  CE2 PHE    25       0.066 -25.874  -8.530  1.00  0.00           C  
ATOM    389  HE2 PHE    25       0.419 -24.966  -8.996  1.00  0.00           H  
ATOM    390  CD2 PHE    25       0.361 -25.967  -7.191  1.00  0.00           C  
ATOM    391  HD2 PHE    25       0.822 -25.116  -6.712  1.00  0.00           H  
ATOM    392  C   PHE    25      -0.806 -24.766  -4.558  1.00  0.00           C  
ATOM    393  O   PHE    25       0.095 -24.072  -4.231  1.00  0.00           O  
ATOM    394  N   THR    26      -1.827 -24.310  -5.311  1.00  0.00           N  
ATOM    395  H   THR    26      -2.521 -24.976  -5.618  1.00  0.00           H  
ATOM    396  CA  THR    26      -2.222 -22.930  -5.403  1.00  0.00           C  
ATOM    397  HA  THR    26      -1.335 -22.340  -5.634  1.00  0.00           H  
ATOM    398  CB  THR    26      -3.185 -22.688  -6.573  1.00  0.00           C  
ATOM    399  HB  THR    26      -3.753 -21.759  -6.534  1.00  0.00           H  
ATOM    400  CG2 THR    26      -2.370 -22.462  -7.814  1.00  0.00           C  
ATOM    401 HG21 THR    26      -3.038 -22.327  -8.664  1.00  0.00           H  
ATOM    402 HG22 THR    26      -1.694 -23.295  -8.011  1.00  0.00           H  
ATOM    403 HG23 THR    26      -1.760 -21.562  -7.742  1.00  0.00           H  
ATOM    404  OG1 THR    26      -4.093 -23.736  -6.716  1.00  0.00           O  
ATOM    405  HG1 THR    26      -4.982 -23.477  -6.462  1.00  0.00           H  
ATOM    406  C   THR    26      -2.809 -22.311  -4.071  1.00  0.00           C  
ATOM    407  O   THR    26      -3.332 -21.221  -4.060  1.00  0.00           O  
ATOM    408  N   SER    27      -2.733 -23.055  -2.924  1.00  0.00           N  
ATOM    409  H   SER    27      -2.038 -23.788  -2.925  1.00  0.00           H  
ATOM    410  CA  SER    27      -3.505 -23.021  -1.695  1.00  0.00           C  
ATOM    411  HA  SER    27      -3.069 -23.720  -0.981  1.00  0.00           H  
ATOM    412  CB  SER    27      -3.451 -21.636  -0.996  1.00  0.00           C  
ATOM    413  HB2 SER    27      -3.871 -21.906  -0.027  1.00  0.00           H  
ATOM    414  HB3 SER    27      -2.431 -21.371  -0.718  1.00  0.00           H  
ATOM    415  OG  SER    27      -4.121 -20.590  -1.610  1.00  0.00           O  
ATOM    416  HG  SER    27      -3.888 -20.464  -2.533  1.00  0.00           H  
ATOM    417  C   SER    27      -4.960 -23.485  -1.948  1.00  0.00           C  
ATOM    418  O   SER    27      -5.418 -24.398  -1.251  1.00  0.00           O  
ATOM    419  N   CYX    28      -5.658 -22.967  -2.962  1.00  0.00           N  
ATOM    420  H   CYX    28      -5.255 -22.203  -3.484  1.00  0.00           H  
ATOM    421  CA  CYX    28      -7.003 -23.432  -3.318  1.00  0.00           C  
ATOM    422  HA  CYX    28      -7.014 -24.516  -3.203  1.00  0.00           H  
ATOM    423  CB  CYX    28      -8.085 -22.846  -2.428  1.00  0.00           C  
ATOM    424  HB2 CYX    28      -7.845 -23.034  -1.381  1.00  0.00           H  
ATOM    425  HB3 CYX    28      -8.984 -23.429  -2.633  1.00  0.00           H  
ATOM    426  SG  CYX    28      -8.545 -21.111  -2.707  1.00  0.00           S  
ATOM    427  C   CYX    28      -7.410 -23.134  -4.760  1.00  0.00           C  
ATOM    428  O   CYX    28      -6.608 -23.511  -5.617  1.00  0.00           O  
TER   
END   
