# Supplementary material for: In silico approaches for predicting the half-life of natural and modified peptides in blood
Source: PLoS One. 2018 Jun 1;13(6):e0196829. doi: 10.1371/journal.pone.0196829 (PMC5983457; doi:10.1371/journal.pone.0196829)
Supplement: S3 File — (ZIP) [file pone.0196829.s009.zip › 3may2018_261_pdb_files/2283.pdb]

ATOM      1  N   SER     1      -2.152 -28.563  16.013  1.00  0.00           N  
ATOM      2  H   SER     1      -1.639 -29.430  16.100  1.00  0.00           H  
ATOM      3  CA  SER     1      -1.419 -27.394  15.517  1.00  0.00           C  
ATOM      4  HA  SER     1      -0.446 -27.358  16.006  1.00  0.00           H  
ATOM      5  CB  SER     1      -1.373 -27.326  13.960  1.00  0.00           C  
ATOM      6  HB2 SER     1      -2.326 -27.814  13.757  1.00  0.00           H  
ATOM      7  HB3 SER     1      -1.328 -26.330  13.520  1.00  0.00           H  
ATOM      8  OG  SER     1      -0.278 -28.042  13.476  1.00  0.00           O  
ATOM      9  HG  SER     1      -0.479 -28.437  12.625  1.00  0.00           H  
ATOM     10  C   SER     1      -1.945 -26.136  16.126  1.00  0.00           C  
ATOM     11  O   SER     1      -1.421 -25.030  15.867  1.00  0.00           O  
ATOM     12  N   SER     2      -3.097 -26.196  16.878  1.00  0.00           N  
ATOM     13  H   SER     2      -3.317 -27.123  17.213  1.00  0.00           H  
ATOM     14  CA  SER     2      -3.755 -25.066  17.617  1.00  0.00           C  
ATOM     15  HA  SER     2      -4.438 -25.451  18.374  1.00  0.00           H  
ATOM     16  CB  SER     2      -2.786 -24.291  18.490  1.00  0.00           C  
ATOM     17  HB2 SER     2      -1.838 -24.057  18.005  1.00  0.00           H  
ATOM     18  HB3 SER     2      -3.174 -23.306  18.746  1.00  0.00           H  
ATOM     19  OG  SER     2      -2.561 -25.050  19.692  1.00  0.00           O  
ATOM     20  HG  SER     2      -2.018 -24.586  20.333  1.00  0.00           H  
ATOM     21  C   SER     2      -4.576 -24.248  16.607  1.00  0.00           C  
ATOM     22  O   SER     2      -5.783 -23.976  16.795  1.00  0.00           O  
ATOM     23  N   CYX     3      -3.967 -23.759  15.564  1.00  0.00           N  
ATOM     24  H   CYX     3      -3.097 -24.206  15.313  1.00  0.00           H  
ATOM     25  CA  CYX     3      -4.566 -22.789  14.625  1.00  0.00           C  
ATOM     26  HA  CYX     3      -5.638 -22.984  14.602  1.00  0.00           H  
ATOM     27  CB  CYX     3      -4.262 -21.376  15.205  1.00  0.00           C  
ATOM     28  HB2 CYX     3      -4.539 -21.502  16.252  1.00  0.00           H  
ATOM     29  HB3 CYX     3      -3.198 -21.144  15.233  1.00  0.00           H  
ATOM     30  SG  CYX     3      -5.074 -19.921  14.345  1.00  0.00           S  
ATOM     31  C   CYX     3      -4.101 -23.069  13.191  1.00  0.00           C  
ATOM     32  O   CYX     3      -3.978 -24.245  12.900  1.00  0.00           O  
ATOM     33  N   PHE     4      -3.844 -22.034  12.399  1.00  0.00           N  
ATOM     34  H   PHE     4      -3.817 -21.107  12.799  1.00  0.00           H  
ATOM     35  CA  PHE     4      -3.652 -22.227  10.990  1.00  0.00           C  
ATOM     36  HA  PHE     4      -4.539 -22.695  10.563  1.00  0.00           H  
ATOM     37  CB  PHE     4      -3.454 -20.901  10.340  1.00  0.00           C  
ATOM     38  HB2 PHE     4      -3.490 -21.076   9.265  1.00  0.00           H  
ATOM     39  HB3 PHE     4      -4.291 -20.238  10.559  1.00  0.00           H  
ATOM     40  CG  PHE     4      -2.159 -20.198  10.593  1.00  0.00           C  
ATOM     41  CD1 PHE     4      -0.924 -20.459   9.917  1.00  0.00           C  
ATOM     42  HD1 PHE     4      -0.871 -21.152   9.090  1.00  0.00           H  
ATOM     43  CE1 PHE     4       0.244 -19.728  10.237  1.00  0.00           C  
ATOM     44  HE1 PHE     4       1.090 -19.835   9.575  1.00  0.00           H  
ATOM     45  CZ  PHE     4       0.345 -18.770  11.337  1.00  0.00           C  
ATOM     46  HZ  PHE     4       1.269 -18.265  11.578  1.00  0.00           H  
ATOM     47  CE2 PHE     4      -0.869 -18.490  11.973  1.00  0.00           C  
ATOM     48  HE2 PHE     4      -0.946 -17.716  12.723  1.00  0.00           H  
ATOM     49  CD2 PHE     4      -2.068 -19.171  11.604  1.00  0.00           C  
ATOM     50  HD2 PHE     4      -2.935 -18.854  12.165  1.00  0.00           H  
ATOM     51  C   PHE     4      -2.460 -23.255  10.746  1.00  0.00           C  
ATOM     52  O   PHE     4      -1.414 -23.264  11.441  1.00  0.00           O  
ATOM     53  N   GLY     5      -2.690 -24.063   9.686  1.00  0.00           N  
ATOM     54  H   GLY     5      -3.613 -24.121   9.279  1.00  0.00           H  
ATOM     55  CA  GLY     5      -1.624 -25.088   9.288  1.00  0.00           C  
ATOM     56  HA2 GLY     5      -1.139 -25.481  10.182  1.00  0.00           H  
ATOM     57  HA3 GLY     5      -2.139 -25.991   8.959  1.00  0.00           H  
ATOM     58  C   GLY     5      -0.602 -24.633   8.262  1.00  0.00           C  
ATOM     59  O   GLY     5      -0.336 -23.448   8.120  1.00  0.00           O  
ATOM     60  N   GLY     6      -0.100 -25.575   7.498  1.00  0.00           N  
ATOM     61  H   GLY     6      -0.398 -26.515   7.716  1.00  0.00           H  
ATOM     62  CA  GLY     6       0.487 -25.340   6.235  1.00  0.00           C  
ATOM     63  HA2 GLY     6       0.287 -26.200   5.597  1.00  0.00           H  
ATOM     64  HA3 GLY     6       0.081 -24.440   5.773  1.00  0.00           H  
ATOM     65  C   GLY     6       1.996 -25.058   6.289  1.00  0.00           C  
ATOM     66  O   GLY     6       2.681 -25.353   5.357  1.00  0.00           O  
ATOM     67  N   ARG     7       2.390 -24.453   7.430  1.00  0.00           N  
ATOM     68  H   ARG     7       1.661 -24.179   8.073  1.00  0.00           H  
ATOM     69  CA  ARG     7       3.707 -24.085   7.906  1.00  0.00           C  
ATOM     70  HA  ARG     7       4.332 -23.707   7.096  1.00  0.00           H  
ATOM     71  CB  ARG     7       3.777 -22.825   8.845  1.00  0.00           C  
ATOM     72  HB2 ARG     7       4.774 -22.384   8.821  1.00  0.00           H  
ATOM     73  HB3 ARG     7       3.221 -22.020   8.365  1.00  0.00           H  
ATOM     74  CG  ARG     7       3.263 -22.973  10.300  1.00  0.00           C  
ATOM     75  HG2 ARG     7       4.127 -23.354  10.846  1.00  0.00           H  
ATOM     76  HG3 ARG     7       3.060 -21.942  10.589  1.00  0.00           H  
ATOM     77  CD  ARG     7       2.050 -23.847  10.647  1.00  0.00           C  
ATOM     78  HD2 ARG     7       1.210 -23.195  10.887  1.00  0.00           H  
ATOM     79  HD3 ARG     7       1.580 -24.374   9.817  1.00  0.00           H  
ATOM     80  NE  ARG     7       2.365 -24.742  11.744  1.00  0.00           N  
ATOM     81  HE  ARG     7       3.075 -25.436  11.558  1.00  0.00           H  
ATOM     82  CZ  ARG     7       1.685 -24.857  12.890  1.00  0.00           C  
ATOM     83  NH1 ARG     7       0.539 -24.283  13.106  1.00  0.00           N  
ATOM     84 HH11 ARG     7       0.087 -23.672  12.441  1.00  0.00           H  
ATOM     85 HH12 ARG     7       0.212 -24.332  14.060  1.00  0.00           H  
ATOM     86  NH2 ARG     7       2.127 -25.854  13.611  1.00  0.00           N  
ATOM     87 HH21 ARG     7       2.946 -26.299  13.222  1.00  0.00           H  
ATOM     88 HH22 ARG     7       1.504 -26.276  14.285  1.00  0.00           H  
ATOM     89  C   ARG     7       4.486 -25.371   8.271  1.00  0.00           C  
ATOM     90  O   ARG     7       4.265 -26.413   7.739  1.00  0.00           O  
ATOM     91  N   ILE     8       5.309 -25.376   9.354  1.00  0.00           N  
ATOM     92  H   ILE     8       5.387 -24.514   9.875  1.00  0.00           H  
ATOM     93  CA  ILE     8       5.734 -26.670  10.046  1.00  0.00           C  
ATOM     94  HA  ILE     8       6.180 -27.282   9.263  1.00  0.00           H  
ATOM     95  CB  ILE     8       6.897 -26.301  10.971  1.00  0.00           C  
ATOM     96  HB  ILE     8       7.750 -26.007  10.360  1.00  0.00           H  
ATOM     97  CG2 ILE     8       6.617 -25.181  11.960  1.00  0.00           C  
ATOM     98 HG21 ILE     8       6.711 -24.225  11.443  1.00  0.00           H  
ATOM     99 HG22 ILE     8       5.794 -25.449  12.623  1.00  0.00           H  
ATOM    100 HG23 ILE     8       7.525 -25.018  12.541  1.00  0.00           H  
ATOM    101  CG1 ILE     8       7.382 -27.521  11.817  1.00  0.00           C  
ATOM    102 HG12 ILE     8       8.236 -27.256  12.440  1.00  0.00           H  
ATOM    103 HG13 ILE     8       6.662 -27.916  12.533  1.00  0.00           H  
ATOM    104  CD1 ILE     8       7.843 -28.752  11.004  1.00  0.00           C  
ATOM    105 HD11 ILE     8       7.078 -29.063  10.293  1.00  0.00           H  
ATOM    106 HD12 ILE     8       8.698 -28.583  10.349  1.00  0.00           H  
ATOM    107 HD13 ILE     8       8.142 -29.582  11.643  1.00  0.00           H  
ATOM    108  C   ILE     8       4.574 -27.391  10.752  1.00  0.00           C  
ATOM    109  O   ILE     8       4.091 -26.957  11.824  1.00  0.00           O  
ATOM    110  N   ASP     9       4.007 -28.342  10.055  1.00  0.00           N  
ATOM    111  H   ASP     9       4.466 -28.520   9.173  1.00  0.00           H  
ATOM    112  CA  ASP     9       2.601 -28.786  10.152  1.00  0.00           C  
ATOM    113  HA  ASP     9       2.451 -29.440  11.011  1.00  0.00           H  
ATOM    114  CB  ASP     9       1.557 -27.622  10.201  1.00  0.00           C  
ATOM    115  HB2 ASP     9       1.616 -27.116  11.164  1.00  0.00           H  
ATOM    116  HB3 ASP     9       1.813 -26.892   9.433  1.00  0.00           H  
ATOM    117  CG  ASP     9       0.188 -28.130   9.979  1.00  0.00           C  
ATOM    118  OD1 ASP     9      -0.312 -28.934  10.766  1.00  0.00           O  
ATOM    119  OD2 ASP     9      -0.398 -27.898   8.932  1.00  0.00           O  
ATOM    120  C   ASP     9       2.428 -29.782   8.929  1.00  0.00           C  
ATOM    121  O   ASP     9       2.984 -29.689   7.806  1.00  0.00           O  
ATOM    122  N   ARG    10       1.360 -30.608   9.074  1.00  0.00           N  
ATOM    123  H   ARG    10       0.987 -30.565  10.012  1.00  0.00           H  
ATOM    124  CA  ARG    10       0.576 -31.178   7.983  1.00  0.00           C  
ATOM    125  HA  ARG    10       0.322 -30.346   7.325  1.00  0.00           H  
ATOM    126  CB  ARG    10       1.506 -32.226   7.260  1.00  0.00           C  
ATOM    127  HB2 ARG    10       2.569 -32.028   7.393  1.00  0.00           H  
ATOM    128  HB3 ARG    10       1.366 -33.150   7.821  1.00  0.00           H  
ATOM    129  CG  ARG    10       1.209 -32.483   5.796  1.00  0.00           C  
ATOM    130  HG2 ARG    10       2.004 -33.110   5.392  1.00  0.00           H  
ATOM    131  HG3 ARG    10       0.221 -32.945   5.808  1.00  0.00           H  
ATOM    132  CD  ARG    10       1.208 -31.237   4.864  1.00  0.00           C  
ATOM    133  HD2 ARG    10       1.305 -31.615   3.846  1.00  0.00           H  
ATOM    134  HD3 ARG    10       0.190 -30.849   4.836  1.00  0.00           H  
ATOM    135  NE  ARG    10       2.250 -30.238   5.176  1.00  0.00           N  
ATOM    136  HE  ARG    10       2.675 -30.305   6.089  1.00  0.00           H  
ATOM    137  CZ  ARG    10       2.582 -29.143   4.496  1.00  0.00           C  
ATOM    138  NH1 ARG    10       2.075 -28.933   3.303  1.00  0.00           N  
ATOM    139 HH11 ARG    10       1.625 -29.737   2.891  1.00  0.00           H  
ATOM    140 HH12 ARG    10       2.399 -28.155   2.746  1.00  0.00           H  
ATOM    141  NH2 ARG    10       3.400 -28.211   4.881  1.00  0.00           N  
ATOM    142 HH21 ARG    10       3.850 -28.320   5.779  1.00  0.00           H  
ATOM    143 HH22 ARG    10       3.268 -27.270   4.538  1.00  0.00           H  
ATOM    144  C   ARG    10      -0.862 -31.653   8.330  1.00  0.00           C  
ATOM    145  O   ARG    10      -1.559 -32.251   7.516  1.00  0.00           O  
ATOM    146  N   ILE    11      -1.260 -31.335   9.537  1.00  0.00           N  
ATOM    147  H   ILE    11      -0.740 -30.693  10.118  1.00  0.00           H  
ATOM    148  CA  ILE    11      -2.585 -31.568  10.069  1.00  0.00           C  
ATOM    149  HA  ILE    11      -3.070 -32.326   9.454  1.00  0.00           H  
ATOM    150  CB  ILE    11      -2.516 -32.185  11.509  1.00  0.00           C  
ATOM    151  HB  ILE    11      -3.479 -32.284  12.009  1.00  0.00           H  
ATOM    152  CG2 ILE    11      -2.021 -33.641  11.511  1.00  0.00           C  
ATOM    153 HG21 ILE    11      -2.619 -34.390  10.991  1.00  0.00           H  
ATOM    154 HG22 ILE    11      -1.025 -33.853  11.125  1.00  0.00           H  
ATOM    155 HG23 ILE    11      -2.096 -33.969  12.548  1.00  0.00           H  
ATOM    156  CG1 ILE    11      -1.710 -31.234  12.513  1.00  0.00           C  
ATOM    157 HG12 ILE    11      -0.683 -31.127  12.163  1.00  0.00           H  
ATOM    158 HG13 ILE    11      -2.285 -30.308  12.516  1.00  0.00           H  
ATOM    159  CD1 ILE    11      -1.624 -31.744  13.926  1.00  0.00           C  
ATOM    160 HD11 ILE    11      -1.141 -32.721  13.922  1.00  0.00           H  
ATOM    161 HD12 ILE    11      -0.995 -31.041  14.473  1.00  0.00           H  
ATOM    162 HD13 ILE    11      -2.588 -31.711  14.434  1.00  0.00           H  
ATOM    163  C   ILE    11      -3.484 -30.366   9.792  1.00  0.00           C  
ATOM    164  O   ILE    11      -4.384 -30.080  10.590  1.00  0.00           O  
ATOM    165  N   GLY    12      -3.375 -29.715   8.628  1.00  0.00           N  
ATOM    166  H   GLY    12      -2.793 -30.046   7.872  1.00  0.00           H  
ATOM    167  CA  GLY    12      -3.909 -28.359   8.524  1.00  0.00           C  
ATOM    168  HA2 GLY    12      -3.613 -27.739   9.371  1.00  0.00           H  
ATOM    169  HA3 GLY    12      -3.417 -27.922   7.655  1.00  0.00           H  
ATOM    170  C   GLY    12      -5.414 -28.202   8.378  1.00  0.00           C  
ATOM    171  O   GLY    12      -5.869 -27.032   8.433  1.00  0.00           O  
ATOM    172  N   ALA    13      -6.230 -29.219   8.350  1.00  0.00           N  
ATOM    173  H   ALA    13      -5.804 -30.113   8.547  1.00  0.00           H  
ATOM    174  CA  ALA    13      -7.691 -29.209   8.530  1.00  0.00           C  
ATOM    175  HA  ALA    13      -8.138 -28.414   7.933  1.00  0.00           H  
ATOM    176  CB  ALA    13      -8.249 -30.570   8.036  1.00  0.00           C  
ATOM    177  HB1 ALA    13      -7.849 -31.407   8.608  1.00  0.00           H  
ATOM    178  HB2 ALA    13      -9.326 -30.449   8.151  1.00  0.00           H  
ATOM    179  HB3 ALA    13      -8.136 -30.798   6.977  1.00  0.00           H  
ATOM    180  C   ALA    13      -8.077 -28.734   9.912  1.00  0.00           C  
ATOM    181  O   ALA    13      -9.253 -28.407  10.080  1.00  0.00           O  
ATOM    182  N   GLN    14      -7.119 -28.543  10.809  1.00  0.00           N  
ATOM    183  H   GLN    14      -6.211 -28.935  10.605  1.00  0.00           H  
ATOM    184  CA  GLN    14      -7.240 -27.603  11.964  1.00  0.00           C  
ATOM    185  HA  GLN    14      -8.058 -27.910  12.616  1.00  0.00           H  
ATOM    186  CB  GLN    14      -5.958 -27.745  12.810  1.00  0.00           C  
ATOM    187  HB2 GLN    14      -5.804 -28.803  13.024  1.00  0.00           H  
ATOM    188  HB3 GLN    14      -5.038 -27.572  12.251  1.00  0.00           H  
ATOM    189  CG  GLN    14      -5.841 -26.994  14.180  1.00  0.00           C  
ATOM    190  HG2 GLN    14      -4.890 -27.157  14.689  1.00  0.00           H  
ATOM    191  HG3 GLN    14      -5.906 -25.954  13.860  1.00  0.00           H  
ATOM    192  CD  GLN    14      -7.022 -27.188  15.152  1.00  0.00           C  
ATOM    193  OE1 GLN    14      -7.807 -28.116  14.937  1.00  0.00           O  
ATOM    194  NE2 GLN    14      -7.241 -26.377  16.180  1.00  0.00           N  
ATOM    195 HE21 GLN    14      -8.083 -26.415  16.738  1.00  0.00           H  
ATOM    196 HE22 GLN    14      -6.776 -25.491  16.315  1.00  0.00           H  
ATOM    197  C   GLN    14      -7.474 -26.153  11.720  1.00  0.00           C  
ATOM    198  O   GLN    14      -7.982 -25.478  12.622  1.00  0.00           O  
ATOM    199  N   SER    15      -7.046 -25.602  10.569  1.00  0.00           N  
ATOM    200  H   SER    15      -6.492 -26.202   9.975  1.00  0.00           H  
ATOM    201  CA  SER    15      -7.362 -24.258  10.126  1.00  0.00           C  
ATOM    202  HA  SER    15      -6.956 -23.578  10.875  1.00  0.00           H  
ATOM    203  CB  SER    15      -6.526 -23.862   8.852  1.00  0.00           C  
ATOM    204  HB2 SER    15      -5.602 -24.438   8.895  1.00  0.00           H  
ATOM    205  HB3 SER    15      -7.077 -24.115   7.946  1.00  0.00           H  
ATOM    206  OG  SER    15      -6.455 -22.438   8.826  1.00  0.00           O  
ATOM    207  HG  SER    15      -7.332 -22.055   8.907  1.00  0.00           H  
ATOM    208  C   SER    15      -8.872 -23.946   9.815  1.00  0.00           C  
ATOM    209  O   SER    15      -9.282 -22.823   9.546  1.00  0.00           O  
ATOM    210  N   GLY    16      -9.705 -24.987   9.832  1.00  0.00           N  
ATOM    211  H   GLY    16      -9.309 -25.910   9.940  1.00  0.00           H  
ATOM    212  CA  GLY    16     -11.133 -24.890   9.634  1.00  0.00           C  
ATOM    213  HA2 GLY    16     -11.364 -24.152   8.866  1.00  0.00           H  
ATOM    214  HA3 GLY    16     -11.605 -25.826   9.334  1.00  0.00           H  
ATOM    215  C   GLY    16     -11.898 -24.559  10.889  1.00  0.00           C  
ATOM    216  O   GLY    16     -13.023 -25.064  11.106  1.00  0.00           O  
ATOM    217  N   LEU    17     -11.325 -23.632  11.754  1.00  0.00           N  
ATOM    218  H   LEU    17     -10.444 -23.244  11.447  1.00  0.00           H  
ATOM    219  CA  LEU    17     -11.894 -23.124  12.991  1.00  0.00           C  
ATOM    220  HA  LEU    17     -11.127 -22.536  13.496  1.00  0.00           H  
ATOM    221  CB  LEU    17     -13.004 -22.075  12.702  1.00  0.00           C  
ATOM    222  HB2 LEU    17     -12.682 -21.578  11.787  1.00  0.00           H  
ATOM    223  HB3 LEU    17     -13.967 -22.559  12.540  1.00  0.00           H  
ATOM    224  CG  LEU    17     -13.124 -20.975  13.713  1.00  0.00           C  
ATOM    225  HG  LEU    17     -12.161 -20.532  13.968  1.00  0.00           H  
ATOM    226  CD1 LEU    17     -14.158 -20.046  13.117  1.00  0.00           C  
ATOM    227 HD11 LEU    17     -13.789 -19.700  12.151  1.00  0.00           H  
ATOM    228 HD12 LEU    17     -15.134 -20.518  13.009  1.00  0.00           H  
ATOM    229 HD13 LEU    17     -14.359 -19.180  13.747  1.00  0.00           H  
ATOM    230  CD2 LEU    17     -13.741 -21.479  15.052  1.00  0.00           C  
ATOM    231 HD21 LEU    17     -13.061 -22.221  15.469  1.00  0.00           H  
ATOM    232 HD22 LEU    17     -14.023 -20.633  15.679  1.00  0.00           H  
ATOM    233 HD23 LEU    17     -14.641 -22.072  14.888  1.00  0.00           H  
ATOM    234  C   LEU    17     -12.164 -24.276  13.941  1.00  0.00           C  
ATOM    235  O   LEU    17     -13.291 -24.816  13.953  1.00  0.00           O  
ATOM    236  N   GLY    18     -11.202 -24.519  14.835  1.00  0.00           N  
ATOM    237  H   GLY    18     -11.482 -25.222  15.504  1.00  0.00           H  
ATOM    238  CA  GLY    18      -9.777 -24.129  14.917  1.00  0.00           C  
ATOM    239  HA2 GLY    18      -9.253 -24.930  15.438  1.00  0.00           H  
ATOM    240  HA3 GLY    18      -9.281 -24.134  13.946  1.00  0.00           H  
ATOM    241  C   GLY    18      -9.520 -22.796  15.693  1.00  0.00           C  
ATOM    242  O   GLY    18     -10.508 -22.137  16.000  1.00  0.00           O  
ATOM    243  N   CYX    19      -8.241 -22.499  16.066  1.00  0.00           N  
ATOM    244  H   CYX    19      -7.543 -23.219  15.947  1.00  0.00           H  
ATOM    245  CA  CYX    19      -7.825 -21.227  16.705  1.00  0.00           C  
ATOM    246  HA  CYX    19      -6.748 -21.263  16.867  1.00  0.00           H  
ATOM    247  CB  CYX    19      -7.978 -20.078  15.704  1.00  0.00           C  
ATOM    248  HB2 CYX    19      -7.583 -19.145  16.106  1.00  0.00           H  
ATOM    249  HB3 CYX    19      -9.048 -20.050  15.496  1.00  0.00           H  
ATOM    250  SG  CYX    19      -7.127 -20.416  14.133  1.00  0.00           S  
ATOM    251  C   CYX    19      -8.279 -20.956  18.158  1.00  0.00           C  
ATOM    252  O   CYX    19      -7.411 -21.111  19.037  1.00  0.00           O  
ATOM    253  N   ASN    20      -9.603 -20.728  18.328  1.00  0.00           N  
ATOM    254  H   ASN    20     -10.243 -20.811  17.551  1.00  0.00           H  
ATOM    255  CA  ASN    20     -10.086 -20.726  19.731  1.00  0.00           C  
ATOM    256  HA  ASN    20      -9.320 -20.118  20.214  1.00  0.00           H  
ATOM    257  CB  ASN    20     -11.379 -19.817  19.679  1.00  0.00           C  
ATOM    258  HB2 ASN    20     -11.900 -19.837  20.636  1.00  0.00           H  
ATOM    259  HB3 ASN    20     -11.145 -18.758  19.577  1.00  0.00           H  
ATOM    260  CG  ASN    20     -12.454 -20.247  18.649  1.00  0.00           C  
ATOM    261  OD1 ASN    20     -12.588 -21.430  18.311  1.00  0.00           O  
ATOM    262  ND2 ASN    20     -13.167 -19.387  18.052  1.00  0.00           N  
ATOM    263 HD21 ASN    20     -13.764 -19.775  17.335  1.00  0.00           H  
ATOM    264 HD22 ASN    20     -13.237 -18.414  18.315  1.00  0.00           H  
ATOM    265  C   ASN    20     -10.328 -22.073  20.411  1.00  0.00           C  
ATOM    266  O   ASN    20     -10.772 -22.176  21.521  1.00  0.00           O  
ATOM    267  N   SER    21     -10.127 -23.144  19.603  1.00  0.00           N  
ATOM    268  H   SER    21      -9.661 -23.026  18.715  1.00  0.00           H  
ATOM    269  CA  SER    21     -10.707 -24.444  19.840  1.00  0.00           C  
ATOM    270  HA  SER    21     -10.499 -24.754  20.864  1.00  0.00           H  
ATOM    271  CB  SER    21     -12.221 -24.333  19.779  1.00  0.00           C  
ATOM    272  HB2 SER    21     -12.667 -25.303  19.998  1.00  0.00           H  
ATOM    273  HB3 SER    21     -12.656 -23.499  20.331  1.00  0.00           H  
ATOM    274  OG  SER    21     -12.720 -24.186  18.463  1.00  0.00           O  
ATOM    275  HG  SER    21     -12.797 -23.239  18.327  1.00  0.00           H  
ATOM    276  C   SER    21     -10.144 -25.536  18.833  1.00  0.00           C  
ATOM    277  O   SER    21      -9.396 -25.263  17.929  1.00  0.00           O  
ATOM    278  N   PHE    22     -10.366 -26.830  19.079  1.00  0.00           N  
ATOM    279  H   PHE    22     -10.920 -27.097  19.880  1.00  0.00           H  
ATOM    280  CA  PHE    22      -9.907 -27.882  18.063  1.00  0.00           C  
ATOM    281  HA  PHE    22      -8.949 -27.560  17.655  1.00  0.00           H  
ATOM    282  CB  PHE    22      -9.711 -29.232  18.744  1.00  0.00           C  
ATOM    283  HB2 PHE    22      -8.813 -29.257  19.361  1.00  0.00           H  
ATOM    284  HB3 PHE    22     -10.544 -29.451  19.412  1.00  0.00           H  
ATOM    285  CG  PHE    22      -9.491 -30.439  17.776  1.00  0.00           C  
ATOM    286  CD1 PHE    22     -10.522 -31.342  17.649  1.00  0.00           C  
ATOM    287  HD1 PHE    22     -11.402 -31.356  18.276  1.00  0.00           H  
ATOM    288  CE1 PHE    22     -10.367 -32.426  16.759  1.00  0.00           C  
ATOM    289  HE1 PHE    22     -11.073 -33.220  16.569  1.00  0.00           H  
ATOM    290  CZ  PHE    22      -9.178 -32.591  15.993  1.00  0.00           C  
ATOM    291  HZ  PHE    22      -8.971 -33.451  15.375  1.00  0.00           H  
ATOM    292  CE2 PHE    22      -8.139 -31.714  16.146  1.00  0.00           C  
ATOM    293  HE2 PHE    22      -7.186 -31.851  15.658  1.00  0.00           H  
ATOM    294  CD2 PHE    22      -8.302 -30.576  17.018  1.00  0.00           C  
ATOM    295  HD2 PHE    22      -7.536 -29.827  17.155  1.00  0.00           H  
ATOM    296  C   PHE    22     -10.934 -27.902  16.905  1.00  0.00           C  
ATOM    297  O   PHE    22     -12.167 -27.911  17.146  1.00  0.00           O  
ATOM    298  N   ARG    23     -10.494 -28.192  15.735  1.00  0.00           N  
ATOM    299  H   ARG    23      -9.497 -28.195  15.571  1.00  0.00           H  
ATOM    300  CA  ARG    23     -11.314 -28.465  14.549  1.00  0.00           C  
ATOM    301  HA  ARG    23     -12.173 -27.799  14.634  1.00  0.00           H  
ATOM    302  CB  ARG    23     -10.606 -28.077  13.266  1.00  0.00           C  
ATOM    303  HB2 ARG    23      -9.897 -27.275  13.475  1.00  0.00           H  
ATOM    304  HB3 ARG    23     -10.108 -28.895  12.746  1.00  0.00           H  
ATOM    305  CG  ARG    23     -11.681 -27.574  12.274  1.00  0.00           C  
ATOM    306  HG2 ARG    23     -12.327 -26.898  12.835  1.00  0.00           H  
ATOM    307  HG3 ARG    23     -11.167 -27.039  11.475  1.00  0.00           H  
ATOM    308  CD  ARG    23     -12.639 -28.609  11.620  1.00  0.00           C  
ATOM    309  HD2 ARG    23     -13.043 -28.110  10.739  1.00  0.00           H  
ATOM    310  HD3 ARG    23     -12.211 -29.539  11.246  1.00  0.00           H  
ATOM    311  NE  ARG    23     -13.861 -28.939  12.323  1.00  0.00           N  
ATOM    312  HE  ARG    23     -14.059 -29.929  12.331  1.00  0.00           H  
ATOM    313  CZ  ARG    23     -14.795 -28.055  12.757  1.00  0.00           C  
ATOM    314  NH1 ARG    23     -14.789 -26.782  12.540  1.00  0.00           N  
ATOM    315 HH11 ARG    23     -14.066 -26.320  12.008  1.00  0.00           H  
ATOM    316 HH12 ARG    23     -15.356 -26.109  13.037  1.00  0.00           H  
ATOM    317  NH2 ARG    23     -15.723 -28.569  13.573  1.00  0.00           N  
ATOM    318 HH21 ARG    23     -15.672 -29.556  13.782  1.00  0.00           H  
ATOM    319 HH22 ARG    23     -16.351 -27.958  14.075  1.00  0.00           H  
ATOM    320  C   ARG    23     -11.960 -29.820  14.559  1.00  0.00           C  
ATOM    321  O   ARG    23     -11.641 -30.705  13.779  1.00  0.00           O  
ATOM    322  N   TYR    24     -12.862 -30.112  15.486  1.00  0.00           N  
ATOM    323  H   TYR    24     -13.027 -29.406  16.189  1.00  0.00           H  
ATOM    324  CA  TYR    24     -13.656 -31.348  15.686  1.00  0.00           C  
ATOM    325  HA  TYR    24     -12.985 -32.117  16.071  1.00  0.00           H  
ATOM    326  CB  TYR    24     -14.670 -31.149  16.825  1.00  0.00           C  
ATOM    327  HB2 TYR    24     -15.171 -32.103  16.987  1.00  0.00           H  
ATOM    328  HB3 TYR    24     -14.028 -30.862  17.658  1.00  0.00           H  
ATOM    329  CG  TYR    24     -15.808 -30.216  16.511  1.00  0.00           C  
ATOM    330  CD1 TYR    24     -15.753 -28.870  17.013  1.00  0.00           C  
ATOM    331  HD1 TYR    24     -14.932 -28.580  17.652  1.00  0.00           H  
ATOM    332  CE1 TYR    24     -16.778 -27.996  16.653  1.00  0.00           C  
ATOM    333  HE1 TYR    24     -16.678 -26.965  16.958  1.00  0.00           H  
ATOM    334  CZ  TYR    24     -17.876 -28.385  15.841  1.00  0.00           C  
ATOM    335  OH  TYR    24     -18.980 -27.579  15.573  1.00  0.00           O  
ATOM    336  HH  TYR    24     -18.898 -26.666  15.858  1.00  0.00           H  
ATOM    337  CE2 TYR    24     -17.924 -29.725  15.376  1.00  0.00           C  
ATOM    338  HE2 TYR    24     -18.675 -30.075  14.684  1.00  0.00           H  
ATOM    339  CD2 TYR    24     -16.934 -30.657  15.746  1.00  0.00           C  
ATOM    340  HD2 TYR    24     -16.983 -31.674  15.385  1.00  0.00           H  
ATOM    341  C   TYR    24     -14.244 -31.865  14.451  1.00  0.00           C  
ATOM    342  O   TYR    24     -14.864 -31.200  13.587  1.00  0.00           O  
TER   
END   
