# Supplementary material for: In silico approaches for predicting the half-life of natural and modified peptides in blood
Source: PLoS One. 2018 Jun 1;13(6):e0196829. doi: 10.1371/journal.pone.0196829 (PMC5983457; doi:10.1371/journal.pone.0196829)
Supplement: S3 File — (ZIP) [file pone.0196829.s009.zip › 3may2018_261_pdb_files/2286.pdb]

ATOM      1  N   TYR     1      -1.051   5.443   2.372  1.00  0.00           N  
ATOM      2  H   TYR     1      -0.086   5.436   2.072  1.00  0.00           H  
ATOM      3  CA  TYR     1      -1.728   4.356   3.141  1.00  0.00           C  
ATOM      4  HA  TYR     1      -1.145   4.441   4.059  1.00  0.00           H  
ATOM      5  CB  TYR     1      -3.149   4.908   3.321  1.00  0.00           C  
ATOM      6  HB2 TYR     1      -3.418   4.576   4.324  1.00  0.00           H  
ATOM      7  HB3 TYR     1      -3.042   5.991   3.372  1.00  0.00           H  
ATOM      8  CG  TYR     1      -4.207   4.547   2.286  1.00  0.00           C  
ATOM      9  CD1 TYR     1      -5.374   3.931   2.717  1.00  0.00           C  
ATOM     10  HD1 TYR     1      -5.671   3.881   3.754  1.00  0.00           H  
ATOM     11  CE1 TYR     1      -6.372   3.561   1.817  1.00  0.00           C  
ATOM     12  HE1 TYR     1      -7.294   3.155   2.204  1.00  0.00           H  
ATOM     13  CZ  TYR     1      -6.172   3.874   0.468  1.00  0.00           C  
ATOM     14  OH  TYR     1      -7.069   3.501  -0.529  1.00  0.00           O  
ATOM     15  HH  TYR     1      -7.911   3.139  -0.243  1.00  0.00           H  
ATOM     16  CE2 TYR     1      -4.988   4.513  -0.016  1.00  0.00           C  
ATOM     17  HE2 TYR     1      -4.810   4.674  -1.069  1.00  0.00           H  
ATOM     18  CD2 TYR     1      -3.952   4.809   0.888  1.00  0.00           C  
ATOM     19  HD2 TYR     1      -3.033   5.267   0.557  1.00  0.00           H  
ATOM     20  C   TYR     1      -1.580   2.926   2.671  1.00  0.00           C  
ATOM     21  O   TYR     1      -1.497   2.007   3.518  1.00  0.00           O  
ATOM     22  N   MET     2      -1.569   2.699   1.313  1.00  0.00           N  
ATOM     23  H   MET     2      -1.499   3.451   0.643  1.00  0.00           H  
ATOM     24  CA  MET     2      -1.431   1.514   0.481  1.00  0.00           C  
ATOM     25  HA  MET     2      -0.666   0.928   0.989  1.00  0.00           H  
ATOM     26  CB  MET     2      -2.727   0.696   0.580  1.00  0.00           C  
ATOM     27  HB2 MET     2      -3.450   1.203  -0.060  1.00  0.00           H  
ATOM     28  HB3 MET     2      -2.536  -0.256   0.084  1.00  0.00           H  
ATOM     29  CG  MET     2      -3.411   0.526   1.919  1.00  0.00           C  
ATOM     30  HG2 MET     2      -2.725  -0.022   2.564  1.00  0.00           H  
ATOM     31  HG3 MET     2      -3.771   1.445   2.382  1.00  0.00           H  
ATOM     32  SD  MET     2      -4.820  -0.645   1.708  1.00  0.00           S  
ATOM     33  CE  MET     2      -4.717  -1.514   3.275  1.00  0.00           C  
ATOM     34  HE1 MET     2      -5.551  -2.215   3.299  1.00  0.00           H  
ATOM     35  HE2 MET     2      -3.841  -2.145   3.426  1.00  0.00           H  
ATOM     36  HE3 MET     2      -4.805  -0.889   4.164  1.00  0.00           H  
ATOM     37  C   MET     2      -1.071   1.862  -0.967  1.00  0.00           C  
ATOM     38  O   MET     2      -1.272   2.968  -1.443  1.00  0.00           O  
ATOM     39  N   GLY     3      -0.357   0.913  -1.645  1.00  0.00           N  
ATOM     40  H   GLY     3      -0.217   0.048  -1.143  1.00  0.00           H  
ATOM     41  CA  GLY     3       0.430   1.203  -2.826  1.00  0.00           C  
ATOM     42  HA2 GLY     3       0.669   0.235  -3.267  1.00  0.00           H  
ATOM     43  HA3 GLY     3      -0.170   1.900  -3.410  1.00  0.00           H  
ATOM     44  C   GLY     3       1.799   1.885  -2.528  1.00  0.00           C  
ATOM     45  O   GLY     3       2.385   2.380  -3.471  1.00  0.00           O  
ATOM     46  N   TRP     4       2.323   1.887  -1.302  1.00  0.00           N  
ATOM     47  H   TRP     4       1.753   1.386  -0.636  1.00  0.00           H  
ATOM     48  CA  TRP     4       3.626   2.525  -0.874  1.00  0.00           C  
ATOM     49  HA  TRP     4       4.183   2.879  -1.741  1.00  0.00           H  
ATOM     50  CB  TRP     4       3.209   3.820  -0.146  1.00  0.00           C  
ATOM     51  HB2 TRP     4       4.159   4.232   0.193  1.00  0.00           H  
ATOM     52  HB3 TRP     4       2.657   4.502  -0.794  1.00  0.00           H  
ATOM     53  CG  TRP     4       2.565   3.793   1.225  1.00  0.00           C  
ATOM     54  CD1 TRP     4       1.668   2.819   1.690  1.00  0.00           C  
ATOM     55  HD1 TRP     4       1.278   1.967   1.153  1.00  0.00           H  
ATOM     56  NE1 TRP     4       1.433   3.087   3.024  1.00  0.00           N  
ATOM     57  HE1 TRP     4       0.998   2.492   3.714  1.00  0.00           H  
ATOM     58  CE2 TRP     4       2.158   4.143   3.518  1.00  0.00           C  
ATOM     59  CZ2 TRP     4       2.228   4.832   4.756  1.00  0.00           C  
ATOM     60  HZ2 TRP     4       1.707   4.408   5.601  1.00  0.00           H  
ATOM     61  CH2 TRP     4       3.153   5.884   4.912  1.00  0.00           C  
ATOM     62  HH2 TRP     4       3.412   6.295   5.877  1.00  0.00           H  
ATOM     63  CZ3 TRP     4       3.913   6.303   3.790  1.00  0.00           C  
ATOM     64  HZ3 TRP     4       4.696   7.044   3.853  1.00  0.00           H  
ATOM     65  CE3 TRP     4       3.799   5.690   2.537  1.00  0.00           C  
ATOM     66  HE3 TRP     4       4.366   6.008   1.674  1.00  0.00           H  
ATOM     67  CD2 TRP     4       2.894   4.658   2.361  1.00  0.00           C  
ATOM     68  C   TRP     4       4.476   1.621   0.000  1.00  0.00           C  
ATOM     69  O   TRP     4       5.671   1.889   0.132  1.00  0.00           O  
ATOM     70  N   MET     5       3.873   0.507   0.547  1.00  0.00           N  
ATOM     71  H   MET     5       2.875   0.356   0.515  1.00  0.00           H  
ATOM     72  CA  MET     5       4.652  -0.378   1.519  1.00  0.00           C  
ATOM     73  HA  MET     5       5.722  -0.169   1.538  1.00  0.00           H  
ATOM     74  CB  MET     5       4.084  -0.081   2.919  1.00  0.00           C  
ATOM     75  HB2 MET     5       3.004  -0.173   3.034  1.00  0.00           H  
ATOM     76  HB3 MET     5       4.587  -0.733   3.633  1.00  0.00           H  
ATOM     77  CG  MET     5       4.495   1.323   3.388  1.00  0.00           C  
ATOM     78  HG2 MET     5       5.582   1.241   3.421  1.00  0.00           H  
ATOM     79  HG3 MET     5       4.189   2.092   2.678  1.00  0.00           H  
ATOM     80  SD  MET     5       3.879   1.742   4.979  1.00  0.00           S  
ATOM     81  CE  MET     5       5.066   3.021   5.366  1.00  0.00           C  
ATOM     82  HE1 MET     5       4.851   3.397   6.367  1.00  0.00           H  
ATOM     83  HE2 MET     5       6.068   2.593   5.334  1.00  0.00           H  
ATOM     84  HE3 MET     5       4.969   3.872   4.691  1.00  0.00           H  
ATOM     85  C   MET     5       4.339  -1.868   1.381  1.00  0.00           C  
ATOM     86  O   MET     5       4.685  -2.756   2.169  1.00  0.00           O  
ATOM     87  N   ASP     6       3.669  -2.207   0.353  1.00  0.00           N  
ATOM     88  H   ASP     6       3.619  -1.534  -0.399  1.00  0.00           H  
ATOM     89  CA  ASP     6       2.587  -3.233   0.334  1.00  0.00           C  
ATOM     90  HA  ASP     6       3.023  -4.138   0.757  1.00  0.00           H  
ATOM     91  CB  ASP     6       1.377  -2.731   1.059  1.00  0.00           C  
ATOM     92  HB2 ASP     6       0.677  -3.539   1.270  1.00  0.00           H  
ATOM     93  HB3 ASP     6       1.635  -2.363   2.053  1.00  0.00           H  
ATOM     94  CG  ASP     6       0.585  -1.562   0.358  1.00  0.00           C  
ATOM     95  OD1 ASP     6      -0.426  -1.794  -0.295  1.00  0.00           O  
ATOM     96  OD2 ASP     6       1.170  -0.426   0.368  1.00  0.00           O  
ATOM     97  C   ASP     6       2.247  -3.584  -1.179  1.00  0.00           C  
ATOM     98  O   ASP     6       2.859  -3.097  -2.115  1.00  0.00           O  
ATOM     99  N   PHE     7       1.282  -4.503  -1.394  1.00  0.00           N  
ATOM    100  H   PHE     7       0.676  -4.872  -0.676  1.00  0.00           H  
ATOM    101  CA  PHE     7       1.023  -4.924  -2.763  1.00  0.00           C  
ATOM    102  HA  PHE     7       1.991  -5.022  -3.256  1.00  0.00           H  
ATOM    103  CB  PHE     7       0.417  -6.370  -2.665  1.00  0.00           C  
ATOM    104  HB2 PHE     7       0.604  -6.882  -3.609  1.00  0.00           H  
ATOM    105  HB3 PHE     7       1.011  -6.936  -1.947  1.00  0.00           H  
ATOM    106  CG  PHE     7      -1.036  -6.546  -2.234  1.00  0.00           C  
ATOM    107  CD1 PHE     7      -1.378  -6.860  -0.882  1.00  0.00           C  
ATOM    108  HD1 PHE     7      -0.516  -7.031  -0.253  1.00  0.00           H  
ATOM    109  CE1 PHE     7      -2.699  -7.131  -0.556  1.00  0.00           C  
ATOM    110  HE1 PHE     7      -2.926  -7.482   0.439  1.00  0.00           H  
ATOM    111  CZ  PHE     7      -3.703  -6.909  -1.525  1.00  0.00           C  
ATOM    112  HZ  PHE     7      -4.720  -7.111  -1.223  1.00  0.00           H  
ATOM    113  CE2 PHE     7      -3.329  -6.529  -2.792  1.00  0.00           C  
ATOM    114  HE2 PHE     7      -4.076  -6.308  -3.540  1.00  0.00           H  
ATOM    115  CD2 PHE     7      -2.024  -6.395  -3.176  1.00  0.00           C  
ATOM    116  HD2 PHE     7      -1.792  -6.185  -4.210  1.00  0.00           H  
ATOM    117  C   PHE     7       0.264  -3.941  -3.645  1.00  0.00           C  
ATOM    118  O   PHE     7       0.107  -4.269  -4.798  1.00  0.00           O  
ATOM    119  N   NHE     8      -0.130  -2.741  -3.157  1.00  0.00           N  
ATOM    120  HN1 NHE     8       0.113  -2.501  -2.206  1.00  0.00           H  
ATOM    121  HN2 NHE     8      -0.670  -2.190  -3.809  1.00  0.00           H  
TER   
END   
