# Supplementary material for: In silico approaches for predicting the half-life of natural and modified peptides in blood
Source: PLoS One. 2018 Jun 1;13(6):e0196829. doi: 10.1371/journal.pone.0196829 (PMC5983457; doi:10.1371/journal.pone.0196829)
Supplement: S3 File — (ZIP) [file pone.0196829.s009.zip › 3may2018_261_pdb_files/2289.pdb]

ATOM      1  N   ASP     1       3.710 -15.330   8.153  1.00  0.00           N  
ATOM      2  H   ASP     1       3.395 -16.232   7.827  1.00  0.00           H  
ATOM      3  CA  ASP     1       3.501 -14.091   7.384  1.00  0.00           C  
ATOM      4  HA  ASP     1       2.899 -13.466   8.043  1.00  0.00           H  
ATOM      5  CB  ASP     1       4.843 -13.477   6.973  1.00  0.00           C  
ATOM      6  HB2 ASP     1       5.355 -13.243   7.906  1.00  0.00           H  
ATOM      7  HB3 ASP     1       5.389 -14.194   6.359  1.00  0.00           H  
ATOM      8  CG  ASP     1       4.556 -12.201   6.192  1.00  0.00           C  
ATOM      9  OD1 ASP     1       5.095 -12.060   5.050  1.00  0.00           O  
ATOM     10  OD2 ASP     1       3.787 -11.400   6.696  1.00  0.00           O  
ATOM     11  C   ASP     1       2.563 -14.314   6.153  1.00  0.00           C  
ATOM     12  O   ASP     1       2.519 -15.417   5.595  1.00  0.00           O  
ATOM     13  N   TYR     2       1.965 -13.251   5.533  1.00  0.00           N  
ATOM     14  H   TYR     2       2.157 -12.341   5.927  1.00  0.00           H  
ATOM     15  CA  TYR     2       1.453 -13.303   4.144  1.00  0.00           C  
ATOM     16  HA  TYR     2       2.172 -13.932   3.619  1.00  0.00           H  
ATOM     17  CB  TYR     2       0.131 -14.073   3.942  1.00  0.00           C  
ATOM     18  HB2 TYR     2       0.196 -14.971   4.556  1.00  0.00           H  
ATOM     19  HB3 TYR     2      -0.817 -13.589   4.179  1.00  0.00           H  
ATOM     20  CG  TYR     2       0.175 -14.634   2.556  1.00  0.00           C  
ATOM     21  CD1 TYR     2       0.940 -15.800   2.169  1.00  0.00           C  
ATOM     22  HD1 TYR     2       1.390 -16.389   2.955  1.00  0.00           H  
ATOM     23  CE1 TYR     2       0.959 -16.331   0.798  1.00  0.00           C  
ATOM     24  HE1 TYR     2       1.434 -17.232   0.439  1.00  0.00           H  
ATOM     25  CZ  TYR     2       0.134 -15.610  -0.131  1.00  0.00           C  
ATOM     26  OH  TYR     2       0.105 -16.085  -1.445  1.00  0.00           O  
ATOM     27  HH  TYR     2       0.632 -16.856  -1.667  1.00  0.00           H  
ATOM     28  CE2 TYR     2      -0.441 -14.403   0.183  1.00  0.00           C  
ATOM     29  HE2 TYR     2      -0.978 -13.957  -0.641  1.00  0.00           H  
ATOM     30  CD2 TYR     2      -0.536 -13.981   1.516  1.00  0.00           C  
ATOM     31  HD2 TYR     2      -1.226 -13.200   1.800  1.00  0.00           H  
ATOM     32  C   TYR     2       1.442 -11.809   3.477  1.00  0.00           C  
ATOM     33  O   TYR     2       0.472 -11.349   2.857  1.00  0.00           O  
ATOM     34  N   MET     3       2.591 -11.165   3.617  1.00  0.00           N  
ATOM     35  H   MET     3       3.352 -11.604   4.116  1.00  0.00           H  
ATOM     36  CA  MET     3       2.810  -9.728   3.259  1.00  0.00           C  
ATOM     37  HA  MET     3       1.998  -9.353   2.636  1.00  0.00           H  
ATOM     38  CB  MET     3       2.847  -8.849   4.482  1.00  0.00           C  
ATOM     39  HB2 MET     3       3.605  -9.124   5.215  1.00  0.00           H  
ATOM     40  HB3 MET     3       3.123  -7.824   4.234  1.00  0.00           H  
ATOM     41  CG  MET     3       1.448  -8.829   5.158  1.00  0.00           C  
ATOM     42  HG2 MET     3       0.677  -8.684   4.402  1.00  0.00           H  
ATOM     43  HG3 MET     3       1.197  -9.776   5.636  1.00  0.00           H  
ATOM     44  SD  MET     3       1.118  -7.436   6.273  1.00  0.00           S  
ATOM     45  CE  MET     3       2.066  -8.084   7.760  1.00  0.00           C  
ATOM     46  HE1 MET     3       1.859  -7.338   8.528  1.00  0.00           H  
ATOM     47  HE2 MET     3       1.555  -8.981   8.108  1.00  0.00           H  
ATOM     48  HE3 MET     3       3.104  -8.177   7.440  1.00  0.00           H  
ATOM     49  C   MET     3       4.099  -9.497   2.460  1.00  0.00           C  
ATOM     50  O   MET     3       4.131  -8.906   1.372  1.00  0.00           O  
ATOM     51  N   GLY     4       5.165 -10.155   2.871  1.00  0.00           N  
ATOM     52  H   GLY     4       5.172 -10.517   3.814  1.00  0.00           H  
ATOM     53  CA  GLY     4       6.442 -10.053   2.128  1.00  0.00           C  
ATOM     54  HA2 GLY     4       6.618  -8.998   1.918  1.00  0.00           H  
ATOM     55  HA3 GLY     4       7.229 -10.350   2.822  1.00  0.00           H  
ATOM     56  C   GLY     4       6.667 -10.928   0.911  1.00  0.00           C  
ATOM     57  O   GLY     4       7.619 -10.632   0.155  1.00  0.00           O  
ATOM     58  N   TRP     5       5.805 -11.982   0.758  1.00  0.00           N  
ATOM     59  H   TRP     5       5.146 -12.118   1.511  1.00  0.00           H  
ATOM     60  CA  TRP     5       5.730 -12.841  -0.420  1.00  0.00           C  
ATOM     61  HA  TRP     5       6.170 -12.344  -1.284  1.00  0.00           H  
ATOM     62  CB  TRP     5       6.449 -14.203  -0.154  1.00  0.00           C  
ATOM     63  HB2 TRP     5       7.500 -13.941  -0.032  1.00  0.00           H  
ATOM     64  HB3 TRP     5       6.137 -14.455   0.859  1.00  0.00           H  
ATOM     65  CG  TRP     5       6.108 -15.376  -0.952  1.00  0.00           C  
ATOM     66  CD1 TRP     5       5.135 -16.347  -0.740  1.00  0.00           C  
ATOM     67  HD1 TRP     5       4.527 -16.459   0.146  1.00  0.00           H  
ATOM     68  NE1 TRP     5       4.993 -17.211  -1.784  1.00  0.00           N  
ATOM     69  HE1 TRP     5       4.428 -18.038  -1.912  1.00  0.00           H  
ATOM     70  CE2 TRP     5       5.918 -16.947  -2.726  1.00  0.00           C  
ATOM     71  CZ2 TRP     5       6.242 -17.588  -3.961  1.00  0.00           C  
ATOM     72  HZ2 TRP     5       5.514 -18.332  -4.248  1.00  0.00           H  
ATOM     73  CH2 TRP     5       7.229 -17.111  -4.799  1.00  0.00           C  
ATOM     74  HH2 TRP     5       7.370 -17.459  -5.812  1.00  0.00           H  
ATOM     75  CZ3 TRP     5       7.980 -15.984  -4.341  1.00  0.00           C  
ATOM     76  HZ3 TRP     5       8.733 -15.523  -4.962  1.00  0.00           H  
ATOM     77  CE3 TRP     5       7.758 -15.469  -3.047  1.00  0.00           C  
ATOM     78  HE3 TRP     5       8.362 -14.643  -2.703  1.00  0.00           H  
ATOM     79  CD2 TRP     5       6.657 -15.827  -2.223  1.00  0.00           C  
ATOM     80  C   TRP     5       4.222 -13.189  -0.657  1.00  0.00           C  
ATOM     81  O   TRP     5       3.469 -13.347   0.314  1.00  0.00           O  
ATOM     82  N   MET     6       3.959 -13.495  -1.938  1.00  0.00           N  
ATOM     83  H   MET     6       4.733 -13.429  -2.583  1.00  0.00           H  
ATOM     84  CA  MET     6       2.691 -14.056  -2.464  1.00  0.00           C  
ATOM     85  HA  MET     6       2.290 -14.681  -1.666  1.00  0.00           H  
ATOM     86  CB  MET     6       1.706 -12.964  -2.819  1.00  0.00           C  
ATOM     87  HB2 MET     6       2.055 -12.395  -3.681  1.00  0.00           H  
ATOM     88  HB3 MET     6       0.850 -13.508  -3.217  1.00  0.00           H  
ATOM     89  CG  MET     6       1.384 -12.046  -1.685  1.00  0.00           C  
ATOM     90  HG2 MET     6       1.201 -12.641  -0.791  1.00  0.00           H  
ATOM     91  HG3 MET     6       2.300 -11.465  -1.584  1.00  0.00           H  
ATOM     92  SD  MET     6      -0.025 -10.917  -1.893  1.00  0.00           S  
ATOM     93  CE  MET     6       0.313  -9.800  -0.519  1.00  0.00           C  
ATOM     94  HE1 MET     6      -0.495  -9.086  -0.360  1.00  0.00           H  
ATOM     95  HE2 MET     6       0.468 -10.301   0.437  1.00  0.00           H  
ATOM     96  HE3 MET     6       1.301  -9.457  -0.827  1.00  0.00           H  
ATOM     97  C   MET     6       2.978 -14.903  -3.722  1.00  0.00           C  
ATOM     98  O   MET     6       3.693 -14.495  -4.603  1.00  0.00           O  
ATOM     99  N   ASP     7       2.284 -16.043  -3.819  1.00  0.00           N  
ATOM    100  H   ASP     7       1.729 -16.347  -3.031  1.00  0.00           H  
ATOM    101  CA  ASP     7       2.463 -17.062  -4.957  1.00  0.00           C  
ATOM    102  HA  ASP     7       3.536 -17.175  -5.115  1.00  0.00           H  
ATOM    103  CB  ASP     7       1.961 -18.424  -4.434  1.00  0.00           C  
ATOM    104  HB2 ASP     7       0.887 -18.516  -4.596  1.00  0.00           H  
ATOM    105  HB3 ASP     7       2.434 -19.240  -4.981  1.00  0.00           H  
ATOM    106  CG  ASP     7       2.263 -18.635  -2.968  1.00  0.00           C  
ATOM    107  OD1 ASP     7       1.492 -18.097  -2.161  1.00  0.00           O  
ATOM    108  OD2 ASP     7       3.233 -19.241  -2.620  1.00  0.00           O  
ATOM    109  C   ASP     7       1.839 -16.673  -6.322  1.00  0.00           C  
ATOM    110  O   ASP     7       1.915 -17.377  -7.335  1.00  0.00           O  
ATOM    111  N   PHE     8       1.133 -15.562  -6.292  1.00  0.00           N  
ATOM    112  H   PHE     8       1.045 -15.024  -5.442  1.00  0.00           H  
ATOM    113  CA  PHE     8       0.619 -14.888  -7.500  1.00  0.00           C  
ATOM    114  HA  PHE     8       0.714 -15.433  -8.439  1.00  0.00           H  
ATOM    115  CB  PHE     8      -0.877 -14.625  -7.351  1.00  0.00           C  
ATOM    116  HB2 PHE     8      -1.240 -14.067  -8.215  1.00  0.00           H  
ATOM    117  HB3 PHE     8      -1.401 -15.560  -7.553  1.00  0.00           H  
ATOM    118  CG  PHE     8      -1.403 -14.087  -6.055  1.00  0.00           C  
ATOM    119  CD1 PHE     8      -1.666 -12.680  -5.818  1.00  0.00           C  
ATOM    120  HD1 PHE     8      -1.422 -11.950  -6.575  1.00  0.00           H  
ATOM    121  CE1 PHE     8      -2.131 -12.255  -4.582  1.00  0.00           C  
ATOM    122  HE1 PHE     8      -2.248 -11.213  -4.322  1.00  0.00           H  
ATOM    123  CZ  PHE     8      -2.264 -13.239  -3.556  1.00  0.00           C  
ATOM    124  HZ  PHE     8      -2.458 -12.903  -2.548  1.00  0.00           H  
ATOM    125  CE2 PHE     8      -1.945 -14.533  -3.732  1.00  0.00           C  
ATOM    126  HE2 PHE     8      -2.111 -15.162  -2.869  1.00  0.00           H  
ATOM    127  CD2 PHE     8      -1.586 -15.006  -5.004  1.00  0.00           C  
ATOM    128  HD2 PHE     8      -1.392 -16.064  -5.102  1.00  0.00           H  
ATOM    129  C   PHE     8       1.319 -13.570  -7.788  1.00  0.00           C  
ATOM    130  O   PHE     8       1.264 -12.821  -8.801  1.00  0.00           O  
ATOM    131  N   NHE     9       2.169 -13.077  -6.876  1.00  0.00           N  
ATOM    132  HN1 NHE     9       2.338 -13.557  -6.003  1.00  0.00           H  
ATOM    133  HN2 NHE     9       2.776 -12.316  -7.145  1.00  0.00           H  
TER   
END   
