# Supplementary material for: In silico approaches for predicting the half-life of natural and modified peptides in blood
Source: PLoS One. 2018 Jun 1;13(6):e0196829. doi: 10.1371/journal.pone.0196829 (PMC5983457; doi:10.1371/journal.pone.0196829)
Supplement: S3 File — (ZIP) [file pone.0196829.s009.zip › 3may2018_261_pdb_files/2295.pdb]

ATOM      1  N   TYR     1       3.110  -5.326  -0.545  1.00  0.00           N  
ATOM      2  H   TYR     1       2.900  -5.152   0.428  1.00  0.00           H  
ATOM      3  CA  TYR     1       2.971  -6.605  -1.237  1.00  0.00           C  
ATOM      4  HA  TYR     1       3.983  -6.883  -1.531  1.00  0.00           H  
ATOM      5  CB  TYR     1       2.604  -7.706  -0.177  1.00  0.00           C  
ATOM      6  HB2 TYR     1       1.569  -7.634   0.159  1.00  0.00           H  
ATOM      7  HB3 TYR     1       2.788  -8.674  -0.643  1.00  0.00           H  
ATOM      8  CG  TYR     1       3.489  -7.747   1.039  1.00  0.00           C  
ATOM      9  CD1 TYR     1       3.205  -6.943   2.180  1.00  0.00           C  
ATOM     10  HD1 TYR     1       2.278  -6.393   2.107  1.00  0.00           H  
ATOM     11  CE1 TYR     1       4.061  -6.910   3.282  1.00  0.00           C  
ATOM     12  HE1 TYR     1       3.712  -6.450   4.194  1.00  0.00           H  
ATOM     13  CZ  TYR     1       5.244  -7.726   3.240  1.00  0.00           C  
ATOM     14  OH  TYR     1       6.092  -7.842   4.231  1.00  0.00           O  
ATOM     15  HH  TYR     1       5.909  -7.156   4.877  1.00  0.00           H  
ATOM     16  CE2 TYR     1       5.586  -8.450   2.032  1.00  0.00           C  
ATOM     17  HE2 TYR     1       6.460  -9.078   2.123  1.00  0.00           H  
ATOM     18  CD2 TYR     1       4.741  -8.406   0.926  1.00  0.00           C  
ATOM     19  HD2 TYR     1       5.009  -8.802  -0.043  1.00  0.00           H  
ATOM     20  C   TYR     1       2.045  -6.604  -2.442  1.00  0.00           C  
ATOM     21  O   TYR     1       1.928  -7.651  -3.080  1.00  0.00           O  
ATOM     22  N   ALA     2       1.447  -5.435  -2.820  1.00  0.00           N  
ATOM     23  H   ALA     2       1.574  -4.730  -2.107  1.00  0.00           H  
ATOM     24  CA  ALA     2       0.477  -5.323  -3.904  1.00  0.00           C  
ATOM     25  HA  ALA     2      -0.375  -5.960  -3.666  1.00  0.00           H  
ATOM     26  CB  ALA     2      -0.100  -3.939  -3.889  1.00  0.00           C  
ATOM     27  HB1 ALA     2       0.499  -3.208  -4.432  1.00  0.00           H  
ATOM     28  HB2 ALA     2      -1.036  -3.943  -4.447  1.00  0.00           H  
ATOM     29  HB3 ALA     2      -0.450  -3.703  -2.884  1.00  0.00           H  
ATOM     30  C   ALA     2       0.975  -5.562  -5.357  1.00  0.00           C  
ATOM     31  O   ALA     2       0.197  -5.999  -6.167  1.00  0.00           O  
ATOM     32  N   PHE     3       2.339  -5.495  -5.575  1.00  0.00           N  
ATOM     33  H   PHE     3       2.920  -5.077  -4.862  1.00  0.00           H  
ATOM     34  CA  PHE     3       3.114  -6.144  -6.638  1.00  0.00           C  
ATOM     35  HA  PHE     3       2.504  -6.934  -7.076  1.00  0.00           H  
ATOM     36  CB  PHE     3       3.296  -5.153  -7.854  1.00  0.00           C  
ATOM     37  HB2 PHE     3       3.874  -5.490  -8.714  1.00  0.00           H  
ATOM     38  HB3 PHE     3       2.357  -5.006  -8.389  1.00  0.00           H  
ATOM     39  CG  PHE     3       3.742  -3.759  -7.418  1.00  0.00           C  
ATOM     40  CD1 PHE     3       5.089  -3.331  -7.309  1.00  0.00           C  
ATOM     41  HD1 PHE     3       5.983  -3.935  -7.354  1.00  0.00           H  
ATOM     42  CE1 PHE     3       5.389  -1.944  -7.136  1.00  0.00           C  
ATOM     43  HE1 PHE     3       6.402  -1.572  -7.168  1.00  0.00           H  
ATOM     44  CZ  PHE     3       4.372  -0.960  -7.065  1.00  0.00           C  
ATOM     45  HZ  PHE     3       4.676   0.076  -7.101  1.00  0.00           H  
ATOM     46  CE2 PHE     3       3.093  -1.412  -7.017  1.00  0.00           C  
ATOM     47  HE2 PHE     3       2.316  -0.663  -6.966  1.00  0.00           H  
ATOM     48  CD2 PHE     3       2.768  -2.774  -7.178  1.00  0.00           C  
ATOM     49  HD2 PHE     3       1.726  -3.019  -7.319  1.00  0.00           H  
ATOM     50  C   PHE     3       4.404  -6.855  -6.216  1.00  0.00           C  
ATOM     51  O   PHE     3       5.420  -6.887  -6.907  1.00  0.00           O  
ATOM     52  N   GLY     4       4.385  -7.477  -5.004  1.00  0.00           N  
ATOM     53  H   GLY     4       3.482  -7.481  -4.553  1.00  0.00           H  
ATOM     54  CA  GLY     4       5.634  -7.909  -4.311  1.00  0.00           C  
ATOM     55  HA2 GLY     4       5.319  -8.660  -3.588  1.00  0.00           H  
ATOM     56  HA3 GLY     4       6.348  -8.300  -5.036  1.00  0.00           H  
ATOM     57  C   GLY     4       6.342  -6.833  -3.580  1.00  0.00           C  
ATOM     58  O   GLY     4       6.428  -6.836  -2.357  1.00  0.00           O  
ATOM     59  N   TYR     5       6.791  -5.752  -4.274  1.00  0.00           N  
ATOM     60  H   TYR     5       6.695  -5.746  -5.279  1.00  0.00           H  
ATOM     61  CA  TYR     5       7.399  -4.562  -3.694  1.00  0.00           C  
ATOM     62  HA  TYR     5       8.334  -4.874  -3.227  1.00  0.00           H  
ATOM     63  CB  TYR     5       7.813  -3.537  -4.750  1.00  0.00           C  
ATOM     64  HB2 TYR     5       8.408  -4.076  -5.487  1.00  0.00           H  
ATOM     65  HB3 TYR     5       6.830  -3.301  -5.158  1.00  0.00           H  
ATOM     66  CG  TYR     5       8.392  -2.173  -4.223  1.00  0.00           C  
ATOM     67  CD1 TYR     5       9.734  -2.094  -3.927  1.00  0.00           C  
ATOM     68  HD1 TYR     5      10.361  -2.955  -4.104  1.00  0.00           H  
ATOM     69  CE1 TYR     5      10.312  -0.923  -3.363  1.00  0.00           C  
ATOM     70  HE1 TYR     5      11.347  -0.958  -3.056  1.00  0.00           H  
ATOM     71  CZ  TYR     5       9.456   0.222  -3.085  1.00  0.00           C  
ATOM     72  OH  TYR     5       9.944   1.330  -2.459  1.00  0.00           O  
ATOM     73  HH  TYR     5      10.830   1.231  -2.102  1.00  0.00           H  
ATOM     74  CE2 TYR     5       8.080   0.129  -3.329  1.00  0.00           C  
ATOM     75  HE2 TYR     5       7.393   0.917  -3.060  1.00  0.00           H  
ATOM     76  CD2 TYR     5       7.506  -1.027  -3.982  1.00  0.00           C  
ATOM     77  HD2 TYR     5       6.449  -1.125  -4.180  1.00  0.00           H  
ATOM     78  C   TYR     5       6.444  -3.894  -2.664  1.00  0.00           C  
ATOM     79  O   TYR     5       5.262  -4.005  -2.812  1.00  0.00           O  
ATOM     80  N   PRO     6       6.919  -3.391  -1.504  1.00  0.00           N  
ATOM     81  CD  PRO     6       8.356  -3.453  -1.092  1.00  0.00           C  
ATOM     82  HD2 PRO     6       8.923  -2.593  -1.449  1.00  0.00           H  
ATOM     83  HD3 PRO     6       8.817  -4.426  -1.260  1.00  0.00           H  
ATOM     84  CG  PRO     6       8.313  -3.245   0.387  1.00  0.00           C  
ATOM     85  HG2 PRO     6       9.096  -2.593   0.775  1.00  0.00           H  
ATOM     86  HG3 PRO     6       8.159  -4.177   0.930  1.00  0.00           H  
ATOM     87  CB  PRO     6       7.083  -2.399   0.622  1.00  0.00           C  
ATOM     88  HB2 PRO     6       7.341  -1.353   0.457  1.00  0.00           H  
ATOM     89  HB3 PRO     6       6.830  -2.602   1.663  1.00  0.00           H  
ATOM     90  CA  PRO     6       6.068  -2.933  -0.384  1.00  0.00           C  
ATOM     91  HA  PRO     6       5.436  -3.737  -0.006  1.00  0.00           H  
ATOM     92  C   PRO     6       5.030  -1.871  -0.803  1.00  0.00           C  
ATOM     93  O   PRO     6       5.346  -0.797  -1.291  1.00  0.00           O  
ATOM     94  N   SER     7       3.804  -2.314  -0.741  1.00  0.00           N  
ATOM     95  H   SER     7       3.641  -3.270  -0.459  1.00  0.00           H  
ATOM     96  CA  SER     7       2.654  -1.678  -1.418  1.00  0.00           C  
ATOM     97  HA  SER     7       2.690  -0.643  -1.076  1.00  0.00           H  
ATOM     98  CB  SER     7       2.828  -1.482  -2.994  1.00  0.00           C  
ATOM     99  HB2 SER     7       1.948  -0.999  -3.419  1.00  0.00           H  
ATOM    100  HB3 SER     7       3.713  -0.888  -3.223  1.00  0.00           H  
ATOM    101  OG  SER     7       2.994  -2.748  -3.647  1.00  0.00           O  
ATOM    102  HG  SER     7       3.733  -3.199  -3.231  1.00  0.00           H  
ATOM    103  C   SER     7       1.283  -2.227  -1.063  1.00  0.00           C  
ATOM    104  O   SER     7       1.036  -3.391  -0.723  1.00  0.00           O  
TER   
END   
