# Supplementary material for: In silico approaches for predicting the half-life of natural and modified peptides in blood
Source: PLoS One. 2018 Jun 1;13(6):e0196829. doi: 10.1371/journal.pone.0196829 (PMC5983457; doi:10.1371/journal.pone.0196829)
Supplement: S3 File — (ZIP) [file pone.0196829.s009.zip › 3may2018_261_pdb_files/2302.pdb]

ATOM      1  H   SER     1     -12.128  11.384 -27.192  1.00  0.00
ATOM      2  N   SER     1     -12.216  11.672 -28.132  1.00  0.00
ATOM      3  CA  SER     1     -11.972  13.085 -28.403  1.00  0.00
ATOM      4  C   SER     1     -10.556  13.483 -27.998  1.00  0.00
ATOM      5  O   SER     1      -9.792  12.646 -27.524  1.00  0.00
ATOM      6  CB  SER     1     -12.988  13.954 -27.659  1.00  0.00
ATOM      7  OG  SER     1     -12.794  13.839 -26.257  1.00  0.00
ATOM      8  H   GLN     2     -10.816  15.463 -28.695  1.00  0.00
ATOM      9  N   GLN     2     -10.217  14.852 -28.203  1.00  0.00
ATOM     10  CA  GLN     2      -9.019  15.339 -27.695  1.00  0.00
ATOM     11  C   GLN     2      -9.071  15.191 -26.173  1.00  0.00
ATOM     12  O   GLN     2      -8.078  14.810 -25.556  1.00  0.00
ATOM     13  CB  GLN     2      -8.781  16.803 -28.073  1.00  0.00
ATOM     14  CG  GLN     2      -8.547  16.965 -29.576  1.00  0.00
ATOM     15  CD  GLN     2      -8.300  18.425 -29.938  1.00  0.00
ATOM     16  NE2 GLN     2      -7.165  18.728 -30.531  1.00  0.00
ATOM     17  OE1 GLN     2      -9.130  19.286 -29.684  1.00  0.00
ATOM     18  H   GLU     3     -11.083  15.535 -26.325  1.00  0.00
ATOM     19  N   GLU     3     -10.343  15.530 -25.672  1.00  0.00
ATOM     20  CA  GLU     3     -10.607  15.848 -24.340  1.00  0.00
ATOM     21  C   GLU     3     -10.401  14.735 -23.242  1.00  0.00
ATOM     22  O   GLU     3      -9.695  14.960 -22.261  1.00  0.00
ATOM     23  CB  GLU     3     -12.048  16.363 -24.303  1.00  0.00
ATOM     24  CG  GLU     3     -12.439  16.831 -22.900  1.00  0.00
ATOM     25  CD  GLU     3     -13.872  17.353 -22.878  1.00  0.00
ATOM     26  OE1 GLU     3     -14.327  17.757 -21.805  1.00  0.00
ATOM     27  OE2 GLU     3     -14.505  17.346 -23.940  1.00  0.00
ATOM     28  N   PRO     4     -11.076  13.537 -23.514  1.00  0.00
ATOM     29  CA  PRO     4     -11.111  12.487 -22.409  1.00  0.00
ATOM     30  C   PRO     4      -9.761  11.867 -21.840  1.00  0.00
ATOM     31  O   PRO     4      -9.762  11.266 -20.768  1.00  0.00
ATOM     32  CB  PRO     4     -11.960  11.421 -23.104  1.00  0.00
ATOM     33  CG  PRO     4     -12.865  12.181 -24.049  1.00  0.00
ATOM     34  CD  PRO     4     -13.377  13.385 -23.276  1.00  0.00
ATOM     35  N   PRO     5      -8.657  12.102 -22.686  1.00  0.00
ATOM     36  CA  PRO     5      -7.319  11.682 -22.280  1.00  0.00
ATOM     37  C   PRO     5      -6.831  12.334 -20.990  1.00  0.00
ATOM     38  O   PRO     5      -6.113  11.705 -20.215  1.00  0.00
ATOM     39  CB  PRO     5      -6.457  12.102 -23.472  1.00  0.00
ATOM     40  CG  PRO     5      -7.370  12.024 -24.676  1.00  0.00
ATOM     41  CD  PRO     5      -8.154  10.730 -24.536  1.00  0.00
ATOM     42  H   ILE     6      -7.726  14.147 -21.407  1.00  0.00
ATOM     43  N   ILE     6      -7.228  13.637 -20.724  1.00  0.00
ATOM     44  CA  ILE     6      -6.940  14.236 -19.509  1.00  0.00
ATOM     45  C   ILE     6      -7.487  13.625 -18.174  1.00  0.00
ATOM     46  O   ILE     6      -6.757  13.542 -17.189  1.00  0.00
ATOM     47  CB  ILE     6      -7.404  15.703 -19.653  1.00  0.00
ATOM     48  CG1 ILE     6      -6.543  16.437 -20.687  1.00  0.00
ATOM     49  CG2 ILE     6      -7.284  16.432 -18.313  1.00  0.00
ATOM     50  CD1 ILE     6      -7.116  17.810 -21.023  1.00  0.00
ATOM     51  H   SER     7      -9.182  13.429 -19.104  1.00  0.00
ATOM     52  N   SER     7      -8.689  13.258 -18.266  1.00  0.00
ATOM     53  CA  SER     7      -9.403  12.549 -17.105  1.00  0.00
ATOM     54  C   SER     7      -8.644  11.236 -16.746  1.00  0.00
ATOM     55  O   SER     7      -8.420  10.956 -15.570  1.00  0.00
ATOM     56  CB  SER     7     -10.855  12.227 -17.466  1.00  0.00
ATOM     57  OG  SER     7     -10.896  11.244 -18.490  1.00  0.00
ATOM     58  H   LEU     8      -8.469  10.752 -18.791  1.00  0.00
ATOM     59  N   LEU     8      -8.267  10.470 -17.867  1.00  0.00
ATOM     60  CA  LEU     8      -7.531   9.189 -17.639  1.00  0.00
ATOM     61  C   LEU     8      -6.249   9.348 -16.990  1.00  0.00
ATOM     62  O   LEU     8      -5.911   8.575 -16.096  1.00  0.00
ATOM     63  CB  LEU     8      -7.354   8.485 -18.987  1.00  0.00
ATOM     64  CG  LEU     8      -8.686   8.062 -19.617  1.00  0.00
ATOM     65  CD1 LEU     8      -8.450   7.492 -21.014  1.00  0.00
ATOM     66  CD2 LEU     8      -9.360   6.993 -18.758  1.00  0.00
ATOM     67  H   ASP     9      -5.802  10.993 -18.156  1.00  0.00
ATOM     68  N   ASP     9      -5.457  10.413 -17.436  1.00  0.00
ATOM     69  CA  ASP     9      -4.159  10.685 -16.874  1.00  0.00
ATOM     70  C   ASP     9      -4.208  10.984 -15.478  1.00  0.00
ATOM     71  O   ASP     9      -3.388  10.484 -14.711  1.00  0.00
ATOM     72  CB  ASP     9      -3.509  11.842 -17.637  1.00  0.00
ATOM     73  CG  ASP     9      -3.125  11.428 -19.055  1.00  0.00
ATOM     74  OD1 ASP     9      -2.810  12.314 -19.855  1.00  0.00
ATOM     75  OD2 ASP     9      -3.242   9.914 -19.105  1.00  0.00
ATOM     76  H   LEU    10      -5.710  12.164 -15.715  1.00  0.00
ATOM     77  N   LEU    10      -5.117  11.773 -15.029  1.00  0.00
ATOM     78  CA  LEU    10      -5.336  12.130 -13.563  1.00  0.00
ATOM     79  C   LEU    10      -5.775  10.990 -12.711  1.00  0.00
ATOM     80  O   LEU    10      -5.288  10.833 -11.594  1.00  0.00
ATOM     81  CB  LEU    10      -6.360  13.265 -13.490  1.00  0.00
ATOM     82  CG  LEU    10      -5.849  14.568 -14.115  1.00  0.00
ATOM     83  CD1 LEU    10      -6.961  15.615 -14.133  1.00  0.00
ATOM     84  CD2 LEU    10      -4.673  15.116 -13.307  1.00  0.00
ATOM     85  H   THR    11      -7.122  10.349 -14.162  1.00  0.00
ATOM     86  N   THR    11      -6.733  10.161 -13.275  1.00  0.00
ATOM     87  CA  THR    11      -7.184   8.947 -12.519  1.00  0.00
ATOM     88  C   THR    11      -6.000   8.043 -12.406  1.00  0.00
ATOM     89  O   THR    11      -5.805   7.410 -11.371  1.00  0.00
ATOM     90  CB  THR    11      -8.341   8.202 -13.212  1.00  0.00
ATOM     91  OG1 THR    11      -9.457   9.075 -13.323  1.00  0.00
ATOM     92  CG2 THR    11      -8.762   6.968 -12.418  1.00  0.00
ATOM     93  H   PHE    12      -5.310   8.374 -14.291  1.00  0.00
ATOM     94  N   PHE    12      -5.108   7.907 -13.445  1.00  0.00
ATOM     95  CA  PHE    12      -3.943   7.145 -13.347  1.00  0.00
ATOM     96  C   PHE    12      -2.977   7.642 -12.280  1.00  0.00
ATOM     97  O   PHE    12      -2.406   6.840 -11.545  1.00  0.00
ATOM     98  CB  PHE    12      -3.248   7.123 -14.712  1.00  0.00
ATOM     99  CG  PHE    12      -1.929   6.385 -14.667  1.00  0.00
ATOM    100  CD1 PHE    12      -1.883   5.010 -14.885  1.00  0.00
ATOM    101  CD2 PHE    12      -0.748   7.077 -14.405  1.00  0.00
ATOM    102  CE1 PHE    12      -0.666   4.332 -14.843  1.00  0.00
ATOM    103  CE2 PHE    12       0.469   6.399 -14.363  1.00  0.00
ATOM    104  CZ  PHE    12       0.509   5.027 -14.582  1.00  0.00
ATOM    105  H   HIS    13      -3.149   9.487 -12.861  1.00  0.00
ATOM    106  N   HIS    13      -2.775   8.905 -12.158  1.00  0.00
ATOM    107  CA  HIS    13      -2.054   9.493 -11.077  1.00  0.00
ATOM    108  C   HIS    13      -2.732   9.246  -9.670  1.00  0.00
ATOM    109  O   HIS    13      -2.041   8.963  -8.694  1.00  0.00
ATOM    110  CB  HIS    13      -1.901  10.996 -11.331  1.00  0.00
ATOM    111  CG  HIS    13      -0.866  11.320 -12.368  1.00  0.00
ATOM    112  ND1 HIS    13      -1.087  11.184 -13.722  1.00  0.00
ATOM    113  CD2 HIS    13       0.406  11.778 -12.236  1.00  0.00
ATOM    114  CE1 HIS    13       0.010  11.546 -14.375  1.00  0.00
ATOM    115  NE2 HIS    13       0.932  11.911 -13.495  1.00  0.00
ATOM    116  H   LEU    14      -4.599   9.611 -10.283  1.00  0.00
ATOM    117  N   LEU    14      -3.977   9.338  -9.567  1.00  0.00
ATOM    118  CA  LEU    14      -4.524   8.986  -8.218  1.00  0.00
ATOM    119  C   LEU    14      -4.205   7.631  -7.912  1.00  0.00
ATOM    120  O   LEU    14      -3.813   7.328  -6.788  1.00  0.00
ATOM    121  CB  LEU    14      -6.041   9.192  -8.169  1.00  0.00
ATOM    122  CG  LEU    14      -6.445  10.665  -8.297  1.00  0.00
ATOM    123  CD1 LEU    14      -7.965  10.789  -8.378  1.00  0.00
ATOM    124  CD2 LEU    14      -5.953  11.455  -7.085  1.00  0.00
ATOM    125  H   LEU    15      -4.634   7.099  -9.933  1.00  0.00
ATOM    126  N   LEU    15      -4.395   6.772  -9.033  1.00  0.00
ATOM    127  CA  LEU    15      -4.222   5.377  -8.823  1.00  0.00
ATOM    128  C   LEU    15      -2.858   5.062  -8.427  1.00  0.00
ATOM    129  O   LEU    15      -2.651   4.282  -7.500  1.00  0.00
ATOM    130  CB  LEU    15      -4.590   4.608 -10.095  1.00  0.00
ATOM    131  CG  LEU    15      -6.101   4.561 -10.346  1.00  0.00
ATOM    132  CD1 LEU    15      -6.392   3.903 -11.693  1.00  0.00
ATOM    133  CD2 LEU    15      -6.795   3.758  -9.247  1.00  0.00
ATOM    134  H   ARG    16      -2.009   6.269  -9.768  1.00  0.00
ATOM    135  N   ARG    16      -1.781   5.621  -9.059  1.00  0.00
ATOM    136  CA  ARG    16      -0.425   5.355  -8.781  1.00  0.00
ATOM    137  C   ARG    16      -0.102   5.759  -7.413  1.00  0.00
ATOM    138  O   ARG    16       0.570   5.023  -6.694  1.00  0.00
ATOM    139  CB  ARG    16       0.487   6.083  -9.772  1.00  0.00
ATOM    140  CG  ARG    16       1.962   5.777  -9.511  1.00  0.00
ATOM    141  CD  ARG    16       2.855   6.562 -10.471  1.00  0.00
ATOM    142  NE  ARG    16       4.275   6.261 -10.193  1.00  0.00
ATOM    143  CZ  ARG    16       5.076   7.125  -9.596  1.00  0.00
ATOM    144  NH1 ARG    16       6.336   6.817  -9.366  1.00  0.00
ATOM    145  NH2 ARG    16       4.612   8.301  -9.229  1.00  0.00
ATOM    146  H   GLU    17      -1.247   7.542  -7.686  1.00  0.00
ATOM    147  N   GLU    17      -0.655   7.031  -7.084  1.00  0.00
ATOM    148  CA  GLU    17      -0.305   7.603  -5.738  1.00  0.00
ATOM    149  C   GLU    17      -0.865   6.708  -4.743  1.00  0.00
ATOM    150  O   GLU    17      -0.185   6.352  -3.783  1.00  0.00
ATOM    151  CB  GLU    17      -0.854   9.019  -5.540  1.00  0.00
ATOM    152  CG  GLU    17      -0.164  10.021  -6.466  1.00  0.00
ATOM    153  CD  GLU    17      -0.727  11.424  -6.269  1.00  0.00
ATOM    154  OE1 GLU    17      -0.255  12.341  -6.947  1.00  0.00
ATOM    155  OE2 GLU    17      -1.629  11.572  -5.437  1.00  0.00
ATOM    156  H   VAL    18      -2.697   6.574  -5.879  1.00  0.00
ATOM    157  N   VAL    18      -2.192   6.357  -5.059  1.00  0.00
ATOM    158  CA  VAL    18      -2.830   5.589  -4.022  1.00  0.00
ATOM    159  C   VAL    18      -2.120   4.331  -3.904  1.00  0.00
ATOM    160  O   VAL    18      -1.791   3.911  -2.796  1.00  0.00
ATOM    161  CB  VAL    18      -4.325   5.329  -4.314  1.00  0.00
ATOM    162  CG1 VAL    18      -4.891   4.303  -3.334  1.00  0.00
ATOM    163  CG2 VAL    18      -5.126   6.623  -4.179  1.00  0.00
ATOM    164  H   LEU    19      -1.948   4.011  -5.854  1.00  0.00
ATOM    165  N   LEU    19      -1.805   3.615  -4.961  1.00  0.00
ATOM    166  CA  LEU    19      -1.276   2.324  -4.863  1.00  0.00
ATOM    167  C   LEU    19       0.050   2.348  -4.343  1.00  0.00
ATOM    168  O   LEU    19       0.384   1.549  -3.472  1.00  0.00
ATOM    169  CB  LEU    19      -1.288   1.645  -6.236  1.00  0.00
ATOM    170  CG  LEU    19      -2.706   1.376  -6.753  1.00  0.00
ATOM    171  CD1 LEU    19      -2.650   0.802  -8.167  1.00  0.00
ATOM    172  CD2 LEU    19      -3.419   0.375  -5.845  1.00  0.00
ATOM    173  H   GLU    20       0.614   3.964  -5.478  1.00  0.00
ATOM    174  N   GLU    20       0.913   3.278  -4.834  1.00  0.00
ATOM    175  CA  GLU    20       2.245   3.268  -4.420  1.00  0.00
ATOM    176  C   GLU    20       2.247   3.653  -2.979  1.00  0.00
ATOM    177  O   GLU    20       2.943   3.034  -2.177  1.00  0.00
ATOM    178  CB  GLU    20       3.122   4.233  -5.224  1.00  0.00
ATOM    179  CG  GLU    20       3.310   3.752  -6.663  1.00  0.00
ATOM    180  CD  GLU    20       4.253   4.675  -7.428  1.00  0.00
ATOM    181  OE1 GLU    20       4.714   4.275  -8.500  1.00  0.00
ATOM    182  OE2 GLU    20       4.508   5.779  -6.933  1.00  0.00
ATOM    183  H   MET    21       0.749   5.167  -3.236  1.00  0.00
ATOM    184  N   MET    21       1.405   4.744  -2.632  1.00  0.00
ATOM    185  CA  MET    21       1.551   5.261  -1.231  1.00  0.00
ATOM    186  C   MET    21       1.087   4.225  -0.358  1.00  0.00
ATOM    187  O   MET    21       1.695   3.976   0.680  1.00  0.00
ATOM    188  CB  MET    21       0.750   6.543  -0.993  1.00  0.00
ATOM    189  CG  MET    21       1.304   7.708  -1.812  1.00  0.00
ATOM    190  SD  MET    21       0.351   9.219  -1.543  1.00  0.00
ATOM    191  CE  MET    21       0.934   9.623   0.113  1.00  0.00
ATOM    192  H   THR    22      -0.476   3.761  -1.665  1.00  0.00
ATOM    193  N   THR    22      -0.079   3.544  -0.788  1.00  0.00
ATOM    194  CA  THR    22      -0.677   2.567   0.007  1.00  0.00
ATOM    195  C   THR    22       0.185   1.370   0.208  1.00  0.00
ATOM    196  O   THR    22       0.247   0.834   1.312  1.00  0.00
ATOM    197  CB  THR    22      -2.020   2.141  -0.615  1.00  0.00
ATOM    198  OG1 THR    22      -2.895   3.260  -0.646  1.00  0.00
ATOM    199  CG2 THR    22      -2.678   1.026   0.194  1.00  0.00
ATOM    200  H   LYS    23       0.756   1.451  -1.820  1.00  0.00
ATOM    201  N   LYS    23       0.855   0.995  -0.950  1.00  0.00
ATOM    202  CA  LYS    23       1.730  -0.110  -0.846  1.00  0.00
ATOM    203  C   LYS    23       2.808   0.140   0.078  1.00  0.00
ATOM    204  O   LYS    23       3.183  -0.748   0.841  1.00  0.00
ATOM    205  CB  LYS    23       2.289  -0.459  -2.228  1.00  0.00
ATOM    206  CG  LYS    23       3.214  -1.675  -2.169  1.00  0.00
ATOM    207  CD  LYS    23       3.752  -2.015  -3.560  1.00  0.00
ATOM    208  CE  LYS    23       4.687  -3.221  -3.497  1.00  0.00
ATOM    209  NZ  LYS    23       5.209  -3.529  -4.855  1.00  0.00
ATOM    210  H   ALA    24       3.042   2.038  -0.550  1.00  0.00
ATOM    211  N   ALA    24       3.393   1.374   0.091  1.00  0.00
ATOM    212  CA  ALA    24       4.471   1.750   0.976  1.00  0.00
ATOM    213  C   ALA    24       4.165   1.708   2.384  1.00  0.00
ATOM    214  O   ALA    24       4.975   1.232   3.177  1.00  0.00
ATOM    215  CB  ALA    24       4.931   3.147   0.577  1.00  0.00
ATOM    216  H   ASP    25       2.364   2.588   1.922  1.00  0.00
ATOM    217  N   ASP    25       2.933   2.233   2.646  1.00  0.00
ATOM    218  CA  ASP    25       2.468   2.265   3.951  1.00  0.00
ATOM    219  C   ASP    25       2.346   0.821   4.481  1.00  0.00
ATOM    220  O   ASP    25       2.719   0.550   5.620  1.00  0.00
ATOM    221  CB  ASP    25       1.113   2.974   4.043  1.00  0.00
ATOM    222  CG  ASP    25       1.250   4.471   3.778  1.00  0.00
ATOM    223  OD1 ASP    25       0.217   5.135   3.644  1.00  0.00
ATOM    224  OD2 ASP    25       2.739   4.766   3.747  1.00  0.00
ATOM    225  H   GLN    26       1.487   0.167   2.745  1.00  0.00
ATOM    226  N   GLN    26       1.819  -0.122   3.629  1.00  0.00
ATOM    227  CA  GLN    26       1.742  -1.497   3.985  1.00  0.00
ATOM    228  C   GLN    26       3.044  -2.108   4.221  1.00  0.00
ATOM    229  O   GLN    26       3.207  -2.859   5.180  1.00  0.00
ATOM    230  CB  GLN    26       0.996  -2.257   2.885  1.00  0.00
ATOM    231  CG  GLN    26      -0.464  -1.815   2.788  1.00  0.00
ATOM    232  CD  GLN    26      -1.193  -2.570   1.681  1.00  0.00
ATOM    233  NE2 GLN    26      -1.791  -1.864   0.746  1.00  0.00
ATOM    234  OE1 GLN    26      -1.218  -3.792   1.666  1.00  0.00
ATOM    235  H   LEU    27       3.865  -1.200   2.586  1.00  0.00
ATOM    236  N   LEU    27       4.065  -1.806   3.339  1.00  0.00
ATOM    237  CA  LEU    27       5.412  -2.340   3.485  1.00  0.00
ATOM    238  C   LEU    27       6.034  -1.907   4.713  1.00  0.00
ATOM    239  O   LEU    27       6.679  -2.704   5.391  1.00  0.00
ATOM    240  CB  LEU    27       6.268  -1.918   2.287  1.00  0.00
ATOM    241  CG  LEU    27       5.802  -2.552   0.971  1.00  0.00
ATOM    242  CD1 LEU    27       6.606  -1.988  -0.199  1.00  0.00
ATOM    243  CD2 LEU    27       5.997  -4.067   1.016  1.00  0.00
ATOM    244  H   ALA    28       5.276   0.099   4.457  1.00  0.00
ATOM    245  N   ALA    28       5.801  -0.534   5.003  1.00  0.00
ATOM    246  CA  ALA    28       6.397  -0.082   6.202  1.00  0.00
ATOM    247  C   ALA    28       5.911  -0.802   7.446  1.00  0.00
ATOM    248  O   ALA    28       6.718  -1.184   8.291  1.00  0.00
ATOM    249  CB  ALA    28       6.149   1.416   6.329  1.00  0.00
ATOM    250  H   GLN    29       4.051  -0.635   6.755  1.00  0.00
ATOM    251  N   GLN    29       4.622  -0.957   7.494  1.00  0.00
ATOM    252  CA  GLN    29       3.976  -1.640   8.687  1.00  0.00
ATOM    253  C   GLN    29       4.409  -3.048   8.760  1.00  0.00
ATOM    254  O   GLN    29       4.739  -3.537   9.838  1.00  0.00
ATOM    255  CB  GLN    29       2.450  -1.564   8.600  1.00  0.00
ATOM    256  CG  GLN    29       1.952  -0.122   8.710  1.00  0.00
ATOM    257  CD  GLN    29       0.439  -0.050   8.536  1.00  0.00
ATOM    258  NE2 GLN    29      -0.035   0.745   7.600  1.00  0.00
ATOM    259  OE1 GLN    29      -0.308  -0.710   9.245  1.00  0.00
ATOM    260  H   GLN    30       4.206  -3.369   6.758  1.00  0.00
ATOM    261  N   GLN    30       4.449  -3.819   7.602  1.00  0.00
ATOM    262  CA  GLN    30       4.812  -5.165   7.578  1.00  0.00
ATOM    263  C   GLN    30       6.247  -5.360   7.977  1.00  0.00
ATOM    264  O   GLN    30       6.560  -6.291   8.716  1.00  0.00
ATOM    265  CB  GLN    30       4.570  -5.749   6.184  1.00  0.00
ATOM    266  CG  GLN    30       3.078  -5.815   5.854  1.00  0.00
ATOM    267  CD  GLN    30       2.851  -6.386   4.458  1.00  0.00
ATOM    268  NE2 GLN    30       2.150  -5.668   3.606  1.00  0.00
ATOM    269  OE1 GLN    30       3.305  -7.476   4.143  1.00  0.00
ATOM    270  H   ALA    31       6.780  -3.631   6.807  1.00  0.00
ATOM    271  N   ALA    31       7.083  -4.360   7.400  1.00  0.00
ATOM    272  CA  ALA    31       8.421  -4.452   7.727  1.00  0.00
ATOM    273  C   ALA    31       8.646  -4.328   9.154  1.00  0.00
ATOM    274  O   ALA    31       9.438  -5.078   9.720  1.00  0.00
ATOM    275  CB  ALA    31       9.203  -3.383   6.975  1.00  0.00
ATOM    276  H   HIS    32       7.336  -2.768   9.274  1.00  0.00
ATOM    277  N   HIS    32       7.936  -3.364   9.782  1.00  0.00
ATOM    278  CA  HIS    32       8.044  -3.208  11.156  1.00  0.00
ATOM    279  C   HIS    32       7.609  -4.326  11.985  1.00  0.00
ATOM    280  O   HIS    32       8.284  -4.677  12.950  1.00  0.00
ATOM    281  CB  HIS    32       7.267  -1.943  11.530  1.00  0.00
ATOM    282  CG  HIS    32       7.894  -0.684  11.006  1.00  0.00
ATOM    283  ND1 HIS    32       7.244   0.530  10.982  1.00  0.00
ATOM    284  CD2 HIS    32       9.128  -0.463  10.482  1.00  0.00
ATOM    285  CE1 HIS    32       8.055   1.444  10.465  1.00  0.00
ATOM    286  NE2 HIS    32       9.207   0.865  10.152  1.00  0.00
ATOM    287  H   SER    33       5.979  -4.531  10.831  1.00  0.00
ATOM    288  N   SER    33       6.500  -4.870  11.597  1.00  0.00
ATOM    289  CA  SER    33       5.996  -6.079  12.358  1.00  0.00
ATOM    290  C   SER    33       6.977  -7.243  12.184  1.00  0.00
ATOM    291  O   SER    33       7.239  -7.975  13.136  1.00  0.00
ATOM    292  CB  SER    33       4.605  -6.494  11.873  1.00  0.00
ATOM    293  OG  SER    33       4.676  -6.964  10.535  1.00  0.00
ATOM    294  H   ASN    34       7.267  -6.834  10.239  1.00  0.00
ATOM    295  N   ASN    34       7.535  -7.429  10.980  1.00  0.00
ATOM    296  CA  ASN    34       8.502  -8.452  10.739  1.00  0.00
ATOM    297  C   ASN    34       9.748  -8.196  11.523  1.00  0.00
ATOM    298  O   ASN    34      10.328  -9.126  12.079  1.00  0.00
ATOM    299  CB  ASN    34       8.829  -8.550   9.246  1.00  0.00
ATOM    300  CG  ASN    34       7.640  -9.081   8.453  1.00  0.00
ATOM    301  ND2 ASN    34       7.610  -8.839   7.159  1.00  0.00
ATOM    302  OD1 ASN    34       6.747  -9.710   9.003  1.00  0.00
ATOM    303  H   ARG    35       9.736  -6.220  11.125  1.00  0.00
ATOM    304  N   ARG    35      10.204  -6.942  11.607  1.00  0.00
ATOM    305  CA  ARG    35      11.327  -6.635  12.367  1.00  0.00
ATOM    306  C   ARG    35      11.054  -6.934  13.736  1.00  0.00
ATOM    307  O   ARG    35      11.895  -7.513  14.420  1.00  0.00
ATOM    308  CB  ARG    35      11.718  -5.162  12.219  1.00  0.00
ATOM    309  CG  ARG    35      13.002  -4.840  12.984  1.00  0.00
ATOM    310  CD  ARG    35      13.515  -3.448  12.618  1.00  0.00
ATOM    311  NE  ARG    35      14.748  -3.154  13.378  1.00  0.00
ATOM    312  CZ  ARG    35      14.723  -2.616  14.584  1.00  0.00
ATOM    313  NH1 ARG    35      15.846  -2.369  15.227  1.00  0.00
ATOM    314  NH2 ARG    35      13.569  -2.325  15.146  1.00  0.00
ATOM    315  H   LYS    36       9.196  -6.139  13.735  1.00  0.00
ATOM    316  N   LYS    36       9.907  -6.593  14.247  1.00  0.00
ATOM    317  CA  LYS    36       9.684  -6.907  15.631  1.00  0.00
ATOM    318  C   LYS    36       9.712  -8.334  15.923  1.00  0.00
ATOM    319  O   LYS    36      10.334  -8.752  16.898  1.00  0.00
ATOM    320  CB  LYS    36       8.343  -6.306  16.063  1.00  0.00
ATOM    321  CG  LYS    36       8.396  -4.778  16.094  1.00  0.00
ATOM    322  CD  LYS    36       7.045  -4.199  16.515  1.00  0.00
ATOM    323  CE  LYS    36       7.102  -2.672  16.557  1.00  0.00
ATOM    324  NZ  LYS    36       5.785  -2.127  16.980  1.00  0.00
ATOM    325  H   LEU    37       8.622  -8.809  14.268  1.00  0.00
ATOM    326  N   LEU    37       9.041  -9.168  15.087  1.00  0.00
ATOM    327  CA  LEU    37       8.936 -10.538  15.367  1.00  0.00
ATOM    328  C   LEU    37      10.276 -11.098  15.336  1.00  0.00
ATOM    329  O   LEU    37      10.630 -11.896  16.201  1.00  0.00
ATOM    330  CB  LEU    37       8.042 -11.263  14.356  1.00  0.00
ATOM    331  CG  LEU    37       6.575 -10.826  14.441  1.00  0.00
ATOM    332  CD1 LEU    37       5.760 -11.500  13.338  1.00  0.00
ATOM    333  CD2 LEU    37       5.984 -11.216  15.795  1.00  0.00
ATOM    334  H   LEU    38      10.725  -9.981  13.617  1.00  0.00
ATOM    335  N   LEU    38      11.076 -10.638  14.264  1.00  0.00
ATOM    336  CA  LEU    38      12.420 -11.126  14.111  1.00  0.00
ATOM    337  C   LEU    38      13.385 -10.592  15.280  1.00  0.00
ATOM    338  O   LEU    38      14.239 -11.333  15.760  1.00  0.00
ATOM    339  CB  LEU    38      12.971 -10.709  12.745  1.00  0.00
ATOM    340  CG  LEU    38      12.274 -11.422  11.580  1.00  0.00
ATOM    341  CD1 LEU    38      12.772 -10.866  10.248  1.00  0.00
ATOM    342  CD2 LEU    38      12.568 -12.921  11.626  1.00  0.00
ATOM    343  H   ASP    39      12.498  -8.753  15.275  1.00  0.00
ATOM    344  N   ASP    39      13.184  -9.344  15.668  1.00  0.00
ATOM    345  CA  ASP    39      14.000  -8.858  16.697  1.00  0.00
ATOM    346  C   ASP    39      13.737  -9.640  17.964  1.00  0.00
ATOM    347  O   ASP    39      14.674 -10.001  18.672  1.00  0.00
ATOM    348  CB  ASP    39      13.754  -7.366  16.940  1.00  0.00
ATOM    349  CG  ASP    39      14.353  -6.514  15.825  1.00  0.00
ATOM    350  OD1 ASP    39      14.076  -5.311  15.798  1.00  0.00
ATOM    351  OD2 ASP    39      15.196  -7.451  14.977  1.00  0.00
ATOM    352  H   ILE    40      11.691  -9.651  17.586  1.00  0.00
ATOM    353  N   ILE    40      12.370  -9.919  18.251  1.00  0.00
ATOM    354  CA  ILE    40      11.962 -10.551  19.424  1.00  0.00
ATOM    355  C   ILE    40      12.537 -11.966  19.504  1.00  0.00
ATOM    356  O   ILE    40      12.983 -12.390  20.567  1.00  0.00
ATOM    357  CB  ILE    40      10.420 -10.598  19.517  1.00  0.00
ATOM    358  CG1 ILE    40       9.855  -9.188  19.724  1.00  0.00
ATOM    359  CG2 ILE    40       9.984 -11.475  20.691  1.00  0.00
ATOM    360  CD1 ILE    40       8.336  -9.166  19.588  1.00  0.00
ATOM    361  H   ALA    41      12.071 -12.349  17.514  1.00  0.00
ATOM    362  N   ALA    41      12.524 -12.717  18.309  1.00  0.00
ATOM    363  CA  ALA    41      13.163 -14.016  18.222  1.00  0.00
ATOM    364  C   ALA    41      13.073 -14.512  16.715  1.00  0.00
ATOM    365  O   ALA    41      12.516 -13.793  15.866  1.00  0.00
ATOM    366  CB  ALA    41      12.506 -15.029  19.152  1.00  0.00
TER
