# Supplementary material for: In silico approaches for predicting the half-life of natural and modified peptides in blood
Source: PLoS One. 2018 Jun 1;13(6):e0196829. doi: 10.1371/journal.pone.0196829 (PMC5983457; doi:10.1371/journal.pone.0196829)
Supplement: S3 File — (ZIP) [file pone.0196829.s009.zip › 3may2018_261_pdb_files/2317.pdb]

ATOM      1  N   ALA     1       7.339  -6.385   7.911  1.00  0.00           N  
ATOM      2  H   ALA     1       8.249  -5.961   7.803  1.00  0.00           H  
ATOM      3  CA  ALA     1       6.912  -7.824   7.536  1.00  0.00           C  
ATOM      4  HA  ALA     1       7.519  -8.586   8.025  1.00  0.00           H  
ATOM      5  CB  ALA     1       5.444  -8.017   7.955  1.00  0.00           C  
ATOM      6  HB1 ALA     1       4.884  -7.566   7.136  1.00  0.00           H  
ATOM      7  HB2 ALA     1       5.238  -9.078   7.811  1.00  0.00           H  
ATOM      8  HB3 ALA     1       5.226  -7.559   8.920  1.00  0.00           H  
ATOM      9  C   ALA     1       6.965  -8.082   6.033  1.00  0.00           C  
ATOM     10  O   ALA     1       6.964  -9.222   5.646  1.00  0.00           O  
ATOM     11  N   ASP     2       7.000  -7.042   5.209  1.00  0.00           N  
ATOM     12  H   ASP     2       7.062  -6.111   5.597  1.00  0.00           H  
ATOM     13  CA  ASP     2       7.043  -7.110   3.692  1.00  0.00           C  
ATOM     14  HA  ASP     2       6.116  -7.555   3.330  1.00  0.00           H  
ATOM     15  CB  ASP     2       6.865  -5.738   3.100  1.00  0.00           C  
ATOM     16  HB2 ASP     2       6.696  -5.766   2.023  1.00  0.00           H  
ATOM     17  HB3 ASP     2       5.879  -5.384   3.401  1.00  0.00           H  
ATOM     18  CG  ASP     2       7.956  -4.703   3.385  1.00  0.00           C  
ATOM     19  OD1 ASP     2       8.107  -4.390   4.566  1.00  0.00           O  
ATOM     20  OD2 ASP     2       8.614  -4.172   2.522  1.00  0.00           O  
ATOM     21  C   ASP     2       8.279  -7.904   3.229  1.00  0.00           C  
ATOM     22  O   ASP     2       8.279  -8.685   2.288  1.00  0.00           O  
ATOM     23  N   SER     3       9.404  -7.714   3.961  1.00  0.00           N  
ATOM     24  H   SER     3       9.297  -7.079   4.739  1.00  0.00           H  
ATOM     25  CA  SER     3      10.695  -8.412   3.713  1.00  0.00           C  
ATOM     26  HA  SER     3      10.461  -9.427   3.390  1.00  0.00           H  
ATOM     27  CB  SER     3      11.388  -7.722   2.515  1.00  0.00           C  
ATOM     28  HB2 SER     3      10.744  -7.506   1.663  1.00  0.00           H  
ATOM     29  HB3 SER     3      11.864  -6.813   2.883  1.00  0.00           H  
ATOM     30  OG  SER     3      12.505  -8.528   2.093  1.00  0.00           O  
ATOM     31  HG  SER     3      13.151  -7.961   1.664  1.00  0.00           H  
ATOM     32  C   SER     3      11.662  -8.587   4.908  1.00  0.00           C  
ATOM     33  O   SER     3      11.525  -8.086   6.028  1.00  0.00           O  
ATOM     34  N   GLY     4      12.779  -9.315   4.748  1.00  0.00           N  
ATOM     35  H   GLY     4      12.967  -9.599   3.796  1.00  0.00           H  
ATOM     36  CA  GLY     4      13.841  -9.411   5.717  1.00  0.00           C  
ATOM     37  HA2 GLY     4      14.251  -8.425   5.935  1.00  0.00           H  
ATOM     38  HA3 GLY     4      13.622  -9.617   6.765  1.00  0.00           H  
ATOM     39  C   GLY     4      14.920 -10.309   5.166  1.00  0.00           C  
ATOM     40  O   GLY     4      14.840 -11.150   4.243  1.00  0.00           O  
ATOM     41  N   GLU     5      16.098 -10.149   5.803  1.00  0.00           N  
ATOM     42  H   GLU     5      16.236  -9.306   6.342  1.00  0.00           H  
ATOM     43  CA  GLU     5      17.280 -10.947   5.534  1.00  0.00           C  
ATOM     44  HA  GLU     5      17.282 -11.251   4.487  1.00  0.00           H  
ATOM     45  CB  GLU     5      18.509 -10.187   5.955  1.00  0.00           C  
ATOM     46  HB2 GLU     5      18.446  -9.845   6.988  1.00  0.00           H  
ATOM     47  HB3 GLU     5      19.361 -10.840   5.769  1.00  0.00           H  
ATOM     48  CG  GLU     5      18.684  -8.951   5.082  1.00  0.00           C  
ATOM     49  HG2 GLU     5      19.735  -8.666   5.115  1.00  0.00           H  
ATOM     50  HG3 GLU     5      18.449  -9.104   4.029  1.00  0.00           H  
ATOM     51  CD  GLU     5      17.969  -7.681   5.483  1.00  0.00           C  
ATOM     52  OE1 GLU     5      17.170  -7.725   6.478  1.00  0.00           O  
ATOM     53  OE2 GLU     5      18.084  -6.710   4.716  1.00  0.00           O  
ATOM     54  C   GLU     5      17.143 -12.298   6.231  1.00  0.00           C  
ATOM     55  O   GLU     5      17.918 -13.236   6.024  1.00  0.00           O  
ATOM     56  N   GLY     6      16.053 -12.557   6.979  1.00  0.00           N  
ATOM     57  H   GLY     6      15.491 -11.731   7.123  1.00  0.00           H  
ATOM     58  CA  GLY     6      15.665 -13.821   7.589  1.00  0.00           C  
ATOM     59  HA2 GLY     6      15.306 -14.578   6.893  1.00  0.00           H  
ATOM     60  HA3 GLY     6      16.549 -14.264   8.047  1.00  0.00           H  
ATOM     61  C   GLY     6      14.555 -13.602   8.613  1.00  0.00           C  
ATOM     62  O   GLY     6      13.457 -13.219   8.233  1.00  0.00           O  
ATOM     63  N   ASP     7      14.839 -13.840   9.893  1.00  0.00           N  
ATOM     64  H   ASP     7      15.793 -14.111  10.088  1.00  0.00           H  
ATOM     65  CA  ASP     7      13.961 -13.481  11.077  1.00  0.00           C  
ATOM     66  HA  ASP     7      12.906 -13.688  10.894  1.00  0.00           H  
ATOM     67  CB  ASP     7      14.326 -14.533  12.214  1.00  0.00           C  
ATOM     68  HB2 ASP     7      13.573 -14.386  12.989  1.00  0.00           H  
ATOM     69  HB3 ASP     7      14.152 -15.543  11.842  1.00  0.00           H  
ATOM     70  CG  ASP     7      15.731 -14.420  12.827  1.00  0.00           C  
ATOM     71  OD1 ASP     7      15.980 -15.114  13.843  1.00  0.00           O  
ATOM     72  OD2 ASP     7      16.572 -13.670  12.227  1.00  0.00           O  
ATOM     73  C   ASP     7      14.068 -11.962  11.436  1.00  0.00           C  
ATOM     74  O   ASP     7      13.284 -11.449  12.301  1.00  0.00           O  
ATOM     75  N   PHE     8      14.891 -11.217  10.708  1.00  0.00           N  
ATOM     76  H   PHE     8      15.575 -11.660  10.112  1.00  0.00           H  
ATOM     77  CA  PHE     8      14.916  -9.748  10.824  1.00  0.00           C  
ATOM     78  HA  PHE     8      14.713  -9.482  11.862  1.00  0.00           H  
ATOM     79  CB  PHE     8      16.370  -9.331  10.672  1.00  0.00           C  
ATOM     80  HB2 PHE     8      17.070  -9.886  11.297  1.00  0.00           H  
ATOM     81  HB3 PHE     8      16.660  -9.515   9.637  1.00  0.00           H  
ATOM     82  CG  PHE     8      16.655  -7.858  10.844  1.00  0.00           C  
ATOM     83  CD1 PHE     8      16.658  -6.983   9.735  1.00  0.00           C  
ATOM     84  HD1 PHE     8      16.419  -7.354   8.750  1.00  0.00           H  
ATOM     85  CE1 PHE     8      16.822  -5.581   9.890  1.00  0.00           C  
ATOM     86  HE1 PHE     8      16.761  -5.013   8.973  1.00  0.00           H  
ATOM     87  CZ  PHE     8      17.111  -5.077  11.165  1.00  0.00           C  
ATOM     88  HZ  PHE     8      17.200  -4.029  11.409  1.00  0.00           H  
ATOM     89  CE2 PHE     8      17.238  -5.939  12.247  1.00  0.00           C  
ATOM     90  HE2 PHE     8      17.632  -5.631  13.204  1.00  0.00           H  
ATOM     91  CD2 PHE     8      16.977  -7.325  12.130  1.00  0.00           C  
ATOM     92  HD2 PHE     8      17.147  -7.983  12.969  1.00  0.00           H  
ATOM     93  C   PHE     8      13.872  -9.071   9.902  1.00  0.00           C  
ATOM     94  O   PHE     8      14.076  -8.424   8.851  1.00  0.00           O  
ATOM     95  N   LEU     9      12.644  -9.223  10.274  1.00  0.00           N  
ATOM     96  H   LEU     9      12.546  -9.475  11.248  1.00  0.00           H  
ATOM     97  CA  LEU     9      11.372  -8.975   9.572  1.00  0.00           C  
ATOM     98  HA  LEU     9      11.333  -9.056   8.485  1.00  0.00           H  
ATOM     99  CB  LEU     9      10.222  -9.852  10.133  1.00  0.00           C  
ATOM    100  HB2 LEU     9      10.001  -9.615  11.173  1.00  0.00           H  
ATOM    101  HB3 LEU     9       9.285  -9.574   9.650  1.00  0.00           H  
ATOM    102  CG  LEU     9      10.625 -11.309   9.861  1.00  0.00           C  
ATOM    103  HG  LEU     9      11.660 -11.481  10.159  1.00  0.00           H  
ATOM    104  CD1 LEU     9       9.863 -12.278  10.626  1.00  0.00           C  
ATOM    105 HD11 LEU     9      10.182 -13.315  10.514  1.00  0.00           H  
ATOM    106 HD12 LEU     9       9.872 -12.111  11.703  1.00  0.00           H  
ATOM    107 HD13 LEU     9       8.841 -12.314  10.248  1.00  0.00           H  
ATOM    108  CD2 LEU     9      10.442 -11.684   8.375  1.00  0.00           C  
ATOM    109 HD21 LEU     9       9.381 -11.705   8.125  1.00  0.00           H  
ATOM    110 HD22 LEU     9      10.788 -10.924   7.674  1.00  0.00           H  
ATOM    111 HD23 LEU     9      10.864 -12.659   8.132  1.00  0.00           H  
ATOM    112  C   LEU     9      11.076  -7.479   9.779  1.00  0.00           C  
ATOM    113  O   LEU     9      10.311  -7.031  10.676  1.00  0.00           O  
ATOM    114  N   ALA    10      11.712  -6.776   8.877  1.00  0.00           N  
ATOM    115  H   ALA    10      12.158  -7.348   8.174  1.00  0.00           H  
ATOM    116  CA  ALA    10      11.628  -5.376   8.663  1.00  0.00           C  
ATOM    117  HA  ALA    10      10.589  -5.214   8.378  1.00  0.00           H  
ATOM    118  CB  ALA    10      12.117  -4.756   9.999  1.00  0.00           C  
ATOM    119  HB1 ALA    10      12.328  -3.706   9.794  1.00  0.00           H  
ATOM    120  HB2 ALA    10      11.337  -4.771  10.760  1.00  0.00           H  
ATOM    121  HB3 ALA    10      13.017  -5.274  10.331  1.00  0.00           H  
ATOM    122  C   ALA    10      12.464  -4.885   7.484  1.00  0.00           C  
ATOM    123  O   ALA    10      12.156  -3.973   6.758  1.00  0.00           O  
ATOM    124  N   GLU    11      13.568  -5.626   7.298  1.00  0.00           N  
ATOM    125  H   GLU    11      13.658  -6.400   7.941  1.00  0.00           H  
ATOM    126  CA  GLU    11      14.469  -5.626   6.140  1.00  0.00           C  
ATOM    127  HA  GLU    11      15.064  -6.529   6.275  1.00  0.00           H  
ATOM    128  CB  GLU    11      13.769  -5.657   4.798  1.00  0.00           C  
ATOM    129  HB2 GLU    11      12.903  -6.318   4.839  1.00  0.00           H  
ATOM    130  HB3 GLU    11      13.472  -4.628   4.596  1.00  0.00           H  
ATOM    131  CG  GLU    11      14.786  -6.257   3.732  1.00  0.00           C  
ATOM    132  HG2 GLU    11      15.766  -5.888   4.033  1.00  0.00           H  
ATOM    133  HG3 GLU    11      14.773  -7.345   3.799  1.00  0.00           H  
ATOM    134  CD  GLU    11      14.531  -5.674   2.274  1.00  0.00           C  
ATOM    135  OE1 GLU    11      14.194  -6.486   1.396  1.00  0.00           O  
ATOM    136  OE2 GLU    11      14.655  -4.453   2.088  1.00  0.00           O  
ATOM    137  C   GLU    11      15.424  -4.489   6.121  1.00  0.00           C  
ATOM    138  O   GLU    11      14.985  -3.353   5.762  1.00  0.00           O  
ATOM    139  N   GLY    12      16.742  -4.699   6.288  1.00  0.00           N  
ATOM    140  H   GLY    12      16.908  -5.687   6.419  1.00  0.00           H  
ATOM    141  CA  GLY    12      17.836  -3.674   6.227  1.00  0.00           C  
ATOM    142  HA2 GLY    12      17.466  -2.823   6.799  1.00  0.00           H  
ATOM    143  HA3 GLY    12      18.769  -4.028   6.666  1.00  0.00           H  
ATOM    144  C   GLY    12      18.132  -3.096   4.828  1.00  0.00           C  
ATOM    145  O   GLY    12      18.713  -1.966   4.863  1.00  0.00           O  
ATOM    146  N   GLY    13      17.724  -3.831   3.800  1.00  0.00           N  
ATOM    147  H   GLY    13      17.171  -4.655   3.988  1.00  0.00           H  
ATOM    148  CA  GLY    13      17.987  -3.442   2.422  1.00  0.00           C  
ATOM    149  HA2 GLY    13      17.136  -2.835   2.112  1.00  0.00           H  
ATOM    150  HA3 GLY    13      18.936  -2.906   2.444  1.00  0.00           H  
ATOM    151  C   GLY    13      18.125  -4.636   1.498  1.00  0.00           C  
ATOM    152  O   GLY    13      18.354  -4.309   0.337  1.00  0.00           O  
ATOM    153  N   GLY    14      17.903  -5.851   1.906  1.00  0.00           N  
ATOM    154  H   GLY    14      17.764  -5.933   2.903  1.00  0.00           H  
ATOM    155  CA  GLY    14      18.425  -7.116   1.296  1.00  0.00           C  
ATOM    156  HA2 GLY    14      19.454  -6.916   0.995  1.00  0.00           H  
ATOM    157  HA3 GLY    14      18.321  -7.902   2.044  1.00  0.00           H  
ATOM    158  C   GLY    14      17.657  -7.552  -0.001  1.00  0.00           C  
ATOM    159  O   GLY    14      18.346  -8.109  -0.815  1.00  0.00           O  
ATOM    160  N   VAL    15      16.365  -7.406  -0.194  1.00  0.00           N  
ATOM    161  H   VAL    15      15.918  -7.090   0.655  1.00  0.00           H  
ATOM    162  CA  VAL    15      15.610  -7.592  -1.397  1.00  0.00           C  
ATOM    163  HA  VAL    15      16.183  -8.031  -2.213  1.00  0.00           H  
ATOM    164  CB  VAL    15      14.395  -8.510  -1.210  1.00  0.00           C  
ATOM    165  HB  VAL    15      13.853  -8.229  -0.307  1.00  0.00           H  
ATOM    166  CG1 VAL    15      13.402  -8.471  -2.361  1.00  0.00           C  
ATOM    167 HG11 VAL    15      12.809  -7.572  -2.194  1.00  0.00           H  
ATOM    168 HG12 VAL    15      13.883  -8.514  -3.338  1.00  0.00           H  
ATOM    169 HG13 VAL    15      12.764  -9.353  -2.300  1.00  0.00           H  
ATOM    170  CG2 VAL    15      14.794 -10.011  -1.127  1.00  0.00           C  
ATOM    171 HG21 VAL    15      15.418 -10.265  -1.984  1.00  0.00           H  
ATOM    172 HG22 VAL    15      15.296 -10.194  -0.177  1.00  0.00           H  
ATOM    173 HG23 VAL    15      13.971 -10.722  -1.202  1.00  0.00           H  
ATOM    174  C   VAL    15      15.191  -6.194  -1.915  1.00  0.00           C  
ATOM    175  O   VAL    15      15.351  -5.895  -3.077  1.00  0.00           O  
ATOM    176  N   ARG    16      14.554  -5.350  -1.090  1.00  0.00           N  
ATOM    177  H   ARG    16      14.346  -5.683  -0.159  1.00  0.00           H  
ATOM    178  CA  ARG    16      14.336  -3.913  -1.322  1.00  0.00           C  
ATOM    179  HA  ARG    16      14.725  -3.558  -2.277  1.00  0.00           H  
ATOM    180  CB  ARG    16      12.884  -3.559  -1.345  1.00  0.00           C  
ATOM    181  HB2 ARG    16      12.782  -2.549  -1.742  1.00  0.00           H  
ATOM    182  HB3 ARG    16      12.414  -4.231  -2.063  1.00  0.00           H  
ATOM    183  CG  ARG    16      12.136  -3.777  -0.002  1.00  0.00           C  
ATOM    184  HG2 ARG    16      11.169  -4.130  -0.361  1.00  0.00           H  
ATOM    185  HG3 ARG    16      12.483  -4.640   0.565  1.00  0.00           H  
ATOM    186  CD  ARG    16      11.846  -2.604   0.923  1.00  0.00           C  
ATOM    187  HD2 ARG    16      12.810  -2.206   1.239  1.00  0.00           H  
ATOM    188  HD3 ARG    16      11.517  -1.793   0.273  1.00  0.00           H  
ATOM    189  NE  ARG    16      11.123  -2.874   2.208  1.00  0.00           N  
ATOM    190  HE  ARG    16      10.270  -3.397   2.072  1.00  0.00           H  
ATOM    191  CZ  ARG    16      11.579  -2.910   3.476  1.00  0.00           C  
ATOM    192  NH1 ARG    16      12.817  -2.653   3.839  1.00  0.00           N  
ATOM    193 HH11 ARG    16      13.482  -2.585   3.081  1.00  0.00           H  
ATOM    194 HH12 ARG    16      13.214  -2.798   4.756  1.00  0.00           H  
ATOM    195  NH2 ARG    16      10.747  -3.476   4.384  1.00  0.00           N  
ATOM    196 HH21 ARG    16       9.778  -3.522   4.101  1.00  0.00           H  
ATOM    197 HH22 ARG    16      10.967  -3.544   5.368  1.00  0.00           H  
ATOM    198  C   ARG    16      15.215  -3.124  -0.339  1.00  0.00           C  
ATOM    199  O   ARG    16      15.173  -1.875  -0.298  1.00  0.00           O  
TER   
END   
