# Supplementary material for: In silico approaches for predicting the half-life of natural and modified peptides in blood
Source: PLoS One. 2018 Jun 1;13(6):e0196829. doi: 10.1371/journal.pone.0196829 (PMC5983457; doi:10.1371/journal.pone.0196829)
Supplement: S3 File — (ZIP) [file pone.0196829.s009.zip › 3may2018_261_pdb_files/2322.pdb]

ATOM      1  N   VAL     1     -18.587  -0.152  -2.025  1.00  0.00           N  
ATOM      2  H   VAL     1     -18.849   0.340  -2.867  1.00  0.00           H  
ATOM      3  CA  VAL     1     -18.396  -1.596  -2.073  1.00  0.00           C  
ATOM      4  HA  VAL     1     -17.334  -1.672  -2.306  1.00  0.00           H  
ATOM      5  CB  VAL     1     -18.567  -2.250  -0.632  1.00  0.00           C  
ATOM      6  HB  VAL     1     -18.452  -3.329  -0.742  1.00  0.00           H  
ATOM      7  CG1 VAL     1     -17.483  -1.982   0.373  1.00  0.00           C  
ATOM      8 HG11 VAL     1     -16.519  -2.170  -0.099  1.00  0.00           H  
ATOM      9 HG12 VAL     1     -17.570  -0.939   0.677  1.00  0.00           H  
ATOM     10 HG13 VAL     1     -17.705  -2.592   1.249  1.00  0.00           H  
ATOM     11  CG2 VAL     1     -19.944  -2.023   0.015  1.00  0.00           C  
ATOM     12 HG21 VAL     1     -20.095  -1.005   0.374  1.00  0.00           H  
ATOM     13 HG22 VAL     1     -20.658  -2.243  -0.778  1.00  0.00           H  
ATOM     14 HG23 VAL     1     -20.243  -2.721   0.797  1.00  0.00           H  
ATOM     15  C   VAL     1     -19.195  -2.269  -3.182  1.00  0.00           C  
ATOM     16  O   VAL     1     -20.261  -1.765  -3.515  1.00  0.00           O  
ATOM     17  N   PRO     2     -18.733  -3.379  -3.872  1.00  0.00           N  
ATOM     18  CD  PRO     2     -17.439  -4.117  -3.731  1.00  0.00           C  
ATOM     19  HD2 PRO     2     -17.445  -4.600  -2.754  1.00  0.00           H  
ATOM     20  HD3 PRO     2     -16.664  -3.356  -3.827  1.00  0.00           H  
ATOM     21  CG  PRO     2     -17.475  -5.186  -4.840  1.00  0.00           C  
ATOM     22  HG2 PRO     2     -17.775  -6.178  -4.503  1.00  0.00           H  
ATOM     23  HG3 PRO     2     -16.523  -5.231  -5.370  1.00  0.00           H  
ATOM     24  CB  PRO     2     -18.524  -4.684  -5.855  1.00  0.00           C  
ATOM     25  HB2 PRO     2     -18.875  -5.567  -6.389  1.00  0.00           H  
ATOM     26  HB3 PRO     2     -18.026  -4.037  -6.577  1.00  0.00           H  
ATOM     27  CA  PRO     2     -19.516  -4.025  -4.907  1.00  0.00           C  
ATOM     28  HA  PRO     2     -20.001  -3.205  -5.437  1.00  0.00           H  
ATOM     29  C   PRO     2     -20.617  -4.987  -4.298  1.00  0.00           C  
ATOM     30  O   PRO     2     -20.231  -5.794  -3.469  1.00  0.00           O  
ATOM     31  N   LEU     3     -21.856  -4.787  -4.637  1.00  0.00           N  
ATOM     32  H   LEU     3     -22.074  -4.269  -5.476  1.00  0.00           H  
ATOM     33  CA  LEU     3     -22.947  -5.560  -4.008  1.00  0.00           C  
ATOM     34  HA  LEU     3     -22.808  -5.930  -2.992  1.00  0.00           H  
ATOM     35  CB  LEU     3     -24.217  -4.724  -3.958  1.00  0.00           C  
ATOM     36  HB2 LEU     3     -24.523  -4.635  -5.000  1.00  0.00           H  
ATOM     37  HB3 LEU     3     -24.972  -5.306  -3.428  1.00  0.00           H  
ATOM     38  CG  LEU     3     -24.037  -3.378  -3.197  1.00  0.00           C  
ATOM     39  HG  LEU     3     -23.423  -2.741  -3.834  1.00  0.00           H  
ATOM     40  CD1 LEU     3     -25.428  -2.689  -3.034  1.00  0.00           C  
ATOM     41 HD11 LEU     3     -25.998  -3.060  -3.887  1.00  0.00           H  
ATOM     42 HD12 LEU     3     -26.024  -3.064  -2.201  1.00  0.00           H  
ATOM     43 HD13 LEU     3     -25.398  -1.603  -2.952  1.00  0.00           H  
ATOM     44  CD2 LEU     3     -23.273  -3.209  -1.918  1.00  0.00           C  
ATOM     45 HD21 LEU     3     -22.197  -3.266  -2.078  1.00  0.00           H  
ATOM     46 HD22 LEU     3     -23.475  -2.245  -1.449  1.00  0.00           H  
ATOM     47 HD23 LEU     3     -23.543  -3.993  -1.211  1.00  0.00           H  
ATOM     48  C   LEU     3     -23.251  -6.834  -4.932  1.00  0.00           C  
ATOM     49  O   LEU     3     -23.023  -6.828  -6.137  1.00  0.00           O  
ATOM     50  N   PRO     4     -23.767  -7.951  -4.367  1.00  0.00           N  
ATOM     51  CD  PRO     4     -23.956  -8.289  -3.006  1.00  0.00           C  
ATOM     52  HD2 PRO     4     -24.836  -7.743  -2.666  1.00  0.00           H  
ATOM     53  HD3 PRO     4     -23.144  -7.993  -2.341  1.00  0.00           H  
ATOM     54  CG  PRO     4     -24.182  -9.727  -2.923  1.00  0.00           C  
ATOM     55  HG2 PRO     4     -24.915 -10.038  -2.178  1.00  0.00           H  
ATOM     56  HG3 PRO     4     -23.249 -10.249  -2.709  1.00  0.00           H  
ATOM     57  CB  PRO     4     -24.799 -10.138  -4.289  1.00  0.00           C  
ATOM     58  HB2 PRO     4     -25.883 -10.029  -4.255  1.00  0.00           H  
ATOM     59  HB3 PRO     4     -24.676 -11.149  -4.678  1.00  0.00           H  
ATOM     60  CA  PRO     4     -24.147  -9.118  -5.217  1.00  0.00           C  
ATOM     61  HA  PRO     4     -23.207  -9.598  -5.490  1.00  0.00           H  
ATOM     62  C   PRO     4     -25.081  -8.826  -6.423  1.00  0.00           C  
ATOM     63  O   PRO     4     -25.225  -9.707  -7.252  1.00  0.00           O  
ATOM     64  N   ALA     5     -25.683  -7.576  -6.445  1.00  0.00           N  
ATOM     65  H   ALA     5     -25.609  -6.955  -5.652  1.00  0.00           H  
ATOM     66  CA  ALA     5     -26.456  -7.080  -7.636  1.00  0.00           C  
ATOM     67  HA  ALA     5     -27.405  -7.615  -7.633  1.00  0.00           H  
ATOM     68  CB  ALA     5     -26.758  -5.559  -7.303  1.00  0.00           C  
ATOM     69  HB1 ALA     5     -26.064  -4.856  -7.763  1.00  0.00           H  
ATOM     70  HB2 ALA     5     -27.661  -5.348  -7.877  1.00  0.00           H  
ATOM     71  HB3 ALA     5     -27.062  -5.346  -6.278  1.00  0.00           H  
ATOM     72  C   ALA     5     -25.866  -7.262  -9.069  1.00  0.00           C  
ATOM     73  O   ALA     5     -26.568  -7.169 -10.075  1.00  0.00           O  
ATOM     74  N   GLY     6     -24.558  -7.477  -9.168  1.00  0.00           N  
ATOM     75  H   GLY     6     -24.104  -7.800  -8.326  1.00  0.00           H  
ATOM     76  CA  GLY     6     -23.805  -7.783 -10.402  1.00  0.00           C  
ATOM     77  HA2 GLY     6     -24.504  -8.285 -11.071  1.00  0.00           H  
ATOM     78  HA3 GLY     6     -23.368  -6.930 -10.921  1.00  0.00           H  
ATOM     79  C   GLY     6     -22.771  -8.936 -10.355  1.00  0.00           C  
ATOM     80  O   GLY     6     -21.922  -9.063 -11.279  1.00  0.00           O  
ATOM     81  N   GLY     7     -22.857  -9.794  -9.337  1.00  0.00           N  
ATOM     82  H   GLY     7     -23.417  -9.531  -8.539  1.00  0.00           H  
ATOM     83  CA  GLY     7     -21.889 -10.924  -9.117  1.00  0.00           C  
ATOM     84  HA2 GLY     7     -21.476 -11.351 -10.031  1.00  0.00           H  
ATOM     85  HA3 GLY     7     -21.060 -10.464  -8.578  1.00  0.00           H  
ATOM     86  C   GLY     7     -22.521 -12.031  -8.229  1.00  0.00           C  
ATOM     87  O   GLY     7     -22.689 -11.787  -7.040  1.00  0.00           O  
ATOM     88  N   GLY     8     -22.876 -13.186  -8.753  1.00  0.00           N  
ATOM     89  H   GLY     8     -22.629 -13.322  -9.723  1.00  0.00           H  
ATOM     90  CA  GLY     8     -23.659 -14.259  -8.106  1.00  0.00           C  
ATOM     91  HA2 GLY     8     -23.419 -15.300  -8.319  1.00  0.00           H  
ATOM     92  HA3 GLY     8     -23.493 -14.073  -7.045  1.00  0.00           H  
ATOM     93  C   GLY     8     -25.101 -14.008  -8.509  1.00  0.00           C  
ATOM     94  O   GLY     8     -25.650 -14.613  -9.444  1.00  0.00           O  
ATOM     95  N   THR     9     -25.914 -13.127  -7.872  1.00  0.00           N  
ATOM     96  H   THR     9     -25.463 -12.508  -7.213  1.00  0.00           H  
ATOM     97  CA  THR     9     -27.158 -12.601  -8.505  1.00  0.00           C  
ATOM     98  HA  THR     9     -27.613 -13.466  -8.987  1.00  0.00           H  
ATOM     99  CB  THR     9     -28.063 -12.106  -7.377  1.00  0.00           C  
ATOM    100  HB  THR     9     -28.924 -11.568  -7.773  1.00  0.00           H  
ATOM    101  CG2 THR     9     -28.625 -13.277  -6.538  1.00  0.00           C  
ATOM    102 HG21 THR     9     -27.848 -13.877  -6.065  1.00  0.00           H  
ATOM    103 HG22 THR     9     -29.243 -12.852  -5.747  1.00  0.00           H  
ATOM    104 HG23 THR     9     -29.324 -13.882  -7.115  1.00  0.00           H  
ATOM    105  OG1 THR     9     -27.379 -11.215  -6.524  1.00  0.00           O  
ATOM    106  HG1 THR     9     -26.976 -10.548  -7.085  1.00  0.00           H  
ATOM    107  C   THR     9     -26.867 -11.633  -9.597  1.00  0.00           C  
ATOM    108  O   THR     9     -27.088 -10.405  -9.414  1.00  0.00           O  
ATOM    109  N   VAL    10     -26.347 -12.116 -10.720  1.00  0.00           N  
ATOM    110  H   VAL    10     -26.206 -13.116 -10.730  1.00  0.00           H  
ATOM    111  CA  VAL    10     -25.765 -11.324 -11.818  1.00  0.00           C  
ATOM    112  HA  VAL    10     -25.299 -10.459 -11.344  1.00  0.00           H  
ATOM    113  CB  VAL    10     -24.693 -12.078 -12.645  1.00  0.00           C  
ATOM    114  HB  VAL    10     -23.812 -12.311 -12.047  1.00  0.00           H  
ATOM    115  CG1 VAL    10     -25.214 -13.364 -13.292  1.00  0.00           C  
ATOM    116 HG11 VAL    10     -25.975 -13.168 -14.048  1.00  0.00           H  
ATOM    117 HG12 VAL    10     -24.364 -13.936 -13.662  1.00  0.00           H  
ATOM    118 HG13 VAL    10     -25.625 -14.066 -12.567  1.00  0.00           H  
ATOM    119  CG2 VAL    10     -23.902 -11.228 -13.668  1.00  0.00           C  
ATOM    120 HG21 VAL    10     -22.857 -11.460 -13.873  1.00  0.00           H  
ATOM    121 HG22 VAL    10     -24.271 -11.400 -14.680  1.00  0.00           H  
ATOM    122 HG23 VAL    10     -23.911 -10.147 -13.527  1.00  0.00           H  
ATOM    123  C   VAL    10     -26.809 -10.526 -12.701  1.00  0.00           C  
ATOM    124  O   VAL    10     -26.792 -10.604 -13.972  1.00  0.00           O  
ATOM    125  N   LEU    11     -27.682  -9.807 -12.005  1.00  0.00           N  
ATOM    126  H   LEU    11     -27.634  -9.807 -10.996  1.00  0.00           H  
ATOM    127  CA  LEU    11     -28.772  -9.070 -12.654  1.00  0.00           C  
ATOM    128  HA  LEU    11     -29.209  -9.637 -13.476  1.00  0.00           H  
ATOM    129  CB  LEU    11     -29.801  -8.710 -11.536  1.00  0.00           C  
ATOM    130  HB2 LEU    11     -29.258  -8.238 -10.718  1.00  0.00           H  
ATOM    131  HB3 LEU    11     -30.643  -8.103 -11.868  1.00  0.00           H  
ATOM    132  CG  LEU    11     -30.462  -9.940 -10.874  1.00  0.00           C  
ATOM    133  HG  LEU    11     -29.750 -10.551 -10.319  1.00  0.00           H  
ATOM    134  CD1 LEU    11     -31.574  -9.410  -9.832  1.00  0.00           C  
ATOM    135 HD11 LEU    11     -31.700 -10.128  -9.021  1.00  0.00           H  
ATOM    136 HD12 LEU    11     -31.242  -8.481  -9.369  1.00  0.00           H  
ATOM    137 HD13 LEU    11     -32.565  -9.188 -10.228  1.00  0.00           H  
ATOM    138  CD2 LEU    11     -31.062 -10.959 -11.904  1.00  0.00           C  
ATOM    139 HD21 LEU    11     -30.212 -11.597 -12.144  1.00  0.00           H  
ATOM    140 HD22 LEU    11     -31.718 -11.592 -11.306  1.00  0.00           H  
ATOM    141 HD23 LEU    11     -31.665 -10.459 -12.662  1.00  0.00           H  
ATOM    142  C   LEU    11     -28.279  -7.858 -13.445  1.00  0.00           C  
ATOM    143  O   LEU    11     -28.406  -7.881 -14.680  1.00  0.00           O  
ATOM    144  N   THR    12     -27.542  -7.002 -12.763  1.00  0.00           N  
ATOM    145  H   THR    12     -27.510  -7.141 -11.763  1.00  0.00           H  
ATOM    146  CA  THR    12     -26.808  -5.828 -13.324  1.00  0.00           C  
ATOM    147  HA  THR    12     -27.363  -5.370 -14.142  1.00  0.00           H  
ATOM    148  CB  THR    12     -26.668  -4.651 -12.335  1.00  0.00           C  
ATOM    149  HB  THR    12     -26.365  -3.699 -12.770  1.00  0.00           H  
ATOM    150  CG2 THR    12     -27.959  -4.360 -11.514  1.00  0.00           C  
ATOM    151 HG21 THR    12     -28.777  -4.330 -12.232  1.00  0.00           H  
ATOM    152 HG22 THR    12     -28.121  -5.224 -10.870  1.00  0.00           H  
ATOM    153 HG23 THR    12     -27.846  -3.467 -10.899  1.00  0.00           H  
ATOM    154  OG1 THR    12     -25.641  -5.018 -11.534  1.00  0.00           O  
ATOM    155  HG1 THR    12     -25.829  -5.899 -11.200  1.00  0.00           H  
ATOM    156  C   THR    12     -25.473  -6.391 -13.964  1.00  0.00           C  
ATOM    157  O   THR    12     -25.225  -7.525 -13.827  1.00  0.00           O  
ATOM    158  N   LYS    13     -24.694  -5.515 -14.623  1.00  0.00           N  
ATOM    159  H   LYS    13     -25.082  -4.611 -14.850  1.00  0.00           H  
ATOM    160  CA  LYS    13     -23.268  -5.796 -14.998  1.00  0.00           C  
ATOM    161  HA  LYS    13     -22.977  -6.737 -14.529  1.00  0.00           H  
ATOM    162  CB  LYS    13     -23.045  -6.056 -16.515  1.00  0.00           C  
ATOM    163  HB2 LYS    13     -23.255  -5.184 -17.134  1.00  0.00           H  
ATOM    164  HB3 LYS    13     -21.999  -6.228 -16.770  1.00  0.00           H  
ATOM    165  CG  LYS    13     -23.816  -7.326 -17.016  1.00  0.00           C  
ATOM    166  HG2 LYS    13     -23.377  -7.764 -17.912  1.00  0.00           H  
ATOM    167  HG3 LYS    13     -23.763  -8.112 -16.263  1.00  0.00           H  
ATOM    168  CD  LYS    13     -25.231  -6.999 -17.390  1.00  0.00           C  
ATOM    169  HD2 LYS    13     -25.789  -6.477 -16.612  1.00  0.00           H  
ATOM    170  HD3 LYS    13     -25.156  -6.512 -18.362  1.00  0.00           H  
ATOM    171  CE  LYS    13     -26.054  -8.293 -17.495  1.00  0.00           C  
ATOM    172  HE2 LYS    13     -26.934  -8.107 -18.112  1.00  0.00           H  
ATOM    173  HE3 LYS    13     -25.472  -8.952 -18.140  1.00  0.00           H  
ATOM    174  NZ  LYS    13     -26.351  -9.054 -16.220  1.00  0.00           N  
ATOM    175  HZ1 LYS    13     -25.524  -9.174 -15.652  1.00  0.00           H  
ATOM    176  HZ2 LYS    13     -27.094  -8.524 -15.787  1.00  0.00           H  
ATOM    177  HZ3 LYS    13     -26.703  -9.960 -16.497  1.00  0.00           H  
ATOM    178  C   LYS    13     -22.413  -4.636 -14.483  1.00  0.00           C  
ATOM    179  O   LYS    13     -22.637  -3.454 -14.765  1.00  0.00           O  
ATOM    180  N   MET    14     -21.359  -4.959 -13.742  1.00  0.00           N  
ATOM    181  H   MET    14     -21.163  -5.915 -13.481  1.00  0.00           H  
ATOM    182  CA  MET    14     -20.660  -3.880 -12.954  1.00  0.00           C  
ATOM    183  HA  MET    14     -21.413  -3.243 -12.490  1.00  0.00           H  
ATOM    184  CB  MET    14     -19.786  -4.553 -11.901  1.00  0.00           C  
ATOM    185  HB2 MET    14     -19.185  -5.341 -12.356  1.00  0.00           H  
ATOM    186  HB3 MET    14     -19.096  -3.836 -11.457  1.00  0.00           H  
ATOM    187  CG  MET    14     -20.630  -5.293 -10.798  1.00  0.00           C  
ATOM    188  HG2 MET    14     -21.209  -6.068 -11.300  1.00  0.00           H  
ATOM    189  HG3 MET    14     -19.986  -5.701 -10.019  1.00  0.00           H  
ATOM    190  SD  MET    14     -21.820  -4.250  -9.926  1.00  0.00           S  
ATOM    191  CE  MET    14     -22.087  -5.325  -8.463  1.00  0.00           C  
ATOM    192  HE1 MET    14     -23.077  -5.167  -8.034  1.00  0.00           H  
ATOM    193  HE2 MET    14     -22.079  -6.328  -8.891  1.00  0.00           H  
ATOM    194  HE3 MET    14     -21.357  -5.208  -7.662  1.00  0.00           H  
ATOM    195  C   MET    14     -19.830  -2.973 -13.888  1.00  0.00           C  
ATOM    196  O   MET    14     -19.060  -3.449 -14.764  1.00  0.00           O  
ATOM    197  N   TYR    15     -19.900  -1.664 -13.551  1.00  0.00           N  
ATOM    198  H   TYR    15     -20.645  -1.297 -12.977  1.00  0.00           H  
ATOM    199  CA  TYR    15     -18.942  -0.714 -14.033  1.00  0.00           C  
ATOM    200  HA  TYR    15     -18.916  -0.884 -15.109  1.00  0.00           H  
ATOM    201  CB  TYR    15     -19.521   0.748 -13.734  1.00  0.00           C  
ATOM    202  HB2 TYR    15     -20.488   0.827 -14.230  1.00  0.00           H  
ATOM    203  HB3 TYR    15     -19.869   0.803 -12.703  1.00  0.00           H  
ATOM    204  CG  TYR    15     -18.695   1.964 -14.043  1.00  0.00           C  
ATOM    205  CD1 TYR    15     -17.859   2.500 -13.014  1.00  0.00           C  
ATOM    206  HD1 TYR    15     -17.973   2.061 -12.034  1.00  0.00           H  
ATOM    207  CE1 TYR    15     -16.821   3.417 -13.371  1.00  0.00           C  
ATOM    208  HE1 TYR    15     -16.029   3.762 -12.723  1.00  0.00           H  
ATOM    209  CZ  TYR    15     -16.922   4.004 -14.617  1.00  0.00           C  
ATOM    210  OH  TYR    15     -16.018   4.905 -14.976  1.00  0.00           O  
ATOM    211  HH  TYR    15     -15.215   4.806 -14.459  1.00  0.00           H  
ATOM    212  CE2 TYR    15     -17.952   3.654 -15.502  1.00  0.00           C  
ATOM    213  HE2 TYR    15     -18.083   4.216 -16.415  1.00  0.00           H  
ATOM    214  CD2 TYR    15     -18.795   2.613 -15.257  1.00  0.00           C  
ATOM    215  HD2 TYR    15     -19.608   2.372 -15.926  1.00  0.00           H  
ATOM    216  C   TYR    15     -17.535  -1.055 -13.414  1.00  0.00           C  
ATOM    217  O   TYR    15     -17.489  -1.223 -12.183  1.00  0.00           O  
ATOM    218  N   PRO    16     -16.502  -1.098 -14.242  1.00  0.00           N  
ATOM    219  CD  PRO    16     -16.542  -0.605 -15.572  1.00  0.00           C  
ATOM    220  HD2 PRO    16     -16.854   0.423 -15.759  1.00  0.00           H  
ATOM    221  HD3 PRO    16     -17.161  -1.168 -16.271  1.00  0.00           H  
ATOM    222  CG  PRO    16     -15.155  -0.833 -16.082  1.00  0.00           C  
ATOM    223  HG2 PRO    16     -15.229  -1.320 -17.054  1.00  0.00           H  
ATOM    224  HG3 PRO    16     -14.675   0.142 -16.160  1.00  0.00           H  
ATOM    225  CB  PRO    16     -14.462  -1.771 -15.085  1.00  0.00           C  
ATOM    226  HB2 PRO    16     -13.378  -1.672 -15.022  1.00  0.00           H  
ATOM    227  HB3 PRO    16     -14.654  -2.792 -15.414  1.00  0.00           H  
ATOM    228  CA  PRO    16     -15.221  -1.519 -13.800  1.00  0.00           C  
ATOM    229  HA  PRO    16     -15.367  -2.487 -13.320  1.00  0.00           H  
ATOM    230  C   PRO    16     -14.527  -0.396 -13.040  1.00  0.00           C  
ATOM    231  O   PRO    16     -14.232   0.716 -13.501  1.00  0.00           O  
ATOM    232  N   ARG    17     -14.266  -0.662 -11.777  1.00  0.00           N  
ATOM    233  H   ARG    17     -14.480  -1.553 -11.354  1.00  0.00           H  
ATOM    234  CA  ARG    17     -13.657   0.342 -10.904  1.00  0.00           C  
ATOM    235  HA  ARG    17     -12.910   0.936 -11.429  1.00  0.00           H  
ATOM    236  CB  ARG    17     -14.644   1.423 -10.511  1.00  0.00           C  
ATOM    237  HB2 ARG    17     -14.078   2.204 -10.003  1.00  0.00           H  
ATOM    238  HB3 ARG    17     -15.096   1.988 -11.326  1.00  0.00           H  
ATOM    239  CG  ARG    17     -15.850   0.973  -9.658  1.00  0.00           C  
ATOM    240  HG2 ARG    17     -16.456   0.268 -10.226  1.00  0.00           H  
ATOM    241  HG3 ARG    17     -15.489   0.479  -8.756  1.00  0.00           H  
ATOM    242  CD  ARG    17     -16.697   2.144  -9.162  1.00  0.00           C  
ATOM    243  HD2 ARG    17     -16.642   2.847  -9.993  1.00  0.00           H  
ATOM    244  HD3 ARG    17     -17.753   1.889  -9.074  1.00  0.00           H  
ATOM    245  NE  ARG    17     -16.174   2.705  -7.892  1.00  0.00           N  
ATOM    246  HE  ARG    17     -15.929   3.685  -7.876  1.00  0.00           H  
ATOM    247  CZ  ARG    17     -16.353   2.136  -6.676  1.00  0.00           C  
ATOM    248  NH1 ARG    17     -16.829   0.980  -6.374  1.00  0.00           N  
ATOM    249 HH11 ARG    17     -17.117   0.399  -7.148  1.00  0.00           H  
ATOM    250 HH12 ARG    17     -16.793   0.617  -5.432  1.00  0.00           H  
ATOM    251  NH2 ARG    17     -16.212   2.882  -5.593  1.00  0.00           N  
ATOM    252 HH21 ARG    17     -15.980   3.862  -5.671  1.00  0.00           H  
ATOM    253 HH22 ARG    17     -16.520   2.490  -4.714  1.00  0.00           H  
ATOM    254  C   ARG    17     -12.921  -0.185  -9.693  1.00  0.00           C  
ATOM    255  O   ARG    17     -13.447  -1.023  -8.999  1.00  0.00           O  
ATOM    256  N   GLY    18     -11.737   0.391  -9.395  1.00  0.00           N  
ATOM    257  H   GLY    18     -11.413   1.148  -9.980  1.00  0.00           H  
ATOM    258  CA  GLY    18     -11.185   0.383  -8.017  1.00  0.00           C  
ATOM    259  HA2 GLY    18     -11.197  -0.629  -7.613  1.00  0.00           H  
ATOM    260  HA3 GLY    18     -10.238   0.918  -8.089  1.00  0.00           H  
ATOM    261  C   GLY    18     -12.108   1.088  -7.014  1.00  0.00           C  
ATOM    262  O   GLY    18     -12.757   2.033  -7.455  1.00  0.00           O  
ATOM    263  N   ASN    19     -12.334   0.586  -5.781  1.00  0.00           N  
ATOM    264  H   ASN    19     -11.819  -0.217  -5.450  1.00  0.00           H  
ATOM    265  CA  ASN    19     -13.304   1.111  -4.845  1.00  0.00           C  
ATOM    266  HA  ASN    19     -14.183   1.241  -5.476  1.00  0.00           H  
ATOM    267  CB  ASN    19     -13.735  -0.011  -3.844  1.00  0.00           C  
ATOM    268  HB2 ASN    19     -14.012  -0.819  -4.522  1.00  0.00           H  
ATOM    269  HB3 ASN    19     -12.919  -0.138  -3.133  1.00  0.00           H  
ATOM    270  CG  ASN    19     -15.028   0.263  -3.131  1.00  0.00           C  
ATOM    271  OD1 ASN    19     -16.029   0.439  -3.803  1.00  0.00           O  
ATOM    272  ND2 ASN    19     -15.004   0.325  -1.816  1.00  0.00           N  
ATOM    273 HD21 ASN    19     -15.751   0.808  -1.338  1.00  0.00           H  
ATOM    274 HD22 ASN    19     -14.094   0.413  -1.386  1.00  0.00           H  
ATOM    275  C   ASN    19     -12.932   2.424  -4.167  1.00  0.00           C  
ATOM    276  O   ASN    19     -13.788   3.073  -3.550  1.00  0.00           O  
ATOM    277  N   HIE    20     -11.813   3.075  -4.446  1.00  0.00           N  
ATOM    278  H   HIE    20     -11.067   2.633  -4.964  1.00  0.00           H  
ATOM    279  CA  HIE    20     -11.432   4.474  -4.156  1.00  0.00           C  
ATOM    280  HA  HIE    20     -11.657   4.567  -3.094  1.00  0.00           H  
ATOM    281  CB  HIE    20      -9.950   4.673  -4.332  1.00  0.00           C  
ATOM    282  HB2 HIE    20      -9.704   5.675  -3.982  1.00  0.00           H  
ATOM    283  HB3 HIE    20      -9.363   4.027  -3.679  1.00  0.00           H  
ATOM    284  CG  HIE    20      -9.402   4.480  -5.793  1.00  0.00           C  
ATOM    285  ND1 HIE    20     -10.041   3.874  -6.899  1.00  0.00           N  
ATOM    286  CE1 HIE    20      -9.128   3.895  -7.852  1.00  0.00           C  
ATOM    287  HE1 HIE    20      -9.295   3.488  -8.838  1.00  0.00           H  
ATOM    288  NE2 HIE    20      -7.964   4.493  -7.436  1.00  0.00           N  
ATOM    289  HE2 HIE    20      -7.129   4.712  -7.960  1.00  0.00           H  
ATOM    290  CD2 HIE    20      -8.223   4.955  -6.205  1.00  0.00           C  
ATOM    291  HD2 HIE    20      -7.436   5.427  -5.636  1.00  0.00           H  
ATOM    292  C   HIE    20     -12.288   5.611  -4.844  1.00  0.00           C  
ATOM    293  O   HIE    20     -12.339   6.738  -4.353  1.00  0.00           O  
ATOM    294  N   TRP    21     -12.966   5.298  -5.997  1.00  0.00           N  
ATOM    295  H   TRP    21     -12.847   4.333  -6.269  1.00  0.00           H  
ATOM    296  CA  TRP    21     -13.612   6.242  -6.902  1.00  0.00           C  
ATOM    297  HA  TRP    21     -13.121   7.205  -6.758  1.00  0.00           H  
ATOM    298  CB  TRP    21     -13.327   5.882  -8.389  1.00  0.00           C  
ATOM    299  HB2 TRP    21     -12.252   5.915  -8.566  1.00  0.00           H  
ATOM    300  HB3 TRP    21     -13.659   4.850  -8.496  1.00  0.00           H  
ATOM    301  CG  TRP    21     -13.987   6.826  -9.428  1.00  0.00           C  
ATOM    302  CD1 TRP    21     -14.599   6.453 -10.589  1.00  0.00           C  
ATOM    303  HD1 TRP    21     -14.711   5.486 -11.057  1.00  0.00           H  
ATOM    304  NE1 TRP    21     -15.191   7.555 -11.221  1.00  0.00           N  
ATOM    305  HE1 TRP    21     -15.669   7.433 -12.102  1.00  0.00           H  
ATOM    306  CE2 TRP    21     -14.963   8.713 -10.547  1.00  0.00           C  
ATOM    307  CZ2 TRP    21     -15.247  10.035 -10.823  1.00  0.00           C  
ATOM    308  HZ2 TRP    21     -15.839  10.233 -11.704  1.00  0.00           H  
ATOM    309  CH2 TRP    21     -14.778  11.028  -9.943  1.00  0.00           C  
ATOM    310  HH2 TRP    21     -14.868  12.088 -10.128  1.00  0.00           H  
ATOM    311  CZ3 TRP    21     -13.993  10.689  -8.792  1.00  0.00           C  
ATOM    312  HZ3 TRP    21     -13.771  11.503  -8.118  1.00  0.00           H  
ATOM    313  CE3 TRP    21     -13.716   9.306  -8.562  1.00  0.00           C  
ATOM    314  HE3 TRP    21     -13.192   9.119  -7.637  1.00  0.00           H  
ATOM    315  CD2 TRP    21     -14.143   8.266  -9.441  1.00  0.00           C  
ATOM    316  C   TRP    21     -15.108   6.397  -6.655  1.00  0.00           C  
ATOM    317  O   TRP    21     -15.824   5.437  -6.492  1.00  0.00           O  
ATOM    318  N   ALA    22     -15.566   7.661  -6.576  1.00  0.00           N  
ATOM    319  H   ALA    22     -14.849   8.369  -6.654  1.00  0.00           H  
ATOM    320  CA  ALA    22     -16.929   8.099  -6.234  1.00  0.00           C  
ATOM    321  HA  ALA    22     -17.232   7.571  -5.330  1.00  0.00           H  
ATOM    322  CB  ALA    22     -16.902   9.587  -5.871  1.00  0.00           C  
ATOM    323  HB1 ALA    22     -16.187   9.711  -5.058  1.00  0.00           H  
ATOM    324  HB2 ALA    22     -16.556  10.167  -6.727  1.00  0.00           H  
ATOM    325  HB3 ALA    22     -17.890   9.902  -5.534  1.00  0.00           H  
ATOM    326  C   ALA    22     -18.101   7.732  -7.214  1.00  0.00           C  
ATOM    327  O   ALA    22     -19.140   7.310  -6.828  1.00  0.00           O  
ATOM    328  N   VAL    23     -17.964   7.859  -8.507  1.00  0.00           N  
ATOM    329  H   VAL    23     -17.043   8.052  -8.874  1.00  0.00           H  
ATOM    330  CA  VAL    23     -18.993   7.437  -9.475  1.00  0.00           C  
ATOM    331  HA  VAL    23     -19.993   7.725  -9.153  1.00  0.00           H  
ATOM    332  CB  VAL    23     -18.711   8.052 -10.830  1.00  0.00           C  
ATOM    333  HB  VAL    23     -17.767   7.614 -11.156  1.00  0.00           H  
ATOM    334  CG1 VAL    23     -19.762   7.751 -11.929  1.00  0.00           C  
ATOM    335 HG11 VAL    23     -19.516   8.480 -12.701  1.00  0.00           H  
ATOM    336 HG12 VAL    23     -19.695   6.800 -12.459  1.00  0.00           H  
ATOM    337 HG13 VAL    23     -20.754   7.913 -11.507  1.00  0.00           H  
ATOM    338  CG2 VAL    23     -18.633   9.520 -10.731  1.00  0.00           C  
ATOM    339 HG21 VAL    23     -17.866   9.900 -10.056  1.00  0.00           H  
ATOM    340 HG22 VAL    23     -18.240  10.047 -11.601  1.00  0.00           H  
ATOM    341 HG23 VAL    23     -19.630   9.922 -10.550  1.00  0.00           H  
ATOM    342  C   VAL    23     -19.062   5.921  -9.666  1.00  0.00           C  
ATOM    343  O   VAL    23     -18.112   5.181  -9.928  1.00  0.00           O  
ATOM    344  N   GLY    24     -20.253   5.336  -9.426  1.00  0.00           N  
ATOM    345  H   GLY    24     -20.876   6.054  -9.086  1.00  0.00           H  
ATOM    346  CA  GLY    24     -20.586   3.913  -9.283  1.00  0.00           C  
ATOM    347  HA2 GLY    24     -21.646   3.719  -9.443  1.00  0.00           H  
ATOM    348  HA3 GLY    24     -20.039   3.276  -9.977  1.00  0.00           H  
ATOM    349  C   GLY    24     -20.221   3.363  -7.932  1.00  0.00           C  
ATOM    350  O   GLY    24     -19.818   2.160  -7.905  1.00  0.00           O  
ATOM    351  N   HIE    25     -20.356   4.114  -6.777  1.00  0.00           N  
ATOM    352  H   HIE    25     -20.537   5.081  -7.005  1.00  0.00           H  
ATOM    353  CA  HIE    25     -19.917   3.679  -5.373  1.00  0.00           C  
ATOM    354  HA  HIE    25     -18.845   3.526  -5.492  1.00  0.00           H  
ATOM    355  CB  HIE    25     -20.134   4.749  -4.374  1.00  0.00           C  
ATOM    356  HB2 HIE    25     -19.999   5.671  -4.939  1.00  0.00           H  
ATOM    357  HB3 HIE    25     -21.163   4.743  -4.014  1.00  0.00           H  
ATOM    358  CG  HIE    25     -19.222   4.805  -3.207  1.00  0.00           C  
ATOM    359  ND1 HIE    25     -17.867   4.566  -3.218  1.00  0.00           N  
ATOM    360  CE1 HIE    25     -17.401   4.714  -1.989  1.00  0.00           C  
ATOM    361  HE1 HIE    25     -16.355   4.584  -1.754  1.00  0.00           H  
ATOM    362  NE2 HIE    25     -18.386   5.056  -1.175  1.00  0.00           N  
ATOM    363  HE2 HIE    25     -18.338   5.050  -0.167  1.00  0.00           H  
ATOM    364  CD2 HIE    25     -19.548   5.096  -1.887  1.00  0.00           C  
ATOM    365  HD2 HIE    25     -20.560   5.281  -1.559  1.00  0.00           H  
ATOM    366  C   HIE    25     -20.272   2.218  -4.904  1.00  0.00           C  
ATOM    367  O   HIE    25     -19.605   1.569  -4.107  1.00  0.00           O  
ATOM    368  N   LEU    26     -21.310   1.654  -5.520  1.00  0.00           N  
ATOM    369  H   LEU    26     -21.747   2.204  -6.246  1.00  0.00           H  
ATOM    370  CA  LEU    26     -21.843   0.260  -5.270  1.00  0.00           C  
ATOM    371  HA  LEU    26     -21.553  -0.064  -4.270  1.00  0.00           H  
ATOM    372  CB  LEU    26     -23.420   0.397  -5.231  1.00  0.00           C  
ATOM    373  HB2 LEU    26     -23.819   0.430  -6.244  1.00  0.00           H  
ATOM    374  HB3 LEU    26     -23.789  -0.559  -4.860  1.00  0.00           H  
ATOM    375  CG  LEU    26     -24.040   1.450  -4.288  1.00  0.00           C  
ATOM    376  HG  LEU    26     -23.770   2.396  -4.757  1.00  0.00           H  
ATOM    377  CD1 LEU    26     -25.523   1.320  -4.388  1.00  0.00           C  
ATOM    378 HD11 LEU    26     -25.791   0.318  -4.052  1.00  0.00           H  
ATOM    379 HD12 LEU    26     -25.900   2.106  -3.735  1.00  0.00           H  
ATOM    380 HD13 LEU    26     -25.871   1.560  -5.393  1.00  0.00           H  
ATOM    381  CD2 LEU    26     -23.688   1.319  -2.772  1.00  0.00           C  
ATOM    382 HD21 LEU    26     -24.016   0.319  -2.487  1.00  0.00           H  
ATOM    383 HD22 LEU    26     -22.618   1.350  -2.566  1.00  0.00           H  
ATOM    384 HD23 LEU    26     -24.110   2.134  -2.184  1.00  0.00           H  
ATOM    385  C   LEU    26     -21.440  -0.794  -6.286  1.00  0.00           C  
ATOM    386  O   LEU    26     -22.000  -1.863  -6.278  1.00  0.00           O  
ATOM    387  N   MET    27     -20.528  -0.447  -7.267  1.00  0.00           N  
ATOM    388  H   MET    27     -20.005   0.417  -7.243  1.00  0.00           H  
ATOM    389  CA  MET    27     -20.175  -1.218  -8.380  1.00  0.00           C  
ATOM    390  HA  MET    27     -20.686  -2.179  -8.330  1.00  0.00           H  
ATOM    391  CB  MET    27     -20.601  -0.577  -9.694  1.00  0.00           C  
ATOM    392  HB2 MET    27     -20.139   0.409  -9.733  1.00  0.00           H  
ATOM    393  HB3 MET    27     -20.298  -1.159 -10.565  1.00  0.00           H  
ATOM    394  CG  MET    27     -22.146  -0.466  -9.698  1.00  0.00           C  
ATOM    395  HG2 MET    27     -22.560  -1.344  -9.201  1.00  0.00           H  
ATOM    396  HG3 MET    27     -22.363   0.342  -9.000  1.00  0.00           H  
ATOM    397  SD  MET    27     -22.870  -0.428 -11.409  1.00  0.00           S  
ATOM    398  CE  MET    27     -24.279  -1.468 -11.100  1.00  0.00           C  
ATOM    399  HE1 MET    27     -24.913  -1.629 -11.972  1.00  0.00           H  
ATOM    400  HE2 MET    27     -24.047  -2.460 -10.714  1.00  0.00           H  
ATOM    401  HE3 MET    27     -24.991  -0.952 -10.456  1.00  0.00           H  
ATOM    402  C   MET    27     -18.715  -1.603  -8.372  1.00  0.00           C  
ATOM    403  O   MET    27     -17.912  -0.959  -7.713  1.00  0.00           O  
TER   
END   
