# Supplementary material for: In silico approaches for predicting the half-life of natural and modified peptides in blood
Source: PLoS One. 2018 Jun 1;13(6):e0196829. doi: 10.1371/journal.pone.0196829 (PMC5983457; doi:10.1371/journal.pone.0196829)
Supplement: S3 File — (ZIP) [file pone.0196829.s009.zip › 3may2018_261_pdb_files/2363.pdb]

ATOM      1  N   ARG     1      -1.918  -8.313  -9.274  1.00  0.00           N  
ATOM      2  H   ARG     1      -0.980  -8.177  -9.621  1.00  0.00           H  
ATOM      3  CA  ARG     1      -2.104  -9.165  -8.075  1.00  0.00           C  
ATOM      4  HA  ARG     1      -1.126  -9.473  -7.705  1.00  0.00           H  
ATOM      5  CB  ARG     1      -3.009 -10.277  -8.562  1.00  0.00           C  
ATOM      6  HB2 ARG     1      -3.908  -9.829  -8.986  1.00  0.00           H  
ATOM      7  HB3 ARG     1      -2.495 -10.749  -9.399  1.00  0.00           H  
ATOM      8  CG  ARG     1      -3.240 -11.468  -7.581  1.00  0.00           C  
ATOM      9  HG2 ARG     1      -3.976 -11.187  -6.828  1.00  0.00           H  
ATOM     10  HG3 ARG     1      -3.808 -12.208  -8.145  1.00  0.00           H  
ATOM     11  CD  ARG     1      -2.051 -12.093  -6.825  1.00  0.00           C  
ATOM     12  HD2 ARG     1      -2.407 -13.029  -6.394  1.00  0.00           H  
ATOM     13  HD3 ARG     1      -1.324 -12.369  -7.588  1.00  0.00           H  
ATOM     14  NE  ARG     1      -1.607 -11.287  -5.712  1.00  0.00           N  
ATOM     15  HE  ARG     1      -2.142 -10.471  -5.448  1.00  0.00           H  
ATOM     16  CZ  ARG     1      -0.628 -11.633  -4.891  1.00  0.00           C  
ATOM     17  NH1 ARG     1       0.132 -12.665  -5.003  1.00  0.00           N  
ATOM     18 HH11 ARG     1       0.237 -13.208  -5.849  1.00  0.00           H  
ATOM     19 HH12 ARG     1       0.744 -12.915  -4.240  1.00  0.00           H  
ATOM     20  NH2 ARG     1      -0.545 -10.863  -3.825  1.00  0.00           N  
ATOM     21 HH21 ARG     1      -0.945  -9.938  -3.756  1.00  0.00           H  
ATOM     22 HH22 ARG     1       0.159 -11.068  -3.131  1.00  0.00           H  
ATOM     23  C   ARG     1      -2.858  -8.385  -6.912  1.00  0.00           C  
ATOM     24  O   ARG     1      -3.097  -9.018  -5.885  1.00  0.00           O  
ATOM     25  N   PRO     2      -3.283  -7.073  -7.036  1.00  0.00           N  
ATOM     26  CD  PRO     2      -3.283  -6.044  -8.076  1.00  0.00           C  
ATOM     27  HD2 PRO     2      -3.870  -6.269  -8.967  1.00  0.00           H  
ATOM     28  HD3 PRO     2      -2.267  -5.850  -8.420  1.00  0.00           H  
ATOM     29  CG  PRO     2      -3.720  -4.749  -7.402  1.00  0.00           C  
ATOM     30  HG2 PRO     2      -4.755  -4.523  -7.658  1.00  0.00           H  
ATOM     31  HG3 PRO     2      -3.255  -3.859  -7.826  1.00  0.00           H  
ATOM     32  CB  PRO     2      -3.442  -4.900  -5.894  1.00  0.00           C  
ATOM     33  HB2 PRO     2      -4.092  -4.277  -5.280  1.00  0.00           H  
ATOM     34  HB3 PRO     2      -2.357  -4.806  -5.852  1.00  0.00           H  
ATOM     35  CA  PRO     2      -3.606  -6.396  -5.761  1.00  0.00           C  
ATOM     36  HA  PRO     2      -2.881  -6.663  -4.992  1.00  0.00           H  
ATOM     37  C   PRO     2      -4.992  -6.850  -5.323  1.00  0.00           C  
ATOM     38  O   PRO     2      -5.760  -7.070  -6.247  1.00  0.00           O  
ATOM     39  N   LYS     3      -5.197  -7.064  -4.031  1.00  0.00           N  
ATOM     40  H   LYS     3      -4.400  -6.751  -3.496  1.00  0.00           H  
ATOM     41  CA  LYS     3      -6.239  -7.741  -3.213  1.00  0.00           C  
ATOM     42  HA  LYS     3      -5.667  -8.116  -2.365  1.00  0.00           H  
ATOM     43  CB  LYS     3      -7.225  -6.765  -2.468  1.00  0.00           C  
ATOM     44  HB2 LYS     3      -7.644  -7.394  -1.682  1.00  0.00           H  
ATOM     45  HB3 LYS     3      -6.696  -5.896  -2.077  1.00  0.00           H  
ATOM     46  CG  LYS     3      -8.341  -6.189  -3.292  1.00  0.00           C  
ATOM     47  HG2 LYS     3      -8.915  -7.053  -3.626  1.00  0.00           H  
ATOM     48  HG3 LYS     3      -9.097  -5.753  -2.638  1.00  0.00           H  
ATOM     49  CD  LYS     3      -8.017  -5.146  -4.302  1.00  0.00           C  
ATOM     50  HD2 LYS     3      -8.211  -4.177  -3.840  1.00  0.00           H  
ATOM     51  HD3 LYS     3      -6.986  -5.206  -4.650  1.00  0.00           H  
ATOM     52  CE  LYS     3      -8.875  -5.244  -5.542  1.00  0.00           C  
ATOM     53  HE2 LYS     3      -9.907  -5.378  -5.219  1.00  0.00           H  
ATOM     54  HE3 LYS     3      -8.706  -4.381  -6.186  1.00  0.00           H  
ATOM     55  NZ  LYS     3      -8.434  -6.409  -6.283  1.00  0.00           N  
ATOM     56  HZ1 LYS     3      -8.948  -6.490  -7.148  1.00  0.00           H  
ATOM     57  HZ2 LYS     3      -7.455  -6.361  -6.527  1.00  0.00           H  
ATOM     58  HZ3 LYS     3      -8.534  -7.292  -5.801  1.00  0.00           H  
ATOM     59  C   LYS     3      -6.747  -8.978  -3.890  1.00  0.00           C  
ATOM     60  O   LYS     3      -7.322  -8.851  -4.985  1.00  0.00           O  
ATOM     61  N   PRO     4      -6.754 -10.139  -3.185  1.00  0.00           N  
ATOM     62  CD  PRO     4      -7.491 -11.213  -3.741  1.00  0.00           C  
ATOM     63  HD2 PRO     4      -7.025 -11.423  -4.704  1.00  0.00           H  
ATOM     64  HD3 PRO     4      -8.475 -10.791  -3.945  1.00  0.00           H  
ATOM     65  CG  PRO     4      -7.604 -12.282  -2.705  1.00  0.00           C  
ATOM     66  HG2 PRO     4      -8.613 -12.689  -2.767  1.00  0.00           H  
ATOM     67  HG3 PRO     4      -6.898 -13.111  -2.744  1.00  0.00           H  
ATOM     68  CB  PRO     4      -7.411 -11.475  -1.400  1.00  0.00           C  
ATOM     69  HB2 PRO     4      -7.075 -12.061  -0.545  1.00  0.00           H  
ATOM     70  HB3 PRO     4      -8.364 -10.996  -1.177  1.00  0.00           H  
ATOM     71  CA  PRO     4      -6.429 -10.396  -1.785  1.00  0.00           C  
ATOM     72  HA  PRO     4      -6.698  -9.526  -1.186  1.00  0.00           H  
ATOM     73  C   PRO     4      -4.876 -10.743  -1.651  1.00  0.00           C  
ATOM     74  O   PRO     4      -4.038 -10.392  -2.434  1.00  0.00           O  
ATOM     75  N   PHE     5      -4.541 -11.425  -0.532  1.00  0.00           N  
ATOM     76  H   PHE     5      -5.253 -11.633   0.154  1.00  0.00           H  
ATOM     77  CA  PHE     5      -3.270 -11.835  -0.120  1.00  0.00           C  
ATOM     78  HA  PHE     5      -2.622 -12.222  -0.906  1.00  0.00           H  
ATOM     79  CB  PHE     5      -3.526 -13.032   0.843  1.00  0.00           C  
ATOM     80  HB2 PHE     5      -4.024 -12.647   1.733  1.00  0.00           H  
ATOM     81  HB3 PHE     5      -4.268 -13.644   0.332  1.00  0.00           H  
ATOM     82  CG  PHE     5      -2.281 -13.724   1.259  1.00  0.00           C  
ATOM     83  CD1 PHE     5      -1.918 -13.670   2.619  1.00  0.00           C  
ATOM     84  HD1 PHE     5      -2.547 -13.118   3.302  1.00  0.00           H  
ATOM     85  CE1 PHE     5      -0.810 -14.352   3.034  1.00  0.00           C  
ATOM     86  HE1 PHE     5      -0.462 -14.368   4.056  1.00  0.00           H  
ATOM     87  CZ  PHE     5      -0.005 -15.074   2.084  1.00  0.00           C  
ATOM     88  HZ  PHE     5       0.930 -15.531   2.371  1.00  0.00           H  
ATOM     89  CE2 PHE     5      -0.373 -15.124   0.741  1.00  0.00           C  
ATOM     90  HE2 PHE     5       0.191 -15.769   0.084  1.00  0.00           H  
ATOM     91  CD2 PHE     5      -1.528 -14.460   0.311  1.00  0.00           C  
ATOM     92  HD2 PHE     5      -1.942 -14.568  -0.680  1.00  0.00           H  
ATOM     93  C   PHE     5      -2.424 -10.689   0.574  1.00  0.00           C  
ATOM     94  O   PHE     5      -2.541 -10.478   1.840  1.00  0.00           O  
ATOM     95  N   GLN     6      -1.691 -10.003  -0.229  1.00  0.00           N  
ATOM     96  H   GLN     6      -1.620 -10.270  -1.200  1.00  0.00           H  
ATOM     97  CA  GLN     6      -1.054  -8.706   0.069  1.00  0.00           C  
ATOM     98  HA  GLN     6      -1.678  -8.135   0.757  1.00  0.00           H  
ATOM     99  CB  GLN     6       0.316  -8.770   0.832  1.00  0.00           C  
ATOM    100  HB2 GLN     6       0.660  -7.761   1.056  1.00  0.00           H  
ATOM    101  HB3 GLN     6       0.072  -9.198   1.805  1.00  0.00           H  
ATOM    102  CG  GLN     6       1.398  -9.540   0.029  1.00  0.00           C  
ATOM    103  HG2 GLN     6       1.495  -9.051  -0.940  1.00  0.00           H  
ATOM    104  HG3 GLN     6       2.401  -9.561   0.454  1.00  0.00           H  
ATOM    105  CD  GLN     6       1.048 -10.984  -0.310  1.00  0.00           C  
ATOM    106  OE1 GLN     6       0.835 -11.417  -1.472  1.00  0.00           O  
ATOM    107  NE2 GLN     6       0.790 -11.781   0.730  1.00  0.00           N  
ATOM    108 HE21 GLN     6       0.446 -12.701   0.496  1.00  0.00           H  
ATOM    109 HE22 GLN     6       0.748 -11.405   1.666  1.00  0.00           H  
ATOM    110  C   GLN     6      -0.793  -8.014  -1.249  1.00  0.00           C  
ATOM    111  O   GLN     6      -1.038  -8.512  -2.362  1.00  0.00           O  
ATOM    112  N   TRP     7      -0.446  -6.699  -1.199  1.00  0.00           N  
ATOM    113  H   TRP     7      -0.011  -6.427  -0.329  1.00  0.00           H  
ATOM    114  CA  TRP     7      -0.804  -5.618  -2.106  1.00  0.00           C  
ATOM    115  HA  TRP     7      -0.649  -4.664  -1.603  1.00  0.00           H  
ATOM    116  CB  TRP     7      -2.310  -5.634  -2.545  1.00  0.00           C  
ATOM    117  HB2 TRP     7      -2.545  -5.030  -3.422  1.00  0.00           H  
ATOM    118  HB3 TRP     7      -2.517  -6.623  -2.954  1.00  0.00           H  
ATOM    119  CG  TRP     7      -3.272  -5.265  -1.371  1.00  0.00           C  
ATOM    120  CD1 TRP     7      -3.424  -3.963  -0.988  1.00  0.00           C  
ATOM    121  HD1 TRP     7      -3.034  -3.058  -1.431  1.00  0.00           H  
ATOM    122  NE1 TRP     7      -4.223  -3.970   0.131  1.00  0.00           N  
ATOM    123  HE1 TRP     7      -4.729  -3.160   0.460  1.00  0.00           H  
ATOM    124  CE2 TRP     7      -4.519  -5.207   0.612  1.00  0.00           C  
ATOM    125  CZ2 TRP     7      -5.235  -5.599   1.811  1.00  0.00           C  
ATOM    126  HZ2 TRP     7      -5.680  -4.883   2.485  1.00  0.00           H  
ATOM    127  CH2 TRP     7      -5.360  -6.979   2.034  1.00  0.00           C  
ATOM    128  HH2 TRP     7      -5.911  -7.358   2.882  1.00  0.00           H  
ATOM    129  CZ3 TRP     7      -4.741  -7.883   1.144  1.00  0.00           C  
ATOM    130  HZ3 TRP     7      -4.826  -8.926   1.410  1.00  0.00           H  
ATOM    131  CE3 TRP     7      -4.160  -7.492  -0.131  1.00  0.00           C  
ATOM    132  HE3 TRP     7      -3.712  -8.233  -0.776  1.00  0.00           H  
ATOM    133  CD2 TRP     7      -4.039  -6.093  -0.380  1.00  0.00           C  
ATOM    134  C   TRP     7       0.196  -5.565  -3.299  1.00  0.00           C  
ATOM    135  O   TRP     7       0.455  -4.458  -3.766  1.00  0.00           O  
ATOM    136  N   PHE     8       0.891  -6.668  -3.691  1.00  0.00           N  
ATOM    137  H   PHE     8       0.734  -7.524  -3.179  1.00  0.00           H  
ATOM    138  CA  PHE     8       1.722  -6.738  -4.852  1.00  0.00           C  
ATOM    139  HA  PHE     8       2.638  -6.162  -4.720  1.00  0.00           H  
ATOM    140  CB  PHE     8       2.253  -8.049  -5.046  1.00  0.00           C  
ATOM    141  HB2 PHE     8       2.853  -8.272  -4.165  1.00  0.00           H  
ATOM    142  HB3 PHE     8       1.437  -8.769  -5.100  1.00  0.00           H  
ATOM    143  CG  PHE     8       3.174  -8.145  -6.290  1.00  0.00           C  
ATOM    144  CD1 PHE     8       4.495  -7.791  -6.247  1.00  0.00           C  
ATOM    145  HD1 PHE     8       4.908  -7.574  -5.273  1.00  0.00           H  
ATOM    146  CE1 PHE     8       5.333  -8.043  -7.338  1.00  0.00           C  
ATOM    147  HE1 PHE     8       6.394  -7.895  -7.196  1.00  0.00           H  
ATOM    148  CZ  PHE     8       4.781  -8.393  -8.618  1.00  0.00           C  
ATOM    149  HZ  PHE     8       5.416  -8.569  -9.474  1.00  0.00           H  
ATOM    150  CE2 PHE     8       3.442  -8.711  -8.752  1.00  0.00           C  
ATOM    151  HE2 PHE     8       2.991  -9.145  -9.632  1.00  0.00           H  
ATOM    152  CD2 PHE     8       2.634  -8.651  -7.532  1.00  0.00           C  
ATOM    153  HD2 PHE     8       1.595  -8.918  -7.655  1.00  0.00           H  
ATOM    154  C   PHE     8       0.920  -6.248  -6.077  1.00  0.00           C  
ATOM    155  O   PHE     8      -0.067  -6.878  -6.492  1.00  0.00           O  
ATOM    156  N   TRP     9       1.383  -5.091  -6.653  1.00  0.00           N  
ATOM    157  H   TRP     9       1.999  -4.601  -6.021  1.00  0.00           H  
ATOM    158  CA  TRP     9       0.733  -4.329  -7.687  1.00  0.00           C  
ATOM    159  HA  TRP     9       0.054  -4.897  -8.323  1.00  0.00           H  
ATOM    160  CB  TRP     9       1.793  -3.838  -8.565  1.00  0.00           C  
ATOM    161  HB2 TRP     9       2.343  -4.689  -8.967  1.00  0.00           H  
ATOM    162  HB3 TRP     9       1.388  -3.225  -9.370  1.00  0.00           H  
ATOM    163  CG  TRP     9       2.872  -2.937  -7.941  1.00  0.00           C  
ATOM    164  CD1 TRP     9       2.788  -1.604  -7.878  1.00  0.00           C  
ATOM    165  HD1 TRP     9       1.981  -0.982  -8.233  1.00  0.00           H  
ATOM    166  NE1 TRP     9       3.770  -1.110  -7.057  1.00  0.00           N  
ATOM    167  HE1 TRP     9       3.885  -0.115  -6.926  1.00  0.00           H  
ATOM    168  CE2 TRP     9       4.662  -2.045  -6.685  1.00  0.00           C  
ATOM    169  CZ2 TRP     9       5.844  -2.023  -5.965  1.00  0.00           C  
ATOM    170  HZ2 TRP     9       6.123  -1.134  -5.419  1.00  0.00           H  
ATOM    171  CH2 TRP     9       6.589  -3.197  -5.804  1.00  0.00           C  
ATOM    172  HH2 TRP     9       7.470  -3.220  -5.180  1.00  0.00           H  
ATOM    173  CZ3 TRP     9       6.034  -4.369  -6.299  1.00  0.00           C  
ATOM    174  HZ3 TRP     9       6.699  -5.214  -6.197  1.00  0.00           H  
ATOM    175  CE3 TRP     9       4.899  -4.385  -7.101  1.00  0.00           C  
ATOM    176  HE3 TRP     9       4.644  -5.316  -7.584  1.00  0.00           H  
ATOM    177  CD2 TRP     9       4.177  -3.207  -7.301  1.00  0.00           C  
ATOM    178  C   TRP     9      -0.146  -3.119  -7.258  1.00  0.00           C  
ATOM    179  O   TRP     9      -0.850  -2.559  -8.108  1.00  0.00           O  
ATOM    180  N   LEU    10      -0.087  -2.744  -6.013  1.00  0.00           N  
ATOM    181  H   LEU    10       0.461  -3.320  -5.390  1.00  0.00           H  
ATOM    182  CA  LEU    10      -0.835  -1.647  -5.374  1.00  0.00           C  
ATOM    183  HA  LEU    10      -1.019  -0.835  -6.077  1.00  0.00           H  
ATOM    184  CB  LEU    10      -2.260  -2.099  -4.902  1.00  0.00           C  
ATOM    185  HB2 LEU    10      -2.759  -2.482  -5.792  1.00  0.00           H  
ATOM    186  HB3 LEU    10      -2.155  -2.713  -4.007  1.00  0.00           H  
ATOM    187  CG  LEU    10      -3.227  -1.031  -4.447  1.00  0.00           C  
ATOM    188  HG  LEU    10      -3.018  -0.620  -3.459  1.00  0.00           H  
ATOM    189  CD1 LEU    10      -3.319   0.258  -5.330  1.00  0.00           C  
ATOM    190 HD11 LEU    10      -4.015   0.868  -4.754  1.00  0.00           H  
ATOM    191 HD12 LEU    10      -2.428   0.824  -5.598  1.00  0.00           H  
ATOM    192 HD13 LEU    10      -3.787  -0.018  -6.275  1.00  0.00           H  
ATOM    193  CD2 LEU    10      -4.619  -1.607  -4.312  1.00  0.00           C  
ATOM    194 HD21 LEU    10      -4.613  -2.435  -3.602  1.00  0.00           H  
ATOM    195 HD22 LEU    10      -5.328  -0.877  -3.923  1.00  0.00           H  
ATOM    196 HD23 LEU    10      -5.029  -1.930  -5.269  1.00  0.00           H  
ATOM    197  C   LEU    10       0.001  -1.015  -4.147  1.00  0.00           C  
ATOM    198  O   LEU    10      -0.509  -0.917  -3.008  1.00  0.00           O  
ATOM    199  N   LEU    11       1.256  -0.631  -4.345  1.00  0.00           N  
ATOM    200  H   LEU    11       1.551  -0.372  -5.275  1.00  0.00           H  
ATOM    201  CA  LEU    11       2.177  -0.093  -3.340  1.00  0.00           C  
ATOM    202  HA  LEU    11       1.613   0.139  -2.436  1.00  0.00           H  
ATOM    203  CB  LEU    11       3.388  -1.033  -3.067  1.00  0.00           C  
ATOM    204  HB2 LEU    11       3.811  -1.345  -4.022  1.00  0.00           H  
ATOM    205  HB3 LEU    11       4.109  -0.382  -2.573  1.00  0.00           H  
ATOM    206  CG  LEU    11       3.042  -2.212  -2.177  1.00  0.00           C  
ATOM    207  HG  LEU    11       2.065  -2.499  -2.567  1.00  0.00           H  
ATOM    208  CD1 LEU    11       3.991  -3.404  -2.446  1.00  0.00           C  
ATOM    209 HD11 LEU    11       3.540  -4.287  -1.993  1.00  0.00           H  
ATOM    210 HD12 LEU    11       4.137  -3.662  -3.495  1.00  0.00           H  
ATOM    211 HD13 LEU    11       4.923  -3.209  -1.916  1.00  0.00           H  
ATOM    212  CD2 LEU    11       2.927  -1.934  -0.687  1.00  0.00           C  
ATOM    213 HD21 LEU    11       2.060  -1.285  -0.560  1.00  0.00           H  
ATOM    214 HD22 LEU    11       2.730  -2.846  -0.123  1.00  0.00           H  
ATOM    215 HD23 LEU    11       3.908  -1.559  -0.396  1.00  0.00           H  
ATOM    216  C   LEU    11       2.689   1.233  -3.892  1.00  0.00           C  
ATOM    217  O   LEU    11       2.936   1.356  -5.086  1.00  0.00           O  
ATOM    218  N   NHE    12       2.664   2.324  -3.081  1.00  0.00           N  
ATOM    219  HN1 NHE    12       2.462   2.202  -2.099  1.00  0.00           H  
ATOM    220  HN2 NHE    12       2.766   3.208  -3.559  1.00  0.00           H  
TER   
END   
