# Supplementary material for: In silico approaches for predicting the half-life of natural and modified peptides in blood
Source: PLoS One. 2018 Jun 1;13(6):e0196829. doi: 10.1371/journal.pone.0196829 (PMC5983457; doi:10.1371/journal.pone.0196829)
Supplement: S3 File — (ZIP) [file pone.0196829.s009.zip › 3may2018_261_pdb_files/2370.pdb]

ATOM      1  N   VAL     1       5.558  -4.314   4.709  1.00  0.00           N  
ATOM      2  H   VAL     1       5.807  -3.345   4.850  1.00  0.00           H  
ATOM      3  CA  VAL     1       5.750  -4.958   3.395  1.00  0.00           C  
ATOM      4  HA  VAL     1       5.395  -4.162   2.740  1.00  0.00           H  
ATOM      5  CB  VAL     1       7.156  -5.326   2.970  1.00  0.00           C  
ATOM      6  HB  VAL     1       7.147  -5.536   1.901  1.00  0.00           H  
ATOM      7  CG1 VAL     1       8.130  -4.155   3.165  1.00  0.00           C  
ATOM      8 HG11 VAL     1       9.137  -4.417   2.842  1.00  0.00           H  
ATOM      9 HG12 VAL     1       7.840  -3.239   2.650  1.00  0.00           H  
ATOM     10 HG13 VAL     1       8.122  -3.813   4.200  1.00  0.00           H  
ATOM     11  CG2 VAL     1       7.605  -6.579   3.637  1.00  0.00           C  
ATOM     12 HG21 VAL     1       7.893  -6.415   4.675  1.00  0.00           H  
ATOM     13 HG22 VAL     1       6.907  -7.405   3.500  1.00  0.00           H  
ATOM     14 HG23 VAL     1       8.487  -6.880   3.071  1.00  0.00           H  
ATOM     15  C   VAL     1       4.739  -6.120   3.099  1.00  0.00           C  
ATOM     16  O   VAL     1       4.839  -6.777   2.051  1.00  0.00           O  
ATOM     17  N   VAL     2       3.804  -6.262   4.083  1.00  0.00           N  
ATOM     18  H   VAL     2       4.022  -5.691   4.887  1.00  0.00           H  
ATOM     19  CA  VAL     2       2.762  -7.346   4.192  1.00  0.00           C  
ATOM     20  HA  VAL     2       3.125  -8.175   3.583  1.00  0.00           H  
ATOM     21  CB  VAL     2       2.715  -7.817   5.637  1.00  0.00           C  
ATOM     22  HB  VAL     2       2.347  -7.045   6.313  1.00  0.00           H  
ATOM     23  CG1 VAL     2       1.761  -9.008   5.774  1.00  0.00           C  
ATOM     24 HG11 VAL     2       1.589  -9.304   6.808  1.00  0.00           H  
ATOM     25 HG12 VAL     2       0.881  -8.644   5.242  1.00  0.00           H  
ATOM     26 HG13 VAL     2       2.092  -9.879   5.209  1.00  0.00           H  
ATOM     27  CG2 VAL     2       4.116  -8.171   6.030  1.00  0.00           C  
ATOM     28 HG21 VAL     2       4.504  -7.279   6.521  1.00  0.00           H  
ATOM     29 HG22 VAL     2       4.133  -8.873   6.863  1.00  0.00           H  
ATOM     30 HG23 VAL     2       4.647  -8.655   5.210  1.00  0.00           H  
ATOM     31  C   VAL     2       1.465  -6.734   3.713  1.00  0.00           C  
ATOM     32  O   VAL     2       0.501  -6.357   4.521  1.00  0.00           O  
ATOM     33  N   VAL     3       1.465  -6.390   2.414  1.00  0.00           N  
ATOM     34  H   VAL     3       2.230  -6.738   1.854  1.00  0.00           H  
ATOM     35  CA  VAL     3       0.475  -5.521   1.799  1.00  0.00           C  
ATOM     36  HA  VAL     3      -0.399  -5.518   2.451  1.00  0.00           H  
ATOM     37  CB  VAL     3       0.962  -4.043   1.718  1.00  0.00           C  
ATOM     38  HB  VAL     3       0.109  -3.552   1.250  1.00  0.00           H  
ATOM     39  CG1 VAL     3       1.024  -3.473   3.066  1.00  0.00           C  
ATOM     40 HG11 VAL     3       1.214  -2.411   2.915  1.00  0.00           H  
ATOM     41 HG12 VAL     3       0.082  -3.550   3.609  1.00  0.00           H  
ATOM     42 HG13 VAL     3       1.864  -3.859   3.644  1.00  0.00           H  
ATOM     43  CG2 VAL     3       2.294  -3.805   1.021  1.00  0.00           C  
ATOM     44 HG21 VAL     3       2.176  -3.880  -0.060  1.00  0.00           H  
ATOM     45 HG22 VAL     3       2.564  -2.754   1.133  1.00  0.00           H  
ATOM     46 HG23 VAL     3       3.099  -4.425   1.414  1.00  0.00           H  
ATOM     47  C   VAL     3       0.223  -5.996   0.372  1.00  0.00           C  
ATOM     48  O   VAL     3       1.210  -6.394  -0.252  1.00  0.00           O  
ATOM     49  N   PRO     4      -1.007  -6.096  -0.098  1.00  0.00           N  
ATOM     50  CD  PRO     4      -2.287  -5.796   0.593  1.00  0.00           C  
ATOM     51  HD2 PRO     4      -2.237  -4.778   0.979  1.00  0.00           H  
ATOM     52  HD3 PRO     4      -2.623  -6.591   1.257  1.00  0.00           H  
ATOM     53  CG  PRO     4      -3.357  -5.754  -0.450  1.00  0.00           C  
ATOM     54  HG2 PRO     4      -3.551  -4.722  -0.742  1.00  0.00           H  
ATOM     55  HG3 PRO     4      -4.220  -6.271  -0.030  1.00  0.00           H  
ATOM     56  CB  PRO     4      -2.817  -6.554  -1.650  1.00  0.00           C  
ATOM     57  HB2 PRO     4      -3.231  -6.112  -2.556  1.00  0.00           H  
ATOM     58  HB3 PRO     4      -3.050  -7.613  -1.543  1.00  0.00           H  
ATOM     59  CA  PRO     4      -1.269  -6.403  -1.529  1.00  0.00           C  
ATOM     60  HA  PRO     4      -0.891  -7.409  -1.710  1.00  0.00           H  
ATOM     61  C   PRO     4      -0.620  -5.385  -2.470  1.00  0.00           C  
ATOM     62  O   PRO     4      -0.356  -4.282  -1.982  1.00  0.00           O  
ATOM     63  N   PRO     5      -0.330  -5.692  -3.730  1.00  0.00           N  
ATOM     64  CD  PRO     5      -0.275  -6.988  -4.285  1.00  0.00           C  
ATOM     65  HD2 PRO     5      -1.123  -7.547  -3.890  1.00  0.00           H  
ATOM     66  HD3 PRO     5       0.616  -7.469  -3.882  1.00  0.00           H  
ATOM     67  CG  PRO     5      -0.225  -6.802  -5.760  1.00  0.00           C  
ATOM     68  HG2 PRO     5       0.287  -7.641  -6.230  1.00  0.00           H  
ATOM     69  HG3 PRO     5      -1.220  -6.607  -6.161  1.00  0.00           H  
ATOM     70  CB  PRO     5       0.583  -5.503  -5.886  1.00  0.00           C  
ATOM     71  HB2 PRO     5       0.189  -4.933  -6.727  1.00  0.00           H  
ATOM     72  HB3 PRO     5       1.668  -5.540  -5.796  1.00  0.00           H  
ATOM     73  CA  PRO     5       0.136  -4.644  -4.679  1.00  0.00           C  
ATOM     74  HA  PRO     5       0.950  -4.063  -4.245  1.00  0.00           H  
ATOM     75  C   PRO     5      -1.006  -3.644  -5.016  1.00  0.00           C  
ATOM     76  O   PRO     5      -2.202  -3.949  -5.005  1.00  0.00           O  
TER   
END   
