# Supplementary material for: In silico approaches for predicting the half-life of natural and modified peptides in blood
Source: PLoS One. 2018 Jun 1;13(6):e0196829. doi: 10.1371/journal.pone.0196829 (PMC5983457; doi:10.1371/journal.pone.0196829)
Supplement: S3 File — (ZIP) [file pone.0196829.s009.zip › 3may2018_261_pdb_files/2374.pdb]

ATOM      1  N   ASP     1       5.615 -17.641  -1.294  1.00  0.00           N  
ATOM      2  H   ASP     1       6.339 -16.945  -1.191  1.00  0.00           H  
ATOM      3  CA  ASP     1       4.302 -17.187  -0.720  1.00  0.00           C  
ATOM      4  HA  ASP     1       3.627 -18.043  -0.741  1.00  0.00           H  
ATOM      5  CB  ASP     1       4.562 -16.710   0.684  1.00  0.00           C  
ATOM      6  HB2 ASP     1       5.134 -17.423   1.277  1.00  0.00           H  
ATOM      7  HB3 ASP     1       5.157 -15.796   0.691  1.00  0.00           H  
ATOM      8  CG  ASP     1       3.249 -16.307   1.380  1.00  0.00           C  
ATOM      9  OD1 ASP     1       2.756 -17.116   2.172  1.00  0.00           O  
ATOM     10  OD2 ASP     1       2.798 -15.105   1.121  1.00  0.00           O  
ATOM     11  C   ASP     1       3.770 -15.987  -1.634  1.00  0.00           C  
ATOM     12  O   ASP     1       4.563 -15.155  -2.023  1.00  0.00           O  
ATOM     13  N   PRO     2       2.446 -15.886  -1.826  1.00  0.00           N  
ATOM     14  CD  PRO     2       1.407 -16.784  -1.356  1.00  0.00           C  
ATOM     15  HD2 PRO     2       1.556 -17.246  -0.381  1.00  0.00           H  
ATOM     16  HD3 PRO     2       1.304 -17.500  -2.171  1.00  0.00           H  
ATOM     17  CG  PRO     2       0.166 -15.894  -1.317  1.00  0.00           C  
ATOM     18  HG2 PRO     2       0.131 -15.275  -0.420  1.00  0.00           H  
ATOM     19  HG3 PRO     2      -0.696 -16.544  -1.465  1.00  0.00           H  
ATOM     20  CB  PRO     2       0.351 -15.110  -2.596  1.00  0.00           C  
ATOM     21  HB2 PRO     2      -0.280 -14.223  -2.656  1.00  0.00           H  
ATOM     22  HB3 PRO     2       0.186 -15.827  -3.401  1.00  0.00           H  
ATOM     23  CA  PRO     2       1.850 -14.812  -2.566  1.00  0.00           C  
ATOM     24  HA  PRO     2       2.107 -14.937  -3.618  1.00  0.00           H  
ATOM     25  C   PRO     2       2.135 -13.423  -2.113  1.00  0.00           C  
ATOM     26  O   PRO     2       2.191 -12.498  -2.913  1.00  0.00           O  
ATOM     27  N   LEU     3       2.151 -13.263  -0.758  1.00  0.00           N  
ATOM     28  H   LEU     3       2.142 -14.015  -0.084  1.00  0.00           H  
ATOM     29  CA  LEU     3       1.862 -11.930  -0.209  1.00  0.00           C  
ATOM     30  HA  LEU     3       2.031 -11.177  -0.978  1.00  0.00           H  
ATOM     31  CB  LEU     3       0.271 -11.764  -0.085  1.00  0.00           C  
ATOM     32  HB2 LEU     3      -0.185 -12.132  -1.005  1.00  0.00           H  
ATOM     33  HB3 LEU     3      -0.183 -12.413   0.663  1.00  0.00           H  
ATOM     34  CG  LEU     3      -0.282 -10.303   0.101  1.00  0.00           C  
ATOM     35  HG  LEU     3       0.408  -9.843   0.808  1.00  0.00           H  
ATOM     36  CD1 LEU     3      -0.363  -9.334  -1.137  1.00  0.00           C  
ATOM     37 HD11 LEU     3      -0.741  -8.332  -0.933  1.00  0.00           H  
ATOM     38 HD12 LEU     3       0.643  -9.264  -1.551  1.00  0.00           H  
ATOM     39 HD13 LEU     3      -0.962  -9.848  -1.889  1.00  0.00           H  
ATOM     40  CD2 LEU     3      -1.718 -10.329   0.623  1.00  0.00           C  
ATOM     41 HD21 LEU     3      -1.758 -10.635   1.668  1.00  0.00           H  
ATOM     42 HD22 LEU     3      -2.237  -9.371   0.577  1.00  0.00           H  
ATOM     43 HD23 LEU     3      -2.215 -11.191   0.179  1.00  0.00           H  
ATOM     44  C   LEU     3       2.665 -11.641   1.063  1.00  0.00           C  
ATOM     45  O   LEU     3       2.117 -11.343   2.105  1.00  0.00           O  
ATOM     46  N   PRO     4       4.036 -11.887   1.046  1.00  0.00           N  
ATOM     47  CD  PRO     4       4.851 -12.548   0.034  1.00  0.00           C  
ATOM     48  HD2 PRO     4       4.744 -12.056  -0.932  1.00  0.00           H  
ATOM     49  HD3 PRO     4       4.451 -13.561  -0.005  1.00  0.00           H  
ATOM     50  CG  PRO     4       6.305 -12.542   0.531  1.00  0.00           C  
ATOM     51  HG2 PRO     4       6.859 -11.710   0.096  1.00  0.00           H  
ATOM     52  HG3 PRO     4       6.795 -13.482   0.279  1.00  0.00           H  
ATOM     53  CB  PRO     4       6.161 -12.368   2.044  1.00  0.00           C  
ATOM     54  HB2 PRO     4       6.997 -11.818   2.476  1.00  0.00           H  
ATOM     55  HB3 PRO     4       5.998 -13.330   2.530  1.00  0.00           H  
ATOM     56  CA  PRO     4       4.845 -11.566   2.146  1.00  0.00           C  
ATOM     57  HA  PRO     4       4.339 -11.831   3.074  1.00  0.00           H  
ATOM     58  C   PRO     4       5.147 -10.023   2.078  1.00  0.00           C  
ATOM     59  O   PRO     4       5.713  -9.523   3.043  1.00  0.00           O  
ATOM     60  N   GLU     5       5.024  -9.333   0.955  1.00  0.00           N  
ATOM     61  H   GLU     5       4.611  -9.736   0.125  1.00  0.00           H  
ATOM     62  CA  GLU     5       5.238  -7.815   0.746  1.00  0.00           C  
ATOM     63  HA  GLU     5       5.038  -7.236   1.648  1.00  0.00           H  
ATOM     64  CB  GLU     5       6.665  -7.565   0.199  1.00  0.00           C  
ATOM     65  HB2 GLU     5       7.237  -8.483   0.337  1.00  0.00           H  
ATOM     66  HB3 GLU     5       6.611  -7.261  -0.846  1.00  0.00           H  
ATOM     67  CG  GLU     5       7.318  -6.368   1.028  1.00  0.00           C  
ATOM     68  HG2 GLU     5       7.393  -6.480   2.110  1.00  0.00           H  
ATOM     69  HG3 GLU     5       8.366  -6.229   0.764  1.00  0.00           H  
ATOM     70  CD  GLU     5       6.609  -5.007   0.818  1.00  0.00           C  
ATOM     71  OE1 GLU     5       6.991  -4.324  -0.153  1.00  0.00           O  
ATOM     72  OE2 GLU     5       5.642  -4.766   1.509  1.00  0.00           O  
ATOM     73  C   GLU     5       4.127  -7.259  -0.139  1.00  0.00           C  
ATOM     74  O   GLU     5       3.758  -8.006  -1.005  1.00  0.00           O  
ATOM     75  N   PHE     6       3.639  -6.021   0.078  1.00  0.00           N  
ATOM     76  H   PHE     6       4.182  -5.469   0.726  1.00  0.00           H  
ATOM     77  CA  PHE     6       2.601  -5.266  -0.723  1.00  0.00           C  
ATOM     78  HA  PHE     6       2.914  -5.327  -1.765  1.00  0.00           H  
ATOM     79  CB  PHE     6       1.171  -5.857  -0.544  1.00  0.00           C  
ATOM     80  HB2 PHE     6       0.429  -5.240  -1.051  1.00  0.00           H  
ATOM     81  HB3 PHE     6       1.119  -6.843  -1.006  1.00  0.00           H  
ATOM     82  CG  PHE     6       0.682  -6.058   0.857  1.00  0.00           C  
ATOM     83  CD1 PHE     6       1.019  -7.150   1.595  1.00  0.00           C  
ATOM     84  HD1 PHE     6       1.753  -7.821   1.174  1.00  0.00           H  
ATOM     85  CE1 PHE     6       0.647  -7.334   2.871  1.00  0.00           C  
ATOM     86  HE1 PHE     6       0.989  -8.210   3.400  1.00  0.00           H  
ATOM     87  CZ  PHE     6      -0.262  -6.454   3.470  1.00  0.00           C  
ATOM     88  HZ  PHE     6      -0.525  -6.584   4.509  1.00  0.00           H  
ATOM     89  CE2 PHE     6      -0.656  -5.280   2.796  1.00  0.00           C  
ATOM     90  HE2 PHE     6      -1.192  -4.512   3.334  1.00  0.00           H  
ATOM     91  CD2 PHE     6      -0.143  -5.064   1.491  1.00  0.00           C  
ATOM     92  HD2 PHE     6      -0.376  -4.107   1.048  1.00  0.00           H  
ATOM     93  C   PHE     6       2.561  -3.789  -0.400  1.00  0.00           C  
ATOM     94  O   PHE     6       1.682  -3.065  -0.849  1.00  0.00           O  
ATOM     95  N   NHE     7       3.566  -3.223   0.239  1.00  0.00           N  
ATOM     96  HN1 NHE     7       4.359  -3.790   0.504  1.00  0.00           H  
ATOM     97  HN2 NHE     7       3.500  -2.285   0.607  1.00  0.00           H  
TER   
END   
