# Supplementary material for: In silico approaches for predicting the half-life of natural and modified peptides in blood
Source: PLoS One. 2018 Jun 1;13(6):e0196829. doi: 10.1371/journal.pone.0196829 (PMC5983457; doi:10.1371/journal.pone.0196829)
Supplement: S3 File — (ZIP) [file pone.0196829.s009.zip › 3may2018_261_pdb_files/2387.pdb]

ATOM      1  N   HIE     1      -1.347 -13.226   6.687  1.00  0.00           N  
ATOM      2  H   HIE     1      -0.729 -12.519   6.313  1.00  0.00           H  
ATOM      3  CA  HIE     1      -0.754 -14.607   6.564  1.00  0.00           C  
ATOM      4  HA  HIE     1      -1.212 -15.080   5.695  1.00  0.00           H  
ATOM      5  CB  HIE     1       0.744 -14.582   6.419  1.00  0.00           C  
ATOM      6  HB2 HIE     1       1.114 -15.597   6.270  1.00  0.00           H  
ATOM      7  HB3 HIE     1       1.161 -13.998   5.598  1.00  0.00           H  
ATOM      8  CG  HIE     1       1.409 -14.199   7.678  1.00  0.00           C  
ATOM      9  ND1 HIE     1       1.735 -15.095   8.754  1.00  0.00           N  
ATOM     10  CE1 HIE     1       2.406 -14.400   9.632  1.00  0.00           C  
ATOM     11  HE1 HIE     1       2.675 -14.734  10.624  1.00  0.00           H  
ATOM     12  NE2 HIE     1       2.544 -13.130   9.241  1.00  0.00           N  
ATOM     13  HE2 HIE     1       2.816 -12.352   9.824  1.00  0.00           H  
ATOM     14  CD2 HIE     1       2.013 -13.003   7.998  1.00  0.00           C  
ATOM     15  HD2 HIE     1       1.926 -12.104   7.406  1.00  0.00           H  
ATOM     16  C   HIE     1      -1.221 -15.624   7.672  1.00  0.00           C  
ATOM     17  O   HIE     1      -0.961 -16.807   7.488  1.00  0.00           O  
ATOM     18  N   SER     2      -1.915 -15.203   8.672  1.00  0.00           N  
ATOM     19  H   SER     2      -1.840 -14.197   8.636  1.00  0.00           H  
ATOM     20  CA  SER     2      -2.461 -15.830   9.767  1.00  0.00           C  
ATOM     21  HA  SER     2      -3.114 -16.658   9.490  1.00  0.00           H  
ATOM     22  CB  SER     2      -1.353 -16.439  10.633  1.00  0.00           C  
ATOM     23  HB2 SER     2      -0.491 -15.791  10.791  1.00  0.00           H  
ATOM     24  HB3 SER     2      -1.815 -16.485  11.620  1.00  0.00           H  
ATOM     25  OG  SER     2      -0.893 -17.713  10.227  1.00  0.00           O  
ATOM     26  HG  SER     2      -0.700 -17.715   9.287  1.00  0.00           H  
ATOM     27  C   SER     2      -3.378 -14.848  10.527  1.00  0.00           C  
ATOM     28  O   SER     2      -3.816 -15.075  11.615  1.00  0.00           O  
ATOM     29  N   ASP     3      -3.679 -13.683   9.929  1.00  0.00           N  
ATOM     30  H   ASP     3      -3.340 -13.415   9.016  1.00  0.00           H  
ATOM     31  CA  ASP     3      -4.507 -12.540  10.293  1.00  0.00           C  
ATOM     32  HA  ASP     3      -4.132 -12.127  11.229  1.00  0.00           H  
ATOM     33  CB  ASP     3      -4.473 -11.458   9.249  1.00  0.00           C  
ATOM     34  HB2 ASP     3      -4.658 -10.449   9.616  1.00  0.00           H  
ATOM     35  HB3 ASP     3      -3.463 -11.400   8.844  1.00  0.00           H  
ATOM     36  CG  ASP     3      -5.489 -11.702   8.088  1.00  0.00           C  
ATOM     37  OD1 ASP     3      -6.654 -11.238   8.306  1.00  0.00           O  
ATOM     38  OD2 ASP     3      -5.233 -12.311   7.041  1.00  0.00           O  
ATOM     39  C   ASP     3      -6.007 -12.991  10.560  1.00  0.00           C  
ATOM     40  O   ASP     3      -6.347 -14.173  10.314  1.00  0.00           O  
ATOM     41  N   ALA     4      -6.835 -12.163  11.173  1.00  0.00           N  
ATOM     42  H   ALA     4      -6.431 -11.309  11.528  1.00  0.00           H  
ATOM     43  CA  ALA     4      -8.209 -12.489  11.597  1.00  0.00           C  
ATOM     44  HA  ALA     4      -8.259 -13.512  11.968  1.00  0.00           H  
ATOM     45  CB  ALA     4      -8.511 -11.704  12.903  1.00  0.00           C  
ATOM     46  HB1 ALA     4      -9.481 -12.101  13.202  1.00  0.00           H  
ATOM     47  HB2 ALA     4      -7.749 -11.909  13.655  1.00  0.00           H  
ATOM     48  HB3 ALA     4      -8.659 -10.636  12.745  1.00  0.00           H  
ATOM     49  C   ALA     4      -9.291 -12.337  10.483  1.00  0.00           C  
ATOM     50  O   ALA     4     -10.414 -12.829  10.733  1.00  0.00           O  
ATOM     51  N   VAL     5      -9.040 -11.758   9.334  1.00  0.00           N  
ATOM     52  H   VAL     5      -8.072 -11.507   9.191  1.00  0.00           H  
ATOM     53  CA  VAL     5      -9.998 -11.364   8.344  1.00  0.00           C  
ATOM     54  HA  VAL     5     -10.954 -11.689   8.755  1.00  0.00           H  
ATOM     55  CB  VAL     5     -10.185  -9.858   8.384  1.00  0.00           C  
ATOM     56  HB  VAL     5      -9.217  -9.447   8.098  1.00  0.00           H  
ATOM     57  CG1 VAL     5     -11.239  -9.246   7.487  1.00  0.00           C  
ATOM     58 HG11 VAL     5     -11.269  -8.160   7.584  1.00  0.00           H  
ATOM     59 HG12 VAL     5     -11.089  -9.430   6.423  1.00  0.00           H  
ATOM     60 HG13 VAL     5     -12.255  -9.538   7.753  1.00  0.00           H  
ATOM     61  CG2 VAL     5     -10.473  -9.156   9.701  1.00  0.00           C  
ATOM     62 HG21 VAL     5     -11.365  -9.628  10.112  1.00  0.00           H  
ATOM     63 HG22 VAL     5      -9.697  -9.433  10.414  1.00  0.00           H  
ATOM     64 HG23 VAL     5     -10.609  -8.079   9.612  1.00  0.00           H  
ATOM     65  C   VAL     5      -9.907 -11.914   6.976  1.00  0.00           C  
ATOM     66  O   VAL     5     -10.910 -12.324   6.456  1.00  0.00           O  
ATOM     67  N   PHE     6      -8.705 -12.047   6.443  1.00  0.00           N  
ATOM     68  H   PHE     6      -7.938 -11.674   6.984  1.00  0.00           H  
ATOM     69  CA  PHE     6      -8.410 -12.506   5.049  1.00  0.00           C  
ATOM     70  HA  PHE     6      -9.373 -12.550   4.540  1.00  0.00           H  
ATOM     71  CB  PHE     6      -7.574 -11.397   4.355  1.00  0.00           C  
ATOM     72  HB2 PHE     6      -6.655 -11.283   4.929  1.00  0.00           H  
ATOM     73  HB3 PHE     6      -7.372 -11.925   3.423  1.00  0.00           H  
ATOM     74  CG  PHE     6      -8.394 -10.122   4.227  1.00  0.00           C  
ATOM     75  CD1 PHE     6      -9.568  -9.981   3.372  1.00  0.00           C  
ATOM     76  HD1 PHE     6      -9.773 -10.864   2.784  1.00  0.00           H  
ATOM     77  CE1 PHE     6     -10.304  -8.750   3.346  1.00  0.00           C  
ATOM     78  HE1 PHE     6     -11.157  -8.638   2.693  1.00  0.00           H  
ATOM     79  CZ  PHE     6      -9.979  -7.698   4.130  1.00  0.00           C  
ATOM     80  HZ  PHE     6     -10.545  -6.779   4.092  1.00  0.00           H  
ATOM     81  CE2 PHE     6      -8.852  -7.892   5.001  1.00  0.00           C  
ATOM     82  HE2 PHE     6      -8.517  -7.043   5.578  1.00  0.00           H  
ATOM     83  CD2 PHE     6      -8.026  -9.012   5.048  1.00  0.00           C  
ATOM     84  HD2 PHE     6      -7.246  -9.072   5.792  1.00  0.00           H  
ATOM     85  C   PHE     6      -7.805 -13.941   5.018  1.00  0.00           C  
ATOM     86  O   PHE     6      -8.517 -14.840   4.548  1.00  0.00           O  
ATOM     87  N   THR     7      -6.544 -14.144   5.380  1.00  0.00           N  
ATOM     88  H   THR     7      -6.077 -13.393   5.869  1.00  0.00           H  
ATOM     89  CA  THR     7      -5.763 -15.341   4.912  1.00  0.00           C  
ATOM     90  HA  THR     7      -5.928 -15.382   3.835  1.00  0.00           H  
ATOM     91  CB  THR     7      -4.254 -15.257   5.315  1.00  0.00           C  
ATOM     92  HB  THR     7      -3.635 -16.135   5.129  1.00  0.00           H  
ATOM     93  CG2 THR     7      -3.590 -14.062   4.542  1.00  0.00           C  
ATOM     94 HG21 THR     7      -3.637 -13.189   5.192  1.00  0.00           H  
ATOM     95 HG22 THR     7      -2.550 -14.282   4.303  1.00  0.00           H  
ATOM     96 HG23 THR     7      -4.091 -13.866   3.594  1.00  0.00           H  
ATOM     97  OG1 THR     7      -4.339 -14.950   6.693  1.00  0.00           O  
ATOM     98  HG1 THR     7      -4.547 -14.014   6.723  1.00  0.00           H  
ATOM     99  C   THR     7      -6.259 -16.699   5.527  1.00  0.00           C  
ATOM    100  O   THR     7      -6.839 -16.756   6.625  1.00  0.00           O  
ATOM    101  N   ASP     8      -5.827 -17.741   4.831  1.00  0.00           N  
ATOM    102  H   ASP     8      -5.329 -17.461   3.998  1.00  0.00           H  
ATOM    103  CA  ASP     8      -5.624 -19.095   5.283  1.00  0.00           C  
ATOM    104  HA  ASP     8      -6.102 -19.206   6.256  1.00  0.00           H  
ATOM    105  CB  ASP     8      -6.143 -20.066   4.247  1.00  0.00           C  
ATOM    106  HB2 ASP     8      -6.898 -19.644   3.583  1.00  0.00           H  
ATOM    107  HB3 ASP     8      -5.371 -20.230   3.496  1.00  0.00           H  
ATOM    108  CG  ASP     8      -6.682 -21.386   4.869  1.00  0.00           C  
ATOM    109  OD1 ASP     8      -6.379 -21.648   6.041  1.00  0.00           O  
ATOM    110  OD2 ASP     8      -7.451 -22.178   4.229  1.00  0.00           O  
ATOM    111  C   ASP     8      -4.111 -19.335   5.526  1.00  0.00           C  
ATOM    112  O   ASP     8      -3.262 -18.435   5.463  1.00  0.00           O  
ATOM    113  N   ASN     9      -3.788 -20.564   5.957  1.00  0.00           N  
ATOM    114  H   ASN     9      -4.522 -21.256   6.010  1.00  0.00           H  
ATOM    115  CA  ASN     9      -2.414 -21.034   6.228  1.00  0.00           C  
ATOM    116  HA  ASN     9      -1.813 -20.572   5.445  1.00  0.00           H  
ATOM    117  CB  ASN     9      -2.032 -20.493   7.604  1.00  0.00           C  
ATOM    118  HB2 ASN     9      -2.383 -19.467   7.717  1.00  0.00           H  
ATOM    119  HB3 ASN     9      -2.379 -21.132   8.415  1.00  0.00           H  
ATOM    120  CG  ASN     9      -0.495 -20.472   7.749  1.00  0.00           C  
ATOM    121  OD1 ASN     9       0.127 -21.482   7.975  1.00  0.00           O  
ATOM    122  ND2 ASN     9       0.093 -19.315   7.549  1.00  0.00           N  
ATOM    123 HD21 ASN     9       1.102 -19.308   7.596  1.00  0.00           H  
ATOM    124 HD22 ASN     9      -0.362 -18.439   7.334  1.00  0.00           H  
ATOM    125  C   ASN     9      -2.164 -22.529   6.095  1.00  0.00           C  
ATOM    126  O   ASN     9      -2.928 -23.336   6.509  1.00  0.00           O  
ATOM    127  N   TYR    10      -0.943 -22.985   5.670  1.00  0.00           N  
ATOM    128  H   TYR    10      -0.168 -22.386   5.422  1.00  0.00           H  
ATOM    129  CA  TYR    10      -0.575 -24.397   5.688  1.00  0.00           C  
ATOM    130  HA  TYR    10      -1.103 -24.954   4.914  1.00  0.00           H  
ATOM    131  CB  TYR    10       0.907 -24.590   5.297  1.00  0.00           C  
ATOM    132  HB2 TYR    10       1.098 -23.800   4.570  1.00  0.00           H  
ATOM    133  HB3 TYR    10       1.527 -24.427   6.178  1.00  0.00           H  
ATOM    134  CG  TYR    10       1.289 -26.010   4.860  1.00  0.00           C  
ATOM    135  CD1 TYR    10       2.058 -26.932   5.619  1.00  0.00           C  
ATOM    136  HD1 TYR    10       2.582 -26.643   6.518  1.00  0.00           H  
ATOM    137  CE1 TYR    10       2.384 -28.260   5.115  1.00  0.00           C  
ATOM    138  HE1 TYR    10       3.041 -28.908   5.676  1.00  0.00           H  
ATOM    139  CZ  TYR    10       1.795 -28.606   3.904  1.00  0.00           C  
ATOM    140  OH  TYR    10       1.932 -29.855   3.485  1.00  0.00           O  
ATOM    141  HH  TYR    10       2.435 -30.304   4.169  1.00  0.00           H  
ATOM    142  CE2 TYR    10       1.004 -27.737   3.176  1.00  0.00           C  
ATOM    143  HE2 TYR    10       0.652 -28.109   2.225  1.00  0.00           H  
ATOM    144  CD2 TYR    10       0.723 -26.494   3.651  1.00  0.00           C  
ATOM    145  HD2 TYR    10      -0.079 -25.966   3.157  1.00  0.00           H  
ATOM    146  C   TYR    10      -0.753 -25.023   7.103  1.00  0.00           C  
ATOM    147  O   TYR    10      -1.211 -26.162   7.198  1.00  0.00           O  
ATOM    148  N   THR    11      -0.609 -24.277   8.185  1.00  0.00           N  
ATOM    149  H   THR    11      -0.108 -23.405   8.090  1.00  0.00           H  
ATOM    150  CA  THR    11      -0.827 -24.628   9.596  1.00  0.00           C  
ATOM    151  HA  THR    11      -0.326 -25.583   9.757  1.00  0.00           H  
ATOM    152  CB  THR    11      -0.192 -23.529  10.504  1.00  0.00           C  
ATOM    153  HB  THR    11      -0.760 -22.599  10.532  1.00  0.00           H  
ATOM    154  CG2 THR    11      -0.237 -24.184  11.893  1.00  0.00           C  
ATOM    155 HG21 THR    11       0.450 -25.023  12.002  1.00  0.00           H  
ATOM    156 HG22 THR    11       0.225 -23.421  12.519  1.00  0.00           H  
ATOM    157 HG23 THR    11      -1.259 -24.414  12.196  1.00  0.00           H  
ATOM    158  OG1 THR    11       1.103 -23.376  10.113  1.00  0.00           O  
ATOM    159  HG1 THR    11       1.233 -22.473   9.813  1.00  0.00           H  
ATOM    160  C   THR    11      -2.250 -24.843   9.847  1.00  0.00           C  
ATOM    161  O   THR    11      -2.943 -23.874  10.188  1.00  0.00           O  
ATOM    162  N   ARG    12      -2.731 -26.091   9.671  1.00  0.00           N  
ATOM    163  H   ARG    12      -2.015 -26.682   9.274  1.00  0.00           H  
ATOM    164  CA  ARG    12      -4.142 -26.334   9.412  1.00  0.00           C  
ATOM    165  HA  ARG    12      -4.494 -25.560   8.730  1.00  0.00           H  
ATOM    166  CB  ARG    12      -4.217 -27.719   8.723  1.00  0.00           C  
ATOM    167  HB2 ARG    12      -3.250 -28.186   8.537  1.00  0.00           H  
ATOM    168  HB3 ARG    12      -4.713 -28.438   9.375  1.00  0.00           H  
ATOM    169  CG  ARG    12      -4.889 -27.569   7.356  1.00  0.00           C  
ATOM    170  HG2 ARG    12      -5.061 -28.571   6.962  1.00  0.00           H  
ATOM    171  HG3 ARG    12      -5.855 -27.117   7.578  1.00  0.00           H  
ATOM    172  CD  ARG    12      -4.129 -26.729   6.361  1.00  0.00           C  
ATOM    173  HD2 ARG    12      -3.775 -25.829   6.865  1.00  0.00           H  
ATOM    174  HD3 ARG    12      -3.291 -27.333   6.014  1.00  0.00           H  
ATOM    175  NE  ARG    12      -4.847 -26.337   5.149  1.00  0.00           N  
ATOM    176  HE  ARG    12      -4.579 -26.910   4.361  1.00  0.00           H  
ATOM    177  CZ  ARG    12      -5.696 -25.301   5.026  1.00  0.00           C  
ATOM    178  NH1 ARG    12      -6.048 -24.576   6.080  1.00  0.00           N  
ATOM    179 HH11 ARG    12      -5.826 -24.732   7.053  1.00  0.00           H  
ATOM    180 HH12 ARG    12      -6.569 -23.738   5.864  1.00  0.00           H  
ATOM    181  NH2 ARG    12      -6.271 -24.936   3.885  1.00  0.00           N  
ATOM    182 HH21 ARG    12      -5.818 -25.323   3.069  1.00  0.00           H  
ATOM    183 HH22 ARG    12      -6.727 -24.035   3.839  1.00  0.00           H  
ATOM    184  C   ARG    12      -5.062 -26.304  10.635  1.00  0.00           C  
ATOM    185  O   ARG    12      -6.202 -26.766  10.604  1.00  0.00           O  
ATOM    186  N   LEU    13      -4.586 -25.774  11.769  1.00  0.00           N  
ATOM    187  H   LEU    13      -3.592 -25.604  11.821  1.00  0.00           H  
ATOM    188  CA  LEU    13      -5.399 -25.170  12.805  1.00  0.00           C  
ATOM    189  HA  LEU    13      -5.994 -25.995  13.194  1.00  0.00           H  
ATOM    190  CB  LEU    13      -4.466 -24.524  13.833  1.00  0.00           C  
ATOM    191  HB2 LEU    13      -3.796 -25.282  14.240  1.00  0.00           H  
ATOM    192  HB3 LEU    13      -3.739 -23.918  13.292  1.00  0.00           H  
ATOM    193  CG  LEU    13      -4.994 -23.588  14.903  1.00  0.00           C  
ATOM    194  HG  LEU    13      -5.196 -22.682  14.332  1.00  0.00           H  
ATOM    195  CD1 LEU    13      -6.200 -24.236  15.687  1.00  0.00           C  
ATOM    196 HD11 LEU    13      -6.875 -24.690  14.962  1.00  0.00           H  
ATOM    197 HD12 LEU    13      -5.858 -25.031  16.349  1.00  0.00           H  
ATOM    198 HD13 LEU    13      -6.779 -23.486  16.226  1.00  0.00           H  
ATOM    199  CD2 LEU    13      -3.833 -23.143  15.836  1.00  0.00           C  
ATOM    200 HD21 LEU    13      -4.185 -22.472  16.620  1.00  0.00           H  
ATOM    201 HD22 LEU    13      -3.440 -23.959  16.443  1.00  0.00           H  
ATOM    202 HD23 LEU    13      -3.068 -22.638  15.245  1.00  0.00           H  
ATOM    203  C   LEU    13      -6.411 -24.190  12.186  1.00  0.00           C  
ATOM    204  O   LEU    13      -7.565 -24.287  12.559  1.00  0.00           O  
ATOM    205  N   ARG    14      -5.896 -23.420  11.247  1.00  0.00           N  
ATOM    206  H   ARG    14      -4.919 -23.618  11.081  1.00  0.00           H  
ATOM    207  CA  ARG    14      -6.631 -22.335  10.616  1.00  0.00           C  
ATOM    208  HA  ARG    14      -7.371 -21.895  11.285  1.00  0.00           H  
ATOM    209  CB  ARG    14      -5.723 -21.199  10.240  1.00  0.00           C  
ATOM    210  HB2 ARG    14      -5.001 -21.626   9.545  1.00  0.00           H  
ATOM    211  HB3 ARG    14      -6.347 -20.358   9.938  1.00  0.00           H  
ATOM    212  CG  ARG    14      -4.992 -20.615  11.430  1.00  0.00           C  
ATOM    213  HG2 ARG    14      -5.710 -20.352  12.207  1.00  0.00           H  
ATOM    214  HG3 ARG    14      -4.291 -21.380  11.763  1.00  0.00           H  
ATOM    215  CD  ARG    14      -4.153 -19.383  11.270  1.00  0.00           C  
ATOM    216  HD2 ARG    14      -3.505 -19.148  12.114  1.00  0.00           H  
ATOM    217  HD3 ARG    14      -3.403 -19.642  10.522  1.00  0.00           H  
ATOM    218  NE  ARG    14      -4.973 -18.193  10.887  1.00  0.00           N  
ATOM    219  HE  ARG    14      -5.145 -17.539  11.637  1.00  0.00           H  
ATOM    220  CZ  ARG    14      -5.368 -17.849   9.693  1.00  0.00           C  
ATOM    221  NH1 ARG    14      -5.222 -18.611   8.579  1.00  0.00           N  
ATOM    222 HH11 ARG    14      -5.020 -19.596   8.676  1.00  0.00           H  
ATOM    223 HH12 ARG    14      -5.364 -18.192   7.671  1.00  0.00           H  
ATOM    224  NH2 ARG    14      -5.881 -16.689   9.466  1.00  0.00           N  
ATOM    225 HH21 ARG    14      -5.788 -15.981  10.180  1.00  0.00           H  
ATOM    226 HH22 ARG    14      -6.146 -16.482   8.514  1.00  0.00           H  
ATOM    227  C   ARG    14      -7.451 -22.711   9.413  1.00  0.00           C  
ATOM    228  O   ARG    14      -7.302 -23.778   8.815  1.00  0.00           O  
ATOM    229  N   LYS    15      -8.291 -21.766   8.941  1.00  0.00           N  
ATOM    230  H   LYS    15      -8.166 -20.815   9.257  1.00  0.00           H  
ATOM    231  CA  LYS    15      -8.912 -21.799   7.682  1.00  0.00           C  
ATOM    232  HA  LYS    15      -8.299 -22.399   7.010  1.00  0.00           H  
ATOM    233  CB  LYS    15     -10.316 -22.417   7.773  1.00  0.00           C  
ATOM    234  HB2 LYS    15     -10.852 -21.854   8.537  1.00  0.00           H  
ATOM    235  HB3 LYS    15     -10.852 -22.344   6.826  1.00  0.00           H  
ATOM    236  CG  LYS    15     -10.447 -23.880   8.156  1.00  0.00           C  
ATOM    237  HG2 LYS    15     -11.251 -24.311   7.560  1.00  0.00           H  
ATOM    238  HG3 LYS    15      -9.598 -24.422   7.738  1.00  0.00           H  
ATOM    239  CD  LYS    15     -10.610 -24.142   9.694  1.00  0.00           C  
ATOM    240  HD2 LYS    15      -9.988 -23.439  10.247  1.00  0.00           H  
ATOM    241  HD3 LYS    15     -11.628 -23.873   9.975  1.00  0.00           H  
ATOM    242  CE  LYS    15     -10.345 -25.590  10.133  1.00  0.00           C  
ATOM    243  HE2 LYS    15     -10.918 -25.897  11.009  1.00  0.00           H  
ATOM    244  HE3 LYS    15     -10.431 -26.226   9.253  1.00  0.00           H  
ATOM    245  NZ  LYS    15      -8.921 -25.673  10.594  1.00  0.00           N  
ATOM    246  HZ1 LYS    15      -8.713 -25.150  11.433  1.00  0.00           H  
ATOM    247  HZ2 LYS    15      -8.736 -26.653  10.755  1.00  0.00           H  
ATOM    248  HZ3 LYS    15      -8.282 -25.315   9.899  1.00  0.00           H  
ATOM    249  C   LYS    15      -8.930 -20.363   7.094  1.00  0.00           C  
ATOM    250  O   LYS    15      -8.410 -19.451   7.775  1.00  0.00           O  
ATOM    251  N   GLN    16      -9.474 -20.166   5.890  1.00  0.00           N  
ATOM    252  H   GLN    16     -10.114 -20.838   5.491  1.00  0.00           H  
ATOM    253  CA  GLN    16      -9.513 -18.941   5.089  1.00  0.00           C  
ATOM    254  HA  GLN    16      -8.516 -18.500   5.106  1.00  0.00           H  
ATOM    255  CB  GLN    16      -9.905 -19.312   3.661  1.00  0.00           C  
ATOM    256  HB2 GLN    16      -9.034 -19.884   3.342  1.00  0.00           H  
ATOM    257  HB3 GLN    16     -10.715 -20.040   3.602  1.00  0.00           H  
ATOM    258  CG  GLN    16     -10.097 -18.190   2.693  1.00  0.00           C  
ATOM    259  HG2 GLN    16      -9.474 -17.361   3.028  1.00  0.00           H  
ATOM    260  HG3 GLN    16      -9.708 -18.484   1.719  1.00  0.00           H  
ATOM    261  CD  GLN    16     -11.478 -17.641   2.499  1.00  0.00           C  
ATOM    262  OE1 GLN    16     -11.895 -16.762   3.182  1.00  0.00           O  
ATOM    263  NE2 GLN    16     -12.187 -18.013   1.462  1.00  0.00           N  
ATOM    264 HE21 GLN    16     -13.171 -17.786   1.452  1.00  0.00           H  
ATOM    265 HE22 GLN    16     -11.733 -18.542   0.731  1.00  0.00           H  
ATOM    266  C   GLN    16     -10.436 -17.944   5.762  1.00  0.00           C  
ATOM    267  O   GLN    16     -11.712 -18.122   5.839  1.00  0.00           O  
ATOM    268  N   MET    17      -9.911 -16.848   6.317  1.00  0.00           N  
ATOM    269  H   MET    17      -8.912 -16.723   6.234  1.00  0.00           H  
ATOM    270  CA  MET    17     -10.682 -15.963   7.228  1.00  0.00           C  
ATOM    271  HA  MET    17     -11.157 -16.654   7.924  1.00  0.00           H  
ATOM    272  CB  MET    17      -9.741 -15.064   8.048  1.00  0.00           C  
ATOM    273  HB2 MET    17      -8.924 -14.760   7.394  1.00  0.00           H  
ATOM    274  HB3 MET    17     -10.288 -14.203   8.433  1.00  0.00           H  
ATOM    275  CG  MET    17      -9.157 -15.876   9.220  1.00  0.00           C  
ATOM    276  HG2 MET    17      -8.390 -16.529   8.802  1.00  0.00           H  
ATOM    277  HG3 MET    17      -8.618 -15.124   9.797  1.00  0.00           H  
ATOM    278  SD  MET    17     -10.149 -16.791  10.446  1.00  0.00           S  
ATOM    279  CE  MET    17      -8.839 -17.136  11.574  1.00  0.00           C  
ATOM    280  HE1 MET    17      -9.292 -17.554  12.473  1.00  0.00           H  
ATOM    281  HE2 MET    17      -8.201 -17.915  11.158  1.00  0.00           H  
ATOM    282  HE3 MET    17      -8.384 -16.189  11.868  1.00  0.00           H  
ATOM    283  C   MET    17     -11.791 -15.077   6.634  1.00  0.00           C  
ATOM    284  O   MET    17     -12.696 -14.697   7.362  1.00  0.00           O  
ATOM    285  N   ALA    18     -11.751 -14.850   5.291  1.00  0.00           N  
ATOM    286  H   ALA    18     -10.970 -15.294   4.830  1.00  0.00           H  
ATOM    287  CA  ALA    18     -12.706 -14.009   4.534  1.00  0.00           C  
ATOM    288  HA  ALA    18     -12.949 -13.059   5.010  1.00  0.00           H  
ATOM    289  CB  ALA    18     -11.922 -13.559   3.273  1.00  0.00           C  
ATOM    290  HB1 ALA    18     -12.656 -13.660   2.474  1.00  0.00           H  
ATOM    291  HB2 ALA    18     -11.615 -12.524   3.428  1.00  0.00           H  
ATOM    292  HB3 ALA    18     -11.012 -14.108   3.029  1.00  0.00           H  
ATOM    293  C   ALA    18     -14.064 -14.648   4.229  1.00  0.00           C  
ATOM    294  O   ALA    18     -15.034 -13.912   3.993  1.00  0.00           O  
ATOM    295  N   VAL    19     -14.200 -15.942   4.419  1.00  0.00           N  
ATOM    296  H   VAL    19     -13.324 -16.442   4.360  1.00  0.00           H  
ATOM    297  CA  VAL    19     -15.444 -16.670   4.516  1.00  0.00           C  
ATOM    298  HA  VAL    19     -16.083 -16.615   3.635  1.00  0.00           H  
ATOM    299  CB  VAL    19     -15.219 -18.206   4.884  1.00  0.00           C  
ATOM    300  HB  VAL    19     -14.595 -18.318   5.770  1.00  0.00           H  
ATOM    301  CG1 VAL    19     -16.564 -18.987   5.125  1.00  0.00           C  
ATOM    302 HG11 VAL    19     -17.120 -18.946   4.189  1.00  0.00           H  
ATOM    303 HG12 VAL    19     -16.337 -20.032   5.335  1.00  0.00           H  
ATOM    304 HG13 VAL    19     -17.135 -18.607   5.973  1.00  0.00           H  
ATOM    305  CG2 VAL    19     -14.448 -18.982   3.757  1.00  0.00           C  
ATOM    306 HG21 VAL    19     -14.801 -18.571   2.812  1.00  0.00           H  
ATOM    307 HG22 VAL    19     -13.372 -18.854   3.878  1.00  0.00           H  
ATOM    308 HG23 VAL    19     -14.666 -20.046   3.847  1.00  0.00           H  
ATOM    309  C   VAL    19     -16.274 -15.969   5.591  1.00  0.00           C  
ATOM    310  O   VAL    19     -17.457 -15.708   5.318  1.00  0.00           O  
ATOM    311  N   LYS    20     -15.740 -15.682   6.841  1.00  0.00           N  
ATOM    312  H   LYS    20     -14.756 -15.802   7.035  1.00  0.00           H  
ATOM    313  CA  LYS    20     -16.497 -15.007   7.843  1.00  0.00           C  
ATOM    314  HA  LYS    20     -17.390 -15.611   8.005  1.00  0.00           H  
ATOM    315  CB  LYS    20     -15.881 -14.918   9.241  1.00  0.00           C  
ATOM    316  HB2 LYS    20     -15.190 -14.076   9.206  1.00  0.00           H  
ATOM    317  HB3 LYS    20     -16.691 -14.830   9.965  1.00  0.00           H  
ATOM    318  CG  LYS    20     -14.935 -16.148   9.508  1.00  0.00           C  
ATOM    319  HG2 LYS    20     -15.498 -17.082   9.498  1.00  0.00           H  
ATOM    320  HG3 LYS    20     -14.145 -16.351   8.785  1.00  0.00           H  
ATOM    321  CD  LYS    20     -14.258 -15.974  10.907  1.00  0.00           C  
ATOM    322  HD2 LYS    20     -15.119 -15.968  11.576  1.00  0.00           H  
ATOM    323  HD3 LYS    20     -13.645 -16.865  11.034  1.00  0.00           H  
ATOM    324  CE  LYS    20     -13.458 -14.701  11.024  1.00  0.00           C  
ATOM    325  HE2 LYS    20     -14.062 -13.794  11.069  1.00  0.00           H  
ATOM    326  HE3 LYS    20     -12.907 -14.670  11.964  1.00  0.00           H  
ATOM    327  NZ  LYS    20     -12.431 -14.625   9.984  1.00  0.00           N  
ATOM    328  HZ1 LYS    20     -11.768 -13.870  10.091  1.00  0.00           H  
ATOM    329  HZ2 LYS    20     -11.861 -15.442   9.817  1.00  0.00           H  
ATOM    330  HZ3 LYS    20     -12.835 -14.443   9.076  1.00  0.00           H  
ATOM    331  C   LYS    20     -17.010 -13.694   7.379  1.00  0.00           C  
ATOM    332  O   LYS    20     -18.198 -13.400   7.595  1.00  0.00           O  
ATOM    333  N   LYS    21     -16.209 -12.865   6.685  1.00  0.00           N  
ATOM    334  H   LYS    21     -15.344 -13.206   6.290  1.00  0.00           H  
ATOM    335  CA  LYS    21     -16.655 -11.551   6.255  1.00  0.00           C  
ATOM    336  HA  LYS    21     -17.168 -11.097   7.103  1.00  0.00           H  
ATOM    337  CB  LYS    21     -15.525 -10.611   5.969  1.00  0.00           C  
ATOM    338  HB2 LYS    21     -14.856 -10.672   6.827  1.00  0.00           H  
ATOM    339  HB3 LYS    21     -14.963 -10.959   5.102  1.00  0.00           H  
ATOM    340  CG  LYS    21     -15.898  -9.120   5.733  1.00  0.00           C  
ATOM    341  HG2 LYS    21     -14.999  -8.543   5.948  1.00  0.00           H  
ATOM    342  HG3 LYS    21     -16.217  -8.996   4.698  1.00  0.00           H  
ATOM    343  CD  LYS    21     -16.810  -8.514   6.823  1.00  0.00           C  
ATOM    344  HD2 LYS    21     -17.726  -9.105   6.821  1.00  0.00           H  
ATOM    345  HD3 LYS    21     -16.500  -8.627   7.862  1.00  0.00           H  
ATOM    346  CE  LYS    21     -17.247  -7.083   6.504  1.00  0.00           C  
ATOM    347  HE2 LYS    21     -16.412  -6.516   6.917  1.00  0.00           H  
ATOM    348  HE3 LYS    21     -17.290  -6.897   5.431  1.00  0.00           H  
ATOM    349  NZ  LYS    21     -18.581  -6.790   7.111  1.00  0.00           N  
ATOM    350  HZ1 LYS    21     -19.298  -7.293   6.608  1.00  0.00           H  
ATOM    351  HZ2 LYS    21     -18.601  -7.080   8.078  1.00  0.00           H  
ATOM    352  HZ3 LYS    21     -18.854  -5.838   6.910  1.00  0.00           H  
ATOM    353  C   LYS    21     -17.738 -11.591   5.120  1.00  0.00           C  
ATOM    354  O   LYS    21     -18.708 -10.835   5.211  1.00  0.00           O  
ATOM    355  N   TYR    22     -17.576 -12.515   4.184  1.00  0.00           N  
ATOM    356  H   TYR    22     -16.714 -13.041   4.152  1.00  0.00           H  
ATOM    357  CA  TYR    22     -18.483 -12.677   3.068  1.00  0.00           C  
ATOM    358  HA  TYR    22     -18.602 -11.784   2.454  1.00  0.00           H  
ATOM    359  CB  TYR    22     -17.882 -13.949   2.367  1.00  0.00           C  
ATOM    360  HB2 TYR    22     -17.185 -13.544   1.634  1.00  0.00           H  
ATOM    361  HB3 TYR    22     -17.352 -14.620   3.043  1.00  0.00           H  
ATOM    362  CG  TYR    22     -18.897 -14.834   1.577  1.00  0.00           C  
ATOM    363  CD1 TYR    22     -18.974 -16.226   1.793  1.00  0.00           C  
ATOM    364  HD1 TYR    22     -18.396 -16.667   2.592  1.00  0.00           H  
ATOM    365  CE1 TYR    22     -19.887 -17.019   1.009  1.00  0.00           C  
ATOM    366  HE1 TYR    22     -19.888 -18.094   1.109  1.00  0.00           H  
ATOM    367  CZ  TYR    22     -20.569 -16.417  -0.031  1.00  0.00           C  
ATOM    368  OH  TYR    22     -21.416 -17.181  -0.769  1.00  0.00           O  
ATOM    369  HH  TYR    22     -21.391 -18.133  -0.654  1.00  0.00           H  
ATOM    370  CE2 TYR    22     -20.526 -14.986  -0.292  1.00  0.00           C  
ATOM    371  HE2 TYR    22     -21.193 -14.595  -1.045  1.00  0.00           H  
ATOM    372  CD2 TYR    22     -19.676 -14.209   0.556  1.00  0.00           C  
ATOM    373  HD2 TYR    22     -19.555 -13.163   0.316  1.00  0.00           H  
ATOM    374  C   TYR    22     -19.961 -13.109   3.510  1.00  0.00           C  
ATOM    375  O   TYR    22     -20.968 -12.473   3.184  1.00  0.00           O  
ATOM    376  N   LEU    23     -20.094 -14.011   4.494  1.00  0.00           N  
ATOM    377  H   LEU    23     -19.315 -14.641   4.620  1.00  0.00           H  
ATOM    378  CA  LEU    23     -21.374 -14.239   5.215  1.00  0.00           C  
ATOM    379  HA  LEU    23     -22.025 -14.624   4.430  1.00  0.00           H  
ATOM    380  CB  LEU    23     -21.231 -15.300   6.274  1.00  0.00           C  
ATOM    381  HB2 LEU    23     -20.476 -15.014   7.006  1.00  0.00           H  
ATOM    382  HB3 LEU    23     -22.105 -15.170   6.912  1.00  0.00           H  
ATOM    383  CG  LEU    23     -20.993 -16.766   5.714  1.00  0.00           C  
ATOM    384  HG  LEU    23     -20.396 -16.717   4.803  1.00  0.00           H  
ATOM    385  CD1 LEU    23     -20.096 -17.462   6.784  1.00  0.00           C  
ATOM    386 HD11 LEU    23     -19.136 -16.973   6.957  1.00  0.00           H  
ATOM    387 HD12 LEU    23     -20.657 -17.624   7.704  1.00  0.00           H  
ATOM    388 HD13 LEU    23     -19.799 -18.433   6.388  1.00  0.00           H  
ATOM    389  CD2 LEU    23     -22.361 -17.385   5.439  1.00  0.00           C  
ATOM    390 HD21 LEU    23     -22.942 -17.498   6.354  1.00  0.00           H  
ATOM    391 HD22 LEU    23     -22.890 -16.745   4.733  1.00  0.00           H  
ATOM    392 HD23 LEU    23     -22.214 -18.266   4.813  1.00  0.00           H  
ATOM    393  C   LEU    23     -21.879 -12.847   5.766  1.00  0.00           C  
ATOM    394  O   LEU    23     -22.990 -12.427   5.504  1.00  0.00           O  
ATOM    395  N   ASN    24     -21.035 -12.110   6.377  1.00  0.00           N  
ATOM    396  H   ASN    24     -20.137 -12.554   6.504  1.00  0.00           H  
ATOM    397  CA  ASN    24     -21.242 -10.748   7.007  1.00  0.00           C  
ATOM    398  HA  ASN    24     -22.217 -10.778   7.494  1.00  0.00           H  
ATOM    399  CB  ASN    24     -20.224 -10.643   8.221  1.00  0.00           C  
ATOM    400  HB2 ASN    24     -20.488 -11.497   8.845  1.00  0.00           H  
ATOM    401  HB3 ASN    24     -19.169 -10.758   7.975  1.00  0.00           H  
ATOM    402  CG  ASN    24     -20.406  -9.395   9.051  1.00  0.00           C  
ATOM    403  OD1 ASN    24     -19.597  -8.459   9.059  1.00  0.00           O  
ATOM    404  ND2 ASN    24     -21.449  -9.288   9.845  1.00  0.00           N  
ATOM    405 HD21 ASN    24     -21.553  -8.462  10.417  1.00  0.00           H  
ATOM    406 HD22 ASN    24     -22.072 -10.076   9.951  1.00  0.00           H  
ATOM    407  C   ASN    24     -21.193  -9.614   5.982  1.00  0.00           C  
ATOM    408  O   ASN    24     -20.845  -8.495   6.273  1.00  0.00           O  
ATOM    409  N   SER    25     -21.560  -9.902   4.721  1.00  0.00           N  
ATOM    410  H   SER    25     -21.694 -10.885   4.531  1.00  0.00           H  
ATOM    411  CA  SER    25     -21.949  -9.039   3.642  1.00  0.00           C  
ATOM    412  HA  SER    25     -21.849  -8.006   3.975  1.00  0.00           H  
ATOM    413  CB  SER    25     -20.932  -9.192   2.495  1.00  0.00           C  
ATOM    414  HB2 SER    25     -21.010 -10.175   2.032  1.00  0.00           H  
ATOM    415  HB3 SER    25     -21.161  -8.373   1.813  1.00  0.00           H  
ATOM    416  OG  SER    25     -19.637  -9.045   3.021  1.00  0.00           O  
ATOM    417  HG  SER    25     -19.563  -9.673   3.743  1.00  0.00           H  
ATOM    418  C   SER    25     -23.304  -9.470   3.052  1.00  0.00           C  
ATOM    419  O   SER    25     -23.901  -8.673   2.382  1.00  0.00           O  
ATOM    420  N   ILE    26     -23.906 -10.656   3.250  1.00  0.00           N  
ATOM    421  H   ILE    26     -23.416 -11.269   3.887  1.00  0.00           H  
ATOM    422  CA  ILE    26     -25.154 -11.088   2.618  1.00  0.00           C  
ATOM    423  HA  ILE    26     -25.716 -10.177   2.410  1.00  0.00           H  
ATOM    424  CB  ILE    26     -24.973 -11.702   1.174  1.00  0.00           C  
ATOM    425  HB  ILE    26     -24.755 -10.845   0.537  1.00  0.00           H  
ATOM    426  CG2 ILE    26     -23.738 -12.679   1.150  1.00  0.00           C  
ATOM    427 HG21 ILE    26     -23.956 -13.621   1.654  1.00  0.00           H  
ATOM    428 HG22 ILE    26     -23.703 -13.010   0.112  1.00  0.00           H  
ATOM    429 HG23 ILE    26     -22.818 -12.176   1.448  1.00  0.00           H  
ATOM    430  CG1 ILE    26     -26.188 -12.400   0.527  1.00  0.00           C  
ATOM    431 HG12 ILE    26     -25.982 -12.998  -0.361  1.00  0.00           H  
ATOM    432 HG13 ILE    26     -26.535 -13.178   1.207  1.00  0.00           H  
ATOM    433  CD1 ILE    26     -27.337 -11.547   0.081  1.00  0.00           C  
ATOM    434 HD11 ILE    26     -27.987 -12.108  -0.590  1.00  0.00           H  
ATOM    435 HD12 ILE    26     -27.855 -11.137   0.949  1.00  0.00           H  
ATOM    436 HD13 ILE    26     -26.930 -10.669  -0.420  1.00  0.00           H  
ATOM    437  C   ILE    26     -26.185 -11.776   3.510  1.00  0.00           C  
ATOM    438  O   ILE    26     -27.330 -11.258   3.668  1.00  0.00           O  
ATOM    439  N   LEU    27     -25.814 -12.933   4.099  1.00  0.00           N  
ATOM    440  H   LEU    27     -24.830 -13.142   4.013  1.00  0.00           H  
ATOM    441  CA  LEU    27     -26.706 -13.639   5.061  1.00  0.00           C  
ATOM    442  HA  LEU    27     -27.718 -13.745   4.670  1.00  0.00           H  
ATOM    443  CB  LEU    27     -26.161 -15.079   5.447  1.00  0.00           C  
ATOM    444  HB2 LEU    27     -25.989 -15.657   4.539  1.00  0.00           H  
ATOM    445  HB3 LEU    27     -25.134 -14.924   5.778  1.00  0.00           H  
ATOM    446  CG  LEU    27     -27.016 -16.044   6.281  1.00  0.00           C  
ATOM    447  HG  LEU    27     -27.210 -15.444   7.170  1.00  0.00           H  
ATOM    448  CD1 LEU    27     -28.274 -16.563   5.599  1.00  0.00           C  
ATOM    449 HD11 LEU    27     -29.029 -15.820   5.341  1.00  0.00           H  
ATOM    450 HD12 LEU    27     -28.020 -17.154   4.719  1.00  0.00           H  
ATOM    451 HD13 LEU    27     -28.618 -17.211   6.405  1.00  0.00           H  
ATOM    452  CD2 LEU    27     -26.103 -17.232   6.668  1.00  0.00           C  
ATOM    453 HD21 LEU    27     -25.266 -16.946   7.304  1.00  0.00           H  
ATOM    454 HD22 LEU    27     -26.616 -17.993   7.257  1.00  0.00           H  
ATOM    455 HD23 LEU    27     -25.763 -17.801   5.803  1.00  0.00           H  
ATOM    456  C   LEU    27     -26.870 -12.798   6.336  1.00  0.00           C  
ATOM    457  O   LEU    27     -28.001 -12.858   6.833  1.00  0.00           O  
ATOM    458  N   ASN    28     -26.008 -11.850   6.638  1.00  0.00           N  
ATOM    459  H   ASN    28     -25.124 -11.799   6.152  1.00  0.00           H  
ATOM    460  CA  ASN    28     -26.302 -10.874   7.667  1.00  0.00           C  
ATOM    461  HA  ASN    28     -27.328 -10.505   7.688  1.00  0.00           H  
ATOM    462  CB  ASN    28     -26.109 -11.434   9.039  1.00  0.00           C  
ATOM    463  HB2 ASN    28     -26.485 -10.724   9.776  1.00  0.00           H  
ATOM    464  HB3 ASN    28     -26.818 -12.240   9.228  1.00  0.00           H  
ATOM    465  CG  ASN    28     -24.662 -11.694   9.414  1.00  0.00           C  
ATOM    466  OD1 ASN    28     -24.055 -10.798   9.965  1.00  0.00           O  
ATOM    467  ND2 ASN    28     -24.125 -12.842   9.183  1.00  0.00           N  
ATOM    468 HD21 ASN    28     -23.171 -13.043   9.446  1.00  0.00           H  
ATOM    469 HD22 ASN    28     -24.654 -13.416   8.542  1.00  0.00           H  
ATOM    470  C   ASN    28     -25.310  -9.615   7.402  1.00  0.00           C  
ATOM    471  O   ASN    28     -24.281  -9.835   6.820  1.00  0.00           O  
TER   
END   
