# Supplementary material for: In silico approaches for predicting the half-life of natural and modified peptides in blood
Source: PLoS One. 2018 Jun 1;13(6):e0196829. doi: 10.1371/journal.pone.0196829 (PMC5983457; doi:10.1371/journal.pone.0196829)
Supplement: S3 File — (ZIP) [file pone.0196829.s009.zip › 3may2018_261_pdb_files/2390.pdb]

ATOM      1  N   MET     1       6.783 -25.474  -4.156  1.00  0.00           N  
ATOM      2  H   MET     1       7.249 -25.943  -3.393  1.00  0.00           H  
ATOM      3  CA  MET     1       5.869 -26.266  -5.033  1.00  0.00           C  
ATOM      4  HA  MET     1       6.334 -27.182  -5.399  1.00  0.00           H  
ATOM      5  CB  MET     1       4.680 -26.541  -4.107  1.00  0.00           C  
ATOM      6  HB2 MET     1       4.481 -25.651  -3.510  1.00  0.00           H  
ATOM      7  HB3 MET     1       3.797 -26.740  -4.715  1.00  0.00           H  
ATOM      8  CG  MET     1       4.791 -27.748  -3.193  1.00  0.00           C  
ATOM      9  HG2 MET     1       5.083 -28.562  -3.857  1.00  0.00           H  
ATOM     10  HG3 MET     1       5.609 -27.615  -2.485  1.00  0.00           H  
ATOM     11  SD  MET     1       3.322 -28.094  -2.111  1.00  0.00           S  
ATOM     12  CE  MET     1       2.287 -29.052  -3.256  1.00  0.00           C  
ATOM     13  HE1 MET     1       1.532 -29.490  -2.602  1.00  0.00           H  
ATOM     14  HE2 MET     1       1.749 -28.378  -3.922  1.00  0.00           H  
ATOM     15  HE3 MET     1       2.887 -29.799  -3.775  1.00  0.00           H  
ATOM     16  C   MET     1       5.395 -25.401  -6.285  1.00  0.00           C  
ATOM     17  O   MET     1       5.546 -24.169  -6.305  1.00  0.00           O  
ATOM     18  N   GLU     2       4.652 -26.086  -7.174  1.00  0.00           N  
ATOM     19  H   GLU     2       4.541 -27.087  -7.091  1.00  0.00           H  
ATOM     20  CA  GLU     2       3.874 -25.469  -8.327  1.00  0.00           C  
ATOM     21  HA  GLU     2       3.163 -24.760  -7.902  1.00  0.00           H  
ATOM     22  CB  GLU     2       4.848 -24.727  -9.279  1.00  0.00           C  
ATOM     23  HB2 GLU     2       4.231 -24.110  -9.932  1.00  0.00           H  
ATOM     24  HB3 GLU     2       5.354 -23.947  -8.710  1.00  0.00           H  
ATOM     25  CG  GLU     2       5.865 -25.577 -10.010  1.00  0.00           C  
ATOM     26  HG2 GLU     2       6.480 -24.862 -10.557  1.00  0.00           H  
ATOM     27  HG3 GLU     2       6.523 -26.053  -9.284  1.00  0.00           H  
ATOM     28  CD  GLU     2       5.214 -26.530 -11.025  1.00  0.00           C  
ATOM     29  OE1 GLU     2       4.436 -25.989 -11.815  1.00  0.00           O  
ATOM     30  OE2 GLU     2       5.328 -27.778 -10.970  1.00  0.00           O  
ATOM     31  C   GLU     2       3.032 -26.614  -8.968  1.00  0.00           C  
ATOM     32  O   GLU     2       3.168 -27.734  -8.460  1.00  0.00           O  
ATOM     33  N   PRO     3       2.123 -26.315  -9.910  1.00  0.00           N  
ATOM     34  CD  PRO     3       1.755 -24.970 -10.502  1.00  0.00           C  
ATOM     35  HD2 PRO     3       2.700 -24.588 -10.889  1.00  0.00           H  
ATOM     36  HD3 PRO     3       1.417 -24.357  -9.667  1.00  0.00           H  
ATOM     37  CG  PRO     3       0.788 -25.210 -11.574  1.00  0.00           C  
ATOM     38  HG2 PRO     3       1.250 -25.439 -12.534  1.00  0.00           H  
ATOM     39  HG3 PRO     3       0.033 -24.444 -11.752  1.00  0.00           H  
ATOM     40  CB  PRO     3       0.099 -26.415 -11.059  1.00  0.00           C  
ATOM     41  HB2 PRO     3      -0.292 -26.912 -11.946  1.00  0.00           H  
ATOM     42  HB3 PRO     3      -0.758 -26.217 -10.414  1.00  0.00           H  
ATOM     43  CA  PRO     3       1.142 -27.315 -10.393  1.00  0.00           C  
ATOM     44  HA  PRO     3       0.679 -27.737  -9.501  1.00  0.00           H  
ATOM     45  C   PRO     3       1.546 -28.432 -11.395  1.00  0.00           C  
ATOM     46  O   PRO     3       0.902 -29.482 -11.438  1.00  0.00           O  
ATOM     47  N   LEU     4       2.668 -28.184 -12.167  1.00  0.00           N  
ATOM     48  H   LEU     4       3.349 -27.473 -11.943  1.00  0.00           H  
ATOM     49  CA  LEU     4       3.010 -29.097 -13.344  1.00  0.00           C  
ATOM     50  HA  LEU     4       2.074 -29.449 -13.778  1.00  0.00           H  
ATOM     51  CB  LEU     4       3.772 -28.218 -14.308  1.00  0.00           C  
ATOM     52  HB2 LEU     4       4.800 -27.996 -14.022  1.00  0.00           H  
ATOM     53  HB3 LEU     4       3.961 -28.830 -15.191  1.00  0.00           H  
ATOM     54  CG  LEU     4       3.053 -26.889 -14.932  1.00  0.00           C  
ATOM     55  HG  LEU     4       3.058 -26.098 -14.181  1.00  0.00           H  
ATOM     56  CD1 LEU     4       3.559 -26.364 -16.262  1.00  0.00           C  
ATOM     57 HD11 LEU     4       3.056 -25.428 -16.506  1.00  0.00           H  
ATOM     58 HD12 LEU     4       4.639 -26.221 -16.251  1.00  0.00           H  
ATOM     59 HD13 LEU     4       3.379 -27.091 -17.054  1.00  0.00           H  
ATOM     60  CD2 LEU     4       1.555 -27.080 -15.215  1.00  0.00           C  
ATOM     61 HD21 LEU     4       1.425 -27.891 -15.932  1.00  0.00           H  
ATOM     62 HD22 LEU     4       1.073 -27.397 -14.290  1.00  0.00           H  
ATOM     63 HD23 LEU     4       1.083 -26.178 -15.605  1.00  0.00           H  
ATOM     64  C   LEU     4       3.811 -30.337 -13.053  1.00  0.00           C  
ATOM     65  O   LEU     4       3.580 -31.288 -13.802  1.00  0.00           O  
ATOM     66  N   GLY     5       4.633 -30.352 -11.955  1.00  0.00           N  
ATOM     67  H   GLY     5       4.825 -29.481 -11.481  1.00  0.00           H  
ATOM     68  CA  GLY     5       5.349 -31.563 -11.656  1.00  0.00           C  
ATOM     69  HA2 GLY     5       4.634 -32.382 -11.735  1.00  0.00           H  
ATOM     70  HA3 GLY     5       6.080 -31.610 -12.463  1.00  0.00           H  
ATOM     71  C   GLY     5       6.159 -31.588 -10.304  1.00  0.00           C  
ATOM     72  O   GLY     5       6.701 -32.676  -9.990  1.00  0.00           O  
ATOM     73  N   TRP     6       6.058 -30.488  -9.605  1.00  0.00           N  
ATOM     74  H   TRP     6       5.649 -29.724 -10.124  1.00  0.00           H  
ATOM     75  CA  TRP     6       6.610 -30.264  -8.313  1.00  0.00           C  
ATOM     76  HA  TRP     6       7.084 -31.212  -8.060  1.00  0.00           H  
ATOM     77  CB  TRP     6       7.565 -29.122  -8.457  1.00  0.00           C  
ATOM     78  HB2 TRP     6       7.039 -28.350  -9.018  1.00  0.00           H  
ATOM     79  HB3 TRP     6       7.834 -28.649  -7.512  1.00  0.00           H  
ATOM     80  CG  TRP     6       8.794 -29.469  -9.279  1.00  0.00           C  
ATOM     81  CD1 TRP     6       9.966 -29.951  -8.795  1.00  0.00           C  
ATOM     82  HD1 TRP     6      10.155 -30.149  -7.750  1.00  0.00           H  
ATOM     83  NE1 TRP     6      10.945 -30.139  -9.766  1.00  0.00           N  
ATOM     84  HE1 TRP     6      11.879 -30.491  -9.613  1.00  0.00           H  
ATOM     85  CE2 TRP     6      10.343 -30.038 -11.042  1.00  0.00           C  
ATOM     86  CZ2 TRP     6      10.841 -30.095 -12.350  1.00  0.00           C  
ATOM     87  HZ2 TRP     6      11.873 -30.375 -12.500  1.00  0.00           H  
ATOM     88  CH2 TRP     6       9.975 -29.683 -13.467  1.00  0.00           C  
ATOM     89  HH2 TRP     6      10.335 -29.707 -14.485  1.00  0.00           H  
ATOM     90  CZ3 TRP     6       8.702 -29.213 -13.142  1.00  0.00           C  
ATOM     91  HZ3 TRP     6       7.980 -29.019 -13.921  1.00  0.00           H  
ATOM     92  CE3 TRP     6       8.252 -29.046 -11.840  1.00  0.00           C  
ATOM     93  HE3 TRP     6       7.235 -28.700 -11.729  1.00  0.00           H  
ATOM     94  CD2 TRP     6       9.031 -29.481 -10.718  1.00  0.00           C  
ATOM     95  C   TRP     6       5.506 -30.078  -7.344  1.00  0.00           C  
ATOM     96  O   TRP     6       5.479 -29.161  -6.491  1.00  0.00           O  
ATOM     97  N   GLN     7       4.499 -31.008  -7.454  1.00  0.00           N  
ATOM     98  H   GLN     7       4.538 -31.632  -8.247  1.00  0.00           H  
ATOM     99  CA  GLN     7       3.284 -30.992  -6.644  1.00  0.00           C  
ATOM    100  HA  GLN     7       3.016 -29.992  -6.303  1.00  0.00           H  
ATOM    101  CB  GLN     7       2.067 -31.548  -7.349  1.00  0.00           C  
ATOM    102  HB2 GLN     7       2.115 -32.636  -7.300  1.00  0.00           H  
ATOM    103  HB3 GLN     7       1.124 -31.235  -6.900  1.00  0.00           H  
ATOM    104  CG  GLN     7       1.869 -31.016  -8.807  1.00  0.00           C  
ATOM    105  HG2 GLN     7       0.795 -30.884  -8.935  1.00  0.00           H  
ATOM    106  HG3 GLN     7       2.355 -30.042  -8.873  1.00  0.00           H  
ATOM    107  CD  GLN     7       2.370 -32.083  -9.798  1.00  0.00           C  
ATOM    108  OE1 GLN     7       3.073 -33.023  -9.428  1.00  0.00           O  
ATOM    109  NE2 GLN     7       1.887 -32.106 -10.982  1.00  0.00           N  
ATOM    110 HE21 GLN     7       2.166 -32.858 -11.594  1.00  0.00           H  
ATOM    111 HE22 GLN     7       1.163 -31.437 -11.203  1.00  0.00           H  
ATOM    112  C   GLN     7       3.559 -31.709  -5.353  1.00  0.00           C  
ATOM    113  O   GLN     7       2.637 -31.985  -4.597  1.00  0.00           O  
ATOM    114  N   LEU     8       4.845 -31.874  -4.953  1.00  0.00           N  
ATOM    115  H   LEU     8       5.491 -31.650  -5.696  1.00  0.00           H  
ATOM    116  CA  LEU     8       5.325 -32.608  -3.798  1.00  0.00           C  
ATOM    117  HA  LEU     8       4.456 -32.908  -3.211  1.00  0.00           H  
ATOM    118  CB  LEU     8       5.977 -33.914  -4.355  1.00  0.00           C  
ATOM    119  HB2 LEU     8       5.935 -34.579  -3.492  1.00  0.00           H  
ATOM    120  HB3 LEU     8       5.335 -34.394  -5.093  1.00  0.00           H  
ATOM    121  CG  LEU     8       7.403 -33.902  -4.901  1.00  0.00           C  
ATOM    122  HG  LEU     8       7.967 -33.525  -4.047  1.00  0.00           H  
ATOM    123  CD1 LEU     8       7.775 -35.384  -5.200  1.00  0.00           C  
ATOM    124 HD11 LEU     8       7.096 -35.698  -5.993  1.00  0.00           H  
ATOM    125 HD12 LEU     8       8.823 -35.415  -5.499  1.00  0.00           H  
ATOM    126 HD13 LEU     8       7.544 -36.071  -4.385  1.00  0.00           H  
ATOM    127  CD2 LEU     8       7.658 -32.989  -6.071  1.00  0.00           C  
ATOM    128 HD21 LEU     8       7.331 -31.991  -5.780  1.00  0.00           H  
ATOM    129 HD22 LEU     8       8.724 -32.818  -6.221  1.00  0.00           H  
ATOM    130 HD23 LEU     8       7.180 -33.204  -7.027  1.00  0.00           H  
ATOM    131  C   LEU     8       6.109 -31.686  -2.903  1.00  0.00           C  
ATOM    132  O   LEU     8       6.193 -30.474  -3.121  1.00  0.00           O  
ATOM    133  N   THR     9       6.814 -32.210  -1.900  1.00  0.00           N  
ATOM    134  H   THR     9       6.630 -33.171  -1.650  1.00  0.00           H  
ATOM    135  CA  THR     9       7.809 -31.588  -1.054  1.00  0.00           C  
ATOM    136  HA  THR     9       7.380 -30.708  -0.574  1.00  0.00           H  
ATOM    137  CB  THR     9       8.391 -32.598  -0.072  1.00  0.00           C  
ATOM    138  HB  THR     9       9.239 -32.196   0.484  1.00  0.00           H  
ATOM    139  CG2 THR     9       7.255 -32.935   0.948  1.00  0.00           C  
ATOM    140 HG21 THR     9       6.908 -32.050   1.483  1.00  0.00           H  
ATOM    141 HG22 THR     9       6.431 -33.466   0.471  1.00  0.00           H  
ATOM    142 HG23 THR     9       7.509 -33.650   1.731  1.00  0.00           H  
ATOM    143  OG1 THR     9       8.836 -33.686  -0.827  1.00  0.00           O  
ATOM    144  HG1 THR     9       9.360 -33.393  -1.576  1.00  0.00           H  
ATOM    145  C   THR     9       8.981 -31.022  -1.969  1.00  0.00           C  
ATOM    146  O   THR     9       9.833 -31.782  -2.425  1.00  0.00           O  
ATOM    147  N   SER    10       8.938 -29.754  -2.264  1.00  0.00           N  
ATOM    148  H   SER    10       8.057 -29.268  -2.183  1.00  0.00           H  
ATOM    149  CA  SER    10       9.802 -29.184  -3.329  1.00  0.00           C  
ATOM    150  HA  SER    10      10.832 -29.506  -3.178  1.00  0.00           H  
ATOM    151  CB  SER    10       9.249 -29.771  -4.632  1.00  0.00           C  
ATOM    152  HB2 SER    10       8.160 -29.768  -4.664  1.00  0.00           H  
ATOM    153  HB3 SER    10       9.625 -28.998  -5.304  1.00  0.00           H  
ATOM    154  OG  SER    10       9.788 -31.002  -4.885  1.00  0.00           O  
ATOM    155  HG  SER    10       9.827 -31.531  -4.085  1.00  0.00           H  
ATOM    156  C   SER    10       9.813 -27.688  -3.387  1.00  0.00           C  
ATOM    157  O   SER    10       8.821 -27.057  -2.914  1.00  0.00           O  
ATOM    158  N   GLY    11      10.847 -27.109  -3.987  1.00  0.00           N  
ATOM    159  H   GLY    11      11.654 -27.578  -4.371  1.00  0.00           H  
ATOM    160  CA  GLY    11      10.553 -25.760  -4.587  1.00  0.00           C  
ATOM    161  HA2 GLY    11       9.771 -25.204  -4.070  1.00  0.00           H  
ATOM    162  HA3 GLY    11      11.447 -25.144  -4.680  1.00  0.00           H  
ATOM    163  C   GLY    11      10.057 -25.850  -6.020  1.00  0.00           C  
ATOM    164  O   GLY    11      10.220 -26.923  -6.620  1.00  0.00           O  
ATOM    165  N   PRO    12       9.594 -24.785  -6.641  1.00  0.00           N  
ATOM    166  CD  PRO    12       9.365 -23.519  -6.006  1.00  0.00           C  
ATOM    167  HD2 PRO    12      10.156 -23.257  -5.304  1.00  0.00           H  
ATOM    168  HD3 PRO    12       8.429 -23.648  -5.463  1.00  0.00           H  
ATOM    169  CG  PRO    12       9.243 -22.407  -7.063  1.00  0.00           C  
ATOM    170  HG2 PRO    12      10.186 -21.952  -7.363  1.00  0.00           H  
ATOM    171  HG3 PRO    12       8.514 -21.652  -6.768  1.00  0.00           H  
ATOM    172  CB  PRO    12       8.655 -23.260  -8.233  1.00  0.00           C  
ATOM    173  HB2 PRO    12       8.888 -22.835  -9.209  1.00  0.00           H  
ATOM    174  HB3 PRO    12       7.573 -23.244  -8.099  1.00  0.00           H  
ATOM    175  CA  PRO    12       9.173 -24.719  -8.015  1.00  0.00           C  
ATOM    176  HA  PRO    12       8.283 -25.337  -8.138  1.00  0.00           H  
ATOM    177  C   PRO    12      10.339 -25.070  -8.849  1.00  0.00           C  
ATOM    178  O   PRO    12      11.366 -24.336  -8.907  1.00  0.00           O  
ATOM    179  N   ASN    13      10.257 -26.095  -9.659  1.00  0.00           N  
ATOM    180  H   ASN    13       9.485 -26.721  -9.484  1.00  0.00           H  
ATOM    181  CA  ASN    13      11.151 -26.466 -10.739  1.00  0.00           C  
ATOM    182  HA  ASN    13      10.823 -27.446 -11.085  1.00  0.00           H  
ATOM    183  CB  ASN    13      10.986 -25.488 -11.896  1.00  0.00           C  
ATOM    184  HB2 ASN    13      11.758 -24.726 -11.790  1.00  0.00           H  
ATOM    185  HB3 ASN    13      11.198 -26.059 -12.800  1.00  0.00           H  
ATOM    186  CG  ASN    13       9.629 -24.875 -12.262  1.00  0.00           C  
ATOM    187  OD1 ASN    13       9.355 -23.711 -12.393  1.00  0.00           O  
ATOM    188  ND2 ASN    13       8.626 -25.762 -12.448  1.00  0.00           N  
ATOM    189 HD21 ASN    13       7.677 -25.457 -12.612  1.00  0.00           H  
ATOM    190 HD22 ASN    13       8.812 -26.742 -12.291  1.00  0.00           H  
ATOM    191  C   ASN    13      12.606 -26.651 -10.229  1.00  0.00           C  
ATOM    192  O   ASN    13      13.521 -26.220 -10.903  1.00  0.00           O  
ATOM    193  N   GLN    14      12.792 -27.085  -8.976  1.00  0.00           N  
ATOM    194  H   GLN    14      11.985 -27.420  -8.469  1.00  0.00           H  
ATOM    195  CA  GLN    14      13.978 -26.702  -8.153  1.00  0.00           C  
ATOM    196  HA  GLN    14      14.037 -25.616  -8.214  1.00  0.00           H  
ATOM    197  CB  GLN    14      13.878 -27.243  -6.676  1.00  0.00           C  
ATOM    198  HB2 GLN    14      14.515 -26.549  -6.127  1.00  0.00           H  
ATOM    199  HB3 GLN    14      12.818 -27.150  -6.441  1.00  0.00           H  
ATOM    200  CG  GLN    14      14.329 -28.679  -6.343  1.00  0.00           C  
ATOM    201  HG2 GLN    14      14.454 -29.127  -7.329  1.00  0.00           H  
ATOM    202  HG3 GLN    14      15.205 -28.829  -5.713  1.00  0.00           H  
ATOM    203  CD  GLN    14      13.228 -29.480  -5.791  1.00  0.00           C  
ATOM    204  OE1 GLN    14      12.962 -29.249  -4.631  1.00  0.00           O  
ATOM    205  NE2 GLN    14      12.552 -30.426  -6.494  1.00  0.00           N  
ATOM    206 HE21 GLN    14      11.811 -30.893  -5.990  1.00  0.00           H  
ATOM    207 HE22 GLN    14      12.701 -30.575  -7.481  1.00  0.00           H  
ATOM    208  C   GLN    14      15.373 -27.151  -8.637  1.00  0.00           C  
ATOM    209  O   GLN    14      16.382 -26.643  -8.202  1.00  0.00           O  
ATOM    210  N   GLU    15      15.376 -28.140  -9.558  1.00  0.00           N  
ATOM    211  H   GLU    15      14.487 -28.408  -9.957  1.00  0.00           H  
ATOM    212  CA  GLU    15      16.551 -28.752 -10.186  1.00  0.00           C  
ATOM    213  HA  GLU    15      17.352 -28.181  -9.717  1.00  0.00           H  
ATOM    214  CB  GLU    15      16.653 -30.200  -9.754  1.00  0.00           C  
ATOM    215  HB2 GLU    15      17.624 -30.654  -9.951  1.00  0.00           H  
ATOM    216  HB3 GLU    15      16.482 -30.259  -8.679  1.00  0.00           H  
ATOM    217  CG  GLU    15      15.575 -31.079 -10.453  1.00  0.00           C  
ATOM    218  HG2 GLU    15      15.827 -31.147 -11.511  1.00  0.00           H  
ATOM    219  HG3 GLU    15      15.603 -32.114 -10.111  1.00  0.00           H  
ATOM    220  CD  GLU    15      14.175 -30.548 -10.257  1.00  0.00           C  
ATOM    221  OE1 GLU    15      13.768 -29.732 -11.112  1.00  0.00           O  
ATOM    222  OE2 GLU    15      13.583 -30.711  -9.218  1.00  0.00           O  
ATOM    223  C   GLU    15      16.769 -28.562 -11.690  1.00  0.00           C  
ATOM    224  O   GLU    15      17.874 -28.581 -12.243  1.00  0.00           O  
ATOM    225  N   GLN    16      15.667 -28.251 -12.400  1.00  0.00           N  
ATOM    226  H   GLN    16      14.812 -28.536 -11.943  1.00  0.00           H  
ATOM    227  CA  GLN    16      15.771 -27.522 -13.717  1.00  0.00           C  
ATOM    228  HA  GLN    16      16.409 -28.036 -14.435  1.00  0.00           H  
ATOM    229  CB  GLN    16      14.322 -27.337 -14.265  1.00  0.00           C  
ATOM    230  HB2 GLN    16      13.914 -28.335 -14.420  1.00  0.00           H  
ATOM    231  HB3 GLN    16      13.866 -26.857 -13.399  1.00  0.00           H  
ATOM    232  CG  GLN    16      14.091 -26.483 -15.497  1.00  0.00           C  
ATOM    233  HG2 GLN    16      13.053 -26.555 -15.821  1.00  0.00           H  
ATOM    234  HG3 GLN    16      14.434 -25.472 -15.275  1.00  0.00           H  
ATOM    235  CD  GLN    16      14.938 -26.944 -16.775  1.00  0.00           C  
ATOM    236  OE1 GLN    16      14.406 -27.663 -17.621  1.00  0.00           O  
ATOM    237  NE2 GLN    16      16.215 -26.520 -16.786  1.00  0.00           N  
ATOM    238 HE21 GLN    16      16.773 -26.545 -17.628  1.00  0.00           H  
ATOM    239 HE22 GLN    16      16.562 -26.067 -15.953  1.00  0.00           H  
ATOM    240  C   GLN    16      16.389 -26.100 -13.492  1.00  0.00           C  
ATOM    241  O   GLN    16      17.289 -25.627 -14.224  1.00  0.00           O  
ATOM    242  N   VAL    17      15.931 -25.447 -12.431  1.00  0.00           N  
ATOM    243  H   VAL    17      15.199 -25.858 -11.868  1.00  0.00           H  
ATOM    244  CA  VAL    17      16.330 -24.056 -11.939  1.00  0.00           C  
ATOM    245  HA  VAL    17      16.774 -23.524 -12.781  1.00  0.00           H  
ATOM    246  CB  VAL    17      15.049 -23.277 -11.488  1.00  0.00           C  
ATOM    247  HB  VAL    17      14.231 -23.654 -12.101  1.00  0.00           H  
ATOM    248  CG1 VAL    17      14.703 -23.421 -10.036  1.00  0.00           C  
ATOM    249 HG11 VAL    17      15.059 -24.360  -9.612  1.00  0.00           H  
ATOM    250 HG12 VAL    17      15.175 -22.632  -9.451  1.00  0.00           H  
ATOM    251 HG13 VAL    17      13.619 -23.411  -9.925  1.00  0.00           H  
ATOM    252  CG2 VAL    17      15.165 -21.748 -11.788  1.00  0.00           C  
ATOM    253 HG21 VAL    17      14.280 -21.165 -11.534  1.00  0.00           H  
ATOM    254 HG22 VAL    17      16.015 -21.294 -11.279  1.00  0.00           H  
ATOM    255 HG23 VAL    17      15.310 -21.525 -12.845  1.00  0.00           H  
ATOM    256  C   VAL    17      17.544 -24.098 -11.001  1.00  0.00           C  
ATOM    257  O   VAL    17      17.818 -23.264 -10.173  1.00  0.00           O  
ATOM    258  N   SER    18      18.264 -25.191 -11.117  1.00  0.00           N  
ATOM    259  H   SER    18      17.948 -25.827 -11.836  1.00  0.00           H  
ATOM    260  CA  SER    18      19.534 -25.421 -10.382  1.00  0.00           C  
ATOM    261  HA  SER    18      19.359 -25.498  -9.309  1.00  0.00           H  
ATOM    262  CB  SER    18      20.036 -26.855 -10.604  1.00  0.00           C  
ATOM    263  HB2 SER    18      21.038 -26.807 -10.179  1.00  0.00           H  
ATOM    264  HB3 SER    18      19.445 -27.642 -10.136  1.00  0.00           H  
ATOM    265  OG  SER    18      20.236 -27.192 -11.973  1.00  0.00           O  
ATOM    266  HG  SER    18      19.588 -27.869 -12.183  1.00  0.00           H  
ATOM    267  C   SER    18      20.625 -24.349 -10.507  1.00  0.00           C  
ATOM    268  O   SER    18      21.268 -24.173  -9.413  1.00  0.00           O  
ATOM    269  N   PRO    19      20.718 -23.548 -11.593  1.00  0.00           N  
ATOM    270  CD  PRO    19      20.188 -23.835 -12.931  1.00  0.00           C  
ATOM    271  HD2 PRO    19      19.116 -23.657 -13.015  1.00  0.00           H  
ATOM    272  HD3 PRO    19      20.408 -24.838 -13.295  1.00  0.00           H  
ATOM    273  CG  PRO    19      20.910 -22.874 -13.932  1.00  0.00           C  
ATOM    274  HG2 PRO    19      20.272 -22.618 -14.777  1.00  0.00           H  
ATOM    275  HG3 PRO    19      21.815 -23.350 -14.311  1.00  0.00           H  
ATOM    276  CB  PRO    19      21.361 -21.755 -13.057  1.00  0.00           C  
ATOM    277  HB2 PRO    19      20.609 -20.968 -12.988  1.00  0.00           H  
ATOM    278  HB3 PRO    19      22.352 -21.400 -13.340  1.00  0.00           H  
ATOM    279  CA  PRO    19      21.609 -22.442 -11.676  1.00  0.00           C  
ATOM    280  HA  PRO    19      22.644 -22.778 -11.750  1.00  0.00           H  
ATOM    281  C   PRO    19      21.500 -21.435 -10.490  1.00  0.00           C  
ATOM    282  O   PRO    19      22.434 -20.709 -10.268  1.00  0.00           O  
ATOM    283  N   LEU    20      20.262 -21.255  -9.964  1.00  0.00           N  
ATOM    284  H   LEU    20      19.479 -21.708 -10.412  1.00  0.00           H  
ATOM    285  CA  LEU    20      19.964 -20.386  -8.847  1.00  0.00           C  
ATOM    286  HA  LEU    20      20.790 -19.686  -8.723  1.00  0.00           H  
ATOM    287  CB  LEU    20      18.775 -19.456  -9.174  1.00  0.00           C  
ATOM    288  HB2 LEU    20      19.094 -18.995 -10.108  1.00  0.00           H  
ATOM    289  HB3 LEU    20      17.920 -20.108  -9.350  1.00  0.00           H  
ATOM    290  CG  LEU    20      18.382 -18.280  -8.231  1.00  0.00           C  
ATOM    291  HG  LEU    20      18.059 -18.670  -7.266  1.00  0.00           H  
ATOM    292  CD1 LEU    20      19.490 -17.267  -8.084  1.00  0.00           C  
ATOM    293 HD11 LEU    20      19.154 -16.527  -7.358  1.00  0.00           H  
ATOM    294 HD12 LEU    20      20.389 -17.814  -7.799  1.00  0.00           H  
ATOM    295 HD13 LEU    20      19.654 -16.752  -9.030  1.00  0.00           H  
ATOM    296  CD2 LEU    20      17.158 -17.608  -8.751  1.00  0.00           C  
ATOM    297 HD21 LEU    20      16.729 -16.864  -8.080  1.00  0.00           H  
ATOM    298 HD22 LEU    20      17.515 -17.265  -9.723  1.00  0.00           H  
ATOM    299 HD23 LEU    20      16.316 -18.292  -8.856  1.00  0.00           H  
ATOM    300  C   LEU    20      19.834 -21.141  -7.532  1.00  0.00           C  
ATOM    301  O   LEU    20      20.284 -20.670  -6.527  1.00  0.00           O  
ATOM    302  N   THR    21      19.253 -22.361  -7.474  1.00  0.00           N  
ATOM    303  H   THR    21      18.968 -22.801  -8.337  1.00  0.00           H  
ATOM    304  CA  THR    21      18.959 -22.982  -6.158  1.00  0.00           C  
ATOM    305  HA  THR    21      18.654 -22.173  -5.496  1.00  0.00           H  
ATOM    306  CB  THR    21      17.744 -23.928  -6.216  1.00  0.00           C  
ATOM    307  HB  THR    21      17.748 -24.527  -5.306  1.00  0.00           H  
ATOM    308  CG2 THR    21      16.442 -23.168  -6.347  1.00  0.00           C  
ATOM    309 HG21 THR    21      16.332 -22.280  -5.725  1.00  0.00           H  
ATOM    310 HG22 THR    21      16.415 -22.847  -7.388  1.00  0.00           H  
ATOM    311 HG23 THR    21      15.675 -23.938  -6.258  1.00  0.00           H  
ATOM    312  OG1 THR    21      18.007 -24.854  -7.265  1.00  0.00           O  
ATOM    313  HG1 THR    21      17.307 -25.422  -7.596  1.00  0.00           H  
ATOM    314  C   THR    21      20.174 -23.714  -5.595  1.00  0.00           C  
ATOM    315  O   THR    21      20.428 -23.485  -4.412  1.00  0.00           O  
ATOM    316  N   LEU    22      20.900 -24.508  -6.364  1.00  0.00           N  
ATOM    317  H   LEU    22      20.616 -24.703  -7.313  1.00  0.00           H  
ATOM    318  CA  LEU    22      22.100 -25.223  -5.913  1.00  0.00           C  
ATOM    319  HA  LEU    22      22.095 -25.280  -4.824  1.00  0.00           H  
ATOM    320  CB  LEU    22      22.135 -26.537  -6.727  1.00  0.00           C  
ATOM    321  HB2 LEU    22      21.205 -27.093  -6.610  1.00  0.00           H  
ATOM    322  HB3 LEU    22      22.211 -26.274  -7.782  1.00  0.00           H  
ATOM    323  CG  LEU    22      23.295 -27.450  -6.427  1.00  0.00           C  
ATOM    324  HG  LEU    22      24.216 -26.867  -6.394  1.00  0.00           H  
ATOM    325  CD1 LEU    22      23.005 -28.097  -5.101  1.00  0.00           C  
ATOM    326 HD11 LEU    22      23.140 -27.366  -4.304  1.00  0.00           H  
ATOM    327 HD12 LEU    22      22.013 -28.545  -5.048  1.00  0.00           H  
ATOM    328 HD13 LEU    22      23.774 -28.854  -4.949  1.00  0.00           H  
ATOM    329  CD2 LEU    22      23.279 -28.538  -7.573  1.00  0.00           C  
ATOM    330 HD21 LEU    22      23.477 -28.028  -8.516  1.00  0.00           H  
ATOM    331 HD22 LEU    22      24.048 -29.272  -7.335  1.00  0.00           H  
ATOM    332 HD23 LEU    22      22.327 -29.069  -7.563  1.00  0.00           H  
ATOM    333  C   LEU    22      23.368 -24.452  -6.203  1.00  0.00           C  
ATOM    334  O   LEU    22      24.127 -24.028  -5.352  1.00  0.00           O  
ATOM    335  N   LEU    23      23.531 -24.006  -7.457  1.00  0.00           N  
ATOM    336  H   LEU    23      22.723 -24.108  -8.053  1.00  0.00           H  
ATOM    337  CA  LEU    23      24.730 -23.268  -7.943  1.00  0.00           C  
ATOM    338  HA  LEU    23      25.612 -23.564  -7.374  1.00  0.00           H  
ATOM    339  CB  LEU    23      25.053 -23.479  -9.474  1.00  0.00           C  
ATOM    340  HB2 LEU    23      24.345 -22.814  -9.969  1.00  0.00           H  
ATOM    341  HB3 LEU    23      26.062 -23.169  -9.743  1.00  0.00           H  
ATOM    342  CG  LEU    23      25.014 -24.893 -10.026  1.00  0.00           C  
ATOM    343  HG  LEU    23      23.984 -25.218  -9.880  1.00  0.00           H  
ATOM    344  CD1 LEU    23      25.351 -25.096 -11.545  1.00  0.00           C  
ATOM    345 HD11 LEU    23      25.127 -26.122 -11.836  1.00  0.00           H  
ATOM    346 HD12 LEU    23      24.732 -24.345 -12.037  1.00  0.00           H  
ATOM    347 HD13 LEU    23      26.422 -24.898 -11.549  1.00  0.00           H  
ATOM    348  CD2 LEU    23      25.968 -25.888  -9.276  1.00  0.00           C  
ATOM    349 HD21 LEU    23      27.002 -25.715  -9.575  1.00  0.00           H  
ATOM    350 HD22 LEU    23      25.785 -25.783  -8.206  1.00  0.00           H  
ATOM    351 HD23 LEU    23      25.652 -26.890  -9.568  1.00  0.00           H  
ATOM    352  C   LEU    23      24.321 -21.796  -7.683  1.00  0.00           C  
ATOM    353  O   LEU    23      23.139 -21.435  -7.322  1.00  0.00           O  
ATOM    354  N   LYS    24      25.251 -20.904  -7.877  1.00  0.00           N  
ATOM    355  H   LYS    24      26.093 -21.169  -8.368  1.00  0.00           H  
ATOM    356  CA  LYS    24      24.995 -19.454  -7.744  1.00  0.00           C  
ATOM    357  HA  LYS    24      23.924 -19.280  -7.841  1.00  0.00           H  
ATOM    358  CB  LYS    24      25.519 -18.917  -6.385  1.00  0.00           C  
ATOM    359  HB2 LYS    24      26.576 -19.184  -6.376  1.00  0.00           H  
ATOM    360  HB3 LYS    24      25.390 -17.835  -6.355  1.00  0.00           H  
ATOM    361  CG  LYS    24      24.863 -19.483  -5.143  1.00  0.00           C  
ATOM    362  HG2 LYS    24      25.055 -20.550  -5.029  1.00  0.00           H  
ATOM    363  HG3 LYS    24      25.303 -19.067  -4.237  1.00  0.00           H  
ATOM    364  CD  LYS    24      23.370 -19.044  -5.095  1.00  0.00           C  
ATOM    365  HD2 LYS    24      23.348 -18.032  -4.692  1.00  0.00           H  
ATOM    366  HD3 LYS    24      22.949 -19.135  -6.097  1.00  0.00           H  
ATOM    367  CE  LYS    24      22.607 -19.910  -4.130  1.00  0.00           C  
ATOM    368  HE2 LYS    24      23.071 -19.974  -3.145  1.00  0.00           H  
ATOM    369  HE3 LYS    24      21.666 -19.409  -3.900  1.00  0.00           H  
ATOM    370  NZ  LYS    24      22.341 -21.236  -4.630  1.00  0.00           N  
ATOM    371  HZ1 LYS    24      23.228 -21.556  -4.992  1.00  0.00           H  
ATOM    372  HZ2 LYS    24      22.133 -21.905  -3.903  1.00  0.00           H  
ATOM    373  HZ3 LYS    24      21.676 -21.310  -5.386  1.00  0.00           H  
ATOM    374  C   LYS    24      25.646 -18.715  -8.903  1.00  0.00           C  
ATOM    375  O   LYS    24      26.855 -18.878  -9.024  1.00  0.00           O  
TER   
END   
