# Supplementary material for: In silico approaches for predicting the half-life of natural and modified peptides in blood
Source: PLoS One. 2018 Jun 1;13(6):e0196829. doi: 10.1371/journal.pone.0196829 (PMC5983457; doi:10.1371/journal.pone.0196829)
Supplement: S3 File — (ZIP) [file pone.0196829.s009.zip › 3may2018_261_pdb_files/2403.pdb]

HEADER    VASOCONSTRICTOR                         19-SEP-94   1EDN              
TITLE     HUMAN ENDOTHELIN-1                                                    
COMPND    MOL_ID: 1;                                                            
COMPND   2 MOLECULE: ENDOTHELIN-1;                                              
COMPND   3 CHAIN: A;                                                            
COMPND   4 ENGINEERED: YES                                                      
SOURCE    MOL_ID: 1;                                                            
SOURCE   2 ORGANISM_SCIENTIFIC: HOMO SAPIENS;                                   
SOURCE   3 ORGANISM_COMMON: HUMAN;                                              
SOURCE   4 ORGANISM_TAXID: 9606                                                 
KEYWDS    SIGNAL POLYPEPTIDE G-PROTEIN COUPLED-RECEPTOR LIGAND,                 
KEYWDS   2 VASOCONSTRICTOR                                                      
EXPDTA    X-RAY DIFFRACTION                                                     
AUTHOR    B.A.WALLACE,R.W.JANES                                                 
REVDAT   2   24-FEB-09 1EDN    1       VERSN                                    
REVDAT   1   15-OCT-95 1EDN    0                                                
JRNL        AUTH   R.W.JANES,D.H.PEAPUS,B.A.WALLACE                             
JRNL        TITL   THE CRYSTAL STRUCTURE OF HUMAN ENDOTHELIN.                   
JRNL        REF    NAT.STRUCT.BIOL.              V.   1   311 1994              
JRNL        REFN                   ISSN 1072-8368                               
JRNL        PMID   7664037                                                      
JRNL        DOI    10.1038/NSB0594-311                                          
REMARK   1                                                                      
REMARK   1 REFERENCE 1                                                          
REMARK   1  AUTH   C.E.PEISHOFF,R.W.JANES,B.A.WALLACE                           
REMARK   1  TITL   COMPARISON OF THE STRUCTURE OF THE ENDOTHELIN                
REMARK   1  TITL 2 RECEPTOR AGONIST BQ123 WITH THE CRYSTAL STRUCTURE            
REMARK   1  TITL 3 OF THE C-TERMINAL TAIL OF ENDOTHELIN                         
REMARK   1  REF    TO BE PUBLISHED                                              
REMARK   1  REFN                                                                
REMARK   1 REFERENCE 2                                                          
REMARK   1  AUTH   B.A.WALLACE,R.W.JANES,D.BASSOLINO,S.KRYSTEK JUNIOR           
REMARK   1  TITL   A COMPARISON OF X-RAY AND NMR STRUCTURES FOR HUMAN           
REMARK   1  TITL 2 ENDOTHELIN-1                                                 
REMARK   1  REF    PROTEIN SCI.                  V.   4    75 1995              
REMARK   1  REFN                   ISSN 0961-8368                               
REMARK   2                                                                      
REMARK   2 RESOLUTION.    2.18 ANGSTROMS.                                       
REMARK   3                                                                      
REMARK   3 REFINEMENT.                                                          
REMARK   3   PROGRAM     : X-PLOR 3.1                                           
REMARK   3   AUTHORS     : BRUNGER                                              
REMARK   3                                                                      
REMARK   3  DATA USED IN REFINEMENT.                                            
REMARK   3   RESOLUTION RANGE HIGH (ANGSTROMS) : 2.18                           
REMARK   3   RESOLUTION RANGE LOW  (ANGSTROMS) : 8.00                           
REMARK   3   DATA CUTOFF            (SIGMA(F)) : 3.000                          
REMARK   3   DATA CUTOFF HIGH         (ABS(F)) : NULL                           
REMARK   3   DATA CUTOFF LOW          (ABS(F)) : NULL                           
REMARK   3   COMPLETENESS (WORKING+TEST)   (%) : 75.0                           
REMARK   3   NUMBER OF REFLECTIONS             : 8907                           
REMARK   3                                                                      
REMARK   3  FIT TO DATA USED IN REFINEMENT.                                     
REMARK   3   CROSS-VALIDATION METHOD          : NULL                            
REMARK   3   FREE R VALUE TEST SET SELECTION  : NULL                            
REMARK   3   R VALUE            (WORKING SET) : 0.199                           
REMARK   3   FREE R VALUE                     : NULL                            
REMARK   3   FREE R VALUE TEST SET SIZE   (%) : NULL                            
REMARK   3   FREE R VALUE TEST SET COUNT      : NULL                            
REMARK   3   ESTIMATED ERROR OF FREE R VALUE  : NULL                            
REMARK   3                                                                      
REMARK   3  FIT IN THE HIGHEST RESOLUTION BIN.                                  
REMARK   3   TOTAL NUMBER OF BINS USED           : NULL                         
REMARK   3   BIN RESOLUTION RANGE HIGH       (A) : NULL                         
REMARK   3   BIN RESOLUTION RANGE LOW        (A) : NULL                         
REMARK   3   BIN COMPLETENESS (WORKING+TEST) (%) : NULL                         
REMARK   3   REFLECTIONS IN BIN    (WORKING SET) : NULL                         
REMARK   3   BIN R VALUE           (WORKING SET) : NULL                         
REMARK   3   BIN FREE R VALUE                    : NULL                         
REMARK   3   BIN FREE R VALUE TEST SET SIZE  (%) : NULL                         
REMARK   3   BIN FREE R VALUE TEST SET COUNT     : NULL                         
REMARK   3   ESTIMATED ERROR OF BIN FREE R VALUE : NULL                         
REMARK   3                                                                      
REMARK   3  NUMBER OF NON-HYDROGEN ATOMS USED IN REFINEMENT.                    
REMARK   3   PROTEIN ATOMS            : 171                                     
REMARK   3   NUCLEIC ACID ATOMS       : 0                                       
REMARK   3   HETEROGEN ATOMS          : 0                                       
REMARK   3   SOLVENT ATOMS            : 0                                       
REMARK   3                                                                      
REMARK   3  B VALUES.                                                           
REMARK   3   FROM WILSON PLOT           (A**2) : NULL                           
REMARK   3   MEAN B VALUE      (OVERALL, A**2) : NULL                           
REMARK   3   OVERALL ANISOTROPIC B VALUE.                                       
REMARK   3    B11 (A**2) : NULL                                                 
REMARK   3    B22 (A**2) : NULL                                                 
REMARK   3    B33 (A**2) : NULL                                                 
REMARK   3    B12 (A**2) : NULL                                                 
REMARK   3    B13 (A**2) : NULL                                                 
REMARK   3    B23 (A**2) : NULL                                                 
REMARK   3                                                                      
REMARK   3  ESTIMATED COORDINATE ERROR.                                         
REMARK   3   ESD FROM LUZZATI PLOT        (A) : NULL                            
REMARK   3   ESD FROM SIGMAA              (A) : NULL                            
REMARK   3   LOW RESOLUTION CUTOFF        (A) : NULL                            
REMARK   3                                                                      
REMARK   3  CROSS-VALIDATED ESTIMATED COORDINATE ERROR.                         
REMARK   3   ESD FROM C-V LUZZATI PLOT    (A) : NULL                            
REMARK   3   ESD FROM C-V SIGMAA          (A) : NULL                            
REMARK   3                                                                      
REMARK   3  RMS DEVIATIONS FROM IDEAL VALUES.                                   
REMARK   3   BOND LENGTHS                 (A) : 0.015                           
REMARK   3   BOND ANGLES            (DEGREES) : 3.96                            
REMARK   3   DIHEDRAL ANGLES        (DEGREES) : 26.80                           
REMARK   3   IMPROPER ANGLES        (DEGREES) : 2.80                            
REMARK   3                                                                      
REMARK   3  ISOTROPIC THERMAL MODEL : NULL                                      
REMARK   3                                                                      
REMARK   3  ISOTROPIC THERMAL FACTOR RESTRAINTS.    RMS    SIGMA                
REMARK   3   MAIN-CHAIN BOND              (A**2) : NULL  ; NULL                 
REMARK   3   MAIN-CHAIN ANGLE             (A**2) : NULL  ; NULL                 
REMARK   3   SIDE-CHAIN BOND              (A**2) : NULL  ; NULL                 
REMARK   3   SIDE-CHAIN ANGLE             (A**2) : NULL  ; NULL                 
REMARK   3                                                                      
REMARK   3  NCS MODEL : NULL                                                    
REMARK   3                                                                      
REMARK   3  NCS RESTRAINTS.                         RMS   SIGMA/WEIGHT          
REMARK   3   GROUP  1  POSITIONAL            (A) : NULL  ; NULL                 
REMARK   3   GROUP  1  B-FACTOR           (A**2) : NULL  ; NULL                 
REMARK   3                                                                      
REMARK   3  PARAMETER FILE  1  : NULL                                           
REMARK   3  TOPOLOGY FILE  1   : NULL                                           
REMARK   3                                                                      
REMARK   3  OTHER REFINEMENT REMARKS: NULL                                      
REMARK   4                                                                      
REMARK   4 1EDN COMPLIES WITH FORMAT V. 3.15, 01-DEC-08                         
REMARK 100                                                                      
REMARK 100 THIS ENTRY HAS BEEN PROCESSED BY BNL.                                
REMARK 200                                                                      
REMARK 200 EXPERIMENTAL DETAILS                                                 
REMARK 200  EXPERIMENT TYPE                : X-RAY DIFFRACTION                  
REMARK 200  DATE OF DATA COLLECTION        : 12-NOV-92                          
REMARK 200  TEMPERATURE           (KELVIN) : NULL                               
REMARK 200  PH                             : NULL                               
REMARK 200  NUMBER OF CRYSTALS USED        : NULL                               
REMARK 200                                                                      
REMARK 200  SYNCHROTRON              (Y/N) : N                                  
REMARK 200  RADIATION SOURCE               : NULL                               
REMARK 200  BEAMLINE                       : NULL                               
REMARK 200  X-RAY GENERATOR MODEL          : NULL                               
REMARK 200  MONOCHROMATIC OR LAUE    (M/L) : M                                  
REMARK 200  WAVELENGTH OR RANGE        (A) : 1.54                               
REMARK 200  MONOCHROMATOR                  : NULL                               
REMARK 200  OPTICS                         : NULL                               
REMARK 200                                                                      
REMARK 200  DETECTOR TYPE                  : IMAGE PLATE                        
REMARK 200  DETECTOR MANUFACTURER          : MARRESEARCH                        
REMARK 200  INTENSITY-INTEGRATION SOFTWARE : MOSFLM                             
REMARK 200  DATA SCALING SOFTWARE          : NULL                               
REMARK 200                                                                      
REMARK 200  NUMBER OF UNIQUE REFLECTIONS   : 1876                               
REMARK 200  RESOLUTION RANGE HIGH      (A) : 2.180                              
REMARK 200  RESOLUTION RANGE LOW       (A) : 8.000                              
REMARK 200  REJECTION CRITERIA  (SIGMA(I)) : 0.000                              
REMARK 200                                                                      
REMARK 200 OVERALL.                                                             
REMARK 200  COMPLETENESS FOR RANGE     (%) : 99.0                               
REMARK 200  DATA REDUNDANCY                : 3.000                              
REMARK 200  R MERGE                    (I) : 0.10700                            
REMARK 200  R SYM                      (I) : NULL                               
REMARK 200  <I/SIGMA(I)> FOR THE DATA SET  : NULL                               
REMARK 200                                                                      
REMARK 200 IN THE HIGHEST RESOLUTION SHELL.                                     
REMARK 200  HIGHEST RESOLUTION SHELL, RANGE HIGH (A) : NULL                     
REMARK 200  HIGHEST RESOLUTION SHELL, RANGE LOW  (A) : NULL                     
REMARK 200  COMPLETENESS FOR SHELL     (%) : NULL                               
REMARK 200  DATA REDUNDANCY IN SHELL       : NULL                               
REMARK 200  R MERGE FOR SHELL          (I) : NULL                               
REMARK 200  R SYM FOR SHELL            (I) : NULL                               
REMARK 200  <I/SIGMA(I)> FOR SHELL         : NULL                               
REMARK 200                                                                      
REMARK 200 DIFFRACTION PROTOCOL: NULL                                           
REMARK 200 METHOD USED TO DETERMINE THE STRUCTURE: NULL                         
REMARK 200 SOFTWARE USED: X-PLOR 3.1                                            
REMARK 200 STARTING MODEL: NULL                                                 
REMARK 200                                                                      
REMARK 200 REMARK: NULL                                                         
REMARK 280                                                                      
REMARK 280 CRYSTAL                                                              
REMARK 280 SOLVENT CONTENT, VS   (%): 35.43                                     
REMARK 280 MATTHEWS COEFFICIENT, VM (ANGSTROMS**3/DA): 1.90                     
REMARK 280                                                                      
REMARK 280 CRYSTALLIZATION CONDITIONS: NULL                                     
REMARK 290                                                                      
REMARK 290 CRYSTALLOGRAPHIC SYMMETRY                                            
REMARK 290 SYMMETRY OPERATORS FOR SPACE GROUP: P 61 2 2                         
REMARK 290                                                                      
REMARK 290      SYMOP   SYMMETRY                                                
REMARK 290     NNNMMM   OPERATOR                                                
REMARK 290       1555   X,Y,Z                                                   
REMARK 290       2555   -Y,X-Y,Z+1/3                                            
REMARK 290       3555   -X+Y,-X,Z+2/3                                           
REMARK 290       4555   -X,-Y,Z+1/2                                             
REMARK 290       5555   Y,-X+Y,Z+5/6                                            
REMARK 290       6555   X-Y,X,Z+1/6                                             
REMARK 290       7555   Y,X,-Z+1/3                                              
REMARK 290       8555   X-Y,-Y,-Z                                               
REMARK 290       9555   -X,-X+Y,-Z+2/3                                          
REMARK 290      10555   -Y,-X,-Z+5/6                                            
REMARK 290      11555   -X+Y,Y,-Z+1/2                                           
REMARK 290      12555   X,X-Y,-Z+1/6                                            
REMARK 290                                                                      
REMARK 290     WHERE NNN -> OPERATOR NUMBER                                     
REMARK 290           MMM -> TRANSLATION VECTOR                                  
REMARK 290                                                                      
REMARK 290 CRYSTALLOGRAPHIC SYMMETRY TRANSFORMATIONS                            
REMARK 290 THE FOLLOWING TRANSFORMATIONS OPERATE ON THE ATOM/HETATM             
REMARK 290 RECORDS IN THIS ENTRY TO PRODUCE CRYSTALLOGRAPHICALLY                
REMARK 290 RELATED MOLECULES.                                                   
REMARK 290   SMTRY1   1  1.000000  0.000000  0.000000        0.00000            
REMARK 290   SMTRY2   1  0.000000  1.000000  0.000000        0.00000            
REMARK 290   SMTRY3   1  0.000000  0.000000  1.000000        0.00000            
REMARK 290   SMTRY1   2 -0.500000 -0.866025  0.000000        0.00000            
REMARK 290   SMTRY2   2  0.866025 -0.500000  0.000000        0.00000            
REMARK 290   SMTRY3   2  0.000000  0.000000  1.000000       19.76000            
REMARK 290   SMTRY1   3 -0.500000  0.866025  0.000000        0.00000            
REMARK 290   SMTRY2   3 -0.866025 -0.500000  0.000000        0.00000            
REMARK 290   SMTRY3   3  0.000000  0.000000  1.000000       39.52000            
REMARK 290   SMTRY1   4 -1.000000  0.000000  0.000000        0.00000            
REMARK 290   SMTRY2   4  0.000000 -1.000000  0.000000        0.00000            
REMARK 290   SMTRY3   4  0.000000  0.000000  1.000000       29.64000            
REMARK 290   SMTRY1   5  0.500000  0.866025  0.000000        0.00000            
REMARK 290   SMTRY2   5 -0.866025  0.500000  0.000000        0.00000            
REMARK 290   SMTRY3   5  0.000000  0.000000  1.000000       49.40000            
REMARK 290   SMTRY1   6  0.500000 -0.866025  0.000000        0.00000            
REMARK 290   SMTRY2   6  0.866025  0.500000  0.000000        0.00000            
REMARK 290   SMTRY3   6  0.000000  0.000000  1.000000        9.88000            
REMARK 290   SMTRY1   7 -0.500000  0.866025  0.000000        0.00000            
REMARK 290   SMTRY2   7  0.866025  0.500000  0.000000        0.00000            
REMARK 290   SMTRY3   7  0.000000  0.000000 -1.000000       19.76000            
REMARK 290   SMTRY1   8  1.000000  0.000000  0.000000        0.00000            
REMARK 290   SMTRY2   8  0.000000 -1.000000  0.000000        0.00000            
REMARK 290   SMTRY3   8  0.000000  0.000000 -1.000000        0.00000            
REMARK 290   SMTRY1   9 -0.500000 -0.866025  0.000000        0.00000            
REMARK 290   SMTRY2   9 -0.866025  0.500000  0.000000        0.00000            
REMARK 290   SMTRY3   9  0.000000  0.000000 -1.000000       39.52000            
REMARK 290   SMTRY1  10  0.500000 -0.866025  0.000000        0.00000            
REMARK 290   SMTRY2  10 -0.866025 -0.500000  0.000000        0.00000            
REMARK 290   SMTRY3  10  0.000000  0.000000 -1.000000       49.40000            
REMARK 290   SMTRY1  11 -1.000000  0.000000  0.000000        0.00000            
REMARK 290   SMTRY2  11  0.000000  1.000000  0.000000        0.00000            
REMARK 290   SMTRY3  11  0.000000  0.000000 -1.000000       29.64000            
REMARK 290   SMTRY1  12  0.500000  0.866025  0.000000        0.00000            
REMARK 290   SMTRY2  12  0.866025 -0.500000  0.000000        0.00000            
REMARK 290   SMTRY3  12  0.000000  0.000000 -1.000000        9.88000            
REMARK 290                                                                      
REMARK 290 REMARK: NULL                                                         
REMARK 300                                                                      
REMARK 300 BIOMOLECULE: 1                                                       
REMARK 300 SEE REMARK 350 FOR THE AUTHOR PROVIDED AND/OR PROGRAM                
REMARK 300 GENERATED ASSEMBLY INFORMATION FOR THE STRUCTURE IN                  
REMARK 300 THIS ENTRY. THE REMARK MAY ALSO PROVIDE INFORMATION ON               
REMARK 300 BURIED SURFACE AREA.                                                 
REMARK 350                                                                      
REMARK 350 COORDINATES FOR A COMPLETE MULTIMER REPRESENTING THE KNOWN           
REMARK 350 BIOLOGICALLY SIGNIFICANT OLIGOMERIZATION STATE OF THE                
REMARK 350 MOLECULE CAN BE GENERATED BY APPLYING BIOMT TRANSFORMATIONS          
REMARK 350 GIVEN BELOW.  BOTH NON-CRYSTALLOGRAPHIC AND                          
REMARK 350 CRYSTALLOGRAPHIC OPERATIONS ARE GIVEN.                               
REMARK 350                                                                      
REMARK 350 BIOMOLECULE: 1                                                       
REMARK 350 AUTHOR DETERMINED BIOLOGICAL UNIT: DIMERIC                           
REMARK 350 APPLY THE FOLLOWING TO CHAINS: A                                     
REMARK 350   BIOMT1   1  1.000000  0.000000  0.000000        0.00000            
REMARK 350   BIOMT2   1  0.000000  1.000000  0.000000        0.00000            
REMARK 350   BIOMT3   1  0.000000  0.000000  1.000000        0.00000            
REMARK 350   BIOMT1   2  0.500000 -0.866025  0.000000      -16.67500            
REMARK 350   BIOMT2   2 -0.866025 -0.500000  0.000000      -28.88195            
REMARK 350   BIOMT3   2  0.000000  0.000000 -1.000000       -9.88000            
REMARK 500                                                                      
REMARK 500 GEOMETRY AND STEREOCHEMISTRY                                         
REMARK 500 SUBTOPIC: COVALENT BOND ANGLES                                       
REMARK 500                                                                      
REMARK 500 THE STEREOCHEMICAL PARAMETERS OF THE FOLLOWING RESIDUES              
REMARK 500 HAVE VALUES WHICH DEVIATE FROM EXPECTED VALUES BY MORE               
REMARK 500 THAN 6*RMSD (M=MODEL NUMBER; RES=RESIDUE NAME; C=CHAIN               
REMARK 500 IDENTIFIER; SSEQ=SEQUENCE NUMBER; I=INSERTION CODE).                 
REMARK 500                                                                      
REMARK 500 STANDARD TABLE:                                                      
REMARK 500 FORMAT: (10X,I3,1X,A3,1X,A1,I4,A1,3(1X,A4,2X),12X,F5.1)              
REMARK 500                                                                      
REMARK 500 EXPECTED VALUES PROTEIN: ENGH AND HUBER, 1999                        
REMARK 500 EXPECTED VALUES NUCLEIC ACID: CLOWNEY ET AL 1996                     
REMARK 500                                                                      
REMARK 500  M RES CSSEQI ATM1   ATM2   ATM3                                     
REMARK 500    LEU A   6   CA  -  CB  -  CG  ANGL. DEV. =  16.6 DEGREES          
REMARK 500    TYR A  13   N   -  CA  -  C   ANGL. DEV. = -20.0 DEGREES          
REMARK 500                                                                      
REMARK 500 REMARK: NULL                                                         
REMARK 500                                                                      
REMARK 500 GEOMETRY AND STEREOCHEMISTRY                                         
REMARK 500 SUBTOPIC: TORSION ANGLES                                             
REMARK 500                                                                      
REMARK 500 TORSION ANGLES OUTSIDE THE EXPECTED RAMACHANDRAN REGIONS:            
REMARK 500 (M=MODEL NUMBER; RES=RESIDUE NAME; C=CHAIN IDENTIFIER;               
REMARK 500 SSEQ=SEQUENCE NUMBER; I=INSERTION CODE).                             
REMARK 500                                                                      
REMARK 500 STANDARD TABLE:                                                      
REMARK 500 FORMAT:(10X,I3,1X,A3,1X,A1,I4,A1,4X,F7.2,3X,F7.2)                    
REMARK 500                                                                      
REMARK 500 EXPECTED VALUES: GJ KLEYWEGT AND TA JONES (1996). PHI/PSI-           
REMARK 500 CHOLOGY: RAMACHANDRAN REVISITED. STRUCTURE 4, 1395 - 1400            
REMARK 500                                                                      
REMARK 500  M RES CSSEQI        PSI       PHI                                   
REMARK 500    SER A   5      101.37     12.98                                   
REMARK 500    LEU A   6       83.85     51.53                                   
REMARK 500    MET A   7      -41.99     38.51                                   
REMARK 500    ASP A   8     -155.49      5.22                                   
REMARK 500    LYS A   9        6.83    -56.51                                   
REMARK 500    GLU A  10       52.56   -165.79                                   
REMARK 500    TYR A  13      -22.34    162.01                                   
REMARK 500    PHE A  14      -75.50   -105.74                                   
REMARK 500    LEU A  17     -111.35   -136.69                                   
REMARK 500                                                                      
REMARK 500 REMARK: NULL                                                         
REMARK 500                                                                      
REMARK 500 GEOMETRY AND STEREOCHEMISTRY                                         
REMARK 500 SUBTOPIC: CHIRAL CENTERS                                             
REMARK 500                                                                      
REMARK 500 UNEXPECTED CONFIGURATION OF THE FOLLOWING CHIRAL                     
REMARK 500 CENTER(S) USING IMPROPER CA--C--CB--N CHIRALITY                      
REMARK 500 M=MODEL NUMBER; RES=RESIDUE NAME; C=CHAIN                            
REMARK 500 IDENTIFIER; SSEQ=SEQUENCE NUMBER; I=INSERTION CODE                   
REMARK 500                                                                      
REMARK 500 STANDARD TABLE:                                                      
REMARK 500 FORMAT: (11X,I3,1X,A3,1X,A1,I4,A1,6X,F5.1,6X,A1,10X,A1,3X,A16)       
REMARK 500                                                                      
REMARK 500   M RES CSSEQI    IMPROPER   EXPECTED   FOUND DETAILS                
REMARK 500     MET A   7        20.5      L          L   OUTSIDE RANGE          
REMARK 500     ASP A   8        21.5      L          L   OUTSIDE RANGE          
REMARK 500     CYS A  11        24.0      L          L   OUTSIDE RANGE          
REMARK 500     CYS A  15        21.9      L          L   OUTSIDE RANGE          
REMARK 500     ASP A  18        23.3      L          L   OUTSIDE RANGE          
REMARK 500                                                                      
REMARK 500 REMARK: NULL                                                         
DBREF  1EDN A    1    21  UNP    P05305   EDN1_HUMAN      53     73             
SEQRES   1 A   21  CYS SER CYS SER SER LEU MET ASP LYS GLU CYS VAL TYR          
SEQRES   2 A   21  PHE CYS HIS LEU ASP ILE ILE TRP                              
HELIX    1   A LYS A    9  ILE A   20  1IRREGULAR HELIX, RIGHT-HANDED     12    
SSBOND   1 CYS A    1    CYS A   15                          1555   1555  2.04  
SSBOND   2 CYS A    3    CYS A   11                          1555   1555  2.04  
CRYST1   33.350   33.350   59.280  90.00  90.00 120.00 P 61 2 2     12          
ORIGX1      1.000000  0.000000  0.000000        0.00000                         
ORIGX2      0.000000  1.000000  0.000000        0.00000                         
ORIGX3      0.000000  0.000000  1.000000        0.00000                         
SCALE1      0.029985  0.017312  0.000000        0.00000                         
SCALE2      0.000000  0.034624  0.000000        0.00000                         
SCALE3      0.000000  0.000000  0.016869        0.00000                         
ATOM      1  N   CYS A   1      11.362 -17.079   4.636  1.00 35.90           N  
ATOM      2  CA  CYS A   1      12.410 -18.121   4.471  1.00 19.12           C  
ATOM      3  C   CYS A   1      13.725 -17.392   4.410  1.00 17.47           C  
ATOM      4  O   CYS A   1      13.737 -16.145   4.386  1.00 10.00           O  
ATOM      5  CB  CYS A   1      12.159 -18.898   3.158  1.00 31.76           C  
ATOM      6  SG  CYS A   1      11.743 -17.940   1.642  1.00 34.80           S  
ATOM      7  N   SER A   2      14.817 -18.141   4.533  1.00 24.32           N  
ATOM      8  CA  SER A   2      16.166 -17.571   4.361  1.00 37.10           C  
ATOM      9  C   SER A   2      16.357 -18.103   2.936  1.00 39.88           C  
ATOM     10  O   SER A   2      15.571 -18.939   2.502  1.00 40.16           O  
ATOM     11  CB  SER A   2      17.230 -18.244   5.263  1.00 45.13           C  
ATOM     12  OG  SER A   2      16.828 -18.521   6.603  1.00 47.46           O  
ATOM     13  N   CYS A   3      17.372 -17.689   2.197  1.00 42.72           N  
ATOM     14  CA  CYS A   3      17.492 -18.263   0.862  1.00 44.78           C  
ATOM     15  C   CYS A   3      18.876 -18.728   0.493  1.00 42.39           C  
ATOM     16  O   CYS A   3      19.856 -18.338   1.119  1.00 55.79           O  
ATOM     17  CB  CYS A   3      16.991 -17.297  -0.210  1.00 28.26           C  
ATOM     18  SG  CYS A   3      17.048 -17.997  -1.900  1.00 30.98           S  
ATOM     19  N   SER A   4      18.950 -19.599  -0.505  1.00 36.87           N  
ATOM     20  CA  SER A   4      20.237 -20.063  -0.998  1.00 51.17           C  
ATOM     21  C   SER A   4      20.565 -19.241  -2.245  1.00 47.61           C  
ATOM     22  O   SER A   4      20.295 -19.675  -3.369  1.00 42.24           O  
ATOM     23  CB  SER A   4      20.223 -21.561  -1.330  1.00 61.89           C  
ATOM     24  OG  SER A   4      20.447 -22.364  -0.181  1.00 63.24           O  
ATOM     25  N   SER A   5      21.085 -18.032  -2.006  1.00 42.30           N  
ATOM     26  CA  SER A   5      21.492 -17.063  -3.027  1.00 27.55           C  
ATOM     27  C   SER A   5      21.004 -17.393  -4.408  1.00 29.77           C  
ATOM     28  O   SER A   5      21.630 -18.183  -5.087  1.00 43.72           O  
ATOM     29  CB  SER A   5      23.020 -16.906  -3.028  1.00 10.00           C  
ATOM     30  OG  SER A   5      23.698 -18.140  -2.790  1.00 10.00           O  
ATOM     31  N   LEU A   6      19.948 -16.730  -4.861  1.00 26.58           N  
ATOM     32  CA  LEU A   6      19.364 -17.017  -6.174  1.00 18.78           C  
ATOM     33  C   LEU A   6      19.069 -18.505  -6.367  1.00 24.05           C  
ATOM     34  O   LEU A   6      19.916 -19.284  -6.865  1.00 10.82           O  
ATOM     35  CB  LEU A   6      20.170 -16.418  -7.338  1.00 14.04           C  
ATOM     36  CG  LEU A   6      21.648 -16.491  -7.696  1.00 19.91           C  
ATOM     37  CD1 LEU A   6      21.774 -15.651  -8.948  1.00 30.69           C  
ATOM     38  CD2 LEU A   6      22.560 -15.917  -6.619  1.00 21.28           C  
ATOM     39  N   MET A   7      17.882 -18.855  -5.838  1.00 30.72           N  
ATOM     40  CA  MET A   7      17.213 -20.178  -5.796  1.00 34.01           C  
ATOM     41  C   MET A   7      17.889 -21.536  -5.572  1.00 34.57           C  
ATOM     42  O   MET A   7      17.384 -22.317  -4.767  1.00 39.65           O  
ATOM     43  CB  MET A   7      16.149 -20.308  -6.910  1.00 22.99           C  
ATOM     44  CG  MET A   7      14.697 -19.838  -6.528  1.00 13.54           C  
ATOM     45  SD  MET A   7      13.406 -19.630  -7.921  1.00 13.09           S  
ATOM     46  CE  MET A   7      13.330 -21.334  -8.536  1.00 20.56           C  
ATOM     47  N   ASP A   8      19.040 -21.771  -6.190  1.00 33.27           N  
ATOM     48  CA  ASP A   8      19.775 -23.044  -6.153  1.00 53.31           C  
ATOM     49  C   ASP A   8      19.266 -24.337  -5.485  1.00 65.63           C  
ATOM     50  O   ASP A   8      18.064 -24.564  -5.378  1.00 76.52           O  
ATOM     51  CB  ASP A   8      21.250 -22.822  -5.839  1.00 52.43           C  
ATOM     52  CG  ASP A   8      22.133 -23.549  -6.814  1.00 52.52           C  
ATOM     53  OD1 ASP A   8      22.252 -23.056  -7.954  1.00 72.83           O  
ATOM     54  OD2 ASP A   8      22.658 -24.633  -6.483  1.00 24.69           O  
ATOM     55  N   LYS A   9      20.204 -25.205  -5.100  1.00 68.97           N  
ATOM     56  CA  LYS A   9      19.945 -26.496  -4.460  1.00 58.99           C  
ATOM     57  C   LYS A   9      19.122 -26.391  -3.182  1.00 57.77           C  
ATOM     58  O   LYS A   9      18.872 -27.407  -2.526  1.00 54.28           O  
ATOM     59  CB  LYS A   9      21.305 -27.139  -4.138  1.00 50.39           C  
ATOM     60  CG  LYS A   9      21.293 -28.521  -3.485  1.00 46.25           C  
ATOM     61  CD  LYS A   9      22.712 -28.989  -3.094  1.00 17.57           C  
ATOM     62  CE  LYS A   9      23.398 -27.961  -2.182  1.00 16.16           C  
ATOM     63  NZ  LYS A   9      22.471 -27.457  -1.093  1.00 10.02           N  
ATOM     64  N   GLU A  10      18.622 -25.195  -2.873  1.00 61.07           N  
ATOM     65  CA  GLU A  10      17.903 -25.003  -1.625  1.00 52.49           C  
ATOM     66  C   GLU A  10      17.072 -23.696  -1.502  1.00 45.73           C  
ATOM     67  O   GLU A  10      17.259 -22.965  -0.529  1.00 48.25           O  
ATOM     68  CB  GLU A  10      18.984 -25.071  -0.520  1.00 56.80           C  
ATOM     69  CG  GLU A  10      18.575 -25.183   0.943  1.00 50.66           C  
ATOM     70  CD  GLU A  10      19.804 -25.143   1.853  1.00 44.86           C  
ATOM     71  OE1 GLU A  10      20.230 -24.041   2.251  1.00 32.35           O  
ATOM     72  OE2 GLU A  10      20.381 -26.212   2.135  1.00 27.44           O  
ATOM     73  N   CYS A  11      16.180 -23.352  -2.436  1.00 21.70           N  
ATOM     74  CA  CYS A  11      15.432 -22.118  -2.160  1.00 36.11           C  
ATOM     75  C   CYS A  11      13.920 -22.112  -2.414  1.00 46.38           C  
ATOM     76  O   CYS A  11      13.171 -21.293  -1.855  1.00 40.68           O  
ATOM     77  CB  CYS A  11      16.131 -20.849  -2.671  1.00 27.97           C  
ATOM     78  SG  CYS A  11      15.464 -19.280  -1.980  1.00 17.15           S  
ATOM     79  N   VAL A  12      13.436 -23.081  -3.174  1.00 52.90           N  
ATOM     80  CA  VAL A  12      11.999 -23.180  -3.413  1.00 47.58           C  
ATOM     81  C   VAL A  12      11.568 -24.639  -3.396  1.00 56.02           C  
ATOM     82  O   VAL A  12      12.140 -25.494  -4.018  1.00 52.16           O  
ATOM     83  CB  VAL A  12      11.466 -22.374  -4.619  1.00 40.61           C  
ATOM     84  CG1 VAL A  12       9.923 -22.550  -4.740  1.00 10.00           C  
ATOM     85  CG2 VAL A  12      11.792 -20.900  -4.417  1.00 18.86           C  
ATOM     86  N   TYR A  13      10.596 -24.825  -2.529  1.00 62.69           N  
ATOM     87  CA  TYR A  13       9.865 -25.995  -2.030  1.00 56.13           C  
ATOM     88  C   TYR A  13       9.365 -25.188  -0.791  1.00 48.20           C  
ATOM     89  O   TYR A  13       8.320 -25.467  -0.192  1.00 32.40           O  
ATOM     90  CB  TYR A  13      10.793 -27.123  -1.531  1.00 63.74           C  
ATOM     91  CG  TYR A  13      11.558 -27.879  -2.598  1.00 62.19           C  
ATOM     92  CD1 TYR A  13      10.918 -28.793  -3.442  1.00 60.78           C  
ATOM     93  CD2 TYR A  13      12.927 -27.658  -2.791  1.00 62.27           C  
ATOM     94  CE1 TYR A  13      11.625 -29.461  -4.458  1.00 56.97           C  
ATOM     95  CE2 TYR A  13      13.636 -28.314  -3.806  1.00 59.68           C  
ATOM     96  CZ  TYR A  13      12.982 -29.206  -4.638  1.00 57.19           C  
ATOM     97  OH  TYR A  13      13.685 -29.784  -5.669  1.00 37.38           O  
ATOM     98  N   PHE A  14      10.155 -24.133  -0.524  1.00 39.01           N  
ATOM     99  CA  PHE A  14      10.078 -23.109   0.493  1.00 30.71           C  
ATOM    100  C   PHE A  14       9.617 -21.710   0.002  1.00 23.32           C  
ATOM    101  O   PHE A  14       8.462 -21.321   0.229  1.00 10.00           O  
ATOM    102  CB  PHE A  14      11.489 -22.925   1.055  1.00 35.45           C  
ATOM    103  CG  PHE A  14      12.411 -24.075   0.782  1.00 29.38           C  
ATOM    104  CD1 PHE A  14      12.085 -25.356   1.200  1.00 39.89           C  
ATOM    105  CD2 PHE A  14      13.588 -23.883   0.073  1.00 21.43           C  
ATOM    106  CE1 PHE A  14      12.921 -26.430   0.907  1.00 50.24           C  
ATOM    107  CE2 PHE A  14      14.427 -24.946  -0.225  1.00 36.04           C  
ATOM    108  CZ  PHE A  14      14.101 -26.221   0.189  1.00 39.32           C  
ATOM    109  N   CYS A  15      10.524 -20.986  -0.678  1.00 14.16           N  
ATOM    110  CA  CYS A  15      10.297 -19.612  -1.124  1.00 34.02           C  
ATOM    111  C   CYS A  15       9.280 -19.167  -2.203  1.00 42.14           C  
ATOM    112  O   CYS A  15       8.542 -18.189  -1.973  1.00 36.50           O  
ATOM    113  CB  CYS A  15      11.645 -18.913  -1.298  1.00 43.08           C  
ATOM    114  SG  CYS A  15      12.732 -18.979   0.188  1.00 47.61           S  
ATOM    115  N   HIS A  16       9.260 -19.757  -3.399  1.00 47.54           N  
ATOM    116  CA  HIS A  16       8.211 -19.319  -4.330  1.00 50.25           C  
ATOM    117  C   HIS A  16       6.947 -20.142  -4.023  1.00 49.14           C  
ATOM    118  O   HIS A  16       6.609 -21.181  -4.671  1.00 28.35           O  
ATOM    119  CB  HIS A  16       8.623 -19.287  -5.810  1.00 47.82           C  
ATOM    120  CG  HIS A  16       8.376 -17.954  -6.465  1.00 42.78           C  
ATOM    121  ND1 HIS A  16       7.132 -17.555  -6.915  1.00 41.43           N  
ATOM    122  CD2 HIS A  16       9.217 -16.925  -6.750  1.00 47.11           C  
ATOM    123  CE1 HIS A  16       7.218 -16.347  -7.448  1.00 26.56           C  
ATOM    124  NE2 HIS A  16       8.468 -15.940  -7.361  1.00 19.31           N  
ATOM    125  N   LEU A  17       6.450 -19.730  -2.846  1.00 45.71           N  
ATOM    126  CA  LEU A  17       5.264 -20.168  -2.116  1.00 39.20           C  
ATOM    127  C   LEU A  17       4.701 -18.806  -1.672  1.00 35.77           C  
ATOM    128  O   LEU A  17       4.376 -17.980  -2.527  1.00 40.77           O  
ATOM    129  CB  LEU A  17       5.657 -21.017  -0.885  1.00 40.88           C  
ATOM    130  CG  LEU A  17       5.405 -22.540  -0.847  1.00 25.34           C  
ATOM    131  CD1 LEU A  17       6.111 -23.214   0.315  1.00 10.00           C  
ATOM    132  CD2 LEU A  17       3.924 -22.794  -0.769  1.00 40.06           C  
ATOM    133  N   ASP A  18       4.727 -18.491  -0.380  1.00 33.28           N  
ATOM    134  CA  ASP A  18       4.172 -17.201   0.063  1.00 48.39           C  
ATOM    135  C   ASP A  18       4.775 -15.813  -0.350  1.00 48.43           C  
ATOM    136  O   ASP A  18       4.157 -14.771  -0.075  1.00 36.56           O  
ATOM    137  CB  ASP A  18       3.872 -17.237   1.573  1.00 52.63           C  
ATOM    138  CG  ASP A  18       2.444 -17.721   1.888  1.00 55.38           C  
ATOM    139  OD1 ASP A  18       1.832 -18.441   1.066  1.00 56.83           O  
ATOM    140  OD2 ASP A  18       1.926 -17.373   2.970  1.00 44.58           O  
ATOM    141  N   ILE A  19       5.957 -15.742  -0.963  1.00 51.34           N  
ATOM    142  CA  ILE A  19       6.445 -14.403  -1.351  1.00 53.47           C  
ATOM    143  C   ILE A  19       5.576 -13.996  -2.529  1.00 62.96           C  
ATOM    144  O   ILE A  19       4.837 -13.008  -2.477  1.00 66.15           O  
ATOM    145  CB  ILE A  19       7.914 -14.369  -1.840  1.00 38.49           C  
ATOM    146  CG1 ILE A  19       8.876 -14.824  -0.749  1.00 33.71           C  
ATOM    147  CG2 ILE A  19       8.281 -12.932  -2.238  1.00 15.52           C  
ATOM    148  CD1 ILE A  19       9.328 -13.705   0.186  1.00 17.19           C  
ATOM    149  N   ILE A  20       5.717 -14.775  -3.599  1.00 62.90           N  
ATOM    150  CA  ILE A  20       4.977 -14.614  -4.845  1.00 56.17           C  
ATOM    151  C   ILE A  20       4.756 -16.055  -5.251  1.00 56.53           C  
ATOM    152  O   ILE A  20       5.582 -16.924  -4.941  1.00 54.32           O  
ATOM    153  CB  ILE A  20       5.814 -13.887  -5.955  1.00 45.26           C  
ATOM    154  CG1 ILE A  20       5.953 -12.398  -5.640  1.00 47.00           C  
ATOM    155  CG2 ILE A  20       5.164 -14.049  -7.315  1.00 40.83           C  
ATOM    156  CD1 ILE A  20       6.834 -11.639  -6.601  1.00 22.47           C  
ATOM    157  N   TRP A  21       3.652 -16.307  -5.935  1.00 51.33           N  
ATOM    158  CA  TRP A  21       3.330 -17.637  -6.401  1.00 47.87           C  
ATOM    159  C   TRP A  21       2.565 -17.627  -7.718  1.00 45.40           C  
ATOM    160  O   TRP A  21       1.898 -18.632  -8.075  1.00 19.11           O  
ATOM    161  CB  TRP A  21       2.669 -18.518  -5.312  1.00 47.81           C  
ATOM    162  CG  TRP A  21       1.569 -17.998  -4.360  1.00 40.55           C  
ATOM    163  CD1 TRP A  21       0.799 -18.793  -3.549  1.00 29.38           C  
ATOM    164  CD2 TRP A  21       1.248 -16.635  -3.989  1.00 38.89           C  
ATOM    165  NE1 TRP A  21       0.052 -18.035  -2.684  1.00 43.02           N  
ATOM    166  CE2 TRP A  21       0.302 -16.707  -2.925  1.00 40.69           C  
ATOM    167  CE3 TRP A  21       1.668 -15.370  -4.436  1.00 28.61           C  
ATOM    168  CZ2 TRP A  21      -0.223 -15.559  -2.295  1.00 29.31           C  
ATOM    169  CZ3 TRP A  21       1.142 -14.214  -3.806  1.00 34.93           C  
ATOM    170  CH2 TRP A  21       0.207 -14.324  -2.745  1.00 23.16           C  
ATOM    171  OXT TRP A  21       2.740 -16.614  -8.428  1.00 47.99           O  
TER     172      TRP A  21                                                      
CONECT    6  114                                                                
CONECT   18   78                                                                
CONECT   78   18                                                                
CONECT  114    6                                                                
MASTER      312    0    0    1    0    0    0    6  171    1    4    2          
END                                                                             
