# Supplementary material for: In silico approaches for predicting the half-life of natural and modified peptides in blood
Source: PLoS One. 2018 Jun 1;13(6):e0196829. doi: 10.1371/journal.pone.0196829 (PMC5983457; doi:10.1371/journal.pone.0196829)
Supplement: S3 File — (ZIP) [file pone.0196829.s009.zip › 3may2018_261_pdb_files/2413.pdb]

ATOM      1  N   PHE     1       6.915 -12.967   5.054  1.00  0.00           N  
ATOM      2  H   PHE     1       7.606 -13.368   5.672  1.00  0.00           H  
ATOM      3  CA  PHE     1       6.072 -13.900   4.206  1.00  0.00           C  
ATOM      4  HA  PHE     1       6.763 -14.426   3.548  1.00  0.00           H  
ATOM      5  CB  PHE     1       5.370 -14.901   5.046  1.00  0.00           C  
ATOM      6  HB2 PHE     1       5.113 -15.731   4.388  1.00  0.00           H  
ATOM      7  HB3 PHE     1       6.078 -15.253   5.795  1.00  0.00           H  
ATOM      8  CG  PHE     1       4.221 -14.251   5.848  1.00  0.00           C  
ATOM      9  CD1 PHE     1       4.511 -13.489   7.038  1.00  0.00           C  
ATOM     10  HD1 PHE     1       5.545 -13.359   7.324  1.00  0.00           H  
ATOM     11  CE1 PHE     1       3.514 -12.815   7.765  1.00  0.00           C  
ATOM     12  HE1 PHE     1       3.752 -12.268   8.666  1.00  0.00           H  
ATOM     13  CZ  PHE     1       2.203 -12.891   7.330  1.00  0.00           C  
ATOM     14  HZ  PHE     1       1.451 -12.384   7.917  1.00  0.00           H  
ATOM     15  CE2 PHE     1       1.899 -13.681   6.156  1.00  0.00           C  
ATOM     16  HE2 PHE     1       0.907 -13.912   5.795  1.00  0.00           H  
ATOM     17  CD2 PHE     1       2.867 -14.284   5.435  1.00  0.00           C  
ATOM     18  HD2 PHE     1       2.534 -14.767   4.528  1.00  0.00           H  
ATOM     19  C   PHE     1       5.088 -13.225   3.261  1.00  0.00           C  
ATOM     20  O   PHE     1       4.783 -13.677   2.164  1.00  0.00           O  
ATOM     21  N   CYX     2       4.715 -11.987   3.591  1.00  0.00           N  
ATOM     22  H   CYX     2       4.952 -11.587   4.487  1.00  0.00           H  
ATOM     23  CA  CYX     2       4.015 -11.103   2.657  1.00  0.00           C  
ATOM     24  HA  CYX     2       3.210 -11.679   2.202  1.00  0.00           H  
ATOM     25  CB  CYX     2       3.443  -9.999   3.517  1.00  0.00           C  
ATOM     26  HB2 CYX     2       4.294  -9.517   3.997  1.00  0.00           H  
ATOM     27  HB3 CYX     2       3.011  -9.265   2.837  1.00  0.00           H  
ATOM     28  SG  CYX     2       2.203 -10.531   4.766  1.00  0.00           S  
ATOM     29  C   CYX     2       4.851 -10.546   1.528  1.00  0.00           C  
ATOM     30  O   CYX     2       4.350  -9.873   0.595  1.00  0.00           O  
ATOM     31  N   PHE     3       6.195 -10.876   1.402  1.00  0.00           N  
ATOM     32  H   PHE     3       6.542 -11.623   1.987  1.00  0.00           H  
ATOM     33  CA  PHE     3       7.067 -10.359   0.318  1.00  0.00           C  
ATOM     34  HA  PHE     3       7.049  -9.271   0.372  1.00  0.00           H  
ATOM     35  CB  PHE     3       8.471 -10.888   0.754  1.00  0.00           C  
ATOM     36  HB2 PHE     3       8.437 -11.965   0.918  1.00  0.00           H  
ATOM     37  HB3 PHE     3       9.121 -10.702  -0.100  1.00  0.00           H  
ATOM     38  CG  PHE     3       9.150 -10.195   1.963  1.00  0.00           C  
ATOM     39  CD1 PHE     3       9.558  -8.878   1.812  1.00  0.00           C  
ATOM     40  HD1 PHE     3       9.459  -8.407   0.845  1.00  0.00           H  
ATOM     41  CE1 PHE     3      10.174  -8.221   2.905  1.00  0.00           C  
ATOM     42  HE1 PHE     3      10.616  -7.253   2.719  1.00  0.00           H  
ATOM     43  CZ  PHE     3      10.414  -8.912   4.117  1.00  0.00           C  
ATOM     44  HZ  PHE     3      10.847  -8.306   4.898  1.00  0.00           H  
ATOM     45  CE2 PHE     3       9.974 -10.227   4.248  1.00  0.00           C  
ATOM     46  HE2 PHE     3      10.114 -10.709   5.205  1.00  0.00           H  
ATOM     47  CD2 PHE     3       9.328 -10.874   3.172  1.00  0.00           C  
ATOM     48  HD2 PHE     3       9.132 -11.931   3.275  1.00  0.00           H  
ATOM     49  C   PHE     3       6.671 -11.050  -0.952  1.00  0.00           C  
ATOM     50  O   PHE     3       6.715 -12.267  -1.088  1.00  0.00           O  
ATOM     51  N   TRP     4       6.293 -10.292  -1.950  1.00  0.00           N  
ATOM     52  H   TRP     4       6.195  -9.325  -1.674  1.00  0.00           H  
ATOM     53  CA  TRP     4       5.801 -10.672  -3.297  1.00  0.00           C  
ATOM     54  HA  TRP     4       5.603  -9.867  -4.004  1.00  0.00           H  
ATOM     55  CB  TRP     4       6.711 -11.670  -4.044  1.00  0.00           C  
ATOM     56  HB2 TRP     4       7.561 -11.114  -4.439  1.00  0.00           H  
ATOM     57  HB3 TRP     4       6.889 -12.507  -3.369  1.00  0.00           H  
ATOM     58  CG  TRP     4       6.086 -12.399  -5.236  1.00  0.00           C  
ATOM     59  CD1 TRP     4       5.786 -13.722  -5.243  1.00  0.00           C  
ATOM     60  HD1 TRP     4       5.948 -14.413  -4.429  1.00  0.00           H  
ATOM     61  NE1 TRP     4       5.211 -14.007  -6.519  1.00  0.00           N  
ATOM     62  HE1 TRP     4       4.906 -14.898  -6.884  1.00  0.00           H  
ATOM     63  CE2 TRP     4       4.939 -12.852  -7.215  1.00  0.00           C  
ATOM     64  CZ2 TRP     4       4.196 -12.622  -8.359  1.00  0.00           C  
ATOM     65  HZ2 TRP     4       3.766 -13.482  -8.851  1.00  0.00           H  
ATOM     66  CH2 TRP     4       4.185 -11.337  -8.860  1.00  0.00           C  
ATOM     67  HH2 TRP     4       3.481 -11.243  -9.673  1.00  0.00           H  
ATOM     68  CZ3 TRP     4       4.847 -10.291  -8.111  1.00  0.00           C  
ATOM     69  HZ3 TRP     4       4.562  -9.285  -8.380  1.00  0.00           H  
ATOM     70  CE3 TRP     4       5.456 -10.539  -6.892  1.00  0.00           C  
ATOM     71  HE3 TRP     4       5.803  -9.716  -6.285  1.00  0.00           H  
ATOM     72  CD2 TRP     4       5.542 -11.855  -6.447  1.00  0.00           C  
ATOM     73  C   TRP     4       4.360 -11.290  -3.084  1.00  0.00           C  
ATOM     74  O   TRP     4       4.048 -11.914  -2.085  1.00  0.00           O  
ATOM     75  N   LYS     5       3.468 -11.133  -4.056  1.00  0.00           N  
ATOM     76  H   LYS     5       3.736 -10.617  -4.882  1.00  0.00           H  
ATOM     77  CA  LYS     5       2.078 -11.512  -4.125  1.00  0.00           C  
ATOM     78  HA  LYS     5       1.713 -10.964  -4.994  1.00  0.00           H  
ATOM     79  CB  LYS     5       1.771 -12.962  -4.548  1.00  0.00           C  
ATOM     80  HB2 LYS     5       0.793 -13.023  -5.026  1.00  0.00           H  
ATOM     81  HB3 LYS     5       2.445 -13.152  -5.384  1.00  0.00           H  
ATOM     82  CG  LYS     5       1.807 -13.950  -3.361  1.00  0.00           C  
ATOM     83  HG2 LYS     5       1.618 -13.344  -2.474  1.00  0.00           H  
ATOM     84  HG3 LYS     5       1.008 -14.690  -3.383  1.00  0.00           H  
ATOM     85  CD  LYS     5       3.061 -14.784  -3.017  1.00  0.00           C  
ATOM     86  HD2 LYS     5       2.921 -15.634  -3.685  1.00  0.00           H  
ATOM     87  HD3 LYS     5       3.957 -14.228  -3.293  1.00  0.00           H  
ATOM     88  CE  LYS     5       3.090 -15.307  -1.589  1.00  0.00           C  
ATOM     89  HE2 LYS     5       2.128 -15.779  -1.389  1.00  0.00           H  
ATOM     90  HE3 LYS     5       3.911 -16.024  -1.605  1.00  0.00           H  
ATOM     91  NZ  LYS     5       3.336 -14.243  -0.575  1.00  0.00           N  
ATOM     92  HZ1 LYS     5       3.626 -14.658   0.299  1.00  0.00           H  
ATOM     93  HZ2 LYS     5       3.998 -13.557  -0.909  1.00  0.00           H  
ATOM     94  HZ3 LYS     5       2.505 -13.690  -0.416  1.00  0.00           H  
ATOM     95  C   LYS     5       1.194 -10.943  -2.918  1.00  0.00           C  
ATOM     96  O   LYS     5      -0.032 -11.179  -2.862  1.00  0.00           O  
ATOM     97  N   THR     6       1.769 -10.274  -1.917  1.00  0.00           N  
ATOM     98  H   THR     6       2.764 -10.112  -1.974  1.00  0.00           H  
ATOM     99  CA  THR     6       1.269  -9.835  -0.619  1.00  0.00           C  
ATOM    100  HA  THR     6       2.168  -9.370  -0.215  1.00  0.00           H  
ATOM    101  CB  THR     6       0.255  -8.685  -0.782  1.00  0.00           C  
ATOM    102  HB  THR     6       0.250  -8.109   0.143  1.00  0.00           H  
ATOM    103  CG2 THR     6       0.537  -7.663  -1.852  1.00  0.00           C  
ATOM    104 HG21 THR     6       0.482  -8.074  -2.861  1.00  0.00           H  
ATOM    105 HG22 THR     6      -0.254  -6.915  -1.803  1.00  0.00           H  
ATOM    106 HG23 THR     6       1.517  -7.201  -1.733  1.00  0.00           H  
ATOM    107  OG1 THR     6      -0.933  -9.381  -0.824  1.00  0.00           O  
ATOM    108  HG1 THR     6      -0.979  -9.765  -1.703  1.00  0.00           H  
ATOM    109  C   THR     6       0.961 -11.069   0.333  1.00  0.00           C  
ATOM    110  O   THR     6       1.479 -12.183   0.103  1.00  0.00           O  
ATOM    111  N   CYX     7       0.191 -10.907   1.383  1.00  0.00           N  
ATOM    112  H   CYX     7      -0.036  -9.936   1.547  1.00  0.00           H  
ATOM    113  CA  CYX     7       0.029 -11.939   2.415  1.00  0.00           C  
ATOM    114  HA  CYX     7       0.997 -12.351   2.701  1.00  0.00           H  
ATOM    115  CB  CYX     7      -0.507 -11.298   3.689  1.00  0.00           C  
ATOM    116  HB2 CYX     7      -0.411 -12.036   4.485  1.00  0.00           H  
ATOM    117  HB3 CYX     7      -1.567 -11.053   3.616  1.00  0.00           H  
ATOM    118  SG  CYX     7       0.366  -9.811   4.187  1.00  0.00           S  
ATOM    119  C   CYX     7      -0.803 -13.174   2.069  1.00  0.00           C  
ATOM    120  O   CYX     7      -1.059 -13.972   3.006  1.00  0.00           O  
ATOM    121  N   THR     8      -1.229 -13.354   0.832  1.00  0.00           N  
ATOM    122  H   THR     8      -0.797 -12.764   0.135  1.00  0.00           H  
ATOM    123  CA  THR     8      -1.737 -14.667   0.307  1.00  0.00           C  
ATOM    124  HA  THR     8      -2.665 -14.843   0.851  1.00  0.00           H  
ATOM    125  CB  THR     8      -2.109 -14.349  -1.196  1.00  0.00           C  
ATOM    126  HB  THR     8      -2.639 -15.147  -1.716  1.00  0.00           H  
ATOM    127  CG2 THR     8      -3.082 -13.136  -1.384  1.00  0.00           C  
ATOM    128 HG21 THR     8      -3.879 -13.174  -0.642  1.00  0.00           H  
ATOM    129 HG22 THR     8      -2.538 -12.235  -1.102  1.00  0.00           H  
ATOM    130 HG23 THR     8      -3.257 -13.180  -2.459  1.00  0.00           H  
ATOM    131  OG1 THR     8      -0.934 -14.167  -1.936  1.00  0.00           O  
ATOM    132  HG1 THR     8      -0.970 -13.230  -2.141  1.00  0.00           H  
ATOM    133  C   THR     8      -0.805 -15.781   0.429  1.00  0.00           C  
ATOM    134  O   THR     8       0.390 -15.564   0.155  1.00  0.00           O  
TER   
END   
