# Supplementary material for: In silico approaches for predicting the half-life of natural and modified peptides in blood
Source: PLoS One. 2018 Jun 1;13(6):e0196829. doi: 10.1371/journal.pone.0196829 (PMC5983457; doi:10.1371/journal.pone.0196829)
Supplement: S3 File — (ZIP) [file pone.0196829.s009.zip › 3may2018_261_pdb_files/2457.pdb]

ATOM      1  N   GLY     1      -8.547   1.851  33.998  1.00  0.00           N  
ATOM      2  H   GLY     1      -8.801   2.529  34.702  1.00  0.00           H  
ATOM      3  CA  GLY     1      -7.165   1.605  33.796  1.00  0.00           C  
ATOM      4  HA2 GLY     1      -6.580   2.520  33.885  1.00  0.00           H  
ATOM      5  HA3 GLY     1      -6.831   0.862  34.519  1.00  0.00           H  
ATOM      6  C   GLY     1      -6.800   1.140  32.326  1.00  0.00           C  
ATOM      7  O   GLY     1      -5.627   1.047  31.979  1.00  0.00           O  
ATOM      8  N   TRP     2      -7.824   0.784  31.576  1.00  0.00           N  
ATOM      9  H   TRP     2      -8.727   0.892  32.016  1.00  0.00           H  
ATOM     10  CA  TRP     2      -7.807   0.182  30.282  1.00  0.00           C  
ATOM     11  HA  TRP     2      -6.960  -0.494  30.167  1.00  0.00           H  
ATOM     12  CB  TRP     2      -9.110  -0.708  30.113  1.00  0.00           C  
ATOM     13  HB2 TRP     2      -9.846   0.003  30.488  1.00  0.00           H  
ATOM     14  HB3 TRP     2      -9.238  -1.094  29.101  1.00  0.00           H  
ATOM     15  CG  TRP     2      -9.280  -1.883  31.003  1.00  0.00           C  
ATOM     16  CD1 TRP     2      -8.376  -2.901  31.133  1.00  0.00           C  
ATOM     17  HD1 TRP     2      -7.474  -2.990  30.545  1.00  0.00           H  
ATOM     18  NE1 TRP     2      -8.810  -3.717  32.145  1.00  0.00           N  
ATOM     19  HE1 TRP     2      -8.509  -4.669  32.299  1.00  0.00           H  
ATOM     20  CE2 TRP     2     -10.011  -3.345  32.732  1.00  0.00           C  
ATOM     21  CZ2 TRP     2     -10.784  -3.914  33.690  1.00  0.00           C  
ATOM     22  HZ2 TRP     2     -10.516  -4.863  34.131  1.00  0.00           H  
ATOM     23  CH2 TRP     2     -11.859  -3.212  34.199  1.00  0.00           C  
ATOM     24  HH2 TRP     2     -12.456  -3.671  34.973  1.00  0.00           H  
ATOM     25  CZ3 TRP     2     -12.281  -2.046  33.537  1.00  0.00           C  
ATOM     26  HZ3 TRP     2     -13.246  -1.624  33.774  1.00  0.00           H  
ATOM     27  CE3 TRP     2     -11.481  -1.473  32.545  1.00  0.00           C  
ATOM     28  HE3 TRP     2     -11.838  -0.532  32.155  1.00  0.00           H  
ATOM     29  CD2 TRP     2     -10.283  -2.098  32.079  1.00  0.00           C  
ATOM     30  C   TRP     2      -7.587   1.127  29.157  1.00  0.00           C  
ATOM     31  O   TRP     2      -8.177   0.958  28.078  1.00  0.00           O  
ATOM     32  N   THR     3      -6.764   2.197  29.359  1.00  0.00           N  
ATOM     33  H   THR     3      -6.367   2.317  30.280  1.00  0.00           H  
ATOM     34  CA  THR     3      -6.229   3.137  28.325  1.00  0.00           C  
ATOM     35  HA  THR     3      -6.760   3.031  27.379  1.00  0.00           H  
ATOM     36  CB  THR     3      -6.469   4.543  28.904  1.00  0.00           C  
ATOM     37  HB  THR     3      -5.711   5.217  28.505  1.00  0.00           H  
ATOM     38  CG2 THR     3      -7.891   5.139  28.575  1.00  0.00           C  
ATOM     39 HG21 THR     3      -8.568   4.395  28.994  1.00  0.00           H  
ATOM     40 HG22 THR     3      -8.037   6.072  29.118  1.00  0.00           H  
ATOM     41 HG23 THR     3      -8.192   5.094  27.528  1.00  0.00           H  
ATOM     42  OG1 THR     3      -6.325   4.620  30.314  1.00  0.00           O  
ATOM     43  HG1 THR     3      -6.720   5.444  30.611  1.00  0.00           H  
ATOM     44  C   THR     3      -4.710   2.879  28.156  1.00  0.00           C  
ATOM     45  O   THR     3      -4.237   2.826  27.044  1.00  0.00           O  
ATOM     46  N   LEU     4      -3.939   2.517  29.241  1.00  0.00           N  
ATOM     47  H   LEU     4      -4.340   2.569  30.166  1.00  0.00           H  
ATOM     48  CA  LEU     4      -2.599   1.892  29.042  1.00  0.00           C  
ATOM     49  HA  LEU     4      -2.270   2.084  28.021  1.00  0.00           H  
ATOM     50  CB  LEU     4      -1.564   2.643  29.940  1.00  0.00           C  
ATOM     51  HB2 LEU     4      -1.409   3.602  29.445  1.00  0.00           H  
ATOM     52  HB3 LEU     4      -1.964   2.785  30.944  1.00  0.00           H  
ATOM     53  CG  LEU     4      -0.099   2.087  30.050  1.00  0.00           C  
ATOM     54  HG  LEU     4      -0.200   1.071  30.430  1.00  0.00           H  
ATOM     55  CD1 LEU     4       0.583   2.021  28.736  1.00  0.00           C  
ATOM     56 HD11 LEU     4       0.005   1.445  28.013  1.00  0.00           H  
ATOM     57 HD12 LEU     4       0.749   3.037  28.378  1.00  0.00           H  
ATOM     58 HD13 LEU     4       1.579   1.604  28.884  1.00  0.00           H  
ATOM     59  CD2 LEU     4       0.732   2.916  30.997  1.00  0.00           C  
ATOM     60 HD21 LEU     4       0.301   2.675  31.969  1.00  0.00           H  
ATOM     61 HD22 LEU     4       1.768   2.580  31.039  1.00  0.00           H  
ATOM     62 HD23 LEU     4       0.672   3.969  30.721  1.00  0.00           H  
ATOM     63  C   LEU     4      -2.530   0.408  29.257  1.00  0.00           C  
ATOM     64  O   LEU     4      -1.896  -0.300  28.446  1.00  0.00           O  
ATOM     65  N   ASN     5      -3.160  -0.212  30.301  1.00  0.00           N  
ATOM     66  H   ASN     5      -3.747   0.316  30.932  1.00  0.00           H  
ATOM     67  CA  ASN     5      -3.055  -1.700  30.550  1.00  0.00           C  
ATOM     68  HA  ASN     5      -2.005  -1.878  30.318  1.00  0.00           H  
ATOM     69  CB  ASN     5      -3.159  -2.090  32.029  1.00  0.00           C  
ATOM     70  HB2 ASN     5      -2.330  -1.759  32.656  1.00  0.00           H  
ATOM     71  HB3 ASN     5      -4.113  -1.724  32.408  1.00  0.00           H  
ATOM     72  CG  ASN     5      -3.242  -3.613  32.103  1.00  0.00           C  
ATOM     73  OD1 ASN     5      -2.373  -4.450  31.828  1.00  0.00           O  
ATOM     74  ND2 ASN     5      -4.493  -4.043  32.180  1.00  0.00           N  
ATOM     75 HD21 ASN     5      -4.713  -5.018  32.318  1.00  0.00           H  
ATOM     76 HD22 ASN     5      -5.246  -3.370  32.166  1.00  0.00           H  
ATOM     77  C   ASN     5      -3.979  -2.543  29.557  1.00  0.00           C  
ATOM     78  O   ASN     5      -5.208  -2.432  29.559  1.00  0.00           O  
ATOM     79  N   SER     6      -3.315  -3.301  28.722  1.00  0.00           N  
ATOM     80  H   SER     6      -2.329  -3.385  28.926  1.00  0.00           H  
ATOM     81  CA  SER     6      -3.897  -4.176  27.731  1.00  0.00           C  
ATOM     82  HA  SER     6      -4.588  -3.558  27.157  1.00  0.00           H  
ATOM     83  CB  SER     6      -2.903  -4.661  26.708  1.00  0.00           C  
ATOM     84  HB2 SER     6      -2.116  -5.118  27.307  1.00  0.00           H  
ATOM     85  HB3 SER     6      -3.385  -5.272  25.946  1.00  0.00           H  
ATOM     86  OG  SER     6      -2.131  -3.667  25.991  1.00  0.00           O  
ATOM     87  HG  SER     6      -1.583  -4.143  25.362  1.00  0.00           H  
ATOM     88  C   SER     6      -4.766  -5.401  28.171  1.00  0.00           C  
ATOM     89  O   SER     6      -5.596  -5.821  27.347  1.00  0.00           O  
ATOM     90  N   ALA     7      -4.619  -5.843  29.417  1.00  0.00           N  
ATOM     91  H   ALA     7      -3.930  -5.397  30.005  1.00  0.00           H  
ATOM     92  CA  ALA     7      -5.289  -6.992  29.930  1.00  0.00           C  
ATOM     93  HA  ALA     7      -5.434  -7.716  29.128  1.00  0.00           H  
ATOM     94  CB  ALA     7      -4.416  -7.428  31.132  1.00  0.00           C  
ATOM     95  HB1 ALA     7      -4.348  -6.744  31.978  1.00  0.00           H  
ATOM     96  HB2 ALA     7      -4.917  -8.241  31.658  1.00  0.00           H  
ATOM     97  HB3 ALA     7      -3.477  -7.778  30.704  1.00  0.00           H  
ATOM     98  C   ALA     7      -6.703  -6.594  30.425  1.00  0.00           C  
ATOM     99  O   ALA     7      -6.878  -5.762  31.346  1.00  0.00           O  
ATOM    100  N   GLY     8      -7.788  -7.155  29.917  1.00  0.00           N  
ATOM    101  H   GLY     8      -7.712  -7.728  29.089  1.00  0.00           H  
ATOM    102  CA  GLY     8      -9.189  -6.756  30.192  1.00  0.00           C  
ATOM    103  HA2 GLY     8      -9.860  -7.606  30.314  1.00  0.00           H  
ATOM    104  HA3 GLY     8      -9.150  -6.143  31.093  1.00  0.00           H  
ATOM    105  C   GLY     8      -9.760  -5.993  28.947  1.00  0.00           C  
ATOM    106  O   GLY     8      -9.485  -6.419  27.851  1.00  0.00           O  
ATOM    107  N   TYR     9     -10.597  -4.913  29.135  1.00  0.00           N  
ATOM    108  H   TYR     9     -10.892  -4.600  30.048  1.00  0.00           H  
ATOM    109  CA  TYR     9     -11.515  -4.431  28.102  1.00  0.00           C  
ATOM    110  HA  TYR     9     -11.997  -5.350  27.771  1.00  0.00           H  
ATOM    111  CB  TYR     9     -12.491  -3.525  28.843  1.00  0.00           C  
ATOM    112  HB2 TYR     9     -13.263  -4.158  29.281  1.00  0.00           H  
ATOM    113  HB3 TYR     9     -11.966  -2.973  29.622  1.00  0.00           H  
ATOM    114  CG  TYR     9     -13.183  -2.534  27.949  1.00  0.00           C  
ATOM    115  CD1 TYR     9     -14.023  -3.022  26.923  1.00  0.00           C  
ATOM    116  HD1 TYR     9     -14.039  -4.081  26.708  1.00  0.00           H  
ATOM    117  CE1 TYR     9     -14.498  -2.151  25.935  1.00  0.00           C  
ATOM    118  HE1 TYR     9     -15.010  -2.561  25.078  1.00  0.00           H  
ATOM    119  CZ  TYR     9     -14.360  -0.726  26.044  1.00  0.00           C  
ATOM    120  OH  TYR     9     -14.761   0.125  25.059  1.00  0.00           O  
ATOM    121  HH  TYR     9     -15.409  -0.328  24.514  1.00  0.00           H  
ATOM    122  CE2 TYR     9     -13.637  -0.305  27.157  1.00  0.00           C  
ATOM    123  HE2 TYR     9     -13.418   0.746  27.034  1.00  0.00           H  
ATOM    124  CD2 TYR     9     -13.046  -1.141  28.089  1.00  0.00           C  
ATOM    125  HD2 TYR     9     -12.363  -0.711  28.807  1.00  0.00           H  
ATOM    126  C   TYR     9     -10.772  -3.770  26.920  1.00  0.00           C  
ATOM    127  O   TYR     9     -11.401  -3.429  25.883  1.00  0.00           O  
ATOM    128  N   LEU    10      -9.466  -3.340  27.117  1.00  0.00           N  
ATOM    129  H   LEU    10      -9.082  -3.440  28.046  1.00  0.00           H  
ATOM    130  CA  LEU    10      -8.625  -2.835  26.018  1.00  0.00           C  
ATOM    131  HA  LEU    10      -9.160  -2.042  25.495  1.00  0.00           H  
ATOM    132  CB  LEU    10      -7.399  -2.159  26.597  1.00  0.00           C  
ATOM    133  HB2 LEU    10      -7.700  -1.387  27.305  1.00  0.00           H  
ATOM    134  HB3 LEU    10      -6.841  -2.963  27.077  1.00  0.00           H  
ATOM    135  CG  LEU    10      -6.418  -1.460  25.687  1.00  0.00           C  
ATOM    136  HG  LEU    10      -5.943  -2.224  25.071  1.00  0.00           H  
ATOM    137  CD1 LEU    10      -7.011  -0.460  24.678  1.00  0.00           C  
ATOM    138 HD11 LEU    10      -7.226   0.448  25.241  1.00  0.00           H  
ATOM    139 HD12 LEU    10      -6.216  -0.321  23.945  1.00  0.00           H  
ATOM    140 HD13 LEU    10      -7.916  -0.728  24.133  1.00  0.00           H  
ATOM    141  CD2 LEU    10      -5.295  -0.806  26.498  1.00  0.00           C  
ATOM    142 HD21 LEU    10      -4.805  -1.511  27.169  1.00  0.00           H  
ATOM    143 HD22 LEU    10      -4.537  -0.394  25.832  1.00  0.00           H  
ATOM    144 HD23 LEU    10      -5.757  -0.011  27.083  1.00  0.00           H  
ATOM    145  C   LEU    10      -8.210  -3.961  24.962  1.00  0.00           C  
ATOM    146  O   LEU    10      -7.670  -3.679  23.915  1.00  0.00           O  
ATOM    147  N   LEU    11      -8.521  -5.231  25.191  1.00  0.00           N  
ATOM    148  H   LEU    11      -8.879  -5.543  26.082  1.00  0.00           H  
ATOM    149  CA  LEU    11      -8.272  -6.416  24.329  1.00  0.00           C  
ATOM    150  HA  LEU    11      -7.409  -6.260  23.682  1.00  0.00           H  
ATOM    151  CB  LEU    11      -8.036  -7.555  25.277  1.00  0.00           C  
ATOM    152  HB2 LEU    11      -7.598  -7.250  26.227  1.00  0.00           H  
ATOM    153  HB3 LEU    11      -9.003  -8.025  25.454  1.00  0.00           H  
ATOM    154  CG  LEU    11      -7.084  -8.687  24.705  1.00  0.00           C  
ATOM    155  HG  LEU    11      -7.462  -8.936  23.714  1.00  0.00           H  
ATOM    156  CD1 LEU    11      -5.575  -8.184  24.775  1.00  0.00           C  
ATOM    157 HD11 LEU    11      -5.258  -7.935  25.788  1.00  0.00           H  
ATOM    158 HD12 LEU    11      -4.904  -8.918  24.329  1.00  0.00           H  
ATOM    159 HD13 LEU    11      -5.536  -7.273  24.178  1.00  0.00           H  
ATOM    160  CD2 LEU    11      -7.185  -9.906  25.625  1.00  0.00           C  
ATOM    161 HD21 LEU    11      -8.161 -10.367  25.472  1.00  0.00           H  
ATOM    162 HD22 LEU    11      -6.399 -10.619  25.374  1.00  0.00           H  
ATOM    163 HD23 LEU    11      -7.001  -9.578  26.648  1.00  0.00           H  
ATOM    164  C   LEU    11      -9.333  -6.813  23.301  1.00  0.00           C  
ATOM    165  O   LEU    11      -9.066  -7.466  22.269  1.00  0.00           O  
ATOM    166  N   GLY    12     -10.536  -6.303  23.493  1.00  0.00           N  
ATOM    167  H   GLY    12     -10.683  -5.683  24.277  1.00  0.00           H  
ATOM    168  CA  GLY    12     -11.676  -6.521  22.559  1.00  0.00           C  
ATOM    169  HA2 GLY    12     -11.532  -7.342  21.856  1.00  0.00           H  
ATOM    170  HA3 GLY    12     -12.497  -6.724  23.246  1.00  0.00           H  
ATOM    171  C   GLY    12     -11.899  -5.344  21.646  1.00  0.00           C  
ATOM    172  O   GLY    12     -10.867  -4.827  21.140  1.00  0.00           O  
ATOM    173  N   PRO    13     -13.154  -4.993  21.301  1.00  0.00           N  
ATOM    174  CD  PRO    13     -14.420  -5.523  21.796  1.00  0.00           C  
ATOM    175  HD2 PRO    13     -14.584  -5.322  22.855  1.00  0.00           H  
ATOM    176  HD3 PRO    13     -14.451  -6.571  21.498  1.00  0.00           H  
ATOM    177  CG  PRO    13     -15.456  -4.723  21.006  1.00  0.00           C  
ATOM    178  HG2 PRO    13     -16.048  -5.486  20.500  1.00  0.00           H  
ATOM    179  HG3 PRO    13     -15.983  -4.010  21.640  1.00  0.00           H  
ATOM    180  CB  PRO    13     -14.706  -4.072  19.816  1.00  0.00           C  
ATOM    181  HB2 PRO    13     -15.262  -3.210  19.448  1.00  0.00           H  
ATOM    182  HB3 PRO    13     -14.571  -4.811  19.027  1.00  0.00           H  
ATOM    183  CA  PRO    13     -13.337  -3.831  20.417  1.00  0.00           C  
ATOM    184  HA  PRO    13     -12.560  -3.842  19.653  1.00  0.00           H  
ATOM    185  C   PRO    13     -13.199  -2.560  21.254  1.00  0.00           C  
ATOM    186  O   PRO    13     -14.138  -2.092  21.901  1.00  0.00           O  
ATOM    187  N   HIE    14     -12.028  -1.945  21.064  1.00  0.00           N  
ATOM    188  H   HIE    14     -11.307  -2.468  20.589  1.00  0.00           H  
ATOM    189  CA  HIE    14     -11.550  -0.726  21.690  1.00  0.00           C  
ATOM    190  HA  HIE    14     -12.288   0.059  21.856  1.00  0.00           H  
ATOM    191  CB  HIE    14     -10.970  -1.114  23.032  1.00  0.00           C  
ATOM    192  HB2 HIE    14     -11.750  -1.597  23.620  1.00  0.00           H  
ATOM    193  HB3 HIE    14     -10.202  -1.840  22.769  1.00  0.00           H  
ATOM    194  CG  HIE    14     -10.607   0.002  23.881  1.00  0.00           C  
ATOM    195  ND1 HIE    14     -10.078   1.236  23.501  1.00  0.00           N  
ATOM    196  CE1 HIE    14      -9.778   1.955  24.601  1.00  0.00           C  
ATOM    197  HE1 HIE    14      -9.246   2.895  24.622  1.00  0.00           H  
ATOM    198  NE2 HIE    14     -10.231   1.253  25.690  1.00  0.00           N  
ATOM    199  HE2 HIE    14     -10.108   1.579  26.638  1.00  0.00           H  
ATOM    200  CD2 HIE    14     -10.704   0.071  25.244  1.00  0.00           C  
ATOM    201  HD2 HIE    14     -10.894  -0.798  25.857  1.00  0.00           H  
ATOM    202  C   HIE    14     -10.489   0.020  20.800  1.00  0.00           C  
ATOM    203  O   HIE    14      -9.383  -0.470  20.457  1.00  0.00           O  
ATOM    204  N   ALA    15     -10.722   1.355  20.410  1.00  0.00           N  
ATOM    205  H   ALA    15     -11.560   1.800  20.757  1.00  0.00           H  
ATOM    206  CA  ALA    15      -9.908   2.225  19.510  1.00  0.00           C  
ATOM    207  HA  ALA    15      -9.096   1.610  19.120  1.00  0.00           H  
ATOM    208  CB  ALA    15     -10.734   2.738  18.297  1.00  0.00           C  
ATOM    209  HB1 ALA    15     -10.062   3.357  17.703  1.00  0.00           H  
ATOM    210  HB2 ALA    15     -10.967   1.870  17.680  1.00  0.00           H  
ATOM    211  HB3 ALA    15     -11.573   3.303  18.705  1.00  0.00           H  
ATOM    212  C   ALA    15      -9.333   3.374  20.338  1.00  0.00           C  
ATOM    213  O   ALA    15     -10.048   4.168  20.876  1.00  0.00           O  
ATOM    214  N   VAL    16      -7.991   3.531  20.371  1.00  0.00           N  
ATOM    215  H   VAL    16      -7.503   3.018  19.650  1.00  0.00           H  
ATOM    216  CA  VAL    16      -7.331   4.594  21.220  1.00  0.00           C  
ATOM    217  HA  VAL    16      -7.845   5.533  21.014  1.00  0.00           H  
ATOM    218  CB  VAL    16      -7.635   4.242  22.763  1.00  0.00           C  
ATOM    219  HB  VAL    16      -8.684   3.979  22.905  1.00  0.00           H  
ATOM    220  CG1 VAL    16      -6.870   2.946  23.210  1.00  0.00           C  
ATOM    221 HG11 VAL    16      -7.061   2.691  24.252  1.00  0.00           H  
ATOM    222 HG12 VAL    16      -7.158   2.079  22.616  1.00  0.00           H  
ATOM    223 HG13 VAL    16      -5.805   3.108  23.041  1.00  0.00           H  
ATOM    224  CG2 VAL    16      -7.348   5.356  23.829  1.00  0.00           C  
ATOM    225 HG21 VAL    16      -7.753   5.036  24.789  1.00  0.00           H  
ATOM    226 HG22 VAL    16      -6.298   5.630  23.926  1.00  0.00           H  
ATOM    227 HG23 VAL    16      -7.934   6.248  23.608  1.00  0.00           H  
ATOM    228  C   VAL    16      -5.837   4.639  21.016  1.00  0.00           C  
ATOM    229  O   VAL    16      -5.244   3.755  20.426  1.00  0.00           O  
ATOM    230  N   GLY    17      -5.229   5.711  21.580  1.00  0.00           N  
ATOM    231  H   GLY    17      -5.656   6.350  22.235  1.00  0.00           H  
ATOM    232  CA  GLY    17      -3.817   6.004  21.286  1.00  0.00           C  
ATOM    233  HA2 GLY    17      -3.766   6.307  20.240  1.00  0.00           H  
ATOM    234  HA3 GLY    17      -3.468   6.854  21.873  1.00  0.00           H  
ATOM    235  C   GLY    17      -2.841   4.828  21.606  1.00  0.00           C  
ATOM    236  O   GLY    17      -1.759   4.869  21.121  1.00  0.00           O  
ATOM    237  N   ASN    18      -3.103   3.977  22.569  1.00  0.00           N  
ATOM    238  H   ASN    18      -4.007   3.997  23.019  1.00  0.00           H  
ATOM    239  CA  ASN    18      -2.327   2.769  22.900  1.00  0.00           C  
ATOM    240  HA  ASN    18      -1.538   3.125  23.563  1.00  0.00           H  
ATOM    241  CB  ASN    18      -3.261   1.961  23.805  1.00  0.00           C  
ATOM    242  HB2 ASN    18      -3.462   2.538  24.708  1.00  0.00           H  
ATOM    243  HB3 ASN    18      -4.180   1.638  23.316  1.00  0.00           H  
ATOM    244  CG  ASN    18      -2.541   0.581  24.117  1.00  0.00           C  
ATOM    245  OD1 ASN    18      -2.499  -0.405  23.405  1.00  0.00           O  
ATOM    246  ND2 ASN    18      -2.097   0.452  25.363  1.00  0.00           N  
ATOM    247 HD21 ASN    18      -1.840  -0.494  25.606  1.00  0.00           H  
ATOM    248 HD22 ASN    18      -2.211   1.209  26.021  1.00  0.00           H  
ATOM    249  C   ASN    18      -1.858   2.036  21.619  1.00  0.00           C  
ATOM    250  O   ASN    18      -2.727   1.642  20.855  1.00  0.00           O  
ATOM    251  N   HIE    19      -0.586   1.638  21.460  1.00  0.00           N  
ATOM    252  H   HIE    19       0.083   2.024  22.109  1.00  0.00           H  
ATOM    253  CA  HIE    19      -0.100   1.038  20.208  1.00  0.00           C  
ATOM    254  HA  HIE    19      -0.136   1.810  19.440  1.00  0.00           H  
ATOM    255  CB  HIE    19       1.450   0.832  20.232  1.00  0.00           C  
ATOM    256  HB2 HIE    19       2.024   1.584  20.773  1.00  0.00           H  
ATOM    257  HB3 HIE    19       1.737  -0.124  20.671  1.00  0.00           H  
ATOM    258  CG  HIE    19       2.123   0.754  18.897  1.00  0.00           C  
ATOM    259  ND1 HIE    19       2.997  -0.231  18.394  1.00  0.00           N  
ATOM    260  CE1 HIE    19       3.454   0.054  17.221  1.00  0.00           C  
ATOM    261  HE1 HIE    19       4.283  -0.447  16.743  1.00  0.00           H  
ATOM    262  NE2 HIE    19       2.843   1.261  16.880  1.00  0.00           N  
ATOM    263  HE2 HIE    19       2.868   1.821  16.040  1.00  0.00           H  
ATOM    264  CD2 HIE    19       1.953   1.605  17.909  1.00  0.00           C  
ATOM    265  HD2 HIE    19       1.261   2.434  17.943  1.00  0.00           H  
ATOM    266  C   HIE    19      -0.830  -0.318  19.748  1.00  0.00           C  
ATOM    267  O   HIE    19      -0.512  -0.820  18.633  1.00  0.00           O  
ATOM    268  N   ARG    20      -1.664  -0.925  20.565  1.00  0.00           N  
ATOM    269  H   ARG    20      -1.765  -0.533  21.491  1.00  0.00           H  
ATOM    270  CA  ARG    20      -2.513  -2.005  20.075  1.00  0.00           C  
ATOM    271  HA  ARG    20      -2.011  -2.649  19.353  1.00  0.00           H  
ATOM    272  CB  ARG    20      -2.913  -2.834  21.278  1.00  0.00           C  
ATOM    273  HB2 ARG    20      -1.972  -3.065  21.778  1.00  0.00           H  
ATOM    274  HB3 ARG    20      -3.550  -2.162  21.854  1.00  0.00           H  
ATOM    275  CG  ARG    20      -3.685  -4.188  21.012  1.00  0.00           C  
ATOM    276  HG2 ARG    20      -3.407  -4.570  20.030  1.00  0.00           H  
ATOM    277  HG3 ARG    20      -3.412  -4.991  21.697  1.00  0.00           H  
ATOM    278  CD  ARG    20      -5.240  -4.081  21.110  1.00  0.00           C  
ATOM    279  HD2 ARG    20      -5.491  -3.907  22.156  1.00  0.00           H  
ATOM    280  HD3 ARG    20      -5.523  -3.153  20.612  1.00  0.00           H  
ATOM    281  NE  ARG    20      -6.047  -5.105  20.477  1.00  0.00           N  
ATOM    282  HE  ARG    20      -5.641  -5.645  19.726  1.00  0.00           H  
ATOM    283  CZ  ARG    20      -7.371  -5.186  20.470  1.00  0.00           C  
ATOM    284  NH1 ARG    20      -8.027  -4.526  21.380  1.00  0.00           N  
ATOM    285 HH11 ARG    20      -7.519  -3.974  22.056  1.00  0.00           H  
ATOM    286 HH12 ARG    20      -9.031  -4.547  21.275  1.00  0.00           H  
ATOM    287  NH2 ARG    20      -8.004  -5.832  19.564  1.00  0.00           N  
ATOM    288 HH21 ARG    20      -7.384  -6.333  18.943  1.00  0.00           H  
ATOM    289 HH22 ARG    20      -9.000  -5.790  19.400  1.00  0.00           H  
ATOM    290  C   ARG    20      -3.689  -1.550  19.185  1.00  0.00           C  
ATOM    291  O   ARG    20      -4.087  -2.197  18.222  1.00  0.00           O  
ATOM    292  N   SER    21      -4.266  -0.406  19.542  1.00  0.00           N  
ATOM    293  H   SER    21      -3.851  -0.022  20.378  1.00  0.00           H  
ATOM    294  CA  SER    21      -5.606   0.033  19.155  1.00  0.00           C  
ATOM    295  HA  SER    21      -6.122  -0.705  18.541  1.00  0.00           H  
ATOM    296  CB  SER    21      -6.406   0.188  20.408  1.00  0.00           C  
ATOM    297  HB2 SER    21      -5.897   0.782  21.167  1.00  0.00           H  
ATOM    298  HB3 SER    21      -7.321   0.767  20.284  1.00  0.00           H  
ATOM    299  OG  SER    21      -6.788  -1.079  20.909  1.00  0.00           O  
ATOM    300  HG  SER    21      -7.745  -1.090  20.843  1.00  0.00           H  
ATOM    301  C   SER    21      -5.510   1.317  18.226  1.00  0.00           C  
ATOM    302  O   SER    21      -6.513   1.949  18.032  1.00  0.00           O  
ATOM    303  N   PHE    22      -4.309   1.714  17.860  1.00  0.00           N  
ATOM    304  H   PHE    22      -3.520   1.085  17.899  1.00  0.00           H  
ATOM    305  CA  PHE    22      -3.983   2.961  17.182  1.00  0.00           C  
ATOM    306  HA  PHE    22      -4.743   3.674  17.502  1.00  0.00           H  
ATOM    307  CB  PHE    22      -2.555   3.391  17.707  1.00  0.00           C  
ATOM    308  HB2 PHE    22      -2.637   3.364  18.794  1.00  0.00           H  
ATOM    309  HB3 PHE    22      -1.891   2.615  17.324  1.00  0.00           H  
ATOM    310  CG  PHE    22      -2.059   4.732  17.191  1.00  0.00           C  
ATOM    311  CD1 PHE    22      -0.840   4.838  16.518  1.00  0.00           C  
ATOM    312  HD1 PHE    22      -0.147   4.022  16.378  1.00  0.00           H  
ATOM    313  CE1 PHE    22      -0.396   6.088  16.042  1.00  0.00           C  
ATOM    314  HE1 PHE    22       0.526   6.212  15.493  1.00  0.00           H  
ATOM    315  CZ  PHE    22      -1.096   7.261  16.452  1.00  0.00           C  
ATOM    316  HZ  PHE    22      -0.684   8.225  16.194  1.00  0.00           H  
ATOM    317  CE2 PHE    22      -2.304   7.099  17.147  1.00  0.00           C  
ATOM    318  HE2 PHE    22      -2.808   7.992  17.484  1.00  0.00           H  
ATOM    319  CD2 PHE    22      -2.821   5.858  17.541  1.00  0.00           C  
ATOM    320  HD2 PHE    22      -3.700   5.763  18.161  1.00  0.00           H  
ATOM    321  C   PHE    22      -4.122   2.876  15.620  1.00  0.00           C  
ATOM    322  O   PHE    22      -4.525   1.789  15.114  1.00  0.00           O  
ATOM    323  N   SER    23      -3.814   4.006  14.925  1.00  0.00           N  
ATOM    324  H   SER    23      -3.284   4.728  15.393  1.00  0.00           H  
ATOM    325  CA  SER    23      -4.105   4.080  13.442  1.00  0.00           C  
ATOM    326  HA  SER    23      -5.160   3.944  13.203  1.00  0.00           H  
ATOM    327  CB  SER    23      -3.732   5.431  12.896  1.00  0.00           C  
ATOM    328  HB2 SER    23      -2.672   5.438  12.641  1.00  0.00           H  
ATOM    329  HB3 SER    23      -4.323   5.696  12.020  1.00  0.00           H  
ATOM    330  OG  SER    23      -3.904   6.582  13.711  1.00  0.00           O  
ATOM    331  HG  SER    23      -3.057   7.034  13.734  1.00  0.00           H  
ATOM    332  C   SER    23      -3.396   2.965  12.655  1.00  0.00           C  
ATOM    333  O   SER    23      -3.989   2.381  11.801  1.00  0.00           O  
ATOM    334  N   ASP    24      -2.096   2.757  12.859  1.00  0.00           N  
ATOM    335  H   ASP    24      -1.699   3.187  13.682  1.00  0.00           H  
ATOM    336  CA  ASP    24      -1.293   1.825  12.112  1.00  0.00           C  
ATOM    337  HA  ASP    24      -1.360   2.014  11.041  1.00  0.00           H  
ATOM    338  CB  ASP    24       0.167   2.074  12.654  1.00  0.00           C  
ATOM    339  HB2 ASP    24       0.857   1.479  12.055  1.00  0.00           H  
ATOM    340  HB3 ASP    24       0.361   3.138  12.521  1.00  0.00           H  
ATOM    341  CG  ASP    24       0.472   1.708  14.155  1.00  0.00           C  
ATOM    342  OD1 ASP    24       1.549   1.154  14.417  1.00  0.00           O  
ATOM    343  OD2 ASP    24      -0.415   1.713  15.016  1.00  0.00           O  
ATOM    344  C   ASP    24      -1.716   0.425  12.290  1.00  0.00           C  
ATOM    345  O   ASP    24      -1.575  -0.403  11.417  1.00  0.00           O  
ATOM    346  N   LYS    25      -2.341   0.179  13.461  1.00  0.00           N  
ATOM    347  H   LYS    25      -2.363   0.951  14.113  1.00  0.00           H  
ATOM    348  CA  LYS    25      -2.872  -1.087  13.928  1.00  0.00           C  
ATOM    349  HA  LYS    25      -2.298  -1.884  13.455  1.00  0.00           H  
ATOM    350  CB  LYS    25      -2.540  -1.102  15.409  1.00  0.00           C  
ATOM    351  HB2 LYS    25      -1.773  -0.345  15.574  1.00  0.00           H  
ATOM    352  HB3 LYS    25      -3.317  -0.763  16.093  1.00  0.00           H  
ATOM    353  CG  LYS    25      -2.033  -2.387  16.036  1.00  0.00           C  
ATOM    354  HG2 LYS    25      -1.880  -2.227  17.103  1.00  0.00           H  
ATOM    355  HG3 LYS    25      -2.870  -3.076  15.925  1.00  0.00           H  
ATOM    356  CD  LYS    25      -0.763  -2.948  15.423  1.00  0.00           C  
ATOM    357  HD2 LYS    25      -0.271  -3.591  16.153  1.00  0.00           H  
ATOM    358  HD3 LYS    25      -0.947  -3.588  14.560  1.00  0.00           H  
ATOM    359  CE  LYS    25       0.314  -1.887  15.046  1.00  0.00           C  
ATOM    360  HE2 LYS    25       1.197  -2.517  14.936  1.00  0.00           H  
ATOM    361  HE3 LYS    25       0.116  -1.517  14.040  1.00  0.00           H  
ATOM    362  NZ  LYS    25       0.631  -0.855  16.012  1.00  0.00           N  
ATOM    363  HZ1 LYS    25       1.431  -0.280  15.787  1.00  0.00           H  
ATOM    364  HZ2 LYS    25      -0.098  -0.158  15.966  1.00  0.00           H  
ATOM    365  HZ3 LYS    25       0.664  -1.153  16.976  1.00  0.00           H  
ATOM    366  C   LYS    25      -4.423  -1.321  13.569  1.00  0.00           C  
ATOM    367  O   LYS    25      -5.103  -2.193  14.165  1.00  0.00           O  
ATOM    368  N   ASN    26      -4.918  -0.502  12.661  1.00  0.00           N  
ATOM    369  H   ASN    26      -4.298   0.175  12.240  1.00  0.00           H  
ATOM    370  CA  ASN    26      -6.236  -0.501  12.084  1.00  0.00           C  
ATOM    371  HA  ASN    26      -6.123   0.199  11.255  1.00  0.00           H  
ATOM    372  CB  ASN    26      -6.456  -1.976  11.539  1.00  0.00           C  
ATOM    373  HB2 ASN    26      -5.601  -2.441  11.048  1.00  0.00           H  
ATOM    374  HB3 ASN    26      -6.573  -2.617  12.413  1.00  0.00           H  
ATOM    375  CG  ASN    26      -7.562  -2.123  10.463  1.00  0.00           C  
ATOM    376  OD1 ASN    26      -8.637  -2.662  10.679  1.00  0.00           O  
ATOM    377  ND2 ASN    26      -7.360  -1.577   9.254  1.00  0.00           N  
ATOM    378 HD21 ASN    26      -8.108  -1.716   8.590  1.00  0.00           H  
ATOM    379 HD22 ASN    26      -6.459  -1.299   8.891  1.00  0.00           H  
ATOM    380  C   ASN    26      -7.336  -0.019  13.016  1.00  0.00           C  
ATOM    381  O   ASN    26      -8.453   0.239  12.589  1.00  0.00           O  
ATOM    382  N   GLY    27      -7.095  -0.019  14.301  1.00  0.00           N  
ATOM    383  H   GLY    27      -6.166  -0.192  14.658  1.00  0.00           H  
ATOM    384  CA  GLY    27      -7.987   0.430  15.320  1.00  0.00           C  
ATOM    385  HA2 GLY    27      -7.415   1.133  15.926  1.00  0.00           H  
ATOM    386  HA3 GLY    27      -8.910   0.913  14.998  1.00  0.00           H  
ATOM    387  C   GLY    27      -8.362  -0.683  16.295  1.00  0.00           C  
ATOM    388  O   GLY    27      -7.488  -1.343  16.777  1.00  0.00           O  
ATOM    389  N   LEU    28      -9.641  -0.667  16.657  1.00  0.00           N  
ATOM    390  H   LEU    28     -10.222   0.062  16.267  1.00  0.00           H  
ATOM    391  CA  LEU    28     -10.303  -1.710  17.443  1.00  0.00           C  
ATOM    392  HA  LEU    28     -10.023  -1.586  18.489  1.00  0.00           H  
ATOM    393  CB  LEU    28     -11.814  -1.397  17.451  1.00  0.00           C  
ATOM    394  HB2 LEU    28     -12.244  -2.075  18.187  1.00  0.00           H  
ATOM    395  HB3 LEU    28     -12.045  -0.373  17.747  1.00  0.00           H  
ATOM    396  CG  LEU    28     -12.496  -1.719  16.074  1.00  0.00           C  
ATOM    397  HG  LEU    28     -12.243  -2.750  15.823  1.00  0.00           H  
ATOM    398  CD1 LEU    28     -14.000  -1.809  16.328  1.00  0.00           C  
ATOM    399 HD11 LEU    28     -14.177  -2.406  17.222  1.00  0.00           H  
ATOM    400 HD12 LEU    28     -14.472  -0.845  16.514  1.00  0.00           H  
ATOM    401 HD13 LEU    28     -14.449  -2.390  15.522  1.00  0.00           H  
ATOM    402  CD2 LEU    28     -12.240  -0.709  14.921  1.00  0.00           C  
ATOM    403 HD21 LEU    28     -11.321  -0.975  14.399  1.00  0.00           H  
ATOM    404 HD22 LEU    28     -12.977  -0.833  14.127  1.00  0.00           H  
ATOM    405 HD23 LEU    28     -12.301   0.339  15.213  1.00  0.00           H  
ATOM    406  C   LEU    28     -10.087  -3.154  16.950  1.00  0.00           C  
ATOM    407  O   LEU    28     -10.370  -4.033  17.746  1.00  0.00           O  
ATOM    408  N   THR    29      -9.621  -3.279  15.726  1.00  0.00           N  
ATOM    409  H   THR    29      -9.568  -2.402  15.228  1.00  0.00           H  
ATOM    410  CA  THR    29      -9.548  -4.459  14.778  1.00  0.00           C  
ATOM    411  HA  THR    29     -10.445  -5.031  15.012  1.00  0.00           H  
ATOM    412  CB  THR    29      -9.679  -4.008  13.299  1.00  0.00           C  
ATOM    413  HB  THR    29      -9.067  -4.676  12.694  1.00  0.00           H  
ATOM    414  CG2 THR    29     -11.156  -3.785  12.934  1.00  0.00           C  
ATOM    415 HG21 THR    29     -11.737  -3.255  13.689  1.00  0.00           H  
ATOM    416 HG22 THR    29     -11.210  -3.154  12.047  1.00  0.00           H  
ATOM    417 HG23 THR    29     -11.641  -4.748  12.771  1.00  0.00           H  
ATOM    418  OG1 THR    29      -9.149  -2.748  13.319  1.00  0.00           O  
ATOM    419  HG1 THR    29      -9.157  -2.401  12.424  1.00  0.00           H  
ATOM    420  C   THR    29      -8.428  -5.396  15.008  1.00  0.00           C  
ATOM    421  O   THR    29      -8.616  -6.512  14.564  1.00  0.00           O  
ATOM    422  N   SER    30      -7.405  -5.068  15.772  1.00  0.00           N  
ATOM    423  H   SER    30      -7.386  -4.112  16.096  1.00  0.00           H  
ATOM    424  CA  SER    30      -6.193  -5.796  15.872  1.00  0.00           C  
ATOM    425  HA  SER    30      -5.802  -6.030  14.881  1.00  0.00           H  
ATOM    426  CB  SER    30      -5.168  -4.781  16.507  1.00  0.00           C  
ATOM    427  HB2 SER    30      -4.256  -5.264  16.859  1.00  0.00           H  
ATOM    428  HB3 SER    30      -4.962  -4.035  15.740  1.00  0.00           H  
ATOM    429  OG  SER    30      -5.792  -4.177  17.610  1.00  0.00           O  
ATOM    430  HG  SER    30      -5.270  -3.405  17.841  1.00  0.00           H  
ATOM    431  C   SER    30      -6.365  -7.186  16.602  1.00  0.00           C  
ATOM    432  O   SER    30      -6.010  -7.403  17.756  1.00  0.00           O  
TER   
END   
