# Supplementary material for: In silico approaches for predicting the half-life of natural and modified peptides in blood
Source: PLoS One. 2018 Jun 1;13(6):e0196829. doi: 10.1371/journal.pone.0196829 (PMC5983457; doi:10.1371/journal.pone.0196829)
Supplement: S3 File — (ZIP) [file pone.0196829.s009.zip › 3may2018_261_pdb_files/2464.pdb]

ATOM      1  N   TYR     1      14.789 -11.218  -4.542  1.00  0.00           N  
ATOM      2  H   TYR     1      15.645 -11.435  -4.053  1.00  0.00           H  
ATOM      3  CA  TYR     1      15.050 -10.644  -5.838  1.00  0.00           C  
ATOM      4  HA  TYR     1      15.244  -9.583  -5.680  1.00  0.00           H  
ATOM      5  CB  TYR     1      16.331 -11.219  -6.527  1.00  0.00           C  
ATOM      6  HB2 TYR     1      16.684 -10.465  -7.231  1.00  0.00           H  
ATOM      7  HB3 TYR     1      17.132 -11.290  -5.790  1.00  0.00           H  
ATOM      8  CG  TYR     1      16.241 -12.547  -7.207  1.00  0.00           C  
ATOM      9  CD1 TYR     1      16.482 -12.603  -8.619  1.00  0.00           C  
ATOM     10  HD1 TYR     1      16.686 -11.741  -9.236  1.00  0.00           H  
ATOM     11  CE1 TYR     1      16.280 -13.887  -9.279  1.00  0.00           C  
ATOM     12  HE1 TYR     1      16.446 -13.931 -10.345  1.00  0.00           H  
ATOM     13  CZ  TYR     1      16.056 -15.011  -8.555  1.00  0.00           C  
ATOM     14  OH  TYR     1      16.082 -16.231  -9.172  1.00  0.00           O  
ATOM     15  HH  TYR     1      16.305 -16.110 -10.097  1.00  0.00           H  
ATOM     16  CE2 TYR     1      15.881 -14.939  -7.186  1.00  0.00           C  
ATOM     17  HE2 TYR     1      15.707 -15.844  -6.622  1.00  0.00           H  
ATOM     18  CD2 TYR     1      16.032 -13.737  -6.476  1.00  0.00           C  
ATOM     19  HD2 TYR     1      16.040 -13.709  -5.397  1.00  0.00           H  
ATOM     20  C   TYR     1      13.907 -10.707  -6.886  1.00  0.00           C  
ATOM     21  O   TYR     1      13.977 -10.051  -7.926  1.00  0.00           O  
ATOM     22  N   GLU     2      13.051 -11.730  -6.737  1.00  0.00           N  
ATOM     23  H   GLU     2      13.293 -12.449  -6.070  1.00  0.00           H  
ATOM     24  CA  GLU     2      11.851 -11.981  -7.522  1.00  0.00           C  
ATOM     25  HA  GLU     2      11.487 -11.036  -7.926  1.00  0.00           H  
ATOM     26  CB  GLU     2      12.184 -12.863  -8.732  1.00  0.00           C  
ATOM     27  HB2 GLU     2      13.223 -13.174  -8.624  1.00  0.00           H  
ATOM     28  HB3 GLU     2      11.682 -13.829  -8.773  1.00  0.00           H  
ATOM     29  CG  GLU     2      12.123 -12.072 -10.042  1.00  0.00           C  
ATOM     30  HG2 GLU     2      12.512 -11.059  -9.943  1.00  0.00           H  
ATOM     31  HG3 GLU     2      12.819 -12.590 -10.702  1.00  0.00           H  
ATOM     32  CD  GLU     2      10.713 -12.112 -10.626  1.00  0.00           C  
ATOM     33  OE1 GLU     2      10.474 -12.484 -11.809  1.00  0.00           O  
ATOM     34  OE2 GLU     2       9.780 -11.799  -9.856  1.00  0.00           O  
ATOM     35  C   GLU     2      10.892 -12.820  -6.707  1.00  0.00           C  
ATOM     36  O   GLU     2      11.313 -13.672  -6.038  1.00  0.00           O  
ATOM     37  N   PRO     3       9.621 -12.336  -6.495  1.00  0.00           N  
ATOM     38  CD  PRO     3       9.190 -11.004  -6.862  1.00  0.00           C  
ATOM     39  HD2 PRO     3       9.537 -10.755  -7.865  1.00  0.00           H  
ATOM     40  HD3 PRO     3       9.586 -10.244  -6.187  1.00  0.00           H  
ATOM     41  CG  PRO     3       7.709 -10.978  -6.739  1.00  0.00           C  
ATOM     42  HG2 PRO     3       7.384 -11.033  -7.778  1.00  0.00           H  
ATOM     43  HG3 PRO     3       7.325 -10.077  -6.261  1.00  0.00           H  
ATOM     44  CB  PRO     3       7.322 -12.255  -5.944  1.00  0.00           C  
ATOM     45  HB2 PRO     3       6.360 -12.605  -6.319  1.00  0.00           H  
ATOM     46  HB3 PRO     3       7.273 -11.978  -4.891  1.00  0.00           H  
ATOM     47  CA  PRO     3       8.529 -13.207  -6.031  1.00  0.00           C  
ATOM     48  HA  PRO     3       8.793 -13.569  -5.037  1.00  0.00           H  
ATOM     49  C   PRO     3       8.226 -14.389  -6.978  1.00  0.00           C  
ATOM     50  O   PRO     3       7.635 -15.341  -6.566  1.00  0.00           O  
ATOM     51  N   GLY     4       8.678 -14.268  -8.233  1.00  0.00           N  
ATOM     52  H   GLY     4       9.245 -13.488  -8.535  1.00  0.00           H  
ATOM     53  CA  GLY     4       8.621 -15.379  -9.229  1.00  0.00           C  
ATOM     54  HA2 GLY     4       9.647 -15.700  -9.410  1.00  0.00           H  
ATOM     55  HA3 GLY     4       8.033 -16.245  -8.926  1.00  0.00           H  
ATOM     56  C   GLY     4       7.960 -14.969 -10.539  1.00  0.00           C  
ATOM     57  O   GLY     4       8.062 -15.678 -11.560  1.00  0.00           O  
ATOM     58  N   LYS     5       7.260 -13.811 -10.524  1.00  0.00           N  
ATOM     59  H   LYS     5       7.324 -13.287  -9.662  1.00  0.00           H  
ATOM     60  CA  LYS     5       6.540 -13.317 -11.675  1.00  0.00           C  
ATOM     61  HA  LYS     5       7.114 -13.594 -12.559  1.00  0.00           H  
ATOM     62  CB  LYS     5       5.069 -13.876 -11.645  1.00  0.00           C  
ATOM     63  HB2 LYS     5       4.757 -13.772 -10.606  1.00  0.00           H  
ATOM     64  HB3 LYS     5       4.431 -13.410 -12.397  1.00  0.00           H  
ATOM     65  CG  LYS     5       5.015 -15.385 -11.972  1.00  0.00           C  
ATOM     66  HG2 LYS     5       5.798 -15.857 -11.379  1.00  0.00           H  
ATOM     67  HG3 LYS     5       4.088 -15.800 -11.575  1.00  0.00           H  
ATOM     68  CD  LYS     5       5.076 -15.568 -13.469  1.00  0.00           C  
ATOM     69  HD2 LYS     5       4.088 -15.455 -13.917  1.00  0.00           H  
ATOM     70  HD3 LYS     5       5.790 -14.841 -13.856  1.00  0.00           H  
ATOM     71  CE  LYS     5       5.484 -16.926 -13.966  1.00  0.00           C  
ATOM     72  HE2 LYS     5       4.915 -17.666 -13.404  1.00  0.00           H  
ATOM     73  HE3 LYS     5       5.191 -17.037 -15.010  1.00  0.00           H  
ATOM     74  NZ  LYS     5       6.921 -17.134 -13.752  1.00  0.00           N  
ATOM     75  HZ1 LYS     5       7.140 -18.119 -13.800  1.00  0.00           H  
ATOM     76  HZ2 LYS     5       7.511 -16.711 -14.455  1.00  0.00           H  
ATOM     77  HZ3 LYS     5       7.291 -16.697 -12.920  1.00  0.00           H  
ATOM     78  C   LYS     5       6.510 -11.794 -11.899  1.00  0.00           C  
ATOM     79  O   LYS     5       5.741 -11.276 -12.716  1.00  0.00           O  
ATOM     80  N   SER     6       7.378 -11.099 -11.188  1.00  0.00           N  
ATOM     81  H   SER     6       8.070 -11.568 -10.621  1.00  0.00           H  
ATOM     82  CA  SER     6       7.469  -9.586 -11.297  1.00  0.00           C  
ATOM     83  HA  SER     6       6.481  -9.208 -11.559  1.00  0.00           H  
ATOM     84  CB  SER     6       7.845  -9.022  -9.991  1.00  0.00           C  
ATOM     85  HB2 SER     6       7.525  -7.980  -9.987  1.00  0.00           H  
ATOM     86  HB3 SER     6       7.248  -9.359  -9.143  1.00  0.00           H  
ATOM     87  OG  SER     6       9.178  -9.151  -9.586  1.00  0.00           O  
ATOM     88  HG  SER     6       9.555 -10.022  -9.730  1.00  0.00           H  
ATOM     89  C   SER     6       8.390  -9.070 -12.466  1.00  0.00           C  
ATOM     90  O   SER     6       8.298  -8.000 -13.014  1.00  0.00           O  
ATOM     91  N   SER     7       9.383  -9.888 -12.793  1.00  0.00           N  
ATOM     92  H   SER     7       9.309 -10.784 -12.335  1.00  0.00           H  
ATOM     93  CA  SER     7      10.606  -9.647 -13.526  1.00  0.00           C  
ATOM     94  HA  SER     7      10.284  -8.975 -14.322  1.00  0.00           H  
ATOM     95  CB  SER     7      11.580  -8.907 -12.525  1.00  0.00           C  
ATOM     96  HB2 SER     7      11.034  -8.092 -12.050  1.00  0.00           H  
ATOM     97  HB3 SER     7      11.938  -9.453 -11.652  1.00  0.00           H  
ATOM     98  OG  SER     7      12.666  -8.410 -13.249  1.00  0.00           O  
ATOM     99  HG  SER     7      12.384  -7.637 -13.743  1.00  0.00           H  
ATOM    100  C   SER     7      11.234 -10.937 -14.159  1.00  0.00           C  
ATOM    101  O   SER     7      10.670 -11.547 -15.033  1.00  0.00           O  
ATOM    102  N   ILE     8      12.418 -11.351 -13.702  1.00  0.00           N  
ATOM    103  H   ILE     8      12.834 -10.755 -13.001  1.00  0.00           H  
ATOM    104  CA  ILE     8      13.377 -12.139 -14.567  1.00  0.00           C  
ATOM    105  HA  ILE     8      13.247 -11.653 -15.534  1.00  0.00           H  
ATOM    106  CB  ILE     8      14.784 -11.938 -14.021  1.00  0.00           C  
ATOM    107  HB  ILE     8      14.929 -10.865 -14.152  1.00  0.00           H  
ATOM    108  CG2 ILE     8      15.012 -12.322 -12.595  1.00  0.00           C  
ATOM    109 HG21 ILE     8      14.500 -13.258 -12.372  1.00  0.00           H  
ATOM    110 HG22 ILE     8      16.010 -12.459 -12.178  1.00  0.00           H  
ATOM    111 HG23 ILE     8      14.469 -11.679 -11.902  1.00  0.00           H  
ATOM    112  CG1 ILE     8      15.870 -12.539 -14.959  1.00  0.00           C  
ATOM    113 HG12 ILE     8      16.887 -12.400 -14.592  1.00  0.00           H  
ATOM    114 HG13 ILE     8      15.741 -13.619 -15.039  1.00  0.00           H  
ATOM    115  CD1 ILE     8      15.760 -12.064 -16.459  1.00  0.00           C  
ATOM    116 HD11 ILE     8      16.446 -12.638 -17.082  1.00  0.00           H  
ATOM    117 HD12 ILE     8      14.794 -12.406 -16.829  1.00  0.00           H  
ATOM    118 HD13 ILE     8      15.783 -10.978 -16.543  1.00  0.00           H  
ATOM    119  C   ILE     8      12.933 -13.606 -14.754  1.00  0.00           C  
ATOM    120  O   ILE     8      13.430 -14.278 -15.666  1.00  0.00           O  
ATOM    121  N   LEU     9      11.929 -14.104 -13.963  1.00  0.00           N  
ATOM    122  H   LEU     9      11.470 -13.470 -13.325  1.00  0.00           H  
ATOM    123  CA  LEU     9      11.287 -15.362 -14.289  1.00  0.00           C  
ATOM    124  HA  LEU     9      11.893 -15.902 -15.017  1.00  0.00           H  
ATOM    125  CB  LEU     9      11.370 -16.038 -12.963  1.00  0.00           C  
ATOM    126  HB2 LEU     9      10.758 -15.454 -12.276  1.00  0.00           H  
ATOM    127  HB3 LEU     9      10.883 -17.004 -13.095  1.00  0.00           H  
ATOM    128  CG  LEU     9      12.680 -16.273 -12.224  1.00  0.00           C  
ATOM    129  HG  LEU     9      13.124 -15.333 -11.895  1.00  0.00           H  
ATOM    130  CD1 LEU     9      12.527 -16.912 -10.880  1.00  0.00           C  
ATOM    131 HD11 LEU     9      11.731 -16.450 -10.297  1.00  0.00           H  
ATOM    132 HD12 LEU     9      12.356 -17.966 -11.100  1.00  0.00           H  
ATOM    133 HD13 LEU     9      13.331 -16.735 -10.166  1.00  0.00           H  
ATOM    134  CD2 LEU     9      13.700 -17.136 -13.148  1.00  0.00           C  
ATOM    135 HD21 LEU     9      13.275 -18.135 -13.250  1.00  0.00           H  
ATOM    136 HD22 LEU     9      13.740 -16.750 -14.167  1.00  0.00           H  
ATOM    137 HD23 LEU     9      14.659 -17.347 -12.676  1.00  0.00           H  
ATOM    138  C   LEU     9       9.922 -15.158 -14.967  1.00  0.00           C  
ATOM    139  O   LEU     9       9.106 -16.040 -14.893  1.00  0.00           O  
ATOM    140  N   GLN    10       9.840 -14.074 -15.739  1.00  0.00           N  
ATOM    141  H   GLN    10      10.506 -13.315 -15.737  1.00  0.00           H  
ATOM    142  CA  GLN    10       8.690 -13.944 -16.646  1.00  0.00           C  
ATOM    143  HA  GLN    10       8.543 -14.925 -17.098  1.00  0.00           H  
ATOM    144  CB  GLN    10       7.473 -13.381 -15.959  1.00  0.00           C  
ATOM    145  HB2 GLN    10       7.316 -13.987 -15.067  1.00  0.00           H  
ATOM    146  HB3 GLN    10       7.706 -12.351 -15.689  1.00  0.00           H  
ATOM    147  CG  GLN    10       6.270 -13.463 -16.869  1.00  0.00           C  
ATOM    148  HG2 GLN    10       5.339 -13.165 -16.386  1.00  0.00           H  
ATOM    149  HG3 GLN    10       6.459 -12.871 -17.765  1.00  0.00           H  
ATOM    150  CD  GLN    10       5.984 -14.848 -17.417  1.00  0.00           C  
ATOM    151  OE1 GLN    10       5.412 -15.668 -16.722  1.00  0.00           O  
ATOM    152  NE2 GLN    10       6.287 -15.113 -18.670  1.00  0.00           N  
ATOM    153 HE21 GLN    10       6.083 -16.021 -19.062  1.00  0.00           H  
ATOM    154 HE22 GLN    10       6.543 -14.378 -19.314  1.00  0.00           H  
ATOM    155  C   GLN    10       9.121 -13.095 -17.821  1.00  0.00           C  
ATOM    156  O   GLN    10       8.698 -13.361 -18.943  1.00  0.00           O  
ATOM    157  N   HIE    11       9.935 -12.093 -17.643  1.00  0.00           N  
ATOM    158  H   HIE    11      10.100 -11.903 -16.665  1.00  0.00           H  
ATOM    159  CA  HIE    11      10.539 -11.120 -18.608  1.00  0.00           C  
ATOM    160  HA  HIE    11      11.519 -11.460 -18.943  1.00  0.00           H  
ATOM    161  CB  HIE    11       9.878 -10.980 -20.010  1.00  0.00           C  
ATOM    162  HB2 HIE    11       9.887 -11.928 -20.548  1.00  0.00           H  
ATOM    163  HB3 HIE    11       8.842 -10.639 -20.006  1.00  0.00           H  
ATOM    164  CG  HIE    11      10.464  -9.991 -20.899  1.00  0.00           C  
ATOM    165  ND1 HIE    11       9.901  -8.730 -21.161  1.00  0.00           N  
ATOM    166  CE1 HIE    11      10.769  -8.127 -22.036  1.00  0.00           C  
ATOM    167  HE1 HIE    11      10.684  -7.120 -22.418  1.00  0.00           H  
ATOM    168  NE2 HIE    11      11.770  -8.909 -22.273  1.00  0.00           N  
ATOM    169  HE2 HIE    11      12.625  -8.693 -22.765  1.00  0.00           H  
ATOM    170  CD2 HIE    11      11.653 -10.116 -21.588  1.00  0.00           C  
ATOM    171  HD2 HIE    11      12.370 -10.923 -21.551  1.00  0.00           H  
ATOM    172  C   HIE    11      10.558  -9.681 -18.061  1.00  0.00           C  
ATOM    173  O   HIE    11       9.543  -9.229 -17.514  1.00  0.00           O  
ATOM    174  N   GLU    12      11.649  -8.984 -18.151  1.00  0.00           N  
ATOM    175  H   GLU    12      12.448  -9.354 -18.646  1.00  0.00           H  
ATOM    176  CA  GLU    12      11.763  -7.640 -17.623  1.00  0.00           C  
ATOM    177  HA  GLU    12      11.014  -7.488 -16.846  1.00  0.00           H  
ATOM    178  CB  GLU    12      13.151  -7.387 -17.022  1.00  0.00           C  
ATOM    179  HB2 GLU    12      13.424  -8.196 -16.343  1.00  0.00           H  
ATOM    180  HB3 GLU    12      13.931  -7.297 -17.777  1.00  0.00           H  
ATOM    181  CG  GLU    12      13.278  -6.089 -16.183  1.00  0.00           C  
ATOM    182  HG2 GLU    12      14.161  -6.152 -15.547  1.00  0.00           H  
ATOM    183  HG3 GLU    12      13.529  -5.324 -16.917  1.00  0.00           H  
ATOM    184  CD  GLU    12      12.065  -5.588 -15.449  1.00  0.00           C  
ATOM    185  OE1 GLU    12      11.672  -6.310 -14.480  1.00  0.00           O  
ATOM    186  OE2 GLU    12      11.436  -4.561 -15.759  1.00  0.00           O  
ATOM    187  C   GLU    12      11.616  -6.729 -18.906  1.00  0.00           C  
ATOM    188  O   GLU    12      12.577  -6.194 -19.395  1.00  0.00           O  
ATOM    189  N   ARG    13      10.324  -6.506 -19.187  1.00  0.00           N  
ATOM    190  H   ARG    13       9.648  -7.028 -18.647  1.00  0.00           H  
ATOM    191  CA  ARG    13       9.904  -5.349 -19.932  1.00  0.00           C  
ATOM    192  HA  ARG    13      10.518  -5.340 -20.833  1.00  0.00           H  
ATOM    193  CB  ARG    13       8.448  -5.424 -20.428  1.00  0.00           C  
ATOM    194  HB2 ARG    13       8.324  -4.540 -21.054  1.00  0.00           H  
ATOM    195  HB3 ARG    13       8.378  -6.254 -21.131  1.00  0.00           H  
ATOM    196  CG  ARG    13       7.313  -5.392 -19.378  1.00  0.00           C  
ATOM    197  HG2 ARG    13       7.229  -4.380 -18.982  1.00  0.00           H  
ATOM    198  HG3 ARG    13       6.375  -5.581 -19.899  1.00  0.00           H  
ATOM    199  CD  ARG    13       7.308  -6.506 -18.333  1.00  0.00           C  
ATOM    200  HD2 ARG    13       6.361  -6.474 -17.796  1.00  0.00           H  
ATOM    201  HD3 ARG    13       7.484  -7.518 -18.698  1.00  0.00           H  
ATOM    202  NE  ARG    13       8.124  -6.094 -17.171  1.00  0.00           N  
ATOM    203  HE  ARG    13       8.621  -5.220 -17.266  1.00  0.00           H  
ATOM    204  CZ  ARG    13       8.177  -6.665 -16.012  1.00  0.00           C  
ATOM    205  NH1 ARG    13       7.354  -7.566 -15.627  1.00  0.00           N  
ATOM    206 HH11 ARG    13       6.609  -7.934 -16.201  1.00  0.00           H  
ATOM    207 HH12 ARG    13       7.385  -7.828 -14.652  1.00  0.00           H  
ATOM    208  NH2 ARG    13       9.105  -6.462 -15.093  1.00  0.00           N  
ATOM    209 HH21 ARG    13       9.817  -5.752 -15.188  1.00  0.00           H  
ATOM    210 HH22 ARG    13       9.060  -6.970 -14.221  1.00  0.00           H  
ATOM    211  C   ARG    13      10.223  -4.126 -19.070  1.00  0.00           C  
ATOM    212  O   ARG    13       9.653  -3.977 -17.971  1.00  0.00           O  
ATOM    213  N   PRO    14      11.175  -3.219 -19.481  1.00  0.00           N  
ATOM    214  CD  PRO    14      11.731  -3.192 -20.758  1.00  0.00           C  
ATOM    215  HD2 PRO    14      10.930  -3.045 -21.482  1.00  0.00           H  
ATOM    216  HD3 PRO    14      12.313  -4.051 -21.091  1.00  0.00           H  
ATOM    217  CG  PRO    14      12.554  -1.924 -20.813  1.00  0.00           C  
ATOM    218  HG2 PRO    14      11.849  -1.095 -20.870  1.00  0.00           H  
ATOM    219  HG3 PRO    14      13.286  -1.976 -21.619  1.00  0.00           H  
ATOM    220  CB  PRO    14      13.244  -1.963 -19.408  1.00  0.00           C  
ATOM    221  HB2 PRO    14      13.528  -0.925 -19.237  1.00  0.00           H  
ATOM    222  HB3 PRO    14      14.083  -2.658 -19.428  1.00  0.00           H  
ATOM    223  CA  PRO    14      12.100  -2.497 -18.553  1.00  0.00           C  
ATOM    224  HA  PRO    14      12.547  -3.179 -17.831  1.00  0.00           H  
ATOM    225  C   PRO    14      11.293  -1.442 -17.836  1.00  0.00           C  
ATOM    226  O   PRO    14      11.134  -0.343 -18.291  1.00  0.00           O  
ATOM    227  N   VAL    15      10.785  -1.803 -16.649  1.00  0.00           N  
ATOM    228  H   VAL    15      10.917  -2.749 -16.319  1.00  0.00           H  
ATOM    229  CA  VAL    15       9.929  -0.915 -15.849  1.00  0.00           C  
ATOM    230  HA  VAL    15      10.097   0.105 -16.193  1.00  0.00           H  
ATOM    231  CB  VAL    15       8.416  -1.262 -15.983  1.00  0.00           C  
ATOM    232  HB  VAL    15       7.833  -0.554 -15.395  1.00  0.00           H  
ATOM    233  CG1 VAL    15       7.915  -1.066 -17.486  1.00  0.00           C  
ATOM    234 HG11 VAL    15       6.844  -1.265 -17.514  1.00  0.00           H  
ATOM    235 HG12 VAL    15       8.039  -0.029 -17.797  1.00  0.00           H  
ATOM    236 HG13 VAL    15       8.359  -1.810 -18.148  1.00  0.00           H  
ATOM    237  CG2 VAL    15       7.832  -2.618 -15.490  1.00  0.00           C  
ATOM    238 HG21 VAL    15       8.379  -3.438 -15.956  1.00  0.00           H  
ATOM    239 HG22 VAL    15       7.993  -2.775 -14.423  1.00  0.00           H  
ATOM    240 HG23 VAL    15       6.761  -2.720 -15.665  1.00  0.00           H  
ATOM    241  C   VAL    15      10.341  -0.946 -14.326  1.00  0.00           C  
ATOM    242  O   VAL    15      10.600  -2.029 -13.771  1.00  0.00           O  
ATOM    243  N   THR    16      10.423   0.206 -13.688  1.00  0.00           N  
ATOM    244  H   THR    16      10.074   0.988 -14.224  1.00  0.00           H  
ATOM    245  CA  THR    16      10.979   0.428 -12.367  1.00  0.00           C  
ATOM    246  HA  THR    16      11.842  -0.225 -12.239  1.00  0.00           H  
ATOM    247  CB  THR    16      11.340   1.860 -12.190  1.00  0.00           C  
ATOM    248  HB  THR    16      11.747   2.042 -11.195  1.00  0.00           H  
ATOM    249  CG2 THR    16      12.396   2.373 -13.232  1.00  0.00           C  
ATOM    250 HG21 THR    16      12.517   3.444 -13.065  1.00  0.00           H  
ATOM    251 HG22 THR    16      13.363   1.883 -13.115  1.00  0.00           H  
ATOM    252 HG23 THR    16      12.017   2.230 -14.243  1.00  0.00           H  
ATOM    253  OG1 THR    16      10.177   2.661 -12.428  1.00  0.00           O  
ATOM    254  HG1 THR    16       9.697   2.670 -11.597  1.00  0.00           H  
ATOM    255  C   THR    16      10.098  -0.056 -11.199  1.00  0.00           C  
ATOM    256  O   THR    16      10.275   0.448 -10.095  1.00  0.00           O  
ATOM    257  N   LYS    17       9.195  -1.007 -11.402  1.00  0.00           N  
ATOM    258  H   LYS    17       9.050  -1.386 -12.327  1.00  0.00           H  
ATOM    259  CA  LYS    17       8.421  -1.697 -10.322  1.00  0.00           C  
ATOM    260  HA  LYS    17       7.797  -0.986  -9.780  1.00  0.00           H  
ATOM    261  CB  LYS    17       7.425  -2.714 -10.960  1.00  0.00           C  
ATOM    262  HB2 LYS    17       6.498  -2.717 -10.387  1.00  0.00           H  
ATOM    263  HB3 LYS    17       7.268  -2.345 -11.973  1.00  0.00           H  
ATOM    264  CG  LYS    17       7.908  -4.141 -11.071  1.00  0.00           C  
ATOM    265  HG2 LYS    17       8.130  -4.600 -10.107  1.00  0.00           H  
ATOM    266  HG3 LYS    17       6.979  -4.684 -11.245  1.00  0.00           H  
ATOM    267  CD  LYS    17       8.916  -4.539 -12.084  1.00  0.00           C  
ATOM    268  HD2 LYS    17       8.561  -5.314 -12.763  1.00  0.00           H  
ATOM    269  HD3 LYS    17       9.017  -3.706 -12.779  1.00  0.00           H  
ATOM    270  CE  LYS    17      10.264  -4.939 -11.554  1.00  0.00           C  
ATOM    271  HE2 LYS    17      10.314  -4.749 -10.482  1.00  0.00           H  
ATOM    272  HE3 LYS    17      10.318  -6.027 -11.512  1.00  0.00           H  
ATOM    273  NZ  LYS    17      11.455  -4.424 -12.327  1.00  0.00           N  
ATOM    274  HZ1 LYS    17      11.572  -4.975 -13.165  1.00  0.00           H  
ATOM    275  HZ2 LYS    17      11.380  -3.459 -12.614  1.00  0.00           H  
ATOM    276  HZ3 LYS    17      12.252  -4.601 -11.732  1.00  0.00           H  
ATOM    277  C   LYS    17       9.391  -2.310  -9.334  1.00  0.00           C  
ATOM    278  O   LYS    17      10.499  -2.660  -9.759  1.00  0.00           O  
ATOM    279  N   PRO    18       8.998  -2.527  -8.040  1.00  0.00           N  
ATOM    280  CD  PRO    18       7.724  -2.199  -7.555  1.00  0.00           C  
ATOM    281  HD2 PRO    18       6.974  -2.753  -8.120  1.00  0.00           H  
ATOM    282  HD3 PRO    18       7.626  -1.123  -7.696  1.00  0.00           H  
ATOM    283  CG  PRO    18       7.749  -2.542  -6.016  1.00  0.00           C  
ATOM    284  HG2 PRO    18       7.303  -3.511  -5.791  1.00  0.00           H  
ATOM    285  HG3 PRO    18       7.238  -1.821  -5.377  1.00  0.00           H  
ATOM    286  CB  PRO    18       9.250  -2.664  -5.728  1.00  0.00           C  
ATOM    287  HB2 PRO    18       9.493  -3.258  -4.847  1.00  0.00           H  
ATOM    288  HB3 PRO    18       9.660  -1.682  -5.493  1.00  0.00           H  
ATOM    289  CA  PRO    18       9.832  -3.155  -7.021  1.00  0.00           C  
ATOM    290  HA  PRO    18      10.899  -2.940  -7.082  1.00  0.00           H  
ATOM    291  C   PRO    18       9.803  -4.678  -7.220  1.00  0.00           C  
ATOM    292  O   PRO    18       8.909  -5.236  -7.852  1.00  0.00           O  
ATOM    293  N   GLN    19      10.688  -5.379  -6.532  1.00  0.00           N  
ATOM    294  H   GLN    19      11.354  -4.975  -5.889  1.00  0.00           H  
ATOM    295  CA  GLN    19      10.796  -6.837  -6.666  1.00  0.00           C  
ATOM    296  HA  GLN    19       9.848  -7.361  -6.548  1.00  0.00           H  
ATOM    297  CB  GLN    19      11.343  -7.260  -8.068  1.00  0.00           C  
ATOM    298  HB2 GLN    19      11.143  -8.328  -8.154  1.00  0.00           H  
ATOM    299  HB3 GLN    19      10.698  -6.751  -8.784  1.00  0.00           H  
ATOM    300  CG  GLN    19      12.743  -6.814  -8.329  1.00  0.00           C  
ATOM    301  HG2 GLN    19      12.899  -5.790  -7.989  1.00  0.00           H  
ATOM    302  HG3 GLN    19      13.421  -7.472  -7.786  1.00  0.00           H  
ATOM    303  CD  GLN    19      13.106  -7.082  -9.779  1.00  0.00           C  
ATOM    304  OE1 GLN    19      12.931  -6.208 -10.592  1.00  0.00           O  
ATOM    305  NE2 GLN    19      13.486  -8.308 -10.147  1.00  0.00           N  
ATOM    306 HE21 GLN    19      13.609  -8.560 -11.117  1.00  0.00           H  
ATOM    307 HE22 GLN    19      13.718  -8.947  -9.399  1.00  0.00           H  
ATOM    308  C   GLN    19      11.766  -7.269  -5.560  1.00  0.00           C  
ATOM    309  O   GLN    19      12.493  -6.471  -4.981  1.00  0.00           O  
ATOM    310  N   ALA    20      11.596  -8.527  -5.149  1.00  0.00           N  
ATOM    311  H   ALA    20      10.856  -9.041  -5.606  1.00  0.00           H  
ATOM    312  CA  ALA    20      11.887  -9.016  -3.766  1.00  0.00           C  
ATOM    313  HA  ALA    20      12.951  -8.894  -3.566  1.00  0.00           H  
ATOM    314  CB  ALA    20      11.136  -8.188  -2.762  1.00  0.00           C  
ATOM    315  HB1 ALA    20      10.084  -8.294  -3.028  1.00  0.00           H  
ATOM    316  HB2 ALA    20      11.264  -8.665  -1.790  1.00  0.00           H  
ATOM    317  HB3 ALA    20      11.364  -7.129  -2.883  1.00  0.00           H  
ATOM    318  C   ALA    20      11.330 -10.466  -3.701  1.00  0.00           C  
ATOM    319  O   ALA    20      10.201 -10.748  -4.078  1.00  0.00           O  
ATOM    320  N   NHE    21      12.063 -11.433  -3.189  1.00  0.00           N  
ATOM    321  HN1 NHE    21      13.021 -11.343  -2.881  1.00  0.00           H  
ATOM    322  HN2 NHE    21      11.655 -12.340  -3.010  1.00  0.00           H  
TER   
END   
