# Supplementary material for: In silico approaches for predicting the half-life of natural and modified peptides in blood
Source: PLoS One. 2018 Jun 1;13(6):e0196829. doi: 10.1371/journal.pone.0196829 (PMC5983457; doi:10.1371/journal.pone.0196829)
Supplement: S3 File — (ZIP) [file pone.0196829.s009.zip › 3may2018_261_pdb_files/2465.pdb]

ATOM      1  N   TYR     1      -0.842  -1.771   1.870  1.00  0.00           N  
ATOM      2  H   TYR     1      -0.780  -0.997   2.516  1.00  0.00           H  
ATOM      3  CA  TYR     1       0.506  -2.266   1.380  1.00  0.00           C  
ATOM      4  HA  TYR     1       0.739  -1.626   0.530  1.00  0.00           H  
ATOM      5  CB  TYR     1       1.481  -2.011   2.508  1.00  0.00           C  
ATOM      6  HB2 TYR     1       2.516  -2.163   2.201  1.00  0.00           H  
ATOM      7  HB3 TYR     1       1.496  -0.938   2.701  1.00  0.00           H  
ATOM      8  CG  TYR     1       1.217  -2.702   3.837  1.00  0.00           C  
ATOM      9  CD1 TYR     1       0.422  -2.111   4.859  1.00  0.00           C  
ATOM     10  HD1 TYR     1       0.074  -1.104   4.679  1.00  0.00           H  
ATOM     11  CE1 TYR     1       0.344  -2.868   6.022  1.00  0.00           C  
ATOM     12  HE1 TYR     1      -0.317  -2.482   6.784  1.00  0.00           H  
ATOM     13  CZ  TYR     1       0.942  -4.150   6.116  1.00  0.00           C  
ATOM     14  OH  TYR     1       0.906  -4.734   7.343  1.00  0.00           O  
ATOM     15  HH  TYR     1       0.237  -4.334   7.903  1.00  0.00           H  
ATOM     16  CE2 TYR     1       1.610  -4.809   5.074  1.00  0.00           C  
ATOM     17  HE2 TYR     1       2.090  -5.766   5.220  1.00  0.00           H  
ATOM     18  CD2 TYR     1       1.832  -3.970   3.935  1.00  0.00           C  
ATOM     19  HD2 TYR     1       2.412  -4.391   3.127  1.00  0.00           H  
ATOM     20  C   TYR     1       0.492  -3.795   0.962  1.00  0.00           C  
ATOM     21  O   TYR     1       1.360  -4.252   0.163  1.00  0.00           O  
ATOM     22  N   GLU     2      -0.473  -4.562   1.527  1.00  0.00           N  
ATOM     23  H   GLU     2      -1.087  -4.026   2.123  1.00  0.00           H  
ATOM     24  CA  GLU     2      -0.716  -5.975   1.273  1.00  0.00           C  
ATOM     25  HA  GLU     2      -0.246  -6.180   0.311  1.00  0.00           H  
ATOM     26  CB  GLU     2       0.033  -6.807   2.362  1.00  0.00           C  
ATOM     27  HB2 GLU     2       0.962  -6.302   2.627  1.00  0.00           H  
ATOM     28  HB3 GLU     2      -0.541  -6.887   3.285  1.00  0.00           H  
ATOM     29  CG  GLU     2       0.562  -8.232   1.990  1.00  0.00           C  
ATOM     30  HG2 GLU     2       0.781  -8.837   2.869  1.00  0.00           H  
ATOM     31  HG3 GLU     2      -0.202  -8.739   1.400  1.00  0.00           H  
ATOM     32  CD  GLU     2       1.805  -8.167   1.040  1.00  0.00           C  
ATOM     33  OE1 GLU     2       1.748  -7.935  -0.194  1.00  0.00           O  
ATOM     34  OE2 GLU     2       2.903  -8.501   1.504  1.00  0.00           O  
ATOM     35  C   GLU     2      -2.154  -6.415   1.081  1.00  0.00           C  
ATOM     36  O   GLU     2      -2.755  -6.940   2.036  1.00  0.00           O  
ATOM     37  N   PRO     3      -2.788  -6.285  -0.108  1.00  0.00           N  
ATOM     38  CD  PRO     3      -2.216  -5.622  -1.235  1.00  0.00           C  
ATOM     39  HD2 PRO     3      -1.399  -6.264  -1.564  1.00  0.00           H  
ATOM     40  HD3 PRO     3      -1.767  -4.689  -0.895  1.00  0.00           H  
ATOM     41  CG  PRO     3      -3.221  -5.431  -2.346  1.00  0.00           C  
ATOM     42  HG2 PRO     3      -2.868  -6.090  -3.139  1.00  0.00           H  
ATOM     43  HG3 PRO     3      -3.334  -4.401  -2.685  1.00  0.00           H  
ATOM     44  CB  PRO     3      -4.469  -5.889  -1.670  1.00  0.00           C  
ATOM     45  HB2 PRO     3      -5.116  -6.383  -2.395  1.00  0.00           H  
ATOM     46  HB3 PRO     3      -5.043  -5.024  -1.339  1.00  0.00           H  
ATOM     47  CA  PRO     3      -4.075  -6.851  -0.537  1.00  0.00           C  
ATOM     48  HA  PRO     3      -4.822  -6.661   0.234  1.00  0.00           H  
ATOM     49  C   PRO     3      -3.928  -8.334  -0.962  1.00  0.00           C  
ATOM     50  O   PRO     3      -4.197  -8.612  -2.133  1.00  0.00           O  
ATOM     51  N   GLY     4      -3.339  -9.114   0.006  1.00  0.00           N  
ATOM     52  H   GLY     4      -3.107  -8.678   0.887  1.00  0.00           H  
ATOM     53  CA  GLY     4      -2.809 -10.467  -0.209  1.00  0.00           C  
ATOM     54  HA2 GLY     4      -2.917 -10.968   0.753  1.00  0.00           H  
ATOM     55  HA3 GLY     4      -3.510 -10.956  -0.885  1.00  0.00           H  
ATOM     56  C   GLY     4      -1.360 -10.373  -0.809  1.00  0.00           C  
ATOM     57  O   GLY     4      -0.466 -10.940  -0.248  1.00  0.00           O  
ATOM     58  N   LYS     5      -1.218  -9.580  -1.885  1.00  0.00           N  
ATOM     59  H   LYS     5      -2.036  -9.430  -2.457  1.00  0.00           H  
ATOM     60  CA  LYS     5      -0.018  -9.253  -2.595  1.00  0.00           C  
ATOM     61  HA  LYS     5       0.722  -9.275  -1.795  1.00  0.00           H  
ATOM     62  CB  LYS     5       0.403 -10.330  -3.550  1.00  0.00           C  
ATOM     63  HB2 LYS     5       0.393 -11.332  -3.120  1.00  0.00           H  
ATOM     64  HB3 LYS     5      -0.311 -10.314  -4.373  1.00  0.00           H  
ATOM     65  CG  LYS     5       1.834 -10.078  -4.059  1.00  0.00           C  
ATOM     66  HG2 LYS     5       2.201 -10.969  -4.568  1.00  0.00           H  
ATOM     67  HG3 LYS     5       1.768  -9.209  -4.714  1.00  0.00           H  
ATOM     68  CD  LYS     5       2.914  -9.712  -2.984  1.00  0.00           C  
ATOM     69  HD2 LYS     5       3.846  -9.880  -3.524  1.00  0.00           H  
ATOM     70  HD3 LYS     5       2.877  -8.656  -2.717  1.00  0.00           H  
ATOM     71  CE  LYS     5       3.073 -10.685  -1.715  1.00  0.00           C  
ATOM     72  HE2 LYS     5       2.061 -10.973  -1.430  1.00  0.00           H  
ATOM     73  HE3 LYS     5       3.574 -11.621  -1.957  1.00  0.00           H  
ATOM     74  NZ  LYS     5       3.718 -10.037  -0.679  1.00  0.00           N  
ATOM     75  HZ1 LYS     5       4.440  -9.404  -0.994  1.00  0.00           H  
ATOM     76  HZ2 LYS     5       3.032  -9.545  -0.124  1.00  0.00           H  
ATOM     77  HZ3 LYS     5       4.112 -10.794  -0.139  1.00  0.00           H  
ATOM     78  C   LYS     5       0.075  -7.836  -3.223  1.00  0.00           C  
ATOM     79  O   LYS     5      -0.516  -7.481  -4.276  1.00  0.00           O  
ATOM     80  N   SER     6       0.856  -6.971  -2.541  1.00  0.00           N  
ATOM     81  H   SER     6       0.973  -7.325  -1.602  1.00  0.00           H  
ATOM     82  CA  SER     6       1.598  -5.872  -3.088  1.00  0.00           C  
ATOM     83  HA  SER     6       1.629  -6.099  -4.154  1.00  0.00           H  
ATOM     84  CB  SER     6       0.839  -4.523  -2.900  1.00  0.00           C  
ATOM     85  HB2 SER     6       0.373  -4.377  -1.926  1.00  0.00           H  
ATOM     86  HB3 SER     6       1.532  -3.692  -3.033  1.00  0.00           H  
ATOM     87  OG  SER     6      -0.220  -4.310  -3.853  1.00  0.00           O  
ATOM     88  HG  SER     6      -0.439  -5.203  -4.129  1.00  0.00           H  
ATOM     89  C   SER     6       3.059  -5.502  -2.584  1.00  0.00           C  
ATOM     90  O   SER     6       3.721  -4.691  -3.219  1.00  0.00           O  
ATOM     91  N   SER     7       3.448  -6.084  -1.462  1.00  0.00           N  
ATOM     92  H   SER     7       2.816  -6.764  -1.065  1.00  0.00           H  
ATOM     93  CA  SER     7       4.727  -5.767  -0.807  1.00  0.00           C  
ATOM     94  HA  SER     7       5.082  -4.823  -1.222  1.00  0.00           H  
ATOM     95  CB  SER     7       4.577  -5.677   0.700  1.00  0.00           C  
ATOM     96  HB2 SER     7       5.289  -4.912   1.012  1.00  0.00           H  
ATOM     97  HB3 SER     7       3.599  -5.271   0.957  1.00  0.00           H  
ATOM     98  OG  SER     7       4.909  -6.931   1.357  1.00  0.00           O  
ATOM     99  HG  SER     7       4.174  -7.542   1.438  1.00  0.00           H  
ATOM    100  C   SER     7       5.805  -6.843  -1.164  1.00  0.00           C  
ATOM    101  O   SER     7       5.526  -8.037  -1.447  1.00  0.00           O  
ATOM    102  N   NHE     8       7.080  -6.532  -1.158  1.00  0.00           N  
ATOM    103  HN1 NHE     8       7.420  -5.624  -0.876  1.00  0.00           H  
ATOM    104  HN2 NHE     8       7.744  -7.290  -1.221  1.00  0.00           H  
TER   
END   
