# Supplementary material for: In silico approaches for predicting the half-life of natural and modified peptides in blood
Source: PLoS One. 2018 Jun 1;13(6):e0196829. doi: 10.1371/journal.pone.0196829 (PMC5983457; doi:10.1371/journal.pone.0196829)
Supplement: S3 File — (ZIP) [file pone.0196829.s009.zip › 3may2018_261_pdb_files/2475.pdb]

ATOM      1  N   PHE     1      -0.800 -14.072   1.440  1.00  0.00           N  
ATOM      2  H   PHE     1      -0.827 -13.190   0.950  1.00  0.00           H  
ATOM      3  CA  PHE     1       0.573 -14.643   1.533  1.00  0.00           C  
ATOM      4  HA  PHE     1       0.474 -15.691   1.251  1.00  0.00           H  
ATOM      5  CB  PHE     1       0.925 -14.698   2.969  1.00  0.00           C  
ATOM      6  HB2 PHE     1       0.096 -15.146   3.516  1.00  0.00           H  
ATOM      7  HB3 PHE     1       1.760 -15.390   3.078  1.00  0.00           H  
ATOM      8  CG  PHE     1       1.375 -13.420   3.579  1.00  0.00           C  
ATOM      9  CD1 PHE     1       2.783 -13.252   3.811  1.00  0.00           C  
ATOM     10  HD1 PHE     1       3.483 -13.997   3.466  1.00  0.00           H  
ATOM     11  CE1 PHE     1       3.307 -11.998   4.349  1.00  0.00           C  
ATOM     12  HE1 PHE     1       4.339 -11.905   4.655  1.00  0.00           H  
ATOM     13  CZ  PHE     1       2.422 -10.988   4.785  1.00  0.00           C  
ATOM     14  HZ  PHE     1       2.762 -10.081   5.262  1.00  0.00           H  
ATOM     15  CE2 PHE     1       1.027 -11.109   4.510  1.00  0.00           C  
ATOM     16  HE2 PHE     1       0.399 -10.305   4.865  1.00  0.00           H  
ATOM     17  CD2 PHE     1       0.536 -12.269   3.882  1.00  0.00           C  
ATOM     18  HD2 PHE     1      -0.532 -12.393   3.778  1.00  0.00           H  
ATOM     19  C   PHE     1       1.585 -13.714   0.726  1.00  0.00           C  
ATOM     20  O   PHE     1       1.455 -12.495   0.755  1.00  0.00           O  
ATOM     21  N   CYX     2       2.638 -14.360   0.134  1.00  0.00           N  
ATOM     22  H   CYX     2       2.694 -15.365   0.209  1.00  0.00           H  
ATOM     23  CA  CYX     2       3.813 -13.582  -0.342  1.00  0.00           C  
ATOM     24  HA  CYX     2       3.776 -12.604   0.137  1.00  0.00           H  
ATOM     25  CB  CYX     2       5.161 -14.308   0.065  1.00  0.00           C  
ATOM     26  HB2 CYX     2       5.279 -15.242  -0.486  1.00  0.00           H  
ATOM     27  HB3 CYX     2       6.042 -13.705  -0.150  1.00  0.00           H  
ATOM     28  SG  CYX     2       5.259 -14.810   1.786  1.00  0.00           S  
ATOM     29  C   CYX     2       3.730 -13.205  -1.876  1.00  0.00           C  
ATOM     30  O   CYX     2       4.593 -12.545  -2.370  1.00  0.00           O  
ATOM     31  N   PHE     3       2.763 -13.706  -2.568  1.00  0.00           N  
ATOM     32  H   PHE     3       2.195 -14.337  -2.020  1.00  0.00           H  
ATOM     33  CA  PHE     3       2.560 -13.722  -4.047  1.00  0.00           C  
ATOM     34  HA  PHE     3       3.558 -13.815  -4.474  1.00  0.00           H  
ATOM     35  CB  PHE     3       1.738 -15.004  -4.490  1.00  0.00           C  
ATOM     36  HB2 PHE     3       1.387 -15.043  -5.521  1.00  0.00           H  
ATOM     37  HB3 PHE     3       2.383 -15.857  -4.279  1.00  0.00           H  
ATOM     38  CG  PHE     3       0.486 -15.061  -3.599  1.00  0.00           C  
ATOM     39  CD1 PHE     3       0.476 -16.034  -2.628  1.00  0.00           C  
ATOM     40  HD1 PHE     3       1.354 -16.619  -2.399  1.00  0.00           H  
ATOM     41  CE1 PHE     3      -0.761 -16.327  -1.923  1.00  0.00           C  
ATOM     42  HE1 PHE     3      -0.773 -17.055  -1.125  1.00  0.00           H  
ATOM     43  CZ  PHE     3      -1.862 -15.463  -2.047  1.00  0.00           C  
ATOM     44  HZ  PHE     3      -2.704 -15.521  -1.372  1.00  0.00           H  
ATOM     45  CE2 PHE     3      -1.830 -14.476  -3.074  1.00  0.00           C  
ATOM     46  HE2 PHE     3      -2.650 -13.794  -3.246  1.00  0.00           H  
ATOM     47  CD2 PHE     3      -0.673 -14.265  -3.884  1.00  0.00           C  
ATOM     48  HD2 PHE     3      -0.652 -13.419  -4.555  1.00  0.00           H  
ATOM     49  C   PHE     3       1.938 -12.529  -4.819  1.00  0.00           C  
ATOM     50  O   PHE     3       1.964 -12.576  -6.028  1.00  0.00           O  
ATOM     51  N   TRP     4       1.407 -11.461  -4.192  1.00  0.00           N  
ATOM     52  H   TRP     4       1.074 -10.798  -4.876  1.00  0.00           H  
ATOM     53  CA  TRP     4       1.069 -11.156  -2.819  1.00  0.00           C  
ATOM     54  HA  TRP     4       0.966 -11.982  -2.115  1.00  0.00           H  
ATOM     55  CB  TRP     4      -0.292 -10.402  -2.780  1.00  0.00           C  
ATOM     56  HB2 TRP     4      -0.181  -9.382  -3.148  1.00  0.00           H  
ATOM     57  HB3 TRP     4      -1.038 -11.056  -3.231  1.00  0.00           H  
ATOM     58  CG  TRP     4      -1.030 -10.211  -1.440  1.00  0.00           C  
ATOM     59  CD1 TRP     4      -1.412 -11.215  -0.599  1.00  0.00           C  
ATOM     60  HD1 TRP     4      -1.261 -12.234  -0.925  1.00  0.00           H  
ATOM     61  NE1 TRP     4      -1.950 -10.731   0.559  1.00  0.00           N  
ATOM     62  HE1 TRP     4      -2.513 -11.284   1.190  1.00  0.00           H  
ATOM     63  CE2 TRP     4      -1.978  -9.337   0.473  1.00  0.00           C  
ATOM     64  CZ2 TRP     4      -2.300  -8.367   1.471  1.00  0.00           C  
ATOM     65  HZ2 TRP     4      -2.585  -8.662   2.470  1.00  0.00           H  
ATOM     66  CH2 TRP     4      -1.938  -6.997   1.240  1.00  0.00           C  
ATOM     67  HH2 TRP     4      -2.275  -6.218   1.909  1.00  0.00           H  
ATOM     68  CZ3 TRP     4      -1.491  -6.622  -0.015  1.00  0.00           C  
ATOM     69  HZ3 TRP     4      -1.399  -5.580  -0.283  1.00  0.00           H  
ATOM     70  CE3 TRP     4      -1.166  -7.558  -1.003  1.00  0.00           C  
ATOM     71  HE3 TRP     4      -0.842  -7.218  -1.975  1.00  0.00           H  
ATOM     72  CD2 TRP     4      -1.349  -8.947  -0.738  1.00  0.00           C  
ATOM     73  C   TRP     4       2.151 -10.352  -2.206  1.00  0.00           C  
ATOM     74  O   TRP     4       2.638 -10.684  -1.197  1.00  0.00           O  
ATOM     75  N   LYS     5       2.666  -9.400  -2.993  1.00  0.00           N  
ATOM     76  H   LYS     5       2.218  -9.331  -3.896  1.00  0.00           H  
ATOM     77  CA  LYS     5       3.438  -8.189  -2.495  1.00  0.00           C  
ATOM     78  HA  LYS     5       3.630  -7.559  -3.363  1.00  0.00           H  
ATOM     79  CB  LYS     5       2.548  -7.348  -1.497  1.00  0.00           C  
ATOM     80  HB2 LYS     5       2.653  -6.268  -1.606  1.00  0.00           H  
ATOM     81  HB3 LYS     5       1.538  -7.700  -1.703  1.00  0.00           H  
ATOM     82  CG  LYS     5       2.993  -7.617  -0.123  1.00  0.00           C  
ATOM     83  HG2 LYS     5       3.647  -8.471   0.052  1.00  0.00           H  
ATOM     84  HG3 LYS     5       3.624  -6.784   0.187  1.00  0.00           H  
ATOM     85  CD  LYS     5       1.836  -7.739   0.820  1.00  0.00           C  
ATOM     86  HD2 LYS     5       2.118  -7.490   1.844  1.00  0.00           H  
ATOM     87  HD3 LYS     5       1.078  -7.009   0.536  1.00  0.00           H  
ATOM     88  CE  LYS     5       1.301  -9.153   0.921  1.00  0.00           C  
ATOM     89  HE2 LYS     5       0.377  -9.216   1.496  1.00  0.00           H  
ATOM     90  HE3 LYS     5       0.996  -9.467  -0.077  1.00  0.00           H  
ATOM     91  NZ  LYS     5       2.296 -10.057   1.531  1.00  0.00           N  
ATOM     92  HZ1 LYS     5       1.846 -10.924   1.787  1.00  0.00           H  
ATOM     93  HZ2 LYS     5       3.023 -10.204   0.846  1.00  0.00           H  
ATOM     94  HZ3 LYS     5       2.679  -9.634   2.365  1.00  0.00           H  
ATOM     95  C   LYS     5       4.859  -8.450  -2.105  1.00  0.00           C  
ATOM     96  O   LYS     5       5.604  -7.469  -2.003  1.00  0.00           O  
ATOM     97  N   THR     6       5.283  -9.756  -1.848  1.00  0.00           N  
ATOM     98  H   THR     6       4.529 -10.427  -1.888  1.00  0.00           H  
ATOM     99  CA  THR     6       6.507 -10.335  -1.199  1.00  0.00           C  
ATOM    100  HA  THR     6       6.642 -11.315  -1.657  1.00  0.00           H  
ATOM    101  CB  THR     6       7.808  -9.491  -1.232  1.00  0.00           C  
ATOM    102  HB  THR     6       8.515 -10.103  -0.672  1.00  0.00           H  
ATOM    103  CG2 THR     6       8.360  -9.190  -2.622  1.00  0.00           C  
ATOM    104 HG21 THR     6       8.737 -10.058  -3.164  1.00  0.00           H  
ATOM    105 HG22 THR     6       7.783  -8.494  -3.232  1.00  0.00           H  
ATOM    106 HG23 THR     6       9.164  -8.503  -2.356  1.00  0.00           H  
ATOM    107  OG1 THR     6       7.583  -8.304  -0.541  1.00  0.00           O  
ATOM    108  HG1 THR     6       6.849  -7.928  -1.033  1.00  0.00           H  
ATOM    109  C   THR     6       6.135 -10.701   0.252  1.00  0.00           C  
ATOM    110  O   THR     6       5.047 -10.388   0.697  1.00  0.00           O  
ATOM    111  N   CYX     7       6.966 -11.404   1.026  1.00  0.00           N  
ATOM    112  H   CYX     7       7.879 -11.675   0.689  1.00  0.00           H  
ATOM    113  CA  CYX     7       6.588 -11.759   2.412  1.00  0.00           C  
ATOM    114  HA  CYX     7       5.552 -12.095   2.368  1.00  0.00           H  
ATOM    115  CB  CYX     7       7.441 -12.928   2.963  1.00  0.00           C  
ATOM    116  HB2 CYX     7       7.381 -13.060   4.043  1.00  0.00           H  
ATOM    117  HB3 CYX     7       8.475 -12.611   2.832  1.00  0.00           H  
ATOM    118  SG  CYX     7       7.253 -14.597   2.291  1.00  0.00           S  
ATOM    119  C   CYX     7       6.586 -10.531   3.446  1.00  0.00           C  
ATOM    120  O   CYX     7       6.566 -10.793   4.643  1.00  0.00           O  
ATOM    121  N   THR     8       6.376  -9.322   2.970  1.00  0.00           N  
ATOM    122  H   THR     8       6.202  -9.299   1.976  1.00  0.00           H  
ATOM    123  CA  THR     8       6.036  -8.103   3.730  1.00  0.00           C  
ATOM    124  HA  THR     8       6.382  -8.182   4.761  1.00  0.00           H  
ATOM    125  CB  THR     8       6.487  -6.820   3.071  1.00  0.00           C  
ATOM    126  HB  THR     8       6.152  -5.891   3.534  1.00  0.00           H  
ATOM    127  CG2 THR     8       7.971  -6.734   2.919  1.00  0.00           C  
ATOM    128 HG21 THR     8       8.181  -5.715   2.594  1.00  0.00           H  
ATOM    129 HG22 THR     8       8.489  -6.981   3.846  1.00  0.00           H  
ATOM    130 HG23 THR     8       8.256  -7.507   2.205  1.00  0.00           H  
ATOM    131  OG1 THR     8       6.021  -6.787   1.740  1.00  0.00           O  
ATOM    132  HG1 THR     8       6.581  -6.113   1.348  1.00  0.00           H  
ATOM    133  C   THR     8       4.555  -7.975   4.024  1.00  0.00           C  
ATOM    134  O   THR     8       3.657  -8.449   3.312  1.00  0.00           O  
TER   
END   
