# Supplementary material for: In silico approaches for predicting the half-life of natural and modified peptides in blood
Source: PLoS One. 2018 Jun 1;13(6):e0196829. doi: 10.1371/journal.pone.0196829 (PMC5983457; doi:10.1371/journal.pone.0196829)
Supplement: S3 File — (ZIP) [file pone.0196829.s009.zip › 3may2018_261_pdb_files/2508.pdb]

ATOM      1 HH31 ACE     1       8.158 -24.705  -1.417  1.00  0.00           H  
ATOM      2  CH3 ACE     1       8.487 -23.780  -1.890  1.00  0.00           C  
ATOM      3 HH32 ACE     1       7.955 -23.664  -2.834  1.00  0.00           H  
ATOM      4 HH33 ACE     1       9.548 -23.978  -2.044  1.00  0.00           H  
ATOM      5  C   ACE     1       8.149 -22.668  -0.946  1.00  0.00           C  
ATOM      6  O   ACE     1       7.333 -22.735  -0.069  1.00  0.00           O  
ATOM      7  N   VAL     2       8.848 -21.594  -1.239  1.00  0.00           N  
ATOM      8  H   VAL     2       9.283 -21.648  -2.149  1.00  0.00           H  
ATOM      9  CA  VAL     2       9.050 -20.294  -0.474  1.00  0.00           C  
ATOM     10  HA  VAL     2       8.122 -19.743  -0.630  1.00  0.00           H  
ATOM     11  CB  VAL     2       9.358 -20.521   0.994  1.00  0.00           C  
ATOM     12  HB  VAL     2       8.631 -21.226   1.397  1.00  0.00           H  
ATOM     13  CG1 VAL     2      10.757 -21.089   1.251  1.00  0.00           C  
ATOM     14 HG11 VAL     2      10.933 -21.103   2.326  1.00  0.00           H  
ATOM     15 HG12 VAL     2      10.918 -22.098   0.873  1.00  0.00           H  
ATOM     16 HG13 VAL     2      11.619 -20.487   0.964  1.00  0.00           H  
ATOM     17  CG2 VAL     2       9.141 -19.269   1.851  1.00  0.00           C  
ATOM     18 HG21 VAL     2       9.332 -19.504   2.898  1.00  0.00           H  
ATOM     19 HG22 VAL     2       9.757 -18.424   1.547  1.00  0.00           H  
ATOM     20 HG23 VAL     2       8.156 -18.805   1.798  1.00  0.00           H  
ATOM     21  C   VAL     2      10.179 -19.550  -1.208  1.00  0.00           C  
ATOM     22  O   VAL     2      11.269 -20.061  -1.531  1.00  0.00           O  
ATOM     23  N   GLY     3       9.848 -18.275  -1.449  1.00  0.00           N  
ATOM     24  H   GLY     3       8.920 -18.104  -1.089  1.00  0.00           H  
ATOM     25  CA  GLY     3      10.545 -17.473  -2.512  1.00  0.00           C  
ATOM     26  HA2 GLY     3      10.739 -16.423  -2.290  1.00  0.00           H  
ATOM     27  HA3 GLY     3      11.456 -18.022  -2.746  1.00  0.00           H  
ATOM     28  C   GLY     3       9.643 -17.438  -3.758  1.00  0.00           C  
ATOM     29  O   GLY     3       9.372 -16.329  -4.294  1.00  0.00           O  
ATOM     30  N   ASP     4       9.124 -18.668  -4.105  1.00  0.00           N  
ATOM     31  H   ASP     4       9.466 -19.519  -3.681  1.00  0.00           H  
ATOM     32  CA  ASP     4       8.142 -18.819  -5.240  1.00  0.00           C  
ATOM     33  HA  ASP     4       8.424 -18.199  -6.091  1.00  0.00           H  
ATOM     34  CB  ASP     4       8.060 -20.305  -5.697  1.00  0.00           C  
ATOM     35  HB2 ASP     4       7.236 -20.303  -6.410  1.00  0.00           H  
ATOM     36  HB3 ASP     4       8.968 -20.627  -6.208  1.00  0.00           H  
ATOM     37  CG  ASP     4       7.858 -21.278  -4.539  1.00  0.00           C  
ATOM     38  OD1 ASP     4       6.796 -21.893  -4.341  1.00  0.00           O  
ATOM     39  OD2 ASP     4       8.898 -21.464  -3.868  1.00  0.00           O  
ATOM     40  C   ASP     4       6.708 -18.195  -4.984  1.00  0.00           C  
ATOM     41  O   ASP     4       6.288 -17.248  -5.605  1.00  0.00           O  
ATOM     42  N   GLY     5       6.043 -18.729  -3.959  1.00  0.00           N  
ATOM     43  H   GLY     5       6.529 -19.479  -3.488  1.00  0.00           H  
ATOM     44  CA  GLY     5       4.668 -18.396  -3.549  1.00  0.00           C  
ATOM     45  HA2 GLY     5       4.679 -18.456  -2.461  1.00  0.00           H  
ATOM     46  HA3 GLY     5       4.444 -17.395  -3.919  1.00  0.00           H  
ATOM     47  C   GLY     5       3.722 -19.521  -4.149  1.00  0.00           C  
ATOM     48  O   GLY     5       2.527 -19.286  -4.365  1.00  0.00           O  
ATOM     49  N   GLY     6       4.256 -20.735  -4.454  1.00  0.00           N  
ATOM     50  H   GLY     6       5.206 -20.908  -4.158  1.00  0.00           H  
ATOM     51  CA  GLY     6       3.455 -21.835  -4.998  1.00  0.00           C  
ATOM     52  HA2 GLY     6       2.392 -21.680  -5.181  1.00  0.00           H  
ATOM     53  HA3 GLY     6       4.015 -22.226  -5.847  1.00  0.00           H  
ATOM     54  C   GLY     6       3.278 -23.030  -4.082  1.00  0.00           C  
ATOM     55  O   GLY     6       2.129 -23.310  -3.694  1.00  0.00           O  
ATOM     56  N   LEU     7       4.407 -23.744  -3.757  1.00  0.00           N  
ATOM     57  H   LEU     7       5.266 -23.228  -3.880  1.00  0.00           H  
ATOM     58  CA  LEU     7       4.441 -25.112  -3.289  1.00  0.00           C  
ATOM     59  HA  LEU     7       3.726 -25.667  -3.896  1.00  0.00           H  
ATOM     60  CB  LEU     7       5.753 -25.768  -3.706  1.00  0.00           C  
ATOM     61  HB2 LEU     7       5.891 -25.662  -4.782  1.00  0.00           H  
ATOM     62  HB3 LEU     7       6.504 -25.124  -3.249  1.00  0.00           H  
ATOM     63  CG  LEU     7       5.967 -27.201  -3.157  1.00  0.00           C  
ATOM     64  HG  LEU     7       5.736 -27.248  -2.093  1.00  0.00           H  
ATOM     65  CD1 LEU     7       5.105 -28.326  -3.666  1.00  0.00           C  
ATOM     66 HD11 LEU     7       4.058 -28.163  -3.410  1.00  0.00           H  
ATOM     67 HD12 LEU     7       5.192 -28.250  -4.750  1.00  0.00           H  
ATOM     68 HD13 LEU     7       5.412 -29.273  -3.222  1.00  0.00           H  
ATOM     69  CD2 LEU     7       7.450 -27.701  -3.360  1.00  0.00           C  
ATOM     70 HD21 LEU     7       7.525 -28.634  -2.802  1.00  0.00           H  
ATOM     71 HD22 LEU     7       7.653 -27.846  -4.421  1.00  0.00           H  
ATOM     72 HD23 LEU     7       8.192 -27.066  -2.877  1.00  0.00           H  
ATOM     73  C   LEU     7       4.063 -25.293  -1.765  1.00  0.00           C  
ATOM     74  O   LEU     7       3.033 -25.903  -1.473  1.00  0.00           O  
ATOM     75  N   PHE     8       4.905 -24.817  -0.837  1.00  0.00           N  
ATOM     76  H   PHE     8       5.718 -24.345  -1.206  1.00  0.00           H  
ATOM     77  CA  PHE     8       4.514 -24.743   0.616  1.00  0.00           C  
ATOM     78  HA  PHE     8       3.876 -25.575   0.915  1.00  0.00           H  
ATOM     79  CB  PHE     8       5.780 -25.008   1.417  1.00  0.00           C  
ATOM     80  HB2 PHE     8       6.193 -25.963   1.091  1.00  0.00           H  
ATOM     81  HB3 PHE     8       6.546 -24.233   1.393  1.00  0.00           H  
ATOM     82  CG  PHE     8       5.500 -25.137   2.910  1.00  0.00           C  
ATOM     83  CD1 PHE     8       5.361 -26.380   3.551  1.00  0.00           C  
ATOM     84  HD1 PHE     8       5.417 -27.305   2.996  1.00  0.00           H  
ATOM     85  CE1 PHE     8       5.143 -26.525   4.951  1.00  0.00           C  
ATOM     86  HE1 PHE     8       5.119 -27.502   5.410  1.00  0.00           H  
ATOM     87  CZ  PHE     8       4.914 -25.362   5.728  1.00  0.00           C  
ATOM     88  HZ  PHE     8       4.599 -25.440   6.759  1.00  0.00           H  
ATOM     89  CE2 PHE     8       5.091 -24.096   5.117  1.00  0.00           C  
ATOM     90  HE2 PHE     8       4.979 -23.212   5.728  1.00  0.00           H  
ATOM     91  CD2 PHE     8       5.413 -24.029   3.790  1.00  0.00           C  
ATOM     92  HD2 PHE     8       5.562 -23.024   3.422  1.00  0.00           H  
ATOM     93  C   PHE     8       3.901 -23.342   0.884  1.00  0.00           C  
ATOM     94  O   PHE     8       2.710 -23.318   1.099  1.00  0.00           O  
ATOM     95  N   GLU     9       4.670 -22.230   0.738  1.00  0.00           N  
ATOM     96  H   GLU     9       5.623 -22.376   0.438  1.00  0.00           H  
ATOM     97  CA  GLU     9       4.206 -20.883   0.600  1.00  0.00           C  
ATOM     98  HA  GLU     9       4.046 -20.477   1.598  1.00  0.00           H  
ATOM     99  CB  GLU     9       5.320 -19.985   0.139  1.00  0.00           C  
ATOM    100  HB2 GLU     9       6.202 -20.463   0.563  1.00  0.00           H  
ATOM    101  HB3 GLU     9       5.442 -20.068  -0.941  1.00  0.00           H  
ATOM    102  CG  GLU     9       5.181 -18.534   0.583  1.00  0.00           C  
ATOM    103  HG2 GLU     9       4.144 -18.222   0.701  1.00  0.00           H  
ATOM    104  HG3 GLU     9       5.718 -18.387   1.520  1.00  0.00           H  
ATOM    105  CD  GLU     9       5.862 -17.500  -0.336  1.00  0.00           C  
ATOM    106  OE1 GLU     9       5.204 -16.539  -0.700  1.00  0.00           O  
ATOM    107  OE2 GLU     9       7.037 -17.578  -0.735  1.00  0.00           O  
ATOM    108  C   GLU     9       2.965 -20.682  -0.311  1.00  0.00           C  
ATOM    109  O   GLU     9       2.838 -21.397  -1.291  1.00  0.00           O  
ATOM    110  N   LYS    10       2.158 -19.643  -0.075  1.00  0.00           N  
ATOM    111  H   LYS    10       2.237 -19.194   0.826  1.00  0.00           H  
ATOM    112  CA  LYS    10       1.219 -19.038  -1.128  1.00  0.00           C  
ATOM    113  HA  LYS    10       1.364 -19.352  -2.162  1.00  0.00           H  
ATOM    114  CB  LYS    10      -0.230 -19.406  -0.802  1.00  0.00           C  
ATOM    115  HB2 LYS    10      -0.469 -19.393   0.261  1.00  0.00           H  
ATOM    116  HB3 LYS    10      -0.887 -18.692  -1.299  1.00  0.00           H  
ATOM    117  CG  LYS    10      -0.598 -20.867  -1.201  1.00  0.00           C  
ATOM    118  HG2 LYS    10      -1.657 -20.861  -1.461  1.00  0.00           H  
ATOM    119  HG3 LYS    10      -0.002 -21.016  -2.102  1.00  0.00           H  
ATOM    120  CD  LYS    10      -0.413 -21.900  -0.111  1.00  0.00           C  
ATOM    121  HD2 LYS    10       0.466 -21.713   0.505  1.00  0.00           H  
ATOM    122  HD3 LYS    10      -1.309 -21.888   0.511  1.00  0.00           H  
ATOM    123  CE  LYS    10      -0.393 -23.379  -0.563  1.00  0.00           C  
ATOM    124  HE2 LYS    10      -0.590 -24.001   0.310  1.00  0.00           H  
ATOM    125  HE3 LYS    10      -1.107 -23.613  -1.352  1.00  0.00           H  
ATOM    126  NZ  LYS    10       1.040 -23.695  -1.028  1.00  0.00           N  
ATOM    127  HZ1 LYS    10       1.063 -24.663  -1.317  1.00  0.00           H  
ATOM    128  HZ2 LYS    10       1.252 -23.102  -1.817  1.00  0.00           H  
ATOM    129  HZ3 LYS    10       1.654 -23.637  -0.229  1.00  0.00           H  
ATOM    130  C   LYS    10       1.523 -17.532  -0.996  1.00  0.00           C  
ATOM    131  O   LYS    10       1.701 -17.071   0.099  1.00  0.00           O  
ATOM    132  N   LYS    11       1.671 -16.879  -2.158  1.00  0.00           N  
ATOM    133  H   LYS    11       1.373 -17.305  -3.023  1.00  0.00           H  
ATOM    134  CA  LYS    11       2.507 -15.696  -2.186  1.00  0.00           C  
ATOM    135  HA  LYS    11       3.512 -16.100  -2.068  1.00  0.00           H  
ATOM    136  CB  LYS    11       2.442 -14.975  -3.591  1.00  0.00           C  
ATOM    137  HB2 LYS    11       2.363 -15.695  -4.406  1.00  0.00           H  
ATOM    138  HB3 LYS    11       1.507 -14.417  -3.640  1.00  0.00           H  
ATOM    139  CG  LYS    11       3.521 -13.984  -4.064  1.00  0.00           C  
ATOM    140  HG2 LYS    11       3.132 -13.644  -5.024  1.00  0.00           H  
ATOM    141  HG3 LYS    11       3.562 -13.193  -3.315  1.00  0.00           H  
ATOM    142  CD  LYS    11       4.954 -14.400  -4.390  1.00  0.00           C  
ATOM    143  HD2 LYS    11       4.817 -15.286  -5.010  1.00  0.00           H  
ATOM    144  HD3 LYS    11       5.392 -13.584  -4.965  1.00  0.00           H  
ATOM    145  CE  LYS    11       5.713 -14.685  -3.033  1.00  0.00           C  
ATOM    146  HE2 LYS    11       6.225 -13.760  -2.765  1.00  0.00           H  
ATOM    147  HE3 LYS    11       4.958 -14.712  -2.248  1.00  0.00           H  
ATOM    148  NZ  LYS    11       6.658 -15.861  -3.002  1.00  0.00           N  
ATOM    149  HZ1 LYS    11       6.751 -16.032  -2.011  1.00  0.00           H  
ATOM    150  HZ2 LYS    11       6.183 -16.668  -3.380  1.00  0.00           H  
ATOM    151  HZ3 LYS    11       7.608 -15.772  -3.333  1.00  0.00           H  
ATOM    152  C   LYS    11       2.244 -14.621  -1.091  1.00  0.00           C  
ATOM    153  O   LYS    11       1.384 -13.780  -1.201  1.00  0.00           O  
ATOM    154  N   LEU    12       3.227 -14.463  -0.173  1.00  0.00           N  
ATOM    155  H   LEU    12       3.925 -15.192  -0.146  1.00  0.00           H  
ATOM    156  CA  LEU    12       3.340 -13.262   0.655  1.00  0.00           C  
ATOM    157  HA  LEU    12       2.368 -12.771   0.714  1.00  0.00           H  
ATOM    158  CB  LEU    12       3.660 -13.769   2.101  1.00  0.00           C  
ATOM    159  HB2 LEU    12       4.704 -14.076   2.172  1.00  0.00           H  
ATOM    160  HB3 LEU    12       3.562 -12.877   2.719  1.00  0.00           H  
ATOM    161  CG  LEU    12       2.812 -14.949   2.611  1.00  0.00           C  
ATOM    162  HG  LEU    12       3.133 -15.871   2.127  1.00  0.00           H  
ATOM    163  CD1 LEU    12       3.274 -15.079   4.131  1.00  0.00           C  
ATOM    164 HD11 LEU    12       4.341 -15.275   4.230  1.00  0.00           H  
ATOM    165 HD12 LEU    12       2.945 -14.171   4.635  1.00  0.00           H  
ATOM    166 HD13 LEU    12       2.742 -15.903   4.609  1.00  0.00           H  
ATOM    167  CD2 LEU    12       1.192 -14.760   2.617  1.00  0.00           C  
ATOM    168 HD21 LEU    12       0.738 -14.407   1.691  1.00  0.00           H  
ATOM    169 HD22 LEU    12       0.682 -15.673   2.926  1.00  0.00           H  
ATOM    170 HD23 LEU    12       0.916 -14.033   3.381  1.00  0.00           H  
ATOM    171  C   LEU    12       4.330 -12.163   0.182  1.00  0.00           C  
ATOM    172  O   LEU    12       5.115 -12.394  -0.762  1.00  0.00           O  
ATOM    173  N   NHE    13       4.483 -11.010   0.772  1.00  0.00           N  
ATOM    174  HN1 NHE    13       3.843 -10.670   1.476  1.00  0.00           H  
ATOM    175  HN2 NHE    13       5.225 -10.415   0.432  1.00  0.00           H  
TER   
END   
