# Supplementary material for: In silico approaches for predicting the half-life of natural and modified peptides in blood
Source: PLoS One. 2018 Jun 1;13(6):e0196829. doi: 10.1371/journal.pone.0196829 (PMC5983457; doi:10.1371/journal.pone.0196829)
Supplement: S3 File — (ZIP) [file pone.0196829.s009.zip › 3may2018_261_pdb_files/2509.pdb]

ATOM      1 HH31 ACE     1     -10.401  -9.760   4.590  1.00  0.00           H  
ATOM      2  CH3 ACE     1      -9.926  -8.794   4.422  1.00  0.00           C  
ATOM      3 HH32 ACE     1     -10.388  -8.268   3.587  1.00  0.00           H  
ATOM      4 HH33 ACE     1      -8.896  -9.078   4.202  1.00  0.00           H  
ATOM      5  C   ACE     1      -9.833  -8.028   5.759  1.00  0.00           C  
ATOM      6  O   ACE     1      -9.624  -8.635   6.782  1.00  0.00           O  
ATOM      7  N   TYR     2     -10.012  -6.719   5.708  1.00  0.00           N  
ATOM      8  H   TYR     2     -10.313  -6.213   4.887  1.00  0.00           H  
ATOM      9  CA  TYR     2      -9.889  -5.788   6.817  1.00  0.00           C  
ATOM     10  HA  TYR     2      -9.014  -6.132   7.369  1.00  0.00           H  
ATOM     11  CB  TYR     2      -9.518  -4.446   6.264  1.00  0.00           C  
ATOM     12  HB2 TYR     2     -10.423  -4.107   5.759  1.00  0.00           H  
ATOM     13  HB3 TYR     2      -9.266  -3.842   7.136  1.00  0.00           H  
ATOM     14  CG  TYR     2      -8.340  -4.430   5.252  1.00  0.00           C  
ATOM     15  CD1 TYR     2      -7.020  -4.492   5.707  1.00  0.00           C  
ATOM     16  HD1 TYR     2      -6.770  -4.626   6.749  1.00  0.00           H  
ATOM     17  CE1 TYR     2      -5.994  -4.460   4.718  1.00  0.00           C  
ATOM     18  HE1 TYR     2      -4.948  -4.604   4.945  1.00  0.00           H  
ATOM     19  CZ  TYR     2      -6.255  -4.358   3.364  1.00  0.00           C  
ATOM     20  OH  TYR     2      -5.240  -4.368   2.523  1.00  0.00           O  
ATOM     21  HH  TYR     2      -4.407  -4.315   2.998  1.00  0.00           H  
ATOM     22  CE2 TYR     2      -7.601  -4.294   2.944  1.00  0.00           C  
ATOM     23  HE2 TYR     2      -7.686  -4.302   1.867  1.00  0.00           H  
ATOM     24  CD2 TYR     2      -8.639  -4.292   3.882  1.00  0.00           C  
ATOM     25  HD2 TYR     2      -9.668  -4.298   3.556  1.00  0.00           H  
ATOM     26  C   TYR     2     -11.151  -5.751   7.716  1.00  0.00           C  
ATOM     27  O   TYR     2     -11.087  -5.258   8.831  1.00  0.00           O  
ATOM     28  N   THR     3     -12.254  -6.329   7.213  1.00  0.00           N  
ATOM     29  H   THR     3     -12.178  -6.512   6.222  1.00  0.00           H  
ATOM     30  CA  THR     3     -13.516  -6.596   8.033  1.00  0.00           C  
ATOM     31  HA  THR     3     -13.874  -5.633   8.397  1.00  0.00           H  
ATOM     32  CB  THR     3     -14.650  -7.141   7.103  1.00  0.00           C  
ATOM     33  HB  THR     3     -14.501  -8.210   6.952  1.00  0.00           H  
ATOM     34  CG2 THR     3     -15.938  -6.828   7.843  1.00  0.00           C  
ATOM     35 HG21 THR     3     -16.756  -7.009   7.146  1.00  0.00           H  
ATOM     36 HG22 THR     3     -16.020  -7.382   8.778  1.00  0.00           H  
ATOM     37 HG23 THR     3     -15.917  -5.815   8.246  1.00  0.00           H  
ATOM     38  OG1 THR     3     -14.715  -6.547   5.840  1.00  0.00           O  
ATOM     39  HG1 THR     3     -13.915  -6.748   5.350  1.00  0.00           H  
ATOM     40  C   THR     3     -13.202  -7.458   9.311  1.00  0.00           C  
ATOM     41  O   THR     3     -13.606  -7.091  10.378  1.00  0.00           O  
ATOM     42  N   SER     4     -12.355  -8.474   9.152  1.00  0.00           N  
ATOM     43  H   SER     4     -12.042  -8.659   8.210  1.00  0.00           H  
ATOM     44  CA  SER     4     -11.679  -9.188  10.231  1.00  0.00           C  
ATOM     45  HA  SER     4     -12.410  -9.871  10.664  1.00  0.00           H  
ATOM     46  CB  SER     4     -10.464  -9.947   9.661  1.00  0.00           C  
ATOM     47  HB2 SER     4     -10.012 -10.579  10.424  1.00  0.00           H  
ATOM     48  HB3 SER     4     -10.755 -10.674   8.903  1.00  0.00           H  
ATOM     49  OG  SER     4      -9.463  -9.064   9.276  1.00  0.00           O  
ATOM     50  HG  SER     4      -9.499  -8.847   8.342  1.00  0.00           H  
ATOM     51  C   SER     4     -11.149  -8.357  11.458  1.00  0.00           C  
ATOM     52  O   SER     4     -11.049  -8.957  12.516  1.00  0.00           O  
ATOM     53  N   LEU     5     -10.899  -7.001  11.269  1.00  0.00           N  
ATOM     54  H   LEU     5     -11.190  -6.632  10.375  1.00  0.00           H  
ATOM     55  CA  LEU     5     -10.353  -6.004  12.184  1.00  0.00           C  
ATOM     56  HA  LEU     5     -10.069  -6.575  13.069  1.00  0.00           H  
ATOM     57  CB  LEU     5      -8.996  -5.412  11.662  1.00  0.00           C  
ATOM     58  HB2 LEU     5      -9.179  -5.222  10.604  1.00  0.00           H  
ATOM     59  HB3 LEU     5      -8.712  -4.523  12.225  1.00  0.00           H  
ATOM     60  CG  LEU     5      -7.786  -6.423  11.714  1.00  0.00           C  
ATOM     61  HG  LEU     5      -8.183  -7.306  11.213  1.00  0.00           H  
ATOM     62  CD1 LEU     5      -6.577  -5.867  10.998  1.00  0.00           C  
ATOM     63 HD11 LEU     5      -5.987  -6.711  10.642  1.00  0.00           H  
ATOM     64 HD12 LEU     5      -6.811  -5.328  10.080  1.00  0.00           H  
ATOM     65 HD13 LEU     5      -5.857  -5.372  11.650  1.00  0.00           H  
ATOM     66  CD2 LEU     5      -7.304  -6.710  13.165  1.00  0.00           C  
ATOM     67 HD21 LEU     5      -6.422  -7.346  13.090  1.00  0.00           H  
ATOM     68 HD22 LEU     5      -7.213  -5.799  13.757  1.00  0.00           H  
ATOM     69 HD23 LEU     5      -7.998  -7.403  13.641  1.00  0.00           H  
ATOM     70  C   LEU     5     -11.321  -4.940  12.610  1.00  0.00           C  
ATOM     71  O   LEU     5     -11.136  -4.208  13.619  1.00  0.00           O  
ATOM     72  N   ILE     6     -12.303  -4.725  11.746  1.00  0.00           N  
ATOM     73  H   ILE     6     -12.363  -5.285  10.908  1.00  0.00           H  
ATOM     74  CA  ILE     6     -13.530  -3.871  11.779  1.00  0.00           C  
ATOM     75  HA  ILE     6     -14.092  -4.170  10.894  1.00  0.00           H  
ATOM     76  CB  ILE     6     -14.323  -4.129  13.147  1.00  0.00           C  
ATOM     77  HB  ILE     6     -13.722  -3.697  13.948  1.00  0.00           H  
ATOM     78  CG2 ILE     6     -15.684  -3.409  13.027  1.00  0.00           C  
ATOM     79 HG21 ILE     6     -16.303  -3.943  12.305  1.00  0.00           H  
ATOM     80 HG22 ILE     6     -16.124  -3.338  14.022  1.00  0.00           H  
ATOM     81 HG23 ILE     6     -15.527  -2.386  12.685  1.00  0.00           H  
ATOM     82  CG1 ILE     6     -14.562  -5.635  13.388  1.00  0.00           C  
ATOM     83 HG12 ILE     6     -15.147  -6.143  12.621  1.00  0.00           H  
ATOM     84 HG13 ILE     6     -13.582  -6.073  13.575  1.00  0.00           H  
ATOM     85  CD1 ILE     6     -15.341  -5.915  14.632  1.00  0.00           C  
ATOM     86 HD11 ILE     6     -16.403  -5.717  14.487  1.00  0.00           H  
ATOM     87 HD12 ILE     6     -15.219  -6.945  14.967  1.00  0.00           H  
ATOM     88 HD13 ILE     6     -14.848  -5.252  15.343  1.00  0.00           H  
ATOM     89  C   ILE     6     -13.154  -2.419  11.391  1.00  0.00           C  
ATOM     90  O   ILE     6     -13.544  -1.900  10.361  1.00  0.00           O  
ATOM     91  N   HIE     7     -12.275  -1.770  12.190  1.00  0.00           N  
ATOM     92  H   HIE     7     -12.142  -2.127  13.125  1.00  0.00           H  
ATOM     93  CA  HIE     7     -11.859  -0.402  12.027  1.00  0.00           C  
ATOM     94  HA  HIE     7     -12.769   0.196  11.988  1.00  0.00           H  
ATOM     95  CB  HIE     7     -11.076  -0.092  13.271  1.00  0.00           C  
ATOM     96  HB2 HIE     7     -10.167  -0.683  13.381  1.00  0.00           H  
ATOM     97  HB3 HIE     7     -10.729   0.937  13.173  1.00  0.00           H  
ATOM     98  CG  HIE     7     -11.882  -0.196  14.507  1.00  0.00           C  
ATOM     99  ND1 HIE     7     -12.774   0.800  15.021  1.00  0.00           N  
ATOM    100  CE1 HIE     7     -13.421   0.201  16.026  1.00  0.00           C  
ATOM    101  HE1 HIE     7     -14.147   0.740  16.617  1.00  0.00           H  
ATOM    102  NE2 HIE     7     -12.850  -1.032  16.260  1.00  0.00           N  
ATOM    103  HE2 HIE     7     -13.160  -1.635  17.010  1.00  0.00           H  
ATOM    104  CD2 HIE     7     -11.932  -1.327  15.274  1.00  0.00           C  
ATOM    105  HD2 HIE     7     -11.355  -2.217  15.070  1.00  0.00           H  
ATOM    106  C   HIE     7     -11.040  -0.141  10.776  1.00  0.00           C  
ATOM    107  O   HIE     7     -10.209   0.762  10.779  1.00  0.00           O  
ATOM    108  N   SER     8     -11.104  -0.981   9.717  1.00  0.00           N  
ATOM    109  H   SER     8     -11.751  -1.747   9.842  1.00  0.00           H  
ATOM    110  CA  SER     8     -10.408  -0.726   8.482  1.00  0.00           C  
ATOM    111  HA  SER     8     -10.331   0.348   8.311  1.00  0.00           H  
ATOM    112  CB  SER     8      -8.889  -1.029   8.694  1.00  0.00           C  
ATOM    113  HB2 SER     8      -8.522  -0.480   9.562  1.00  0.00           H  
ATOM    114  HB3 SER     8      -8.805  -2.097   8.893  1.00  0.00           H  
ATOM    115  OG  SER     8      -8.124  -0.765   7.500  1.00  0.00           O  
ATOM    116  HG  SER     8      -8.689  -0.925   6.740  1.00  0.00           H  
ATOM    117  C   SER     8     -11.021  -1.306   7.204  1.00  0.00           C  
ATOM    118  O   SER     8     -10.354  -1.371   6.199  1.00  0.00           O  
ATOM    119  N   LEU     9     -12.274  -1.771   7.243  1.00  0.00           N  
ATOM    120  H   LEU     9     -12.880  -1.608   8.034  1.00  0.00           H  
ATOM    121  CA  LEU     9     -13.033  -2.381   6.158  1.00  0.00           C  
ATOM    122  HA  LEU     9     -12.380  -3.234   5.973  1.00  0.00           H  
ATOM    123  CB  LEU     9     -14.414  -2.803   6.774  1.00  0.00           C  
ATOM    124  HB2 LEU     9     -14.615  -3.705   6.195  1.00  0.00           H  
ATOM    125  HB3 LEU     9     -14.269  -3.239   7.763  1.00  0.00           H  
ATOM    126  CG  LEU     9     -15.598  -1.830   6.789  1.00  0.00           C  
ATOM    127  HG  LEU     9     -15.921  -1.561   5.783  1.00  0.00           H  
ATOM    128  CD1 LEU     9     -16.801  -2.411   7.631  1.00  0.00           C  
ATOM    129 HD11 LEU     9     -16.509  -2.750   8.625  1.00  0.00           H  
ATOM    130 HD12 LEU     9     -17.613  -1.688   7.559  1.00  0.00           H  
ATOM    131 HD13 LEU     9     -17.097  -3.298   7.071  1.00  0.00           H  
ATOM    132  CD2 LEU     9     -15.320  -0.475   7.430  1.00  0.00           C  
ATOM    133 HD21 LEU     9     -14.510   0.034   6.908  1.00  0.00           H  
ATOM    134 HD22 LEU     9     -16.190   0.181   7.423  1.00  0.00           H  
ATOM    135 HD23 LEU     9     -15.073  -0.534   8.490  1.00  0.00           H  
ATOM    136  C   LEU     9     -13.202  -1.574   4.834  1.00  0.00           C  
ATOM    137  O   LEU     9     -13.305  -0.353   4.899  1.00  0.00           O  
ATOM    138  N   ILE    10     -13.353  -2.321   3.717  1.00  0.00           N  
ATOM    139  H   ILE    10     -13.082  -3.291   3.797  1.00  0.00           H  
ATOM    140  CA  ILE    10     -13.674  -1.864   2.385  1.00  0.00           C  
ATOM    141  HA  ILE    10     -14.277  -0.980   2.595  1.00  0.00           H  
ATOM    142  CB  ILE    10     -12.387  -1.294   1.788  1.00  0.00           C  
ATOM    143  HB  ILE    10     -11.974  -0.719   2.617  1.00  0.00           H  
ATOM    144  CG2 ILE    10     -11.340  -2.389   1.315  1.00  0.00           C  
ATOM    145 HG21 ILE    10     -11.191  -2.975   2.222  1.00  0.00           H  
ATOM    146 HG22 ILE    10     -11.641  -3.023   0.481  1.00  0.00           H  
ATOM    147 HG23 ILE    10     -10.342  -1.962   1.221  1.00  0.00           H  
ATOM    148  CG1 ILE    10     -12.761  -0.315   0.649  1.00  0.00           C  
ATOM    149 HG12 ILE    10     -11.834  -0.005   0.166  1.00  0.00           H  
ATOM    150 HG13 ILE    10     -13.165  -0.893  -0.181  1.00  0.00           H  
ATOM    151  CD1 ILE    10     -13.679   0.835   1.054  1.00  0.00           C  
ATOM    152 HD11 ILE    10     -14.723   0.530   1.117  1.00  0.00           H  
ATOM    153 HD12 ILE    10     -13.339   1.282   1.989  1.00  0.00           H  
ATOM    154 HD13 ILE    10     -13.688   1.544   0.226  1.00  0.00           H  
ATOM    155  C   ILE    10     -14.355  -2.897   1.539  1.00  0.00           C  
ATOM    156  O   ILE    10     -15.010  -2.628   0.516  1.00  0.00           O  
ATOM    157  N   GLU    11     -14.241  -4.176   1.893  1.00  0.00           N  
ATOM    158  H   GLU    11     -13.721  -4.406   2.728  1.00  0.00           H  
ATOM    159  CA  GLU    11     -14.975  -5.299   1.307  1.00  0.00           C  
ATOM    160  HA  GLU    11     -15.077  -5.257   0.223  1.00  0.00           H  
ATOM    161  CB  GLU    11     -14.254  -6.573   1.823  1.00  0.00           C  
ATOM    162  HB2 GLU    11     -14.772  -7.072   2.641  1.00  0.00           H  
ATOM    163  HB3 GLU    11     -14.399  -7.323   1.046  1.00  0.00           H  
ATOM    164  CG  GLU    11     -12.756  -6.530   2.081  1.00  0.00           C  
ATOM    165  HG2 GLU    11     -12.275  -7.490   1.891  1.00  0.00           H  
ATOM    166  HG3 GLU    11     -12.168  -6.013   1.323  1.00  0.00           H  
ATOM    167  CD  GLU    11     -12.487  -6.174   3.539  1.00  0.00           C  
ATOM    168  OE1 GLU    11     -12.174  -4.981   3.825  1.00  0.00           O  
ATOM    169  OE2 GLU    11     -12.479  -7.053   4.439  1.00  0.00           O  
ATOM    170  C   GLU    11     -16.448  -5.413   1.798  1.00  0.00           C  
ATOM    171  O   GLU    11     -17.212  -6.364   1.457  1.00  0.00           O  
ATOM    172  N   GLU    12     -16.916  -4.420   2.626  1.00  0.00           N  
ATOM    173  H   GLU    12     -16.429  -3.535   2.633  1.00  0.00           H  
ATOM    174  CA  GLU    12     -18.117  -4.418   3.464  1.00  0.00           C  
ATOM    175  HA  GLU    12     -18.891  -4.881   2.851  1.00  0.00           H  
ATOM    176  CB  GLU    12     -17.845  -5.351   4.621  1.00  0.00           C  
ATOM    177  HB2 GLU    12     -17.632  -6.372   4.303  1.00  0.00           H  
ATOM    178  HB3 GLU    12     -16.879  -5.097   5.058  1.00  0.00           H  
ATOM    179  CG  GLU    12     -18.879  -5.332   5.818  1.00  0.00           C  
ATOM    180  HG2 GLU    12     -18.496  -5.934   6.642  1.00  0.00           H  
ATOM    181  HG3 GLU    12     -18.944  -4.295   6.147  1.00  0.00           H  
ATOM    182  CD  GLU    12     -20.234  -5.874   5.460  1.00  0.00           C  
ATOM    183  OE1 GLU    12     -21.063  -5.152   4.909  1.00  0.00           O  
ATOM    184  OE2 GLU    12     -20.578  -7.002   5.804  1.00  0.00           O  
ATOM    185  C   GLU    12     -18.432  -2.912   3.776  1.00  0.00           C  
ATOM    186  O   GLU    12     -17.524  -2.133   3.721  1.00  0.00           O  
ATOM    187  N   SER    13     -19.723  -2.543   4.020  1.00  0.00           N  
ATOM    188  H   SER    13     -20.465  -3.228   3.994  1.00  0.00           H  
ATOM    189  CA  SER    13     -20.188  -1.249   4.619  1.00  0.00           C  
ATOM    190  HA  SER    13     -19.552  -1.002   5.469  1.00  0.00           H  
ATOM    191  CB  SER    13     -20.110  -0.136   3.518  1.00  0.00           C  
ATOM    192  HB2 SER    13     -20.782  -0.440   2.716  1.00  0.00           H  
ATOM    193  HB3 SER    13     -20.503   0.796   3.925  1.00  0.00           H  
ATOM    194  OG  SER    13     -18.748   0.053   2.968  1.00  0.00           O  
ATOM    195  HG  SER    13     -18.211  -0.685   3.268  1.00  0.00           H  
ATOM    196  C   SER    13     -21.667  -1.331   5.220  1.00  0.00           C  
ATOM    197  O   SER    13     -22.369  -0.368   5.382  1.00  0.00           O  
ATOM    198  N   GLN    14     -21.914  -2.514   5.737  1.00  0.00           N  
ATOM    199  H   GLN    14     -21.424  -3.381   5.570  1.00  0.00           H  
ATOM    200  CA  GLN    14     -23.156  -2.793   6.437  1.00  0.00           C  
ATOM    201  HA  GLN    14     -23.477  -1.913   6.995  1.00  0.00           H  
ATOM    202  CB  GLN    14     -24.261  -3.121   5.434  1.00  0.00           C  
ATOM    203  HB2 GLN    14     -25.128  -3.210   6.089  1.00  0.00           H  
ATOM    204  HB3 GLN    14     -24.343  -2.261   4.769  1.00  0.00           H  
ATOM    205  CG  GLN    14     -24.106  -4.340   4.535  1.00  0.00           C  
ATOM    206  HG2 GLN    14     -23.434  -5.084   4.962  1.00  0.00           H  
ATOM    207  HG3 GLN    14     -25.074  -4.841   4.545  1.00  0.00           H  
ATOM    208  CD  GLN    14     -23.754  -4.062   3.046  1.00  0.00           C  
ATOM    209  OE1 GLN    14     -24.601  -3.653   2.245  1.00  0.00           O  
ATOM    210  NE2 GLN    14     -22.526  -4.327   2.741  1.00  0.00           N  
ATOM    211 HE21 GLN    14     -22.317  -4.214   1.759  1.00  0.00           H  
ATOM    212 HE22 GLN    14     -21.901  -4.666   3.458  1.00  0.00           H  
ATOM    213  C   GLN    14     -22.946  -3.845   7.571  1.00  0.00           C  
ATOM    214  O   GLN    14     -23.929  -4.263   8.179  1.00  0.00           O  
ATOM    215  N   ASN    15     -21.716  -4.353   7.811  1.00  0.00           N  
ATOM    216  H   ASN    15     -21.015  -3.993   7.180  1.00  0.00           H  
ATOM    217  CA  ASN    15     -21.326  -5.113   8.989  1.00  0.00           C  
ATOM    218  HA  ASN    15     -20.271  -5.350   8.852  1.00  0.00           H  
ATOM    219  CB  ASN    15     -21.425  -4.260  10.233  1.00  0.00           C  
ATOM    220  HB2 ASN    15     -22.482  -4.066  10.411  1.00  0.00           H  
ATOM    221  HB3 ASN    15     -21.013  -4.919  10.997  1.00  0.00           H  
ATOM    222  CG  ASN    15     -20.641  -2.929  10.269  1.00  0.00           C  
ATOM    223  OD1 ASN    15     -21.099  -1.827  10.006  1.00  0.00           O  
ATOM    224  ND2 ASN    15     -19.354  -2.986  10.562  1.00  0.00           N  
ATOM    225 HD21 ASN    15     -18.889  -2.112  10.762  1.00  0.00           H  
ATOM    226 HD22 ASN    15     -18.844  -3.854  10.647  1.00  0.00           H  
ATOM    227  C   ASN    15     -21.977  -6.459   9.199  1.00  0.00           C  
ATOM    228  O   ASN    15     -22.465  -6.798  10.271  1.00  0.00           O  
ATOM    229  N   GLN    16     -22.051  -7.268   8.055  1.00  0.00           N  
ATOM    230  H   GLN    16     -21.573  -6.973   7.216  1.00  0.00           H  
ATOM    231  CA  GLN    16     -22.644  -8.568   7.984  1.00  0.00           C  
ATOM    232  HA  GLN    16     -23.221  -8.699   8.899  1.00  0.00           H  
ATOM    233  CB  GLN    16     -23.521  -8.547   6.749  1.00  0.00           C  
ATOM    234  HB2 GLN    16     -22.933  -8.564   5.831  1.00  0.00           H  
ATOM    235  HB3 GLN    16     -24.022  -9.509   6.647  1.00  0.00           H  
ATOM    236  CG  GLN    16     -24.656  -7.492   6.657  1.00  0.00           C  
ATOM    237  HG2 GLN    16     -24.258  -6.511   6.396  1.00  0.00           H  
ATOM    238  HG3 GLN    16     -25.296  -7.687   5.796  1.00  0.00           H  
ATOM    239  CD  GLN    16     -25.547  -7.461   7.904  1.00  0.00           C  
ATOM    240  OE1 GLN    16     -26.217  -8.462   8.185  1.00  0.00           O  
ATOM    241  NE2 GLN    16     -25.612  -6.428   8.708  1.00  0.00           N  
ATOM    242 HE21 GLN    16     -26.195  -6.478   9.532  1.00  0.00           H  
ATOM    243 HE22 GLN    16     -25.170  -5.543   8.504  1.00  0.00           H  
ATOM    244  C   GLN    16     -21.584  -9.737   7.974  1.00  0.00           C  
ATOM    245  O   GLN    16     -21.993 -10.907   7.789  1.00  0.00           O  
ATOM    246  N   GLN    17     -20.288  -9.558   8.271  1.00  0.00           N  
ATOM    247  H   GLN    17     -19.965  -8.656   8.592  1.00  0.00           H  
ATOM    248  CA  GLN    17     -19.304 -10.669   8.228  1.00  0.00           C  
ATOM    249  HA  GLN    17     -19.863 -11.495   7.788  1.00  0.00           H  
ATOM    250  CB  GLN    17     -18.069 -10.361   7.379  1.00  0.00           C  
ATOM    251  HB2 GLN    17     -17.479  -9.690   8.003  1.00  0.00           H  
ATOM    252  HB3 GLN    17     -17.702 -11.381   7.259  1.00  0.00           H  
ATOM    253  CG  GLN    17     -18.370  -9.752   6.027  1.00  0.00           C  
ATOM    254  HG2 GLN    17     -18.594  -8.713   6.265  1.00  0.00           H  
ATOM    255  HG3 GLN    17     -17.547  -9.818   5.315  1.00  0.00           H  
ATOM    256  CD  GLN    17     -19.544 -10.359   5.227  1.00  0.00           C  
ATOM    257  OE1 GLN    17     -19.513 -11.481   4.750  1.00  0.00           O  
ATOM    258  NE2 GLN    17     -20.485  -9.560   4.860  1.00  0.00           N  
ATOM    259 HE21 GLN    17     -21.295  -9.975   4.422  1.00  0.00           H  
ATOM    260 HE22 GLN    17     -20.591  -8.655   5.295  1.00  0.00           H  
ATOM    261  C   GLN    17     -18.828 -11.019   9.645  1.00  0.00           C  
ATOM    262  O   GLN    17     -18.379 -12.185   9.866  1.00  0.00           O  
ATOM    263  N   GLU    18     -18.951 -10.072  10.626  1.00  0.00           N  
ATOM    264  H   GLU    18     -19.200  -9.147  10.305  1.00  0.00           H  
ATOM    265  CA  GLU    18     -18.379  -9.958  11.973  1.00  0.00           C  
ATOM    266  HA  GLU    18     -17.682 -10.771  12.179  1.00  0.00           H  
ATOM    267  CB  GLU    18     -17.482  -8.699  12.144  1.00  0.00           C  
ATOM    268  HB2 GLU    18     -16.823  -8.839  13.002  1.00  0.00           H  
ATOM    269  HB3 GLU    18     -16.746  -8.767  11.343  1.00  0.00           H  
ATOM    270  CG  GLU    18     -18.192  -7.314  12.127  1.00  0.00           C  
ATOM    271  HG2 GLU    18     -19.035  -7.353  12.817  1.00  0.00           H  
ATOM    272  HG3 GLU    18     -17.419  -6.655  12.523  1.00  0.00           H  
ATOM    273  CD  GLU    18     -18.649  -6.800  10.702  1.00  0.00           C  
ATOM    274  OE1 GLU    18     -18.487  -5.555  10.505  1.00  0.00           O  
ATOM    275  OE2 GLU    18     -19.119  -7.542   9.800  1.00  0.00           O  
ATOM    276  C   GLU    18     -19.395 -10.104  13.146  1.00  0.00           C  
ATOM    277  O   GLU    18     -19.017  -9.948  14.315  1.00  0.00           O  
ATOM    278  N   LYS    19     -20.658 -10.259  12.820  1.00  0.00           N  
ATOM    279  H   LYS    19     -20.767 -10.433  11.831  1.00  0.00           H  
ATOM    280  CA  LYS    19     -21.818  -9.842  13.641  1.00  0.00           C  
ATOM    281  HA  LYS    19     -21.426  -9.955  14.651  1.00  0.00           H  
ATOM    282  CB  LYS    19     -22.121  -8.386  13.361  1.00  0.00           C  
ATOM    283  HB2 LYS    19     -21.168  -7.864  13.276  1.00  0.00           H  
ATOM    284  HB3 LYS    19     -22.515  -8.219  12.359  1.00  0.00           H  
ATOM    285  CG  LYS    19     -23.032  -7.656  14.417  1.00  0.00           C  
ATOM    286  HG2 LYS    19     -23.983  -8.167  14.566  1.00  0.00           H  
ATOM    287  HG3 LYS    19     -22.492  -7.687  15.363  1.00  0.00           H  
ATOM    288  CD  LYS    19     -23.496  -6.242  14.099  1.00  0.00           C  
ATOM    289  HD2 LYS    19     -23.552  -5.847  15.114  1.00  0.00           H  
ATOM    290  HD3 LYS    19     -22.769  -5.722  13.475  1.00  0.00           H  
ATOM    291  CE  LYS    19     -24.807  -5.969  13.326  1.00  0.00           C  
ATOM    292  HE2 LYS    19     -25.551  -6.548  13.874  1.00  0.00           H  
ATOM    293  HE3 LYS    19     -25.113  -4.923  13.320  1.00  0.00           H  
ATOM    294  NZ  LYS    19     -24.850  -6.480  11.966  1.00  0.00           N  
ATOM    295  HZ1 LYS    19     -25.048  -7.470  11.940  1.00  0.00           H  
ATOM    296  HZ2 LYS    19     -25.670  -6.093  11.522  1.00  0.00           H  
ATOM    297  HZ3 LYS    19     -24.009  -6.184  11.491  1.00  0.00           H  
ATOM    298  C   LYS    19     -23.119 -10.682  13.436  1.00  0.00           C  
ATOM    299  O   LYS    19     -23.346 -11.376  12.435  1.00  0.00           O  
ATOM    300  N   ASN    20     -23.988 -10.580  14.444  1.00  0.00           N  
ATOM    301  H   ASN    20     -23.767  -9.951  15.203  1.00  0.00           H  
ATOM    302  CA  ASN    20     -25.387 -10.922  14.314  1.00  0.00           C  
ATOM    303  HA  ASN    20     -25.483 -11.889  13.821  1.00  0.00           H  
ATOM    304  CB  ASN    20     -25.918 -11.176  15.748  1.00  0.00           C  
ATOM    305  HB2 ASN    20     -25.404 -12.069  16.102  1.00  0.00           H  
ATOM    306  HB3 ASN    20     -25.676 -10.361  16.429  1.00  0.00           H  
ATOM    307  CG  ASN    20     -27.388 -11.552  15.758  1.00  0.00           C  
ATOM    308  OD1 ASN    20     -27.779 -12.456  14.964  1.00  0.00           O  
ATOM    309  ND2 ASN    20     -28.201 -10.924  16.528  1.00  0.00           N  
ATOM    310 HD21 ASN    20     -29.096 -10.702  16.118  1.00  0.00           H  
ATOM    311 HD22 ASN    20     -27.732 -10.262  17.130  1.00  0.00           H  
ATOM    312  C   ASN    20     -26.187  -9.884  13.463  1.00  0.00           C  
ATOM    313  O   ASN    20     -25.545  -9.001  12.889  1.00  0.00           O  
ATOM    314  N   GLU    21     -27.499  -9.902  13.257  1.00  0.00           N  
ATOM    315  H   GLU    21     -27.957 -10.541  13.892  1.00  0.00           H  
ATOM    316  CA  GLU    21     -28.325  -8.673  12.907  1.00  0.00           C  
ATOM    317  HA  GLU    21     -27.675  -7.832  13.146  1.00  0.00           H  
ATOM    318  CB  GLU    21     -28.786  -8.543  11.432  1.00  0.00           C  
ATOM    319  HB2 GLU    21     -27.912  -8.771  10.821  1.00  0.00           H  
ATOM    320  HB3 GLU    21     -29.563  -9.280  11.224  1.00  0.00           H  
ATOM    321  CG  GLU    21     -29.246  -7.155  10.957  1.00  0.00           C  
ATOM    322  HG2 GLU    21     -29.181  -7.145   9.869  1.00  0.00           H  
ATOM    323  HG3 GLU    21     -30.250  -6.942  11.325  1.00  0.00           H  
ATOM    324  CD  GLU    21     -28.334  -6.085  11.453  1.00  0.00           C  
ATOM    325  OE1 GLU    21     -27.228  -5.886  10.907  1.00  0.00           O  
ATOM    326  OE2 GLU    21     -28.628  -5.406  12.415  1.00  0.00           O  
ATOM    327  C   GLU    21     -29.424  -8.471  13.957  1.00  0.00           C  
ATOM    328  O   GLU    21     -29.832  -9.477  14.569  1.00  0.00           O  
ATOM    329  N   GLN    22     -29.688  -7.223  14.296  1.00  0.00           N  
ATOM    330  H   GLN    22     -29.190  -6.705  13.587  1.00  0.00           H  
ATOM    331  CA  GLN    22     -30.459  -6.471  15.267  1.00  0.00           C  
ATOM    332  HA  GLN    22     -31.424  -6.219  14.826  1.00  0.00           H  
ATOM    333  CB  GLN    22     -30.870  -7.323  16.459  1.00  0.00           C  
ATOM    334  HB2 GLN    22     -31.574  -8.071  16.093  1.00  0.00           H  
ATOM    335  HB3 GLN    22     -30.082  -7.953  16.871  1.00  0.00           H  
ATOM    336  CG  GLN    22     -31.445  -6.632  17.664  1.00  0.00           C  
ATOM    337  HG2 GLN    22     -30.709  -6.150  18.308  1.00  0.00           H  
ATOM    338  HG3 GLN    22     -32.067  -5.798  17.336  1.00  0.00           H  
ATOM    339  CD  GLN    22     -32.287  -7.640  18.443  1.00  0.00           C  
ATOM    340  OE1 GLN    22     -31.738  -8.328  19.267  1.00  0.00           O  
ATOM    341  NE2 GLN    22     -33.593  -7.576  18.356  1.00  0.00           N  
ATOM    342 HE21 GLN    22     -34.005  -8.461  18.613  1.00  0.00           H  
ATOM    343 HE22 GLN    22     -33.955  -7.001  17.609  1.00  0.00           H  
ATOM    344  C   GLN    22     -29.698  -5.203  15.659  1.00  0.00           C  
ATOM    345  O   GLN    22     -30.239  -4.107  15.653  1.00  0.00           O  
ATOM    346  N   GLU    23     -28.396  -5.410  15.986  1.00  0.00           N  
ATOM    347  H   GLU    23     -28.051  -6.359  15.978  1.00  0.00           H  
ATOM    348  CA  GLU    23     -27.385  -4.477  16.547  1.00  0.00           C  
ATOM    349  HA  GLU    23     -27.832  -4.083  17.459  1.00  0.00           H  
ATOM    350  CB  GLU    23     -26.115  -5.226  16.910  1.00  0.00           C  
ATOM    351  HB2 GLU    23     -25.564  -5.553  16.028  1.00  0.00           H  
ATOM    352  HB3 GLU    23     -25.473  -4.540  17.462  1.00  0.00           H  
ATOM    353  CG  GLU    23     -26.191  -6.482  17.863  1.00  0.00           C  
ATOM    354  HG2 GLU    23     -25.184  -6.696  18.222  1.00  0.00           H  
ATOM    355  HG3 GLU    23     -26.854  -6.270  18.701  1.00  0.00           H  
ATOM    356  CD  GLU    23     -26.480  -7.859  17.239  1.00  0.00           C  
ATOM    357  OE1 GLU    23     -26.477  -7.893  16.007  1.00  0.00           O  
ATOM    358  OE2 GLU    23     -26.762  -8.775  18.071  1.00  0.00           O  
ATOM    359  C   GLU    23     -27.005  -3.319  15.566  1.00  0.00           C  
ATOM    360  O   GLU    23     -26.014  -2.644  15.844  1.00  0.00           O  
ATOM    361  N   LEU    24     -27.653  -3.209  14.401  1.00  0.00           N  
ATOM    362  H   LEU    24     -28.325  -3.905  14.111  1.00  0.00           H  
ATOM    363  CA  LEU    24     -27.470  -2.134  13.475  1.00  0.00           C  
ATOM    364  HA  LEU    24     -27.100  -1.223  13.946  1.00  0.00           H  
ATOM    365  CB  LEU    24     -26.348  -2.594  12.486  1.00  0.00           C  
ATOM    366  HB2 LEU    24     -25.467  -2.911  13.044  1.00  0.00           H  
ATOM    367  HB3 LEU    24     -26.581  -3.412  11.806  1.00  0.00           H  
ATOM    368  CG  LEU    24     -25.981  -1.484  11.483  1.00  0.00           C  
ATOM    369  HG  LEU    24     -26.834  -1.123  10.908  1.00  0.00           H  
ATOM    370  CD1 LEU    24     -25.300  -0.317  12.235  1.00  0.00           C  
ATOM    371 HD11 LEU    24     -24.344  -0.690  12.602  1.00  0.00           H  
ATOM    372 HD12 LEU    24     -25.308   0.568  11.598  1.00  0.00           H  
ATOM    373 HD13 LEU    24     -25.889   0.016  13.090  1.00  0.00           H  
ATOM    374  CD2 LEU    24     -24.942  -2.021  10.459  1.00  0.00           C  
ATOM    375 HD21 LEU    24     -24.541  -1.164   9.919  1.00  0.00           H  
ATOM    376 HD22 LEU    24     -24.039  -2.372  10.960  1.00  0.00           H  
ATOM    377 HD23 LEU    24     -25.219  -2.818   9.769  1.00  0.00           H  
ATOM    378  C   LEU    24     -28.777  -1.814  12.745  1.00  0.00           C  
ATOM    379  O   LEU    24     -28.987  -0.636  12.367  1.00  0.00           O  
ATOM    380  N   LEU    25     -29.692  -2.777  12.534  1.00  0.00           N  
ATOM    381  H   LEU    25     -29.472  -3.738  12.752  1.00  0.00           H  
ATOM    382  CA  LEU    25     -30.972  -2.614  11.956  1.00  0.00           C  
ATOM    383  HA  LEU    25     -30.940  -2.050  11.024  1.00  0.00           H  
ATOM    384  CB  LEU    25     -31.549  -4.050  11.789  1.00  0.00           C  
ATOM    385  HB2 LEU    25     -30.775  -4.572  11.225  1.00  0.00           H  
ATOM    386  HB3 LEU    25     -31.636  -4.481  12.786  1.00  0.00           H  
ATOM    387  CG  LEU    25     -32.971  -4.190  11.108  1.00  0.00           C  
ATOM    388  HG  LEU    25     -33.709  -3.577  11.625  1.00  0.00           H  
ATOM    389  CD1 LEU    25     -32.893  -3.537   9.716  1.00  0.00           C  
ATOM    390 HD11 LEU    25     -32.553  -2.503   9.667  1.00  0.00           H  
ATOM    391 HD12 LEU    25     -32.188  -4.122   9.125  1.00  0.00           H  
ATOM    392 HD13 LEU    25     -33.881  -3.615   9.262  1.00  0.00           H  
ATOM    393  CD2 LEU    25     -33.504  -5.589  11.197  1.00  0.00           C  
ATOM    394 HD21 LEU    25     -34.392  -5.634  10.566  1.00  0.00           H  
ATOM    395 HD22 LEU    25     -32.867  -6.275  10.639  1.00  0.00           H  
ATOM    396 HD23 LEU    25     -33.713  -5.905  12.219  1.00  0.00           H  
ATOM    397  C   LEU    25     -31.900  -1.831  12.842  1.00  0.00           C  
ATOM    398  O   LEU    25     -32.758  -1.086  12.370  1.00  0.00           O  
ATOM    399  N   GLU    26     -31.849  -2.096  14.126  1.00  0.00           N  
ATOM    400  H   GLU    26     -31.010  -2.605  14.367  1.00  0.00           H  
ATOM    401  CA  GLU    26     -32.894  -1.727  15.079  1.00  0.00           C  
ATOM    402  HA  GLU    26     -33.609  -1.298  14.376  1.00  0.00           H  
ATOM    403  CB  GLU    26     -33.449  -2.880  15.877  1.00  0.00           C  
ATOM    404  HB2 GLU    26     -32.681  -3.274  16.543  1.00  0.00           H  
ATOM    405  HB3 GLU    26     -34.304  -2.482  16.422  1.00  0.00           H  
ATOM    406  CG  GLU    26     -33.921  -4.025  14.987  1.00  0.00           C  
ATOM    407  HG2 GLU    26     -34.473  -3.704  14.103  1.00  0.00           H  
ATOM    408  HG3 GLU    26     -33.060  -4.590  14.630  1.00  0.00           H  
ATOM    409  CD  GLU    26     -34.908  -4.887  15.805  1.00  0.00           C  
ATOM    410  OE1 GLU    26     -34.437  -5.903  16.380  1.00  0.00           O  
ATOM    411  OE2 GLU    26     -36.091  -4.511  15.878  1.00  0.00           O  
ATOM    412  C   GLU    26     -32.475  -0.576  15.993  1.00  0.00           C  
ATOM    413  O   GLU    26     -32.241  -0.682  17.185  1.00  0.00           O  
ATOM    414  N   LEU    27     -32.382   0.610  15.328  1.00  0.00           N  
ATOM    415  H   LEU    27     -32.620   0.611  14.346  1.00  0.00           H  
ATOM    416  CA  LEU    27     -32.105   1.935  15.896  1.00  0.00           C  
ATOM    417  HA  LEU    27     -31.397   1.750  16.704  1.00  0.00           H  
ATOM    418  CB  LEU    27     -31.378   2.864  14.865  1.00  0.00           C  
ATOM    419  HB2 LEU    27     -32.022   3.076  14.011  1.00  0.00           H  
ATOM    420  HB3 LEU    27     -31.235   3.796  15.412  1.00  0.00           H  
ATOM    421  CG  LEU    27     -30.076   2.215  14.416  1.00  0.00           C  
ATOM    422  HG  LEU    27     -30.297   1.355  13.783  1.00  0.00           H  
ATOM    423  CD1 LEU    27     -29.169   3.163  13.669  1.00  0.00           C  
ATOM    424 HD11 LEU    27     -28.825   4.042  14.215  1.00  0.00           H  
ATOM    425 HD12 LEU    27     -28.315   2.616  13.268  1.00  0.00           H  
ATOM    426 HD13 LEU    27     -29.850   3.591  12.934  1.00  0.00           H  
ATOM    427  CD2 LEU    27     -29.185   1.697  15.557  1.00  0.00           C  
ATOM    428 HD21 LEU    27     -29.641   0.772  15.912  1.00  0.00           H  
ATOM    429 HD22 LEU    27     -28.200   1.395  15.201  1.00  0.00           H  
ATOM    430 HD23 LEU    27     -28.953   2.423  16.336  1.00  0.00           H  
ATOM    431  C   LEU    27     -33.301   2.613  16.623  1.00  0.00           C  
ATOM    432  O   LEU    27     -33.151   3.570  17.370  1.00  0.00           O  
ATOM    433  N   ASP    28     -34.509   2.116  16.386  1.00  0.00           N  
ATOM    434  H   ASP    28     -34.696   1.350  15.755  1.00  0.00           H  
ATOM    435  CA  ASP    28     -35.657   2.558  17.126  1.00  0.00           C  
ATOM    436  HA  ASP    28     -35.639   3.640  17.263  1.00  0.00           H  
ATOM    437  CB  ASP    28     -36.892   2.216  16.364  1.00  0.00           C  
ATOM    438  HB2 ASP    28     -37.745   2.685  16.854  1.00  0.00           H  
ATOM    439  HB3 ASP    28     -36.843   2.772  15.428  1.00  0.00           H  
ATOM    440  CG  ASP    28     -37.214   0.729  16.239  1.00  0.00           C  
ATOM    441  OD1 ASP    28     -38.327   0.267  16.566  1.00  0.00           O  
ATOM    442  OD2 ASP    28     -36.266   0.021  15.746  1.00  0.00           O  
ATOM    443  C   ASP    28     -35.702   1.976  18.620  1.00  0.00           C  
ATOM    444  O   ASP    28     -36.146   2.638  19.551  1.00  0.00           O  
ATOM    445  N   LYS    29     -35.107   0.783  18.654  1.00  0.00           N  
ATOM    446  H   LYS    29     -34.784   0.466  17.751  1.00  0.00           H  
ATOM    447  CA  LYS    29     -34.868  -0.044  19.864  1.00  0.00           C  
ATOM    448  HA  LYS    29     -35.503   0.233  20.706  1.00  0.00           H  
ATOM    449  CB  LYS    29     -35.190  -1.515  19.564  1.00  0.00           C  
ATOM    450  HB2 LYS    29     -34.681  -1.837  18.655  1.00  0.00           H  
ATOM    451  HB3 LYS    29     -35.137  -2.202  20.408  1.00  0.00           H  
ATOM    452  CG  LYS    29     -36.725  -1.590  19.251  1.00  0.00           C  
ATOM    453  HG2 LYS    29     -37.224  -1.340  20.187  1.00  0.00           H  
ATOM    454  HG3 LYS    29     -37.004  -0.877  18.475  1.00  0.00           H  
ATOM    455  CD  LYS    29     -37.033  -3.019  18.824  1.00  0.00           C  
ATOM    456  HD2 LYS    29     -36.111  -3.543  18.574  1.00  0.00           H  
ATOM    457  HD3 LYS    29     -37.366  -3.484  19.752  1.00  0.00           H  
ATOM    458  CE  LYS    29     -38.100  -3.035  17.778  1.00  0.00           C  
ATOM    459  HE2 LYS    29     -38.321  -4.068  17.508  1.00  0.00           H  
ATOM    460  HE3 LYS    29     -38.939  -2.589  18.313  1.00  0.00           H  
ATOM    461  NZ  LYS    29     -37.715  -2.381  16.435  1.00  0.00           N  
ATOM    462  HZ1 LYS    29     -37.333  -1.452  16.537  1.00  0.00           H  
ATOM    463  HZ2 LYS    29     -36.954  -2.982  16.152  1.00  0.00           H  
ATOM    464  HZ3 LYS    29     -38.465  -2.346  15.759  1.00  0.00           H  
ATOM    465  C   LYS    29     -33.405   0.058  20.368  1.00  0.00           C  
ATOM    466  O   LYS    29     -33.026  -0.475  21.449  1.00  0.00           O  
ATOM    467  N   TRP    30     -32.568   0.896  19.721  1.00  0.00           N  
ATOM    468  H   TRP    30     -32.899   1.295  18.854  1.00  0.00           H  
ATOM    469  CA  TRP    30     -31.320   1.449  20.100  1.00  0.00           C  
ATOM    470  HA  TRP    30     -31.196   2.184  19.304  1.00  0.00           H  
ATOM    471  CB  TRP    30     -31.356   2.244  21.416  1.00  0.00           C  
ATOM    472  HB2 TRP    30     -31.187   1.560  22.248  1.00  0.00           H  
ATOM    473  HB3 TRP    30     -30.507   2.927  21.458  1.00  0.00           H  
ATOM    474  CG  TRP    30     -32.625   3.012  21.756  1.00  0.00           C  
ATOM    475  CD1 TRP    30     -33.512   3.553  20.938  1.00  0.00           C  
ATOM    476  HD1 TRP    30     -33.410   3.681  19.870  1.00  0.00           H  
ATOM    477  NE1 TRP    30     -34.661   4.019  21.482  1.00  0.00           N  
ATOM    478  HE1 TRP    30     -35.475   4.233  20.924  1.00  0.00           H  
ATOM    479  CE2 TRP    30     -34.633   3.846  22.825  1.00  0.00           C  
ATOM    480  CZ2 TRP    30     -35.662   3.868  23.775  1.00  0.00           C  
ATOM    481  HZ2 TRP    30     -36.587   4.345  23.486  1.00  0.00           H  
ATOM    482  CH2 TRP    30     -35.303   3.420  25.076  1.00  0.00           C  
ATOM    483  HH2 TRP    30     -36.051   3.551  25.844  1.00  0.00           H  
ATOM    484  CZ3 TRP    30     -34.024   2.878  25.353  1.00  0.00           C  
ATOM    485  HZ3 TRP    30     -33.755   2.509  26.332  1.00  0.00           H  
ATOM    486  CE3 TRP    30     -33.108   2.786  24.289  1.00  0.00           C  
ATOM    487  HE3 TRP    30     -32.121   2.355  24.377  1.00  0.00           H  
ATOM    488  CD2 TRP    30     -33.375   3.181  23.047  1.00  0.00           C  
ATOM    489  C   TRP    30     -30.186   0.407  19.983  1.00  0.00           C  
ATOM    490  O   TRP    30     -29.173   0.527  20.608  1.00  0.00           O  
ATOM    491  N   ALA    31     -30.390  -0.684  19.267  1.00  0.00           N  
ATOM    492  H   ALA    31     -31.112  -0.669  18.561  1.00  0.00           H  
ATOM    493  CA  ALA    31     -29.884  -2.056  19.686  1.00  0.00           C  
ATOM    494  HA  ALA    31     -29.926  -2.093  20.774  1.00  0.00           H  
ATOM    495  CB  ALA    31     -30.690  -3.174  19.048  1.00  0.00           C  
ATOM    496  HB1 ALA    31     -30.388  -4.116  19.505  1.00  0.00           H  
ATOM    497  HB2 ALA    31     -31.756  -3.073  19.252  1.00  0.00           H  
ATOM    498  HB3 ALA    31     -30.435  -3.209  17.989  1.00  0.00           H  
ATOM    499  C   ALA    31     -28.393  -2.368  19.375  1.00  0.00           C  
ATOM    500  O   ALA    31     -27.888  -3.369  19.847  1.00  0.00           O  
ATOM    501  N   SER    32     -27.625  -1.431  18.842  1.00  0.00           N  
ATOM    502  H   SER    32     -28.118  -0.687  18.368  1.00  0.00           H  
ATOM    503  CA  SER    32     -26.173  -1.375  18.864  1.00  0.00           C  
ATOM    504  HA  SER    32     -25.794  -2.295  18.418  1.00  0.00           H  
ATOM    505  CB  SER    32     -25.697  -0.160  17.999  1.00  0.00           C  
ATOM    506  HB2 SER    32     -25.983   0.722  18.572  1.00  0.00           H  
ATOM    507  HB3 SER    32     -24.613  -0.224  17.914  1.00  0.00           H  
ATOM    508  OG  SER    32     -26.443  -0.118  16.865  1.00  0.00           O  
ATOM    509  HG  SER    32     -26.261  -0.936  16.397  1.00  0.00           H  
ATOM    510  C   SER    32     -25.557  -1.340  20.250  1.00  0.00           C  
ATOM    511  O   SER    32     -24.359  -1.385  20.374  1.00  0.00           O  
ATOM    512  N   LEU    33     -26.404  -1.224  21.330  1.00  0.00           N  
ATOM    513  H   LEU    33     -27.383  -1.023  21.185  1.00  0.00           H  
ATOM    514  CA  LEU    33     -25.907  -1.214  22.704  1.00  0.00           C  
ATOM    515  HA  LEU    33     -24.826  -1.312  22.800  1.00  0.00           H  
ATOM    516  CB  LEU    33     -26.351   0.114  23.334  1.00  0.00           C  
ATOM    517  HB2 LEU    33     -27.425   0.162  23.156  1.00  0.00           H  
ATOM    518  HB3 LEU    33     -26.118   0.037  24.396  1.00  0.00           H  
ATOM    519  CG  LEU    33     -25.644   1.344  22.808  1.00  0.00           C  
ATOM    520  HG  LEU    33     -25.700   1.402  21.721  1.00  0.00           H  
ATOM    521  CD1 LEU    33     -26.381   2.539  23.457  1.00  0.00           C  
ATOM    522 HD11 LEU    33     -26.039   3.428  22.927  1.00  0.00           H  
ATOM    523 HD12 LEU    33     -27.456   2.417  23.321  1.00  0.00           H  
ATOM    524 HD13 LEU    33     -26.199   2.596  24.530  1.00  0.00           H  
ATOM    525  CD2 LEU    33     -24.179   1.474  23.110  1.00  0.00           C  
ATOM    526 HD21 LEU    33     -23.752   0.503  22.859  1.00  0.00           H  
ATOM    527 HD22 LEU    33     -23.625   2.250  22.583  1.00  0.00           H  
ATOM    528 HD23 LEU    33     -23.992   1.755  24.146  1.00  0.00           H  
ATOM    529  C   LEU    33     -26.510  -2.353  23.575  1.00  0.00           C  
ATOM    530  O   LEU    33     -26.116  -2.431  24.733  1.00  0.00           O  
ATOM    531  N   TRP    34     -27.433  -3.134  23.051  1.00  0.00           N  
ATOM    532  H   TRP    34     -27.563  -3.012  22.057  1.00  0.00           H  
ATOM    533  CA  TRP    34     -28.071  -4.198  23.775  1.00  0.00           C  
ATOM    534  HA  TRP    34     -27.229  -4.704  24.248  1.00  0.00           H  
ATOM    535  CB  TRP    34     -29.128  -3.795  24.797  1.00  0.00           C  
ATOM    536  HB2 TRP    34     -28.768  -2.887  25.281  1.00  0.00           H  
ATOM    537  HB3 TRP    34     -30.006  -3.580  24.189  1.00  0.00           H  
ATOM    538  CG  TRP    34     -29.424  -4.904  25.778  1.00  0.00           C  
ATOM    539  CD1 TRP    34     -30.624  -5.409  26.032  1.00  0.00           C  
ATOM    540  HD1 TRP    34     -31.568  -5.112  25.600  1.00  0.00           H  
ATOM    541  NE1 TRP    34     -30.460  -6.500  26.872  1.00  0.00           N  
ATOM    542  HE1 TRP    34     -31.282  -7.039  27.104  1.00  0.00           H  
ATOM    543  CE2 TRP    34     -29.208  -6.691  27.328  1.00  0.00           C  
ATOM    544  CZ2 TRP    34     -28.617  -7.519  28.277  1.00  0.00           C  
ATOM    545  HZ2 TRP    34     -29.324  -8.182  28.752  1.00  0.00           H  
ATOM    546  CH2 TRP    34     -27.231  -7.466  28.481  1.00  0.00           C  
ATOM    547  HH2 TRP    34     -26.716  -8.116  29.173  1.00  0.00           H  
ATOM    548  CZ3 TRP    34     -26.511  -6.411  27.849  1.00  0.00           C  
ATOM    549  HZ3 TRP    34     -25.443  -6.336  27.988  1.00  0.00           H  
ATOM    550  CE3 TRP    34     -27.127  -5.493  26.970  1.00  0.00           C  
ATOM    551  HE3 TRP    34     -26.518  -4.663  26.644  1.00  0.00           H  
ATOM    552  CD2 TRP    34     -28.499  -5.649  26.656  1.00  0.00           C  
ATOM    553  C   TRP    34     -28.716  -5.200  22.774  1.00  0.00           C  
ATOM    554  O   TRP    34     -29.339  -4.710  21.821  1.00  0.00           O  
ATOM    555  N   ASN    35     -28.557  -6.473  22.955  1.00  0.00           N  
ATOM    556  H   ASN    35     -28.139  -6.720  23.841  1.00  0.00           H  
ATOM    557  CA  ASN    35     -29.266  -7.507  22.126  1.00  0.00           C  
ATOM    558  HA  ASN    35     -29.523  -7.068  21.162  1.00  0.00           H  
ATOM    559  CB  ASN    35     -28.391  -8.732  21.872  1.00  0.00           C  
ATOM    560  HB2 ASN    35     -27.412  -8.434  21.496  1.00  0.00           H  
ATOM    561  HB3 ASN    35     -28.222  -9.296  22.790  1.00  0.00           H  
ATOM    562  CG  ASN    35     -29.082  -9.665  20.838  1.00  0.00           C  
ATOM    563  OD1 ASN    35     -29.948 -10.411  21.178  1.00  0.00           O  
ATOM    564  ND2 ASN    35     -28.888  -9.588  19.513  1.00  0.00           N  
ATOM    565 HD21 ASN    35     -29.414 -10.223  18.931  1.00  0.00           H  
ATOM    566 HD22 ASN    35     -28.120  -9.079  19.098  1.00  0.00           H  
ATOM    567  C   ASN    35     -30.589  -7.833  22.842  1.00  0.00           C  
ATOM    568  O   ASN    35     -30.602  -7.936  24.078  1.00  0.00           O  
ATOM    569  N   TRP    36     -31.724  -8.134  22.177  1.00  0.00           N  
ATOM    570  H   TRP    36     -31.655  -8.093  21.170  1.00  0.00           H  
ATOM    571  CA  TRP    36     -33.109  -8.285  22.738  1.00  0.00           C  
ATOM    572  HA  TRP    36     -32.979  -7.870  23.737  1.00  0.00           H  
ATOM    573  CB  TRP    36     -34.007  -7.317  21.965  1.00  0.00           C  
ATOM    574  HB2 TRP    36     -33.945  -7.559  20.905  1.00  0.00           H  
ATOM    575  HB3 TRP    36     -35.045  -7.487  22.252  1.00  0.00           H  
ATOM    576  CG  TRP    36     -33.676  -5.856  22.225  1.00  0.00           C  
ATOM    577  CD1 TRP    36     -32.897  -5.153  21.420  1.00  0.00           C  
ATOM    578  HD1 TRP    36     -32.558  -5.471  20.445  1.00  0.00           H  
ATOM    579  NE1 TRP    36     -32.665  -3.864  21.902  1.00  0.00           N  
ATOM    580  HE1 TRP    36     -31.901  -3.284  21.585  1.00  0.00           H  
ATOM    581  CE2 TRP    36     -33.258  -3.740  23.152  1.00  0.00           C  
ATOM    582  CZ2 TRP    36     -33.307  -2.676  24.040  1.00  0.00           C  
ATOM    583  HZ2 TRP    36     -32.806  -1.749  23.804  1.00  0.00           H  
ATOM    584  CH2 TRP    36     -34.009  -2.765  25.276  1.00  0.00           C  
ATOM    585  HH2 TRP    36     -34.131  -1.923  25.942  1.00  0.00           H  
ATOM    586  CZ3 TRP    36     -34.745  -3.954  25.482  1.00  0.00           C  
ATOM    587  HZ3 TRP    36     -35.351  -4.031  26.373  1.00  0.00           H  
ATOM    588  CE3 TRP    36     -34.664  -5.017  24.588  1.00  0.00           C  
ATOM    589  HE3 TRP    36     -35.179  -5.930  24.850  1.00  0.00           H  
ATOM    590  CD2 TRP    36     -33.881  -5.000  23.398  1.00  0.00           C  
ATOM    591  C   TRP    36     -33.714  -9.726  22.726  1.00  0.00           C  
ATOM    592  O   TRP    36     -34.775 -10.010  23.212  1.00  0.00           O  
ATOM    593  N   PHE    37     -32.997 -10.667  22.170  1.00  0.00           N  
ATOM    594  H   PHE    37     -32.122 -10.428  21.727  1.00  0.00           H  
ATOM    595  CA  PHE    37     -33.369 -12.095  22.027  1.00  0.00           C  
ATOM    596  HA  PHE    37     -34.439 -12.293  22.095  1.00  0.00           H  
ATOM    597  CB  PHE    37     -32.984 -12.493  20.574  1.00  0.00           C  
ATOM    598  HB2 PHE    37     -31.907 -12.416  20.426  1.00  0.00           H  
ATOM    599  HB3 PHE    37     -33.141 -13.568  20.489  1.00  0.00           H  
ATOM    600  CG  PHE    37     -33.648 -11.754  19.465  1.00  0.00           C  
ATOM    601  CD1 PHE    37     -34.903 -11.154  19.570  1.00  0.00           C  
ATOM    602  HD1 PHE    37     -35.460 -11.288  20.485  1.00  0.00           H  
ATOM    603  CE1 PHE    37     -35.397 -10.316  18.543  1.00  0.00           C  
ATOM    604  HE1 PHE    37     -36.312  -9.757  18.673  1.00  0.00           H  
ATOM    605  CZ  PHE    37     -34.752 -10.199  17.294  1.00  0.00           C  
ATOM    606  HZ  PHE    37     -35.096  -9.621  16.450  1.00  0.00           H  
ATOM    607  CE2 PHE    37     -33.426 -10.673  17.202  1.00  0.00           C  
ATOM    608  HE2 PHE    37     -32.851 -10.530  16.298  1.00  0.00           H  
ATOM    609  CD2 PHE    37     -32.881 -11.370  18.312  1.00  0.00           C  
ATOM    610  HD2 PHE    37     -31.832 -11.627  18.328  1.00  0.00           H  
ATOM    611  C   PHE    37     -32.679 -12.918  23.174  1.00  0.00           C  
ATOM    612  O   PHE    37     -33.118 -14.059  23.291  1.00  0.00           O  
TER   
END   
