# Supplementary material for: In silico approaches for predicting the half-life of natural and modified peptides in blood
Source: PLoS One. 2018 Jun 1;13(6):e0196829. doi: 10.1371/journal.pone.0196829 (PMC5983457; doi:10.1371/journal.pone.0196829)
Supplement: S3 File — (ZIP) [file pone.0196829.s009.zip › 3may2018_261_pdb_files/2514.pdb]

ATOM      1  N   ALA     1      14.264  18.935  20.332  1.00  0.00           N  
ATOM      2  H   ALA     1      15.149  19.012  19.851  1.00  0.00           H  
ATOM      3  CA  ALA     1      13.125  19.092  19.493  1.00  0.00           C  
ATOM      4  HA  ALA     1      13.216  18.387  18.666  1.00  0.00           H  
ATOM      5  CB  ALA     1      11.806  18.911  20.223  1.00  0.00           C  
ATOM      6  HB1 ALA     1      11.794  17.889  20.602  1.00  0.00           H  
ATOM      7  HB2 ALA     1      11.704  19.668  21.001  1.00  0.00           H  
ATOM      8  HB3 ALA     1      10.896  19.096  19.652  1.00  0.00           H  
ATOM      9  C   ALA     1      13.196  20.465  18.791  1.00  0.00           C  
ATOM     10  O   ALA     1      12.550  21.445  19.306  1.00  0.00           O  
ATOM     11  N   LYS     2      13.866  20.485  17.624  1.00  0.00           N  
ATOM     12  H   LYS     2      14.463  19.701  17.402  1.00  0.00           H  
ATOM     13  CA  LYS     2      13.754  21.530  16.578  1.00  0.00           C  
ATOM     14  HA  LYS     2      14.271  22.423  16.928  1.00  0.00           H  
ATOM     15  CB  LYS     2      14.363  21.008  15.272  1.00  0.00           C  
ATOM     16  HB2 LYS     2      14.158  19.950  15.108  1.00  0.00           H  
ATOM     17  HB3 LYS     2      13.862  21.563  14.478  1.00  0.00           H  
ATOM     18  CG  LYS     2      15.843  21.167  15.316  1.00  0.00           C  
ATOM     19  HG2 LYS     2      16.027  22.239  15.392  1.00  0.00           H  
ATOM     20  HG3 LYS     2      16.401  20.727  16.143  1.00  0.00           H  
ATOM     21  CD  LYS     2      16.502  20.625  14.018  1.00  0.00           C  
ATOM     22  HD2 LYS     2      17.557  20.439  14.221  1.00  0.00           H  
ATOM     23  HD3 LYS     2      16.115  19.625  13.822  1.00  0.00           H  
ATOM     24  CE  LYS     2      16.425  21.528  12.810  1.00  0.00           C  
ATOM     25  HE2 LYS     2      16.442  22.563  13.153  1.00  0.00           H  
ATOM     26  HE3 LYS     2      17.322  21.218  12.274  1.00  0.00           H  
ATOM     27  NZ  LYS     2      15.118  21.314  12.004  1.00  0.00           N  
ATOM     28  HZ1 LYS     2      14.653  20.653  12.610  1.00  0.00           H  
ATOM     29  HZ2 LYS     2      14.487  22.092  11.873  1.00  0.00           H  
ATOM     30  HZ3 LYS     2      15.274  20.911  11.091  1.00  0.00           H  
ATOM     31  C   LYS     2      12.282  21.983  16.427  1.00  0.00           C  
ATOM     32  O   LYS     2      11.541  21.247  15.845  1.00  0.00           O  
ATOM     33  N   PRO     3      11.869  23.152  16.941  1.00  0.00           N  
ATOM     34  CD  PRO     3      12.709  24.166  17.430  1.00  0.00           C  
ATOM     35  HD2 PRO     3      13.380  24.394  16.601  1.00  0.00           H  
ATOM     36  HD3 PRO     3      13.216  23.904  18.358  1.00  0.00           H  
ATOM     37  CG  PRO     3      11.772  25.372  17.668  1.00  0.00           C  
ATOM     38  HG2 PRO     3      11.735  25.964  16.753  1.00  0.00           H  
ATOM     39  HG3 PRO     3      12.213  25.988  18.452  1.00  0.00           H  
ATOM     40  CB  PRO     3      10.412  24.784  17.910  1.00  0.00           C  
ATOM     41  HB2 PRO     3       9.634  25.501  17.650  1.00  0.00           H  
ATOM     42  HB3 PRO     3      10.394  24.546  18.974  1.00  0.00           H  
ATOM     43  CA  PRO     3      10.441  23.556  16.967  1.00  0.00           C  
ATOM     44  HA  PRO     3       9.909  22.718  17.418  1.00  0.00           H  
ATOM     45  C   PRO     3       9.773  23.820  15.611  1.00  0.00           C  
ATOM     46  O   PRO     3       8.582  23.606  15.462  1.00  0.00           O  
ATOM     47  N   GLU     4      10.569  24.292  14.621  1.00  0.00           N  
ATOM     48  H   GLU     4      11.557  24.221  14.819  1.00  0.00           H  
ATOM     49  CA  GLU     4      10.163  24.464  13.234  1.00  0.00           C  
ATOM     50  HA  GLU     4       9.151  24.863  13.167  1.00  0.00           H  
ATOM     51  CB  GLU     4      11.079  25.406  12.372  1.00  0.00           C  
ATOM     52  HB2 GLU     4      11.111  25.054  11.340  1.00  0.00           H  
ATOM     53  HB3 GLU     4      10.638  26.402  12.393  1.00  0.00           H  
ATOM     54  CG  GLU     4      12.528  25.630  12.849  1.00  0.00           C  
ATOM     55  HG2 GLU     4      13.156  26.098  12.090  1.00  0.00           H  
ATOM     56  HG3 GLU     4      12.600  26.117  13.822  1.00  0.00           H  
ATOM     57  CD  GLU     4      13.204  24.325  13.149  1.00  0.00           C  
ATOM     58  OE1 GLU     4      13.526  23.499  12.301  1.00  0.00           O  
ATOM     59  OE2 GLU     4      13.289  23.995  14.311  1.00  0.00           O  
ATOM     60  C   GLU     4      10.066  23.153  12.423  1.00  0.00           C  
ATOM     61  O   GLU     4       9.025  22.954  11.799  1.00  0.00           O  
ATOM     62  N   ALA     5      11.021  22.207  12.531  1.00  0.00           N  
ATOM     63  H   ALA     5      11.887  22.551  12.922  1.00  0.00           H  
ATOM     64  CA  ALA     5      11.024  20.891  11.860  1.00  0.00           C  
ATOM     65  HA  ALA     5      10.010  20.542  11.666  1.00  0.00           H  
ATOM     66  CB  ALA     5      11.623  20.928  10.438  1.00  0.00           C  
ATOM     67  HB1 ALA     5      11.545  19.955   9.953  1.00  0.00           H  
ATOM     68  HB2 ALA     5      10.989  21.689   9.981  1.00  0.00           H  
ATOM     69  HB3 ALA     5      12.677  21.198  10.497  1.00  0.00           H  
ATOM     70  C   ALA     5      11.699  19.858  12.829  1.00  0.00           C  
ATOM     71  O   ALA     5      12.950  19.755  12.888  1.00  0.00           O  
ATOM     72  N   PRO     6      10.990  19.066  13.582  1.00  0.00           N  
ATOM     73  CD  PRO     6       9.599  19.206  13.911  1.00  0.00           C  
ATOM     74  HD2 PRO     6       8.929  18.741  13.188  1.00  0.00           H  
ATOM     75  HD3 PRO     6       9.400  20.273  14.009  1.00  0.00           H  
ATOM     76  CG  PRO     6       9.422  18.546  15.291  1.00  0.00           C  
ATOM     77  HG2 PRO     6       9.579  19.250  16.108  1.00  0.00           H  
ATOM     78  HG3 PRO     6       8.395  18.225  15.468  1.00  0.00           H  
ATOM     79  CB  PRO     6      10.421  17.458  15.206  1.00  0.00           C  
ATOM     80  HB2 PRO     6       9.946  16.659  14.636  1.00  0.00           H  
ATOM     81  HB3 PRO     6      10.625  17.179  16.240  1.00  0.00           H  
ATOM     82  CA  PRO     6      11.601  18.029  14.466  1.00  0.00           C  
ATOM     83  HA  PRO     6      12.298  18.413  15.210  1.00  0.00           H  
ATOM     84  C   PRO     6      12.273  16.868  13.770  1.00  0.00           C  
ATOM     85  O   PRO     6      11.920  16.529  12.657  1.00  0.00           O  
ATOM     86  N   GLY     7      13.285  16.287  14.451  1.00  0.00           N  
ATOM     87  H   GLY     7      13.549  16.683  15.342  1.00  0.00           H  
ATOM     88  CA  GLY     7      14.018  15.012  14.100  1.00  0.00           C  
ATOM     89  HA2 GLY     7      13.727  14.275  14.848  1.00  0.00           H  
ATOM     90  HA3 GLY     7      13.831  14.829  13.042  1.00  0.00           H  
ATOM     91  C   GLY     7      15.534  15.166  14.387  1.00  0.00           C  
ATOM     92  O   GLY     7      16.282  14.223  14.539  1.00  0.00           O  
ATOM     93  N   GLU     8      15.922  16.451  14.615  1.00  0.00           N  
ATOM     94  H   GLU     8      15.213  17.133  14.846  1.00  0.00           H  
ATOM     95  CA  GLU     8      17.189  16.940  15.053  1.00  0.00           C  
ATOM     96  HA  GLU     8      17.129  18.028  15.071  1.00  0.00           H  
ATOM     97  CB  GLU     8      17.541  16.481  16.502  1.00  0.00           C  
ATOM     98  HB2 GLU     8      18.053  15.519  16.530  1.00  0.00           H  
ATOM     99  HB3 GLU     8      18.295  17.130  16.946  1.00  0.00           H  
ATOM    100  CG  GLU     8      16.346  16.434  17.438  1.00  0.00           C  
ATOM    101  HG2 GLU     8      15.722  15.554  17.286  1.00  0.00           H  
ATOM    102  HG3 GLU     8      16.742  16.267  18.440  1.00  0.00           H  
ATOM    103  CD  GLU     8      15.573  17.766  17.400  1.00  0.00           C  
ATOM    104  OE1 GLU     8      15.995  18.692  18.172  1.00  0.00           O  
ATOM    105  OE2 GLU     8      14.620  17.901  16.597  1.00  0.00           O  
ATOM    106  C   GLU     8      18.367  16.762  14.156  1.00  0.00           C  
ATOM    107  O   GLU     8      19.060  17.718  13.885  1.00  0.00           O  
ATOM    108  N   ASP     9      18.439  15.623  13.550  1.00  0.00           N  
ATOM    109  H   ASP     9      17.672  14.982  13.693  1.00  0.00           H  
ATOM    110  CA  ASP     9      19.321  15.310  12.446  1.00  0.00           C  
ATOM    111  HA  ASP     9      20.139  16.030  12.486  1.00  0.00           H  
ATOM    112  CB  ASP     9      19.955  13.899  12.521  1.00  0.00           C  
ATOM    113  HB2 ASP     9      20.702  13.888  13.315  1.00  0.00           H  
ATOM    114  HB3 ASP     9      19.164  13.160  12.653  1.00  0.00           H  
ATOM    115  CG  ASP     9      20.782  13.532  11.227  1.00  0.00           C  
ATOM    116  OD1 ASP     9      21.696  14.289  10.891  1.00  0.00           O  
ATOM    117  OD2 ASP     9      20.368  12.648  10.439  1.00  0.00           O  
ATOM    118  C   ASP     9      18.624  15.431  11.083  1.00  0.00           C  
ATOM    119  O   ASP     9      17.429  15.209  10.900  1.00  0.00           O  
ATOM    120  N   ALA    10      19.358  15.860  10.035  1.00  0.00           N  
ATOM    121  H   ALA    10      20.365  15.823  10.096  1.00  0.00           H  
ATOM    122  CA  ALA    10      18.765  16.208   8.760  1.00  0.00           C  
ATOM    123  HA  ALA    10      17.953  16.929   8.856  1.00  0.00           H  
ATOM    124  CB  ALA    10      19.845  16.805   7.904  1.00  0.00           C  
ATOM    125  HB1 ALA    10      20.709  16.142   7.922  1.00  0.00           H  
ATOM    126  HB2 ALA    10      19.454  16.966   6.899  1.00  0.00           H  
ATOM    127  HB3 ALA    10      20.247  17.747   8.277  1.00  0.00           H  
ATOM    128  C   ALA    10      18.109  15.036   8.044  1.00  0.00           C  
ATOM    129  O   ALA    10      17.175  15.234   7.257  1.00  0.00           O  
ATOM    130  N   SER    11      18.604  13.860   8.313  1.00  0.00           N  
ATOM    131  H   SER    11      19.429  13.803   8.892  1.00  0.00           H  
ATOM    132  CA  SER    11      17.891  12.609   7.916  1.00  0.00           C  
ATOM    133  HA  SER    11      17.799  12.617   6.830  1.00  0.00           H  
ATOM    134  CB  SER    11      18.685  11.346   8.043  1.00  0.00           C  
ATOM    135  HB2 SER    11      18.412  10.856   8.978  1.00  0.00           H  
ATOM    136  HB3 SER    11      18.336  10.686   7.248  1.00  0.00           H  
ATOM    137  OG  SER    11      20.112  11.470   7.948  1.00  0.00           O  
ATOM    138  HG  SER    11      20.544  11.865   8.708  1.00  0.00           H  
ATOM    139  C   SER    11      16.488  12.318   8.476  1.00  0.00           C  
ATOM    140  O   SER    11      15.613  12.006   7.661  1.00  0.00           O  
ATOM    141  N   PRO    12      16.267  12.246   9.784  1.00  0.00           N  
ATOM    142  CD  PRO    12      17.195  12.184  10.856  1.00  0.00           C  
ATOM    143  HD2 PRO    12      17.971  12.947  10.795  1.00  0.00           H  
ATOM    144  HD3 PRO    12      17.734  11.236  10.874  1.00  0.00           H  
ATOM    145  CG  PRO    12      16.366  12.274  12.163  1.00  0.00           C  
ATOM    146  HG2 PRO    12      16.030  13.292  12.355  1.00  0.00           H  
ATOM    147  HG3 PRO    12      16.910  11.756  12.952  1.00  0.00           H  
ATOM    148  CB  PRO    12      15.218  11.376  11.740  1.00  0.00           C  
ATOM    149  HB2 PRO    12      14.304  11.437  12.331  1.00  0.00           H  
ATOM    150  HB3 PRO    12      15.596  10.355  11.795  1.00  0.00           H  
ATOM    151  CA  PRO    12      15.006  11.917  10.322  1.00  0.00           C  
ATOM    152  HA  PRO    12      14.614  11.082   9.741  1.00  0.00           H  
ATOM    153  C   PRO    12      14.099  13.144  10.256  1.00  0.00           C  
ATOM    154  O   PRO    12      12.869  12.932  10.446  1.00  0.00           O  
ATOM    155  N   GLU    13      14.652  14.348  10.157  1.00  0.00           N  
ATOM    156  H   GLU    13      15.648  14.481  10.254  1.00  0.00           H  
ATOM    157  CA  GLU    13      13.919  15.564   9.939  1.00  0.00           C  
ATOM    158  HA  GLU    13      13.355  15.551  10.872  1.00  0.00           H  
ATOM    159  CB  GLU    13      14.807  16.783   9.806  1.00  0.00           C  
ATOM    160  HB2 GLU    13      15.586  16.705  10.565  1.00  0.00           H  
ATOM    161  HB3 GLU    13      15.380  16.739   8.879  1.00  0.00           H  
ATOM    162  CG  GLU    13      14.173  18.155  10.055  1.00  0.00           C  
ATOM    163  HG2 GLU    13      13.103  18.162   9.847  1.00  0.00           H  
ATOM    164  HG3 GLU    13      14.235  18.460  11.099  1.00  0.00           H  
ATOM    165  CD  GLU    13      14.828  19.268   9.284  1.00  0.00           C  
ATOM    166  OE1 GLU    13      14.342  19.541   8.236  1.00  0.00           O  
ATOM    167  OE2 GLU    13      15.833  19.872   9.692  1.00  0.00           O  
ATOM    168  C   GLU    13      12.872  15.499   8.840  1.00  0.00           C  
ATOM    169  O   GLU    13      11.829  16.088   8.950  1.00  0.00           O  
ATOM    170  N   GLU    14      13.106  14.686   7.808  1.00  0.00           N  
ATOM    171  H   GLU    14      14.013  14.245   7.758  1.00  0.00           H  
ATOM    172  CA  GLU    14      12.131  14.379   6.713  1.00  0.00           C  
ATOM    173  HA  GLU    14      12.029  15.294   6.130  1.00  0.00           H  
ATOM    174  CB  GLU    14      12.755  13.410   5.714  1.00  0.00           C  
ATOM    175  HB2 GLU    14      13.839  13.495   5.643  1.00  0.00           H  
ATOM    176  HB3 GLU    14      12.547  12.398   6.064  1.00  0.00           H  
ATOM    177  CG  GLU    14      12.252  13.583   4.217  1.00  0.00           C  
ATOM    178  HG2 GLU    14      12.797  12.826   3.653  1.00  0.00           H  
ATOM    179  HG3 GLU    14      11.179  13.411   4.128  1.00  0.00           H  
ATOM    180  CD  GLU    14      12.672  14.927   3.578  1.00  0.00           C  
ATOM    181  OE1 GLU    14      11.733  15.760   3.461  1.00  0.00           O  
ATOM    182  OE2 GLU    14      13.877  15.206   3.355  1.00  0.00           O  
ATOM    183  C   GLU    14      10.758  13.917   7.173  1.00  0.00           C  
ATOM    184  O   GLU    14       9.783  14.329   6.598  1.00  0.00           O  
ATOM    185  N   LEU    15      10.695  13.144   8.299  1.00  0.00           N  
ATOM    186  H   LEU    15      11.543  12.762   8.692  1.00  0.00           H  
ATOM    187  CA  LEU    15       9.408  12.753   8.875  1.00  0.00           C  
ATOM    188  HA  LEU    15       8.946  12.002   8.234  1.00  0.00           H  
ATOM    189  CB  LEU    15       9.803  12.019  10.175  1.00  0.00           C  
ATOM    190  HB2 LEU    15      10.496  11.223   9.900  1.00  0.00           H  
ATOM    191  HB3 LEU    15      10.257  12.759  10.834  1.00  0.00           H  
ATOM    192  CG  LEU    15       8.602  11.281  10.916  1.00  0.00           C  
ATOM    193  HG  LEU    15       7.760  11.963  11.035  1.00  0.00           H  
ATOM    194  CD1 LEU    15       8.084   9.983  10.264  1.00  0.00           C  
ATOM    195 HD11 LEU    15       8.868   9.227  10.223  1.00  0.00           H  
ATOM    196 HD12 LEU    15       7.270   9.640  10.901  1.00  0.00           H  
ATOM    197 HD13 LEU    15       7.784  10.117   9.225  1.00  0.00           H  
ATOM    198  CD2 LEU    15       9.041  10.967  12.437  1.00  0.00           C  
ATOM    199 HD21 LEU    15       9.994  10.445  12.509  1.00  0.00           H  
ATOM    200 HD22 LEU    15       9.134  11.867  13.046  1.00  0.00           H  
ATOM    201 HD23 LEU    15       8.291  10.345  12.927  1.00  0.00           H  
ATOM    202  C   LEU    15       8.513  13.889   9.214  1.00  0.00           C  
ATOM    203  O   LEU    15       7.267  13.726   9.294  1.00  0.00           O  
ATOM    204  N   SER    16       9.030  15.095   9.483  1.00  0.00           N  
ATOM    205  H   SER    16      10.033  15.169   9.401  1.00  0.00           H  
ATOM    206  CA  SER    16       8.157  16.317   9.530  1.00  0.00           C  
ATOM    207  HA  SER    16       7.121  16.028   9.354  1.00  0.00           H  
ATOM    208  CB  SER    16       8.361  16.884  10.906  1.00  0.00           C  
ATOM    209  HB2 SER    16       7.515  17.540  11.111  1.00  0.00           H  
ATOM    210  HB3 SER    16       8.495  16.078  11.627  1.00  0.00           H  
ATOM    211  OG  SER    16       9.562  17.640  10.953  1.00  0.00           O  
ATOM    212  HG  SER    16      10.321  17.111  11.211  1.00  0.00           H  
ATOM    213  C   SER    16       8.495  17.454   8.492  1.00  0.00           C  
ATOM    214  O   SER    16       7.637  18.364   8.213  1.00  0.00           O  
ATOM    215  N   ARG    17       9.582  17.276   7.674  1.00  0.00           N  
ATOM    216  H   ARG    17      10.194  16.493   7.853  1.00  0.00           H  
ATOM    217  CA  ARG    17      10.134  18.291   6.793  1.00  0.00           C  
ATOM    218  HA  ARG    17      10.428  19.067   7.499  1.00  0.00           H  
ATOM    219  CB  ARG    17      11.482  17.816   6.117  1.00  0.00           C  
ATOM    220  HB2 ARG    17      12.155  17.459   6.896  1.00  0.00           H  
ATOM    221  HB3 ARG    17      11.106  17.074   5.412  1.00  0.00           H  
ATOM    222  CG  ARG    17      12.219  18.902   5.263  1.00  0.00           C  
ATOM    223  HG2 ARG    17      11.610  19.214   4.415  1.00  0.00           H  
ATOM    224  HG3 ARG    17      12.229  19.816   5.857  1.00  0.00           H  
ATOM    225  CD  ARG    17      13.579  18.494   4.711  1.00  0.00           C  
ATOM    226  HD2 ARG    17      13.460  17.457   4.399  1.00  0.00           H  
ATOM    227  HD3 ARG    17      13.909  19.040   3.826  1.00  0.00           H  
ATOM    228  NE  ARG    17      14.641  18.557   5.720  1.00  0.00           N  
ATOM    229  HE  ARG    17      14.541  19.236   6.461  1.00  0.00           H  
ATOM    230  CZ  ARG    17      15.579  17.719   5.852  1.00  0.00           C  
ATOM    231  NH1 ARG    17      15.671  16.647   4.998  1.00  0.00           N  
ATOM    232 HH11 ARG    17      14.874  16.443   4.411  1.00  0.00           H  
ATOM    233 HH12 ARG    17      16.349  15.910   5.131  1.00  0.00           H  
ATOM    234  NH2 ARG    17      16.340  17.869   6.924  1.00  0.00           N  
ATOM    235 HH21 ARG    17      16.213  18.628   7.578  1.00  0.00           H  
ATOM    236 HH22 ARG    17      16.876  17.065   7.219  1.00  0.00           H  
ATOM    237  C   ARG    17       9.158  18.781   5.724  1.00  0.00           C  
ATOM    238  O   ARG    17       8.924  19.990   5.500  1.00  0.00           O  
ATOM    239  N   TYR    18       8.562  17.817   5.045  1.00  0.00           N  
ATOM    240  H   TYR    18       8.917  16.888   5.222  1.00  0.00           H  
ATOM    241  CA  TYR    18       7.497  18.030   4.050  1.00  0.00           C  
ATOM    242  HA  TYR    18       7.943  18.660   3.280  1.00  0.00           H  
ATOM    243  CB  TYR    18       7.216  16.646   3.519  1.00  0.00           C  
ATOM    244  HB2 TYR    18       8.102  16.295   2.991  1.00  0.00           H  
ATOM    245  HB3 TYR    18       7.000  15.911   4.294  1.00  0.00           H  
ATOM    246  CG  TYR    18       6.165  16.603   2.410  1.00  0.00           C  
ATOM    247  CD1 TYR    18       6.277  17.299   1.204  1.00  0.00           C  
ATOM    248  HD1 TYR    18       7.172  17.889   1.074  1.00  0.00           H  
ATOM    249  CE1 TYR    18       5.231  17.311   0.222  1.00  0.00           C  
ATOM    250  HE1 TYR    18       5.285  17.945  -0.651  1.00  0.00           H  
ATOM    251  CZ  TYR    18       4.065  16.534   0.427  1.00  0.00           C  
ATOM    252  OH  TYR    18       3.088  16.483  -0.532  1.00  0.00           O  
ATOM    253  HH  TYR    18       3.313  16.875  -1.379  1.00  0.00           H  
ATOM    254  CE2 TYR    18       3.946  15.830   1.682  1.00  0.00           C  
ATOM    255  HE2 TYR    18       3.059  15.239   1.859  1.00  0.00           H  
ATOM    256  CD2 TYR    18       5.048  15.818   2.615  1.00  0.00           C  
ATOM    257  HD2 TYR    18       4.975  15.210   3.505  1.00  0.00           H  
ATOM    258  C   TYR    18       6.183  18.762   4.567  1.00  0.00           C  
ATOM    259  O   TYR    18       5.652  19.685   3.920  1.00  0.00           O  
ATOM    260  N   TYR    19       5.747  18.463   5.823  1.00  0.00           N  
ATOM    261  H   TYR    19       6.347  17.938   6.443  1.00  0.00           H  
ATOM    262  CA  TYR    19       4.629  19.234   6.472  1.00  0.00           C  
ATOM    263  HA  TYR    19       3.810  19.451   5.787  1.00  0.00           H  
ATOM    264  CB  TYR    19       4.033  18.459   7.695  1.00  0.00           C  
ATOM    265  HB2 TYR    19       3.481  17.636   7.241  1.00  0.00           H  
ATOM    266  HB3 TYR    19       4.800  17.968   8.292  1.00  0.00           H  
ATOM    267  CG  TYR    19       3.002  19.352   8.523  1.00  0.00           C  
ATOM    268  CD1 TYR    19       1.860  19.753   7.816  1.00  0.00           C  
ATOM    269  HD1 TYR    19       1.677  19.201   6.906  1.00  0.00           H  
ATOM    270  CE1 TYR    19       0.897  20.552   8.431  1.00  0.00           C  
ATOM    271  HE1 TYR    19       0.009  20.861   7.901  1.00  0.00           H  
ATOM    272  CZ  TYR    19       1.145  20.944   9.731  1.00  0.00           C  
ATOM    273  OH  TYR    19       0.145  21.626  10.360  1.00  0.00           O  
ATOM    274  HH  TYR    19      -0.481  22.052   9.769  1.00  0.00           H  
ATOM    275  CE2 TYR    19       2.261  20.607  10.469  1.00  0.00           C  
ATOM    276  HE2 TYR    19       2.362  20.982  11.476  1.00  0.00           H  
ATOM    277  CD2 TYR    19       3.208  19.822   9.833  1.00  0.00           C  
ATOM    278  HD2 TYR    19       4.169  19.542  10.239  1.00  0.00           H  
ATOM    279  C   TYR    19       5.084  20.625   6.845  1.00  0.00           C  
ATOM    280  O   TYR    19       4.378  21.633   6.682  1.00  0.00           O  
ATOM    281  N   ALA    20       6.315  20.727   7.408  1.00  0.00           N  
ATOM    282  H   ALA    20       6.748  19.859   7.690  1.00  0.00           H  
ATOM    283  CA  ALA    20       6.864  21.940   7.998  1.00  0.00           C  
ATOM    284  HA  ALA    20       6.056  22.269   8.652  1.00  0.00           H  
ATOM    285  CB  ALA    20       8.181  21.504   8.705  1.00  0.00           C  
ATOM    286  HB1 ALA    20       8.852  22.330   8.936  1.00  0.00           H  
ATOM    287  HB2 ALA    20       7.878  21.097   9.670  1.00  0.00           H  
ATOM    288  HB3 ALA    20       8.805  20.846   8.101  1.00  0.00           H  
ATOM    289  C   ALA    20       7.206  23.050   7.012  1.00  0.00           C  
ATOM    290  O   ALA    20       7.036  24.237   7.246  1.00  0.00           O  
ATOM    291  N   SER    21       7.660  22.571   5.837  1.00  0.00           N  
ATOM    292  H   SER    21       7.856  21.582   5.778  1.00  0.00           H  
ATOM    293  CA  SER    21       7.874  23.314   4.602  1.00  0.00           C  
ATOM    294  HA  SER    21       8.570  24.147   4.702  1.00  0.00           H  
ATOM    295  CB  SER    21       8.363  22.401   3.499  1.00  0.00           C  
ATOM    296  HB2 SER    21       7.639  21.615   3.282  1.00  0.00           H  
ATOM    297  HB3 SER    21       8.452  22.970   2.574  1.00  0.00           H  
ATOM    298  OG  SER    21       9.628  21.883   3.816  1.00  0.00           O  
ATOM    299  HG  SER    21       9.504  21.143   4.414  1.00  0.00           H  
ATOM    300  C   SER    21       6.575  23.869   4.106  1.00  0.00           C  
ATOM    301  O   SER    21       6.451  25.008   3.667  1.00  0.00           O  
ATOM    302  N   LEU    22       5.515  23.035   4.131  1.00  0.00           N  
ATOM    303  H   LEU    22       5.558  22.123   4.563  1.00  0.00           H  
ATOM    304  CA  LEU    22       4.178  23.567   3.760  1.00  0.00           C  
ATOM    305  HA  LEU    22       4.324  24.059   2.799  1.00  0.00           H  
ATOM    306  CB  LEU    22       3.252  22.329   3.585  1.00  0.00           C  
ATOM    307  HB2 LEU    22       3.721  21.463   4.052  1.00  0.00           H  
ATOM    308  HB3 LEU    22       2.358  22.474   4.192  1.00  0.00           H  
ATOM    309  CG  LEU    22       2.834  21.910   2.191  1.00  0.00           C  
ATOM    310  HG  LEU    22       2.307  22.656   1.596  1.00  0.00           H  
ATOM    311  CD1 LEU    22       4.158  21.684   1.377  1.00  0.00           C  
ATOM    312 HD11 LEU    22       4.641  22.620   1.098  1.00  0.00           H  
ATOM    313 HD12 LEU    22       4.798  20.973   1.900  1.00  0.00           H  
ATOM    314 HD13 LEU    22       3.956  21.253   0.396  1.00  0.00           H  
ATOM    315  CD2 LEU    22       2.033  20.614   2.301  1.00  0.00           C  
ATOM    316 HD21 LEU    22       1.149  20.835   2.900  1.00  0.00           H  
ATOM    317 HD22 LEU    22       1.706  20.334   1.300  1.00  0.00           H  
ATOM    318 HD23 LEU    22       2.588  19.817   2.795  1.00  0.00           H  
ATOM    319  C   LEU    22       3.652  24.739   4.597  1.00  0.00           C  
ATOM    320  O   LEU    22       3.189  25.735   4.068  1.00  0.00           O  
ATOM    321  N   ARG    23       3.596  24.506   5.934  1.00  0.00           N  
ATOM    322  H   ARG    23       3.952  23.614   6.246  1.00  0.00           H  
ATOM    323  CA  ARG    23       2.916  25.408   6.884  1.00  0.00           C  
ATOM    324  HA  ARG    23       1.995  25.653   6.356  1.00  0.00           H  
ATOM    325  CB  ARG    23       2.492  24.684   8.133  1.00  0.00           C  
ATOM    326  HB2 ARG    23       1.808  25.287   8.731  1.00  0.00           H  
ATOM    327  HB3 ARG    23       2.029  23.736   7.860  1.00  0.00           H  
ATOM    328  CG  ARG    23       3.629  24.456   9.127  1.00  0.00           C  
ATOM    329  HG2 ARG    23       3.236  23.808   9.911  1.00  0.00           H  
ATOM    330  HG3 ARG    23       4.463  23.963   8.627  1.00  0.00           H  
ATOM    331  CD  ARG    23       4.243  25.675   9.841  1.00  0.00           C  
ATOM    332  HD2 ARG    23       4.981  26.056   9.135  1.00  0.00           H  
ATOM    333  HD3 ARG    23       3.474  26.404  10.099  1.00  0.00           H  
ATOM    334  NE  ARG    23       5.091  25.381  11.057  1.00  0.00           N  
ATOM    335  HE  ARG    23       4.640  25.423  11.960  1.00  0.00           H  
ATOM    336  CZ  ARG    23       6.272  24.739  11.141  1.00  0.00           C  
ATOM    337  NH1 ARG    23       7.049  24.393  10.138  1.00  0.00           N  
ATOM    338 HH11 ARG    23       6.770  24.753   9.236  1.00  0.00           H  
ATOM    339 HH12 ARG    23       7.934  23.950  10.337  1.00  0.00           H  
ATOM    340  NH2 ARG    23       6.772  24.375  12.266  1.00  0.00           N  
ATOM    341 HH21 ARG    23       6.408  24.712  13.145  1.00  0.00           H  
ATOM    342 HH22 ARG    23       7.431  23.611  12.211  1.00  0.00           H  
ATOM    343  C   ARG    23       3.656  26.729   7.045  1.00  0.00           C  
ATOM    344  O   ARG    23       3.155  27.728   7.586  1.00  0.00           O  
ATOM    345  N   HIE    24       4.881  26.827   6.573  1.00  0.00           N  
ATOM    346  H   HIE    24       5.296  26.014   6.140  1.00  0.00           H  
ATOM    347  CA  HIE    24       5.764  27.953   6.526  1.00  0.00           C  
ATOM    348  HA  HIE    24       5.262  28.718   7.117  1.00  0.00           H  
ATOM    349  CB  HIE    24       7.124  27.679   7.144  1.00  0.00           C  
ATOM    350  HB2 HIE    24       7.023  27.140   8.086  1.00  0.00           H  
ATOM    351  HB3 HIE    24       7.663  26.950   6.539  1.00  0.00           H  
ATOM    352  CG  HIE    24       7.982  28.910   7.385  1.00  0.00           C  
ATOM    353  ND1 HIE    24       7.504  30.019   8.131  1.00  0.00           N  
ATOM    354  CE1 HIE    24       8.197  31.059   7.658  1.00  0.00           C  
ATOM    355  HE1 HIE    24       8.121  32.098   7.944  1.00  0.00           H  
ATOM    356  NE2 HIE    24       9.204  30.625   6.885  1.00  0.00           N  
ATOM    357  HE2 HIE    24       9.775  31.248   6.332  1.00  0.00           H  
ATOM    358  CD2 HIE    24       9.051  29.269   6.639  1.00  0.00           C  
ATOM    359  HD2 HIE    24       9.534  28.720   5.844  1.00  0.00           H  
ATOM    360  C   HIE    24       5.800  28.600   5.166  1.00  0.00           C  
ATOM    361  O   HIE    24       5.313  29.650   4.868  1.00  0.00           O  
ATOM    362  N   TYR    25       6.442  27.884   4.181  1.00  0.00           N  
ATOM    363  H   TYR    25       6.693  26.919   4.343  1.00  0.00           H  
ATOM    364  CA  TYR    25       6.779  28.418   2.850  1.00  0.00           C  
ATOM    365  HA  TYR    25       7.169  29.427   2.979  1.00  0.00           H  
ATOM    366  CB  TYR    25       7.915  27.523   2.125  1.00  0.00           C  
ATOM    367  HB2 TYR    25       8.783  27.555   2.784  1.00  0.00           H  
ATOM    368  HB3 TYR    25       7.491  26.519   2.156  1.00  0.00           H  
ATOM    369  CG  TYR    25       8.103  28.017   0.631  1.00  0.00           C  
ATOM    370  CD1 TYR    25       8.572  29.271   0.313  1.00  0.00           C  
ATOM    371  HD1 TYR    25       8.899  29.977   1.062  1.00  0.00           H  
ATOM    372  CE1 TYR    25       8.504  29.799  -1.021  1.00  0.00           C  
ATOM    373  HE1 TYR    25       8.746  30.838  -1.187  1.00  0.00           H  
ATOM    374  CZ  TYR    25       7.980  29.000  -2.013  1.00  0.00           C  
ATOM    375  OH  TYR    25       7.580  29.529  -3.239  1.00  0.00           O  
ATOM    376  HH  TYR    25       7.490  30.484  -3.190  1.00  0.00           H  
ATOM    377  CE2 TYR    25       7.677  27.664  -1.754  1.00  0.00           C  
ATOM    378  HE2 TYR    25       7.323  26.986  -2.516  1.00  0.00           H  
ATOM    379  CD2 TYR    25       7.669  27.208  -0.441  1.00  0.00           C  
ATOM    380  HD2 TYR    25       7.202  26.258  -0.224  1.00  0.00           H  
ATOM    381  C   TYR    25       5.571  28.503   1.991  1.00  0.00           C  
ATOM    382  O   TYR    25       5.260  29.602   1.563  1.00  0.00           O  
ATOM    383  N   LEU    26       4.927  27.388   1.706  1.00  0.00           N  
ATOM    384  H   LEU    26       5.230  26.508   2.098  1.00  0.00           H  
ATOM    385  CA  LEU    26       3.792  27.326   0.794  1.00  0.00           C  
ATOM    386  HA  LEU    26       4.138  27.886  -0.075  1.00  0.00           H  
ATOM    387  CB  LEU    26       3.375  25.888   0.458  1.00  0.00           C  
ATOM    388  HB2 LEU    26       4.352  25.488   0.186  1.00  0.00           H  
ATOM    389  HB3 LEU    26       2.872  25.453   1.321  1.00  0.00           H  
ATOM    390  CG  LEU    26       2.445  25.888  -0.754  1.00  0.00           C  
ATOM    391  HG  LEU    26       1.563  26.493  -0.542  1.00  0.00           H  
ATOM    392  CD1 LEU    26       3.017  26.519  -2.054  1.00  0.00           C  
ATOM    393 HD11 LEU    26       3.243  27.582  -1.971  1.00  0.00           H  
ATOM    394 HD12 LEU    26       4.005  26.095  -2.234  1.00  0.00           H  
ATOM    395 HD13 LEU    26       2.379  26.312  -2.913  1.00  0.00           H  
ATOM    396  CD2 LEU    26       1.970  24.364  -1.002  1.00  0.00           C  
ATOM    397 HD21 LEU    26       1.680  23.972  -0.027  1.00  0.00           H  
ATOM    398 HD22 LEU    26       1.217  24.498  -1.779  1.00  0.00           H  
ATOM    399 HD23 LEU    26       2.784  23.714  -1.321  1.00  0.00           H  
ATOM    400  C   LEU    26       2.614  28.285   1.195  1.00  0.00           C  
ATOM    401  O   LEU    26       1.964  28.947   0.415  1.00  0.00           O  
ATOM    402  N   ASN    27       2.355  28.317   2.539  1.00  0.00           N  
ATOM    403  H   ASN    27       2.969  27.668   3.010  1.00  0.00           H  
ATOM    404  CA  ASN    27       1.247  29.013   3.223  1.00  0.00           C  
ATOM    405  HA  ASN    27       0.308  28.682   2.779  1.00  0.00           H  
ATOM    406  CB  ASN    27       1.310  28.606   4.741  1.00  0.00           C  
ATOM    407  HB2 ASN    27       1.640  27.568   4.753  1.00  0.00           H  
ATOM    408  HB3 ASN    27       2.147  29.041   5.286  1.00  0.00           H  
ATOM    409  CG  ASN    27       0.008  28.857   5.513  1.00  0.00           C  
ATOM    410  OD1 ASN    27      -0.172  29.861   6.198  1.00  0.00           O  
ATOM    411  ND2 ASN    27      -0.889  27.885   5.387  1.00  0.00           N  
ATOM    412 HD21 ASN    27      -1.745  27.940   5.920  1.00  0.00           H  
ATOM    413 HD22 ASN    27      -0.660  27.050   4.867  1.00  0.00           H  
ATOM    414  C   ASN    27       1.265  30.561   3.036  1.00  0.00           C  
ATOM    415  O   ASN    27       0.193  31.195   3.035  1.00  0.00           O  
ATOM    416  N   LEU    28       2.488  31.055   2.774  1.00  0.00           N  
ATOM    417  H   LEU    28       3.151  30.311   2.611  1.00  0.00           H  
ATOM    418  CA  LEU    28       2.812  32.444   2.152  1.00  0.00           C  
ATOM    419  HA  LEU    28       3.235  32.166   1.187  1.00  0.00           H  
ATOM    420  CB  LEU    28       1.656  33.447   1.845  1.00  0.00           C  
ATOM    421  HB2 LEU    28       0.940  32.960   1.184  1.00  0.00           H  
ATOM    422  HB3 LEU    28       1.068  33.615   2.747  1.00  0.00           H  
ATOM    423  CG  LEU    28       2.119  34.823   1.324  1.00  0.00           C  
ATOM    424  HG  LEU    28       2.750  35.365   2.029  1.00  0.00           H  
ATOM    425  CD1 LEU    28       2.923  34.815   0.083  1.00  0.00           C  
ATOM    426 HD11 LEU    28       3.896  34.374   0.301  1.00  0.00           H  
ATOM    427 HD12 LEU    28       2.455  34.247  -0.721  1.00  0.00           H  
ATOM    428 HD13 LEU    28       3.010  35.845  -0.263  1.00  0.00           H  
ATOM    429  CD2 LEU    28       0.769  35.606   1.002  1.00  0.00           C  
ATOM    430 HD21 LEU    28       0.242  35.975   1.882  1.00  0.00           H  
ATOM    431 HD22 LEU    28       1.023  36.431   0.337  1.00  0.00           H  
ATOM    432 HD23 LEU    28       0.140  35.084   0.280  1.00  0.00           H  
ATOM    433  C   LEU    28       4.010  33.018   2.861  1.00  0.00           C  
ATOM    434  O   LEU    28       3.844  33.605   3.926  1.00  0.00           O  
ATOM    435  N   VAL    29       5.277  32.746   2.438  1.00  0.00           N  
ATOM    436  H   VAL    29       5.366  32.040   1.721  1.00  0.00           H  
ATOM    437  CA  VAL    29       6.517  32.920   3.282  1.00  0.00           C  
ATOM    438  HA  VAL    29       6.378  32.326   4.185  1.00  0.00           H  
ATOM    439  CB  VAL    29       7.717  32.479   2.462  1.00  0.00           C  
ATOM    440  HB  VAL    29       7.617  31.409   2.285  1.00  0.00           H  
ATOM    441  CG1 VAL    29       7.959  33.133   1.175  1.00  0.00           C  
ATOM    442 HG11 VAL    29       8.142  34.202   1.283  1.00  0.00           H  
ATOM    443 HG12 VAL    29       8.817  32.612   0.752  1.00  0.00           H  
ATOM    444 HG13 VAL    29       7.102  33.177   0.502  1.00  0.00           H  
ATOM    445  CG2 VAL    29       8.945  32.463   3.490  1.00  0.00           C  
ATOM    446 HG21 VAL    29       9.781  32.077   2.906  1.00  0.00           H  
ATOM    447 HG22 VAL    29       9.261  33.423   3.898  1.00  0.00           H  
ATOM    448 HG23 VAL    29       8.781  31.861   4.384  1.00  0.00           H  
ATOM    449  C   VAL    29       6.719  34.324   3.812  1.00  0.00           C  
ATOM    450  O   VAL    29       7.296  34.578   4.872  1.00  0.00           O  
ATOM    451  N   THR    30       6.313  35.321   2.968  1.00  0.00           N  
ATOM    452  H   THR    30       5.996  35.106   2.034  1.00  0.00           H  
ATOM    453  CA  THR    30       6.284  36.817   3.271  1.00  0.00           C  
ATOM    454  HA  THR    30       7.282  37.245   3.361  1.00  0.00           H  
ATOM    455  CB  THR    30       5.632  37.614   2.118  1.00  0.00           C  
ATOM    456  HB  THR    30       5.448  38.648   2.411  1.00  0.00           H  
ATOM    457  CG2 THR    30       6.620  37.755   0.943  1.00  0.00           C  
ATOM    458 HG21 THR    30       7.031  36.809   0.592  1.00  0.00           H  
ATOM    459 HG22 THR    30       6.244  38.316   0.087  1.00  0.00           H  
ATOM    460 HG23 THR    30       7.506  38.286   1.293  1.00  0.00           H  
ATOM    461  OG1 THR    30       4.434  37.073   1.552  1.00  0.00           O  
ATOM    462  HG1 THR    30       4.155  37.607   0.804  1.00  0.00           H  
ATOM    463  C   THR    30       5.533  37.166   4.554  1.00  0.00           C  
ATOM    464  O   THR    30       6.054  37.977   5.345  1.00  0.00           O  
ATOM    465  N   ARG    31       4.444  36.461   4.838  1.00  0.00           N  
ATOM    466  H   ARG    31       4.100  35.813   4.144  1.00  0.00           H  
ATOM    467  CA  ARG    31       3.497  36.697   5.937  1.00  0.00           C  
ATOM    468  HA  ARG    31       3.636  37.673   6.400  1.00  0.00           H  
ATOM    469  CB  ARG    31       2.107  36.566   5.330  1.00  0.00           C  
ATOM    470  HB2 ARG    31       1.984  37.152   4.420  1.00  0.00           H  
ATOM    471  HB3 ARG    31       1.990  35.498   5.146  1.00  0.00           H  
ATOM    472  CG  ARG    31       0.938  37.066   6.252  1.00  0.00           C  
ATOM    473  HG2 ARG    31       1.229  37.972   6.783  1.00  0.00           H  
ATOM    474  HG3 ARG    31       0.111  37.456   5.659  1.00  0.00           H  
ATOM    475  CD  ARG    31       0.292  36.036   7.185  1.00  0.00           C  
ATOM    476  HD2 ARG    31       0.821  36.138   8.133  1.00  0.00           H  
ATOM    477  HD3 ARG    31      -0.736  36.315   7.416  1.00  0.00           H  
ATOM    478  NE  ARG    31       0.370  34.593   6.815  1.00  0.00           N  
ATOM    479  HE  ARG    31       0.862  33.990   7.458  1.00  0.00           H  
ATOM    480  CZ  ARG    31      -0.306  33.976   5.903  1.00  0.00           C  
ATOM    481  NH1 ARG    31      -1.030  34.683   5.091  1.00  0.00           N  
ATOM    482 HH11 ARG    31      -1.084  35.691   5.118  1.00  0.00           H  
ATOM    483 HH12 ARG    31      -1.377  34.158   4.301  1.00  0.00           H  
ATOM    484  NH2 ARG    31      -0.311  32.678   5.849  1.00  0.00           N  
ATOM    485 HH21 ARG    31       0.200  32.048   6.451  1.00  0.00           H  
ATOM    486 HH22 ARG    31      -0.951  32.149   5.275  1.00  0.00           H  
ATOM    487  C   ARG    31       3.690  35.686   7.126  1.00  0.00           C  
ATOM    488  O   ARG    31       3.343  35.931   8.254  1.00  0.00           O  
ATOM    489  N   GLN    32       4.189  34.504   6.883  1.00  0.00           N  
ATOM    490  H   GLN    32       4.329  34.245   5.917  1.00  0.00           H  
ATOM    491  CA  GLN    32       4.402  33.425   7.889  1.00  0.00           C  
ATOM    492  HA  GLN    32       3.557  33.389   8.577  1.00  0.00           H  
ATOM    493  CB  GLN    32       4.424  32.055   7.227  1.00  0.00           C  
ATOM    494  HB2 GLN    32       5.133  32.076   6.399  1.00  0.00           H  
ATOM    495  HB3 GLN    32       4.825  31.439   8.032  1.00  0.00           H  
ATOM    496  CG  GLN    32       3.104  31.452   6.644  1.00  0.00           C  
ATOM    497  HG2 GLN    32       2.624  32.068   5.884  1.00  0.00           H  
ATOM    498  HG3 GLN    32       3.300  30.494   6.163  1.00  0.00           H  
ATOM    499  CD  GLN    32       2.024  31.308   7.745  1.00  0.00           C  
ATOM    500  OE1 GLN    32       1.307  32.235   8.111  1.00  0.00           O  
ATOM    501  NE2 GLN    32       2.015  30.066   8.337  1.00  0.00           N  
ATOM    502 HE21 GLN    32       1.295  29.980   9.040  1.00  0.00           H  
ATOM    503 HE22 GLN    32       2.604  29.266   8.156  1.00  0.00           H  
ATOM    504  C   GLN    32       5.650  33.601   8.750  1.00  0.00           C  
ATOM    505  O   GLN    32       6.679  34.030   8.231  1.00  0.00           O  
ATOM    506  N   ARG    33       5.523  33.369  10.029  1.00  0.00           N  
ATOM    507  H   ARG    33       4.697  32.975  10.455  1.00  0.00           H  
ATOM    508  CA  ARG    33       6.562  33.746  10.969  1.00  0.00           C  
ATOM    509  HA  ARG    33       7.416  34.253  10.519  1.00  0.00           H  
ATOM    510  CB  ARG    33       5.911  34.674  12.058  1.00  0.00           C  
ATOM    511  HB2 ARG    33       4.988  34.270  12.475  1.00  0.00           H  
ATOM    512  HB3 ARG    33       6.666  34.777  12.836  1.00  0.00           H  
ATOM    513  CG  ARG    33       5.586  36.152  11.651  1.00  0.00           C  
ATOM    514  HG2 ARG    33       4.711  36.176  11.001  1.00  0.00           H  
ATOM    515  HG3 ARG    33       5.163  36.571  12.563  1.00  0.00           H  
ATOM    516  CD  ARG    33       6.720  37.078  11.092  1.00  0.00           C  
ATOM    517  HD2 ARG    33       6.399  38.118  11.033  1.00  0.00           H  
ATOM    518  HD3 ARG    33       7.596  37.050  11.740  1.00  0.00           H  
ATOM    519  NE  ARG    33       7.112  36.520   9.713  1.00  0.00           N  
ATOM    520  HE  ARG    33       7.094  35.517   9.600  1.00  0.00           H  
ATOM    521  CZ  ARG    33       7.197  37.274   8.612  1.00  0.00           C  
ATOM    522  NH1 ARG    33       7.363  38.606   8.678  1.00  0.00           N  
ATOM    523 HH11 ARG    33       7.414  39.019   9.599  1.00  0.00           H  
ATOM    524 HH12 ARG    33       7.361  39.163   7.835  1.00  0.00           H  
ATOM    525  NH2 ARG    33       7.163  36.643   7.444  1.00  0.00           N  
ATOM    526 HH21 ARG    33       6.955  35.655   7.412  1.00  0.00           H  
ATOM    527 HH22 ARG    33       7.061  37.221   6.623  1.00  0.00           H  
ATOM    528  C   ARG    33       7.135  32.422  11.619  1.00  0.00           C  
ATOM    529  O   ARG    33       8.004  32.376  12.514  1.00  0.00           O  
ATOM    530  N   TYR    34       6.589  31.290  11.228  1.00  0.00           N  
ATOM    531  H   TYR    34       5.913  31.282  10.477  1.00  0.00           H  
ATOM    532  CA  TYR    34       6.759  29.955  11.946  1.00  0.00           C  
ATOM    533  HA  TYR    34       7.722  29.945  12.457  1.00  0.00           H  
ATOM    534  CB  TYR    34       5.673  29.676  13.027  1.00  0.00           C  
ATOM    535  HB2 TYR    34       5.945  30.384  13.810  1.00  0.00           H  
ATOM    536  HB3 TYR    34       4.656  29.865  12.686  1.00  0.00           H  
ATOM    537  CG  TYR    34       5.819  28.368  13.744  1.00  0.00           C  
ATOM    538  CD1 TYR    34       7.041  27.963  14.469  1.00  0.00           C  
ATOM    539  HD1 TYR    34       7.906  28.581  14.659  1.00  0.00           H  
ATOM    540  CE1 TYR    34       7.036  26.648  15.057  1.00  0.00           C  
ATOM    541  HE1 TYR    34       7.868  26.286  15.643  1.00  0.00           H  
ATOM    542  CZ  TYR    34       5.852  25.865  15.004  1.00  0.00           C  
ATOM    543  OH  TYR    34       5.866  24.616  15.492  1.00  0.00           O  
ATOM    544  HH  TYR    34       6.734  24.394  15.837  1.00  0.00           H  
ATOM    545  CE2 TYR    34       4.702  26.270  14.287  1.00  0.00           C  
ATOM    546  HE2 TYR    34       3.771  25.723  14.246  1.00  0.00           H  
ATOM    547  CD2 TYR    34       4.653  27.557  13.750  1.00  0.00           C  
ATOM    548  HD2 TYR    34       3.726  27.911  13.325  1.00  0.00           H  
ATOM    549  C   TYR    34       6.792  28.805  10.941  1.00  0.00           C  
ATOM    550  O   TYR    34       5.781  28.459  10.308  1.00  0.00           O  
ATOM    551  N   NHE    35       7.933  28.127  10.839  1.00  0.00           N  
ATOM    552  HN1 NHE    35       8.655  28.222  11.538  1.00  0.00           H  
ATOM    553  HN2 NHE    35       8.056  27.440  10.109  1.00  0.00           H  
TER   
END   
