# Supplementary material for: In silico approaches for predicting the half-life of natural and modified peptides in blood
Source: PLoS One. 2018 Jun 1;13(6):e0196829. doi: 10.1371/journal.pone.0196829 (PMC5983457; doi:10.1371/journal.pone.0196829)
Supplement: S3 File — (ZIP) [file pone.0196829.s009.zip › 3may2018_261_pdb_files/2567.pdb]

ATOM      1  N   HIE     1       7.370  26.062  -5.607  1.00  0.00           N  
ATOM      2  H   HIE     1       6.718  26.598  -6.163  1.00  0.00           H  
ATOM      3  CA  HIE     1       8.282  25.274  -6.354  1.00  0.00           C  
ATOM      4  HA  HIE     1       9.062  25.959  -6.687  1.00  0.00           H  
ATOM      5  CB  HIE     1       9.017  24.339  -5.310  1.00  0.00           C  
ATOM      6  HB2 HIE     1       9.153  24.805  -4.333  1.00  0.00           H  
ATOM      7  HB3 HIE     1       8.341  23.509  -5.107  1.00  0.00           H  
ATOM      8  CG  HIE     1      10.279  23.873  -5.936  1.00  0.00           C  
ATOM      9  ND1 HIE     1      11.417  24.511  -5.607  1.00  0.00           N  
ATOM     10  CE1 HIE     1      12.374  23.981  -6.326  1.00  0.00           C  
ATOM     11  HE1 HIE     1      13.401  24.307  -6.259  1.00  0.00           H  
ATOM     12  NE2 HIE     1      11.915  22.967  -7.082  1.00  0.00           N  
ATOM     13  HE2 HIE     1      12.477  22.334  -7.633  1.00  0.00           H  
ATOM     14  CD2 HIE     1      10.555  22.907  -6.855  1.00  0.00           C  
ATOM     15  HD2 HIE     1       9.821  22.243  -7.287  1.00  0.00           H  
ATOM     16  C   HIE     1       7.637  24.522  -7.583  1.00  0.00           C  
ATOM     17  O   HIE     1       6.460  24.135  -7.655  1.00  0.00           O  
ATOM     18  N   ASP     2       8.438  24.503  -8.682  1.00  0.00           N  
ATOM     19  H   ASP     2       9.424  24.684  -8.558  1.00  0.00           H  
ATOM     20  CA  ASP     2       8.291  23.808  -9.975  1.00  0.00           C  
ATOM     21  HA  ASP     2       7.608  22.959  -9.944  1.00  0.00           H  
ATOM     22  CB  ASP     2       7.560  24.756 -10.946  1.00  0.00           C  
ATOM     23  HB2 ASP     2       6.673  25.166 -10.462  1.00  0.00           H  
ATOM     24  HB3 ASP     2       8.234  25.554 -11.257  1.00  0.00           H  
ATOM     25  CG  ASP     2       7.001  24.025 -12.204  1.00  0.00           C  
ATOM     26  OD1 ASP     2       5.919  24.418 -12.676  1.00  0.00           O  
ATOM     27  OD2 ASP     2       7.672  23.100 -12.675  1.00  0.00           O  
ATOM     28  C   ASP     2       9.628  23.243 -10.384  1.00  0.00           C  
ATOM     29  O   ASP     2      10.638  23.732  -9.896  1.00  0.00           O  
ATOM     30  N   GLU     3       9.704  22.290 -11.283  1.00  0.00           N  
ATOM     31  H   GLU     3       8.877  22.027 -11.800  1.00  0.00           H  
ATOM     32  CA  GLU     3      10.947  21.614 -11.757  1.00  0.00           C  
ATOM     33  HA  GLU     3      11.704  22.389 -11.883  1.00  0.00           H  
ATOM     34  CB  GLU     3      11.399  20.524 -10.739  1.00  0.00           C  
ATOM     35  HB2 GLU     3      11.034  20.827  -9.757  1.00  0.00           H  
ATOM     36  HB3 GLU     3      10.868  19.622 -11.044  1.00  0.00           H  
ATOM     37  CG  GLU     3      12.928  20.323 -10.769  1.00  0.00           C  
ATOM     38  HG2 GLU     3      13.152  19.290 -10.503  1.00  0.00           H  
ATOM     39  HG3 GLU     3      13.347  20.486 -11.762  1.00  0.00           H  
ATOM     40  CD  GLU     3      13.565  21.250  -9.786  1.00  0.00           C  
ATOM     41  OE1 GLU     3      13.435  21.224  -8.568  1.00  0.00           O  
ATOM     42  OE2 GLU     3      14.282  22.123 -10.339  1.00  0.00           O  
ATOM     43  C   GLU     3      10.757  20.964 -13.187  1.00  0.00           C  
ATOM     44  O   GLU     3      11.650  20.257 -13.670  1.00  0.00           O  
ATOM     45  N   PHE     4       9.563  21.137 -13.779  1.00  0.00           N  
ATOM     46  H   PHE     4       8.996  21.907 -13.455  1.00  0.00           H  
ATOM     47  CA  PHE     4       9.220  20.173 -14.808  1.00  0.00           C  
ATOM     48  HA  PHE     4       9.689  19.206 -14.626  1.00  0.00           H  
ATOM     49  CB  PHE     4       7.680  20.123 -14.694  1.00  0.00           C  
ATOM     50  HB2 PHE     4       7.375  21.156 -14.861  1.00  0.00           H  
ATOM     51  HB3 PHE     4       7.179  19.588 -15.501  1.00  0.00           H  
ATOM     52  CG  PHE     4       7.111  19.713 -13.382  1.00  0.00           C  
ATOM     53  CD1 PHE     4       7.894  18.892 -12.456  1.00  0.00           C  
ATOM     54  HD1 PHE     4       8.934  18.645 -12.610  1.00  0.00           H  
ATOM     55  CE1 PHE     4       7.370  18.615 -11.139  1.00  0.00           C  
ATOM     56  HE1 PHE     4       7.918  18.009 -10.432  1.00  0.00           H  
ATOM     57  CZ  PHE     4       6.051  18.997 -10.776  1.00  0.00           C  
ATOM     58  HZ  PHE     4       5.543  18.648  -9.889  1.00  0.00           H  
ATOM     59  CE2 PHE     4       5.457  19.972 -11.623  1.00  0.00           C  
ATOM     60  HE2 PHE     4       4.552  20.455 -11.284  1.00  0.00           H  
ATOM     61  CD2 PHE     4       5.872  20.227 -12.946  1.00  0.00           C  
ATOM     62  HD2 PHE     4       5.297  20.851 -13.615  1.00  0.00           H  
ATOM     63  C   PHE     4       9.709  20.643 -16.185  1.00  0.00           C  
ATOM     64  O   PHE     4       9.420  19.995 -17.165  1.00  0.00           O  
ATOM     65  N   GLU     5      10.431  21.788 -16.296  1.00  0.00           N  
ATOM     66  H   GLU     5      10.511  22.292 -15.425  1.00  0.00           H  
ATOM     67  CA  GLU     5      11.377  22.116 -17.430  1.00  0.00           C  
ATOM     68  HA  GLU     5      11.122  21.501 -18.292  1.00  0.00           H  
ATOM     69  CB  GLU     5      11.294  23.635 -17.815  1.00  0.00           C  
ATOM     70  HB2 GLU     5      12.292  24.065 -17.895  1.00  0.00           H  
ATOM     71  HB3 GLU     5      10.848  23.869 -18.782  1.00  0.00           H  
ATOM     72  CG  GLU     5      10.604  24.523 -16.844  1.00  0.00           C  
ATOM     73  HG2 GLU     5      10.594  25.493 -17.342  1.00  0.00           H  
ATOM     74  HG3 GLU     5       9.574  24.234 -16.636  1.00  0.00           H  
ATOM     75  CD  GLU     5      11.452  24.698 -15.584  1.00  0.00           C  
ATOM     76  OE1 GLU     5      12.480  25.348 -15.665  1.00  0.00           O  
ATOM     77  OE2 GLU     5      11.068  24.058 -14.576  1.00  0.00           O  
ATOM     78  C   GLU     5      12.775  21.659 -17.182  1.00  0.00           C  
ATOM     79  O   GLU     5      13.527  21.336 -18.141  1.00  0.00           O  
ATOM     80  N   ARG     6      13.132  21.542 -15.904  1.00  0.00           N  
ATOM     81  H   ARG     6      12.479  21.807 -15.180  1.00  0.00           H  
ATOM     82  CA  ARG     6      14.484  21.116 -15.411  1.00  0.00           C  
ATOM     83  HA  ARG     6      15.232  21.504 -16.103  1.00  0.00           H  
ATOM     84  CB  ARG     6      14.720  21.830 -14.068  1.00  0.00           C  
ATOM     85  HB2 ARG     6      13.885  21.965 -13.381  1.00  0.00           H  
ATOM     86  HB3 ARG     6      15.446  21.260 -13.489  1.00  0.00           H  
ATOM     87  CG  ARG     6      15.267  23.278 -14.284  1.00  0.00           C  
ATOM     88  HG2 ARG     6      16.342  23.256 -14.458  1.00  0.00           H  
ATOM     89  HG3 ARG     6      14.726  23.776 -15.089  1.00  0.00           H  
ATOM     90  CD  ARG     6      15.009  24.173 -13.092  1.00  0.00           C  
ATOM     91  HD2 ARG     6      15.245  23.602 -12.194  1.00  0.00           H  
ATOM     92  HD3 ARG     6      15.730  24.983 -13.198  1.00  0.00           H  
ATOM     93  NE  ARG     6      13.616  24.803 -13.041  1.00  0.00           N  
ATOM     94  HE  ARG     6      13.147  24.910 -13.929  1.00  0.00           H  
ATOM     95  CZ  ARG     6      12.877  24.856 -11.951  1.00  0.00           C  
ATOM     96  NH1 ARG     6      13.236  24.532 -10.729  1.00  0.00           N  
ATOM     97 HH11 ARG     6      13.891  23.768 -10.646  1.00  0.00           H  
ATOM     98 HH12 ARG     6      12.527  24.577 -10.012  1.00  0.00           H  
ATOM     99  NH2 ARG     6      11.639  25.219 -12.193  1.00  0.00           N  
ATOM    100 HH21 ARG     6      11.256  25.322 -13.122  1.00  0.00           H  
ATOM    101 HH22 ARG     6      10.911  24.955 -11.545  1.00  0.00           H  
ATOM    102  C   ARG     6      14.566  19.593 -15.291  1.00  0.00           C  
ATOM    103  O   ARG     6      14.687  19.061 -14.165  1.00  0.00           O  
ATOM    104  N   HIE     7      14.236  18.909 -16.363  1.00  0.00           N  
ATOM    105  H   HIE     7      14.290  19.376 -17.257  1.00  0.00           H  
ATOM    106  CA  HIE     7      13.774  17.527 -16.408  1.00  0.00           C  
ATOM    107  HA  HIE     7      12.921  17.419 -15.738  1.00  0.00           H  
ATOM    108  CB  HIE     7      13.266  17.316 -17.865  1.00  0.00           C  
ATOM    109  HB2 HIE     7      12.741  18.187 -18.257  1.00  0.00           H  
ATOM    110  HB3 HIE     7      14.187  17.148 -18.423  1.00  0.00           H  
ATOM    111  CG  HIE     7      12.388  16.085 -18.030  1.00  0.00           C  
ATOM    112  ND1 HIE     7      12.762  14.844 -18.501  1.00  0.00           N  
ATOM    113  CE1 HIE     7      11.649  14.137 -18.397  1.00  0.00           C  
ATOM    114  HE1 HIE     7      11.668  13.075 -18.596  1.00  0.00           H  
ATOM    115  NE2 HIE     7      10.514  14.835 -18.065  1.00  0.00           N  
ATOM    116  HE2 HIE     7       9.598  14.415 -18.001  1.00  0.00           H  
ATOM    117  CD2 HIE     7      11.034  16.104 -17.807  1.00  0.00           C  
ATOM    118  HD2 HIE     7      10.565  17.013 -17.459  1.00  0.00           H  
ATOM    119  C   HIE     7      14.810  16.464 -16.081  1.00  0.00           C  
ATOM    120  O   HIE     7      15.367  15.782 -16.929  1.00  0.00           O  
ATOM    121  N   ALA     8      15.159  16.251 -14.782  1.00  0.00           N  
ATOM    122  H   ALA     8      14.826  16.929 -14.112  1.00  0.00           H  
ATOM    123  CA  ALA     8      15.981  15.149 -14.328  1.00  0.00           C  
ATOM    124  HA  ALA     8      16.787  15.069 -15.057  1.00  0.00           H  
ATOM    125  CB  ALA     8      16.553  15.521 -12.905  1.00  0.00           C  
ATOM    126  HB1 ALA     8      17.206  14.707 -12.588  1.00  0.00           H  
ATOM    127  HB2 ALA     8      17.062  16.485 -12.927  1.00  0.00           H  
ATOM    128  HB3 ALA     8      15.771  15.663 -12.160  1.00  0.00           H  
ATOM    129  C   ALA     8      15.137  13.800 -14.218  1.00  0.00           C  
ATOM    130  O   ALA     8      14.395  13.569 -13.231  1.00  0.00           O  
ATOM    131  N   GLU     9      15.278  12.973 -15.246  1.00  0.00           N  
ATOM    132  H   GLU     9      15.734  13.329 -16.074  1.00  0.00           H  
ATOM    133  CA  GLU     9      14.607  11.695 -15.334  1.00  0.00           C  
ATOM    134  HA  GLU     9      13.607  12.030 -15.061  1.00  0.00           H  
ATOM    135  CB  GLU     9      14.490  11.204 -16.813  1.00  0.00           C  
ATOM    136  HB2 GLU     9      14.023  11.990 -17.406  1.00  0.00           H  
ATOM    137  HB3 GLU     9      15.480  10.911 -17.163  1.00  0.00           H  
ATOM    138  CG  GLU     9      13.588   9.973 -16.980  1.00  0.00           C  
ATOM    139  HG2 GLU     9      13.552   9.745 -18.045  1.00  0.00           H  
ATOM    140  HG3 GLU     9      14.114   9.155 -16.488  1.00  0.00           H  
ATOM    141  CD  GLU     9      12.127   9.947 -16.374  1.00  0.00           C  
ATOM    142  OE1 GLU     9      11.196   9.445 -17.018  1.00  0.00           O  
ATOM    143  OE2 GLU     9      11.976  10.312 -15.203  1.00  0.00           O  
ATOM    144  C   GLU     9      15.124  10.694 -14.314  1.00  0.00           C  
ATOM    145  O   GLU     9      16.168  10.933 -13.727  1.00  0.00           O  
ATOM    146  N   GLY    10      14.298   9.749 -13.875  1.00  0.00           N  
ATOM    147  H   GLY    10      13.495   9.511 -14.440  1.00  0.00           H  
ATOM    148  CA  GLY    10      14.338   9.139 -12.543  1.00  0.00           C  
ATOM    149  HA2 GLY    10      14.198   8.094 -12.818  1.00  0.00           H  
ATOM    150  HA3 GLY    10      15.294   9.262 -12.034  1.00  0.00           H  
ATOM    151  C   GLY    10      13.237   9.666 -11.578  1.00  0.00           C  
ATOM    152  O   GLY    10      12.909   8.978 -10.635  1.00  0.00           O  
ATOM    153  N   THR    11      12.716  10.855 -11.910  1.00  0.00           N  
ATOM    154  H   THR    11      13.083  11.253 -12.763  1.00  0.00           H  
ATOM    155  CA  THR    11      11.748  11.635 -11.186  1.00  0.00           C  
ATOM    156  HA  THR    11      11.617  11.285 -10.162  1.00  0.00           H  
ATOM    157  CB  THR    11      12.137  13.106 -11.175  1.00  0.00           C  
ATOM    158  HB  THR    11      12.187  13.578 -12.156  1.00  0.00           H  
ATOM    159  CG2 THR    11      11.173  13.867 -10.321  1.00  0.00           C  
ATOM    160 HG21 THR    11      11.478  14.913 -10.302  1.00  0.00           H  
ATOM    161 HG22 THR    11      10.147  13.870 -10.689  1.00  0.00           H  
ATOM    162 HG23 THR    11      11.132  13.490  -9.300  1.00  0.00           H  
ATOM    163  OG1 THR    11      13.360  13.195 -10.462  1.00  0.00           O  
ATOM    164  HG1 THR    11      14.124  13.324 -11.028  1.00  0.00           H  
ATOM    165  C   THR    11      10.369  11.527 -11.899  1.00  0.00           C  
ATOM    166  O   THR    11       9.419  10.948 -11.373  1.00  0.00           O  
ATOM    167  N   PHE    12      10.310  11.869 -13.230  1.00  0.00           N  
ATOM    168  H   PHE    12      11.221  11.804 -13.661  1.00  0.00           H  
ATOM    169  CA  PHE    12       9.080  11.795 -14.041  1.00  0.00           C  
ATOM    170  HA  PHE    12       8.346  12.369 -13.476  1.00  0.00           H  
ATOM    171  CB  PHE    12       9.289  12.495 -15.391  1.00  0.00           C  
ATOM    172  HB2 PHE    12       9.985  11.850 -15.926  1.00  0.00           H  
ATOM    173  HB3 PHE    12       8.397  12.545 -16.016  1.00  0.00           H  
ATOM    174  CG  PHE    12       9.751  13.914 -15.135  1.00  0.00           C  
ATOM    175  CD1 PHE    12       8.917  15.037 -14.953  1.00  0.00           C  
ATOM    176  HD1 PHE    12       7.864  14.903 -15.151  1.00  0.00           H  
ATOM    177  CE1 PHE    12       9.349  16.334 -14.615  1.00  0.00           C  
ATOM    178  HE1 PHE    12       8.648  17.152 -14.537  1.00  0.00           H  
ATOM    179  CZ  PHE    12      10.664  16.568 -14.312  1.00  0.00           C  
ATOM    180  HZ  PHE    12      11.051  17.513 -13.960  1.00  0.00           H  
ATOM    181  CE2 PHE    12      11.561  15.484 -14.434  1.00  0.00           C  
ATOM    182  HE2 PHE    12      12.596  15.757 -14.290  1.00  0.00           H  
ATOM    183  CD2 PHE    12      11.157  14.153 -14.815  1.00  0.00           C  
ATOM    184  HD2 PHE    12      11.942  13.441 -15.025  1.00  0.00           H  
ATOM    185  C   PHE    12       8.532  10.394 -14.250  1.00  0.00           C  
ATOM    186  O   PHE    12       7.319  10.239 -14.154  1.00  0.00           O  
ATOM    187  N   THR    13       9.459   9.431 -14.356  1.00  0.00           N  
ATOM    188  H   THR    13      10.358   9.766 -14.672  1.00  0.00           H  
ATOM    189  CA  THR    13       9.197   7.977 -14.180  1.00  0.00           C  
ATOM    190  HA  THR    13       8.354   7.729 -14.825  1.00  0.00           H  
ATOM    191  CB  THR    13      10.482   7.247 -14.622  1.00  0.00           C  
ATOM    192  HB  THR    13      11.377   7.820 -14.379  1.00  0.00           H  
ATOM    193  CG2 THR    13      10.706   5.823 -14.032  1.00  0.00           C  
ATOM    194 HG21 THR    13       9.864   5.161 -14.235  1.00  0.00           H  
ATOM    195 HG22 THR    13      11.696   5.507 -14.361  1.00  0.00           H  
ATOM    196 HG23 THR    13      10.678   5.847 -12.943  1.00  0.00           H  
ATOM    197  OG1 THR    13      10.350   7.184 -16.015  1.00  0.00           O  
ATOM    198  HG1 THR    13      10.408   8.102 -16.289  1.00  0.00           H  
ATOM    199  C   THR    13       8.606   7.621 -12.757  1.00  0.00           C  
ATOM    200  O   THR    13       7.975   6.539 -12.643  1.00  0.00           O  
ATOM    201  N   SER    14       8.810   8.416 -11.726  1.00  0.00           N  
ATOM    202  H   SER    14       9.392   9.225 -11.888  1.00  0.00           H  
ATOM    203  CA  SER    14       8.297   8.184 -10.379  1.00  0.00           C  
ATOM    204  HA  SER    14       8.013   7.139 -10.251  1.00  0.00           H  
ATOM    205  CB  SER    14       9.474   8.451  -9.464  1.00  0.00           C  
ATOM    206  HB2 SER    14       9.803   9.490  -9.471  1.00  0.00           H  
ATOM    207  HB3 SER    14       9.207   8.083  -8.474  1.00  0.00           H  
ATOM    208  OG  SER    14      10.634   7.690  -9.849  1.00  0.00           O  
ATOM    209  HG  SER    14      11.424   8.208 -10.019  1.00  0.00           H  
ATOM    210  C   SER    14       7.210   9.156  -9.936  1.00  0.00           C  
ATOM    211  O   SER    14       6.513   8.856  -8.977  1.00  0.00           O  
ATOM    212  N   ASP    15       6.885  10.252 -10.677  1.00  0.00           N  
ATOM    213  H   ASP    15       7.575  10.665 -11.289  1.00  0.00           H  
ATOM    214  CA  ASP    15       6.006  11.389 -10.243  1.00  0.00           C  
ATOM    215  HA  ASP    15       5.937  11.411  -9.155  1.00  0.00           H  
ATOM    216  CB  ASP    15       6.676  12.619 -10.680  1.00  0.00           C  
ATOM    217  HB2 ASP    15       7.687  12.696 -10.280  1.00  0.00           H  
ATOM    218  HB3 ASP    15       6.771  12.484 -11.758  1.00  0.00           H  
ATOM    219  CG  ASP    15       5.752  13.784 -10.550  1.00  0.00           C  
ATOM    220  OD1 ASP    15       5.160  13.926  -9.486  1.00  0.00           O  
ATOM    221  OD2 ASP    15       5.469  14.351 -11.623  1.00  0.00           O  
ATOM    222  C   ASP    15       4.536  11.105 -10.521  1.00  0.00           C  
ATOM    223  O   ASP    15       4.255  10.193 -11.334  1.00  0.00           O  
ATOM    224  N   VAL    16       3.653  11.834  -9.919  1.00  0.00           N  
ATOM    225  H   VAL    16       4.082  12.598  -9.416  1.00  0.00           H  
ATOM    226  CA  VAL    16       2.187  11.954 -10.192  1.00  0.00           C  
ATOM    227  HA  VAL    16       1.994  11.791 -11.253  1.00  0.00           H  
ATOM    228  CB  VAL    16       1.484  10.835  -9.442  1.00  0.00           C  
ATOM    229  HB  VAL    16       1.976   9.882  -9.632  1.00  0.00           H  
ATOM    230  CG1 VAL    16       1.325  10.926  -7.970  1.00  0.00           C  
ATOM    231 HG11 VAL    16       0.816  10.015  -7.654  1.00  0.00           H  
ATOM    232 HG12 VAL    16       2.235  10.955  -7.370  1.00  0.00           H  
ATOM    233 HG13 VAL    16       0.657  11.771  -7.802  1.00  0.00           H  
ATOM    234  CG2 VAL    16       0.057  10.674 -10.009  1.00  0.00           C  
ATOM    235 HG21 VAL    16       0.031  10.938 -11.066  1.00  0.00           H  
ATOM    236 HG22 VAL    16      -0.186   9.612  -9.961  1.00  0.00           H  
ATOM    237 HG23 VAL    16      -0.687  11.201  -9.413  1.00  0.00           H  
ATOM    238  C   VAL    16       1.705  13.385  -9.969  1.00  0.00           C  
ATOM    239  O   VAL    16       0.599  13.564  -9.486  1.00  0.00           O  
ATOM    240  N   SER    17       2.493  14.396 -10.345  1.00  0.00           N  
ATOM    241  H   SER    17       3.399  14.232 -10.760  1.00  0.00           H  
ATOM    242  CA  SER    17       2.098  15.827 -10.058  1.00  0.00           C  
ATOM    243  HA  SER    17       1.016  15.953 -10.020  1.00  0.00           H  
ATOM    244  CB  SER    17       2.616  16.236  -8.675  1.00  0.00           C  
ATOM    245  HB2 SER    17       2.080  17.066  -8.215  1.00  0.00           H  
ATOM    246  HB3 SER    17       2.306  15.460  -7.976  1.00  0.00           H  
ATOM    247  OG  SER    17       3.995  16.368  -8.666  1.00  0.00           O  
ATOM    248  HG  SER    17       4.414  15.507  -8.731  1.00  0.00           H  
ATOM    249  C   SER    17       2.514  16.741 -11.202  1.00  0.00           C  
ATOM    250  O   SER    17       1.956  17.841 -11.283  1.00  0.00           O  
ATOM    251  N   SER    18       3.465  16.402 -12.110  1.00  0.00           N  
ATOM    252  H   SER    18       4.146  15.711 -11.829  1.00  0.00           H  
ATOM    253  CA  SER    18       3.767  17.309 -13.225  1.00  0.00           C  
ATOM    254  HA  SER    18       3.992  18.282 -12.789  1.00  0.00           H  
ATOM    255  CB  SER    18       5.066  16.830 -13.850  1.00  0.00           C  
ATOM    256  HB2 SER    18       5.899  16.851 -13.148  1.00  0.00           H  
ATOM    257  HB3 SER    18       4.981  15.781 -14.135  1.00  0.00           H  
ATOM    258  OG  SER    18       5.335  17.587 -14.994  1.00  0.00           O  
ATOM    259  HG  SER    18       5.328  17.058 -15.794  1.00  0.00           H  
ATOM    260  C   SER    18       2.643  17.387 -14.311  1.00  0.00           C  
ATOM    261  O   SER    18       1.904  16.446 -14.590  1.00  0.00           O  
ATOM    262  N   TYR    19       2.471  18.534 -14.902  1.00  0.00           N  
ATOM    263  H   TYR    19       3.023  19.305 -14.553  1.00  0.00           H  
ATOM    264  CA  TYR    19       1.420  18.931 -15.827  1.00  0.00           C  
ATOM    265  HA  TYR    19       0.659  18.200 -16.098  1.00  0.00           H  
ATOM    266  CB  TYR    19       0.709  20.097 -15.134  1.00  0.00           C  
ATOM    267  HB2 TYR    19      -0.230  20.344 -15.628  1.00  0.00           H  
ATOM    268  HB3 TYR    19       0.537  19.741 -14.118  1.00  0.00           H  
ATOM    269  CG  TYR    19       1.665  21.283 -14.987  1.00  0.00           C  
ATOM    270  CD1 TYR    19       2.549  21.367 -13.874  1.00  0.00           C  
ATOM    271  HD1 TYR    19       2.625  20.501 -13.234  1.00  0.00           H  
ATOM    272  CE1 TYR    19       3.334  22.518 -13.687  1.00  0.00           C  
ATOM    273  HE1 TYR    19       3.965  22.470 -12.812  1.00  0.00           H  
ATOM    274  CZ  TYR    19       3.334  23.529 -14.653  1.00  0.00           C  
ATOM    275  OH  TYR    19       4.219  24.567 -14.604  1.00  0.00           O  
ATOM    276  HH  TYR    19       4.926  24.441 -13.966  1.00  0.00           H  
ATOM    277  CE2 TYR    19       2.457  23.424 -15.771  1.00  0.00           C  
ATOM    278  HE2 TYR    19       2.480  24.213 -16.508  1.00  0.00           H  
ATOM    279  CD2 TYR    19       1.704  22.299 -16.002  1.00  0.00           C  
ATOM    280  HD2 TYR    19       1.137  22.175 -16.912  1.00  0.00           H  
ATOM    281  C   TYR    19       2.026  19.225 -17.167  1.00  0.00           C  
ATOM    282  O   TYR    19       1.334  19.376 -18.157  1.00  0.00           O  
ATOM    283  N   LEU    20       3.345  19.363 -17.288  1.00  0.00           N  
ATOM    284  H   LEU    20       3.851  19.250 -16.421  1.00  0.00           H  
ATOM    285  CA  LEU    20       3.950  20.209 -18.311  1.00  0.00           C  
ATOM    286  HA  LEU    20       3.203  20.833 -18.802  1.00  0.00           H  
ATOM    287  CB  LEU    20       5.041  21.081 -17.635  1.00  0.00           C  
ATOM    288  HB2 LEU    20       4.581  21.453 -16.719  1.00  0.00           H  
ATOM    289  HB3 LEU    20       5.913  20.514 -17.308  1.00  0.00           H  
ATOM    290  CG  LEU    20       5.496  22.363 -18.380  1.00  0.00           C  
ATOM    291  HG  LEU    20       6.251  22.081 -19.114  1.00  0.00           H  
ATOM    292  CD1 LEU    20       4.343  23.041 -19.098  1.00  0.00           C  
ATOM    293 HD11 LEU    20       3.341  23.123 -18.676  1.00  0.00           H  
ATOM    294 HD12 LEU    20       4.551  24.099 -19.256  1.00  0.00           H  
ATOM    295 HD13 LEU    20       4.358  22.469 -20.026  1.00  0.00           H  
ATOM    296  CD2 LEU    20       6.212  23.313 -17.285  1.00  0.00           C  
ATOM    297 HD21 LEU    20       5.627  23.408 -16.370  1.00  0.00           H  
ATOM    298 HD22 LEU    20       7.143  22.908 -16.890  1.00  0.00           H  
ATOM    299 HD23 LEU    20       6.442  24.240 -17.811  1.00  0.00           H  
ATOM    300  C   LEU    20       4.531  19.365 -19.550  1.00  0.00           C  
ATOM    301  O   LEU    20       4.918  20.022 -20.557  1.00  0.00           O  
ATOM    302  N   GLU    21       4.638  18.046 -19.406  1.00  0.00           N  
ATOM    303  H   GLU    21       4.044  17.583 -18.733  1.00  0.00           H  
ATOM    304  CA  GLU    21       5.545  17.241 -20.273  1.00  0.00           C  
ATOM    305  HA  GLU    21       5.501  17.600 -21.301  1.00  0.00           H  
ATOM    306  CB  GLU    21       7.005  17.490 -19.837  1.00  0.00           C  
ATOM    307  HB2 GLU    21       7.697  16.945 -20.479  1.00  0.00           H  
ATOM    308  HB3 GLU    21       7.179  18.519 -20.152  1.00  0.00           H  
ATOM    309  CG  GLU    21       7.307  17.455 -18.365  1.00  0.00           C  
ATOM    310  HG2 GLU    21       8.382  17.511 -18.194  1.00  0.00           H  
ATOM    311  HG3 GLU    21       6.890  18.321 -17.851  1.00  0.00           H  
ATOM    312  CD  GLU    21       6.916  16.121 -17.705  1.00  0.00           C  
ATOM    313  OE1 GLU    21       5.865  16.090 -17.013  1.00  0.00           O  
ATOM    314  OE2 GLU    21       7.571  15.114 -18.064  1.00  0.00           O  
ATOM    315  C   GLU    21       5.069  15.788 -20.273  1.00  0.00           C  
ATOM    316  O   GLU    21       3.916  15.521 -20.470  1.00  0.00           O  
ATOM    317  N   GLY    22       5.958  14.783 -20.268  1.00  0.00           N  
ATOM    318  H   GLY    22       6.896  15.091 -20.055  1.00  0.00           H  
ATOM    319  CA  GLY    22       5.714  13.302 -20.242  1.00  0.00           C  
ATOM    320  HA2 GLY    22       5.181  13.102 -21.172  1.00  0.00           H  
ATOM    321  HA3 GLY    22       6.631  12.743 -20.054  1.00  0.00           H  
ATOM    322  C   GLY    22       4.848  12.782 -19.176  1.00  0.00           C  
ATOM    323  O   GLY    22       4.273  11.748 -19.327  1.00  0.00           O  
ATOM    324  N   GLN    23       4.656  13.485 -18.015  1.00  0.00           N  
ATOM    325  H   GLN    23       5.162  14.334 -17.804  1.00  0.00           H  
ATOM    326  CA  GLN    23       3.701  13.118 -17.005  1.00  0.00           C  
ATOM    327  HA  GLN    23       3.911  12.082 -16.742  1.00  0.00           H  
ATOM    328  CB  GLN    23       3.906  13.946 -15.773  1.00  0.00           C  
ATOM    329  HB2 GLN    23       4.936  13.755 -15.474  1.00  0.00           H  
ATOM    330  HB3 GLN    23       3.763  15.017 -15.913  1.00  0.00           H  
ATOM    331  CG  GLN    23       3.042  13.486 -14.565  1.00  0.00           C  
ATOM    332  HG2 GLN    23       3.342  14.182 -13.781  1.00  0.00           H  
ATOM    333  HG3 GLN    23       1.997  13.527 -14.872  1.00  0.00           H  
ATOM    334  CD  GLN    23       3.505  12.086 -14.046  1.00  0.00           C  
ATOM    335  OE1 GLN    23       2.965  11.033 -14.369  1.00  0.00           O  
ATOM    336  NE2 GLN    23       4.591  12.112 -13.309  1.00  0.00           N  
ATOM    337 HE21 GLN    23       4.913  11.214 -12.977  1.00  0.00           H  
ATOM    338 HE22 GLN    23       4.985  12.995 -13.017  1.00  0.00           H  
ATOM    339  C   GLN    23       2.292  13.181 -17.590  1.00  0.00           C  
ATOM    340  O   GLN    23       1.517  12.246 -17.325  1.00  0.00           O  
ATOM    341  N   ALA    24       1.936  14.203 -18.461  1.00  0.00           N  
ATOM    342  H   ALA    24       2.672  14.862 -18.669  1.00  0.00           H  
ATOM    343  CA  ALA    24       0.705  14.339 -19.164  1.00  0.00           C  
ATOM    344  HA  ALA    24      -0.051  13.931 -18.493  1.00  0.00           H  
ATOM    345  CB  ALA    24       0.231  15.805 -19.159  1.00  0.00           C  
ATOM    346  HB1 ALA    24       0.965  16.424 -19.675  1.00  0.00           H  
ATOM    347  HB2 ALA    24      -0.723  15.943 -19.667  1.00  0.00           H  
ATOM    348  HB3 ALA    24       0.075  16.165 -18.142  1.00  0.00           H  
ATOM    349  C   ALA    24       0.566  13.692 -20.524  1.00  0.00           C  
ATOM    350  O   ALA    24      -0.333  12.917 -20.780  1.00  0.00           O  
ATOM    351  N   ALA    25       1.544  13.957 -21.455  1.00  0.00           N  
ATOM    352  H   ALA    25       2.277  14.582 -21.152  1.00  0.00           H  
ATOM    353  CA  ALA    25       1.894  13.131 -22.590  1.00  0.00           C  
ATOM    354  HA  ALA    25       1.065  13.100 -23.297  1.00  0.00           H  
ATOM    355  CB  ALA    25       3.049  13.891 -23.327  1.00  0.00           C  
ATOM    356  HB1 ALA    25       3.197  13.339 -24.255  1.00  0.00           H  
ATOM    357  HB2 ALA    25       2.844  14.953 -23.460  1.00  0.00           H  
ATOM    358  HB3 ALA    25       4.018  13.886 -22.827  1.00  0.00           H  
ATOM    359  C   ALA    25       2.383  11.693 -22.138  1.00  0.00           C  
ATOM    360  O   ALA    25       3.563  11.369 -22.366  1.00  0.00           O  
ATOM    361  N   LYS    26       1.523  10.842 -21.585  1.00  0.00           N  
ATOM    362  H   LYS    26       0.571  11.169 -21.500  1.00  0.00           H  
ATOM    363  CA  LYS    26       1.914   9.643 -20.817  1.00  0.00           C  
ATOM    364  HA  LYS    26       2.221  10.038 -19.849  1.00  0.00           H  
ATOM    365  CB  LYS    26       0.602   8.837 -20.576  1.00  0.00           C  
ATOM    366  HB2 LYS    26      -0.145   9.205 -21.279  1.00  0.00           H  
ATOM    367  HB3 LYS    26       0.843   7.819 -20.882  1.00  0.00           H  
ATOM    368  CG  LYS    26       0.055   8.802 -19.146  1.00  0.00           C  
ATOM    369  HG2 LYS    26      -0.088   9.805 -18.744  1.00  0.00           H  
ATOM    370  HG3 LYS    26      -0.904   8.287 -19.197  1.00  0.00           H  
ATOM    371  CD  LYS    26       0.837   7.906 -18.113  1.00  0.00           C  
ATOM    372  HD2 LYS    26       0.268   6.990 -17.953  1.00  0.00           H  
ATOM    373  HD3 LYS    26       1.841   7.618 -18.426  1.00  0.00           H  
ATOM    374  CE  LYS    26       0.876   8.589 -16.680  1.00  0.00           C  
ATOM    375  HE2 LYS    26      -0.182   8.746 -16.469  1.00  0.00           H  
ATOM    376  HE3 LYS    26       1.343   7.865 -16.012  1.00  0.00           H  
ATOM    377  NZ  LYS    26       1.742   9.739 -16.652  1.00  0.00           N  
ATOM    378  HZ1 LYS    26       1.356  10.426 -17.284  1.00  0.00           H  
ATOM    379  HZ2 LYS    26       1.858  10.208 -15.764  1.00  0.00           H  
ATOM    380  HZ3 LYS    26       2.680   9.534 -16.965  1.00  0.00           H  
ATOM    381  C   LYS    26       3.141   8.750 -21.239  1.00  0.00           C  
ATOM    382  O   LYS    26       3.073   7.852 -22.113  1.00  0.00           O  
ATOM    383  N   GLU    27       4.231   9.056 -20.552  1.00  0.00           N  
ATOM    384  H   GLU    27       4.192   9.861 -19.943  1.00  0.00           H  
ATOM    385  CA  GLU    27       5.530   8.237 -20.481  1.00  0.00           C  
ATOM    386  HA  GLU    27       5.919   8.182 -21.498  1.00  0.00           H  
ATOM    387  CB  GLU    27       6.582   8.916 -19.575  1.00  0.00           C  
ATOM    388  HB2 GLU    27       7.602   8.647 -19.850  1.00  0.00           H  
ATOM    389  HB3 GLU    27       6.508   9.978 -19.812  1.00  0.00           H  
ATOM    390  CG  GLU    27       6.331   8.633 -18.062  1.00  0.00           C  
ATOM    391  HG2 GLU    27       6.416   7.590 -17.758  1.00  0.00           H  
ATOM    392  HG3 GLU    27       7.139   9.165 -17.558  1.00  0.00           H  
ATOM    393  CD  GLU    27       4.949   9.127 -17.529  1.00  0.00           C  
ATOM    394  OE1 GLU    27       5.008   9.844 -16.478  1.00  0.00           O  
ATOM    395  OE2 GLU    27       3.852   8.700 -17.955  1.00  0.00           O  
ATOM    396  C   GLU    27       5.271   6.732 -20.054  1.00  0.00           C  
ATOM    397  O   GLU    27       6.147   5.946 -20.281  1.00  0.00           O  
ATOM    398  N   PHE    28       4.100   6.362 -19.600  1.00  0.00           N  
ATOM    399  H   PHE    28       3.467   7.045 -19.208  1.00  0.00           H  
ATOM    400  CA  PHE    28       3.634   4.982 -19.592  1.00  0.00           C  
ATOM    401  HA  PHE    28       4.433   4.458 -19.067  1.00  0.00           H  
ATOM    402  CB  PHE    28       2.391   4.742 -18.722  1.00  0.00           C  
ATOM    403  HB2 PHE    28       2.440   5.333 -17.807  1.00  0.00           H  
ATOM    404  HB3 PHE    28       1.532   5.220 -19.192  1.00  0.00           H  
ATOM    405  CG  PHE    28       1.969   3.295 -18.358  1.00  0.00           C  
ATOM    406  CD1 PHE    28       0.895   2.678 -19.051  1.00  0.00           C  
ATOM    407  HD1 PHE    28       0.396   3.232 -19.834  1.00  0.00           H  
ATOM    408  CE1 PHE    28       0.465   1.384 -18.704  1.00  0.00           C  
ATOM    409  HE1 PHE    28      -0.318   0.919 -19.286  1.00  0.00           H  
ATOM    410  CZ  PHE    28       1.089   0.583 -17.709  1.00  0.00           C  
ATOM    411  HZ  PHE    28       0.785  -0.437 -17.528  1.00  0.00           H  
ATOM    412  CE2 PHE    28       2.110   1.234 -16.990  1.00  0.00           C  
ATOM    413  HE2 PHE    28       2.748   0.597 -16.395  1.00  0.00           H  
ATOM    414  CD2 PHE    28       2.568   2.568 -17.284  1.00  0.00           C  
ATOM    415  HD2 PHE    28       3.372   3.010 -16.715  1.00  0.00           H  
ATOM    416  C   PHE    28       3.493   4.359 -21.043  1.00  0.00           C  
ATOM    417  O   PHE    28       3.306   3.155 -21.039  1.00  0.00           O  
ATOM    418  N   ILE    29       3.694   5.021 -22.167  1.00  0.00           N  
ATOM    419  H   ILE    29       3.772   6.028 -22.178  1.00  0.00           H  
ATOM    420  CA  ILE    29       4.072   4.257 -23.481  1.00  0.00           C  
ATOM    421  HA  ILE    29       3.426   3.393 -23.637  1.00  0.00           H  
ATOM    422  CB  ILE    29       3.915   5.272 -24.700  1.00  0.00           C  
ATOM    423  HB  ILE    29       4.351   6.241 -24.457  1.00  0.00           H  
ATOM    424  CG2 ILE    29       4.703   4.776 -26.028  1.00  0.00           C  
ATOM    425 HG21 ILE    29       5.722   4.410 -25.901  1.00  0.00           H  
ATOM    426 HG22 ILE    29       4.058   4.041 -26.509  1.00  0.00           H  
ATOM    427 HG23 ILE    29       4.865   5.614 -26.707  1.00  0.00           H  
ATOM    428  CG1 ILE    29       2.369   5.431 -24.921  1.00  0.00           C  
ATOM    429 HG12 ILE    29       2.007   4.446 -25.215  1.00  0.00           H  
ATOM    430 HG13 ILE    29       1.921   5.701 -23.964  1.00  0.00           H  
ATOM    431  CD1 ILE    29       1.954   6.539 -25.926  1.00  0.00           C  
ATOM    432 HD11 ILE    29       0.880   6.698 -25.831  1.00  0.00           H  
ATOM    433 HD12 ILE    29       2.557   7.411 -25.672  1.00  0.00           H  
ATOM    434 HD13 ILE    29       2.262   6.295 -26.943  1.00  0.00           H  
ATOM    435  C   ILE    29       5.370   3.486 -23.341  1.00  0.00           C  
ATOM    436  O   ILE    29       5.491   2.448 -23.890  1.00  0.00           O  
ATOM    437  N   ALA    30       6.255   3.976 -22.550  1.00  0.00           N  
ATOM    438  H   ALA    30       6.104   4.803 -21.990  1.00  0.00           H  
ATOM    439  CA  ALA    30       7.423   3.202 -21.946  1.00  0.00           C  
ATOM    440  HA  ALA    30       7.708   2.370 -22.590  1.00  0.00           H  
ATOM    441  CB  ALA    30       8.628   4.129 -21.801  1.00  0.00           C  
ATOM    442  HB1 ALA    30       9.485   3.497 -21.570  1.00  0.00           H  
ATOM    443  HB2 ALA    30       8.813   4.689 -22.718  1.00  0.00           H  
ATOM    444  HB3 ALA    30       8.365   4.823 -21.002  1.00  0.00           H  
ATOM    445  C   ALA    30       6.910   2.443 -20.701  1.00  0.00           C  
ATOM    446  O   ALA    30       7.550   2.529 -19.654  1.00  0.00           O  
ATOM    447  N   TRP    31       5.786   1.709 -20.760  1.00  0.00           N  
ATOM    448  H   TRP    31       5.397   1.541 -21.677  1.00  0.00           H  
ATOM    449  CA  TRP    31       5.106   1.128 -19.649  1.00  0.00           C  
ATOM    450  HA  TRP    31       4.663   1.874 -18.990  1.00  0.00           H  
ATOM    451  CB  TRP    31       4.050   0.202 -20.271  1.00  0.00           C  
ATOM    452  HB2 TRP    31       3.436  -0.318 -19.536  1.00  0.00           H  
ATOM    453  HB3 TRP    31       3.309   0.877 -20.701  1.00  0.00           H  
ATOM    454  CG  TRP    31       4.484  -0.870 -21.234  1.00  0.00           C  
ATOM    455  CD1 TRP    31       4.633  -0.853 -22.604  1.00  0.00           C  
ATOM    456  HD1 TRP    31       4.424   0.017 -23.208  1.00  0.00           H  
ATOM    457  NE1 TRP    31       4.712  -2.106 -23.152  1.00  0.00           N  
ATOM    458  HE1 TRP    31       4.934  -2.336 -24.110  1.00  0.00           H  
ATOM    459  CE2 TRP    31       4.646  -3.004 -22.073  1.00  0.00           C  
ATOM    460  CZ2 TRP    31       4.865  -4.356 -22.116  1.00  0.00           C  
ATOM    461  HZ2 TRP    31       5.009  -4.905 -23.035  1.00  0.00           H  
ATOM    462  CH2 TRP    31       5.005  -5.064 -20.912  1.00  0.00           C  
ATOM    463  HH2 TRP    31       5.222  -6.119 -20.981  1.00  0.00           H  
ATOM    464  CZ3 TRP    31       5.096  -4.452 -19.642  1.00  0.00           C  
ATOM    465  HZ3 TRP    31       5.260  -5.020 -18.738  1.00  0.00           H  
ATOM    466  CE3 TRP    31       4.785  -3.062 -19.633  1.00  0.00           C  
ATOM    467  HE3 TRP    31       4.936  -2.614 -18.662  1.00  0.00           H  
ATOM    468  CD2 TRP    31       4.589  -2.321 -20.829  1.00  0.00           C  
ATOM    469  C   TRP    31       5.956   0.308 -18.711  1.00  0.00           C  
ATOM    470  O   TRP    31       5.642   0.350 -17.508  1.00  0.00           O  
ATOM    471  N   LEU    32       6.954  -0.464 -19.062  1.00  0.00           N  
ATOM    472  H   LEU    32       7.199  -0.578 -20.035  1.00  0.00           H  
ATOM    473  CA  LEU    32       7.709  -1.255 -18.006  1.00  0.00           C  
ATOM    474  HA  LEU    32       7.042  -1.715 -17.276  1.00  0.00           H  
ATOM    475  CB  LEU    32       8.354  -2.456 -18.749  1.00  0.00           C  
ATOM    476  HB2 LEU    32       7.522  -3.023 -19.165  1.00  0.00           H  
ATOM    477  HB3 LEU    32       8.888  -2.141 -19.646  1.00  0.00           H  
ATOM    478  CG  LEU    32       9.306  -3.407 -18.052  1.00  0.00           C  
ATOM    479  HG  LEU    32      10.212  -2.856 -17.803  1.00  0.00           H  
ATOM    480  CD1 LEU    32       8.757  -3.960 -16.755  1.00  0.00           C  
ATOM    481 HD11 LEU    32       8.246  -3.204 -16.158  1.00  0.00           H  
ATOM    482 HD12 LEU    32       8.183  -4.878 -16.877  1.00  0.00           H  
ATOM    483 HD13 LEU    32       9.675  -4.213 -16.226  1.00  0.00           H  
ATOM    484  CD2 LEU    32       9.763  -4.456 -19.098  1.00  0.00           C  
ATOM    485 HD21 LEU    32      10.166  -3.948 -19.974  1.00  0.00           H  
ATOM    486 HD22 LEU    32      10.576  -5.082 -18.730  1.00  0.00           H  
ATOM    487 HD23 LEU    32       8.874  -4.964 -19.471  1.00  0.00           H  
ATOM    488  C   LEU    32       8.764  -0.423 -17.232  1.00  0.00           C  
ATOM    489  O   LEU    32       9.400  -0.851 -16.246  1.00  0.00           O  
ATOM    490  N   VAL    33       9.054   0.832 -17.699  1.00  0.00           N  
ATOM    491  H   VAL    33       8.408   1.220 -18.371  1.00  0.00           H  
ATOM    492  CA  VAL    33       9.967   1.842 -17.126  1.00  0.00           C  
ATOM    493  HA  VAL    33      10.729   1.343 -16.528  1.00  0.00           H  
ATOM    494  CB  VAL    33      10.740   2.630 -18.288  1.00  0.00           C  
ATOM    495  HB  VAL    33      10.089   3.469 -18.535  1.00  0.00           H  
ATOM    496  CG1 VAL    33      12.015   3.134 -17.704  1.00  0.00           C  
ATOM    497 HG11 VAL    33      12.721   3.586 -18.401  1.00  0.00           H  
ATOM    498 HG12 VAL    33      11.597   3.848 -16.993  1.00  0.00           H  
ATOM    499 HG13 VAL    33      12.482   2.262 -17.247  1.00  0.00           H  
ATOM    500  CG2 VAL    33      11.002   1.744 -19.542  1.00  0.00           C  
ATOM    501 HG21 VAL    33      10.147   1.746 -20.217  1.00  0.00           H  
ATOM    502 HG22 VAL    33      11.845   2.120 -20.123  1.00  0.00           H  
ATOM    503 HG23 VAL    33      11.322   0.747 -19.239  1.00  0.00           H  
ATOM    504  C   VAL    33       9.147   2.750 -16.186  1.00  0.00           C  
ATOM    505  O   VAL    33       9.503   2.953 -15.028  1.00  0.00           O  
ATOM    506  N   LYS    34       7.994   3.359 -16.622  1.00  0.00           N  
ATOM    507  H   LYS    34       7.788   3.272 -17.608  1.00  0.00           H  
ATOM    508  CA  LYS    34       7.157   4.211 -15.730  1.00  0.00           C  
ATOM    509  HA  LYS    34       7.773   4.983 -15.269  1.00  0.00           H  
ATOM    510  CB  LYS    34       6.119   4.906 -16.652  1.00  0.00           C  
ATOM    511  HB2 LYS    34       6.833   5.484 -17.239  1.00  0.00           H  
ATOM    512  HB3 LYS    34       5.665   4.145 -17.287  1.00  0.00           H  
ATOM    513  CG  LYS    34       5.136   5.846 -15.984  1.00  0.00           C  
ATOM    514  HG2 LYS    34       4.600   6.317 -16.807  1.00  0.00           H  
ATOM    515  HG3 LYS    34       4.377   5.216 -15.521  1.00  0.00           H  
ATOM    516  CD  LYS    34       5.571   6.907 -14.998  1.00  0.00           C  
ATOM    517  HD2 LYS    34       6.082   6.479 -14.136  1.00  0.00           H  
ATOM    518  HD3 LYS    34       6.222   7.599 -15.531  1.00  0.00           H  
ATOM    519  CE  LYS    34       4.422   7.645 -14.339  1.00  0.00           C  
ATOM    520  HE2 LYS    34       3.579   7.664 -15.028  1.00  0.00           H  
ATOM    521  HE3 LYS    34       4.108   7.134 -13.428  1.00  0.00           H  
ATOM    522  NZ  LYS    34       4.792   8.998 -13.996  1.00  0.00           N  
ATOM    523  HZ1 LYS    34       5.040   9.483 -14.847  1.00  0.00           H  
ATOM    524  HZ2 LYS    34       4.122   9.658 -13.628  1.00  0.00           H  
ATOM    525  HZ3 LYS    34       5.633   9.115 -13.448  1.00  0.00           H  
ATOM    526  C   LYS    34       6.474   3.505 -14.517  1.00  0.00           C  
ATOM    527  O   LYS    34       5.876   4.029 -13.625  1.00  0.00           O  
ATOM    528  N   GLY    35       6.539   2.142 -14.487  1.00  0.00           N  
ATOM    529  H   GLY    35       7.227   1.701 -15.080  1.00  0.00           H  
ATOM    530  CA  GLY    35       6.162   1.359 -13.318  1.00  0.00           C  
ATOM    531  HA2 GLY    35       5.155   1.623 -12.993  1.00  0.00           H  
ATOM    532  HA3 GLY    35       6.134   0.295 -13.552  1.00  0.00           H  
ATOM    533  C   GLY    35       7.103   1.574 -12.110  1.00  0.00           C  
ATOM    534  O   GLY    35       7.295   0.626 -11.385  1.00  0.00           O  
ATOM    535  N   ARG    36       7.601   2.792 -11.770  1.00  0.00           N  
ATOM    536  H   ARG    36       7.382   3.554 -12.396  1.00  0.00           H  
ATOM    537  CA  ARG    36       8.396   3.103 -10.529  1.00  0.00           C  
ATOM    538  HA  ARG    36       8.533   2.187  -9.955  1.00  0.00           H  
ATOM    539  CB  ARG    36       9.728   3.816 -10.893  1.00  0.00           C  
ATOM    540  HB2 ARG    36       9.414   4.805 -11.226  1.00  0.00           H  
ATOM    541  HB3 ARG    36      10.182   3.955  -9.911  1.00  0.00           H  
ATOM    542  CG  ARG    36      10.783   3.182 -11.773  1.00  0.00           C  
ATOM    543  HG2 ARG    36      10.455   3.139 -12.811  1.00  0.00           H  
ATOM    544  HG3 ARG    36      11.680   3.800 -11.808  1.00  0.00           H  
ATOM    545  CD  ARG    36      11.197   1.782 -11.402  1.00  0.00           C  
ATOM    546  HD2 ARG    36      12.120   1.649 -11.968  1.00  0.00           H  
ATOM    547  HD3 ARG    36      11.437   1.633 -10.349  1.00  0.00           H  
ATOM    548  NE  ARG    36      10.273   0.698 -11.903  1.00  0.00           N  
ATOM    549  HE  ARG    36       9.479   0.594 -11.287  1.00  0.00           H  
ATOM    550  CZ  ARG    36      10.302   0.068 -13.082  1.00  0.00           C  
ATOM    551  NH1 ARG    36      11.037   0.410 -14.143  1.00  0.00           N  
ATOM    552 HH11 ARG    36      11.573   1.250 -13.978  1.00  0.00           H  
ATOM    553 HH12 ARG    36      10.810   0.013 -15.043  1.00  0.00           H  
ATOM    554  NH2 ARG    36       9.352  -0.794 -13.310  1.00  0.00           N  
ATOM    555 HH21 ARG    36       8.574  -0.952 -12.685  1.00  0.00           H  
ATOM    556 HH22 ARG    36       9.242  -1.003 -14.292  1.00  0.00           H  
ATOM    557  C   ARG    36       7.500   4.030  -9.732  1.00  0.00           C  
ATOM    558  O   ARG    36       7.874   4.122  -8.565  1.00  0.00           O  
ATOM    559  N   GLY    37       6.487   4.708 -10.194  1.00  0.00           N  
ATOM    560  H   GLY    37       6.333   4.579 -11.184  1.00  0.00           H  
ATOM    561  CA  GLY    37       5.608   5.645  -9.502  1.00  0.00           C  
ATOM    562  HA2 GLY    37       4.878   5.104  -8.900  1.00  0.00           H  
ATOM    563  HA3 GLY    37       6.262   6.338  -8.974  1.00  0.00           H  
ATOM    564  C   GLY    37       4.991   6.511 -10.559  1.00  0.00           C  
ATOM    565  O   GLY    37       4.347   6.034 -11.502  1.00  0.00           O  
TER   
END   
