# Supplementary material for: In silico approaches for predicting the half-life of natural and modified peptides in blood
Source: PLoS One. 2018 Jun 1;13(6):e0196829. doi: 10.1371/journal.pone.0196829 (PMC5983457; doi:10.1371/journal.pone.0196829)
Supplement: S3 File — (ZIP) [file pone.0196829.s009.zip › 3may2018_261_pdb_files/2568.pdb]

ATOM      1  N   TYR     1       5.741  -1.808   1.010  1.00  0.00           N  
ATOM      2  H   TYR     1       6.311  -1.604   0.201  1.00  0.00           H  
ATOM      3  CA  TYR     1       6.390  -2.723   1.908  1.00  0.00           C  
ATOM      4  HA  TYR     1       7.308  -2.182   2.135  1.00  0.00           H  
ATOM      5  CB  TYR     1       5.664  -2.976   3.342  1.00  0.00           C  
ATOM      6  HB2 TYR     1       6.385  -3.504   3.966  1.00  0.00           H  
ATOM      7  HB3 TYR     1       5.507  -1.988   3.775  1.00  0.00           H  
ATOM      8  CG  TYR     1       4.286  -3.608   3.324  1.00  0.00           C  
ATOM      9  CD1 TYR     1       3.394  -3.401   2.286  1.00  0.00           C  
ATOM     10  HD1 TYR     1       3.606  -2.652   1.537  1.00  0.00           H  
ATOM     11  CE1 TYR     1       2.203  -4.142   2.164  1.00  0.00           C  
ATOM     12  HE1 TYR     1       1.439  -3.986   1.417  1.00  0.00           H  
ATOM     13  CZ  TYR     1       1.960  -5.175   3.109  1.00  0.00           C  
ATOM     14  OH  TYR     1       0.794  -5.911   3.108  1.00  0.00           O  
ATOM     15  HH  TYR     1       0.228  -5.682   2.367  1.00  0.00           H  
ATOM     16  CE2 TYR     1       2.862  -5.417   4.173  1.00  0.00           C  
ATOM     17  HE2 TYR     1       2.602  -6.225   4.840  1.00  0.00           H  
ATOM     18  CD2 TYR     1       4.035  -4.679   4.265  1.00  0.00           C  
ATOM     19  HD2 TYR     1       4.795  -4.854   5.013  1.00  0.00           H  
ATOM     20  C   TYR     1       6.623  -4.077   1.224  1.00  0.00           C  
ATOM     21  O   TYR     1       7.402  -4.893   1.757  1.00  0.00           O  
ATOM     22  N   ARG     2       5.986  -4.311   0.048  1.00  0.00           N  
ATOM     23  H   ARG     2       5.448  -3.524  -0.285  1.00  0.00           H  
ATOM     24  CA  ARG     2       5.931  -5.552  -0.803  1.00  0.00           C  
ATOM     25  HA  ARG     2       6.874  -5.639  -1.343  1.00  0.00           H  
ATOM     26  CB  ARG     2       5.673  -6.755  -0.023  1.00  0.00           C  
ATOM     27  HB2 ARG     2       5.963  -7.588  -0.665  1.00  0.00           H  
ATOM     28  HB3 ARG     2       6.426  -6.844   0.760  1.00  0.00           H  
ATOM     29  CG  ARG     2       4.296  -7.028   0.549  1.00  0.00           C  
ATOM     30  HG2 ARG     2       4.219  -6.355   1.403  1.00  0.00           H  
ATOM     31  HG3 ARG     2       3.501  -6.678  -0.109  1.00  0.00           H  
ATOM     32  CD  ARG     2       4.013  -8.497   0.998  1.00  0.00           C  
ATOM     33  HD2 ARG     2       4.038  -9.174   0.143  1.00  0.00           H  
ATOM     34  HD3 ARG     2       4.818  -8.804   1.665  1.00  0.00           H  
ATOM     35  NE  ARG     2       2.726  -8.603   1.645  1.00  0.00           N  
ATOM     36  HE  ARG     2       2.631  -8.186   2.560  1.00  0.00           H  
ATOM     37  CZ  ARG     2       1.622  -9.035   1.054  1.00  0.00           C  
ATOM     38  NH1 ARG     2       1.573  -9.423  -0.182  1.00  0.00           N  
ATOM     39 HH11 ARG     2       2.335  -9.239  -0.818  1.00  0.00           H  
ATOM     40 HH12 ARG     2       0.700  -9.556  -0.672  1.00  0.00           H  
ATOM     41  NH2 ARG     2       0.514  -8.981   1.729  1.00  0.00           N  
ATOM     42 HH21 ARG     2       0.567  -8.798   2.721  1.00  0.00           H  
ATOM     43 HH22 ARG     2      -0.361  -8.933   1.227  1.00  0.00           H  
ATOM     44  C   ARG     2       4.899  -5.249  -1.892  1.00  0.00           C  
ATOM     45  O   ARG     2       4.010  -4.465  -1.708  1.00  0.00           O  
ATOM     46  N   GLY     3       4.969  -6.001  -3.027  1.00  0.00           N  
ATOM     47  H   GLY     3       5.747  -6.643  -3.082  1.00  0.00           H  
ATOM     48  CA  GLY     3       3.834  -6.141  -3.966  1.00  0.00           C  
ATOM     49  HA2 GLY     3       3.355  -5.185  -4.179  1.00  0.00           H  
ATOM     50  HA3 GLY     3       4.020  -6.700  -4.883  1.00  0.00           H  
ATOM     51  C   GLY     3       2.751  -6.942  -3.276  1.00  0.00           C  
ATOM     52  O   GLY     3       3.129  -7.841  -2.513  1.00  0.00           O  
ATOM     53  N   ASP     4       1.491  -6.679  -3.605  1.00  0.00           N  
ATOM     54  H   ASP     4       1.328  -5.864  -4.179  1.00  0.00           H  
ATOM     55  CA  ASP     4       0.268  -7.352  -3.101  1.00  0.00           C  
ATOM     56  HA  ASP     4       0.523  -8.381  -2.845  1.00  0.00           H  
ATOM     57  CB  ASP     4      -0.267  -6.639  -1.875  1.00  0.00           C  
ATOM     58  HB2 ASP     4       0.551  -6.155  -1.342  1.00  0.00           H  
ATOM     59  HB3 ASP     4      -0.932  -5.792  -2.039  1.00  0.00           H  
ATOM     60  CG  ASP     4      -0.966  -7.581  -0.881  1.00  0.00           C  
ATOM     61  OD1 ASP     4      -1.343  -7.020   0.204  1.00  0.00           O  
ATOM     62  OD2 ASP     4      -1.064  -8.794  -1.120  1.00  0.00           O  
ATOM     63  C   ASP     4      -0.852  -7.533  -4.181  1.00  0.00           C  
ATOM     64  O   ASP     4      -0.844  -7.052  -5.316  1.00  0.00           O  
ATOM     65  N   SER     5      -1.991  -8.057  -3.763  1.00  0.00           N  
ATOM     66  H   SER     5      -2.087  -8.333  -2.796  1.00  0.00           H  
ATOM     67  CA  SER     5      -2.987  -8.548  -4.658  1.00  0.00           C  
ATOM     68  HA  SER     5      -2.486  -8.849  -5.577  1.00  0.00           H  
ATOM     69  CB  SER     5      -3.738  -9.705  -4.082  1.00  0.00           C  
ATOM     70  HB2 SER     5      -4.191  -9.451  -3.124  1.00  0.00           H  
ATOM     71  HB3 SER     5      -4.621  -9.932  -4.681  1.00  0.00           H  
ATOM     72  OG  SER     5      -2.897 -10.860  -3.927  1.00  0.00           O  
ATOM     73  HG  SER     5      -2.855 -10.947  -2.972  1.00  0.00           H  
ATOM     74  C   SER     5      -4.000  -7.469  -5.171  1.00  0.00           C  
ATOM     75  O   SER     5      -5.153  -7.504  -4.817  1.00  0.00           O  
TER   
END   
