# Supplementary material for: In silico approaches for predicting the half-life of natural and modified peptides in blood
Source: PLoS One. 2018 Jun 1;13(6):e0196829. doi: 10.1371/journal.pone.0196829 (PMC5983457; doi:10.1371/journal.pone.0196829)
Supplement: S3 File — (ZIP) [file pone.0196829.s009.zip › 3may2018_261_pdb_files/2573.pdb]

ATOM      1  N   CYX     1       6.767 -13.647  -3.862  1.00  0.00           N  
ATOM      2  H   CYX     1       6.594 -12.754  -4.302  1.00  0.00           H  
ATOM      3  CA  CYX     1       5.969 -14.105  -2.704  1.00  0.00           C  
ATOM      4  HA  CYX     1       4.958 -13.767  -2.931  1.00  0.00           H  
ATOM      5  CB  CYX     1       6.030 -15.624  -2.730  1.00  0.00           C  
ATOM      6  HB2 CYX     1       5.891 -16.024  -3.735  1.00  0.00           H  
ATOM      7  HB3 CYX     1       6.959 -15.979  -2.284  1.00  0.00           H  
ATOM      8  SG  CYX     1       4.713 -16.417  -1.755  1.00  0.00           S  
ATOM      9  C   CYX     1       6.422 -13.579  -1.352  1.00  0.00           C  
ATOM     10  O   CYX     1       5.576 -13.556  -0.417  1.00  0.00           O  
ATOM     11  N   TYR     2       7.643 -13.061  -1.217  1.00  0.00           N  
ATOM     12  H   TYR     2       8.205 -13.109  -2.055  1.00  0.00           H  
ATOM     13  CA  TYR     2       8.082 -12.212  -0.174  1.00  0.00           C  
ATOM     14  HA  TYR     2       8.174 -12.866   0.694  1.00  0.00           H  
ATOM     15  CB  TYR     2       9.473 -11.640  -0.441  1.00  0.00           C  
ATOM     16  HB2 TYR     2      10.025 -12.377  -1.023  1.00  0.00           H  
ATOM     17  HB3 TYR     2       9.282 -10.767  -1.066  1.00  0.00           H  
ATOM     18  CG  TYR     2      10.241 -11.203   0.739  1.00  0.00           C  
ATOM     19  CD1 TYR     2      10.704  -9.880   0.773  1.00  0.00           C  
ATOM     20  HD1 TYR     2      10.454  -9.215  -0.040  1.00  0.00           H  
ATOM     21  CE1 TYR     2      11.690  -9.462   1.783  1.00  0.00           C  
ATOM     22  HE1 TYR     2      12.034  -8.445   1.670  1.00  0.00           H  
ATOM     23  CZ  TYR     2      12.118 -10.362   2.812  1.00  0.00           C  
ATOM     24  OH  TYR     2      13.020  -9.945   3.735  1.00  0.00           O  
ATOM     25  HH  TYR     2      13.155  -9.006   3.593  1.00  0.00           H  
ATOM     26  CE2 TYR     2      11.519 -11.714   2.794  1.00  0.00           C  
ATOM     27  HE2 TYR     2      11.905 -12.426   3.509  1.00  0.00           H  
ATOM     28  CD2 TYR     2      10.649 -12.108   1.740  1.00  0.00           C  
ATOM     29  HD2 TYR     2      10.222 -13.096   1.821  1.00  0.00           H  
ATOM     30  C   TYR     2       7.156 -11.007   0.133  1.00  0.00           C  
ATOM     31  O   TYR     2       6.590 -10.310  -0.710  1.00  0.00           O  
ATOM     32  N   PHE     3       6.924 -10.731   1.457  1.00  0.00           N  
ATOM     33  H   PHE     3       6.265  -9.993   1.662  1.00  0.00           H  
ATOM     34  CA  PHE     3       7.448 -11.373   2.665  1.00  0.00           C  
ATOM     35  HA  PHE     3       8.520 -11.439   2.481  1.00  0.00           H  
ATOM     36  CB  PHE     3       7.190 -10.424   3.876  1.00  0.00           C  
ATOM     37  HB2 PHE     3       7.579 -10.951   4.747  1.00  0.00           H  
ATOM     38  HB3 PHE     3       7.754  -9.492   3.823  1.00  0.00           H  
ATOM     39  CG  PHE     3       5.688 -10.061   4.152  1.00  0.00           C  
ATOM     40  CD1 PHE     3       4.968 -10.877   4.995  1.00  0.00           C  
ATOM     41  HD1 PHE     3       5.528 -11.624   5.537  1.00  0.00           H  
ATOM     42  CE1 PHE     3       3.588 -10.673   5.200  1.00  0.00           C  
ATOM     43  HE1 PHE     3       3.028 -11.379   5.796  1.00  0.00           H  
ATOM     44  CZ  PHE     3       2.967  -9.629   4.471  1.00  0.00           C  
ATOM     45  HZ  PHE     3       1.893  -9.547   4.552  1.00  0.00           H  
ATOM     46  CE2 PHE     3       3.726  -8.741   3.617  1.00  0.00           C  
ATOM     47  HE2 PHE     3       3.172  -8.036   3.016  1.00  0.00           H  
ATOM     48  CD2 PHE     3       5.138  -8.924   3.508  1.00  0.00           C  
ATOM     49  HD2 PHE     3       5.642  -8.171   2.919  1.00  0.00           H  
ATOM     50  C   PHE     3       7.013 -12.903   2.929  1.00  0.00           C  
ATOM     51  O   PHE     3       7.774 -13.588   3.560  1.00  0.00           O  
ATOM     52  N   GLN     4       5.835 -13.261   2.468  1.00  0.00           N  
ATOM     53  H   GLN     4       5.367 -12.660   1.805  1.00  0.00           H  
ATOM     54  CA  GLN     4       5.152 -14.473   2.932  1.00  0.00           C  
ATOM     55  HA  GLN     4       5.834 -15.297   2.723  1.00  0.00           H  
ATOM     56  CB  GLN     4       4.904 -14.547   4.499  1.00  0.00           C  
ATOM     57  HB2 GLN     4       5.849 -14.314   4.990  1.00  0.00           H  
ATOM     58  HB3 GLN     4       4.135 -13.817   4.751  1.00  0.00           H  
ATOM     59  CG  GLN     4       4.484 -15.926   5.167  1.00  0.00           C  
ATOM     60  HG2 GLN     4       5.014 -16.732   4.659  1.00  0.00           H  
ATOM     61  HG3 GLN     4       4.815 -15.857   6.203  1.00  0.00           H  
ATOM     62  CD  GLN     4       2.979 -16.240   5.118  1.00  0.00           C  
ATOM     63  OE1 GLN     4       2.067 -15.541   5.504  1.00  0.00           O  
ATOM     64  NE2 GLN     4       2.576 -17.420   4.696  1.00  0.00           N  
ATOM     65 HE21 GLN     4       1.594 -17.648   4.744  1.00  0.00           H  
ATOM     66 HE22 GLN     4       3.201 -18.033   4.191  1.00  0.00           H  
ATOM     67  C   GLN     4       3.781 -14.645   2.197  1.00  0.00           C  
ATOM     68  O   GLN     4       3.396 -15.779   1.894  1.00  0.00           O  
ATOM     69  N   ASN     5       2.860 -13.630   2.259  1.00  0.00           N  
ATOM     70  H   ASN     5       3.210 -12.721   2.526  1.00  0.00           H  
ATOM     71  CA  ASN     5       1.410 -13.981   2.350  1.00  0.00           C  
ATOM     72  HA  ASN     5       1.331 -14.916   2.904  1.00  0.00           H  
ATOM     73  CB  ASN     5       0.642 -12.908   3.071  1.00  0.00           C  
ATOM     74  HB2 ASN     5       1.281 -12.372   3.773  1.00  0.00           H  
ATOM     75  HB3 ASN     5       0.197 -12.254   2.321  1.00  0.00           H  
ATOM     76  CG  ASN     5      -0.530 -13.407   3.837  1.00  0.00           C  
ATOM     77  OD1 ASN     5      -1.682 -13.436   3.461  1.00  0.00           O  
ATOM     78  ND2 ASN     5      -0.208 -13.973   4.945  1.00  0.00           N  
ATOM     79 HD21 ASN     5      -1.001 -14.218   5.520  1.00  0.00           H  
ATOM     80 HD22 ASN     5       0.727 -14.289   5.158  1.00  0.00           H  
ATOM     81  C   ASN     5       0.869 -14.288   0.944  1.00  0.00           C  
ATOM     82  O   ASN     5      -0.380 -14.333   0.831  1.00  0.00           O  
ATOM     83  N   CYX     6       1.618 -14.705  -0.092  1.00  0.00           N  
ATOM     84  H   CYX     6       2.596 -14.908   0.061  1.00  0.00           H  
ATOM     85  CA  CYX     6       1.053 -15.156  -1.362  1.00  0.00           C  
ATOM     86  HA  CYX     6       0.310 -14.391  -1.588  1.00  0.00           H  
ATOM     87  CB  CYX     6       2.146 -15.101  -2.432  1.00  0.00           C  
ATOM     88  HB2 CYX     6       2.906 -14.353  -2.208  1.00  0.00           H  
ATOM     89  HB3 CYX     6       1.638 -14.863  -3.367  1.00  0.00           H  
ATOM     90  SG  CYX     6       3.067 -16.527  -2.921  1.00  0.00           S  
ATOM     91  C   CYX     6       0.313 -16.532  -1.411  1.00  0.00           C  
ATOM     92  O   CYX     6      -0.605 -16.561  -2.216  1.00  0.00           O  
ATOM     93  N   PRO     7       0.579 -17.576  -0.598  1.00  0.00           N  
ATOM     94  CD  PRO     7       1.763 -17.773   0.269  1.00  0.00           C  
ATOM     95  HD2 PRO     7       1.706 -17.021   1.056  1.00  0.00           H  
ATOM     96  HD3 PRO     7       2.632 -17.594  -0.365  1.00  0.00           H  
ATOM     97  CG  PRO     7       1.758 -19.187   0.802  1.00  0.00           C  
ATOM     98  HG2 PRO     7       2.762 -19.603   0.887  1.00  0.00           H  
ATOM     99  HG3 PRO     7       1.308 -19.186   1.794  1.00  0.00           H  
ATOM    100  CB  PRO     7       0.817 -19.901  -0.220  1.00  0.00           C  
ATOM    101  HB2 PRO     7       0.278 -20.695   0.296  1.00  0.00           H  
ATOM    102  HB3 PRO     7       1.403 -20.387  -1.001  1.00  0.00           H  
ATOM    103  CA  PRO     7      -0.094 -18.888  -0.771  1.00  0.00           C  
ATOM    104  HA  PRO     7      -0.230 -19.000  -1.847  1.00  0.00           H  
ATOM    105  C   PRO     7      -1.452 -18.883  -0.156  1.00  0.00           C  
ATOM    106  O   PRO     7      -1.713 -18.338   0.916  1.00  0.00           O  
ATOM    107  N   ARG     8      -2.459 -19.443  -0.877  1.00  0.00           N  
ATOM    108  H   ARG     8      -2.167 -19.931  -1.711  1.00  0.00           H  
ATOM    109  CA  ARG     8      -3.883 -19.446  -0.553  1.00  0.00           C  
ATOM    110  HA  ARG     8      -4.078 -18.985   0.415  1.00  0.00           H  
ATOM    111  CB  ARG     8      -4.692 -18.670  -1.589  1.00  0.00           C  
ATOM    112  HB2 ARG     8      -4.195 -18.577  -2.555  1.00  0.00           H  
ATOM    113  HB3 ARG     8      -5.678 -19.071  -1.821  1.00  0.00           H  
ATOM    114  CG  ARG     8      -5.109 -17.295  -1.198  1.00  0.00           C  
ATOM    115  HG2 ARG     8      -5.760 -16.955  -2.003  1.00  0.00           H  
ATOM    116  HG3 ARG     8      -5.758 -17.396  -0.328  1.00  0.00           H  
ATOM    117  CD  ARG     8      -3.959 -16.263  -0.870  1.00  0.00           C  
ATOM    118  HD2 ARG     8      -3.124 -16.281  -1.571  1.00  0.00           H  
ATOM    119  HD3 ARG     8      -4.430 -15.294  -1.030  1.00  0.00           H  
ATOM    120  NE  ARG     8      -3.512 -16.371   0.526  1.00  0.00           N  
ATOM    121  HE  ARG     8      -3.175 -17.277   0.818  1.00  0.00           H  
ATOM    122  CZ  ARG     8      -3.126 -15.448   1.359  1.00  0.00           C  
ATOM    123  NH1 ARG     8      -3.418 -14.179   1.178  1.00  0.00           N  
ATOM    124 HH11 ARG     8      -3.826 -13.849   0.315  1.00  0.00           H  
ATOM    125 HH12 ARG     8      -3.022 -13.529   1.842  1.00  0.00           H  
ATOM    126  NH2 ARG     8      -2.404 -15.789   2.417  1.00  0.00           N  
ATOM    127 HH21 ARG     8      -2.227 -16.771   2.568  1.00  0.00           H  
ATOM    128 HH22 ARG     8      -2.141 -15.102   3.109  1.00  0.00           H  
ATOM    129  C   ARG     8      -4.440 -20.898  -0.420  1.00  0.00           C  
ATOM    130  O   ARG     8      -4.026 -21.788  -1.188  1.00  0.00           O  
ATOM    131  N   GLY     9      -5.329 -21.193   0.515  1.00  0.00           N  
ATOM    132  H   GLY     9      -5.691 -20.473   1.125  1.00  0.00           H  
ATOM    133  CA  GLY     9      -5.808 -22.510   0.773  1.00  0.00           C  
ATOM    134  HA2 GLY     9      -5.213 -23.330   0.370  1.00  0.00           H  
ATOM    135  HA3 GLY     9      -5.946 -22.514   1.854  1.00  0.00           H  
ATOM    136  C   GLY     9      -7.114 -22.607   0.089  1.00  0.00           C  
ATOM    137  O   GLY     9      -8.100 -22.133   0.707  1.00  0.00           O  
TER   
END   
