# Supplementary material for: In silico approaches for predicting the half-life of natural and modified peptides in blood
Source: PLoS One. 2018 Jun 1;13(6):e0196829. doi: 10.1371/journal.pone.0196829 (PMC5983457; doi:10.1371/journal.pone.0196829)
Supplement: S3 File — (ZIP) [file pone.0196829.s009.zip › 3may2018_261_pdb_files/2618.pdb]

ATOM      1  N   PHE     1      -1.777 -45.688  -1.923  1.00  0.00           N  
ATOM      2  H   PHE     1      -1.031 -45.361  -1.327  1.00  0.00           H  
ATOM      3  CA  PHE     1      -2.524 -44.638  -2.536  1.00  0.00           C  
ATOM      4  HA  PHE     1      -3.123 -45.121  -3.308  1.00  0.00           H  
ATOM      5  CB  PHE     1      -3.441 -44.065  -1.459  1.00  0.00           C  
ATOM      6  HB2 PHE     1      -3.887 -44.862  -0.865  1.00  0.00           H  
ATOM      7  HB3 PHE     1      -2.875 -43.452  -0.759  1.00  0.00           H  
ATOM      8  CG  PHE     1      -4.569 -43.230  -2.004  1.00  0.00           C  
ATOM      9  CD1 PHE     1      -4.377 -41.866  -2.101  1.00  0.00           C  
ATOM     10  HD1 PHE     1      -3.449 -41.435  -1.754  1.00  0.00           H  
ATOM     11  CE1 PHE     1      -5.373 -41.057  -2.658  1.00  0.00           C  
ATOM     12  HE1 PHE     1      -5.138 -40.028  -2.890  1.00  0.00           H  
ATOM     13  CZ  PHE     1      -6.525 -41.711  -3.145  1.00  0.00           C  
ATOM     14  HZ  PHE     1      -7.241 -41.088  -3.661  1.00  0.00           H  
ATOM     15  CE2 PHE     1      -6.798 -43.071  -2.977  1.00  0.00           C  
ATOM     16  HE2 PHE     1      -7.692 -43.522  -3.383  1.00  0.00           H  
ATOM     17  CD2 PHE     1      -5.810 -43.851  -2.335  1.00  0.00           C  
ATOM     18  HD2 PHE     1      -5.940 -44.919  -2.241  1.00  0.00           H  
ATOM     19  C   PHE     1      -1.513 -43.686  -3.195  1.00  0.00           C  
ATOM     20  O   PHE     1      -0.548 -43.315  -2.518  1.00  0.00           O  
ATOM     21  N   PRO     2      -1.805 -43.183  -4.422  1.00  0.00           N  
ATOM     22  CD  PRO     2      -2.904 -43.542  -5.313  1.00  0.00           C  
ATOM     23  HD2 PRO     2      -3.799 -43.093  -4.881  1.00  0.00           H  
ATOM     24  HD3 PRO     2      -3.113 -44.610  -5.365  1.00  0.00           H  
ATOM     25  CG  PRO     2      -2.620 -42.912  -6.694  1.00  0.00           C  
ATOM     26  HG2 PRO     2      -2.714 -43.641  -7.499  1.00  0.00           H  
ATOM     27  HG3 PRO     2      -3.285 -42.059  -6.834  1.00  0.00           H  
ATOM     28  CB  PRO     2      -1.161 -42.599  -6.585  1.00  0.00           C  
ATOM     29  HB2 PRO     2      -0.881 -41.912  -7.383  1.00  0.00           H  
ATOM     30  HB3 PRO     2      -0.693 -43.571  -6.741  1.00  0.00           H  
ATOM     31  CA  PRO     2      -0.944 -42.220  -5.124  1.00  0.00           C  
ATOM     32  HA  PRO     2       0.107 -42.452  -4.953  1.00  0.00           H  
ATOM     33  C   PRO     2      -1.101 -40.756  -4.730  1.00  0.00           C  
ATOM     34  O   PRO     2      -1.624 -40.387  -3.679  1.00  0.00           O  
ATOM     35  N   GLU     3      -0.659 -39.780  -5.547  1.00  0.00           N  
ATOM     36  H   GLU     3      -0.303 -40.141  -6.421  1.00  0.00           H  
ATOM     37  CA  GLU     3      -1.350 -38.426  -5.533  1.00  0.00           C  
ATOM     38  HA  GLU     3      -1.578 -38.115  -4.514  1.00  0.00           H  
ATOM     39  CB  GLU     3      -0.420 -37.361  -6.075  1.00  0.00           C  
ATOM     40  HB2 GLU     3       0.571 -37.335  -5.622  1.00  0.00           H  
ATOM     41  HB3 GLU     3      -0.196 -37.618  -7.111  1.00  0.00           H  
ATOM     42  CG  GLU     3      -0.829 -35.944  -6.055  1.00  0.00           C  
ATOM     43  HG2 GLU     3       0.017 -35.368  -6.430  1.00  0.00           H  
ATOM     44  HG3 GLU     3      -1.613 -35.647  -6.752  1.00  0.00           H  
ATOM     45  CD  GLU     3      -1.296 -35.456  -4.735  1.00  0.00           C  
ATOM     46  OE1 GLU     3      -2.507 -35.448  -4.524  1.00  0.00           O  
ATOM     47  OE2 GLU     3      -0.409 -35.190  -3.943  1.00  0.00           O  
ATOM     48  C   GLU     3      -2.614 -38.464  -6.356  1.00  0.00           C  
ATOM     49  O   GLU     3      -2.776 -39.348  -7.209  1.00  0.00           O  
ATOM     50  N   SER     4      -3.561 -37.628  -5.946  1.00  0.00           N  
ATOM     51  H   SER     4      -3.155 -36.916  -5.356  1.00  0.00           H  
ATOM     52  CA  SER     4      -5.055 -37.700  -6.028  1.00  0.00           C  
ATOM     53  HA  SER     4      -5.439 -37.078  -6.836  1.00  0.00           H  
ATOM     54  CB  SER     4      -5.650 -39.136  -6.315  1.00  0.00           C  
ATOM     55  HB2 SER     4      -5.333 -39.839  -5.545  1.00  0.00           H  
ATOM     56  HB3 SER     4      -6.722 -38.944  -6.256  1.00  0.00           H  
ATOM     57  OG  SER     4      -5.273 -39.609  -7.565  1.00  0.00           O  
ATOM     58  HG  SER     4      -4.314 -39.625  -7.520  1.00  0.00           H  
ATOM     59  C   SER     4      -5.853 -37.100  -4.833  1.00  0.00           C  
ATOM     60  O   SER     4      -7.050 -37.075  -4.838  1.00  0.00           O  
ATOM     61  N   LYS     5      -5.089 -36.439  -3.949  1.00  0.00           N  
ATOM     62  H   LYS     5      -4.104 -36.305  -4.129  1.00  0.00           H  
ATOM     63  CA  LYS     5      -5.577 -36.151  -2.588  1.00  0.00           C  
ATOM     64  HA  LYS     5      -6.666 -36.138  -2.559  1.00  0.00           H  
ATOM     65  CB  LYS     5      -5.176 -37.311  -1.644  1.00  0.00           C  
ATOM     66  HB2 LYS     5      -5.378 -37.078  -0.599  1.00  0.00           H  
ATOM     67  HB3 LYS     5      -5.819 -38.088  -2.057  1.00  0.00           H  
ATOM     68  CG  LYS     5      -3.720 -37.767  -1.714  1.00  0.00           C  
ATOM     69  HG2 LYS     5      -3.563 -38.542  -0.964  1.00  0.00           H  
ATOM     70  HG3 LYS     5      -3.550 -38.078  -2.744  1.00  0.00           H  
ATOM     71  CD  LYS     5      -2.673 -36.710  -1.431  1.00  0.00           C  
ATOM     72  HD2 LYS     5      -2.849 -35.953  -2.195  1.00  0.00           H  
ATOM     73  HD3 LYS     5      -2.850 -36.331  -0.425  1.00  0.00           H  
ATOM     74  CE  LYS     5      -1.225 -37.260  -1.516  1.00  0.00           C  
ATOM     75  HE2 LYS     5      -1.104 -37.966  -0.695  1.00  0.00           H  
ATOM     76  HE3 LYS     5      -1.124 -37.798  -2.459  1.00  0.00           H  
ATOM     77  NZ  LYS     5      -0.162 -36.252  -1.426  1.00  0.00           N  
ATOM     78  HZ1 LYS     5      -0.346 -35.644  -0.640  1.00  0.00           H  
ATOM     79  HZ2 LYS     5       0.765 -36.605  -1.238  1.00  0.00           H  
ATOM     80  HZ3 LYS     5      -0.192 -35.682  -2.259  1.00  0.00           H  
ATOM     81  C   LYS     5      -5.187 -34.800  -1.887  1.00  0.00           C  
ATOM     82  O   LYS     5      -5.636 -34.594  -0.760  1.00  0.00           O  
ATOM     83  N   ALA     6      -4.231 -34.067  -2.457  1.00  0.00           N  
ATOM     84  H   ALA     6      -3.660 -34.398  -3.221  1.00  0.00           H  
ATOM     85  CA  ALA     6      -3.751 -32.853  -1.806  1.00  0.00           C  
ATOM     86  HA  ALA     6      -3.598 -33.057  -0.746  1.00  0.00           H  
ATOM     87  CB  ALA     6      -2.315 -32.536  -2.344  1.00  0.00           C  
ATOM     88  HB1 ALA     6      -1.931 -31.667  -1.809  1.00  0.00           H  
ATOM     89  HB2 ALA     6      -1.577 -33.309  -2.129  1.00  0.00           H  
ATOM     90  HB3 ALA     6      -2.191 -32.156  -3.358  1.00  0.00           H  
ATOM     91  C   ALA     6      -4.737 -31.684  -1.902  1.00  0.00           C  
ATOM     92  O   ALA     6      -4.793 -30.908  -2.912  1.00  0.00           O  
ATOM     93  N   THR     7      -5.566 -31.502  -0.910  1.00  0.00           N  
ATOM     94  H   THR     7      -5.444 -32.094  -0.101  1.00  0.00           H  
ATOM     95  CA  THR     7      -6.825 -30.633  -0.852  1.00  0.00           C  
ATOM     96  HA  THR     7      -7.166 -30.474  -1.875  1.00  0.00           H  
ATOM     97  CB  THR     7      -7.923 -31.351  -0.044  1.00  0.00           C  
ATOM     98  HB  THR     7      -8.451 -30.547   0.469  1.00  0.00           H  
ATOM     99  CG2 THR     7      -8.794 -32.188  -1.016  1.00  0.00           C  
ATOM    100 HG21 THR     7      -9.428 -32.916  -0.511  1.00  0.00           H  
ATOM    101 HG22 THR     7      -9.358 -31.543  -1.691  1.00  0.00           H  
ATOM    102 HG23 THR     7      -8.102 -32.791  -1.604  1.00  0.00           H  
ATOM    103  OG1 THR     7      -7.395 -32.211   0.987  1.00  0.00           O  
ATOM    104  HG1 THR     7      -6.880 -31.664   1.585  1.00  0.00           H  
ATOM    105  C   THR     7      -6.368 -29.281  -0.292  1.00  0.00           C  
ATOM    106  O   THR     7      -7.010 -28.643   0.569  1.00  0.00           O  
ATOM    107  N   ASN     8      -5.293 -28.708  -0.833  1.00  0.00           N  
ATOM    108  H   ASN     8      -4.955 -29.095  -1.702  1.00  0.00           H  
ATOM    109  CA  ASN     8      -4.382 -27.823  -0.045  1.00  0.00           C  
ATOM    110  HA  ASN     8      -4.293 -28.294   0.934  1.00  0.00           H  
ATOM    111  CB  ASN     8      -2.992 -27.930  -0.693  1.00  0.00           C  
ATOM    112  HB2 ASN     8      -2.726 -28.986  -0.731  1.00  0.00           H  
ATOM    113  HB3 ASN     8      -2.964 -27.589  -1.728  1.00  0.00           H  
ATOM    114  CG  ASN     8      -1.913 -27.160   0.122  1.00  0.00           C  
ATOM    115  OD1 ASN     8      -1.571 -26.033  -0.135  1.00  0.00           O  
ATOM    116  ND2 ASN     8      -1.395 -27.728   1.205  1.00  0.00           N  
ATOM    117 HD21 ASN     8      -0.689 -27.242   1.738  1.00  0.00           H  
ATOM    118 HD22 ASN     8      -1.623 -28.662   1.516  1.00  0.00           H  
ATOM    119  C   ASN     8      -4.885 -26.361   0.007  1.00  0.00           C  
ATOM    120  O   ASN     8      -5.198 -25.681  -0.977  1.00  0.00           O  
ATOM    121  N   ALA     9      -4.724 -25.764   1.196  1.00  0.00           N  
ATOM    122  H   ALA     9      -4.266 -26.294   1.924  1.00  0.00           H  
ATOM    123  CA  ALA     9      -4.921 -24.399   1.590  1.00  0.00           C  
ATOM    124  HA  ALA     9      -5.036 -23.773   0.705  1.00  0.00           H  
ATOM    125  CB  ALA     9      -6.233 -24.255   2.381  1.00  0.00           C  
ATOM    126  HB1 ALA     9      -7.129 -24.710   1.959  1.00  0.00           H  
ATOM    127  HB2 ALA     9      -6.051 -24.728   3.346  1.00  0.00           H  
ATOM    128  HB3 ALA     9      -6.424 -23.197   2.559  1.00  0.00           H  
ATOM    129  C   ALA     9      -3.624 -23.904   2.367  1.00  0.00           C  
ATOM    130  O   ALA     9      -3.711 -23.242   3.417  1.00  0.00           O  
ATOM    131  N   THR    10      -2.451 -24.212   1.752  1.00  0.00           N  
ATOM    132  H   THR    10      -2.586 -24.732   0.897  1.00  0.00           H  
ATOM    133  CA  THR    10      -1.080 -24.131   2.276  1.00  0.00           C  
ATOM    134  HA  THR    10      -0.466 -24.278   1.388  1.00  0.00           H  
ATOM    135  CB  THR    10      -0.656 -22.866   2.999  1.00  0.00           C  
ATOM    136  HB  THR    10       0.415 -22.831   3.199  1.00  0.00           H  
ATOM    137  CG2 THR    10      -0.907 -21.679   2.170  1.00  0.00           C  
ATOM    138 HG21 THR    10      -0.412 -21.794   1.206  1.00  0.00           H  
ATOM    139 HG22 THR    10      -1.985 -21.522   2.121  1.00  0.00           H  
ATOM    140 HG23 THR    10      -0.479 -20.787   2.626  1.00  0.00           H  
ATOM    141  OG1 THR    10      -1.272 -22.638   4.262  1.00  0.00           O  
ATOM    142  HG1 THR    10      -2.200 -22.863   4.169  1.00  0.00           H  
ATOM    143  C   THR    10      -0.801 -25.320   3.166  1.00  0.00           C  
ATOM    144  O   THR    10       0.158 -26.080   2.866  1.00  0.00           O  
ATOM    145  N   LEU    11      -1.549 -25.446   4.233  1.00  0.00           N  
ATOM    146  H   LEU    11      -2.313 -24.785   4.219  1.00  0.00           H  
ATOM    147  CA  LEU    11      -1.842 -26.682   4.990  1.00  0.00           C  
ATOM    148  HA  LEU    11      -1.042 -27.421   4.926  1.00  0.00           H  
ATOM    149  CB  LEU    11      -2.078 -26.249   6.431  1.00  0.00           C  
ATOM    150  HB2 LEU    11      -1.391 -25.442   6.686  1.00  0.00           H  
ATOM    151  HB3 LEU    11      -3.097 -25.888   6.568  1.00  0.00           H  
ATOM    152  CG  LEU    11      -1.743 -27.373   7.340  1.00  0.00           C  
ATOM    153  HG  LEU    11      -2.400 -28.206   7.094  1.00  0.00           H  
ATOM    154  CD1 LEU    11      -0.268 -27.863   7.281  1.00  0.00           C  
ATOM    155 HD11 LEU    11      -0.003 -28.368   6.352  1.00  0.00           H  
ATOM    156 HD12 LEU    11       0.339 -26.959   7.330  1.00  0.00           H  
ATOM    157 HD13 LEU    11      -0.074 -28.576   8.082  1.00  0.00           H  
ATOM    158  CD2 LEU    11      -2.249 -27.007   8.741  1.00  0.00           C  
ATOM    159 HD21 LEU    11      -1.957 -27.835   9.387  1.00  0.00           H  
ATOM    160 HD22 LEU    11      -1.772 -26.106   9.127  1.00  0.00           H  
ATOM    161 HD23 LEU    11      -3.328 -26.856   8.779  1.00  0.00           H  
ATOM    162  C   LEU    11      -3.011 -27.373   4.289  1.00  0.00           C  
ATOM    163  O   LEU    11      -3.891 -26.809   3.618  1.00  0.00           O  
ATOM    164  N   ASP    12      -3.037 -28.667   4.385  1.00  0.00           N  
ATOM    165  H   ASP    12      -2.262 -29.051   4.906  1.00  0.00           H  
ATOM    166  CA  ASP    12      -4.194 -29.529   4.037  1.00  0.00           C  
ATOM    167  HA  ASP    12      -4.697 -29.093   3.174  1.00  0.00           H  
ATOM    168  CB  ASP    12      -3.659 -30.920   3.530  1.00  0.00           C  
ATOM    169  HB2 ASP    12      -2.635 -30.874   3.158  1.00  0.00           H  
ATOM    170  HB3 ASP    12      -3.623 -31.522   4.438  1.00  0.00           H  
ATOM    171  CG  ASP    12      -4.645 -31.641   2.655  1.00  0.00           C  
ATOM    172  OD1 ASP    12      -4.180 -32.413   1.787  1.00  0.00           O  
ATOM    173  OD2 ASP    12      -5.823 -31.531   2.902  1.00  0.00           O  
ATOM    174  C   ASP    12      -5.256 -29.691   5.188  1.00  0.00           C  
ATOM    175  O   ASP    12      -4.816 -30.102   6.245  1.00  0.00           O  
ATOM    176  N   PRO    13      -6.588 -29.605   4.934  1.00  0.00           N  
ATOM    177  CD  PRO    13      -7.085 -28.687   3.951  1.00  0.00           C  
ATOM    178  HD2 PRO    13      -7.006 -29.059   2.929  1.00  0.00           H  
ATOM    179  HD3 PRO    13      -6.548 -27.759   4.147  1.00  0.00           H  
ATOM    180  CG  PRO    13      -8.621 -28.420   4.240  1.00  0.00           C  
ATOM    181  HG2 PRO    13      -9.178 -28.198   3.330  1.00  0.00           H  
ATOM    182  HG3 PRO    13      -8.717 -27.604   4.956  1.00  0.00           H  
ATOM    183  CB  PRO    13      -8.998 -29.635   4.956  1.00  0.00           C  
ATOM    184  HB2 PRO    13      -9.085 -30.446   4.232  1.00  0.00           H  
ATOM    185  HB3 PRO    13      -9.919 -29.516   5.526  1.00  0.00           H  
ATOM    186  CA  PRO    13      -7.765 -30.042   5.748  1.00  0.00           C  
ATOM    187  HA  PRO    13      -7.694 -29.548   6.717  1.00  0.00           H  
ATOM    188  C   PRO    13      -7.810 -31.569   6.068  1.00  0.00           C  
ATOM    189  O   PRO    13      -8.690 -31.959   6.814  1.00  0.00           O  
ATOM    190  N   ARG    14      -6.989 -32.369   5.426  1.00  0.00           N  
ATOM    191  H   ARG    14      -6.398 -31.925   4.738  1.00  0.00           H  
ATOM    192  CA  ARG    14      -7.214 -33.835   5.409  1.00  0.00           C  
ATOM    193  HA  ARG    14      -7.980 -34.126   6.128  1.00  0.00           H  
ATOM    194  CB  ARG    14      -7.810 -34.210   3.993  1.00  0.00           C  
ATOM    195  HB2 ARG    14      -8.863 -33.930   4.026  1.00  0.00           H  
ATOM    196  HB3 ARG    14      -7.323 -33.518   3.306  1.00  0.00           H  
ATOM    197  CG  ARG    14      -7.735 -35.685   3.464  1.00  0.00           C  
ATOM    198  HG2 ARG    14      -7.364 -36.363   4.233  1.00  0.00           H  
ATOM    199  HG3 ARG    14      -8.751 -35.971   3.195  1.00  0.00           H  
ATOM    200  CD  ARG    14      -6.954 -35.832   2.167  1.00  0.00           C  
ATOM    201  HD2 ARG    14      -6.901 -36.883   1.885  1.00  0.00           H  
ATOM    202  HD3 ARG    14      -7.580 -35.416   1.377  1.00  0.00           H  
ATOM    203  NE  ARG    14      -5.605 -35.147   2.290  1.00  0.00           N  
ATOM    204  HE  ARG    14      -5.620 -34.147   2.151  1.00  0.00           H  
ATOM    205  CZ  ARG    14      -4.492 -35.830   2.297  1.00  0.00           C  
ATOM    206  NH1 ARG    14      -4.408 -37.127   2.393  1.00  0.00           N  
ATOM    207 HH11 ARG    14      -5.119 -37.539   2.981  1.00  0.00           H  
ATOM    208 HH12 ARG    14      -3.459 -37.449   2.519  1.00  0.00           H  
ATOM    209  NH2 ARG    14      -3.379 -35.169   2.341  1.00  0.00           N  
ATOM    210 HH21 ARG    14      -3.581 -34.191   2.490  1.00  0.00           H  
ATOM    211 HH22 ARG    14      -2.463 -35.585   2.431  1.00  0.00           H  
ATOM    212  C   ARG    14      -5.901 -34.451   5.772  1.00  0.00           C  
ATOM    213  O   ARG    14      -4.934 -34.165   5.041  1.00  0.00           O  
ATOM    214  N   PRO    15      -5.785 -35.336   6.778  1.00  0.00           N  
ATOM    215  CD  PRO    15      -6.829 -35.716   7.702  1.00  0.00           C  
ATOM    216  HD2 PRO    15      -7.663 -36.160   7.159  1.00  0.00           H  
ATOM    217  HD3 PRO    15      -7.308 -34.916   8.267  1.00  0.00           H  
ATOM    218  CG  PRO    15      -6.261 -36.764   8.699  1.00  0.00           C  
ATOM    219  HG2 PRO    15      -6.551 -37.788   8.466  1.00  0.00           H  
ATOM    220  HG3 PRO    15      -6.640 -36.540   9.696  1.00  0.00           H  
ATOM    221  CB  PRO    15      -4.783 -36.549   8.433  1.00  0.00           C  
ATOM    222  HB2 PRO    15      -4.220 -37.438   8.719  1.00  0.00           H  
ATOM    223  HB3 PRO    15      -4.507 -35.765   9.138  1.00  0.00           H  
ATOM    224  CA  PRO    15      -4.620 -36.090   7.038  1.00  0.00           C  
ATOM    225  HA  PRO    15      -3.737 -35.464   6.914  1.00  0.00           H  
ATOM    226  C   PRO    15      -4.517 -37.301   6.047  1.00  0.00           C  
ATOM    227  O   PRO    15      -5.283 -37.475   5.098  1.00  0.00           O  
ATOM    228  N   GLY    16      -3.465 -38.148   6.205  1.00  0.00           N  
ATOM    229  H   GLY    16      -2.917 -38.137   7.054  1.00  0.00           H  
ATOM    230  CA  GLY    16      -3.012 -39.079   5.159  1.00  0.00           C  
ATOM    231  HA2 GLY    16      -2.698 -40.029   5.591  1.00  0.00           H  
ATOM    232  HA3 GLY    16      -3.783 -39.168   4.394  1.00  0.00           H  
ATOM    233  C   GLY    16      -1.763 -38.462   4.446  1.00  0.00           C  
ATOM    234  O   GLY    16      -1.925 -37.737   3.459  1.00  0.00           O  
ATOM    235  N   GLY    17      -0.593 -38.807   4.889  1.00  0.00           N  
ATOM    236  H   GLY    17      -0.624 -39.401   5.706  1.00  0.00           H  
ATOM    237  CA  GLY    17       0.698 -38.099   4.663  1.00  0.00           C  
ATOM    238  HA2 GLY    17       0.563 -37.019   4.594  1.00  0.00           H  
ATOM    239  HA3 GLY    17       1.365 -38.192   5.519  1.00  0.00           H  
ATOM    240  C   GLY    17       1.491 -38.538   3.427  1.00  0.00           C  
ATOM    241  O   GLY    17       2.688 -38.863   3.533  1.00  0.00           O  
ATOM    242  N   GLY    18       0.844 -38.588   2.316  1.00  0.00           N  
ATOM    243  H   GLY    18      -0.096 -38.233   2.416  1.00  0.00           H  
ATOM    244  CA  GLY    18       1.419 -39.092   1.063  1.00  0.00           C  
ATOM    245  HA2 GLY    18       2.102 -39.934   1.180  1.00  0.00           H  
ATOM    246  HA3 GLY    18       0.615 -39.358   0.377  1.00  0.00           H  
ATOM    247  C   GLY    18       2.298 -38.225   0.288  1.00  0.00           C  
ATOM    248  O   GLY    18       2.164 -38.313  -0.909  1.00  0.00           O  
ATOM    249  N   GLY    19       3.141 -37.421   0.857  1.00  0.00           N  
ATOM    250  H   GLY    19       3.118 -37.344   1.864  1.00  0.00           H  
ATOM    251  CA  GLY    19       4.415 -36.945   0.190  1.00  0.00           C  
ATOM    252  HA2 GLY    19       5.195 -36.976   0.951  1.00  0.00           H  
ATOM    253  HA3 GLY    19       4.652 -37.644  -0.612  1.00  0.00           H  
ATOM    254  C   GLY    19       4.415 -35.661  -0.558  1.00  0.00           C  
ATOM    255  O   GLY    19       5.333 -35.409  -1.311  1.00  0.00           O  
ATOM    256  N   ASN    20       3.342 -34.890  -0.482  1.00  0.00           N  
ATOM    257  H   ASN    20       2.593 -35.170   0.135  1.00  0.00           H  
ATOM    258  CA  ASN    20       3.066 -33.855  -1.450  1.00  0.00           C  
ATOM    259  HA  ASN    20       3.935 -33.202  -1.524  1.00  0.00           H  
ATOM    260  CB  ASN    20       2.830 -34.375  -2.885  1.00  0.00           C  
ATOM    261  HB2 ASN    20       3.719 -34.931  -3.184  1.00  0.00           H  
ATOM    262  HB3 ASN    20       1.998 -35.073  -2.801  1.00  0.00           H  
ATOM    263  CG  ASN    20       2.565 -33.237  -3.837  1.00  0.00           C  
ATOM    264  OD1 ASN    20       3.384 -32.383  -3.934  1.00  0.00           O  
ATOM    265  ND2 ASN    20       1.415 -33.102  -4.421  1.00  0.00           N  
ATOM    266 HD21 ASN    20       1.351 -32.447  -5.188  1.00  0.00           H  
ATOM    267 HD22 ASN    20       0.768 -33.867  -4.294  1.00  0.00           H  
ATOM    268  C   ASN    20       1.921 -32.936  -0.935  1.00  0.00           C  
ATOM    269  O   ASN    20       0.721 -33.037  -1.262  1.00  0.00           O  
ATOM    270  N   GLY    21       2.379 -32.025  -0.061  1.00  0.00           N  
ATOM    271  H   GLY    21       3.349 -32.116   0.205  1.00  0.00           H  
ATOM    272  CA  GLY    21       1.570 -30.901   0.440  1.00  0.00           C  
ATOM    273  HA2 GLY    21       2.200 -30.089   0.803  1.00  0.00           H  
ATOM    274  HA3 GLY    21       1.018 -30.526  -0.422  1.00  0.00           H  
ATOM    275  C   GLY    21       0.610 -31.256   1.542  1.00  0.00           C  
ATOM    276  O   GLY    21       0.042 -30.386   2.140  1.00  0.00           O  
ATOM    277  N   ASP    22       0.576 -32.523   1.910  1.00  0.00           N  
ATOM    278  H   ASP    22       1.133 -33.209   1.421  1.00  0.00           H  
ATOM    279  CA  ASP    22      -0.240 -33.027   3.003  1.00  0.00           C  
ATOM    280  HA  ASP    22      -1.300 -32.825   2.852  1.00  0.00           H  
ATOM    281  CB  ASP    22      -0.012 -34.541   3.152  1.00  0.00           C  
ATOM    282  HB2 ASP    22       0.875 -34.714   3.761  1.00  0.00           H  
ATOM    283  HB3 ASP    22      -0.812 -34.926   3.783  1.00  0.00           H  
ATOM    284  CG  ASP    22       0.088 -35.256   1.779  1.00  0.00           C  
ATOM    285  OD1 ASP    22       1.202 -35.259   1.297  1.00  0.00           O  
ATOM    286  OD2 ASP    22      -0.871 -35.818   1.199  1.00  0.00           O  
ATOM    287  C   ASP    22      -0.073 -32.384   4.447  1.00  0.00           C  
ATOM    288  O   ASP    22       0.977 -31.912   4.866  1.00  0.00           O  
ATOM    289  N   PHE    23      -1.097 -32.541   5.226  1.00  0.00           N  
ATOM    290  H   PHE    23      -1.978 -32.769   4.788  1.00  0.00           H  
ATOM    291  CA  PHE    23      -1.001 -32.725   6.655  1.00  0.00           C  
ATOM    292  HA  PHE    23      -0.054 -32.357   7.051  1.00  0.00           H  
ATOM    293  CB  PHE    23      -2.088 -31.829   7.230  1.00  0.00           C  
ATOM    294  HB2 PHE    23      -1.868 -30.794   6.971  1.00  0.00           H  
ATOM    295  HB3 PHE    23      -3.019 -32.037   6.704  1.00  0.00           H  
ATOM    296  CG  PHE    23      -2.275 -31.872   8.733  1.00  0.00           C  
ATOM    297  CD1 PHE    23      -3.268 -32.630   9.419  1.00  0.00           C  
ATOM    298  HD1 PHE    23      -3.994 -33.181   8.840  1.00  0.00           H  
ATOM    299  CE1 PHE    23      -3.332 -32.707  10.833  1.00  0.00           C  
ATOM    300  HE1 PHE    23      -4.107 -33.211  11.391  1.00  0.00           H  
ATOM    301  CZ  PHE    23      -2.551 -31.821  11.620  1.00  0.00           C  
ATOM    302  HZ  PHE    23      -2.499 -31.756  12.697  1.00  0.00           H  
ATOM    303  CE2 PHE    23      -1.623 -30.986  10.955  1.00  0.00           C  
ATOM    304  HE2 PHE    23      -0.964 -30.338  11.513  1.00  0.00           H  
ATOM    305  CD2 PHE    23      -1.461 -31.040   9.562  1.00  0.00           C  
ATOM    306  HD2 PHE    23      -0.706 -30.341   9.235  1.00  0.00           H  
ATOM    307  C   PHE    23      -1.201 -34.225   6.979  1.00  0.00           C  
ATOM    308  O   PHE    23      -1.611 -34.994   6.082  1.00  0.00           O  
ATOM    309  N   GLU    24      -0.886 -34.613   8.218  1.00  0.00           N  
ATOM    310  H   GLU    24      -0.603 -33.933   8.909  1.00  0.00           H  
ATOM    311  CA  GLU    24      -1.162 -35.967   8.709  1.00  0.00           C  
ATOM    312  HA  GLU    24      -2.015 -36.434   8.217  1.00  0.00           H  
ATOM    313  CB  GLU    24       0.077 -36.832   8.397  1.00  0.00           C  
ATOM    314  HB2 GLU    24       0.342 -36.752   7.343  1.00  0.00           H  
ATOM    315  HB3 GLU    24       0.946 -36.464   8.943  1.00  0.00           H  
ATOM    316  CG  GLU    24       0.113 -38.346   8.732  1.00  0.00           C  
ATOM    317  HG2 GLU    24       0.933 -38.756   8.143  1.00  0.00           H  
ATOM    318  HG3 GLU    24       0.269 -38.471   9.804  1.00  0.00           H  
ATOM    319  CD  GLU    24      -1.160 -39.091   8.225  1.00  0.00           C  
ATOM    320  OE1 GLU    24      -0.995 -40.020   7.398  1.00  0.00           O  
ATOM    321  OE2 GLU    24      -2.284 -38.710   8.678  1.00  0.00           O  
ATOM    322  C   GLU    24      -1.428 -35.894  10.211  1.00  0.00           C  
ATOM    323  O   GLU    24      -0.954 -34.986  10.886  1.00  0.00           O  
ATOM    324  N   GLU    25      -2.346 -36.755  10.666  1.00  0.00           N  
ATOM    325  H   GLU    25      -2.580 -37.565  10.109  1.00  0.00           H  
ATOM    326  CA  GLU    25      -2.676 -36.932  12.126  1.00  0.00           C  
ATOM    327  HA  GLU    25      -2.653 -35.957  12.613  1.00  0.00           H  
ATOM    328  CB  GLU    25      -4.129 -37.489  12.158  1.00  0.00           C  
ATOM    329  HB2 GLU    25      -4.360 -37.909  11.178  1.00  0.00           H  
ATOM    330  HB3 GLU    25      -4.383 -38.275  12.869  1.00  0.00           H  
ATOM    331  CG  GLU    25      -5.194 -36.342  12.333  1.00  0.00           C  
ATOM    332  HG2 GLU    25      -5.177 -35.646  11.495  1.00  0.00           H  
ATOM    333  HG3 GLU    25      -6.169 -36.828  12.379  1.00  0.00           H  
ATOM    334  CD  GLU    25      -4.931 -35.545  13.635  1.00  0.00           C  
ATOM    335  OE1 GLU    25      -5.881 -34.786  13.823  1.00  0.00           O  
ATOM    336  OE2 GLU    25      -4.011 -35.847  14.481  1.00  0.00           O  
ATOM    337  C   GLU    25      -1.764 -37.759  12.981  1.00  0.00           C  
ATOM    338  O   GLU    25      -0.808 -38.431  12.546  1.00  0.00           O  
ATOM    339  N   ILE    26      -1.924 -37.664  14.298  1.00  0.00           N  
ATOM    340  H   ILE    26      -2.683 -37.114  14.676  1.00  0.00           H  
ATOM    341  CA  ILE    26      -1.082 -38.185  15.393  1.00  0.00           C  
ATOM    342  HA  ILE    26      -0.337 -38.852  14.959  1.00  0.00           H  
ATOM    343  CB  ILE    26      -0.192 -37.032  15.925  1.00  0.00           C  
ATOM    344  HB  ILE    26       0.397 -36.721  15.062  1.00  0.00           H  
ATOM    345  CG2 ILE    26      -1.064 -35.851  16.383  1.00  0.00           C  
ATOM    346 HG21 ILE    26      -0.489 -35.109  16.937  1.00  0.00           H  
ATOM    347 HG22 ILE    26      -1.446 -35.479  15.432  1.00  0.00           H  
ATOM    348 HG23 ILE    26      -1.864 -36.139  17.064  1.00  0.00           H  
ATOM    349  CG1 ILE    26       0.704 -37.370  17.185  1.00  0.00           C  
ATOM    350 HG12 ILE    26       0.092 -37.373  18.086  1.00  0.00           H  
ATOM    351 HG13 ILE    26       1.176 -38.334  16.993  1.00  0.00           H  
ATOM    352  CD1 ILE    26       1.868 -36.417  17.451  1.00  0.00           C  
ATOM    353 HD11 ILE    26       2.425 -36.256  16.528  1.00  0.00           H  
ATOM    354 HD12 ILE    26       1.504 -35.461  17.826  1.00  0.00           H  
ATOM    355 HD13 ILE    26       2.552 -36.811  18.203  1.00  0.00           H  
ATOM    356  C   ILE    26      -1.787 -39.029  16.461  1.00  0.00           C  
ATOM    357  O   ILE    26      -0.968 -39.635  17.168  1.00  0.00           O  
ATOM    358  N   PRO    27      -3.150 -39.230  16.679  1.00  0.00           N  
ATOM    359  CD  PRO    27      -4.204 -38.414  16.176  1.00  0.00           C  
ATOM    360  HD2 PRO    27      -4.238 -38.533  15.093  1.00  0.00           H  
ATOM    361  HD3 PRO    27      -3.954 -37.387  16.445  1.00  0.00           H  
ATOM    362  CG  PRO    27      -5.484 -38.845  16.856  1.00  0.00           C  
ATOM    363  HG2 PRO    27      -6.176 -38.022  17.038  1.00  0.00           H  
ATOM    364  HG3 PRO    27      -5.817 -39.685  16.246  1.00  0.00           H  
ATOM    365  CB  PRO    27      -4.940 -39.377  18.185  1.00  0.00           C  
ATOM    366  HB2 PRO    27      -5.535 -40.185  18.612  1.00  0.00           H  
ATOM    367  HB3 PRO    27      -4.864 -38.556  18.898  1.00  0.00           H  
ATOM    368  CA  PRO    27      -3.625 -40.033  17.804  1.00  0.00           C  
ATOM    369  HA  PRO    27      -2.959 -39.998  18.667  1.00  0.00           H  
ATOM    370  C   PRO    27      -3.793 -41.532  17.504  1.00  0.00           C  
ATOM    371  O   PRO    27      -3.764 -41.882  16.347  1.00  0.00           O  
ATOM    372  N   GLU    28      -3.969 -42.437  18.476  1.00  0.00           N  
ATOM    373  H   GLU    28      -4.197 -42.086  19.395  1.00  0.00           H  
ATOM    374  CA  GLU    28      -4.184 -43.912  18.280  1.00  0.00           C  
ATOM    375  HA  GLU    28      -3.411 -44.243  17.585  1.00  0.00           H  
ATOM    376  CB  GLU    28      -4.003 -44.560  19.626  1.00  0.00           C  
ATOM    377  HB2 GLU    28      -3.090 -44.150  20.057  1.00  0.00           H  
ATOM    378  HB3 GLU    28      -4.859 -44.259  20.231  1.00  0.00           H  
ATOM    379  CG  GLU    28      -3.858 -46.159  19.595  1.00  0.00           C  
ATOM    380  HG2 GLU    28      -3.914 -46.485  20.634  1.00  0.00           H  
ATOM    381  HG3 GLU    28      -4.670 -46.597  19.016  1.00  0.00           H  
ATOM    382  CD  GLU    28      -2.556 -46.589  18.933  1.00  0.00           C  
ATOM    383  OE1 GLU    28      -1.546 -46.758  19.696  1.00  0.00           O  
ATOM    384  OE2 GLU    28      -2.693 -46.754  17.705  1.00  0.00           O  
ATOM    385  C   GLU    28      -5.469 -44.308  17.615  1.00  0.00           C  
ATOM    386  O   GLU    28      -5.454 -45.273  16.780  1.00  0.00           O  
ATOM    387  N   GLU    29      -6.527 -43.463  17.795  1.00  0.00           N  
ATOM    388  H   GLU    29      -6.393 -42.749  18.497  1.00  0.00           H  
ATOM    389  CA  GLU    29      -7.851 -43.544  17.125  1.00  0.00           C  
ATOM    390  HA  GLU    29      -8.348 -44.509  17.219  1.00  0.00           H  
ATOM    391  CB  GLU    29      -8.855 -42.495  17.717  1.00  0.00           C  
ATOM    392  HB2 GLU    29      -8.578 -41.465  17.491  1.00  0.00           H  
ATOM    393  HB3 GLU    29      -9.835 -42.659  17.268  1.00  0.00           H  
ATOM    394  CG  GLU    29      -8.984 -42.629  19.287  1.00  0.00           C  
ATOM    395  HG2 GLU    29      -9.990 -42.306  19.555  1.00  0.00           H  
ATOM    396  HG3 GLU    29      -8.849 -43.639  19.675  1.00  0.00           H  
ATOM    397  CD  GLU    29      -8.062 -41.739  20.149  1.00  0.00           C  
ATOM    398  OE1 GLU    29      -6.858 -42.005  20.171  1.00  0.00           O  
ATOM    399  OE2 GLU    29      -8.625 -40.789  20.711  1.00  0.00           O  
ATOM    400  C   GLU    29      -7.755 -43.215  15.609  1.00  0.00           C  
ATOM    401  O   GLU    29      -8.677 -43.390  14.869  1.00  0.00           O  
ATOM    402  N   TYR    30      -6.558 -42.887  15.079  1.00  0.00           N  
ATOM    403  H   TYR    30      -5.742 -42.758  15.660  1.00  0.00           H  
ATOM    404  CA  TYR    30      -6.284 -42.647  13.677  1.00  0.00           C  
ATOM    405  HA  TYR    30      -7.204 -42.487  13.114  1.00  0.00           H  
ATOM    406  CB  TYR    30      -5.386 -41.374  13.522  1.00  0.00           C  
ATOM    407  HB2 TYR    30      -5.929 -40.501  13.883  1.00  0.00           H  
ATOM    408  HB3 TYR    30      -4.508 -41.493  14.158  1.00  0.00           H  
ATOM    409  CG  TYR    30      -4.893 -41.236  12.063  1.00  0.00           C  
ATOM    410  CD1 TYR    30      -3.544 -41.353  11.726  1.00  0.00           C  
ATOM    411  HD1 TYR    30      -2.776 -41.305  12.484  1.00  0.00           H  
ATOM    412  CE1 TYR    30      -3.123 -41.289  10.388  1.00  0.00           C  
ATOM    413  HE1 TYR    30      -2.077 -41.266  10.120  1.00  0.00           H  
ATOM    414  CZ  TYR    30      -4.068 -41.214   9.333  1.00  0.00           C  
ATOM    415  OH  TYR    30      -3.683 -41.177   8.048  1.00  0.00           O  
ATOM    416  HH  TYR    30      -2.765 -40.904   7.980  1.00  0.00           H  
ATOM    417  CE2 TYR    30      -5.437 -41.184   9.645  1.00  0.00           C  
ATOM    418  HE2 TYR    30      -6.192 -41.053   8.883  1.00  0.00           H  
ATOM    419  CD2 TYR    30      -5.848 -41.241  10.991  1.00  0.00           C  
ATOM    420  HD2 TYR    30      -6.890 -41.271  11.274  1.00  0.00           H  
ATOM    421  C   TYR    30      -5.567 -43.869  13.050  1.00  0.00           C  
ATOM    422  O   TYR    30      -5.960 -44.276  12.008  1.00  0.00           O  
ATOM    423  N   LEU    31      -4.533 -44.408  13.722  1.00  0.00           N  
ATOM    424  H   LEU    31      -4.084 -43.933  14.493  1.00  0.00           H  
ATOM    425  CA  LEU    31      -3.841 -45.666  13.315  1.00  0.00           C  
ATOM    426  HA  LEU    31      -3.753 -45.668  12.229  1.00  0.00           H  
ATOM    427  CB  LEU    31      -2.454 -45.679  14.067  1.00  0.00           C  
ATOM    428  HB2 LEU    31      -2.630 -45.481  15.125  1.00  0.00           H  
ATOM    429  HB3 LEU    31      -2.173 -46.730  14.131  1.00  0.00           H  
ATOM    430  CG  LEU    31      -1.384 -44.667  13.512  1.00  0.00           C  
ATOM    431  HG  LEU    31      -1.770 -43.688  13.228  1.00  0.00           H  
ATOM    432  CD1 LEU    31      -0.309 -44.474  14.562  1.00  0.00           C  
ATOM    433 HD11 LEU    31       0.630 -44.143  14.119  1.00  0.00           H  
ATOM    434 HD12 LEU    31      -0.802 -43.758  15.219  1.00  0.00           H  
ATOM    435 HD13 LEU    31      -0.128 -45.447  15.019  1.00  0.00           H  
ATOM    436  CD2 LEU    31      -0.869 -45.339  12.215  1.00  0.00           C  
ATOM    437 HD21 LEU    31      -0.533 -46.327  12.529  1.00  0.00           H  
ATOM    438 HD22 LEU    31      -1.669 -45.453  11.483  1.00  0.00           H  
ATOM    439 HD23 LEU    31      -0.105 -44.744  11.715  1.00  0.00           H  
ATOM    440  C   LEU    31      -4.703 -46.843  13.700  1.00  0.00           C  
ATOM    441  O   LEU    31      -5.215 -47.469  12.747  1.00  0.00           O  
ATOM    442  N   GLN    32      -5.019 -47.166  14.959  1.00  0.00           N  
ATOM    443  H   GLN    32      -4.694 -46.576  15.712  1.00  0.00           H  
ATOM    444  CA  GLN    32      -5.949 -48.266  15.280  1.00  0.00           C  
ATOM    445  HA  GLN    32      -5.824 -48.978  14.463  1.00  0.00           H  
ATOM    446  CB  GLN    32      -5.509 -49.009  16.538  1.00  0.00           C  
ATOM    447  HB2 GLN    32      -5.348 -48.276  17.329  1.00  0.00           H  
ATOM    448  HB3 GLN    32      -6.280 -49.674  16.929  1.00  0.00           H  
ATOM    449  CG  GLN    32      -4.240 -49.841  16.303  1.00  0.00           C  
ATOM    450  HG2 GLN    32      -4.465 -50.689  15.656  1.00  0.00           H  
ATOM    451  HG3 GLN    32      -3.538 -49.127  15.871  1.00  0.00           H  
ATOM    452  CD  GLN    32      -3.621 -50.372  17.541  1.00  0.00           C  
ATOM    453  OE1 GLN    32      -3.684 -51.562  17.793  1.00  0.00           O  
ATOM    454  NE2 GLN    32      -2.879 -49.609  18.339  1.00  0.00           N  
ATOM    455 HE21 GLN    32      -2.786 -49.947  19.286  1.00  0.00           H  
ATOM    456 HE22 GLN    32      -2.694 -48.632  18.162  1.00  0.00           H  
ATOM    457  C   GLN    32      -7.401 -47.834  15.187  1.00  0.00           C  
ATOM    458  O   GLN    32      -8.188 -48.694  14.833  1.00  0.00           O  
TER   
END   
