# Supplementary material for: In silico approaches for predicting the half-life of natural and modified peptides in blood
Source: PLoS One. 2018 Jun 1;13(6):e0196829. doi: 10.1371/journal.pone.0196829 (PMC5983457; doi:10.1371/journal.pone.0196829)
Supplement: S3 File — (ZIP) [file pone.0196829.s009.zip › 3may2018_261_pdb_files/2625.pdb]

ATOM      1  N   PHE     1       5.397 -10.954   1.071  1.00  0.00           N  
ATOM      2  H   PHE     1       4.518 -11.372   0.802  1.00  0.00           H  
ATOM      3  CA  PHE     1       5.407 -10.170   2.326  1.00  0.00           C  
ATOM      4  HA  PHE     1       4.492  -9.578   2.294  1.00  0.00           H  
ATOM      5  CB  PHE     1       5.324 -11.239   3.407  1.00  0.00           C  
ATOM      6  HB2 PHE     1       6.284 -11.739   3.536  1.00  0.00           H  
ATOM      7  HB3 PHE     1       5.073 -10.720   4.332  1.00  0.00           H  
ATOM      8  CG  PHE     1       4.315 -12.299   3.193  1.00  0.00           C  
ATOM      9  CD1 PHE     1       2.954 -12.049   3.019  1.00  0.00           C  
ATOM     10  HD1 PHE     1       2.638 -11.040   3.239  1.00  0.00           H  
ATOM     11  CE1 PHE     1       2.076 -13.088   2.515  1.00  0.00           C  
ATOM     12  HE1 PHE     1       1.042 -12.831   2.339  1.00  0.00           H  
ATOM     13  CZ  PHE     1       2.522 -14.360   2.204  1.00  0.00           C  
ATOM     14  HZ  PHE     1       1.922 -15.225   1.963  1.00  0.00           H  
ATOM     15  CE2 PHE     1       3.934 -14.637   2.406  1.00  0.00           C  
ATOM     16  HE2 PHE     1       4.300 -15.604   2.095  1.00  0.00           H  
ATOM     17  CD2 PHE     1       4.809 -13.599   2.903  1.00  0.00           C  
ATOM     18  HD2 PHE     1       5.867 -13.775   3.028  1.00  0.00           H  
ATOM     19  C   PHE     1       6.675  -9.211   2.452  1.00  0.00           C  
ATOM     20  O   PHE     1       6.699  -8.471   3.443  1.00  0.00           O  
ATOM     21  N   GLY     2       7.606  -9.263   1.500  1.00  0.00           N  
ATOM     22  H   GLY     2       7.428  -9.851   0.699  1.00  0.00           H  
ATOM     23  CA  GLY     2       8.853  -8.474   1.241  1.00  0.00           C  
ATOM     24  HA2 GLY     2       9.215  -8.678   0.234  1.00  0.00           H  
ATOM     25  HA3 GLY     2       8.611  -7.412   1.261  1.00  0.00           H  
ATOM     26  C   GLY     2       9.975  -8.742   2.246  1.00  0.00           C  
ATOM     27  O   GLY     2       9.697  -8.882   3.443  1.00  0.00           O  
ATOM     28  N   GLY     3      11.289  -8.697   1.886  1.00  0.00           N  
ATOM     29  H   GLY     3      11.502  -8.496   0.919  1.00  0.00           H  
ATOM     30  CA  GLY     3      12.455  -9.054   2.788  1.00  0.00           C  
ATOM     31  HA2 GLY     3      12.146  -9.777   3.543  1.00  0.00           H  
ATOM     32  HA3 GLY     3      13.208  -9.623   2.243  1.00  0.00           H  
ATOM     33  C   GLY     3      13.124  -7.905   3.542  1.00  0.00           C  
ATOM     34  O   GLY     3      14.077  -8.149   4.331  1.00  0.00           O  
ATOM     35  N   PHE     4      12.663  -6.671   3.475  1.00  0.00           N  
ATOM     36  H   PHE     4      11.871  -6.522   2.866  1.00  0.00           H  
ATOM     37  CA  PHE     4      13.016  -5.547   4.278  1.00  0.00           C  
ATOM     38  HA  PHE     4      14.098  -5.675   4.239  1.00  0.00           H  
ATOM     39  CB  PHE     4      12.460  -4.241   3.715  1.00  0.00           C  
ATOM     40  HB2 PHE     4      12.776  -4.167   2.674  1.00  0.00           H  
ATOM     41  HB3 PHE     4      11.376  -4.329   3.785  1.00  0.00           H  
ATOM     42  CG  PHE     4      13.044  -2.969   4.376  1.00  0.00           C  
ATOM     43  CD1 PHE     4      12.249  -1.978   5.061  1.00  0.00           C  
ATOM     44  HD1 PHE     4      11.180  -2.051   5.198  1.00  0.00           H  
ATOM     45  CE1 PHE     4      12.839  -0.920   5.673  1.00  0.00           C  
ATOM     46  HE1 PHE     4      12.311  -0.214   6.296  1.00  0.00           H  
ATOM     47  CZ  PHE     4      14.232  -0.719   5.646  1.00  0.00           C  
ATOM     48  HZ  PHE     4      14.600   0.096   6.251  1.00  0.00           H  
ATOM     49  CE2 PHE     4      14.976  -1.654   4.906  1.00  0.00           C  
ATOM     50  HE2 PHE     4      16.038  -1.480   4.813  1.00  0.00           H  
ATOM     51  CD2 PHE     4      14.420  -2.722   4.266  1.00  0.00           C  
ATOM     52  HD2 PHE     4      15.021  -3.365   3.641  1.00  0.00           H  
ATOM     53  C   PHE     4      12.471  -5.847   5.735  1.00  0.00           C  
ATOM     54  O   PHE     4      11.329  -6.235   5.863  1.00  0.00           O  
ATOM     55  N   THR     5      13.355  -5.575   6.733  1.00  0.00           N  
ATOM     56  H   THR     5      14.285  -5.395   6.384  1.00  0.00           H  
ATOM     57  CA  THR     5      13.157  -5.688   8.204  1.00  0.00           C  
ATOM     58  HA  THR     5      14.026  -5.143   8.574  1.00  0.00           H  
ATOM     59  CB  THR     5      11.909  -4.982   8.755  1.00  0.00           C  
ATOM     60  HB  THR     5      12.019  -4.870   9.833  1.00  0.00           H  
ATOM     61  CG2 THR     5      11.725  -3.506   8.138  1.00  0.00           C  
ATOM     62 HG21 THR     5      11.081  -2.875   8.749  1.00  0.00           H  
ATOM     63 HG22 THR     5      12.699  -3.019   8.106  1.00  0.00           H  
ATOM     64 HG23 THR     5      11.223  -3.515   7.170  1.00  0.00           H  
ATOM     65  OG1 THR     5      10.856  -5.758   8.420  1.00  0.00           O  
ATOM     66  HG1 THR     5      10.978  -6.040   7.510  1.00  0.00           H  
ATOM     67  C   THR     5      13.277  -7.049   8.712  1.00  0.00           C  
ATOM     68  O   THR     5      12.969  -7.999   7.970  1.00  0.00           O  
ATOM     69  N   GLY     6      13.680  -7.219   9.962  1.00  0.00           N  
ATOM     70  H   GLY     6      13.814  -6.469  10.625  1.00  0.00           H  
ATOM     71  CA  GLY     6      13.895  -8.496  10.457  1.00  0.00           C  
ATOM     72  HA2 GLY     6      14.334  -9.163   9.716  1.00  0.00           H  
ATOM     73  HA3 GLY     6      14.506  -8.324  11.344  1.00  0.00           H  
ATOM     74  C   GLY     6      12.627  -9.180  10.990  1.00  0.00           C  
ATOM     75  O   GLY     6      12.579 -10.190  11.665  1.00  0.00           O  
ATOM     76  N   ALA     7      11.408  -8.556  10.709  1.00  0.00           N  
ATOM     77  H   ALA     7      11.422  -7.825  10.012  1.00  0.00           H  
ATOM     78  CA  ALA     7      10.116  -9.110  11.109  1.00  0.00           C  
ATOM     79  HA  ALA     7      10.138  -9.254  12.190  1.00  0.00           H  
ATOM     80  CB  ALA     7       8.899  -8.168  10.663  1.00  0.00           C  
ATOM     81  HB1 ALA     7       7.998  -8.749  10.471  1.00  0.00           H  
ATOM     82  HB2 ALA     7       8.586  -7.407  11.378  1.00  0.00           H  
ATOM     83  HB3 ALA     7       9.155  -7.682   9.722  1.00  0.00           H  
ATOM     84  C   ALA     7       9.842 -10.506  10.446  1.00  0.00           C  
ATOM     85  O   ALA     7       9.999 -10.600   9.233  1.00  0.00           O  
ATOM     86  N   ARG     8       9.352 -11.578  11.167  1.00  0.00           N  
ATOM     87  H   ARG     8       9.090 -11.444  12.133  1.00  0.00           H  
ATOM     88  CA  ARG     8       9.711 -12.935  10.647  1.00  0.00           C  
ATOM     89  HA  ARG     8      10.750 -12.904  10.321  1.00  0.00           H  
ATOM     90  CB  ARG     8       9.487 -14.001  11.742  1.00  0.00           C  
ATOM     91  HB2 ARG     8       8.456 -13.870  12.073  1.00  0.00           H  
ATOM     92  HB3 ARG     8       9.787 -14.936  11.270  1.00  0.00           H  
ATOM     93  CG  ARG     8      10.405 -13.865  12.901  1.00  0.00           C  
ATOM     94  HG2 ARG     8      10.166 -12.925  13.397  1.00  0.00           H  
ATOM     95  HG3 ARG     8      10.237 -14.723  13.552  1.00  0.00           H  
ATOM     96  CD  ARG     8      11.966 -13.824  12.622  1.00  0.00           C  
ATOM     97  HD2 ARG     8      12.223 -14.607  11.909  1.00  0.00           H  
ATOM     98  HD3 ARG     8      12.190 -12.979  11.972  1.00  0.00           H  
ATOM     99  NE  ARG     8      12.804 -13.883  13.888  1.00  0.00           N  
ATOM    100  HE  ARG     8      12.659 -14.664  14.512  1.00  0.00           H  
ATOM    101  CZ  ARG     8      13.815 -13.063  14.249  1.00  0.00           C  
ATOM    102  NH1 ARG     8      14.216 -12.127  13.417  1.00  0.00           N  
ATOM    103 HH11 ARG     8      13.726 -11.949  12.552  1.00  0.00           H  
ATOM    104 HH12 ARG     8      15.067 -11.606  13.577  1.00  0.00           H  
ATOM    105  NH2 ARG     8      14.550 -13.327  15.315  1.00  0.00           N  
ATOM    106 HH21 ARG     8      14.124 -14.021  15.913  1.00  0.00           H  
ATOM    107 HH22 ARG     8      15.415 -12.828  15.466  1.00  0.00           H  
ATOM    108  C   ARG     8       8.970 -13.316   9.295  1.00  0.00           C  
ATOM    109  O   ARG     8       9.368 -14.220   8.582  1.00  0.00           O  
ATOM    110  N   LYS     9       7.860 -12.627   8.969  1.00  0.00           N  
ATOM    111  H   LYS     9       7.496 -11.998   9.670  1.00  0.00           H  
ATOM    112  CA  LYS     9       7.160 -12.636   7.666  1.00  0.00           C  
ATOM    113  HA  LYS     9       6.809 -13.661   7.543  1.00  0.00           H  
ATOM    114  CB  LYS     9       5.960 -11.677   7.692  1.00  0.00           C  
ATOM    115  HB2 LYS     9       5.384 -11.823   6.778  1.00  0.00           H  
ATOM    116  HB3 LYS     9       5.359 -11.953   8.558  1.00  0.00           H  
ATOM    117  CG  LYS     9       6.295 -10.180   7.762  1.00  0.00           C  
ATOM    118  HG2 LYS     9       5.425  -9.660   8.164  1.00  0.00           H  
ATOM    119  HG3 LYS     9       7.070  -9.954   8.495  1.00  0.00           H  
ATOM    120  CD  LYS     9       6.648  -9.528   6.403  1.00  0.00           C  
ATOM    121  HD2 LYS     9       7.007 -10.277   5.697  1.00  0.00           H  
ATOM    122  HD3 LYS     9       5.803  -9.043   5.915  1.00  0.00           H  
ATOM    123  CE  LYS     9       7.796  -8.508   6.742  1.00  0.00           C  
ATOM    124  HE2 LYS     9       7.492  -7.815   7.526  1.00  0.00           H  
ATOM    125  HE3 LYS     9       8.606  -9.084   7.190  1.00  0.00           H  
ATOM    126  NZ  LYS     9       8.334  -7.790   5.587  1.00  0.00           N  
ATOM    127  HZ1 LYS     9       8.554  -8.457   4.861  1.00  0.00           H  
ATOM    128  HZ2 LYS     9       7.673  -7.224   5.074  1.00  0.00           H  
ATOM    129  HZ3 LYS     9       9.131  -7.254   5.902  1.00  0.00           H  
ATOM    130  C   LYS     9       8.185 -12.477   6.480  1.00  0.00           C  
ATOM    131  O   LYS     9       7.975 -13.055   5.466  1.00  0.00           O  
ATOM    132  N   SER    10       9.306 -11.693   6.617  1.00  0.00           N  
ATOM    133  H   SER    10       9.376 -11.201   7.496  1.00  0.00           H  
ATOM    134  CA  SER    10      10.416 -11.567   5.707  1.00  0.00           C  
ATOM    135  HA  SER    10      10.091 -11.154   4.752  1.00  0.00           H  
ATOM    136  CB  SER    10      11.491 -10.586   6.275  1.00  0.00           C  
ATOM    137  HB2 SER    10      11.956 -10.900   7.210  1.00  0.00           H  
ATOM    138  HB3 SER    10      12.261 -10.593   5.503  1.00  0.00           H  
ATOM    139  OG  SER    10      11.032  -9.277   6.430  1.00  0.00           O  
ATOM    140  HG  SER    10      11.674  -8.813   6.973  1.00  0.00           H  
ATOM    141  C   SER    10      11.031 -12.982   5.450  1.00  0.00           C  
ATOM    142  O   SER    10      11.249 -13.322   4.269  1.00  0.00           O  
ATOM    143  N   ALA    11      11.295 -13.816   6.479  1.00  0.00           N  
ATOM    144  H   ALA    11      10.997 -13.447   7.371  1.00  0.00           H  
ATOM    145  CA  ALA    11      11.719 -15.245   6.276  1.00  0.00           C  
ATOM    146  HA  ALA    11      12.602 -15.333   5.643  1.00  0.00           H  
ATOM    147  CB  ALA    11      12.087 -15.834   7.618  1.00  0.00           C  
ATOM    148  HB1 ALA    11      11.211 -15.840   8.266  1.00  0.00           H  
ATOM    149  HB2 ALA    11      12.418 -16.848   7.393  1.00  0.00           H  
ATOM    150  HB3 ALA    11      12.875 -15.262   8.107  1.00  0.00           H  
ATOM    151  C   ALA    11      10.627 -16.121   5.571  1.00  0.00           C  
ATOM    152  O   ALA    11      10.899 -17.026   4.819  1.00  0.00           O  
ATOM    153  N   ARG    12       9.349 -15.720   5.772  1.00  0.00           N  
ATOM    154  H   ARG    12       9.134 -14.897   6.318  1.00  0.00           H  
ATOM    155  CA  ARG    12       8.158 -16.446   5.214  1.00  0.00           C  
ATOM    156  HA  ARG    12       8.271 -17.479   5.543  1.00  0.00           H  
ATOM    157  CB  ARG    12       6.846 -16.010   5.934  1.00  0.00           C  
ATOM    158  HB2 ARG    12       7.137 -15.807   6.965  1.00  0.00           H  
ATOM    159  HB3 ARG    12       6.451 -15.055   5.588  1.00  0.00           H  
ATOM    160  CG  ARG    12       5.619 -16.961   5.891  1.00  0.00           C  
ATOM    161  HG2 ARG    12       5.952 -17.920   6.288  1.00  0.00           H  
ATOM    162  HG3 ARG    12       4.844 -16.548   6.537  1.00  0.00           H  
ATOM    163  CD  ARG    12       4.822 -17.190   4.628  1.00  0.00           C  
ATOM    164  HD2 ARG    12       3.785 -17.406   4.887  1.00  0.00           H  
ATOM    165  HD3 ARG    12       4.929 -16.279   4.038  1.00  0.00           H  
ATOM    166  NE  ARG    12       5.447 -18.370   3.898  1.00  0.00           N  
ATOM    167  HE  ARG    12       6.449 -18.250   3.870  1.00  0.00           H  
ATOM    168  CZ  ARG    12       5.011 -19.477   3.338  1.00  0.00           C  
ATOM    169  NH1 ARG    12       3.683 -19.625   3.329  1.00  0.00           N  
ATOM    170 HH11 ARG    12       3.011 -19.082   3.852  1.00  0.00           H  
ATOM    171 HH12 ARG    12       3.368 -20.431   2.808  1.00  0.00           H  
ATOM    172  NH2 ARG    12       5.893 -20.389   3.000  1.00  0.00           N  
ATOM    173 HH21 ARG    12       6.888 -20.213   3.021  1.00  0.00           H  
ATOM    174 HH22 ARG    12       5.519 -21.250   2.628  1.00  0.00           H  
ATOM    175  C   ARG    12       8.161 -16.257   3.651  1.00  0.00           C  
ATOM    176  O   ARG    12       7.749 -17.166   2.948  1.00  0.00           O  
ATOM    177  N   LYS    13       8.658 -15.107   3.157  1.00  0.00           N  
ATOM    178  H   LYS    13       9.037 -14.379   3.745  1.00  0.00           H  
ATOM    179  CA  LYS    13       8.839 -14.959   1.724  1.00  0.00           C  
ATOM    180  HA  LYS    13       8.228 -15.644   1.136  1.00  0.00           H  
ATOM    181  CB  LYS    13       8.391 -13.542   1.396  1.00  0.00           C  
ATOM    182  HB2 LYS    13       7.399 -13.289   1.769  1.00  0.00           H  
ATOM    183  HB3 LYS    13       9.013 -12.769   1.848  1.00  0.00           H  
ATOM    184  CG  LYS    13       8.336 -13.232  -0.118  1.00  0.00           C  
ATOM    185  HG2 LYS    13       8.253 -12.145  -0.150  1.00  0.00           H  
ATOM    186  HG3 LYS    13       9.311 -13.543  -0.492  1.00  0.00           H  
ATOM    187  CD  LYS    13       7.193 -13.945  -0.874  1.00  0.00           C  
ATOM    188  HD2 LYS    13       6.807 -14.633  -0.122  1.00  0.00           H  
ATOM    189  HD3 LYS    13       6.382 -13.238  -1.052  1.00  0.00           H  
ATOM    190  CE  LYS    13       7.570 -14.628  -2.199  1.00  0.00           C  
ATOM    191  HE2 LYS    13       6.676 -15.059  -2.650  1.00  0.00           H  
ATOM    192  HE3 LYS    13       8.024 -14.068  -3.017  1.00  0.00           H  
ATOM    193  NZ  LYS    13       8.497 -15.773  -1.975  1.00  0.00           N  
ATOM    194  HZ1 LYS    13       8.013 -16.543  -1.537  1.00  0.00           H  
ATOM    195  HZ2 LYS    13       9.081 -16.133  -2.715  1.00  0.00           H  
ATOM    196  HZ3 LYS    13       9.142 -15.478  -1.256  1.00  0.00           H  
ATOM    197  C   LYS    13      10.253 -15.200   1.218  1.00  0.00           C  
ATOM    198  O   LYS    13      10.293 -15.689   0.113  1.00  0.00           O  
ATOM    199  N   LEU    14      11.281 -15.015   1.991  1.00  0.00           N  
ATOM    200  H   LEU    14      11.108 -14.621   2.905  1.00  0.00           H  
ATOM    201  CA  LEU    14      12.691 -15.414   1.829  1.00  0.00           C  
ATOM    202  HA  LEU    14      12.976 -15.143   0.812  1.00  0.00           H  
ATOM    203  CB  LEU    14      13.535 -14.511   2.762  1.00  0.00           C  
ATOM    204  HB2 LEU    14      13.180 -13.485   2.667  1.00  0.00           H  
ATOM    205  HB3 LEU    14      13.322 -14.817   3.787  1.00  0.00           H  
ATOM    206  CG  LEU    14      15.148 -14.505   2.584  1.00  0.00           C  
ATOM    207  HG  LEU    14      15.435 -15.556   2.633  1.00  0.00           H  
ATOM    208  CD1 LEU    14      15.540 -13.885   1.247  1.00  0.00           C  
ATOM    209 HD11 LEU    14      15.039 -12.942   1.026  1.00  0.00           H  
ATOM    210 HD12 LEU    14      16.614 -13.726   1.148  1.00  0.00           H  
ATOM    211 HD13 LEU    14      15.244 -14.630   0.508  1.00  0.00           H  
ATOM    212  CD2 LEU    14      15.756 -13.659   3.757  1.00  0.00           C  
ATOM    213 HD21 LEU    14      15.232 -12.713   3.624  1.00  0.00           H  
ATOM    214 HD22 LEU    14      15.481 -14.121   4.706  1.00  0.00           H  
ATOM    215 HD23 LEU    14      16.835 -13.525   3.683  1.00  0.00           H  
ATOM    216  C   LEU    14      12.922 -16.959   1.919  1.00  0.00           C  
ATOM    217  O   LEU    14      12.438 -17.705   1.160  1.00  0.00           O  
ATOM    218  N   ALA    15      13.591 -17.376   3.027  1.00  0.00           N  
ATOM    219  H   ALA    15      14.038 -16.741   3.672  1.00  0.00           H  
ATOM    220  CA  ALA    15      14.039 -18.770   3.158  1.00  0.00           C  
ATOM    221  HA  ALA    15      14.651 -19.007   2.288  1.00  0.00           H  
ATOM    222  CB  ALA    15      15.016 -18.919   4.389  1.00  0.00           C  
ATOM    223  HB1 ALA    15      15.527 -19.881   4.355  1.00  0.00           H  
ATOM    224  HB2 ALA    15      15.622 -18.017   4.302  1.00  0.00           H  
ATOM    225  HB3 ALA    15      14.527 -18.761   5.350  1.00  0.00           H  
ATOM    226  C   ALA    15      12.970 -19.877   3.276  1.00  0.00           C  
ATOM    227  O   ALA    15      13.239 -20.968   2.774  1.00  0.00           O  
ATOM    228  N   ASN    16      11.845 -19.570   3.967  1.00  0.00           N  
ATOM    229  H   ASN    16      11.742 -18.627   4.314  1.00  0.00           H  
ATOM    230  CA  ASN    16      10.651 -20.434   3.884  1.00  0.00           C  
ATOM    231  HA  ASN    16      10.911 -21.479   4.055  1.00  0.00           H  
ATOM    232  CB  ASN    16       9.827 -20.102   5.145  1.00  0.00           C  
ATOM    233  HB2 ASN    16      10.570 -20.105   5.942  1.00  0.00           H  
ATOM    234  HB3 ASN    16       9.365 -19.143   4.910  1.00  0.00           H  
ATOM    235  CG  ASN    16       8.708 -20.971   5.536  1.00  0.00           C  
ATOM    236  OD1 ASN    16       7.560 -20.636   5.340  1.00  0.00           O  
ATOM    237  ND2 ASN    16       8.986 -22.106   6.156  1.00  0.00           N  
ATOM    238 HD21 ASN    16       8.215 -22.688   6.452  1.00  0.00           H  
ATOM    239 HD22 ASN    16       9.929 -22.444   6.282  1.00  0.00           H  
ATOM    240  C   ASN    16       9.752 -20.237   2.581  1.00  0.00           C  
ATOM    241  O   ASN    16       8.681 -20.843   2.441  1.00  0.00           O  
ATOM    242  N   GLN    17      10.179 -19.335   1.668  1.00  0.00           N  
ATOM    243  H   GLN    17      11.036 -18.825   1.825  1.00  0.00           H  
ATOM    244  CA  GLN    17       9.539 -19.148   0.350  1.00  0.00           C  
ATOM    245  HA  GLN    17      10.107 -18.318  -0.071  1.00  0.00           H  
ATOM    246  CB  GLN    17       9.750 -20.417  -0.459  1.00  0.00           C  
ATOM    247  HB2 GLN    17      10.811 -20.651  -0.378  1.00  0.00           H  
ATOM    248  HB3 GLN    17       9.201 -21.269  -0.059  1.00  0.00           H  
ATOM    249  CG  GLN    17       9.455 -20.055  -1.905  1.00  0.00           C  
ATOM    250  HG2 GLN    17       9.622 -20.968  -2.477  1.00  0.00           H  
ATOM    251  HG3 GLN    17       8.426 -19.708  -2.005  1.00  0.00           H  
ATOM    252  CD  GLN    17      10.271 -18.973  -2.605  1.00  0.00           C  
ATOM    253  OE1 GLN    17       9.689 -17.987  -3.065  1.00  0.00           O  
ATOM    254  NE2 GLN    17      11.570 -19.160  -2.755  1.00  0.00           N  
ATOM    255 HE21 GLN    17      12.087 -18.531  -3.353  1.00  0.00           H  
ATOM    256 HE22 GLN    17      12.029 -19.981  -2.386  1.00  0.00           H  
ATOM    257  C   GLN    17       8.104 -18.627   0.448  1.00  0.00           C  
ATOM    258  O   GLN    17       7.759 -17.678  -0.214  1.00  0.00           O  
TER   
END   
