# Supplementary material for: In silico approaches for predicting the half-life of natural and modified peptides in blood
Source: PLoS One. 2018 Jun 1;13(6):e0196829. doi: 10.1371/journal.pone.0196829 (PMC5983457; doi:10.1371/journal.pone.0196829)
Supplement: S3 File — (ZIP) [file pone.0196829.s009.zip › 3may2018_261_pdb_files/2639.pdb]

ATOM      1  N   VAL     1       8.067 -12.328  -5.842  1.00  0.00           N  
ATOM      2  H   VAL     1       8.952 -12.772  -6.042  1.00  0.00           H  
ATOM      3  CA  VAL     1       7.929 -10.886  -5.878  1.00  0.00           C  
ATOM      4  HA  VAL     1       8.057 -10.611  -6.925  1.00  0.00           H  
ATOM      5  CB  VAL     1       6.574 -10.462  -5.248  1.00  0.00           C  
ATOM      6  HB  VAL     1       5.801 -10.780  -5.948  1.00  0.00           H  
ATOM      7  CG1 VAL     1       6.332 -11.118  -3.820  1.00  0.00           C  
ATOM      8 HG11 VAL     1       6.749 -10.661  -2.923  1.00  0.00           H  
ATOM      9 HG12 VAL     1       5.257 -11.024  -3.669  1.00  0.00           H  
ATOM     10 HG13 VAL     1       6.605 -12.170  -3.729  1.00  0.00           H  
ATOM     11  CG2 VAL     1       6.378  -8.909  -5.259  1.00  0.00           C  
ATOM     12 HG21 VAL     1       6.808  -8.405  -4.393  1.00  0.00           H  
ATOM     13 HG22 VAL     1       6.796  -8.534  -6.193  1.00  0.00           H  
ATOM     14 HG23 VAL     1       5.355  -8.586  -5.455  1.00  0.00           H  
ATOM     15  C   VAL     1       9.121 -10.342  -5.134  1.00  0.00           C  
ATOM     16  O   VAL     1       9.383 -10.717  -4.002  1.00  0.00           O  
ATOM     17  N   ASP     2       9.792  -9.391  -5.794  1.00  0.00           N  
ATOM     18  H   ASP     2       9.444  -9.088  -6.693  1.00  0.00           H  
ATOM     19  CA  ASP     2      10.873  -8.533  -5.160  1.00  0.00           C  
ATOM     20  HA  ASP     2      11.702  -9.228  -5.025  1.00  0.00           H  
ATOM     21  CB  ASP     2      11.188  -7.452  -6.195  1.00  0.00           C  
ATOM     22  HB2 ASP     2      11.313  -7.933  -7.165  1.00  0.00           H  
ATOM     23  HB3 ASP     2      10.404  -6.698  -6.264  1.00  0.00           H  
ATOM     24  CG  ASP     2      12.516  -6.726  -5.864  1.00  0.00           C  
ATOM     25  OD1 ASP     2      13.465  -7.366  -5.297  1.00  0.00           O  
ATOM     26  OD2 ASP     2      12.611  -5.571  -6.253  1.00  0.00           O  
ATOM     27  C   ASP     2      10.494  -7.855  -3.862  1.00  0.00           C  
ATOM     28  O   ASP     2       9.335  -7.675  -3.531  1.00  0.00           O  
ATOM     29  N   LYS     3      11.537  -7.392  -3.065  1.00  0.00           N  
ATOM     30  H   LYS     3      12.453  -7.581  -3.446  1.00  0.00           H  
ATOM     31  CA  LYS     3      11.301  -6.679  -1.784  1.00  0.00           C  
ATOM     32  HA  LYS     3      10.586  -7.276  -1.218  1.00  0.00           H  
ATOM     33  CB  LYS     3      12.606  -6.734  -0.990  1.00  0.00           C  
ATOM     34  HB2 LYS     3      13.453  -6.695  -1.676  1.00  0.00           H  
ATOM     35  HB3 LYS     3      12.628  -5.965  -0.219  1.00  0.00           H  
ATOM     36  CG  LYS     3      12.672  -8.011  -0.178  1.00  0.00           C  
ATOM     37  HG2 LYS     3      13.389  -7.747   0.600  1.00  0.00           H  
ATOM     38  HG3 LYS     3      11.673  -8.197   0.216  1.00  0.00           H  
ATOM     39  CD  LYS     3      13.170  -9.235  -0.959  1.00  0.00           C  
ATOM     40  HD2 LYS     3      12.987  -9.204  -2.033  1.00  0.00           H  
ATOM     41  HD3 LYS     3      14.255  -9.160  -0.891  1.00  0.00           H  
ATOM     42  CE  LYS     3      12.698 -10.610  -0.398  1.00  0.00           C  
ATOM     43  HE2 LYS     3      13.487 -11.359  -0.461  1.00  0.00           H  
ATOM     44  HE3 LYS     3      12.422 -10.413   0.638  1.00  0.00           H  
ATOM     45  NZ  LYS     3      11.502 -11.117  -1.101  1.00  0.00           N  
ATOM     46  HZ1 LYS     3      11.060 -11.881  -0.609  1.00  0.00           H  
ATOM     47  HZ2 LYS     3      10.755 -10.442  -1.176  1.00  0.00           H  
ATOM     48  HZ3 LYS     3      11.694 -11.408  -2.049  1.00  0.00           H  
ATOM     49  C   LYS     3      10.815  -5.194  -1.964  1.00  0.00           C  
ATOM     50  O   LYS     3       9.688  -4.918  -1.596  1.00  0.00           O  
ATOM     51  N   PRO     4      11.556  -4.256  -2.513  1.00  0.00           N  
ATOM     52  CD  PRO     4      12.933  -4.325  -3.075  1.00  0.00           C  
ATOM     53  HD2 PRO     4      13.033  -5.092  -3.843  1.00  0.00           H  
ATOM     54  HD3 PRO     4      13.694  -4.327  -2.294  1.00  0.00           H  
ATOM     55  CG  PRO     4      13.123  -2.978  -3.788  1.00  0.00           C  
ATOM     56  HG2 PRO     4      12.776  -3.042  -4.819  1.00  0.00           H  
ATOM     57  HG3 PRO     4      14.165  -2.659  -3.822  1.00  0.00           H  
ATOM     58  CB  PRO     4      12.275  -2.003  -3.007  1.00  0.00           C  
ATOM     59  HB2 PRO     4      11.877  -1.190  -3.614  1.00  0.00           H  
ATOM     60  HB3 PRO     4      12.915  -1.677  -2.187  1.00  0.00           H  
ATOM     61  CA  PRO     4      11.146  -2.837  -2.483  1.00  0.00           C  
ATOM     62  HA  PRO     4      11.002  -2.587  -1.432  1.00  0.00           H  
ATOM     63  C   PRO     4       9.858  -2.537  -3.228  1.00  0.00           C  
ATOM     64  O   PRO     4       9.617  -3.305  -4.164  1.00  0.00           O  
ATOM     65  N   PRO     5       9.055  -1.504  -2.996  1.00  0.00           N  
ATOM     66  CD  PRO     5       9.213  -0.523  -1.977  1.00  0.00           C  
ATOM     67  HD2 PRO     5      10.181  -0.037  -2.098  1.00  0.00           H  
ATOM     68  HD3 PRO     5       9.135  -1.002  -1.001  1.00  0.00           H  
ATOM     69  CG  PRO     5       8.081   0.478  -2.144  1.00  0.00           C  
ATOM     70  HG2 PRO     5       8.359   1.274  -2.835  1.00  0.00           H  
ATOM     71  HG3 PRO     5       7.750   0.892  -1.192  1.00  0.00           H  
ATOM     72  CB  PRO     5       6.958  -0.453  -2.657  1.00  0.00           C  
ATOM     73  HB2 PRO     5       6.174   0.130  -3.141  1.00  0.00           H  
ATOM     74  HB3 PRO     5       6.511  -1.013  -1.836  1.00  0.00           H  
ATOM     75  CA  PRO     5       7.722  -1.351  -3.591  1.00  0.00           C  
ATOM     76  HA  PRO     5       7.190  -2.297  -3.485  1.00  0.00           H  
ATOM     77  C   PRO     5       7.777  -0.926  -5.085  1.00  0.00           C  
ATOM     78  O   PRO     5       8.774  -1.154  -5.804  1.00  0.00           O  
ATOM     79  N   TYR     6       6.645  -0.346  -5.521  1.00  0.00           N  
ATOM     80  H   TYR     6       5.866  -0.213  -4.892  1.00  0.00           H  
ATOM     81  CA  TYR     6       6.421   0.421  -6.789  1.00  0.00           C  
ATOM     82  HA  TYR     6       5.459   0.912  -6.645  1.00  0.00           H  
ATOM     83  CB  TYR     6       7.543   1.455  -7.109  1.00  0.00           C  
ATOM     84  HB2 TYR     6       7.805   1.945  -6.171  1.00  0.00           H  
ATOM     85  HB3 TYR     6       8.376   0.827  -7.425  1.00  0.00           H  
ATOM     86  CG  TYR     6       7.182   2.425  -8.198  1.00  0.00           C  
ATOM     87  CD1 TYR     6       7.979   2.664  -9.331  1.00  0.00           C  
ATOM     88  HD1 TYR     6       8.982   2.269  -9.400  1.00  0.00           H  
ATOM     89  CE1 TYR     6       7.639   3.726 -10.213  1.00  0.00           C  
ATOM     90  HE1 TYR     6       8.381   3.866 -10.985  1.00  0.00           H  
ATOM     91  CZ  TYR     6       6.380   4.412 -10.082  1.00  0.00           C  
ATOM     92  OH  TYR     6       6.012   5.322 -11.029  1.00  0.00           O  
ATOM     93  HH  TYR     6       6.582   5.291 -11.800  1.00  0.00           H  
ATOM     94  CE2 TYR     6       5.562   4.121  -9.012  1.00  0.00           C  
ATOM     95  HE2 TYR     6       4.686   4.744  -8.906  1.00  0.00           H  
ATOM     96  CD2 TYR     6       5.976   3.159  -8.004  1.00  0.00           C  
ATOM     97  HD2 TYR     6       5.354   2.970  -7.142  1.00  0.00           H  
ATOM     98  C   TYR     6       6.164  -0.693  -7.855  1.00  0.00           C  
ATOM     99  O   TYR     6       5.591  -1.731  -7.500  1.00  0.00           O  
ATOM    100  N   LEU     7       6.545  -0.415  -9.076  1.00  0.00           N  
ATOM    101  H   LEU     7       6.926   0.510  -9.219  1.00  0.00           H  
ATOM    102  CA  LEU     7       6.205  -1.213 -10.309  1.00  0.00           C  
ATOM    103  HA  LEU     7       5.143  -1.025 -10.467  1.00  0.00           H  
ATOM    104  CB  LEU     7       6.998  -0.708 -11.525  1.00  0.00           C  
ATOM    105  HB2 LEU     7       7.242   0.355 -11.513  1.00  0.00           H  
ATOM    106  HB3 LEU     7       7.976  -1.186 -11.469  1.00  0.00           H  
ATOM    107  CG  LEU     7       6.379  -1.140 -12.851  1.00  0.00           C  
ATOM    108  HG  LEU     7       6.222  -2.219 -12.879  1.00  0.00           H  
ATOM    109  CD1 LEU     7       4.975  -0.591 -13.011  1.00  0.00           C  
ATOM    110 HD11 LEU     7       4.555  -1.038 -13.912  1.00  0.00           H  
ATOM    111 HD12 LEU     7       4.266  -0.884 -12.238  1.00  0.00           H  
ATOM    112 HD13 LEU     7       4.962   0.490 -13.146  1.00  0.00           H  
ATOM    113  CD2 LEU     7       7.225  -0.665 -14.035  1.00  0.00           C  
ATOM    114 HD21 LEU     7       7.238   0.425 -14.033  1.00  0.00           H  
ATOM    115 HD22 LEU     7       8.207  -1.086 -13.823  1.00  0.00           H  
ATOM    116 HD23 LEU     7       6.847  -0.996 -15.003  1.00  0.00           H  
ATOM    117  C   LEU     7       6.447  -2.692  -9.915  1.00  0.00           C  
ATOM    118  O   LEU     7       7.412  -3.025  -9.275  1.00  0.00           O  
ATOM    119  N   PRO     8       5.612  -3.591 -10.371  1.00  0.00           N  
ATOM    120  CD  PRO     8       4.418  -3.384 -11.228  1.00  0.00           C  
ATOM    121  HD2 PRO     8       4.780  -3.416 -12.256  1.00  0.00           H  
ATOM    122  HD3 PRO     8       3.843  -2.471 -11.072  1.00  0.00           H  
ATOM    123  CG  PRO     8       3.529  -4.561 -11.107  1.00  0.00           C  
ATOM    124  HG2 PRO     8       3.387  -4.963 -12.111  1.00  0.00           H  
ATOM    125  HG3 PRO     8       2.547  -4.295 -10.715  1.00  0.00           H  
ATOM    126  CB  PRO     8       4.267  -5.523 -10.212  1.00  0.00           C  
ATOM    127  HB2 PRO     8       4.294  -6.543 -10.596  1.00  0.00           H  
ATOM    128  HB3 PRO     8       3.761  -5.575  -9.248  1.00  0.00           H  
ATOM    129  CA  PRO     8       5.683  -4.986 -10.012  1.00  0.00           C  
ATOM    130  HA  PRO     8       5.847  -5.060  -8.937  1.00  0.00           H  
ATOM    131  C   PRO     8       6.780  -5.743 -10.701  1.00  0.00           C  
ATOM    132  O   PRO     8       6.934  -5.533 -11.926  1.00  0.00           O  
ATOM    133  N   ARG     9       7.510  -6.625 -10.037  1.00  0.00           N  
ATOM    134  H   ARG     9       7.215  -6.863  -9.101  1.00  0.00           H  
ATOM    135  CA  ARG     9       8.477  -7.505 -10.658  1.00  0.00           C  
ATOM    136  HA  ARG     9       8.136  -7.793 -11.653  1.00  0.00           H  
ATOM    137  CB  ARG     9       9.741  -6.644 -10.877  1.00  0.00           C  
ATOM    138  HB2 ARG     9      10.304  -7.126 -11.676  1.00  0.00           H  
ATOM    139  HB3 ARG     9       9.458  -5.619 -11.117  1.00  0.00           H  
ATOM    140  CG  ARG     9      10.641  -6.589  -9.639  1.00  0.00           C  
ATOM    141  HG2 ARG     9       9.943  -6.693  -8.809  1.00  0.00           H  
ATOM    142  HG3 ARG     9      11.273  -7.476  -9.591  1.00  0.00           H  
ATOM    143  CD  ARG     9      11.503  -5.318  -9.545  1.00  0.00           C  
ATOM    144  HD2 ARG     9      12.237  -5.435  -8.748  1.00  0.00           H  
ATOM    145  HD3 ARG     9      12.004  -5.240 -10.509  1.00  0.00           H  
ATOM    146  NE  ARG     9      10.692  -4.069  -9.326  1.00  0.00           N  
ATOM    147  HE  ARG     9      10.187  -3.782 -10.152  1.00  0.00           H  
ATOM    148  CZ  ARG     9      10.426  -3.417  -8.206  1.00  0.00           C  
ATOM    149  NH1 ARG     9      10.616  -3.890  -6.994  1.00  0.00           N  
ATOM    150 HH11 ARG     9      11.267  -4.643  -6.822  1.00  0.00           H  
ATOM    151 HH12 ARG     9      10.240  -3.338  -6.236  1.00  0.00           H  
ATOM    152  NH2 ARG     9       9.848  -2.197  -8.177  1.00  0.00           N  
ATOM    153 HH21 ARG     9       9.357  -1.869  -8.997  1.00  0.00           H  
ATOM    154 HH22 ARG     9       9.731  -1.760  -7.275  1.00  0.00           H  
ATOM    155  C   ARG     9       8.769  -8.772  -9.841  1.00  0.00           C  
ATOM    156  O   ARG     9       8.694  -8.697  -8.593  1.00  0.00           O  
ATOM    157  N   PRO    10       9.176  -9.841 -10.593  1.00  0.00           N  
ATOM    158  CD  PRO    10       9.236  -9.831 -12.024  1.00  0.00           C  
ATOM    159  HD2 PRO    10       9.969  -9.113 -12.391  1.00  0.00           H  
ATOM    160  HD3 PRO    10       8.288  -9.587 -12.503  1.00  0.00           H  
ATOM    161  CG  PRO    10       9.739 -11.213 -12.465  1.00  0.00           C  
ATOM    162  HG2 PRO    10      10.762 -11.224 -12.843  1.00  0.00           H  
ATOM    163  HG3 PRO    10       9.032 -11.581 -13.208  1.00  0.00           H  
ATOM    164  CB  PRO    10       9.613 -12.097 -11.199  1.00  0.00           C  
ATOM    165  HB2 PRO    10      10.426 -12.820 -11.122  1.00  0.00           H  
ATOM    166  HB3 PRO    10       8.677 -12.651 -11.129  1.00  0.00           H  
ATOM    167  CA  PRO    10       9.510 -11.110 -10.038  1.00  0.00           C  
ATOM    168  HA  PRO    10       8.705 -11.475  -9.400  1.00  0.00           H  
ATOM    169  C   PRO    10      10.770 -11.100  -9.201  1.00  0.00           C  
ATOM    170  O   PRO    10      11.508 -10.103  -9.336  1.00  0.00           O  
ATOM    171  N   ARG    11      11.167 -12.136  -8.445  1.00  0.00           N  
ATOM    172  H   ARG    11      10.493 -12.883  -8.538  1.00  0.00           H  
ATOM    173  CA  ARG    11      12.308 -12.393  -7.487  1.00  0.00           C  
ATOM    174  HA  ARG    11      13.097 -12.860  -8.077  1.00  0.00           H  
ATOM    175  CB  ARG    11      12.925 -11.106  -6.887  1.00  0.00           C  
ATOM    176  HB2 ARG    11      12.187 -10.307  -6.953  1.00  0.00           H  
ATOM    177  HB3 ARG    11      13.317 -11.274  -5.884  1.00  0.00           H  
ATOM    178  CG  ARG    11      14.171 -10.695  -7.631  1.00  0.00           C  
ATOM    179  HG2 ARG    11      14.924 -11.476  -7.532  1.00  0.00           H  
ATOM    180  HG3 ARG    11      13.872 -10.598  -8.675  1.00  0.00           H  
ATOM    181  CD  ARG    11      14.683  -9.362  -7.089  1.00  0.00           C  
ATOM    182  HD2 ARG    11      13.858  -8.650  -7.122  1.00  0.00           H  
ATOM    183  HD3 ARG    11      14.876  -9.300  -6.018  1.00  0.00           H  
ATOM    184  NE  ARG    11      15.847  -8.970  -7.817  1.00  0.00           N  
ATOM    185  HE  ARG    11      16.032  -9.509  -8.651  1.00  0.00           H  
ATOM    186  CZ  ARG    11      16.484  -7.817  -7.630  1.00  0.00           C  
ATOM    187  NH1 ARG    11      15.994  -6.912  -6.764  1.00  0.00           N  
ATOM    188 HH11 ARG    11      15.227  -7.215  -6.181  1.00  0.00           H  
ATOM    189 HH12 ARG    11      16.435  -6.004  -6.742  1.00  0.00           H  
ATOM    190  NH2 ARG    11      17.690  -7.621  -8.124  1.00  0.00           N  
ATOM    191 HH21 ARG    11      18.129  -8.412  -8.574  1.00  0.00           H  
ATOM    192 HH22 ARG    11      18.138  -6.717  -8.081  1.00  0.00           H  
ATOM    193  C   ARG    11      11.866 -13.389  -6.350  1.00  0.00           C  
ATOM    194  O   ARG    11      10.663 -13.554  -6.367  1.00  0.00           O  
ATOM    195  N   PRO    12      12.756 -13.946  -5.519  1.00  0.00           N  
ATOM    196  CD  PRO    12      14.214 -13.815  -5.522  1.00  0.00           C  
ATOM    197  HD2 PRO    12      14.432 -12.857  -5.049  1.00  0.00           H  
ATOM    198  HD3 PRO    12      14.649 -13.916  -6.516  1.00  0.00           H  
ATOM    199  CG  PRO    12      14.667 -15.022  -4.664  1.00  0.00           C  
ATOM    200  HG2 PRO    12      14.552 -15.958  -5.211  1.00  0.00           H  
ATOM    201  HG3 PRO    12      15.693 -14.829  -4.349  1.00  0.00           H  
ATOM    202  CB  PRO    12      13.658 -15.103  -3.548  1.00  0.00           C  
ATOM    203  HB2 PRO    12      13.738 -14.487  -2.653  1.00  0.00           H  
ATOM    204  HB3 PRO    12      13.525 -16.109  -3.149  1.00  0.00           H  
ATOM    205  CA  PRO    12      12.325 -14.702  -4.253  1.00  0.00           C  
ATOM    206  HA  PRO    12      11.779 -15.559  -4.646  1.00  0.00           H  
ATOM    207  C   PRO    12      11.292 -13.887  -3.418  1.00  0.00           C  
ATOM    208  O   PRO    12      11.345 -12.651  -3.373  1.00  0.00           O  
ATOM    209  N   PRO    13      10.169 -14.546  -2.933  1.00  0.00           N  
ATOM    210  CD  PRO    13      10.090 -15.974  -2.663  1.00  0.00           C  
ATOM    211  HD2 PRO    13      10.912 -16.232  -1.995  1.00  0.00           H  
ATOM    212  HD3 PRO    13       9.996 -16.509  -3.608  1.00  0.00           H  
ATOM    213  CG  PRO    13       8.709 -16.150  -2.095  1.00  0.00           C  
ATOM    214  HG2 PRO    13       8.736 -16.294  -1.015  1.00  0.00           H  
ATOM    215  HG3 PRO    13       8.218 -17.053  -2.459  1.00  0.00           H  
ATOM    216  CB  PRO    13       7.936 -14.951  -2.620  1.00  0.00           C  
ATOM    217  HB2 PRO    13       7.558 -15.162  -3.620  1.00  0.00           H  
ATOM    218  HB3 PRO    13       7.054 -14.780  -2.003  1.00  0.00           H  
ATOM    219  CA  PRO    13       8.950 -13.808  -2.566  1.00  0.00           C  
ATOM    220  HA  PRO    13       8.856 -13.080  -3.371  1.00  0.00           H  
ATOM    221  C   PRO    13       8.960 -13.093  -1.267  1.00  0.00           C  
ATOM    222  O   PRO    13       9.839 -13.354  -0.440  1.00  0.00           O  
ATOM    223  N   ARG    14       7.960 -12.204  -1.088  1.00  0.00           N  
ATOM    224  H   ARG    14       7.345 -12.109  -1.884  1.00  0.00           H  
ATOM    225  CA  ARG    14       7.550 -11.284  -0.006  1.00  0.00           C  
ATOM    226  HA  ARG    14       6.463 -11.258  -0.082  1.00  0.00           H  
ATOM    227  CB  ARG    14       8.120 -11.676   1.358  1.00  0.00           C  
ATOM    228  HB2 ARG    14       7.804 -12.697   1.573  1.00  0.00           H  
ATOM    229  HB3 ARG    14       9.209 -11.697   1.315  1.00  0.00           H  
ATOM    230  CG  ARG    14       7.760 -10.836   2.547  1.00  0.00           C  
ATOM    231  HG2 ARG    14       8.177 -11.334   3.422  1.00  0.00           H  
ATOM    232  HG3 ARG    14       8.221  -9.850   2.498  1.00  0.00           H  
ATOM    233  CD  ARG    14       6.165 -10.622   2.649  1.00  0.00           C  
ATOM    234  HD2 ARG    14       5.673 -11.321   1.973  1.00  0.00           H  
ATOM    235  HD3 ARG    14       5.854 -10.970   3.634  1.00  0.00           H  
ATOM    236  NE  ARG    14       5.730  -9.210   2.398  1.00  0.00           N  
ATOM    237  HE  ARG    14       6.470  -8.526   2.467  1.00  0.00           H  
ATOM    238  CZ  ARG    14       4.458  -8.841   2.311  1.00  0.00           C  
ATOM    239  NH1 ARG    14       3.460  -9.644   2.349  1.00  0.00           N  
ATOM    240 HH11 ARG    14       3.618 -10.642   2.327  1.00  0.00           H  
ATOM    241 HH12 ARG    14       2.515  -9.315   2.213  1.00  0.00           H  
ATOM    242  NH2 ARG    14       4.205  -7.566   2.316  1.00  0.00           N  
ATOM    243 HH21 ARG    14       4.977  -6.923   2.424  1.00  0.00           H  
ATOM    244 HH22 ARG    14       3.312  -7.160   2.560  1.00  0.00           H  
ATOM    245  C   ARG    14       8.027  -9.811  -0.369  1.00  0.00           C  
ATOM    246  O   ARG    14       9.185  -9.504  -0.619  1.00  0.00           O  
ATOM    247  N   ARG    15       7.077  -8.862  -0.453  1.00  0.00           N  
ATOM    248  H   ARG    15       6.117  -9.175  -0.466  1.00  0.00           H  
ATOM    249  CA  ARG    15       7.265  -7.368  -0.594  1.00  0.00           C  
ATOM    250  HA  ARG    15       8.004  -7.170  -1.371  1.00  0.00           H  
ATOM    251  CB  ARG    15       5.989  -6.679  -1.106  1.00  0.00           C  
ATOM    252  HB2 ARG    15       5.357  -7.407  -1.615  1.00  0.00           H  
ATOM    253  HB3 ARG    15       5.451  -6.370  -0.210  1.00  0.00           H  
ATOM    254  CG  ARG    15       6.117  -5.438  -2.013  1.00  0.00           C  
ATOM    255  HG2 ARG    15       5.097  -5.054  -1.990  1.00  0.00           H  
ATOM    256  HG3 ARG    15       6.912  -4.764  -1.696  1.00  0.00           H  
ATOM    257  CD  ARG    15       6.309  -5.876  -3.469  1.00  0.00           C  
ATOM    258  HD2 ARG    15       7.251  -6.422  -3.526  1.00  0.00           H  
ATOM    259  HD3 ARG    15       5.534  -6.590  -3.748  1.00  0.00           H  
ATOM    260  NE  ARG    15       6.362  -4.772  -4.421  1.00  0.00           N  
ATOM    261  HE  ARG    15       5.675  -4.041  -4.305  1.00  0.00           H  
ATOM    262  CZ  ARG    15       7.142  -4.753  -5.529  1.00  0.00           C  
ATOM    263  NH1 ARG    15       8.154  -5.502  -5.687  1.00  0.00           N  
ATOM    264 HH11 ARG    15       8.560  -6.052  -4.943  1.00  0.00           H  
ATOM    265 HH12 ARG    15       8.732  -5.546  -6.515  1.00  0.00           H  
ATOM    266  NH2 ARG    15       6.857  -3.993  -6.530  1.00  0.00           N  
ATOM    267 HH21 ARG    15       6.059  -3.376  -6.577  1.00  0.00           H  
ATOM    268 HH22 ARG    15       7.455  -3.971  -7.344  1.00  0.00           H  
ATOM    269  C   ARG    15       7.845  -6.795   0.650  1.00  0.00           C  
ATOM    270  O   ARG    15       7.836  -7.430   1.713  1.00  0.00           O  
ATOM    271  N   ILE    16       8.086  -5.523   0.702  1.00  0.00           N  
ATOM    272  H   ILE    16       8.305  -5.092  -0.184  1.00  0.00           H  
ATOM    273  CA  ILE    16       8.329  -4.841   1.978  1.00  0.00           C  
ATOM    274  HA  ILE    16       9.187  -5.322   2.447  1.00  0.00           H  
ATOM    275  CB  ILE    16       8.820  -3.387   1.718  1.00  0.00           C  
ATOM    276  HB  ILE    16       9.635  -3.519   1.007  1.00  0.00           H  
ATOM    277  CG2 ILE    16       7.786  -2.397   1.138  1.00  0.00           C  
ATOM    278 HG21 ILE    16       7.549  -2.664   0.108  1.00  0.00           H  
ATOM    279 HG22 ILE    16       6.924  -2.292   1.796  1.00  0.00           H  
ATOM    280 HG23 ILE    16       8.316  -1.451   1.027  1.00  0.00           H  
ATOM    281  CG1 ILE    16       9.339  -2.685   3.016  1.00  0.00           C  
ATOM    282 HG12 ILE    16       9.899  -1.785   2.759  1.00  0.00           H  
ATOM    283 HG13 ILE    16       8.527  -2.438   3.700  1.00  0.00           H  
ATOM    284  CD1 ILE    16      10.424  -3.531   3.743  1.00  0.00           C  
ATOM    285 HD11 ILE    16      10.873  -2.872   4.486  1.00  0.00           H  
ATOM    286 HD12 ILE    16       9.984  -4.378   4.270  1.00  0.00           H  
ATOM    287 HD13 ILE    16      11.176  -3.834   3.014  1.00  0.00           H  
ATOM    288  C   ILE    16       7.084  -4.948   2.930  1.00  0.00           C  
ATOM    289  O   ILE    16       5.966  -5.211   2.506  1.00  0.00           O  
ATOM    290  N   TYR    17       7.264  -4.598   4.219  1.00  0.00           N  
ATOM    291  H   TYR    17       8.214  -4.523   4.553  1.00  0.00           H  
ATOM    292  CA  TYR    17       6.236  -4.445   5.231  1.00  0.00           C  
ATOM    293  HA  TYR    17       5.425  -3.959   4.689  1.00  0.00           H  
ATOM    294  CB  TYR    17       5.778  -5.845   5.596  1.00  0.00           C  
ATOM    295  HB2 TYR    17       5.529  -6.390   4.686  1.00  0.00           H  
ATOM    296  HB3 TYR    17       6.620  -6.345   6.075  1.00  0.00           H  
ATOM    297  CG  TYR    17       4.602  -5.865   6.557  1.00  0.00           C  
ATOM    298  CD1 TYR    17       4.761  -5.973   7.952  1.00  0.00           C  
ATOM    299  HD1 TYR    17       5.772  -6.045   8.324  1.00  0.00           H  
ATOM    300  CE1 TYR    17       3.593  -6.031   8.739  1.00  0.00           C  
ATOM    301  HE1 TYR    17       3.686  -6.112   9.811  1.00  0.00           H  
ATOM    302  CZ  TYR    17       2.319  -5.979   8.167  1.00  0.00           C  
ATOM    303  OH  TYR    17       1.184  -5.824   8.945  1.00  0.00           O  
ATOM    304  HH  TYR    17       1.374  -5.880   9.884  1.00  0.00           H  
ATOM    305  CE2 TYR    17       2.179  -5.797   6.757  1.00  0.00           C  
ATOM    306  HE2 TYR    17       1.223  -5.754   6.257  1.00  0.00           H  
ATOM    307  CD2 TYR    17       3.336  -5.821   5.974  1.00  0.00           C  
ATOM    308  HD2 TYR    17       3.276  -5.791   4.896  1.00  0.00           H  
ATOM    309  C   TYR    17       6.807  -3.654   6.460  1.00  0.00           C  
ATOM    310  O   TYR    17       8.008  -3.256   6.317  1.00  0.00           O  
ATOM    311  N   ASN    18       6.036  -3.280   7.459  1.00  0.00           N  
ATOM    312  H   ASN    18       5.080  -3.605   7.465  1.00  0.00           H  
ATOM    313  CA  ASN    18       6.379  -2.328   8.493  1.00  0.00           C  
ATOM    314  HA  ASN    18       6.907  -1.543   7.950  1.00  0.00           H  
ATOM    315  CB  ASN    18       5.103  -1.806   9.156  1.00  0.00           C  
ATOM    316  HB2 ASN    18       4.300  -1.650   8.436  1.00  0.00           H  
ATOM    317  HB3 ASN    18       4.732  -2.521   9.890  1.00  0.00           H  
ATOM    318  CG  ASN    18       5.302  -0.442   9.871  1.00  0.00           C  
ATOM    319  OD1 ASN    18       6.325   0.212   9.836  1.00  0.00           O  
ATOM    320  ND2 ASN    18       4.350  -0.088  10.712  1.00  0.00           N  
ATOM    321 HD21 ASN    18       4.465   0.774  11.226  1.00  0.00           H  
ATOM    322 HD22 ASN    18       3.512  -0.649  10.683  1.00  0.00           H  
ATOM    323  C   ASN    18       7.443  -2.871   9.537  1.00  0.00           C  
ATOM    324  O   ASN    18       7.261  -3.934  10.117  1.00  0.00           O  
ATOM    325  N   ARG    19       8.434  -2.037   9.858  1.00  0.00           N  
ATOM    326  H   ARG    19       8.584  -1.224   9.277  1.00  0.00           H  
ATOM    327  CA  ARG    19       9.402  -2.274  11.000  1.00  0.00           C  
ATOM    328  HA  ARG    19       9.645  -3.336  10.989  1.00  0.00           H  
ATOM    329  CB  ARG    19      10.689  -1.299  10.749  1.00  0.00           C  
ATOM    330  HB2 ARG    19      11.151  -1.575   9.801  1.00  0.00           H  
ATOM    331  HB3 ARG    19      10.401  -0.256  10.615  1.00  0.00           H  
ATOM    332  CG  ARG    19      11.827  -1.452  11.844  1.00  0.00           C  
ATOM    333  HG2 ARG    19      12.636  -0.813  11.489  1.00  0.00           H  
ATOM    334  HG3 ARG    19      11.404  -1.112  12.789  1.00  0.00           H  
ATOM    335  CD  ARG    19      12.417  -2.924  11.864  1.00  0.00           C  
ATOM    336  HD2 ARG    19      12.591  -3.228  10.832  1.00  0.00           H  
ATOM    337  HD3 ARG    19      13.370  -2.789  12.375  1.00  0.00           H  
ATOM    338  NE  ARG    19      11.560  -3.746  12.665  1.00  0.00           N  
ATOM    339  HE  ARG    19      10.765  -3.255  13.047  1.00  0.00           H  
ATOM    340  CZ  ARG    19      11.458  -5.053  12.654  1.00  0.00           C  
ATOM    341  NH1 ARG    19      12.287  -5.825  11.970  1.00  0.00           N  
ATOM    342 HH11 ARG    19      13.241  -5.535  11.814  1.00  0.00           H  
ATOM    343 HH12 ARG    19      12.063  -6.771  11.696  1.00  0.00           H  
ATOM    344  NH2 ARG    19      10.373  -5.579  13.224  1.00  0.00           N  
ATOM    345 HH21 ARG    19       9.675  -4.963  13.618  1.00  0.00           H  
ATOM    346 HH22 ARG    19      10.305  -6.583  13.306  1.00  0.00           H  
ATOM    347  C   ARG    19       8.741  -1.946  12.336  1.00  0.00           C  
ATOM    348  O   ARG    19       8.996  -2.577  13.341  1.00  0.00           O  
ATOM    349  N   NHE    20       7.801  -0.972  12.308  1.00  0.00           N  
ATOM    350  HN1 NHE    20       7.510  -0.506  11.461  1.00  0.00           H  
ATOM    351  HN2 NHE    20       7.343  -0.742  13.179  1.00  0.00           H  
TER   
END   
