# Supplementary material for: In silico approaches for predicting the half-life of natural and modified peptides in blood
Source: PLoS One. 2018 Jun 1;13(6):e0196829. doi: 10.1371/journal.pone.0196829 (PMC5983457; doi:10.1371/journal.pone.0196829)
Supplement: S3 File — (ZIP) [file pone.0196829.s009.zip › 3may2018_261_pdb_files/2640.pdb]

ATOM      1  N   VAL     1       5.013  -9.924   1.751  1.00  0.00           N  
ATOM      2  H   VAL     1       5.062 -10.867   2.110  1.00  0.00           H  
ATOM      3  CA  VAL     1       5.803  -8.742   2.267  1.00  0.00           C  
ATOM      4  HA  VAL     1       5.214  -7.897   1.912  1.00  0.00           H  
ATOM      5  CB  VAL     1       5.816  -8.622   3.824  1.00  0.00           C  
ATOM      6  HB  VAL     1       6.376  -7.699   3.974  1.00  0.00           H  
ATOM      7  CG1 VAL     1       4.477  -8.494   4.515  1.00  0.00           C  
ATOM      8 HG11 VAL     1       4.085  -7.542   4.155  1.00  0.00           H  
ATOM      9 HG12 VAL     1       3.865  -9.368   4.293  1.00  0.00           H  
ATOM     10 HG13 VAL     1       4.559  -8.400   5.598  1.00  0.00           H  
ATOM     11  CG2 VAL     1       6.580  -9.743   4.523  1.00  0.00           C  
ATOM     12 HG21 VAL     1       7.578  -9.812   4.090  1.00  0.00           H  
ATOM     13 HG22 VAL     1       6.690  -9.614   5.600  1.00  0.00           H  
ATOM     14 HG23 VAL     1       6.107 -10.703   4.315  1.00  0.00           H  
ATOM     15  C   VAL     1       7.159  -8.511   1.606  1.00  0.00           C  
ATOM     16  O   VAL     1       8.139  -8.038   2.214  1.00  0.00           O  
ATOM     17  N   ASP     2       7.243  -9.085   0.442  1.00  0.00           N  
ATOM     18  H   ASP     2       6.451  -9.652   0.175  1.00  0.00           H  
ATOM     19  CA  ASP     2       8.509  -9.366  -0.123  1.00  0.00           C  
ATOM     20  HA  ASP     2       9.109  -9.762   0.696  1.00  0.00           H  
ATOM     21  CB  ASP     2       8.256 -10.392  -1.132  1.00  0.00           C  
ATOM     22  HB2 ASP     2       7.479 -11.095  -0.832  1.00  0.00           H  
ATOM     23  HB3 ASP     2       7.898  -9.960  -2.066  1.00  0.00           H  
ATOM     24  CG  ASP     2       9.580 -11.142  -1.540  1.00  0.00           C  
ATOM     25  OD1 ASP     2      10.587 -11.035  -0.838  1.00  0.00           O  
ATOM     26  OD2 ASP     2       9.575 -11.823  -2.551  1.00  0.00           O  
ATOM     27  C   ASP     2       9.181  -8.104  -0.570  1.00  0.00           C  
ATOM     28  O   ASP     2       8.584  -7.012  -0.715  1.00  0.00           O  
ATOM     29  N   LYS     3      10.477  -8.229  -0.832  1.00  0.00           N  
ATOM     30  H   LYS     3      10.916  -9.137  -0.887  1.00  0.00           H  
ATOM     31  CA  LYS     3      11.305  -7.094  -1.224  1.00  0.00           C  
ATOM     32  HA  LYS     3      10.917  -6.177  -0.782  1.00  0.00           H  
ATOM     33  CB  LYS     3      12.778  -7.324  -0.877  1.00  0.00           C  
ATOM     34  HB2 LYS     3      13.273  -8.165  -1.362  1.00  0.00           H  
ATOM     35  HB3 LYS     3      13.409  -6.524  -1.264  1.00  0.00           H  
ATOM     36  CG  LYS     3      12.900  -7.259   0.623  1.00  0.00           C  
ATOM     37  HG2 LYS     3      13.846  -6.734   0.758  1.00  0.00           H  
ATOM     38  HG3 LYS     3      12.267  -6.469   1.028  1.00  0.00           H  
ATOM     39  CD  LYS     3      12.822  -8.482   1.499  1.00  0.00           C  
ATOM     40  HD2 LYS     3      12.164  -9.211   1.026  1.00  0.00           H  
ATOM     41  HD3 LYS     3      13.787  -8.979   1.595  1.00  0.00           H  
ATOM     42  CE  LYS     3      12.298  -8.111   2.932  1.00  0.00           C  
ATOM     43  HE2 LYS     3      12.530  -8.911   3.634  1.00  0.00           H  
ATOM     44  HE3 LYS     3      12.817  -7.217   3.277  1.00  0.00           H  
ATOM     45  NZ  LYS     3      10.816  -7.894   2.987  1.00  0.00           N  
ATOM     46  HZ1 LYS     3      10.560  -6.934   3.171  1.00  0.00           H  
ATOM     47  HZ2 LYS     3      10.345  -8.214   2.153  1.00  0.00           H  
ATOM     48  HZ3 LYS     3      10.429  -8.462   3.727  1.00  0.00           H  
ATOM     49  C   LYS     3      11.286  -6.641  -2.678  1.00  0.00           C  
ATOM     50  O   LYS     3      11.393  -5.448  -2.969  1.00  0.00           O  
ATOM     51  N   PRO     4      11.083  -7.592  -3.682  1.00  0.00           N  
ATOM     52  CD  PRO     4      11.134  -9.063  -3.494  1.00  0.00           C  
ATOM     53  HD2 PRO     4      10.158  -9.447  -3.198  1.00  0.00           H  
ATOM     54  HD3 PRO     4      11.817  -9.456  -2.741  1.00  0.00           H  
ATOM     55  CG  PRO     4      11.577  -9.486  -4.892  1.00  0.00           C  
ATOM     56  HG2 PRO     4      11.405 -10.522  -5.183  1.00  0.00           H  
ATOM     57  HG3 PRO     4      12.650  -9.306  -4.956  1.00  0.00           H  
ATOM     58  CB  PRO     4      11.083  -8.554  -5.970  1.00  0.00           C  
ATOM     59  HB2 PRO     4      10.123  -8.920  -6.332  1.00  0.00           H  
ATOM     60  HB3 PRO     4      11.822  -8.560  -6.772  1.00  0.00           H  
ATOM     61  CA  PRO     4      10.890  -7.261  -5.103  1.00  0.00           C  
ATOM     62  HA  PRO     4      11.577  -6.461  -5.380  1.00  0.00           H  
ATOM     63  C   PRO     4       9.468  -6.775  -5.309  1.00  0.00           C  
ATOM     64  O   PRO     4       8.587  -7.036  -4.441  1.00  0.00           O  
ATOM     65  N   PRO     5       9.209  -6.035  -6.353  1.00  0.00           N  
ATOM     66  CD  PRO     5      10.178  -5.468  -7.213  1.00  0.00           C  
ATOM     67  HD2 PRO     5      11.004  -6.112  -7.515  1.00  0.00           H  
ATOM     68  HD3 PRO     5      10.567  -4.564  -6.745  1.00  0.00           H  
ATOM     69  CG  PRO     5       9.376  -5.083  -8.494  1.00  0.00           C  
ATOM     70  HG2 PRO     5       9.453  -5.928  -9.179  1.00  0.00           H  
ATOM     71  HG3 PRO     5       9.759  -4.223  -9.045  1.00  0.00           H  
ATOM     72  CB  PRO     5       7.969  -4.782  -8.018  1.00  0.00           C  
ATOM     73  HB2 PRO     5       7.210  -5.059  -8.750  1.00  0.00           H  
ATOM     74  HB3 PRO     5       7.987  -3.723  -7.762  1.00  0.00           H  
ATOM     75  CA  PRO     5       7.843  -5.712  -6.818  1.00  0.00           C  
ATOM     76  HA  PRO     5       7.485  -5.011  -6.064  1.00  0.00           H  
ATOM     77  C   PRO     5       6.822  -6.845  -7.043  1.00  0.00           C  
ATOM     78  O   PRO     5       7.221  -8.031  -6.918  1.00  0.00           O  
ATOM     79  N   TYR     6       5.575  -6.500  -7.410  1.00  0.00           N  
ATOM     80  H   TYR     6       5.325  -5.525  -7.491  1.00  0.00           H  
ATOM     81  CA  TYR     6       4.560  -7.452  -7.784  1.00  0.00           C  
ATOM     82  HA  TYR     6       3.755  -6.891  -8.259  1.00  0.00           H  
ATOM     83  CB  TYR     6       5.041  -8.512  -8.877  1.00  0.00           C  
ATOM     84  HB2 TYR     6       5.475  -7.995  -9.733  1.00  0.00           H  
ATOM     85  HB3 TYR     6       5.844  -9.060  -8.383  1.00  0.00           H  
ATOM     86  CG  TYR     6       3.920  -9.451  -9.360  1.00  0.00           C  
ATOM     87  CD1 TYR     6       3.769 -10.798  -8.843  1.00  0.00           C  
ATOM     88  HD1 TYR     6       4.504 -11.202  -8.162  1.00  0.00           H  
ATOM     89  CE1 TYR     6       2.654 -11.594  -9.309  1.00  0.00           C  
ATOM     90  HE1 TYR     6       2.583 -12.634  -9.028  1.00  0.00           H  
ATOM     91  CZ  TYR     6       1.751 -10.985 -10.214  1.00  0.00           C  
ATOM     92  OH  TYR     6       0.645 -11.612 -10.671  1.00  0.00           O  
ATOM     93  HH  TYR     6       0.637 -12.557 -10.502  1.00  0.00           H  
ATOM     94  CE2 TYR     6       1.940  -9.701 -10.770  1.00  0.00           C  
ATOM     95  HE2 TYR     6       1.186  -9.382 -11.475  1.00  0.00           H  
ATOM     96  CD2 TYR     6       3.018  -8.925 -10.316  1.00  0.00           C  
ATOM     97  HD2 TYR     6       3.226  -7.952 -10.735  1.00  0.00           H  
ATOM     98  C   TYR     6       3.948  -8.054  -6.528  1.00  0.00           C  
ATOM     99  O   TYR     6       4.428  -7.906  -5.405  1.00  0.00           O  
ATOM    100  N   LEU     7       2.784  -8.699  -6.764  1.00  0.00           N  
ATOM    101  H   LEU     7       2.569  -8.932  -7.723  1.00  0.00           H  
ATOM    102  CA  LEU     7       1.897  -9.271  -5.788  1.00  0.00           C  
ATOM    103  HA  LEU     7       1.312  -8.453  -5.367  1.00  0.00           H  
ATOM    104  CB  LEU     7       0.977 -10.317  -6.565  1.00  0.00           C  
ATOM    105  HB2 LEU     7       0.715  -9.982  -7.569  1.00  0.00           H  
ATOM    106  HB3 LEU     7       1.634 -11.168  -6.744  1.00  0.00           H  
ATOM    107  CG  LEU     7      -0.219 -10.911  -5.891  1.00  0.00           C  
ATOM    108  HG  LEU     7       0.030 -11.522  -5.024  1.00  0.00           H  
ATOM    109  CD1 LEU     7      -1.349  -9.902  -5.612  1.00  0.00           C  
ATOM    110 HD11 LEU     7      -0.945  -9.126  -4.962  1.00  0.00           H  
ATOM    111 HD12 LEU     7      -1.529  -9.323  -6.517  1.00  0.00           H  
ATOM    112 HD13 LEU     7      -2.209 -10.419  -5.186  1.00  0.00           H  
ATOM    113  CD2 LEU     7      -0.839 -11.872  -6.945  1.00  0.00           C  
ATOM    114 HD21 LEU     7      -0.040 -12.459  -7.398  1.00  0.00           H  
ATOM    115 HD22 LEU     7      -1.609 -12.553  -6.582  1.00  0.00           H  
ATOM    116 HD23 LEU     7      -1.199 -11.307  -7.804  1.00  0.00           H  
ATOM    117  C   LEU     7       2.540  -9.951  -4.553  1.00  0.00           C  
ATOM    118  O   LEU     7       3.498 -10.796  -4.761  1.00  0.00           O  
ATOM    119  N   PRO     8       2.109  -9.630  -3.312  1.00  0.00           N  
ATOM    120  CD  PRO     8       1.234  -8.502  -2.914  1.00  0.00           C  
ATOM    121  HD2 PRO     8       0.184  -8.790  -2.866  1.00  0.00           H  
ATOM    122  HD3 PRO     8       1.331  -7.616  -3.542  1.00  0.00           H  
ATOM    123  CG  PRO     8       1.646  -8.129  -1.529  1.00  0.00           C  
ATOM    124  HG2 PRO     8       0.831  -7.625  -1.008  1.00  0.00           H  
ATOM    125  HG3 PRO     8       2.527  -7.492  -1.607  1.00  0.00           H  
ATOM    126  CB  PRO     8       1.974  -9.463  -0.939  1.00  0.00           C  
ATOM    127  HB2 PRO     8       1.087  -9.993  -0.593  1.00  0.00           H  
ATOM    128  HB3 PRO     8       2.708  -9.341  -0.142  1.00  0.00           H  
ATOM    129  CA  PRO     8       2.674 -10.226  -2.109  1.00  0.00           C  
ATOM    130  HA  PRO     8       3.733  -9.975  -2.177  1.00  0.00           H  
ATOM    131  C   PRO     8       2.738 -11.728  -1.877  1.00  0.00           C  
ATOM    132  O   PRO     8       2.023 -12.442  -2.546  1.00  0.00           O  
ATOM    133  N   ARG     9       3.574 -12.167  -0.970  1.00  0.00           N  
ATOM    134  H   ARG     9       4.038 -11.486  -0.387  1.00  0.00           H  
ATOM    135  CA  ARG     9       3.986 -13.540  -0.696  1.00  0.00           C  
ATOM    136  HA  ARG     9       3.066 -14.122  -0.750  1.00  0.00           H  
ATOM    137  CB  ARG     9       4.815 -14.025  -1.882  1.00  0.00           C  
ATOM    138  HB2 ARG     9       4.900 -15.111  -1.855  1.00  0.00           H  
ATOM    139  HB3 ARG     9       4.186 -13.836  -2.752  1.00  0.00           H  
ATOM    140  CG  ARG     9       6.220 -13.368  -1.994  1.00  0.00           C  
ATOM    141  HG2 ARG     9       6.124 -12.342  -1.638  1.00  0.00           H  
ATOM    142  HG3 ARG     9       6.845 -13.921  -1.293  1.00  0.00           H  
ATOM    143  CD  ARG     9       6.750 -13.443  -3.409  1.00  0.00           C  
ATOM    144  HD2 ARG     9       7.839 -13.415  -3.374  1.00  0.00           H  
ATOM    145  HD3 ARG     9       6.458 -14.443  -3.730  1.00  0.00           H  
ATOM    146  NE  ARG     9       6.143 -12.443  -4.314  1.00  0.00           N  
ATOM    147  HE  ARG     9       5.136 -12.372  -4.275  1.00  0.00           H  
ATOM    148  CZ  ARG     9       6.802 -11.492  -4.923  1.00  0.00           C  
ATOM    149  NH1 ARG     9       8.100 -11.290  -4.762  1.00  0.00           N  
ATOM    150 HH11 ARG     9       8.586 -11.631  -3.945  1.00  0.00           H  
ATOM    151 HH12 ARG     9       8.501 -10.528  -5.290  1.00  0.00           H  
ATOM    152  NH2 ARG     9       6.165 -10.660  -5.692  1.00  0.00           N  
ATOM    153 HH21 ARG     9       5.155 -10.666  -5.695  1.00  0.00           H  
ATOM    154 HH22 ARG     9       6.694  -9.852  -5.988  1.00  0.00           H  
ATOM    155  C   ARG     9       4.748 -13.757   0.636  1.00  0.00           C  
ATOM    156  O   ARG     9       5.475 -12.792   0.980  1.00  0.00           O  
ATOM    157  N   PRO    10       4.670 -14.960   1.287  1.00  0.00           N  
ATOM    158  CD  PRO    10       3.704 -15.958   1.083  1.00  0.00           C  
ATOM    159  HD2 PRO    10       4.183 -16.627   0.368  1.00  0.00           H  
ATOM    160  HD3 PRO    10       2.752 -15.641   0.656  1.00  0.00           H  
ATOM    161  CG  PRO    10       3.481 -16.697   2.412  1.00  0.00           C  
ATOM    162  HG2 PRO    10       3.360 -17.776   2.326  1.00  0.00           H  
ATOM    163  HG3 PRO    10       2.558 -16.378   2.897  1.00  0.00           H  
ATOM    164  CB  PRO    10       4.881 -16.457   3.087  1.00  0.00           C  
ATOM    165  HB2 PRO    10       5.616 -17.211   2.803  1.00  0.00           H  
ATOM    166  HB3 PRO    10       4.695 -16.398   4.160  1.00  0.00           H  
ATOM    167  CA  PRO    10       5.393 -15.138   2.492  1.00  0.00           C  
ATOM    168  HA  PRO    10       5.106 -14.301   3.129  1.00  0.00           H  
ATOM    169  C   PRO    10       6.922 -15.160   2.318  1.00  0.00           C  
ATOM    170  O   PRO    10       7.495 -15.807   1.490  1.00  0.00           O  
ATOM    171  N   ARG    11       7.607 -14.403   3.257  1.00  0.00           N  
ATOM    172  H   ARG    11       7.078 -13.811   3.882  1.00  0.00           H  
ATOM    173  CA  ARG    11       9.021 -14.192   3.297  1.00  0.00           C  
ATOM    174  HA  ARG    11       9.435 -15.167   3.554  1.00  0.00           H  
ATOM    175  CB  ARG    11       9.598 -13.651   1.935  1.00  0.00           C  
ATOM    176  HB2 ARG    11       8.850 -13.178   1.299  1.00  0.00           H  
ATOM    177  HB3 ARG    11      10.167 -12.754   2.179  1.00  0.00           H  
ATOM    178  CG  ARG    11      10.482 -14.686   1.238  1.00  0.00           C  
ATOM    179  HG2 ARG    11      11.436 -14.823   1.748  1.00  0.00           H  
ATOM    180  HG3 ARG    11       9.928 -15.612   1.089  1.00  0.00           H  
ATOM    181  CD  ARG    11      10.762 -13.968  -0.132  1.00  0.00           C  
ATOM    182  HD2 ARG    11       9.809 -13.801  -0.635  1.00  0.00           H  
ATOM    183  HD3 ARG    11      11.289 -13.041   0.093  1.00  0.00           H  
ATOM    184  NE  ARG    11      11.671 -14.603  -1.055  1.00  0.00           N  
ATOM    185  HE  ARG    11      11.713 -15.599  -0.892  1.00  0.00           H  
ATOM    186  CZ  ARG    11      12.477 -14.053  -1.931  1.00  0.00           C  
ATOM    187  NH1 ARG    11      12.288 -12.810  -2.265  1.00  0.00           N  
ATOM    188 HH11 ARG    11      11.672 -12.256  -1.687  1.00  0.00           H  
ATOM    189 HH12 ARG    11      12.841 -12.385  -2.995  1.00  0.00           H  
ATOM    190  NH2 ARG    11      13.300 -14.795  -2.630  1.00  0.00           N  
ATOM    191 HH21 ARG    11      13.430 -15.760  -2.361  1.00  0.00           H  
ATOM    192 HH22 ARG    11      13.717 -14.341  -3.430  1.00  0.00           H  
ATOM    193  C   ARG    11       9.397 -13.161   4.478  1.00  0.00           C  
ATOM    194  O   ARG    11       8.482 -12.589   5.089  1.00  0.00           O  
ATOM    195  N   PRO    12      10.724 -12.964   4.812  1.00  0.00           N  
ATOM    196  CD  PRO    12      11.879 -13.761   4.419  1.00  0.00           C  
ATOM    197  HD2 PRO    12      12.316 -13.443   3.472  1.00  0.00           H  
ATOM    198  HD3 PRO    12      11.653 -14.827   4.439  1.00  0.00           H  
ATOM    199  CG  PRO    12      12.999 -13.454   5.406  1.00  0.00           C  
ATOM    200  HG2 PRO    12      12.926 -14.278   6.115  1.00  0.00           H  
ATOM    201  HG3 PRO    12      14.034 -13.504   5.066  1.00  0.00           H  
ATOM    202  CB  PRO    12      12.618 -12.106   6.022  1.00  0.00           C  
ATOM    203  HB2 PRO    12      13.043 -11.288   5.439  1.00  0.00           H  
ATOM    204  HB3 PRO    12      12.806 -11.997   7.091  1.00  0.00           H  
ATOM    205  CA  PRO    12      11.095 -12.007   5.885  1.00  0.00           C  
ATOM    206  HA  PRO    12      10.644 -12.420   6.787  1.00  0.00           H  
ATOM    207  C   PRO    12      10.561 -10.525   5.687  1.00  0.00           C  
ATOM    208  O   PRO    12      10.292 -10.041   4.548  1.00  0.00           O  
ATOM    209  N   PRO    13      10.396  -9.709   6.763  1.00  0.00           N  
ATOM    210  CD  PRO    13      10.797 -10.048   8.123  1.00  0.00           C  
ATOM    211  HD2 PRO    13      11.867  -9.930   8.299  1.00  0.00           H  
ATOM    212  HD3 PRO    13      10.523 -11.076   8.359  1.00  0.00           H  
ATOM    213  CG  PRO    13      10.037  -9.041   9.019  1.00  0.00           C  
ATOM    214  HG2 PRO    13      10.653  -8.145   9.085  1.00  0.00           H  
ATOM    215  HG3 PRO    13       9.701  -9.519   9.940  1.00  0.00           H  
ATOM    216  CB  PRO    13       8.872  -8.651   8.141  1.00  0.00           C  
ATOM    217  HB2 PRO    13       8.139  -9.444   8.287  1.00  0.00           H  
ATOM    218  HB3 PRO    13       8.484  -7.670   8.411  1.00  0.00           H  
ATOM    219  CA  PRO    13       9.400  -8.647   6.735  1.00  0.00           C  
ATOM    220  HA  PRO    13       8.586  -8.886   6.051  1.00  0.00           H  
ATOM    221  C   PRO    13      10.029  -7.277   6.250  1.00  0.00           C  
ATOM    222  O   PRO    13      11.214  -7.172   5.845  1.00  0.00           O  
ATOM    223  N   ARG    14       9.122  -6.314   6.162  1.00  0.00           N  
ATOM    224  H   ARG    14       8.244  -6.580   6.584  1.00  0.00           H  
ATOM    225  CA  ARG    14       9.189  -4.985   5.576  1.00  0.00           C  
ATOM    226  HA  ARG    14       8.332  -4.411   5.928  1.00  0.00           H  
ATOM    227  CB  ARG    14      10.390  -4.187   6.057  1.00  0.00           C  
ATOM    228  HB2 ARG    14      10.746  -4.599   7.002  1.00  0.00           H  
ATOM    229  HB3 ARG    14      11.169  -4.374   5.317  1.00  0.00           H  
ATOM    230  CG  ARG    14       9.970  -2.711   6.297  1.00  0.00           C  
ATOM    231  HG2 ARG    14       9.225  -2.638   7.089  1.00  0.00           H  
ATOM    232  HG3 ARG    14      10.898  -2.197   6.545  1.00  0.00           H  
ATOM    233  CD  ARG    14       9.360  -1.987   5.038  1.00  0.00           C  
ATOM    234  HD2 ARG    14       9.938  -2.324   4.177  1.00  0.00           H  
ATOM    235  HD3 ARG    14       8.376  -2.451   4.970  1.00  0.00           H  
ATOM    236  NE  ARG    14       9.270  -0.537   5.307  1.00  0.00           N  
ATOM    237  HE  ARG    14       9.656  -0.260   6.199  1.00  0.00           H  
ATOM    238  CZ  ARG    14       8.830   0.360   4.422  1.00  0.00           C  
ATOM    239  NH1 ARG    14       8.307   0.151   3.225  1.00  0.00           N  
ATOM    240 HH11 ARG    14       8.412  -0.776   2.839  1.00  0.00           H  
ATOM    241 HH12 ARG    14       8.119   0.944   2.628  1.00  0.00           H  
ATOM    242  NH2 ARG    14       8.848   1.611   4.774  1.00  0.00           N  
ATOM    243 HH21 ARG    14       9.084   1.801   5.738  1.00  0.00           H  
ATOM    244 HH22 ARG    14       8.616   2.380   4.163  1.00  0.00           H  
ATOM    245  C   ARG    14       8.954  -5.146   4.082  1.00  0.00           C  
ATOM    246  O   ARG    14       9.899  -5.218   3.316  1.00  0.00           O  
ATOM    247  N   ARG    15       7.766  -5.078   3.628  1.00  0.00           N  
ATOM    248  H   ARG    15       6.933  -5.062   4.199  1.00  0.00           H  
ATOM    249  CA  ARG    15       7.301  -4.877   2.296  1.00  0.00           C  
ATOM    250  HA  ARG    15       7.679  -5.721   1.719  1.00  0.00           H  
ATOM    251  CB  ARG    15       5.745  -4.775   2.243  1.00  0.00           C  
ATOM    252  HB2 ARG    15       5.428  -5.577   2.910  1.00  0.00           H  
ATOM    253  HB3 ARG    15       5.373  -3.851   2.685  1.00  0.00           H  
ATOM    254  CG  ARG    15       4.944  -4.831   0.967  1.00  0.00           C  
ATOM    255  HG2 ARG    15       3.895  -4.996   1.212  1.00  0.00           H  
ATOM    256  HG3 ARG    15       5.027  -3.828   0.548  1.00  0.00           H  
ATOM    257  CD  ARG    15       5.346  -5.903  -0.036  1.00  0.00           C  
ATOM    258  HD2 ARG    15       6.305  -6.348   0.230  1.00  0.00           H  
ATOM    259  HD3 ARG    15       4.602  -6.694   0.060  1.00  0.00           H  
ATOM    260  NE  ARG    15       5.424  -5.299  -1.406  1.00  0.00           N  
ATOM    261  HE  ARG    15       5.126  -4.348  -1.565  1.00  0.00           H  
ATOM    262  CZ  ARG    15       5.842  -5.974  -2.433  1.00  0.00           C  
ATOM    263  NH1 ARG    15       6.306  -7.227  -2.314  1.00  0.00           N  
ATOM    264 HH11 ARG    15       6.682  -7.571  -1.442  1.00  0.00           H  
ATOM    265 HH12 ARG    15       6.603  -7.616  -3.197  1.00  0.00           H  
ATOM    266  NH2 ARG    15       5.712  -5.500  -3.686  1.00  0.00           N  
ATOM    267 HH21 ARG    15       5.680  -4.493  -3.756  1.00  0.00           H  
ATOM    268 HH22 ARG    15       5.775  -6.093  -4.501  1.00  0.00           H  
ATOM    269  C   ARG    15       7.960  -3.653   1.670  1.00  0.00           C  
ATOM    270  O   ARG    15       7.942  -2.584   2.341  1.00  0.00           O  
ATOM    271  N   ILE    16       8.430  -3.712   0.391  1.00  0.00           N  
ATOM    272  H   ILE    16       8.334  -4.511  -0.219  1.00  0.00           H  
ATOM    273  CA  ILE    16       8.745  -2.544  -0.509  1.00  0.00           C  
ATOM    274  HA  ILE    16       9.499  -1.963   0.022  1.00  0.00           H  
ATOM    275  CB  ILE    16       9.451  -2.888  -1.854  1.00  0.00           C  
ATOM    276  HB  ILE    16      10.305  -3.527  -1.628  1.00  0.00           H  
ATOM    277  CG2 ILE    16       8.511  -3.784  -2.692  1.00  0.00           C  
ATOM    278 HG21 ILE    16       7.611  -3.208  -2.907  1.00  0.00           H  
ATOM    279 HG22 ILE    16       9.043  -4.067  -3.600  1.00  0.00           H  
ATOM    280 HG23 ILE    16       8.347  -4.704  -2.131  1.00  0.00           H  
ATOM    281  CG1 ILE    16       9.838  -1.626  -2.620  1.00  0.00           C  
ATOM    282 HG12 ILE    16      10.586  -1.937  -3.350  1.00  0.00           H  
ATOM    283 HG13 ILE    16       9.048  -1.289  -3.290  1.00  0.00           H  
ATOM    284  CD1 ILE    16      10.456  -0.488  -1.832  1.00  0.00           C  
ATOM    285 HD11 ILE    16      11.062   0.144  -2.481  1.00  0.00           H  
ATOM    286 HD12 ILE    16       9.571  -0.006  -1.417  1.00  0.00           H  
ATOM    287 HD13 ILE    16      11.085  -0.863  -1.025  1.00  0.00           H  
ATOM    288  C   ILE    16       7.465  -1.718  -0.606  1.00  0.00           C  
ATOM    289  O   ILE    16       6.476  -2.255  -1.088  1.00  0.00           O  
ATOM    290  N   TYR    17       7.441  -0.458  -0.200  1.00  0.00           N  
ATOM    291  H   TYR    17       8.311   0.031  -0.039  1.00  0.00           H  
ATOM    292  CA  TYR    17       6.185   0.378   0.074  1.00  0.00           C  
ATOM    293  HA  TYR    17       5.722   0.578  -0.893  1.00  0.00           H  
ATOM    294  CB  TYR    17       5.138  -0.308   1.019  1.00  0.00           C  
ATOM    295  HB2 TYR    17       4.975  -1.355   0.764  1.00  0.00           H  
ATOM    296  HB3 TYR    17       5.446  -0.275   2.064  1.00  0.00           H  
ATOM    297  CG  TYR    17       3.692   0.332   1.047  1.00  0.00           C  
ATOM    298  CD1 TYR    17       3.040   0.695   2.170  1.00  0.00           C  
ATOM    299  HD1 TYR    17       3.591   0.683   3.098  1.00  0.00           H  
ATOM    300  CE1 TYR    17       1.691   1.060   2.141  1.00  0.00           C  
ATOM    301  HE1 TYR    17       1.120   1.285   3.029  1.00  0.00           H  
ATOM    302  CZ  TYR    17       1.047   1.167   0.883  1.00  0.00           C  
ATOM    303  OH  TYR    17      -0.262   1.546   0.688  1.00  0.00           O  
ATOM    304  HH  TYR    17      -0.867   1.793   1.392  1.00  0.00           H  
ATOM    305  CE2 TYR    17       1.730   0.791  -0.249  1.00  0.00           C  
ATOM    306  HE2 TYR    17       1.197   0.725  -1.186  1.00  0.00           H  
ATOM    307  CD2 TYR    17       3.065   0.330  -0.204  1.00  0.00           C  
ATOM    308  HD2 TYR    17       3.490  -0.100  -1.099  1.00  0.00           H  
ATOM    309  C   TYR    17       6.592   1.796   0.654  1.00  0.00           C  
ATOM    310  O   TYR    17       7.762   1.964   0.987  1.00  0.00           O  
ATOM    311  N   ASN    18       5.673   2.805   0.721  1.00  0.00           N  
ATOM    312  H   ASN    18       4.804   2.634   0.235  1.00  0.00           H  
ATOM    313  CA  ASN    18       5.970   4.219   1.107  1.00  0.00           C  
ATOM    314  HA  ASN    18       6.800   4.613   0.521  1.00  0.00           H  
ATOM    315  CB  ASN    18       4.742   5.094   0.692  1.00  0.00           C  
ATOM    316  HB2 ASN    18       4.863   6.049   1.203  1.00  0.00           H  
ATOM    317  HB3 ASN    18       4.735   5.415  -0.349  1.00  0.00           H  
ATOM    318  CG  ASN    18       3.365   4.429   1.049  1.00  0.00           C  
ATOM    319  OD1 ASN    18       3.240   3.852   2.138  1.00  0.00           O  
ATOM    320  ND2 ASN    18       2.433   4.346   0.111  1.00  0.00           N  
ATOM    321 HD21 ASN    18       1.644   3.803   0.430  1.00  0.00           H  
ATOM    322 HD22 ASN    18       2.569   4.545  -0.870  1.00  0.00           H  
ATOM    323  C   ASN    18       6.359   4.379   2.631  1.00  0.00           C  
ATOM    324  O   ASN    18       7.179   3.646   3.262  1.00  0.00           O  
TER   
END   
