# Supplementary material for: In silico approaches for predicting the half-life of natural and modified peptides in blood
Source: PLoS One. 2018 Jun 1;13(6):e0196829. doi: 10.1371/journal.pone.0196829 (PMC5983457; doi:10.1371/journal.pone.0196829)
Supplement: S3 File — (ZIP) [file pone.0196829.s009.zip › 3may2018_261_pdb_files/2641.pdb]

ATOM      1  N   VAL     1      12.054  -4.815   1.700  1.00  0.00           N  
ATOM      2  H   VAL     1      12.837  -5.432   1.859  1.00  0.00           H  
ATOM      3  CA  VAL     1      10.892  -5.350   1.116  1.00  0.00           C  
ATOM      4  HA  VAL     1      10.344  -5.812   1.938  1.00  0.00           H  
ATOM      5  CB  VAL     1       9.921  -4.231   0.551  1.00  0.00           C  
ATOM      6  HB  VAL     1       9.588  -3.583   1.362  1.00  0.00           H  
ATOM      7  CG1 VAL     1      10.569  -3.332  -0.549  1.00  0.00           C  
ATOM      8 HG11 VAL     1      10.207  -2.333  -0.305  1.00  0.00           H  
ATOM      9 HG12 VAL     1      11.654  -3.299  -0.453  1.00  0.00           H  
ATOM     10 HG13 VAL     1      10.348  -3.597  -1.583  1.00  0.00           H  
ATOM     11  CG2 VAL     1       8.626  -4.922   0.146  1.00  0.00           C  
ATOM     12 HG21 VAL     1       7.748  -4.278   0.211  1.00  0.00           H  
ATOM     13 HG22 VAL     1       8.863  -5.399  -0.804  1.00  0.00           H  
ATOM     14 HG23 VAL     1       8.417  -5.763   0.807  1.00  0.00           H  
ATOM     15  C   VAL     1      11.268  -6.389   0.023  1.00  0.00           C  
ATOM     16  O   VAL     1      12.086  -6.077  -0.855  1.00  0.00           O  
ATOM     17  N   ASP     2      10.690  -7.543   0.117  1.00  0.00           N  
ATOM     18  H   ASP     2      10.112  -7.682   0.934  1.00  0.00           H  
ATOM     19  CA  ASP     2      10.819  -8.633  -0.819  1.00  0.00           C  
ATOM     20  HA  ASP     2      11.871  -8.898  -0.924  1.00  0.00           H  
ATOM     21  CB  ASP     2      10.227  -9.808  -0.124  1.00  0.00           C  
ATOM     22  HB2 ASP     2      10.667  -9.788   0.873  1.00  0.00           H  
ATOM     23  HB3 ASP     2       9.147  -9.669  -0.077  1.00  0.00           H  
ATOM     24  CG  ASP     2      10.637 -11.122  -0.790  1.00  0.00           C  
ATOM     25  OD1 ASP     2      11.594 -11.146  -1.509  1.00  0.00           O  
ATOM     26  OD2 ASP     2      10.015 -12.186  -0.418  1.00  0.00           O  
ATOM     27  C   ASP     2      10.136  -8.364  -2.241  1.00  0.00           C  
ATOM     28  O   ASP     2       9.088  -7.727  -2.340  1.00  0.00           O  
ATOM     29  N   LYS     3      10.754  -8.880  -3.337  1.00  0.00           N  
ATOM     30  H   LYS     3      11.512  -9.503  -3.099  1.00  0.00           H  
ATOM     31  CA  LYS     3      10.377  -8.654  -4.762  1.00  0.00           C  
ATOM     32  HA  LYS     3      10.208  -7.585  -4.891  1.00  0.00           H  
ATOM     33  CB  LYS     3      11.697  -8.891  -5.606  1.00  0.00           C  
ATOM     34  HB2 LYS     3      12.120  -9.884  -5.452  1.00  0.00           H  
ATOM     35  HB3 LYS     3      11.458  -8.740  -6.659  1.00  0.00           H  
ATOM     36  CG  LYS     3      12.809  -7.847  -5.343  1.00  0.00           C  
ATOM     37  HG2 LYS     3      13.379  -7.723  -6.264  1.00  0.00           H  
ATOM     38  HG3 LYS     3      12.354  -6.905  -5.039  1.00  0.00           H  
ATOM     39  CD  LYS     3      13.830  -8.320  -4.298  1.00  0.00           C  
ATOM     40  HD2 LYS     3      13.439  -8.791  -3.396  1.00  0.00           H  
ATOM     41  HD3 LYS     3      14.457  -9.060  -4.796  1.00  0.00           H  
ATOM     42  CE  LYS     3      14.714  -7.123  -3.900  1.00  0.00           C  
ATOM     43  HE2 LYS     3      15.476  -7.534  -3.238  1.00  0.00           H  
ATOM     44  HE3 LYS     3      15.180  -6.608  -4.741  1.00  0.00           H  
ATOM     45  NZ  LYS     3      13.988  -6.109  -3.104  1.00  0.00           N  
ATOM     46  HZ1 LYS     3      13.321  -5.578  -3.645  1.00  0.00           H  
ATOM     47  HZ2 LYS     3      13.555  -6.492  -2.276  1.00  0.00           H  
ATOM     48  HZ3 LYS     3      14.675  -5.425  -2.818  1.00  0.00           H  
ATOM     49  C   LYS     3       9.069  -9.347  -5.280  1.00  0.00           C  
ATOM     50  O   LYS     3       8.316  -8.605  -5.912  1.00  0.00           O  
ATOM     51  N   PRO     4       8.783 -10.654  -5.081  1.00  0.00           N  
ATOM     52  CD  PRO     4       9.700 -11.625  -4.368  1.00  0.00           C  
ATOM     53  HD2 PRO     4       9.480 -11.578  -3.302  1.00  0.00           H  
ATOM     54  HD3 PRO     4      10.750 -11.467  -4.619  1.00  0.00           H  
ATOM     55  CG  PRO     4       9.231 -12.939  -4.998  1.00  0.00           C  
ATOM     56  HG2 PRO     4       9.412 -13.799  -4.352  1.00  0.00           H  
ATOM     57  HG3 PRO     4       9.675 -13.239  -5.948  1.00  0.00           H  
ATOM     58  CB  PRO     4       7.697 -12.697  -5.097  1.00  0.00           C  
ATOM     59  HB2 PRO     4       7.231 -12.862  -4.125  1.00  0.00           H  
ATOM     60  HB3 PRO     4       7.250 -13.278  -5.903  1.00  0.00           H  
ATOM     61  CA  PRO     4       7.523 -11.257  -5.466  1.00  0.00           C  
ATOM     62  HA  PRO     4       7.523 -11.233  -6.556  1.00  0.00           H  
ATOM     63  C   PRO     4       6.259 -10.563  -4.804  1.00  0.00           C  
ATOM     64  O   PRO     4       6.347  -9.860  -3.805  1.00  0.00           O  
ATOM     65  N   PRO     5       5.074 -10.773  -5.439  1.00  0.00           N  
ATOM     66  CD  PRO     5       4.870 -11.796  -6.471  1.00  0.00           C  
ATOM     67  HD2 PRO     5       5.012 -12.782  -6.027  1.00  0.00           H  
ATOM     68  HD3 PRO     5       5.489 -11.488  -7.313  1.00  0.00           H  
ATOM     69  CG  PRO     5       3.385 -11.665  -6.900  1.00  0.00           C  
ATOM     70  HG2 PRO     5       2.955 -12.380  -6.198  1.00  0.00           H  
ATOM     71  HG3 PRO     5       3.271 -12.092  -7.896  1.00  0.00           H  
ATOM     72  CB  PRO     5       3.138 -10.185  -6.676  1.00  0.00           C  
ATOM     73  HB2 PRO     5       2.067  -9.988  -6.623  1.00  0.00           H  
ATOM     74  HB3 PRO     5       3.497  -9.653  -7.557  1.00  0.00           H  
ATOM     75  CA  PRO     5       3.969  -9.872  -5.473  1.00  0.00           C  
ATOM     76  HA  PRO     5       4.281  -8.831  -5.554  1.00  0.00           H  
ATOM     77  C   PRO     5       3.109  -9.847  -4.144  1.00  0.00           C  
ATOM     78  O   PRO     5       3.443 -10.391  -3.175  1.00  0.00           O  
ATOM     79  N   TYR     6       1.989  -9.107  -4.139  1.00  0.00           N  
ATOM     80  H   TYR     6       1.787  -8.644  -5.013  1.00  0.00           H  
ATOM     81  CA  TYR     6       0.969  -9.063  -3.092  1.00  0.00           C  
ATOM     82  HA  TYR     6       0.167  -8.369  -3.342  1.00  0.00           H  
ATOM     83  CB  TYR     6       0.226 -10.441  -3.075  1.00  0.00           C  
ATOM     84  HB2 TYR     6       0.874 -11.288  -2.850  1.00  0.00           H  
ATOM     85  HB3 TYR     6      -0.539 -10.443  -2.299  1.00  0.00           H  
ATOM     86  CG  TYR     6      -0.362 -10.850  -4.454  1.00  0.00           C  
ATOM     87  CD1 TYR     6      -1.480 -10.101  -4.889  1.00  0.00           C  
ATOM     88  HD1 TYR     6      -2.006  -9.389  -4.271  1.00  0.00           H  
ATOM     89  CE1 TYR     6      -2.061 -10.338  -6.134  1.00  0.00           C  
ATOM     90  HE1 TYR     6      -2.836  -9.726  -6.572  1.00  0.00           H  
ATOM     91  CZ  TYR     6      -1.552 -11.435  -6.925  1.00  0.00           C  
ATOM     92  OH  TYR     6      -2.056 -11.824  -8.108  1.00  0.00           O  
ATOM     93  HH  TYR     6      -2.816 -11.306  -8.383  1.00  0.00           H  
ATOM     94  CE2 TYR     6      -0.399 -12.167  -6.473  1.00  0.00           C  
ATOM     95  HE2 TYR     6       0.063 -12.976  -7.018  1.00  0.00           H  
ATOM     96  CD2 TYR     6       0.199 -11.864  -5.226  1.00  0.00           C  
ATOM     97  HD2 TYR     6       1.046 -12.435  -4.876  1.00  0.00           H  
ATOM     98  C   TYR     6       1.545  -8.622  -1.761  1.00  0.00           C  
ATOM     99  O   TYR     6       2.360  -7.687  -1.688  1.00  0.00           O  
ATOM    100  N   LEU     7       1.151  -9.311  -0.689  1.00  0.00           N  
ATOM    101  H   LEU     7       0.607 -10.147  -0.846  1.00  0.00           H  
ATOM    102  CA  LEU     7       1.393  -8.787   0.641  1.00  0.00           C  
ATOM    103  HA  LEU     7       0.871  -7.834   0.717  1.00  0.00           H  
ATOM    104  CB  LEU     7       0.663  -9.645   1.715  1.00  0.00           C  
ATOM    105  HB2 LEU     7       1.301 -10.529   1.695  1.00  0.00           H  
ATOM    106  HB3 LEU     7       0.657  -9.154   2.688  1.00  0.00           H  
ATOM    107  CG  LEU     7      -0.788 -10.017   1.392  1.00  0.00           C  
ATOM    108  HG  LEU     7      -0.803 -10.640   0.497  1.00  0.00           H  
ATOM    109  CD1 LEU     7      -1.426 -10.827   2.579  1.00  0.00           C  
ATOM    110 HD11 LEU     7      -0.968 -11.816   2.546  1.00  0.00           H  
ATOM    111 HD12 LEU     7      -1.274 -10.407   3.573  1.00  0.00           H  
ATOM    112 HD13 LEU     7      -2.479 -11.002   2.357  1.00  0.00           H  
ATOM    113  CD2 LEU     7      -1.668  -8.781   1.118  1.00  0.00           C  
ATOM    114 HD21 LEU     7      -1.245  -8.221   0.285  1.00  0.00           H  
ATOM    115 HD22 LEU     7      -2.653  -9.036   0.728  1.00  0.00           H  
ATOM    116 HD23 LEU     7      -1.675  -8.113   1.979  1.00  0.00           H  
ATOM    117  C   LEU     7       2.848  -8.738   1.087  1.00  0.00           C  
ATOM    118  O   LEU     7       3.523  -9.762   0.767  1.00  0.00           O  
ATOM    119  N   PRO     8       3.345  -7.628   1.629  1.00  0.00           N  
ATOM    120  CD  PRO     8       2.619  -6.339   1.860  1.00  0.00           C  
ATOM    121  HD2 PRO     8       1.921  -6.401   2.696  1.00  0.00           H  
ATOM    122  HD3 PRO     8       2.022  -6.127   0.973  1.00  0.00           H  
ATOM    123  CG  PRO     8       3.701  -5.311   1.955  1.00  0.00           C  
ATOM    124  HG2 PRO     8       3.440  -4.495   2.628  1.00  0.00           H  
ATOM    125  HG3 PRO     8       3.972  -4.902   0.982  1.00  0.00           H  
ATOM    126  CB  PRO     8       4.958  -6.039   2.517  1.00  0.00           C  
ATOM    127  HB2 PRO     8       4.808  -6.053   3.597  1.00  0.00           H  
ATOM    128  HB3 PRO     8       5.918  -5.649   2.179  1.00  0.00           H  
ATOM    129  CA  PRO     8       4.741  -7.401   1.962  1.00  0.00           C  
ATOM    130  HA  PRO     8       5.344  -7.550   1.067  1.00  0.00           H  
ATOM    131  C   PRO     8       5.265  -8.422   2.927  1.00  0.00           C  
ATOM    132  O   PRO     8       4.521  -8.866   3.810  1.00  0.00           O  
ATOM    133  N   ARG     9       6.550  -8.687   2.852  1.00  0.00           N  
ATOM    134  H   ARG     9       7.062  -8.367   2.041  1.00  0.00           H  
ATOM    135  CA  ARG     9       7.317  -9.436   3.869  1.00  0.00           C  
ATOM    136  HA  ARG     9       6.915  -9.372   4.880  1.00  0.00           H  
ATOM    137  CB  ARG     9       7.176 -10.966   3.471  1.00  0.00           C  
ATOM    138  HB2 ARG     9       7.233 -11.667   4.303  1.00  0.00           H  
ATOM    139  HB3 ARG     9       6.147 -11.103   3.138  1.00  0.00           H  
ATOM    140  CG  ARG     9       8.107 -11.434   2.358  1.00  0.00           C  
ATOM    141  HG2 ARG     9       8.050 -10.666   1.587  1.00  0.00           H  
ATOM    142  HG3 ARG     9       9.159 -11.593   2.596  1.00  0.00           H  
ATOM    143  CD  ARG     9       7.550 -12.676   1.643  1.00  0.00           C  
ATOM    144  HD2 ARG     9       8.370 -13.114   1.075  1.00  0.00           H  
ATOM    145  HD3 ARG     9       7.242 -13.388   2.409  1.00  0.00           H  
ATOM    146  NE  ARG     9       6.341 -12.271   0.832  1.00  0.00           N  
ATOM    147  HE  ARG     9       5.440 -12.228   1.286  1.00  0.00           H  
ATOM    148  CZ  ARG     9       6.314 -11.900  -0.430  1.00  0.00           C  
ATOM    149  NH1 ARG     9       7.434 -11.995  -1.162  1.00  0.00           N  
ATOM    150 HH11 ARG     9       8.312 -12.311  -0.775  1.00  0.00           H  
ATOM    151 HH12 ARG     9       7.333 -11.426  -1.991  1.00  0.00           H  
ATOM    152  NH2 ARG     9       5.229 -11.350  -0.913  1.00  0.00           N  
ATOM    153 HH21 ARG     9       4.514 -10.949  -0.323  1.00  0.00           H  
ATOM    154 HH22 ARG     9       5.154 -11.272  -1.917  1.00  0.00           H  
ATOM    155  C   ARG     9       8.769  -8.958   3.831  1.00  0.00           C  
ATOM    156  O   ARG     9       9.176  -8.411   2.812  1.00  0.00           O  
ATOM    157  N   PRO    10       9.611  -9.064   4.895  1.00  0.00           N  
ATOM    158  CD  PRO    10       9.242  -9.689   6.103  1.00  0.00           C  
ATOM    159  HD2 PRO    10       8.719 -10.639   5.999  1.00  0.00           H  
ATOM    160  HD3 PRO    10       8.673  -8.935   6.646  1.00  0.00           H  
ATOM    161  CG  PRO    10      10.532  -9.875   6.909  1.00  0.00           C  
ATOM    162  HG2 PRO    10      10.923 -10.840   6.590  1.00  0.00           H  
ATOM    163  HG3 PRO    10      10.273  -9.714   7.956  1.00  0.00           H  
ATOM    164  CB  PRO    10      11.402  -8.732   6.465  1.00  0.00           C  
ATOM    165  HB2 PRO    10      12.436  -9.049   6.601  1.00  0.00           H  
ATOM    166  HB3 PRO    10      11.047  -7.783   6.866  1.00  0.00           H  
ATOM    167  CA  PRO    10      10.982  -8.570   4.973  1.00  0.00           C  
ATOM    168  HA  PRO    10      10.928  -7.521   4.683  1.00  0.00           H  
ATOM    169  C   PRO    10      11.921  -9.392   4.018  1.00  0.00           C  
ATOM    170  O   PRO    10      11.802 -10.595   3.932  1.00  0.00           O  
ATOM    171  N   ARG    11      12.945  -8.659   3.523  1.00  0.00           N  
ATOM    172  H   ARG    11      13.034  -7.723   3.891  1.00  0.00           H  
ATOM    173  CA  ARG    11      14.169  -9.100   2.744  1.00  0.00           C  
ATOM    174  HA  ARG    11      14.890  -9.496   3.459  1.00  0.00           H  
ATOM    175  CB  ARG    11      13.950 -10.253   1.720  1.00  0.00           C  
ATOM    176  HB2 ARG    11      12.882 -10.338   1.519  1.00  0.00           H  
ATOM    177  HB3 ARG    11      14.579 -10.071   0.848  1.00  0.00           H  
ATOM    178  CG  ARG    11      14.276 -11.636   2.326  1.00  0.00           C  
ATOM    179  HG2 ARG    11      15.254 -11.913   1.933  1.00  0.00           H  
ATOM    180  HG3 ARG    11      14.165 -11.564   3.407  1.00  0.00           H  
ATOM    181  CD  ARG    11      13.286 -12.700   1.916  1.00  0.00           C  
ATOM    182  HD2 ARG    11      13.553 -13.688   2.292  1.00  0.00           H  
ATOM    183  HD3 ARG    11      12.276 -12.499   2.271  1.00  0.00           H  
ATOM    184  NE  ARG    11      13.120 -12.851   0.416  1.00  0.00           N  
ATOM    185  HE  ARG    11      12.324 -12.335   0.069  1.00  0.00           H  
ATOM    186  CZ  ARG    11      13.808 -13.613  -0.415  1.00  0.00           C  
ATOM    187  NH1 ARG    11      14.946 -14.175  -0.105  1.00  0.00           N  
ATOM    188 HH11 ARG    11      15.289 -14.202   0.844  1.00  0.00           H  
ATOM    189 HH12 ARG    11      15.431 -14.747  -0.781  1.00  0.00           H  
ATOM    190  NH2 ARG    11      13.411 -13.793  -1.669  1.00  0.00           N  
ATOM    191 HH21 ARG    11      12.439 -13.543  -1.781  1.00  0.00           H  
ATOM    192 HH22 ARG    11      13.956 -14.243  -2.390  1.00  0.00           H  
ATOM    193  C   ARG    11      14.836  -7.839   2.118  1.00  0.00           C  
ATOM    194  O   ARG    11      14.198  -6.810   2.317  1.00  0.00           O  
ATOM    195  N   PRO    12      16.013  -7.863   1.453  1.00  0.00           N  
ATOM    196  CD  PRO    12      16.949  -8.943   1.528  1.00  0.00           C  
ATOM    197  HD2 PRO    12      16.579  -9.785   0.943  1.00  0.00           H  
ATOM    198  HD3 PRO    12      17.071  -9.229   2.573  1.00  0.00           H  
ATOM    199  CG  PRO    12      18.311  -8.591   0.975  1.00  0.00           C  
ATOM    200  HG2 PRO    12      19.007  -8.334   1.774  1.00  0.00           H  
ATOM    201  HG3 PRO    12      18.775  -9.379   0.383  1.00  0.00           H  
ATOM    202  CB  PRO    12      18.027  -7.339   0.142  1.00  0.00           C  
ATOM    203  HB2 PRO    12      17.730  -7.767  -0.816  1.00  0.00           H  
ATOM    204  HB3 PRO    12      18.812  -6.584   0.135  1.00  0.00           H  
ATOM    205  CA  PRO    12      16.821  -6.786   0.896  1.00  0.00           C  
ATOM    206  HA  PRO    12      17.213  -6.269   1.772  1.00  0.00           H  
ATOM    207  C   PRO    12      15.959  -5.733   0.132  1.00  0.00           C  
ATOM    208  O   PRO    12      15.049  -6.129  -0.623  1.00  0.00           O  
ATOM    209  N   PRO    13      16.199  -4.419   0.267  1.00  0.00           N  
ATOM    210  CD  PRO    13      17.363  -3.767   0.792  1.00  0.00           C  
ATOM    211  HD2 PRO    13      18.248  -4.081   0.239  1.00  0.00           H  
ATOM    212  HD3 PRO    13      17.396  -3.988   1.859  1.00  0.00           H  
ATOM    213  CG  PRO    13      17.227  -2.257   0.722  1.00  0.00           C  
ATOM    214  HG2 PRO    13      17.746  -1.895  -0.165  1.00  0.00           H  
ATOM    215  HG3 PRO    13      17.640  -1.767   1.603  1.00  0.00           H  
ATOM    216  CB  PRO    13      15.724  -2.019   0.423  1.00  0.00           C  
ATOM    217  HB2 PRO    13      15.343  -1.829   1.427  1.00  0.00           H  
ATOM    218  HB3 PRO    13      15.613  -1.134  -0.204  1.00  0.00           H  
ATOM    219  CA  PRO    13      15.232  -3.379  -0.108  1.00  0.00           C  
ATOM    220  HA  PRO    13      14.261  -3.512   0.369  1.00  0.00           H  
ATOM    221  C   PRO    13      14.846  -3.365  -1.632  1.00  0.00           C  
ATOM    222  O   PRO    13      15.623  -3.687  -2.462  1.00  0.00           O  
ATOM    223  N   ARG    14      13.659  -2.790  -1.854  1.00  0.00           N  
ATOM    224  H   ARG    14      13.156  -2.644  -0.989  1.00  0.00           H  
ATOM    225  CA  ARG    14      13.031  -2.160  -3.042  1.00  0.00           C  
ATOM    226  HA  ARG    14      12.426  -1.343  -2.647  1.00  0.00           H  
ATOM    227  CB  ARG    14      14.096  -1.566  -3.885  1.00  0.00           C  
ATOM    228  HB2 ARG    14      14.821  -1.153  -3.183  1.00  0.00           H  
ATOM    229  HB3 ARG    14      14.644  -2.397  -4.329  1.00  0.00           H  
ATOM    230  CG  ARG    14      13.621  -0.543  -4.959  1.00  0.00           C  
ATOM    231  HG2 ARG    14      14.451  -0.184  -5.567  1.00  0.00           H  
ATOM    232  HG3 ARG    14      12.897  -1.033  -5.610  1.00  0.00           H  
ATOM    233  CD  ARG    14      13.008   0.759  -4.368  1.00  0.00           C  
ATOM    234  HD2 ARG    14      13.514   0.793  -3.404  1.00  0.00           H  
ATOM    235  HD3 ARG    14      13.300   1.493  -5.120  1.00  0.00           H  
ATOM    236  NE  ARG    14      11.531   0.693  -4.210  1.00  0.00           N  
ATOM    237  HE  ARG    14      10.909   0.283  -4.892  1.00  0.00           H  
ATOM    238  CZ  ARG    14      10.838   1.263  -3.208  1.00  0.00           C  
ATOM    239  NH1 ARG    14      11.480   2.088  -2.360  1.00  0.00           N  
ATOM    240 HH11 ARG    14      12.370   2.472  -2.645  1.00  0.00           H  
ATOM    241 HH12 ARG    14      10.918   2.581  -1.681  1.00  0.00           H  
ATOM    242  NH2 ARG    14       9.574   1.063  -3.029  1.00  0.00           N  
ATOM    243 HH21 ARG    14       9.138   0.387  -3.639  1.00  0.00           H  
ATOM    244 HH22 ARG    14       9.052   1.283  -2.192  1.00  0.00           H  
ATOM    245  C   ARG    14      12.075  -3.047  -3.828  1.00  0.00           C  
ATOM    246  O   ARG    14      12.325  -4.208  -4.238  1.00  0.00           O  
ATOM    247  N   ARG    15      10.911  -2.534  -4.135  1.00  0.00           N  
ATOM    248  H   ARG    15      10.754  -1.626  -3.722  1.00  0.00           H  
ATOM    249  CA  ARG    15       9.818  -3.080  -4.975  1.00  0.00           C  
ATOM    250  HA  ARG    15      10.349  -3.580  -5.785  1.00  0.00           H  
ATOM    251  CB  ARG    15       8.883  -4.102  -4.227  1.00  0.00           C  
ATOM    252  HB2 ARG    15       9.569  -4.634  -3.568  1.00  0.00           H  
ATOM    253  HB3 ARG    15       8.105  -3.594  -3.659  1.00  0.00           H  
ATOM    254  CG  ARG    15       8.190  -5.157  -5.051  1.00  0.00           C  
ATOM    255  HG2 ARG    15       7.582  -4.794  -5.880  1.00  0.00           H  
ATOM    256  HG3 ARG    15       8.926  -5.828  -5.494  1.00  0.00           H  
ATOM    257  CD  ARG    15       7.322  -5.931  -4.047  1.00  0.00           C  
ATOM    258  HD2 ARG    15       7.384  -7.012  -4.171  1.00  0.00           H  
ATOM    259  HD3 ARG    15       7.738  -5.912  -3.039  1.00  0.00           H  
ATOM    260  NE  ARG    15       5.911  -5.451  -3.921  1.00  0.00           N  
ATOM    261  HE  ARG    15       5.738  -4.499  -4.211  1.00  0.00           H  
ATOM    262  CZ  ARG    15       5.035  -6.199  -3.246  1.00  0.00           C  
ATOM    263  NH1 ARG    15       5.229  -7.382  -2.761  1.00  0.00           N  
ATOM    264 HH11 ARG    15       6.102  -7.885  -2.831  1.00  0.00           H  
ATOM    265 HH12 ARG    15       4.485  -7.877  -2.289  1.00  0.00           H  
ATOM    266  NH2 ARG    15       3.879  -5.665  -2.920  1.00  0.00           N  
ATOM    267 HH21 ARG    15       3.684  -4.728  -3.243  1.00  0.00           H  
ATOM    268 HH22 ARG    15       3.219  -6.126  -2.310  1.00  0.00           H  
ATOM    269  C   ARG    15       8.933  -1.951  -5.559  1.00  0.00           C  
ATOM    270  O   ARG    15       8.981  -0.876  -4.968  1.00  0.00           O  
ATOM    271  N   ILE    16       8.105  -2.159  -6.559  1.00  0.00           N  
ATOM    272  H   ILE    16       8.136  -3.058  -7.017  1.00  0.00           H  
ATOM    273  CA  ILE    16       6.801  -1.445  -6.716  1.00  0.00           C  
ATOM    274  HA  ILE    16       7.009  -0.375  -6.717  1.00  0.00           H  
ATOM    275  CB  ILE    16       6.107  -1.841  -8.072  1.00  0.00           C  
ATOM    276  HB  ILE    16       6.780  -1.572  -8.887  1.00  0.00           H  
ATOM    277  CG2 ILE    16       5.995  -3.353  -8.169  1.00  0.00           C  
ATOM    278 HG21 ILE    16       7.005  -3.733  -8.324  1.00  0.00           H  
ATOM    279 HG22 ILE    16       5.619  -3.883  -7.293  1.00  0.00           H  
ATOM    280 HG23 ILE    16       5.436  -3.584  -9.076  1.00  0.00           H  
ATOM    281  CG1 ILE    16       4.780  -1.170  -8.428  1.00  0.00           C  
ATOM    282 HG12 ILE    16       4.494  -1.514  -9.422  1.00  0.00           H  
ATOM    283 HG13 ILE    16       4.053  -1.567  -7.720  1.00  0.00           H  
ATOM    284  CD1 ILE    16       4.800   0.343  -8.461  1.00  0.00           C  
ATOM    285 HD11 ILE    16       5.773   0.740  -8.752  1.00  0.00           H  
ATOM    286 HD12 ILE    16       4.155   0.662  -9.280  1.00  0.00           H  
ATOM    287 HD13 ILE    16       4.456   0.695  -7.488  1.00  0.00           H  
ATOM    288  C   ILE    16       5.820  -1.795  -5.583  1.00  0.00           C  
ATOM    289  O   ILE    16       6.036  -2.732  -4.863  1.00  0.00           O  
ATOM    290  N   TYR    17       4.773  -1.023  -5.404  1.00  0.00           N  
ATOM    291  H   TYR    17       4.581  -0.219  -5.984  1.00  0.00           H  
ATOM    292  CA  TYR    17       3.809  -1.195  -4.311  1.00  0.00           C  
ATOM    293  HA  TYR    17       4.293  -1.905  -3.641  1.00  0.00           H  
ATOM    294  CB  TYR    17       3.682   0.111  -3.621  1.00  0.00           C  
ATOM    295  HB2 TYR    17       3.531   0.825  -4.430  1.00  0.00           H  
ATOM    296  HB3 TYR    17       2.791   0.080  -2.994  1.00  0.00           H  
ATOM    297  CG  TYR    17       4.851   0.461  -2.692  1.00  0.00           C  
ATOM    298  CD1 TYR    17       5.294  -0.415  -1.644  1.00  0.00           C  
ATOM    299  HD1 TYR    17       4.846  -1.383  -1.470  1.00  0.00           H  
ATOM    300  CE1 TYR    17       6.418  -0.112  -0.893  1.00  0.00           C  
ATOM    301  HE1 TYR    17       6.784  -0.709  -0.070  1.00  0.00           H  
ATOM    302  CZ  TYR    17       7.030   1.103  -1.104  1.00  0.00           C  
ATOM    303  OH  TYR    17       8.159   1.436  -0.434  1.00  0.00           O  
ATOM    304  HH  TYR    17       8.117   1.133   0.477  1.00  0.00           H  
ATOM    305  CE2 TYR    17       6.582   2.009  -2.074  1.00  0.00           C  
ATOM    306  HE2 TYR    17       6.943   3.014  -2.234  1.00  0.00           H  
ATOM    307  CD2 TYR    17       5.454   1.727  -2.852  1.00  0.00           C  
ATOM    308  HD2 TYR    17       5.113   2.456  -3.572  1.00  0.00           H  
ATOM    309  C   TYR    17       2.512  -1.851  -4.804  1.00  0.00           C  
ATOM    310  O   TYR    17       1.415  -1.436  -4.480  1.00  0.00           O  
ATOM    311  N   ASN    18       2.547  -3.006  -5.535  1.00  0.00           N  
ATOM    312  H   ASN    18       3.369  -3.418  -5.951  1.00  0.00           H  
ATOM    313  CA  ASN    18       1.318  -3.820  -5.899  1.00  0.00           C  
ATOM    314  HA  ASN    18       0.523  -3.190  -6.299  1.00  0.00           H  
ATOM    315  CB  ASN    18       1.731  -4.615  -7.182  1.00  0.00           C  
ATOM    316  HB2 ASN    18       0.866  -5.155  -7.568  1.00  0.00           H  
ATOM    317  HB3 ASN    18       2.058  -3.900  -7.937  1.00  0.00           H  
ATOM    318  CG  ASN    18       2.859  -5.633  -6.919  1.00  0.00           C  
ATOM    319  OD1 ASN    18       3.778  -5.480  -6.137  1.00  0.00           O  
ATOM    320  ND2 ASN    18       2.843  -6.767  -7.646  1.00  0.00           N  
ATOM    321 HD21 ASN    18       3.658  -7.354  -7.540  1.00  0.00           H  
ATOM    322 HD22 ASN    18       2.135  -6.917  -8.351  1.00  0.00           H  
ATOM    323  C   ASN    18       0.782  -4.803  -4.835  1.00  0.00           C  
ATOM    324  O   ASN    18       0.344  -5.974  -5.003  1.00  0.00           O  
ATOM    325  N   ASN    19       0.650  -4.153  -3.653  1.00  0.00           N  
ATOM    326  H   ASN    19       0.860  -3.172  -3.537  1.00  0.00           H  
ATOM    327  CA  ASN    19       0.458  -4.944  -2.417  1.00  0.00           C  
ATOM    328  HA  ASN    19       1.230  -5.713  -2.418  1.00  0.00           H  
ATOM    329  CB  ASN    19       0.646  -4.011  -1.220  1.00  0.00           C  
ATOM    330  HB2 ASN    19      -0.265  -3.429  -1.076  1.00  0.00           H  
ATOM    331  HB3 ASN    19       0.766  -4.655  -0.349  1.00  0.00           H  
ATOM    332  CG  ASN    19       1.856  -3.021  -1.295  1.00  0.00           C  
ATOM    333  OD1 ASN    19       2.778  -3.178  -2.053  1.00  0.00           O  
ATOM    334  ND2 ASN    19       1.926  -2.185  -0.335  1.00  0.00           N  
ATOM    335 HD21 ASN    19       2.769  -1.631  -0.281  1.00  0.00           H  
ATOM    336 HD22 ASN    19       1.059  -2.053   0.165  1.00  0.00           H  
ATOM    337  C   ASN    19      -0.854  -5.800  -2.287  1.00  0.00           C  
ATOM    338  O   ASN    19      -0.829  -6.762  -1.455  1.00  0.00           O  
ATOM    339  N   NHE    20      -1.932  -5.418  -2.946  1.00  0.00           N  
ATOM    340  HN1 NHE    20      -1.879  -4.619  -3.562  1.00  0.00           H  
ATOM    341  HN2 NHE    20      -2.804  -5.919  -2.853  1.00  0.00           H  
TER   
END   
