# Supplementary material for: In silico approaches for predicting the half-life of natural and modified peptides in blood
Source: PLoS One. 2018 Jun 1;13(6):e0196829. doi: 10.1371/journal.pone.0196829 (PMC5983457; doi:10.1371/journal.pone.0196829)
Supplement: S3 File — (ZIP) [file pone.0196829.s009.zip › 3may2018_261_pdb_files/2642.pdb]

ATOM      1  N   VAL     1      10.762  -7.853  -0.578  1.00  0.00           N  
ATOM      2  H   VAL     1      10.429  -7.517  -1.471  1.00  0.00           H  
ATOM      3  CA  VAL     1      10.828  -6.820   0.500  1.00  0.00           C  
ATOM      4  HA  VAL     1       9.892  -6.738   1.051  1.00  0.00           H  
ATOM      5  CB  VAL     1      11.913  -7.064   1.564  1.00  0.00           C  
ATOM      6  HB  VAL     1      12.894  -7.231   1.118  1.00  0.00           H  
ATOM      7  CG1 VAL     1      11.921  -6.055   2.740  1.00  0.00           C  
ATOM      8 HG11 VAL     1      10.930  -5.971   3.186  1.00  0.00           H  
ATOM      9 HG12 VAL     1      12.682  -6.419   3.430  1.00  0.00           H  
ATOM     10 HG13 VAL     1      12.309  -5.117   2.342  1.00  0.00           H  
ATOM     11  CG2 VAL     1      11.539  -8.457   2.191  1.00  0.00           C  
ATOM     12 HG21 VAL     1      12.250  -8.715   2.975  1.00  0.00           H  
ATOM     13 HG22 VAL     1      10.604  -8.437   2.751  1.00  0.00           H  
ATOM     14 HG23 VAL     1      11.536  -9.235   1.427  1.00  0.00           H  
ATOM     15  C   VAL     1      11.247  -5.446  -0.128  1.00  0.00           C  
ATOM     16  O   VAL     1      10.995  -4.352   0.395  1.00  0.00           O  
ATOM     17  N   ASP     2      12.015  -5.406  -1.249  1.00  0.00           N  
ATOM     18  H   ASP     2      12.304  -6.270  -1.685  1.00  0.00           H  
ATOM     19  CA  ASP     2      12.407  -4.211  -2.020  1.00  0.00           C  
ATOM     20  HA  ASP     2      12.325  -3.335  -1.378  1.00  0.00           H  
ATOM     21  CB  ASP     2      13.936  -4.428  -2.355  1.00  0.00           C  
ATOM     22  HB2 ASP     2      14.221  -3.477  -2.804  1.00  0.00           H  
ATOM     23  HB3 ASP     2      14.555  -4.591  -1.472  1.00  0.00           H  
ATOM     24  CG  ASP     2      14.048  -5.580  -3.434  1.00  0.00           C  
ATOM     25  OD1 ASP     2      14.582  -5.128  -4.499  1.00  0.00           O  
ATOM     26  OD2 ASP     2      13.418  -6.678  -3.377  1.00  0.00           O  
ATOM     27  C   ASP     2      11.455  -3.996  -3.159  1.00  0.00           C  
ATOM     28  O   ASP     2      10.249  -3.750  -3.010  1.00  0.00           O  
ATOM     29  N   LYS     3      11.961  -3.844  -4.403  1.00  0.00           N  
ATOM     30  H   LYS     3      12.956  -3.954  -4.539  1.00  0.00           H  
ATOM     31  CA  LYS     3      11.116  -3.677  -5.584  1.00  0.00           C  
ATOM     32  HA  LYS     3      10.656  -2.689  -5.562  1.00  0.00           H  
ATOM     33  CB  LYS     3      12.041  -3.674  -6.870  1.00  0.00           C  
ATOM     34  HB2 LYS     3      12.592  -4.614  -6.823  1.00  0.00           H  
ATOM     35  HB3 LYS     3      11.393  -3.679  -7.746  1.00  0.00           H  
ATOM     36  CG  LYS     3      12.997  -2.397  -6.778  1.00  0.00           C  
ATOM     37  HG2 LYS     3      12.438  -1.462  -6.740  1.00  0.00           H  
ATOM     38  HG3 LYS     3      13.468  -2.491  -5.800  1.00  0.00           H  
ATOM     39  CD  LYS     3      13.876  -2.318  -8.011  1.00  0.00           C  
ATOM     40  HD2 LYS     3      13.236  -1.995  -8.832  1.00  0.00           H  
ATOM     41  HD3 LYS     3      14.610  -1.524  -7.875  1.00  0.00           H  
ATOM     42  CE  LYS     3      14.777  -3.565  -8.272  1.00  0.00           C  
ATOM     43  HE2 LYS     3      14.011  -4.305  -8.501  1.00  0.00           H  
ATOM     44  HE3 LYS     3      15.400  -3.390  -9.149  1.00  0.00           H  
ATOM     45  NZ  LYS     3      15.505  -4.071  -7.127  1.00  0.00           N  
ATOM     46  HZ1 LYS     3      14.833  -4.325  -6.417  1.00  0.00           H  
ATOM     47  HZ2 LYS     3      16.067  -4.870  -7.383  1.00  0.00           H  
ATOM     48  HZ3 LYS     3      16.150  -3.376  -6.778  1.00  0.00           H  
ATOM     49  C   LYS     3       9.893  -4.721  -5.738  1.00  0.00           C  
ATOM     50  O   LYS     3       8.774  -4.257  -6.088  1.00  0.00           O  
ATOM     51  N   PRO     4      10.123  -6.071  -5.766  1.00  0.00           N  
ATOM     52  CD  PRO     4      11.425  -6.764  -5.973  1.00  0.00           C  
ATOM     53  HD2 PRO     4      12.148  -6.348  -5.272  1.00  0.00           H  
ATOM     54  HD3 PRO     4      11.802  -6.613  -6.985  1.00  0.00           H  
ATOM     55  CG  PRO     4      11.189  -8.250  -5.843  1.00  0.00           C  
ATOM     56  HG2 PRO     4      11.292  -8.494  -4.786  1.00  0.00           H  
ATOM     57  HG3 PRO     4      11.735  -8.876  -6.548  1.00  0.00           H  
ATOM     58  CB  PRO     4       9.703  -8.324  -6.152  1.00  0.00           C  
ATOM     59  HB2 PRO     4       9.155  -9.178  -5.755  1.00  0.00           H  
ATOM     60  HB3 PRO     4       9.571  -8.305  -7.234  1.00  0.00           H  
ATOM     61  CA  PRO     4       9.055  -7.013  -5.608  1.00  0.00           C  
ATOM     62  HA  PRO     4       8.230  -6.570  -6.167  1.00  0.00           H  
ATOM     63  C   PRO     4       8.607  -7.082  -4.149  1.00  0.00           C  
ATOM     64  O   PRO     4       9.446  -7.192  -3.266  1.00  0.00           O  
ATOM     65  N   PRO     5       7.281  -7.007  -3.790  1.00  0.00           N  
ATOM     66  CD  PRO     5       6.223  -6.788  -4.799  1.00  0.00           C  
ATOM     67  HD2 PRO     5       6.205  -7.604  -5.522  1.00  0.00           H  
ATOM     68  HD3 PRO     5       6.328  -5.783  -5.206  1.00  0.00           H  
ATOM     69  CG  PRO     5       4.847  -6.816  -4.075  1.00  0.00           C  
ATOM     70  HG2 PRO     5       4.510  -7.827  -3.843  1.00  0.00           H  
ATOM     71  HG3 PRO     5       4.097  -6.156  -4.512  1.00  0.00           H  
ATOM     72  CB  PRO     5       5.328  -6.254  -2.786  1.00  0.00           C  
ATOM     73  HB2 PRO     5       4.593  -6.537  -2.032  1.00  0.00           H  
ATOM     74  HB3 PRO     5       5.475  -5.182  -2.923  1.00  0.00           H  
ATOM     75  CA  PRO     5       6.681  -6.890  -2.510  1.00  0.00           C  
ATOM     76  HA  PRO     5       7.269  -6.141  -1.980  1.00  0.00           H  
ATOM     77  C   PRO     5       6.616  -8.258  -1.759  1.00  0.00           C  
ATOM     78  O   PRO     5       6.314  -9.269  -2.385  1.00  0.00           O  
ATOM     79  N   TYR     6       6.881  -8.225  -0.455  1.00  0.00           N  
ATOM     80  H   TYR     6       6.967  -7.325  -0.006  1.00  0.00           H  
ATOM     81  CA  TYR     6       6.901  -9.439   0.396  1.00  0.00           C  
ATOM     82  HA  TYR     6       7.400  -9.194   1.334  1.00  0.00           H  
ATOM     83  CB  TYR     6       5.393  -9.833   0.622  1.00  0.00           C  
ATOM     84  HB2 TYR     6       4.789  -9.775  -0.283  1.00  0.00           H  
ATOM     85  HB3 TYR     6       5.386 -10.880   0.927  1.00  0.00           H  
ATOM     86  CG  TYR     6       4.630  -8.948   1.577  1.00  0.00           C  
ATOM     87  CD1 TYR     6       4.946  -8.970   2.947  1.00  0.00           C  
ATOM     88  HD1 TYR     6       5.648  -9.699   3.326  1.00  0.00           H  
ATOM     89  CE1 TYR     6       4.318  -7.969   3.751  1.00  0.00           C  
ATOM     90  HE1 TYR     6       4.527  -8.073   4.805  1.00  0.00           H  
ATOM     91  CZ  TYR     6       3.342  -7.092   3.240  1.00  0.00           C  
ATOM     92  OH  TYR     6       2.587  -6.390   4.096  1.00  0.00           O  
ATOM     93  HH  TYR     6       2.939  -6.516   4.980  1.00  0.00           H  
ATOM     94  CE2 TYR     6       3.007  -7.117   1.895  1.00  0.00           C  
ATOM     95  HE2 TYR     6       2.194  -6.521   1.507  1.00  0.00           H  
ATOM     96  CD2 TYR     6       3.698  -7.988   1.008  1.00  0.00           C  
ATOM     97  HD2 TYR     6       3.496  -8.028  -0.052  1.00  0.00           H  
ATOM     98  C   TYR     6       7.822 -10.680  -0.102  1.00  0.00           C  
ATOM     99  O   TYR     6       7.940 -11.561   0.745  1.00  0.00           O  
ATOM    100  N   LEU     7       8.404 -10.756  -1.310  1.00  0.00           N  
ATOM    101  H   LEU     7       8.256 -10.010  -1.974  1.00  0.00           H  
ATOM    102  CA  LEU     7       9.229 -11.879  -1.768  1.00  0.00           C  
ATOM    103  HA  LEU     7       8.573 -12.749  -1.808  1.00  0.00           H  
ATOM    104  CB  LEU     7       9.770 -11.519  -3.190  1.00  0.00           C  
ATOM    105  HB2 LEU     7       8.938 -11.510  -3.894  1.00  0.00           H  
ATOM    106  HB3 LEU     7      10.084 -10.481  -3.082  1.00  0.00           H  
ATOM    107  CG  LEU     7      10.961 -12.274  -3.760  1.00  0.00           C  
ATOM    108  HG  LEU     7      11.740 -12.216  -3.000  1.00  0.00           H  
ATOM    109  CD1 LEU     7      10.747 -13.762  -3.983  1.00  0.00           C  
ATOM    110 HD11 LEU     7      11.658 -14.256  -3.643  1.00  0.00           H  
ATOM    111 HD12 LEU     7       9.891 -14.036  -3.366  1.00  0.00           H  
ATOM    112 HD13 LEU     7      10.445 -14.008  -5.001  1.00  0.00           H  
ATOM    113  CD2 LEU     7      11.446 -11.631  -5.034  1.00  0.00           C  
ATOM    114 HD21 LEU     7      10.618 -11.746  -5.733  1.00  0.00           H  
ATOM    115 HD22 LEU     7      11.771 -10.606  -4.853  1.00  0.00           H  
ATOM    116 HD23 LEU     7      12.240 -12.237  -5.472  1.00  0.00           H  
ATOM    117  C   LEU     7      10.351 -12.102  -0.723  1.00  0.00           C  
ATOM    118  O   LEU     7      11.157 -11.189  -0.494  1.00  0.00           O  
ATOM    119  N   PRO     8      10.447 -13.215   0.095  1.00  0.00           N  
ATOM    120  CD  PRO     8       9.567 -14.357   0.004  1.00  0.00           C  
ATOM    121  HD2 PRO     8       9.663 -14.922  -0.923  1.00  0.00           H  
ATOM    122  HD3 PRO     8       8.520 -14.054  -0.003  1.00  0.00           H  
ATOM    123  CG  PRO     8       9.844 -15.209   1.222  1.00  0.00           C  
ATOM    124  HG2 PRO     8      10.684 -15.855   0.966  1.00  0.00           H  
ATOM    125  HG3 PRO     8       8.979 -15.818   1.486  1.00  0.00           H  
ATOM    126  CB  PRO     8      10.444 -14.247   2.305  1.00  0.00           C  
ATOM    127  HB2 PRO     8      11.224 -14.733   2.890  1.00  0.00           H  
ATOM    128  HB3 PRO     8       9.639 -13.767   2.861  1.00  0.00           H  
ATOM    129  CA  PRO     8      11.149 -13.256   1.437  1.00  0.00           C  
ATOM    130  HA  PRO     8      10.860 -12.291   1.854  1.00  0.00           H  
ATOM    131  C   PRO     8      12.696 -13.345   1.347  1.00  0.00           C  
ATOM    132  O   PRO     8      13.172 -13.807   0.353  1.00  0.00           O  
ATOM    133  N   ARG     9      13.396 -12.866   2.431  1.00  0.00           N  
ATOM    134  H   ARG     9      12.781 -12.589   3.183  1.00  0.00           H  
ATOM    135  CA  ARG     9      14.851 -12.711   2.812  1.00  0.00           C  
ATOM    136  HA  ARG     9      14.962 -13.215   3.772  1.00  0.00           H  
ATOM    137  CB  ARG     9      15.778 -13.336   1.778  1.00  0.00           C  
ATOM    138  HB2 ARG     9      15.469 -13.120   0.755  1.00  0.00           H  
ATOM    139  HB3 ARG     9      16.761 -12.877   1.886  1.00  0.00           H  
ATOM    140  CG  ARG     9      15.942 -14.840   1.972  1.00  0.00           C  
ATOM    141  HG2 ARG     9      16.606 -15.039   2.814  1.00  0.00           H  
ATOM    142  HG3 ARG     9      14.978 -15.310   2.167  1.00  0.00           H  
ATOM    143  CD  ARG     9      16.463 -15.481   0.719  1.00  0.00           C  
ATOM    144  HD2 ARG     9      17.434 -15.043   0.488  1.00  0.00           H  
ATOM    145  HD3 ARG     9      16.593 -16.554   0.862  1.00  0.00           H  
ATOM    146  NE  ARG     9      15.483 -15.333  -0.417  1.00  0.00           N  
ATOM    147  HE  ARG     9      14.603 -14.976  -0.073  1.00  0.00           H  
ATOM    148  CZ  ARG     9      15.707 -15.472  -1.720  1.00  0.00           C  
ATOM    149  NH1 ARG     9      16.865 -15.897  -2.211  1.00  0.00           N  
ATOM    150 HH11 ARG     9      17.603 -16.235  -1.611  1.00  0.00           H  
ATOM    151 HH12 ARG     9      17.026 -15.934  -3.208  1.00  0.00           H  
ATOM    152  NH2 ARG     9      14.834 -14.992  -2.549  1.00  0.00           N  
ATOM    153 HH21 ARG     9      13.957 -14.659  -2.175  1.00  0.00           H  
ATOM    154 HH22 ARG     9      14.943 -15.162  -3.538  1.00  0.00           H  
ATOM    155  C   ARG     9      15.136 -11.225   3.151  1.00  0.00           C  
ATOM    156  O   ARG     9      14.431 -10.355   2.615  1.00  0.00           O  
ATOM    157  N   PRO    10      16.106 -10.892   4.066  1.00  0.00           N  
ATOM    158  CD  PRO    10      16.911 -11.881   4.823  1.00  0.00           C  
ATOM    159  HD2 PRO    10      17.300 -12.684   4.198  1.00  0.00           H  
ATOM    160  HD3 PRO    10      16.320 -12.366   5.600  1.00  0.00           H  
ATOM    161  CG  PRO    10      18.046 -11.050   5.546  1.00  0.00           C  
ATOM    162  HG2 PRO    10      18.891 -10.950   4.865  1.00  0.00           H  
ATOM    163  HG3 PRO    10      18.199 -11.567   6.494  1.00  0.00           H  
ATOM    164  CB  PRO    10      17.446  -9.668   5.670  1.00  0.00           C  
ATOM    165  HB2 PRO    10      18.235  -8.947   5.456  1.00  0.00           H  
ATOM    166  HB3 PRO    10      16.997  -9.614   6.662  1.00  0.00           H  
ATOM    167  CA  PRO    10      16.363  -9.498   4.511  1.00  0.00           C  
ATOM    168  HA  PRO    10      15.472  -9.045   4.945  1.00  0.00           H  
ATOM    169  C   PRO    10      16.812  -8.587   3.420  1.00  0.00           C  
ATOM    170  O   PRO    10      17.191  -9.025   2.298  1.00  0.00           O  
ATOM    171  N   ARG    11      16.646  -7.264   3.633  1.00  0.00           N  
ATOM    172  H   ARG    11      16.368  -7.038   4.578  1.00  0.00           H  
ATOM    173  CA  ARG    11      16.827  -6.171   2.654  1.00  0.00           C  
ATOM    174  HA  ARG    11      17.902  -6.141   2.477  1.00  0.00           H  
ATOM    175  CB  ARG    11      15.989  -6.394   1.397  1.00  0.00           C  
ATOM    176  HB2 ARG    11      15.144  -7.049   1.613  1.00  0.00           H  
ATOM    177  HB3 ARG    11      15.569  -5.422   1.139  1.00  0.00           H  
ATOM    178  CG  ARG    11      16.783  -6.800   0.119  1.00  0.00           C  
ATOM    179  HG2 ARG    11      17.318  -5.999  -0.391  1.00  0.00           H  
ATOM    180  HG3 ARG    11      17.589  -7.493   0.360  1.00  0.00           H  
ATOM    181  CD  ARG    11      15.741  -7.335  -0.887  1.00  0.00           C  
ATOM    182  HD2 ARG    11      14.883  -6.670  -0.983  1.00  0.00           H  
ATOM    183  HD3 ARG    11      16.202  -7.414  -1.872  1.00  0.00           H  
ATOM    184  NE  ARG    11      15.355  -8.676  -0.417  1.00  0.00           N  
ATOM    185  HE  ARG    11      15.837  -8.999   0.410  1.00  0.00           H  
ATOM    186  CZ  ARG    11      14.302  -9.315  -0.901  1.00  0.00           C  
ATOM    187  NH1 ARG    11      13.668  -8.909  -1.978  1.00  0.00           N  
ATOM    188 HH11 ARG    11      13.978  -8.074  -2.454  1.00  0.00           H  
ATOM    189 HH12 ARG    11      12.714  -9.208  -2.125  1.00  0.00           H  
ATOM    190  NH2 ARG    11      13.765 -10.292  -0.163  1.00  0.00           N  
ATOM    191 HH21 ARG    11      14.121 -10.405   0.776  1.00  0.00           H  
ATOM    192 HH22 ARG    11      12.841 -10.633  -0.386  1.00  0.00           H  
ATOM    193  C   ARG    11      16.440  -4.804   3.274  1.00  0.00           C  
ATOM    194  O   ARG    11      15.757  -4.811   4.303  1.00  0.00           O  
ATOM    195  N   PRO    12      17.012  -3.666   2.808  1.00  0.00           N  
ATOM    196  CD  PRO    12      17.966  -3.607   1.709  1.00  0.00           C  
ATOM    197  HD2 PRO    12      17.471  -4.136   0.895  1.00  0.00           H  
ATOM    198  HD3 PRO    12      18.962  -3.960   1.976  1.00  0.00           H  
ATOM    199  CG  PRO    12      18.112  -2.099   1.466  1.00  0.00           C  
ATOM    200  HG2 PRO    12      19.140  -1.832   1.221  1.00  0.00           H  
ATOM    201  HG3 PRO    12      17.531  -1.865   0.574  1.00  0.00           H  
ATOM    202  CB  PRO    12      17.666  -1.387   2.718  1.00  0.00           C  
ATOM    203  HB2 PRO    12      17.331  -0.389   2.435  1.00  0.00           H  
ATOM    204  HB3 PRO    12      18.515  -1.368   3.401  1.00  0.00           H  
ATOM    205  CA  PRO    12      16.629  -2.377   3.302  1.00  0.00           C  
ATOM    206  HA  PRO    12      16.619  -2.255   4.385  1.00  0.00           H  
ATOM    207  C   PRO    12      15.283  -2.112   2.754  1.00  0.00           C  
ATOM    208  O   PRO    12      15.020  -2.085   1.508  1.00  0.00           O  
ATOM    209  N   PRO    13      14.259  -1.908   3.639  1.00  0.00           N  
ATOM    210  CD  PRO    13      14.333  -1.663   5.019  1.00  0.00           C  
ATOM    211  HD2 PRO    13      14.757  -0.692   5.277  1.00  0.00           H  
ATOM    212  HD3 PRO    13      14.947  -2.373   5.573  1.00  0.00           H  
ATOM    213  CG  PRO    13      12.893  -1.807   5.481  1.00  0.00           C  
ATOM    214  HG2 PRO    13      12.384  -0.844   5.441  1.00  0.00           H  
ATOM    215  HG3 PRO    13      12.805  -2.058   6.538  1.00  0.00           H  
ATOM    216  CB  PRO    13      12.278  -2.835   4.517  1.00  0.00           C  
ATOM    217  HB2 PRO    13      12.705  -3.828   4.657  1.00  0.00           H  
ATOM    218  HB3 PRO    13      11.192  -2.756   4.565  1.00  0.00           H  
ATOM    219  CA  PRO    13      12.900  -2.316   3.195  1.00  0.00           C  
ATOM    220  HA  PRO    13      12.967  -3.190   2.547  1.00  0.00           H  
ATOM    221  C   PRO    13      12.108  -1.180   2.489  1.00  0.00           C  
ATOM    222  O   PRO    13      10.987  -0.951   2.847  1.00  0.00           O  
ATOM    223  N   ARG    14      12.770  -0.397   1.567  1.00  0.00           N  
ATOM    224  H   ARG    14      13.682  -0.691   1.250  1.00  0.00           H  
ATOM    225  CA  ARG    14      12.033   0.551   0.721  1.00  0.00           C  
ATOM    226  HA  ARG    14      11.246   1.017   1.315  1.00  0.00           H  
ATOM    227  CB  ARG    14      12.905   1.672   0.234  1.00  0.00           C  
ATOM    228  HB2 ARG    14      13.419   2.211   1.030  1.00  0.00           H  
ATOM    229  HB3 ARG    14      13.719   1.224  -0.336  1.00  0.00           H  
ATOM    230  CG  ARG    14      12.265   2.787  -0.704  1.00  0.00           C  
ATOM    231  HG2 ARG    14      13.096   3.451  -0.939  1.00  0.00           H  
ATOM    232  HG3 ARG    14      11.958   2.271  -1.614  1.00  0.00           H  
ATOM    233  CD  ARG    14      11.058   3.536  -0.055  1.00  0.00           C  
ATOM    234  HD2 ARG    14      11.385   4.027   0.861  1.00  0.00           H  
ATOM    235  HD3 ARG    14      10.786   4.308  -0.774  1.00  0.00           H  
ATOM    236  NE  ARG    14       9.866   2.636   0.107  1.00  0.00           N  
ATOM    237  HE  ARG    14       9.630   2.041  -0.674  1.00  0.00           H  
ATOM    238  CZ  ARG    14       9.050   2.497   1.156  1.00  0.00           C  
ATOM    239  NH1 ARG    14       9.340   2.990   2.346  1.00  0.00           N  
ATOM    240 HH11 ARG    14      10.137   3.596   2.484  1.00  0.00           H  
ATOM    241 HH12 ARG    14       8.739   2.703   3.105  1.00  0.00           H  
ATOM    242  NH2 ARG    14       7.929   1.767   1.041  1.00  0.00           N  
ATOM    243 HH21 ARG    14       7.718   1.431   0.112  1.00  0.00           H  
ATOM    244 HH22 ARG    14       7.225   1.787   1.765  1.00  0.00           H  
ATOM    245  C   ARG    14      11.275  -0.172  -0.329  1.00  0.00           C  
ATOM    246  O   ARG    14      11.740  -0.386  -1.487  1.00  0.00           O  
ATOM    247  N   ARG    15      10.184  -0.787   0.057  1.00  0.00           N  
ATOM    248  H   ARG    15       9.960  -0.856   1.040  1.00  0.00           H  
ATOM    249  CA  ARG    15       9.350  -1.647  -0.760  1.00  0.00           C  
ATOM    250  HA  ARG    15       9.932  -2.362  -1.342  1.00  0.00           H  
ATOM    251  CB  ARG    15       8.391  -2.505   0.114  1.00  0.00           C  
ATOM    252  HB2 ARG    15       8.930  -2.748   1.030  1.00  0.00           H  
ATOM    253  HB3 ARG    15       7.489  -2.016   0.483  1.00  0.00           H  
ATOM    254  CG  ARG    15       7.807  -3.739  -0.530  1.00  0.00           C  
ATOM    255  HG2 ARG    15       7.732  -3.672  -1.615  1.00  0.00           H  
ATOM    256  HG3 ARG    15       8.358  -4.675  -0.439  1.00  0.00           H  
ATOM    257  CD  ARG    15       6.415  -4.081   0.025  1.00  0.00           C  
ATOM    258  HD2 ARG    15       6.107  -5.099  -0.212  1.00  0.00           H  
ATOM    259  HD3 ARG    15       6.372  -3.963   1.108  1.00  0.00           H  
ATOM    260  NE  ARG    15       5.354  -3.220  -0.499  1.00  0.00           N  
ATOM    261  HE  ARG    15       5.587  -2.398  -1.039  1.00  0.00           H  
ATOM    262  CZ  ARG    15       4.112  -3.364  -0.062  1.00  0.00           C  
ATOM    263  NH1 ARG    15       3.613  -4.351   0.677  1.00  0.00           N  
ATOM    264 HH11 ARG    15       4.073  -5.228   0.873  1.00  0.00           H  
ATOM    265 HH12 ARG    15       2.635  -4.399   0.926  1.00  0.00           H  
ATOM    266  NH2 ARG    15       3.272  -2.470  -0.516  1.00  0.00           N  
ATOM    267 HH21 ARG    15       3.658  -1.747  -1.107  1.00  0.00           H  
ATOM    268 HH22 ARG    15       2.410  -2.307  -0.015  1.00  0.00           H  
ATOM    269  C   ARG    15       8.571  -0.821  -1.720  1.00  0.00           C  
ATOM    270  O   ARG    15       8.319   0.361  -1.486  1.00  0.00           O  
ATOM    271  N   ILE    16       8.049  -1.454  -2.802  1.00  0.00           N  
ATOM    272  H   ILE    16       8.186  -2.454  -2.838  1.00  0.00           H  
ATOM    273  CA  ILE    16       7.049  -0.867  -3.692  1.00  0.00           C  
ATOM    274  HA  ILE    16       7.478   0.077  -4.030  1.00  0.00           H  
ATOM    275  CB  ILE    16       6.770  -1.694  -5.014  1.00  0.00           C  
ATOM    276  HB  ILE    16       7.720  -1.950  -5.481  1.00  0.00           H  
ATOM    277  CG2 ILE    16       6.139  -3.074  -4.785  1.00  0.00           C  
ATOM    278 HG21 ILE    16       5.271  -2.929  -4.142  1.00  0.00           H  
ATOM    279 HG22 ILE    16       5.908  -3.518  -5.753  1.00  0.00           H  
ATOM    280 HG23 ILE    16       6.778  -3.777  -4.250  1.00  0.00           H  
ATOM    281  CG1 ILE    16       5.884  -1.045  -6.134  1.00  0.00           C  
ATOM    282 HG12 ILE    16       5.927  -1.639  -7.047  1.00  0.00           H  
ATOM    283 HG13 ILE    16       4.848  -1.021  -5.794  1.00  0.00           H  
ATOM    284  CD1 ILE    16       6.245   0.436  -6.565  1.00  0.00           C  
ATOM    285 HD11 ILE    16       7.325   0.514  -6.692  1.00  0.00           H  
ATOM    286 HD12 ILE    16       5.809   0.704  -7.527  1.00  0.00           H  
ATOM    287 HD13 ILE    16       5.899   1.132  -5.802  1.00  0.00           H  
ATOM    288  C   ILE    16       5.812  -0.358  -2.922  1.00  0.00           C  
ATOM    289  O   ILE    16       5.235  -1.126  -2.173  1.00  0.00           O  
ATOM    290  N   TYR    17       5.315   0.860  -3.259  1.00  0.00           N  
ATOM    291  H   TYR    17       5.732   1.358  -4.032  1.00  0.00           H  
ATOM    292  CA  TYR    17       4.243   1.541  -2.475  1.00  0.00           C  
ATOM    293  HA  TYR    17       4.047   2.546  -2.848  1.00  0.00           H  
ATOM    294  CB  TYR    17       2.949   0.817  -2.752  1.00  0.00           C  
ATOM    295  HB2 TYR    17       2.888   0.462  -3.781  1.00  0.00           H  
ATOM    296  HB3 TYR    17       2.836  -0.049  -2.099  1.00  0.00           H  
ATOM    297  CG  TYR    17       1.681   1.666  -2.558  1.00  0.00           C  
ATOM    298  CD1 TYR    17       1.596   2.959  -3.064  1.00  0.00           C  
ATOM    299  HD1 TYR    17       2.289   3.488  -3.701  1.00  0.00           H  
ATOM    300  CE1 TYR    17       0.461   3.685  -2.700  1.00  0.00           C  
ATOM    301  HE1 TYR    17       0.279   4.652  -3.146  1.00  0.00           H  
ATOM    302  CZ  TYR    17      -0.511   3.146  -1.810  1.00  0.00           C  
ATOM    303  OH  TYR    17      -1.678   3.889  -1.413  1.00  0.00           O  
ATOM    304  HH  TYR    17      -1.555   4.835  -1.528  1.00  0.00           H  
ATOM    305  CE2 TYR    17      -0.403   1.908  -1.241  1.00  0.00           C  
ATOM    306  HE2 TYR    17      -1.132   1.471  -0.575  1.00  0.00           H  
ATOM    307  CD2 TYR    17       0.693   1.127  -1.653  1.00  0.00           C  
ATOM    308  HD2 TYR    17       0.784   0.083  -1.390  1.00  0.00           H  
ATOM    309  C   TYR    17       4.727   1.793  -0.988  1.00  0.00           C  
ATOM    310  O   TYR    17       5.866   2.211  -0.752  1.00  0.00           O  
ATOM    311  N   ASN    18       3.837   1.427  -0.103  1.00  0.00           N  
ATOM    312  H   ASN    18       2.991   1.038  -0.496  1.00  0.00           H  
ATOM    313  CA  ASN    18       4.197   1.380   1.303  1.00  0.00           C  
ATOM    314  HA  ASN    18       5.237   1.112   1.484  1.00  0.00           H  
ATOM    315  CB  ASN    18       4.199   2.782   1.819  1.00  0.00           C  
ATOM    316  HB2 ASN    18       4.633   3.401   1.033  1.00  0.00           H  
ATOM    317  HB3 ASN    18       3.207   3.210   1.956  1.00  0.00           H  
ATOM    318  CG  ASN    18       5.083   2.887   3.045  1.00  0.00           C  
ATOM    319  OD1 ASN    18       6.344   2.803   2.994  1.00  0.00           O  
ATOM    320  ND2 ASN    18       4.437   3.255   4.145  1.00  0.00           N  
ATOM    321 HD21 ASN    18       4.868   3.274   5.058  1.00  0.00           H  
ATOM    322 HD22 ASN    18       3.496   3.622   4.172  1.00  0.00           H  
ATOM    323  C   ASN    18       3.266   0.405   2.069  1.00  0.00           C  
ATOM    324  O   ASN    18       2.384  -0.334   1.592  1.00  0.00           O  
ATOM    325  N   HIE    19       3.411   0.400   3.416  1.00  0.00           N  
ATOM    326  H   HIE    19       4.088   1.037   3.811  1.00  0.00           H  
ATOM    327  CA  HIE    19       2.857  -0.616   4.318  1.00  0.00           C  
ATOM    328  HA  HIE    19       1.832  -0.925   4.113  1.00  0.00           H  
ATOM    329  CB  HIE    19       3.633  -1.969   4.148  1.00  0.00           C  
ATOM    330  HB2 HIE    19       3.238  -2.780   4.760  1.00  0.00           H  
ATOM    331  HB3 HIE    19       3.491  -2.354   3.138  1.00  0.00           H  
ATOM    332  CG  HIE    19       5.077  -1.820   4.382  1.00  0.00           C  
ATOM    333  ND1 HIE    19       5.982  -1.487   3.383  1.00  0.00           N  
ATOM    334  CE1 HIE    19       7.194  -1.389   3.951  1.00  0.00           C  
ATOM    335  HE1 HIE    19       8.097  -1.006   3.498  1.00  0.00           H  
ATOM    336  NE2 HIE    19       7.029  -1.613   5.283  1.00  0.00           N  
ATOM    337  HE2 HIE    19       7.769  -1.589   5.969  1.00  0.00           H  
ATOM    338  CD2 HIE    19       5.729  -1.918   5.562  1.00  0.00           C  
ATOM    339  HD2 HIE    19       5.308  -2.397   6.434  1.00  0.00           H  
ATOM    340  C   HIE    19       3.014  -0.131   5.796  1.00  0.00           C  
ATOM    341  O   HIE    19       3.885   0.675   6.064  1.00  0.00           O  
ATOM    342  N   NHE    20       2.234  -0.623   6.678  1.00  0.00           N  
ATOM    343  HN1 NHE    20       1.748  -1.454   6.372  1.00  0.00           H  
ATOM    344  HN2 NHE    20       2.506  -0.505   7.643  1.00  0.00           H  
TER   
END   
