# Supplementary material for: In silico approaches for predicting the half-life of natural and modified peptides in blood
Source: PLoS One. 2018 Jun 1;13(6):e0196829. doi: 10.1371/journal.pone.0196829 (PMC5983457; doi:10.1371/journal.pone.0196829)
Supplement: S3 File — (ZIP) [file pone.0196829.s009.zip › 3may2018_261_pdb_files/2643.pdb]

ATOM      1  N   VAL     1       6.013  -8.347  -5.207  1.00  0.00           N  
ATOM      2  H   VAL     1       5.507  -8.164  -6.062  1.00  0.00           H  
ATOM      3  CA  VAL     1       7.377  -8.859  -5.116  1.00  0.00           C  
ATOM      4  HA  VAL     1       7.579  -9.539  -4.288  1.00  0.00           H  
ATOM      5  CB  VAL     1       7.730  -9.573  -6.439  1.00  0.00           C  
ATOM      6  HB  VAL     1       6.963 -10.282  -6.750  1.00  0.00           H  
ATOM      7  CG1 VAL     1       8.070  -8.625  -7.588  1.00  0.00           C  
ATOM      8 HG11 VAL     1       8.263  -9.292  -8.427  1.00  0.00           H  
ATOM      9 HG12 VAL     1       7.182  -8.053  -7.858  1.00  0.00           H  
ATOM     10 HG13 VAL     1       8.912  -7.979  -7.339  1.00  0.00           H  
ATOM     11  CG2 VAL     1       9.019 -10.454  -6.229  1.00  0.00           C  
ATOM     12 HG21 VAL     1       9.162 -11.164  -7.044  1.00  0.00           H  
ATOM     13 HG22 VAL     1       9.884  -9.791  -6.237  1.00  0.00           H  
ATOM     14 HG23 VAL     1       8.934 -10.993  -5.285  1.00  0.00           H  
ATOM     15  C   VAL     1       8.275  -7.598  -4.895  1.00  0.00           C  
ATOM     16  O   VAL     1       9.502  -7.800  -4.954  1.00  0.00           O  
ATOM     17  N   ASP     2       7.770  -6.376  -4.603  1.00  0.00           N  
ATOM     18  H   ASP     2       6.820  -6.311  -4.268  1.00  0.00           H  
ATOM     19  CA  ASP     2       8.540  -5.132  -4.201  1.00  0.00           C  
ATOM     20  HA  ASP     2       9.205  -4.885  -5.029  1.00  0.00           H  
ATOM     21  CB  ASP     2       7.544  -3.979  -4.024  1.00  0.00           C  
ATOM     22  HB2 ASP     2       8.101  -3.044  -4.075  1.00  0.00           H  
ATOM     23  HB3 ASP     2       6.803  -4.016  -4.823  1.00  0.00           H  
ATOM     24  CG  ASP     2       6.735  -4.022  -2.751  1.00  0.00           C  
ATOM     25  OD1 ASP     2       7.151  -3.514  -1.706  1.00  0.00           O  
ATOM     26  OD2 ASP     2       5.715  -4.682  -2.740  1.00  0.00           O  
ATOM     27  C   ASP     2       9.356  -5.395  -2.912  1.00  0.00           C  
ATOM     28  O   ASP     2       9.222  -6.373  -2.168  1.00  0.00           O  
ATOM     29  N   LYS     3      10.320  -4.503  -2.694  1.00  0.00           N  
ATOM     30  H   LYS     3      10.359  -3.664  -3.255  1.00  0.00           H  
ATOM     31  CA  LYS     3      11.503  -4.761  -1.811  1.00  0.00           C  
ATOM     32  HA  LYS     3      11.896  -5.735  -2.102  1.00  0.00           H  
ATOM     33  CB  LYS     3      12.570  -3.742  -2.200  1.00  0.00           C  
ATOM     34  HB2 LYS     3      12.867  -4.003  -3.215  1.00  0.00           H  
ATOM     35  HB3 LYS     3      12.271  -2.697  -2.117  1.00  0.00           H  
ATOM     36  CG  LYS     3      13.903  -3.890  -1.411  1.00  0.00           C  
ATOM     37  HG2 LYS     3      13.806  -3.467  -0.411  1.00  0.00           H  
ATOM     38  HG3 LYS     3      14.086  -4.956  -1.278  1.00  0.00           H  
ATOM     39  CD  LYS     3      15.052  -3.351  -2.187  1.00  0.00           C  
ATOM     40  HD2 LYS     3      14.709  -2.653  -2.951  1.00  0.00           H  
ATOM     41  HD3 LYS     3      15.588  -2.774  -1.433  1.00  0.00           H  
ATOM     42  CE  LYS     3      16.136  -4.315  -2.772  1.00  0.00           C  
ATOM     43  HE2 LYS     3      17.043  -3.796  -3.082  1.00  0.00           H  
ATOM     44  HE3 LYS     3      16.511  -4.803  -1.872  1.00  0.00           H  
ATOM     45  NZ  LYS     3      15.584  -5.381  -3.690  1.00  0.00           N  
ATOM     46  HZ1 LYS     3      14.784  -5.001  -4.176  1.00  0.00           H  
ATOM     47  HZ2 LYS     3      16.194  -5.637  -4.453  1.00  0.00           H  
ATOM     48  HZ3 LYS     3      15.194  -6.199  -3.246  1.00  0.00           H  
ATOM     49  C   LYS     3      11.267  -4.828  -0.297  1.00  0.00           C  
ATOM     50  O   LYS     3      11.842  -5.840   0.162  1.00  0.00           O  
ATOM     51  N   PRO     4      10.638  -3.951   0.502  1.00  0.00           N  
ATOM     52  CD  PRO     4      10.034  -2.773  -0.055  1.00  0.00           C  
ATOM     53  HD2 PRO     4       9.129  -3.106  -0.564  1.00  0.00           H  
ATOM     54  HD3 PRO     4      10.658  -2.126  -0.672  1.00  0.00           H  
ATOM     55  CG  PRO     4       9.544  -2.060   1.262  1.00  0.00           C  
ATOM     56  HG2 PRO     4       8.472  -2.240   1.347  1.00  0.00           H  
ATOM     57  HG3 PRO     4       9.581  -0.979   1.130  1.00  0.00           H  
ATOM     58  CB  PRO     4      10.423  -2.516   2.429  1.00  0.00           C  
ATOM     59  HB2 PRO     4       9.959  -2.365   3.404  1.00  0.00           H  
ATOM     60  HB3 PRO     4      11.321  -1.900   2.376  1.00  0.00           H  
ATOM     61  CA  PRO     4      10.590  -3.934   1.891  1.00  0.00           C  
ATOM     62  HA  PRO     4      11.507  -4.378   2.278  1.00  0.00           H  
ATOM     63  C   PRO     4       9.268  -4.706   2.313  1.00  0.00           C  
ATOM     64  O   PRO     4       8.621  -5.305   1.474  1.00  0.00           O  
ATOM     65  N   PRO     5       8.928  -4.768   3.610  1.00  0.00           N  
ATOM     66  CD  PRO     5       9.934  -4.758   4.715  1.00  0.00           C  
ATOM     67  HD2 PRO     5      10.521  -3.844   4.802  1.00  0.00           H  
ATOM     68  HD3 PRO     5      10.596  -5.602   4.520  1.00  0.00           H  
ATOM     69  CG  PRO     5       9.124  -5.018   5.988  1.00  0.00           C  
ATOM     70  HG2 PRO     5       8.686  -4.076   6.316  1.00  0.00           H  
ATOM     71  HG3 PRO     5       9.574  -5.624   6.776  1.00  0.00           H  
ATOM     72  CB  PRO     5       7.980  -5.858   5.434  1.00  0.00           C  
ATOM     73  HB2 PRO     5       7.150  -6.025   6.122  1.00  0.00           H  
ATOM     74  HB3 PRO     5       8.364  -6.878   5.404  1.00  0.00           H  
ATOM     75  CA  PRO     5       7.657  -5.400   4.012  1.00  0.00           C  
ATOM     76  HA  PRO     5       7.421  -6.339   3.510  1.00  0.00           H  
ATOM     77  C   PRO     5       6.484  -4.437   3.861  1.00  0.00           C  
ATOM     78  O   PRO     5       6.539  -3.300   3.423  1.00  0.00           O  
ATOM     79  N   TYR     6       5.346  -4.943   4.410  1.00  0.00           N  
ATOM     80  H   TYR     6       5.372  -5.844   4.866  1.00  0.00           H  
ATOM     81  CA  TYR     6       3.941  -4.427   4.409  1.00  0.00           C  
ATOM     82  HA  TYR     6       3.443  -5.052   5.151  1.00  0.00           H  
ATOM     83  CB  TYR     6       3.953  -3.016   4.901  1.00  0.00           C  
ATOM     84  HB2 TYR     6       4.763  -2.836   5.607  1.00  0.00           H  
ATOM     85  HB3 TYR     6       4.212  -2.352   4.076  1.00  0.00           H  
ATOM     86  CG  TYR     6       2.663  -2.579   5.536  1.00  0.00           C  
ATOM     87  CD1 TYR     6       1.772  -1.710   4.935  1.00  0.00           C  
ATOM     88  HD1 TYR     6       2.071  -1.435   3.934  1.00  0.00           H  
ATOM     89  CE1 TYR     6       0.539  -1.347   5.509  1.00  0.00           C  
ATOM     90  HE1 TYR     6      -0.145  -0.823   4.857  1.00  0.00           H  
ATOM     91  CZ  TYR     6       0.226  -1.917   6.763  1.00  0.00           C  
ATOM     92  OH  TYR     6      -0.977  -1.773   7.469  1.00  0.00           O  
ATOM     93  HH  TYR     6      -1.545  -1.082   7.121  1.00  0.00           H  
ATOM     94  CE2 TYR     6       1.226  -2.718   7.445  1.00  0.00           C  
ATOM     95  HE2 TYR     6       1.012  -3.040   8.453  1.00  0.00           H  
ATOM     96  CD2 TYR     6       2.448  -3.026   6.835  1.00  0.00           C  
ATOM     97  HD2 TYR     6       3.190  -3.537   7.430  1.00  0.00           H  
ATOM     98  C   TYR     6       3.200  -4.616   3.079  1.00  0.00           C  
ATOM     99  O   TYR     6       3.667  -5.146   2.064  1.00  0.00           O  
ATOM    100  N   LEU     7       1.985  -4.097   3.033  1.00  0.00           N  
ATOM    101  H   LEU     7       1.600  -3.610   3.830  1.00  0.00           H  
ATOM    102  CA  LEU     7       1.076  -4.141   1.853  1.00  0.00           C  
ATOM    103  HA  LEU     7       0.817  -5.184   1.673  1.00  0.00           H  
ATOM    104  CB  LEU     7      -0.155  -3.389   2.311  1.00  0.00           C  
ATOM    105  HB2 LEU     7      -0.434  -3.703   3.317  1.00  0.00           H  
ATOM    106  HB3 LEU     7      -0.044  -2.305   2.281  1.00  0.00           H  
ATOM    107  CG  LEU     7      -1.387  -3.705   1.313  1.00  0.00           C  
ATOM    108  HG  LEU     7      -1.113  -3.500   0.278  1.00  0.00           H  
ATOM    109  CD1 LEU     7      -2.052  -5.053   1.592  1.00  0.00           C  
ATOM    110 HD11 LEU     7      -2.557  -5.032   2.557  1.00  0.00           H  
ATOM    111 HD12 LEU     7      -2.766  -5.231   0.788  1.00  0.00           H  
ATOM    112 HD13 LEU     7      -1.420  -5.941   1.586  1.00  0.00           H  
ATOM    113  CD2 LEU     7      -2.446  -2.612   1.630  1.00  0.00           C  
ATOM    114 HD21 LEU     7      -2.100  -1.623   1.328  1.00  0.00           H  
ATOM    115 HD22 LEU     7      -3.373  -2.774   1.080  1.00  0.00           H  
ATOM    116 HD23 LEU     7      -2.707  -2.733   2.681  1.00  0.00           H  
ATOM    117  C   LEU     7       1.771  -3.426   0.655  1.00  0.00           C  
ATOM    118  O   LEU     7       2.371  -2.365   0.912  1.00  0.00           O  
ATOM    119  N   PRO     8       1.761  -3.877  -0.610  1.00  0.00           N  
ATOM    120  CD  PRO     8       1.135  -5.211  -0.963  1.00  0.00           C  
ATOM    121  HD2 PRO     8       0.063  -5.015  -0.941  1.00  0.00           H  
ATOM    122  HD3 PRO     8       1.473  -6.039  -0.340  1.00  0.00           H  
ATOM    123  CG  PRO     8       1.625  -5.538  -2.317  1.00  0.00           C  
ATOM    124  HG2 PRO     8       0.822  -5.963  -2.919  1.00  0.00           H  
ATOM    125  HG3 PRO     8       2.418  -6.285  -2.296  1.00  0.00           H  
ATOM    126  CB  PRO     8       2.179  -4.224  -2.952  1.00  0.00           C  
ATOM    127  HB2 PRO     8       1.385  -3.779  -3.552  1.00  0.00           H  
ATOM    128  HB3 PRO     8       3.121  -4.410  -3.468  1.00  0.00           H  
ATOM    129  CA  PRO     8       2.446  -3.304  -1.741  1.00  0.00           C  
ATOM    130  HA  PRO     8       3.528  -3.330  -1.619  1.00  0.00           H  
ATOM    131  C   PRO     8       2.002  -1.799  -2.021  1.00  0.00           C  
ATOM    132  O   PRO     8       0.841  -1.401  -2.035  1.00  0.00           O  
ATOM    133  N   ARG     9       3.056  -1.022  -2.237  1.00  0.00           N  
ATOM    134  H   ARG     9       3.931  -1.483  -2.441  1.00  0.00           H  
ATOM    135  CA  ARG     9       3.049   0.427  -2.477  1.00  0.00           C  
ATOM    136  HA  ARG     9       2.198   0.670  -3.113  1.00  0.00           H  
ATOM    137  CB  ARG     9       3.212   1.292  -1.167  1.00  0.00           C  
ATOM    138  HB2 ARG     9       3.977   0.906  -0.494  1.00  0.00           H  
ATOM    139  HB3 ARG     9       3.526   2.273  -1.523  1.00  0.00           H  
ATOM    140  CG  ARG     9       1.912   1.579  -0.446  1.00  0.00           C  
ATOM    141  HG2 ARG     9       2.028   2.604  -0.093  1.00  0.00           H  
ATOM    142  HG3 ARG     9       1.094   1.674  -1.160  1.00  0.00           H  
ATOM    143  CD  ARG     9       1.587   0.606   0.665  1.00  0.00           C  
ATOM    144  HD2 ARG     9       1.590  -0.404   0.254  1.00  0.00           H  
ATOM    145  HD3 ARG     9       2.382   0.577   1.409  1.00  0.00           H  
ATOM    146  NE  ARG     9       0.321   0.909   1.364  1.00  0.00           N  
ATOM    147  HE  ARG     9       0.401   1.299   2.292  1.00  0.00           H  
ATOM    148  CZ  ARG     9      -0.899   0.714   0.797  1.00  0.00           C  
ATOM    149  NH1 ARG     9      -1.033  -0.018  -0.266  1.00  0.00           N  
ATOM    150 HH11 ARG     9      -0.263  -0.362  -0.822  1.00  0.00           H  
ATOM    151 HH12 ARG     9      -1.936  -0.229  -0.666  1.00  0.00           H  
ATOM    152  NH2 ARG     9      -1.967   1.246   1.345  1.00  0.00           N  
ATOM    153 HH21 ARG     9      -1.802   1.883   2.111  1.00  0.00           H  
ATOM    154 HH22 ARG     9      -2.863   1.281   0.881  1.00  0.00           H  
ATOM    155  C   ARG     9       4.250   0.708  -3.415  1.00  0.00           C  
ATOM    156  O   ARG     9       5.167  -0.106  -3.358  1.00  0.00           O  
ATOM    157  N   PRO    10       4.307   1.776  -4.205  1.00  0.00           N  
ATOM    158  CD  PRO    10       3.311   2.805  -4.206  1.00  0.00           C  
ATOM    159  HD2 PRO    10       3.512   3.412  -3.323  1.00  0.00           H  
ATOM    160  HD3 PRO    10       2.262   2.508  -4.213  1.00  0.00           H  
ATOM    161  CG  PRO    10       3.669   3.652  -5.474  1.00  0.00           C  
ATOM    162  HG2 PRO    10       3.321   4.680  -5.373  1.00  0.00           H  
ATOM    163  HG3 PRO    10       3.307   3.103  -6.344  1.00  0.00           H  
ATOM    164  CB  PRO    10       5.195   3.576  -5.541  1.00  0.00           C  
ATOM    165  HB2 PRO    10       5.615   4.403  -4.968  1.00  0.00           H  
ATOM    166  HB3 PRO    10       5.541   3.502  -6.572  1.00  0.00           H  
ATOM    167  CA  PRO    10       5.505   2.186  -4.863  1.00  0.00           C  
ATOM    168  HA  PRO    10       5.646   1.402  -5.607  1.00  0.00           H  
ATOM    169  C   PRO    10       6.823   2.138  -3.973  1.00  0.00           C  
ATOM    170  O   PRO    10       6.989   2.919  -3.068  1.00  0.00           O  
ATOM    171  N   ARG    11       7.590   1.091  -4.272  1.00  0.00           N  
ATOM    172  H   ARG    11       7.172   0.376  -4.851  1.00  0.00           H  
ATOM    173  CA  ARG    11       8.941   0.773  -3.858  1.00  0.00           C  
ATOM    174  HA  ARG    11       9.422   1.744  -3.746  1.00  0.00           H  
ATOM    175  CB  ARG    11       8.871  -0.082  -2.564  1.00  0.00           C  
ATOM    176  HB2 ARG    11       8.433  -1.076  -2.660  1.00  0.00           H  
ATOM    177  HB3 ARG    11       9.925  -0.318  -2.418  1.00  0.00           H  
ATOM    178  CG  ARG    11       8.495   0.726  -1.342  1.00  0.00           C  
ATOM    179  HG2 ARG    11       9.041   0.457  -0.438  1.00  0.00           H  
ATOM    180  HG3 ARG    11       8.814   1.741  -1.581  1.00  0.00           H  
ATOM    181  CD  ARG    11       7.071   0.741  -0.907  1.00  0.00           C  
ATOM    182  HD2 ARG    11       7.003   1.311   0.020  1.00  0.00           H  
ATOM    183  HD3 ARG    11       6.401   1.055  -1.708  1.00  0.00           H  
ATOM    184  NE  ARG    11       6.662  -0.654  -0.609  1.00  0.00           N  
ATOM    185  HE  ARG    11       6.866  -1.339  -1.323  1.00  0.00           H  
ATOM    186  CZ  ARG    11       6.094  -1.233   0.499  1.00  0.00           C  
ATOM    187  NH1 ARG    11       5.738  -0.619   1.585  1.00  0.00           N  
ATOM    188 HH11 ARG    11       6.039   0.326   1.774  1.00  0.00           H  
ATOM    189 HH12 ARG    11       5.491  -1.126   2.422  1.00  0.00           H  
ATOM    190  NH2 ARG    11       5.937  -2.559   0.594  1.00  0.00           N  
ATOM    191 HH21 ARG    11       6.212  -3.117  -0.201  1.00  0.00           H  
ATOM    192 HH22 ARG    11       5.573  -3.011   1.420  1.00  0.00           H  
ATOM    193  C   ARG    11       9.615  -0.034  -5.005  1.00  0.00           C  
ATOM    194  O   ARG    11       8.942  -0.524  -5.849  1.00  0.00           O  
ATOM    195  N   PRO    12      10.951  -0.079  -5.118  1.00  0.00           N  
ATOM    196  CD  PRO    12      11.949   0.425  -4.202  1.00  0.00           C  
ATOM    197  HD2 PRO    12      11.788   0.110  -3.171  1.00  0.00           H  
ATOM    198  HD3 PRO    12      11.894   1.514  -4.193  1.00  0.00           H  
ATOM    199  CG  PRO    12      13.334  -0.055  -4.701  1.00  0.00           C  
ATOM    200  HG2 PRO    12      14.072   0.728  -4.526  1.00  0.00           H  
ATOM    201  HG3 PRO    12      13.622  -0.956  -4.159  1.00  0.00           H  
ATOM    202  CB  PRO    12      13.124  -0.349  -6.164  1.00  0.00           C  
ATOM    203  HB2 PRO    12      13.864  -1.027  -6.590  1.00  0.00           H  
ATOM    204  HB3 PRO    12      13.190   0.550  -6.778  1.00  0.00           H  
ATOM    205  CA  PRO    12      11.653  -0.825  -6.145  1.00  0.00           C  
ATOM    206  HA  PRO    12      11.267  -0.581  -7.136  1.00  0.00           H  
ATOM    207  C   PRO    12      11.607  -2.367  -6.052  1.00  0.00           C  
ATOM    208  O   PRO    12      11.171  -2.902  -5.070  1.00  0.00           O  
ATOM    209  N   PRO    13      11.985  -3.048  -7.145  1.00  0.00           N  
ATOM    210  CD  PRO    13      12.227  -2.540  -8.476  1.00  0.00           C  
ATOM    211  HD2 PRO    13      12.875  -1.666  -8.409  1.00  0.00           H  
ATOM    212  HD3 PRO    13      11.278  -2.212  -8.900  1.00  0.00           H  
ATOM    213  CG  PRO    13      12.793  -3.758  -9.310  1.00  0.00           C  
ATOM    214  HG2 PRO    13      13.824  -3.938  -9.005  1.00  0.00           H  
ATOM    215  HG3 PRO    13      12.633  -3.645 -10.382  1.00  0.00           H  
ATOM    216  CB  PRO    13      11.909  -4.836  -8.695  1.00  0.00           C  
ATOM    217  HB2 PRO    13      10.963  -4.715  -9.223  1.00  0.00           H  
ATOM    218  HB3 PRO    13      12.302  -5.841  -8.853  1.00  0.00           H  
ATOM    219  CA  PRO    13      11.755  -4.490  -7.218  1.00  0.00           C  
ATOM    220  HA  PRO    13      10.696  -4.684  -7.049  1.00  0.00           H  
ATOM    221  C   PRO    13      12.593  -5.379  -6.243  1.00  0.00           C  
ATOM    222  O   PRO    13      13.702  -5.042  -5.829  1.00  0.00           O  
ATOM    223  N   ARG    14      12.078  -6.617  -6.029  1.00  0.00           N  
ATOM    224  H   ARG    14      11.105  -6.713  -6.282  1.00  0.00           H  
ATOM    225  CA  ARG    14      12.711  -7.874  -5.582  1.00  0.00           C  
ATOM    226  HA  ARG    14      12.033  -8.671  -5.888  1.00  0.00           H  
ATOM    227  CB  ARG    14      14.143  -8.198  -6.211  1.00  0.00           C  
ATOM    228  HB2 ARG    14      14.208  -7.896  -7.256  1.00  0.00           H  
ATOM    229  HB3 ARG    14      14.891  -7.617  -5.672  1.00  0.00           H  
ATOM    230  CG  ARG    14      14.341  -9.709  -6.075  1.00  0.00           C  
ATOM    231  HG2 ARG    14      14.365 -10.030  -5.033  1.00  0.00           H  
ATOM    232  HG3 ARG    14      13.570 -10.308  -6.559  1.00  0.00           H  
ATOM    233  CD  ARG    14      15.625 -10.146  -6.761  1.00  0.00           C  
ATOM    234  HD2 ARG    14      15.386 -10.057  -7.821  1.00  0.00           H  
ATOM    235  HD3 ARG    14      16.441  -9.502  -6.434  1.00  0.00           H  
ATOM    236  NE  ARG    14      15.920 -11.530  -6.407  1.00  0.00           N  
ATOM    237  HE  ARG    14      15.218 -12.051  -5.902  1.00  0.00           H  
ATOM    238  CZ  ARG    14      17.080 -12.072  -6.751  1.00  0.00           C  
ATOM    239  NH1 ARG    14      17.988 -11.479  -7.459  1.00  0.00           N  
ATOM    240 HH11 ARG    14      17.842 -10.541  -7.802  1.00  0.00           H  
ATOM    241 HH12 ARG    14      18.925 -11.855  -7.428  1.00  0.00           H  
ATOM    242  NH2 ARG    14      17.303 -13.309  -6.351  1.00  0.00           N  
ATOM    243 HH21 ARG    14      16.551 -13.840  -5.935  1.00  0.00           H  
ATOM    244 HH22 ARG    14      18.109 -13.890  -6.534  1.00  0.00           H  
ATOM    245  C   ARG    14      12.722  -7.810  -4.098  1.00  0.00           C  
ATOM    246  O   ARG    14      13.723  -7.347  -3.450  1.00  0.00           O  
ATOM    247  N   ARG    15      11.809  -8.591  -3.404  1.00  0.00           N  
ATOM    248  H   ARG    15      11.151  -9.065  -4.006  1.00  0.00           H  
ATOM    249  CA  ARG    15      11.571  -8.568  -1.945  1.00  0.00           C  
ATOM    250  HA  ARG    15      11.306  -7.525  -1.772  1.00  0.00           H  
ATOM    251  CB  ARG    15      10.321  -9.489  -1.779  1.00  0.00           C  
ATOM    252  HB2 ARG    15       9.538  -9.238  -2.494  1.00  0.00           H  
ATOM    253  HB3 ARG    15      10.620 -10.516  -1.990  1.00  0.00           H  
ATOM    254  CG  ARG    15       9.643  -9.494  -0.358  1.00  0.00           C  
ATOM    255  HG2 ARG    15       9.144 -10.456  -0.240  1.00  0.00           H  
ATOM    256  HG3 ARG    15      10.397  -9.342   0.414  1.00  0.00           H  
ATOM    257  CD  ARG    15       8.638  -8.435  -0.044  1.00  0.00           C  
ATOM    258  HD2 ARG    15       8.313  -8.655   0.973  1.00  0.00           H  
ATOM    259  HD3 ARG    15       9.155  -7.480   0.051  1.00  0.00           H  
ATOM    260  NE  ARG    15       7.444  -8.404  -0.937  1.00  0.00           N  
ATOM    261  HE  ARG    15       7.436  -9.175  -1.588  1.00  0.00           H  
ATOM    262  CZ  ARG    15       6.707  -7.333  -1.253  1.00  0.00           C  
ATOM    263  NH1 ARG    15       6.641  -6.281  -0.485  1.00  0.00           N  
ATOM    264 HH11 ARG    15       7.377  -6.014   0.153  1.00  0.00           H  
ATOM    265 HH12 ARG    15       6.230  -5.484  -0.949  1.00  0.00           H  
ATOM    266  NH2 ARG    15       5.982  -7.410  -2.338  1.00  0.00           N  
ATOM    267 HH21 ARG    15       6.049  -8.175  -2.995  1.00  0.00           H  
ATOM    268 HH22 ARG    15       5.317  -6.697  -2.604  1.00  0.00           H  
ATOM    269  C   ARG    15      12.698  -9.096  -1.076  1.00  0.00           C  
ATOM    270  O   ARG    15      13.336 -10.056  -1.445  1.00  0.00           O  
ATOM    271  N   ILE    16      12.870  -8.511   0.087  1.00  0.00           N  
ATOM    272  H   ILE    16      12.288  -7.694   0.203  1.00  0.00           H  
ATOM    273  CA  ILE    16      14.007  -8.861   1.015  1.00  0.00           C  
ATOM    274  HA  ILE    16      14.926  -8.688   0.455  1.00  0.00           H  
ATOM    275  CB  ILE    16      14.055  -7.880   2.251  1.00  0.00           C  
ATOM    276  HB  ILE    16      13.812  -6.868   1.929  1.00  0.00           H  
ATOM    277  CG2 ILE    16      13.052  -8.262   3.360  1.00  0.00           C  
ATOM    278 HG21 ILE    16      12.154  -8.658   2.885  1.00  0.00           H  
ATOM    279 HG22 ILE    16      13.407  -9.067   4.004  1.00  0.00           H  
ATOM    280 HG23 ILE    16      12.818  -7.381   3.958  1.00  0.00           H  
ATOM    281  CG1 ILE    16      15.536  -7.713   2.720  1.00  0.00           C  
ATOM    282 HG12 ILE    16      16.030  -8.661   2.931  1.00  0.00           H  
ATOM    283 HG13 ILE    16      16.166  -7.247   1.961  1.00  0.00           H  
ATOM    284  CD1 ILE    16      15.783  -6.932   3.997  1.00  0.00           C  
ATOM    285 HD11 ILE    16      15.279  -7.331   4.877  1.00  0.00           H  
ATOM    286 HD12 ILE    16      16.850  -6.825   4.191  1.00  0.00           H  
ATOM    287 HD13 ILE    16      15.326  -5.950   3.869  1.00  0.00           H  
ATOM    288  C   ILE    16      14.070 -10.358   1.569  1.00  0.00           C  
ATOM    289  O   ILE    16      15.113 -10.903   1.789  1.00  0.00           O  
ATOM    290  N   TYR    17      13.004 -11.180   1.557  1.00  0.00           N  
ATOM    291  H   TYR    17      12.065 -10.815   1.617  1.00  0.00           H  
ATOM    292  CA  TYR    17      13.064 -12.660   1.645  1.00  0.00           C  
ATOM    293  HA  TYR    17      13.501 -12.856   2.624  1.00  0.00           H  
ATOM    294  CB  TYR    17      11.548 -13.180   1.605  1.00  0.00           C  
ATOM    295  HB2 TYR    17      11.076 -12.556   0.846  1.00  0.00           H  
ATOM    296  HB3 TYR    17      11.536 -14.259   1.449  1.00  0.00           H  
ATOM    297  CG  TYR    17      10.794 -13.044   2.910  1.00  0.00           C  
ATOM    298  CD1 TYR    17      11.215 -13.730   4.050  1.00  0.00           C  
ATOM    299  HD1 TYR    17      12.103 -14.345   4.031  1.00  0.00           H  
ATOM    300  CE1 TYR    17      10.332 -13.743   5.203  1.00  0.00           C  
ATOM    301  HE1 TYR    17      10.645 -14.336   6.050  1.00  0.00           H  
ATOM    302  CZ  TYR    17       9.262 -12.852   5.242  1.00  0.00           C  
ATOM    303  OH  TYR    17       8.508 -12.719   6.384  1.00  0.00           O  
ATOM    304  HH  TYR    17       8.824 -13.255   7.116  1.00  0.00           H  
ATOM    305  CE2 TYR    17       8.960 -12.044   4.157  1.00  0.00           C  
ATOM    306  HE2 TYR    17       8.070 -11.434   4.120  1.00  0.00           H  
ATOM    307  CD2 TYR    17       9.818 -12.108   2.994  1.00  0.00           C  
ATOM    308  HD2 TYR    17       9.512 -11.555   2.119  1.00  0.00           H  
ATOM    309  C   TYR    17      13.832 -13.281   0.488  1.00  0.00           C  
ATOM    310  O   TYR    17      14.623 -14.242   0.711  1.00  0.00           O  
ATOM    311  N   ASN    18      13.683 -12.737  -0.703  1.00  0.00           N  
ATOM    312  H   ASN    18      13.428 -11.761  -0.757  1.00  0.00           H  
ATOM    313  CA  ASN    18      14.235 -13.246  -1.958  1.00  0.00           C  
ATOM    314  HA  ASN    18      14.129 -14.330  -1.915  1.00  0.00           H  
ATOM    315  CB  ASN    18      13.450 -12.883  -3.216  1.00  0.00           C  
ATOM    316  HB2 ASN    18      12.390 -12.866  -2.962  1.00  0.00           H  
ATOM    317  HB3 ASN    18      13.669 -11.888  -3.602  1.00  0.00           H  
ATOM    318  CG  ASN    18      13.832 -14.018  -4.220  1.00  0.00           C  
ATOM    319  OD1 ASN    18      14.645 -13.740  -5.084  1.00  0.00           O  
ATOM    320  ND2 ASN    18      13.365 -15.230  -4.204  1.00  0.00           N  
ATOM    321 HD21 ASN    18      13.806 -15.921  -4.793  1.00  0.00           H  
ATOM    322 HD22 ASN    18      12.657 -15.557  -3.561  1.00  0.00           H  
ATOM    323  C   ASN    18      15.779 -12.986  -2.020  1.00  0.00           C  
ATOM    324  O   ASN    18      16.260 -12.272  -2.980  1.00  0.00           O  
ATOM    325  N   ORN    19      16.580 -13.544  -1.076  1.00  0.00           N  
ATOM    326  H   ORN    19      16.081 -13.830  -0.245  1.00  0.00           H  
ATOM    327  CA  ORN    19      18.054 -13.604  -1.070  1.00  0.00           C  
ATOM    328  CB  ORN    19      18.750 -12.263  -0.625  1.00  0.00           C  
ATOM    329  CG  ORN    19      18.199 -11.324   0.439  1.00  0.00           C  
ATOM    330  CD  ORN    19      18.473 -11.776   1.913  1.00  0.00           C  
ATOM    331  NE  ORN    19      17.251 -12.472   2.455  1.00  0.00           N  
ATOM    332  HE1 ORN    19      17.337 -12.808   3.403  1.00  0.00           H  
ATOM    333  HE2 ORN    19      17.225 -13.365   1.983  1.00  0.00           H  
ATOM    334  HE3 ORN    19      16.397 -11.938   2.383  1.00  0.00           H  
ATOM    335  HD2 ORN    19      19.304 -12.480   1.953  1.00  0.00           H  
ATOM    336  HD3 ORN    19      18.539 -10.883   2.534  1.00  0.00           H  
ATOM    337  HG2 ORN    19      18.569 -10.325   0.208  1.00  0.00           H  
ATOM    338  HG3 ORN    19      17.146 -11.191   0.193  1.00  0.00           H  
ATOM    339  HB1 ORN    19      19.759 -12.546  -0.326  1.00  0.00           H  
ATOM    340  HB2 ORN    19      18.801 -11.625  -1.507  1.00  0.00           H  
ATOM    341  HA  ORN    19      18.438 -13.923  -2.039  1.00  0.00           H  
ATOM    342  C   ORN    19      18.465 -14.801  -0.172  1.00  0.00           C  
ATOM    343  O   ORN    19      17.929 -15.026   0.907  1.00  0.00           O  
ATOM    344  N   NHE    20      19.422 -15.567  -0.629  1.00  0.00           N  
ATOM    345  HN1 NHE    20      19.807 -15.381  -1.545  1.00  0.00           H  
ATOM    346  HN2 NHE    20      19.549 -16.433  -0.125  1.00  0.00           H  
TER   
END   
