# Supplementary material for: In silico approaches for predicting the half-life of natural and modified peptides in blood
Source: PLoS One. 2018 Jun 1;13(6):e0196829. doi: 10.1371/journal.pone.0196829 (PMC5983457; doi:10.1371/journal.pone.0196829)
Supplement: S3 File — (ZIP) [file pone.0196829.s009.zip › 3may2018_261_pdb_files/2646.pdb]

ATOM      1  N   VAL     1       6.703  -3.555   2.002  1.00  0.00           N  
ATOM      2  H   VAL     1       7.081  -4.088   2.773  1.00  0.00           H  
ATOM      3  CA  VAL     1       5.654  -4.394   1.328  1.00  0.00           C  
ATOM      4  HA  VAL     1       4.737  -4.162   1.869  1.00  0.00           H  
ATOM      5  CB  VAL     1       5.513  -4.018  -0.157  1.00  0.00           C  
ATOM      6  HB  VAL     1       6.373  -4.337  -0.745  1.00  0.00           H  
ATOM      7  CG1 VAL     1       4.333  -4.741  -0.774  1.00  0.00           C  
ATOM      8 HG11 VAL     1       4.302  -5.818  -0.605  1.00  0.00           H  
ATOM      9 HG12 VAL     1       3.427  -4.205  -0.494  1.00  0.00           H  
ATOM     10 HG13 VAL     1       4.262  -4.596  -1.852  1.00  0.00           H  
ATOM     11  CG2 VAL     1       5.313  -2.519  -0.219  1.00  0.00           C  
ATOM     12 HG21 VAL     1       6.277  -2.146   0.128  1.00  0.00           H  
ATOM     13 HG22 VAL     1       5.207  -2.140  -1.235  1.00  0.00           H  
ATOM     14 HG23 VAL     1       4.486  -2.313   0.460  1.00  0.00           H  
ATOM     15  C   VAL     1       5.876  -5.873   1.527  1.00  0.00           C  
ATOM     16  O   VAL     1       4.973  -6.611   2.001  1.00  0.00           O  
ATOM     17  N   ASP     2       6.958  -6.454   0.952  1.00  0.00           N  
ATOM     18  H   ASP     2       7.698  -5.864   0.600  1.00  0.00           H  
ATOM     19  CA  ASP     2       7.160  -7.802   0.645  1.00  0.00           C  
ATOM     20  HA  ASP     2       6.255  -8.382   0.826  1.00  0.00           H  
ATOM     21  CB  ASP     2       7.421  -7.707  -0.860  1.00  0.00           C  
ATOM     22  HB2 ASP     2       6.655  -7.019  -1.218  1.00  0.00           H  
ATOM     23  HB3 ASP     2       8.408  -7.327  -1.121  1.00  0.00           H  
ATOM     24  CG  ASP     2       7.232  -9.045  -1.561  1.00  0.00           C  
ATOM     25  OD1 ASP     2       6.397  -9.848  -1.186  1.00  0.00           O  
ATOM     26  OD2 ASP     2       8.124  -9.290  -2.455  1.00  0.00           O  
ATOM     27  C   ASP     2       8.282  -8.549   1.427  1.00  0.00           C  
ATOM     28  O   ASP     2       8.822  -8.116   2.356  1.00  0.00           O  
ATOM     29  N   LYS     3       8.703  -9.736   0.977  1.00  0.00           N  
ATOM     30  H   LYS     3       8.261 -10.109   0.148  1.00  0.00           H  
ATOM     31  CA  LYS     3       9.690 -10.601   1.668  1.00  0.00           C  
ATOM     32  HA  LYS     3       9.183 -10.800   2.612  1.00  0.00           H  
ATOM     33  CB  LYS     3       9.857 -11.964   0.950  1.00  0.00           C  
ATOM     34  HB2 LYS     3       9.837 -11.754  -0.120  1.00  0.00           H  
ATOM     35  HB3 LYS     3      10.858 -12.298   1.221  1.00  0.00           H  
ATOM     36  CG  LYS     3       8.824 -13.016   1.430  1.00  0.00           C  
ATOM     37  HG2 LYS     3       9.037 -14.021   1.065  1.00  0.00           H  
ATOM     38  HG3 LYS     3       9.015 -13.109   2.499  1.00  0.00           H  
ATOM     39  CD  LYS     3       7.363 -12.742   1.146  1.00  0.00           C  
ATOM     40  HD2 LYS     3       6.939 -13.681   1.503  1.00  0.00           H  
ATOM     41  HD3 LYS     3       7.114 -11.811   1.654  1.00  0.00           H  
ATOM     42  CE  LYS     3       6.929 -12.737  -0.330  1.00  0.00           C  
ATOM     43  HE2 LYS     3       7.532 -12.049  -0.924  1.00  0.00           H  
ATOM     44  HE3 LYS     3       7.091 -13.764  -0.656  1.00  0.00           H  
ATOM     45  NZ  LYS     3       5.553 -12.294  -0.362  1.00  0.00           N  
ATOM     46  HZ1 LYS     3       5.517 -11.289  -0.455  1.00  0.00           H  
ATOM     47  HZ2 LYS     3       5.116 -12.720  -1.167  1.00  0.00           H  
ATOM     48  HZ3 LYS     3       5.015 -12.574   0.445  1.00  0.00           H  
ATOM     49  C   LYS     3      11.028  -9.924   1.978  1.00  0.00           C  
ATOM     50  O   LYS     3      11.422  -9.775   3.175  1.00  0.00           O  
ATOM     51  N   PRO     4      11.768  -9.401   0.973  1.00  0.00           N  
ATOM     52  CD  PRO     4      11.508  -9.257  -0.470  1.00  0.00           C  
ATOM     53  HD2 PRO     4      10.539  -8.761  -0.511  1.00  0.00           H  
ATOM     54  HD3 PRO     4      11.473 -10.232  -0.956  1.00  0.00           H  
ATOM     55  CG  PRO     4      12.591  -8.421  -1.125  1.00  0.00           C  
ATOM     56  HG2 PRO     4      12.346  -7.368  -1.259  1.00  0.00           H  
ATOM     57  HG3 PRO     4      12.814  -8.989  -2.028  1.00  0.00           H  
ATOM     58  CB  PRO     4      13.767  -8.591  -0.167  1.00  0.00           C  
ATOM     59  HB2 PRO     4      14.415  -7.715  -0.213  1.00  0.00           H  
ATOM     60  HB3 PRO     4      14.297  -9.529  -0.329  1.00  0.00           H  
ATOM     61  CA  PRO     4      13.018  -8.656   1.184  1.00  0.00           C  
ATOM     62  HA  PRO     4      13.578  -9.284   1.876  1.00  0.00           H  
ATOM     63  C   PRO     4      12.764  -7.258   1.673  1.00  0.00           C  
ATOM     64  O   PRO     4      11.608  -6.744   1.641  1.00  0.00           O  
ATOM     65  N   PRO     5      13.923  -6.567   2.144  1.00  0.00           N  
ATOM     66  CD  PRO     5      15.305  -7.139   2.314  1.00  0.00           C  
ATOM     67  HD2 PRO     5      15.687  -7.664   1.438  1.00  0.00           H  
ATOM     68  HD3 PRO     5      15.316  -7.831   3.156  1.00  0.00           H  
ATOM     69  CG  PRO     5      16.135  -5.999   2.708  1.00  0.00           C  
ATOM     70  HG2 PRO     5      16.677  -5.657   1.826  1.00  0.00           H  
ATOM     71  HG3 PRO     5      16.781  -6.274   3.541  1.00  0.00           H  
ATOM     72  CB  PRO     5      15.156  -4.883   3.194  1.00  0.00           C  
ATOM     73  HB2 PRO     5      15.547  -3.892   2.966  1.00  0.00           H  
ATOM     74  HB3 PRO     5      14.828  -5.072   4.216  1.00  0.00           H  
ATOM     75  CA  PRO     5      13.881  -5.141   2.374  1.00  0.00           C  
ATOM     76  HA  PRO     5      13.066  -4.841   3.032  1.00  0.00           H  
ATOM     77  C   PRO     5      13.921  -4.386   0.981  1.00  0.00           C  
ATOM     78  O   PRO     5      14.978  -4.183   0.432  1.00  0.00           O  
ATOM     79  N   TYR     6      12.619  -4.273   0.535  1.00  0.00           N  
ATOM     80  H   TYR     6      11.925  -4.855   0.983  1.00  0.00           H  
ATOM     81  CA  TYR     6      12.230  -3.647  -0.673  1.00  0.00           C  
ATOM     82  HA  TYR     6      11.152  -3.742  -0.803  1.00  0.00           H  
ATOM     83  CB  TYR     6      12.510  -2.136  -0.635  1.00  0.00           C  
ATOM     84  HB2 TYR     6      13.576  -1.941  -0.516  1.00  0.00           H  
ATOM     85  HB3 TYR     6      12.355  -1.647  -1.596  1.00  0.00           H  
ATOM     86  CG  TYR     6      11.816  -1.389   0.428  1.00  0.00           C  
ATOM     87  CD1 TYR     6      10.467  -1.606   0.662  1.00  0.00           C  
ATOM     88  HD1 TYR     6       9.905  -2.310   0.066  1.00  0.00           H  
ATOM     89  CE1 TYR     6       9.867  -1.106   1.873  1.00  0.00           C  
ATOM     90  HE1 TYR     6       8.845  -1.344   2.128  1.00  0.00           H  
ATOM     91  CZ  TYR     6      10.557  -0.261   2.728  1.00  0.00           C  
ATOM     92  OH  TYR     6       9.991   0.250   3.890  1.00  0.00           O  
ATOM     93  HH  TYR     6       9.126  -0.142   4.028  1.00  0.00           H  
ATOM     94  CE2 TYR     6      11.912   0.020   2.454  1.00  0.00           C  
ATOM     95  HE2 TYR     6      12.463   0.724   3.060  1.00  0.00           H  
ATOM     96  CD2 TYR     6      12.547  -0.607   1.336  1.00  0.00           C  
ATOM     97  HD2 TYR     6      13.602  -0.397   1.246  1.00  0.00           H  
ATOM     98  C   TYR     6      12.721  -4.250  -1.977  1.00  0.00           C  
ATOM     99  O   TYR     6      12.141  -3.944  -3.028  1.00  0.00           O  
ATOM    100  N   LEU     7      13.835  -4.921  -2.071  1.00  0.00           N  
ATOM    101  H   LEU     7      14.372  -4.936  -1.216  1.00  0.00           H  
ATOM    102  CA  LEU     7      14.493  -5.292  -3.305  1.00  0.00           C  
ATOM    103  HA  LEU     7      15.101  -4.495  -3.733  1.00  0.00           H  
ATOM    104  CB  LEU     7      15.436  -6.434  -2.862  1.00  0.00           C  
ATOM    105  HB2 LEU     7      15.902  -6.126  -1.926  1.00  0.00           H  
ATOM    106  HB3 LEU     7      14.826  -7.316  -2.672  1.00  0.00           H  
ATOM    107  CG  LEU     7      16.443  -6.834  -4.020  1.00  0.00           C  
ATOM    108  HG  LEU     7      15.913  -7.019  -4.954  1.00  0.00           H  
ATOM    109  CD1 LEU     7      17.496  -5.705  -4.219  1.00  0.00           C  
ATOM    110 HD11 LEU     7      18.258  -5.532  -3.458  1.00  0.00           H  
ATOM    111 HD12 LEU     7      18.074  -5.909  -5.120  1.00  0.00           H  
ATOM    112 HD13 LEU     7      16.981  -4.783  -4.488  1.00  0.00           H  
ATOM    113  CD2 LEU     7      17.220  -8.095  -3.626  1.00  0.00           C  
ATOM    114 HD21 LEU     7      16.669  -9.017  -3.815  1.00  0.00           H  
ATOM    115 HD22 LEU     7      18.199  -8.096  -4.107  1.00  0.00           H  
ATOM    116 HD23 LEU     7      17.408  -7.996  -2.557  1.00  0.00           H  
ATOM    117  C   LEU     7      13.557  -5.732  -4.422  1.00  0.00           C  
ATOM    118  O   LEU     7      12.846  -6.784  -4.263  1.00  0.00           O  
ATOM    119  N   PRO     8      13.429  -5.013  -5.584  1.00  0.00           N  
ATOM    120  CD  PRO     8      14.303  -3.918  -5.951  1.00  0.00           C  
ATOM    121  HD2 PRO     8      15.342  -4.208  -5.801  1.00  0.00           H  
ATOM    122  HD3 PRO     8      14.070  -3.046  -5.341  1.00  0.00           H  
ATOM    123  CG  PRO     8      14.120  -3.508  -7.417  1.00  0.00           C  
ATOM    124  HG2 PRO     8      14.717  -4.011  -8.178  1.00  0.00           H  
ATOM    125  HG3 PRO     8      14.120  -2.444  -7.652  1.00  0.00           H  
ATOM    126  CB  PRO     8      12.626  -3.944  -7.646  1.00  0.00           C  
ATOM    127  HB2 PRO     8      12.390  -4.149  -8.690  1.00  0.00           H  
ATOM    128  HB3 PRO     8      12.015  -3.136  -7.243  1.00  0.00           H  
ATOM    129  CA  PRO     8      12.485  -5.177  -6.741  1.00  0.00           C  
ATOM    130  HA  PRO     8      11.499  -5.267  -6.284  1.00  0.00           H  
ATOM    131  C   PRO     8      12.868  -6.467  -7.477  1.00  0.00           C  
ATOM    132  O   PRO     8      13.912  -7.120  -7.222  1.00  0.00           O  
ATOM    133  N   ARG     9      12.024  -6.775  -8.488  1.00  0.00           N  
ATOM    134  H   ARG     9      11.276  -6.100  -8.562  1.00  0.00           H  
ATOM    135  CA  ARG     9      11.817  -7.966  -9.309  1.00  0.00           C  
ATOM    136  HA  ARG     9      11.646  -7.629 -10.331  1.00  0.00           H  
ATOM    137  CB  ARG     9      12.980  -8.984  -9.221  1.00  0.00           C  
ATOM    138  HB2 ARG     9      13.317  -9.135  -8.195  1.00  0.00           H  
ATOM    139  HB3 ARG     9      12.647  -9.913  -9.683  1.00  0.00           H  
ATOM    140  CG  ARG     9      14.196  -8.504 -10.022  1.00  0.00           C  
ATOM    141  HG2 ARG     9      14.112  -8.895 -11.036  1.00  0.00           H  
ATOM    142  HG3 ARG     9      14.127  -7.416 -10.040  1.00  0.00           H  
ATOM    143  CD  ARG     9      15.446  -9.114  -9.353  1.00  0.00           C  
ATOM    144  HD2 ARG     9      15.442  -8.964  -8.273  1.00  0.00           H  
ATOM    145  HD3 ARG     9      15.493 -10.190  -9.521  1.00  0.00           H  
ATOM    146  NE  ARG     9      16.701  -8.514  -9.956  1.00  0.00           N  
ATOM    147  HE  ARG     9      17.216  -9.149 -10.550  1.00  0.00           H  
ATOM    148  CZ  ARG     9      17.304  -7.377  -9.571  1.00  0.00           C  
ATOM    149  NH1 ARG     9      16.787  -6.445  -8.827  1.00  0.00           N  
ATOM    150 HH11 ARG     9      15.945  -6.583  -8.287  1.00  0.00           H  
ATOM    151 HH12 ARG     9      17.230  -5.547  -8.695  1.00  0.00           H  
ATOM    152  NH2 ARG     9      18.543  -7.124 -10.000  1.00  0.00           N  
ATOM    153 HH21 ARG     9      19.011  -7.812 -10.572  1.00  0.00           H  
ATOM    154 HH22 ARG     9      19.089  -6.318  -9.731  1.00  0.00           H  
ATOM    155  C   ARG     9      10.613  -8.661  -8.777  1.00  0.00           C  
ATOM    156  O   ARG     9      10.406  -8.614  -7.564  1.00  0.00           O  
ATOM    157  N   PRO    10       9.772  -9.280  -9.671  1.00  0.00           N  
ATOM    158  CD  PRO    10       9.857  -9.351 -11.112  1.00  0.00           C  
ATOM    159  HD2 PRO    10      10.797  -9.783 -11.457  1.00  0.00           H  
ATOM    160  HD3 PRO    10       9.817  -8.341 -11.519  1.00  0.00           H  
ATOM    161  CG  PRO    10       8.639 -10.134 -11.567  1.00  0.00           C  
ATOM    162  HG2 PRO    10       8.952 -11.176 -11.637  1.00  0.00           H  
ATOM    163  HG3 PRO    10       8.305  -9.768 -12.538  1.00  0.00           H  
ATOM    164  CB  PRO    10       7.605  -9.770 -10.500  1.00  0.00           C  
ATOM    165  HB2 PRO    10       6.675 -10.339 -10.513  1.00  0.00           H  
ATOM    166  HB3 PRO    10       7.221  -8.774 -10.721  1.00  0.00           H  
ATOM    167  CA  PRO    10       8.452  -9.624  -9.266  1.00  0.00           C  
ATOM    168  HA  PRO    10       8.080  -8.863  -8.581  1.00  0.00           H  
ATOM    169  C   PRO    10       8.436 -10.947  -8.468  1.00  0.00           C  
ATOM    170  O   PRO    10       9.341 -11.769  -8.542  1.00  0.00           O  
ATOM    171  N   ARG    11       7.349 -11.064  -7.677  1.00  0.00           N  
ATOM    172  H   ARG    11       6.656 -10.330  -7.715  1.00  0.00           H  
ATOM    173  CA  ARG    11       7.090 -12.139  -6.758  1.00  0.00           C  
ATOM    174  HA  ARG    11       7.251 -13.120  -7.204  1.00  0.00           H  
ATOM    175  CB  ARG    11       7.944 -12.041  -5.447  1.00  0.00           C  
ATOM    176  HB2 ARG    11       7.791 -11.039  -5.048  1.00  0.00           H  
ATOM    177  HB3 ARG    11       7.580 -12.670  -4.635  1.00  0.00           H  
ATOM    178  CG  ARG    11       9.457 -12.283  -5.602  1.00  0.00           C  
ATOM    179  HG2 ARG    11       9.429 -13.351  -5.818  1.00  0.00           H  
ATOM    180  HG3 ARG    11       9.883 -11.673  -6.399  1.00  0.00           H  
ATOM    181  CD  ARG    11      10.178 -12.015  -4.270  1.00  0.00           C  
ATOM    182  HD2 ARG    11       9.704 -12.712  -3.579  1.00  0.00           H  
ATOM    183  HD3 ARG    11      11.234 -12.282  -4.230  1.00  0.00           H  
ATOM    184  NE  ARG    11      10.088 -10.618  -3.826  1.00  0.00           N  
ATOM    185  HE  ARG    11       9.284 -10.391  -3.259  1.00  0.00           H  
ATOM    186  CZ  ARG    11      10.903  -9.629  -4.167  1.00  0.00           C  
ATOM    187  NH1 ARG    11      12.028  -9.763  -4.791  1.00  0.00           N  
ATOM    188 HH11 ARG    11      12.329 -10.644  -5.183  1.00  0.00           H  
ATOM    189 HH12 ARG    11      12.497  -8.932  -5.123  1.00  0.00           H  
ATOM    190  NH2 ARG    11      10.454  -8.410  -3.826  1.00  0.00           N  
ATOM    191 HH21 ARG    11       9.597  -8.376  -3.293  1.00  0.00           H  
ATOM    192 HH22 ARG    11      10.948  -7.554  -4.033  1.00  0.00           H  
ATOM    193  C   ARG    11       5.563 -12.200  -6.264  1.00  0.00           C  
ATOM    194  O   ARG    11       4.901 -11.175  -6.234  1.00  0.00           O  
ATOM    195  N   PRO    12       5.092 -13.374  -5.812  1.00  0.00           N  
ATOM    196  CD  PRO    12       5.549 -14.689  -6.359  1.00  0.00           C  
ATOM    197  HD2 PRO    12       6.552 -14.894  -5.987  1.00  0.00           H  
ATOM    198  HD3 PRO    12       5.551 -14.662  -7.449  1.00  0.00           H  
ATOM    199  CG  PRO    12       4.583 -15.734  -5.768  1.00  0.00           C  
ATOM    200  HG2 PRO    12       3.942 -16.091  -6.574  1.00  0.00           H  
ATOM    201  HG3 PRO    12       5.190 -16.532  -5.340  1.00  0.00           H  
ATOM    202  CB  PRO    12       3.774 -15.021  -4.738  1.00  0.00           C  
ATOM    203  HB2 PRO    12       4.145 -15.308  -3.754  1.00  0.00           H  
ATOM    204  HB3 PRO    12       2.771 -15.422  -4.883  1.00  0.00           H  
ATOM    205  CA  PRO    12       3.904 -13.567  -4.991  1.00  0.00           C  
ATOM    206  HA  PRO    12       3.016 -13.335  -5.578  1.00  0.00           H  
ATOM    207  C   PRO    12       4.071 -12.588  -3.753  1.00  0.00           C  
ATOM    208  O   PRO    12       4.974 -12.775  -2.952  1.00  0.00           O  
ATOM    209  N   PRO    13       3.196 -11.514  -3.631  1.00  0.00           N  
ATOM    210  CD  PRO    13       1.986 -11.312  -4.421  1.00  0.00           C  
ATOM    211  HD2 PRO    13       1.220 -12.083  -4.342  1.00  0.00           H  
ATOM    212  HD3 PRO    13       2.318 -11.168  -5.449  1.00  0.00           H  
ATOM    213  CG  PRO    13       1.415  -9.980  -3.894  1.00  0.00           C  
ATOM    214  HG2 PRO    13       0.632 -10.098  -3.145  1.00  0.00           H  
ATOM    215  HG3 PRO    13       1.020  -9.277  -4.628  1.00  0.00           H  
ATOM    216  CB  PRO    13       2.607  -9.255  -3.345  1.00  0.00           C  
ATOM    217  HB2 PRO    13       3.198  -8.740  -4.102  1.00  0.00           H  
ATOM    218  HB3 PRO    13       2.325  -8.597  -2.524  1.00  0.00           H  
ATOM    219  CA  PRO    13       3.411 -10.408  -2.725  1.00  0.00           C  
ATOM    220  HA  PRO    13       4.470 -10.152  -2.773  1.00  0.00           H  
ATOM    221  C   PRO    13       3.091 -10.684  -1.259  1.00  0.00           C  
ATOM    222  O   PRO    13       2.583 -11.703  -0.857  1.00  0.00           O  
ATOM    223  N   ARG    14       3.525  -9.761  -0.383  1.00  0.00           N  
ATOM    224  H   ARG    14       4.186  -9.130  -0.814  1.00  0.00           H  
ATOM    225  CA  ARG    14       3.118  -9.415   1.002  1.00  0.00           C  
ATOM    226  HA  ARG    14       3.386  -8.359   0.978  1.00  0.00           H  
ATOM    227  CB  ARG    14       1.640  -9.675   1.304  1.00  0.00           C  
ATOM    228  HB2 ARG    14       1.097  -9.795   0.367  1.00  0.00           H  
ATOM    229  HB3 ARG    14       1.447 -10.642   1.767  1.00  0.00           H  
ATOM    230  CG  ARG    14       1.056  -8.534   2.172  1.00  0.00           C  
ATOM    231  HG2 ARG    14       0.009  -8.730   2.406  1.00  0.00           H  
ATOM    232  HG3 ARG    14       1.564  -8.567   3.136  1.00  0.00           H  
ATOM    233  CD  ARG    14       1.147  -7.099   1.567  1.00  0.00           C  
ATOM    234  HD2 ARG    14       2.116  -6.694   1.276  1.00  0.00           H  
ATOM    235  HD3 ARG    14       0.495  -7.106   0.694  1.00  0.00           H  
ATOM    236  NE  ARG    14       0.701  -6.101   2.591  1.00  0.00           N  
ATOM    237  HE  ARG    14      -0.304  -6.071   2.686  1.00  0.00           H  
ATOM    238  CZ  ARG    14       1.392  -5.127   3.243  1.00  0.00           C  
ATOM    239  NH1 ARG    14       2.697  -5.269   3.261  1.00  0.00           N  
ATOM    240 HH11 ARG    14       3.219  -6.050   2.890  1.00  0.00           H  
ATOM    241 HH12 ARG    14       3.245  -4.600   3.784  1.00  0.00           H  
ATOM    242  NH2 ARG    14       0.879  -4.133   3.923  1.00  0.00           N  
ATOM    243 HH21 ARG    14      -0.123  -4.018   3.863  1.00  0.00           H  
ATOM    244 HH22 ARG    14       1.483  -3.468   4.385  1.00  0.00           H  
ATOM    245  C   ARG    14       4.002 -10.046   2.050  1.00  0.00           C  
ATOM    246  O   ARG    14       4.713 -10.990   1.851  1.00  0.00           O  
ATOM    247  N   ARG    15       4.001  -9.392   3.198  1.00  0.00           N  
ATOM    248  H   ARG    15       3.281  -8.689   3.289  1.00  0.00           H  
ATOM    249  CA  ARG    15       4.795  -9.611   4.404  1.00  0.00           C  
ATOM    250  HA  ARG    15       4.632 -10.635   4.741  1.00  0.00           H  
ATOM    251  CB  ARG    15       6.291  -9.444   4.062  1.00  0.00           C  
ATOM    252  HB2 ARG    15       6.613  -9.890   3.121  1.00  0.00           H  
ATOM    253  HB3 ARG    15       6.582  -8.399   3.955  1.00  0.00           H  
ATOM    254  CG  ARG    15       7.165 -10.116   5.188  1.00  0.00           C  
ATOM    255  HG2 ARG    15       6.886  -9.802   6.194  1.00  0.00           H  
ATOM    256  HG3 ARG    15       7.101 -11.198   5.069  1.00  0.00           H  
ATOM    257  CD  ARG    15       8.671  -9.647   5.144  1.00  0.00           C  
ATOM    258  HD2 ARG    15       9.202 -10.535   5.488  1.00  0.00           H  
ATOM    259  HD3 ARG    15       9.077  -9.384   4.167  1.00  0.00           H  
ATOM    260  NE  ARG    15       8.968  -8.598   6.211  1.00  0.00           N  
ATOM    261  HE  ARG    15       8.241  -8.374   6.875  1.00  0.00           H  
ATOM    262  CZ  ARG    15      10.224  -8.161   6.475  1.00  0.00           C  
ATOM    263  NH1 ARG    15      11.271  -8.380   5.741  1.00  0.00           N  
ATOM    264 HH11 ARG    15      11.172  -8.861   4.858  1.00  0.00           H  
ATOM    265 HH12 ARG    15      12.154  -8.267   6.217  1.00  0.00           H  
ATOM    266  NH2 ARG    15      10.347  -7.574   7.683  1.00  0.00           N  
ATOM    267 HH21 ARG    15       9.575  -7.585   8.334  1.00  0.00           H  
ATOM    268 HH22 ARG    15      11.132  -7.013   7.981  1.00  0.00           H  
ATOM    269  C   ARG    15       4.350  -8.641   5.510  1.00  0.00           C  
ATOM    270  O   ARG    15       3.980  -7.530   5.167  1.00  0.00           O  
ATOM    271  N   ILE    16       4.399  -8.992   6.762  1.00  0.00           N  
ATOM    272  H   ILE    16       4.936  -9.840   6.875  1.00  0.00           H  
ATOM    273  CA  ILE    16       4.455  -7.971   7.866  1.00  0.00           C  
ATOM    274  HA  ILE    16       3.596  -7.300   7.840  1.00  0.00           H  
ATOM    275  CB  ILE    16       4.320  -8.742   9.276  1.00  0.00           C  
ATOM    276  HB  ILE    16       3.352  -9.237   9.355  1.00  0.00           H  
ATOM    277  CG2 ILE    16       5.410  -9.848   9.378  1.00  0.00           C  
ATOM    278 HG21 ILE    16       5.378 -10.448   8.468  1.00  0.00           H  
ATOM    279 HG22 ILE    16       6.391  -9.462   9.652  1.00  0.00           H  
ATOM    280 HG23 ILE    16       5.154 -10.484  10.226  1.00  0.00           H  
ATOM    281  CG1 ILE    16       4.494  -7.811  10.547  1.00  0.00           C  
ATOM    282 HG12 ILE    16       4.440  -8.415  11.453  1.00  0.00           H  
ATOM    283 HG13 ILE    16       5.450  -7.317  10.379  1.00  0.00           H  
ATOM    284  CD1 ILE    16       3.355  -6.761  10.596  1.00  0.00           C  
ATOM    285 HD11 ILE    16       3.389  -6.215   9.653  1.00  0.00           H  
ATOM    286 HD12 ILE    16       2.399  -7.246  10.795  1.00  0.00           H  
ATOM    287 HD13 ILE    16       3.622  -5.975  11.303  1.00  0.00           H  
ATOM    288  C   ILE    16       5.722  -7.113   7.677  1.00  0.00           C  
ATOM    289  O   ILE    16       6.758  -7.711   7.761  1.00  0.00           O  
ATOM    290  N   TYR    17       5.547  -5.867   7.278  1.00  0.00           N  
ATOM    291  H   TYR    17       4.575  -5.614   7.168  1.00  0.00           H  
ATOM    292  CA  TYR    17       6.382  -4.816   6.607  1.00  0.00           C  
ATOM    293  HA  TYR    17       6.660  -4.162   7.433  1.00  0.00           H  
ATOM    294  CB  TYR    17       7.688  -5.444   6.011  1.00  0.00           C  
ATOM    295  HB2 TYR    17       8.266  -6.073   6.688  1.00  0.00           H  
ATOM    296  HB3 TYR    17       7.413  -6.153   5.230  1.00  0.00           H  
ATOM    297  CG  TYR    17       8.753  -4.415   5.574  1.00  0.00           C  
ATOM    298  CD1 TYR    17       9.137  -4.411   4.194  1.00  0.00           C  
ATOM    299  HD1 TYR    17       8.613  -5.057   3.505  1.00  0.00           H  
ATOM    300  CE1 TYR    17      10.271  -3.711   3.757  1.00  0.00           C  
ATOM    301  HE1 TYR    17      10.620  -3.771   2.737  1.00  0.00           H  
ATOM    302  CZ  TYR    17      10.999  -3.044   4.707  1.00  0.00           C  
ATOM    303  OH  TYR    17      12.176  -2.523   4.348  1.00  0.00           O  
ATOM    304  HH  TYR    17      12.312  -2.550   3.398  1.00  0.00           H  
ATOM    305  CE2 TYR    17      10.585  -2.941   6.013  1.00  0.00           C  
ATOM    306  HE2 TYR    17      11.209  -2.427   6.729  1.00  0.00           H  
ATOM    307  CD2 TYR    17       9.455  -3.617   6.490  1.00  0.00           C  
ATOM    308  HD2 TYR    17       9.272  -3.589   7.554  1.00  0.00           H  
ATOM    309  C   TYR    17       5.651  -3.908   5.611  1.00  0.00           C  
ATOM    310  O   TYR    17       4.733  -4.312   4.868  1.00  0.00           O  
ATOM    311  N   ASN    18       5.979  -2.641   5.613  1.00  0.00           N  
ATOM    312  H   ASN    18       6.729  -2.417   6.251  1.00  0.00           H  
ATOM    313  CA  ASN    18       5.223  -1.576   4.823  1.00  0.00           C  
ATOM    314  HA  ASN    18       4.685  -2.126   4.052  1.00  0.00           H  
ATOM    315  CB  ASN    18       4.194  -0.762   5.751  1.00  0.00           C  
ATOM    316  HB2 ASN    18       4.737  -0.424   6.633  1.00  0.00           H  
ATOM    317  HB3 ASN    18       3.938   0.184   5.273  1.00  0.00           H  
ATOM    318  CG  ASN    18       2.862  -1.502   6.112  1.00  0.00           C  
ATOM    319  OD1 ASN    18       2.348  -2.313   5.355  1.00  0.00           O  
ATOM    320  ND2 ASN    18       2.264  -1.247   7.241  1.00  0.00           N  
ATOM    321 HD21 ASN    18       1.383  -1.705   7.427  1.00  0.00           H  
ATOM    322 HD22 ASN    18       2.650  -0.567   7.880  1.00  0.00           H  
ATOM    323  C   ASN    18       6.199  -0.564   4.018  1.00  0.00           C  
ATOM    324  O   ASN    18       7.351  -0.413   4.516  1.00  0.00           O  
ATOM    325  N   NMR    19       5.695   0.177   2.986  1.00  0.00           N  
ATOM    326  CA2 NMR    19       4.287   0.131   2.589  1.00  0.00           C  
ATOM    327 HA21 NMR    19       4.123   0.188   1.513  1.00  0.00           H  
ATOM    328 HA22 NMR    19       3.906   1.108   2.887  1.00  0.00           H  
ATOM    329 HA23 NMR    19       3.721  -0.705   2.999  1.00  0.00           H  
ATOM    330  CA  NMR    19       6.690   1.097   2.340  1.00  0.00           C  
ATOM    331  CB  NMR    19       6.320   1.391   0.866  1.00  0.00           C  
ATOM    332  CG  NMR    19       7.172   2.394   0.006  1.00  0.00           C  
ATOM    333  CD  NMR    19       8.615   2.037  -0.354  1.00  0.00           C  
ATOM    334  NE  NMR    19       9.423   2.136   0.961  1.00  0.00           N  
ATOM    335  CZ  NMR    19      10.468   3.015   1.041  1.00  0.00           C  
ATOM    336  NH2 NMR    19      10.431   4.198   0.340  1.00  0.00           N  
ATOM    337 HH21 NMR    19      11.215   4.817   0.492  1.00  0.00           H  
ATOM    338 HH22 NMR    19       9.577   4.451  -0.136  1.00  0.00           H  
ATOM    339  NH1 NMR    19      10.965   3.415   2.207  1.00  0.00           N  
ATOM    340 HH11 NMR    19      10.258   3.617   2.900  1.00  0.00           H  
ATOM    341 HH12 NMR    19      11.859   3.028   2.474  1.00  0.00           H  
ATOM    342  HE  NMR    19       9.415   1.363   1.611  1.00  0.00           H  
ATOM    343  HD2 NMR    19       8.982   2.652  -1.175  1.00  0.00           H  
ATOM    344  HD3 NMR    19       8.665   0.977  -0.603  1.00  0.00           H  
ATOM    345  HG2 NMR    19       7.108   3.363   0.502  1.00  0.00           H  
ATOM    346  HG3 NMR    19       6.608   2.552  -0.913  1.00  0.00           H  
ATOM    347  HB2 NMR    19       5.984   0.529   0.289  1.00  0.00           H  
ATOM    348  HB3 NMR    19       5.354   1.887   0.963  1.00  0.00           H  
ATOM    349  HA  NMR    19       7.618   0.538   2.226  1.00  0.00           H  
ATOM    350  C   NMR    19       6.936   2.357   3.267  1.00  0.00           C  
ATOM    351  O   NMR    19       7.941   3.107   3.200  1.00  0.00           O  
ATOM    352  N   NHE    20       5.991   2.587   4.181  1.00  0.00           N  
ATOM    353  HN1 NHE    20       5.248   1.927   4.362  1.00  0.00           H  
ATOM    354  HN2 NHE    20       6.084   3.360   4.825  1.00  0.00           H  
TER   
END   
