# Supplementary material for: In silico approaches for predicting the half-life of natural and modified peptides in blood
Source: PLoS One. 2018 Jun 1;13(6):e0196829. doi: 10.1371/journal.pone.0196829 (PMC5983457; doi:10.1371/journal.pone.0196829)
Supplement: S3 File — (ZIP) [file pone.0196829.s009.zip › 3may2018_261_pdb_files/2648.pdb]

ATOM      1  N   VAL     1       5.788 -13.134  -1.937  1.00  0.00           N  
ATOM      2  H   VAL     1       4.974 -13.260  -1.352  1.00  0.00           H  
ATOM      3  CA  VAL     1       6.978 -12.683  -1.233  1.00  0.00           C  
ATOM      4  HA  VAL     1       7.001 -13.299  -0.334  1.00  0.00           H  
ATOM      5  CB  VAL     1       8.252 -12.903  -2.063  1.00  0.00           C  
ATOM      6  HB  VAL     1       8.266 -13.947  -2.376  1.00  0.00           H  
ATOM      7  CG1 VAL     1       8.111 -11.898  -3.244  1.00  0.00           C  
ATOM      8 HG11 VAL     1       7.187 -12.112  -3.781  1.00  0.00           H  
ATOM      9 HG12 VAL     1       8.200 -10.862  -2.917  1.00  0.00           H  
ATOM     10 HG13 VAL     1       8.848 -12.151  -4.006  1.00  0.00           H  
ATOM     11  CG2 VAL     1       9.564 -12.614  -1.448  1.00  0.00           C  
ATOM     12 HG21 VAL     1       9.854 -13.371  -0.719  1.00  0.00           H  
ATOM     13 HG22 VAL     1      10.403 -12.437  -2.121  1.00  0.00           H  
ATOM     14 HG23 VAL     1       9.577 -11.702  -0.851  1.00  0.00           H  
ATOM     15  C   VAL     1       6.845 -11.188  -0.628  1.00  0.00           C  
ATOM     16  O   VAL     1       6.029 -10.450  -1.099  1.00  0.00           O  
ATOM     17  N   ASP     2       7.610 -10.910   0.387  1.00  0.00           N  
ATOM     18  H   ASP     2       8.234 -11.646   0.686  1.00  0.00           H  
ATOM     19  CA  ASP     2       7.444  -9.699   1.240  1.00  0.00           C  
ATOM     20  HA  ASP     2       6.421  -9.828   1.592  1.00  0.00           H  
ATOM     21  CB  ASP     2       8.266  -9.822   2.533  1.00  0.00           C  
ATOM     22  HB2 ASP     2       8.296 -10.874   2.816  1.00  0.00           H  
ATOM     23  HB3 ASP     2       9.278  -9.482   2.314  1.00  0.00           H  
ATOM     24  CG  ASP     2       7.782  -8.966   3.726  1.00  0.00           C  
ATOM     25  OD1 ASP     2       6.567  -8.794   3.925  1.00  0.00           O  
ATOM     26  OD2 ASP     2       8.656  -8.510   4.487  1.00  0.00           O  
ATOM     27  C   ASP     2       7.481  -8.336   0.527  1.00  0.00           C  
ATOM     28  O   ASP     2       8.031  -8.184  -0.579  1.00  0.00           O  
ATOM     29  N   LYS     3       6.933  -7.319   1.239  1.00  0.00           N  
ATOM     30  H   LYS     3       6.576  -7.457   2.173  1.00  0.00           H  
ATOM     31  CA  LYS     3       6.732  -6.028   0.659  1.00  0.00           C  
ATOM     32  HA  LYS     3       6.867  -6.101  -0.420  1.00  0.00           H  
ATOM     33  CB  LYS     3       5.243  -5.539   0.709  1.00  0.00           C  
ATOM     34  HB2 LYS     3       4.859  -5.586   1.728  1.00  0.00           H  
ATOM     35  HB3 LYS     3       5.289  -4.516   0.336  1.00  0.00           H  
ATOM     36  CG  LYS     3       4.278  -6.478  -0.113  1.00  0.00           C  
ATOM     37  HG2 LYS     3       3.476  -5.773  -0.333  1.00  0.00           H  
ATOM     38  HG3 LYS     3       4.773  -6.706  -1.057  1.00  0.00           H  
ATOM     39  CD  LYS     3       3.750  -7.746   0.557  1.00  0.00           C  
ATOM     40  HD2 LYS     3       4.578  -8.331   0.956  1.00  0.00           H  
ATOM     41  HD3 LYS     3       3.006  -7.443   1.294  1.00  0.00           H  
ATOM     42  CE  LYS     3       2.959  -8.613  -0.458  1.00  0.00           C  
ATOM     43  HE2 LYS     3       2.668  -9.536   0.043  1.00  0.00           H  
ATOM     44  HE3 LYS     3       2.052  -8.055  -0.691  1.00  0.00           H  
ATOM     45  NZ  LYS     3       3.718  -9.032  -1.670  1.00  0.00           N  
ATOM     46  HZ1 LYS     3       3.141  -9.530  -2.333  1.00  0.00           H  
ATOM     47  HZ2 LYS     3       4.088  -8.179  -2.065  1.00  0.00           H  
ATOM     48  HZ3 LYS     3       4.461  -9.681  -1.450  1.00  0.00           H  
ATOM     49  C   LYS     3       7.669  -4.930   1.231  1.00  0.00           C  
ATOM     50  O   LYS     3       8.192  -4.071   0.528  1.00  0.00           O  
ATOM     51  N   PRO     4       7.851  -4.861   2.602  1.00  0.00           N  
ATOM     52  CD  PRO     4       6.845  -5.204   3.557  1.00  0.00           C  
ATOM     53  HD2 PRO     4       6.661  -6.279   3.550  1.00  0.00           H  
ATOM     54  HD3 PRO     4       5.877  -4.723   3.418  1.00  0.00           H  
ATOM     55  CG  PRO     4       7.377  -4.824   4.944  1.00  0.00           C  
ATOM     56  HG2 PRO     4       7.054  -5.456   5.772  1.00  0.00           H  
ATOM     57  HG3 PRO     4       7.095  -3.800   5.189  1.00  0.00           H  
ATOM     58  CB  PRO     4       8.871  -4.935   4.790  1.00  0.00           C  
ATOM     59  HB2 PRO     4       9.097  -6.001   4.761  1.00  0.00           H  
ATOM     60  HB3 PRO     4       9.405  -4.350   5.539  1.00  0.00           H  
ATOM     61  CA  PRO     4       9.028  -4.335   3.344  1.00  0.00           C  
ATOM     62  HA  PRO     4       8.875  -3.261   3.454  1.00  0.00           H  
ATOM     63  C   PRO     4      10.297  -4.736   2.645  1.00  0.00           C  
ATOM     64  O   PRO     4      10.357  -5.769   1.978  1.00  0.00           O  
ATOM     65  N   PRO     5      11.400  -3.933   2.754  1.00  0.00           N  
ATOM     66  CD  PRO     5      11.470  -2.685   3.619  1.00  0.00           C  
ATOM     67  HD2 PRO     5      11.525  -3.037   4.650  1.00  0.00           H  
ATOM     68  HD3 PRO     5      10.704  -1.963   3.341  1.00  0.00           H  
ATOM     69  CG  PRO     5      12.806  -2.087   3.251  1.00  0.00           C  
ATOM     70  HG2 PRO     5      13.599  -2.413   3.925  1.00  0.00           H  
ATOM     71  HG3 PRO     5      12.678  -1.005   3.276  1.00  0.00           H  
ATOM     72  CB  PRO     5      13.135  -2.566   1.831  1.00  0.00           C  
ATOM     73  HB2 PRO     5      14.162  -2.377   1.518  1.00  0.00           H  
ATOM     74  HB3 PRO     5      12.429  -2.026   1.201  1.00  0.00           H  
ATOM     75  CA  PRO     5      12.567  -3.971   1.898  1.00  0.00           C  
ATOM     76  HA  PRO     5      12.120  -4.246   0.943  1.00  0.00           H  
ATOM     77  C   PRO     5      13.502  -5.036   2.354  1.00  0.00           C  
ATOM     78  O   PRO     5      13.129  -6.053   2.867  1.00  0.00           O  
ATOM     79  N   TYR     6      14.744  -4.955   1.821  1.00  0.00           N  
ATOM     80  H   TYR     6      14.907  -4.206   1.163  1.00  0.00           H  
ATOM     81  CA  TYR     6      15.979  -5.703   2.223  1.00  0.00           C  
ATOM     82  HA  TYR     6      16.794  -5.204   1.700  1.00  0.00           H  
ATOM     83  CB  TYR     6      16.229  -5.724   3.791  1.00  0.00           C  
ATOM     84  HB2 TYR     6      16.116  -4.751   4.269  1.00  0.00           H  
ATOM     85  HB3 TYR     6      15.451  -6.281   4.314  1.00  0.00           H  
ATOM     86  CG  TYR     6      17.629  -6.194   4.191  1.00  0.00           C  
ATOM     87  CD1 TYR     6      17.788  -7.266   5.056  1.00  0.00           C  
ATOM     88  HD1 TYR     6      16.912  -7.807   5.382  1.00  0.00           H  
ATOM     89  CE1 TYR     6      19.005  -7.676   5.538  1.00  0.00           C  
ATOM     90  HE1 TYR     6      18.912  -8.469   6.265  1.00  0.00           H  
ATOM     91  CZ  TYR     6      20.196  -6.999   5.115  1.00  0.00           C  
ATOM     92  OH  TYR     6      21.417  -7.380   5.623  1.00  0.00           O  
ATOM     93  HH  TYR     6      21.367  -8.198   6.123  1.00  0.00           H  
ATOM     94  CE2 TYR     6      20.097  -5.957   4.216  1.00  0.00           C  
ATOM     95  HE2 TYR     6      20.994  -5.467   3.867  1.00  0.00           H  
ATOM     96  CD2 TYR     6      18.822  -5.537   3.770  1.00  0.00           C  
ATOM     97  HD2 TYR     6      18.805  -4.825   2.959  1.00  0.00           H  
ATOM     98  C   TYR     6      15.997  -7.105   1.585  1.00  0.00           C  
ATOM     99  O   TYR     6      15.537  -7.297   0.468  1.00  0.00           O  
ATOM    100  N   LEU     7      16.521  -8.079   2.293  1.00  0.00           N  
ATOM    101  H   LEU     7      16.720  -7.966   3.276  1.00  0.00           H  
ATOM    102  CA  LEU     7      16.616  -9.510   1.795  1.00  0.00           C  
ATOM    103  HA  LEU     7      17.049  -9.463   0.796  1.00  0.00           H  
ATOM    104  CB  LEU     7      17.660 -10.179   2.764  1.00  0.00           C  
ATOM    105  HB2 LEU     7      17.641  -9.707   3.746  1.00  0.00           H  
ATOM    106  HB3 LEU     7      17.283 -11.197   2.866  1.00  0.00           H  
ATOM    107  CG  LEU     7      19.139 -10.236   2.278  1.00  0.00           C  
ATOM    108  HG  LEU     7      19.055 -10.820   1.362  1.00  0.00           H  
ATOM    109  CD1 LEU     7      19.832  -8.896   1.861  1.00  0.00           C  
ATOM    110 HD11 LEU     7      19.568  -8.214   2.670  1.00  0.00           H  
ATOM    111 HD12 LEU     7      20.902  -9.078   1.767  1.00  0.00           H  
ATOM    112 HD13 LEU     7      19.502  -8.527   0.890  1.00  0.00           H  
ATOM    113  CD2 LEU     7      19.973 -11.062   3.317  1.00  0.00           C  
ATOM    114 HD21 LEU     7      19.488 -12.021   3.500  1.00  0.00           H  
ATOM    115 HD22 LEU     7      20.978 -11.209   2.923  1.00  0.00           H  
ATOM    116 HD23 LEU     7      20.062 -10.469   4.227  1.00  0.00           H  
ATOM    117  C   LEU     7      15.228 -10.176   1.699  1.00  0.00           C  
ATOM    118  O   LEU     7      14.317  -9.838   2.464  1.00  0.00           O  
ATOM    119  N   PRO     8      15.110 -11.253   0.915  1.00  0.00           N  
ATOM    120  CD  PRO     8      15.987 -11.552  -0.178  1.00  0.00           C  
ATOM    121  HD2 PRO     8      16.860 -12.056   0.237  1.00  0.00           H  
ATOM    122  HD3 PRO     8      16.294 -10.660  -0.724  1.00  0.00           H  
ATOM    123  CG  PRO     8      15.296 -12.453  -1.129  1.00  0.00           C  
ATOM    124  HG2 PRO     8      15.960 -13.261  -1.436  1.00  0.00           H  
ATOM    125  HG3 PRO     8      14.893 -11.909  -1.984  1.00  0.00           H  
ATOM    126  CB  PRO     8      14.317 -13.144  -0.157  1.00  0.00           C  
ATOM    127  HB2 PRO     8      14.817 -13.841   0.516  1.00  0.00           H  
ATOM    128  HB3 PRO     8      13.483 -13.563  -0.719  1.00  0.00           H  
ATOM    129  CA  PRO     8      13.900 -12.048   0.814  1.00  0.00           C  
ATOM    130  HA  PRO     8      13.035 -11.471   0.485  1.00  0.00           H  
ATOM    131  C   PRO     8      13.390 -12.700   2.099  1.00  0.00           C  
ATOM    132  O   PRO     8      14.078 -12.849   3.084  1.00  0.00           O  
ATOM    133  N   ARG     9      12.096 -12.987   2.047  1.00  0.00           N  
ATOM    134  H   ARG     9      11.661 -12.806   1.153  1.00  0.00           H  
ATOM    135  CA  ARG     9      11.296 -13.741   3.097  1.00  0.00           C  
ATOM    136  HA  ARG     9      11.721 -14.728   3.280  1.00  0.00           H  
ATOM    137  CB  ARG     9      11.322 -13.019   4.459  1.00  0.00           C  
ATOM    138  HB2 ARG     9      10.836 -13.583   5.255  1.00  0.00           H  
ATOM    139  HB3 ARG     9      12.363 -12.953   4.776  1.00  0.00           H  
ATOM    140  CG  ARG     9      10.658 -11.659   4.465  1.00  0.00           C  
ATOM    141  HG2 ARG     9      10.889 -11.151   3.528  1.00  0.00           H  
ATOM    142  HG3 ARG     9       9.603 -11.914   4.559  1.00  0.00           H  
ATOM    143  CD  ARG     9      10.923 -10.640   5.632  1.00  0.00           C  
ATOM    144  HD2 ARG     9      10.093  -9.934   5.600  1.00  0.00           H  
ATOM    145  HD3 ARG     9      10.928 -11.076   6.630  1.00  0.00           H  
ATOM    146  NE  ARG     9      12.223  -9.931   5.295  1.00  0.00           N  
ATOM    147  HE  ARG     9      13.105 -10.423   5.316  1.00  0.00           H  
ATOM    148  CZ  ARG     9      12.343  -8.725   4.832  1.00  0.00           C  
ATOM    149  NH1 ARG     9      11.321  -7.903   4.530  1.00  0.00           N  
ATOM    150 HH11 ARG     9      10.368  -8.142   4.764  1.00  0.00           H  
ATOM    151 HH12 ARG     9      11.512  -7.054   4.017  1.00  0.00           H  
ATOM    152  NH2 ARG     9      13.545  -8.345   4.572  1.00  0.00           N  
ATOM    153 HH21 ARG     9      14.139  -9.083   4.222  1.00  0.00           H  
ATOM    154 HH22 ARG     9      13.662  -7.436   4.148  1.00  0.00           H  
ATOM    155  C   ARG     9       9.844 -13.995   2.612  1.00  0.00           C  
ATOM    156  O   ARG     9       9.408 -13.147   1.815  1.00  0.00           O  
ATOM    157  N   PRO    10       9.131 -15.044   2.974  1.00  0.00           N  
ATOM    158  CD  PRO    10       9.539 -15.989   3.998  1.00  0.00           C  
ATOM    159  HD2 PRO    10       9.820 -15.530   4.946  1.00  0.00           H  
ATOM    160  HD3 PRO    10      10.407 -16.524   3.614  1.00  0.00           H  
ATOM    161  CG  PRO    10       8.350 -16.929   4.192  1.00  0.00           C  
ATOM    162  HG2 PRO    10       7.648 -16.545   4.933  1.00  0.00           H  
ATOM    163  HG3 PRO    10       8.662 -17.919   4.526  1.00  0.00           H  
ATOM    164  CB  PRO    10       7.600 -16.876   2.840  1.00  0.00           C  
ATOM    165  HB2 PRO    10       6.575 -17.159   3.081  1.00  0.00           H  
ATOM    166  HB3 PRO    10       8.001 -17.608   2.139  1.00  0.00           H  
ATOM    167  CA  PRO    10       7.837 -15.429   2.403  1.00  0.00           C  
ATOM    168  HA  PRO    10       7.838 -15.209   1.336  1.00  0.00           H  
ATOM    169  C   PRO    10       6.825 -14.523   3.020  1.00  0.00           C  
ATOM    170  O   PRO    10       6.963 -14.022   4.121  1.00  0.00           O  
ATOM    171  N   ARG    11       5.675 -14.492   2.319  1.00  0.00           N  
ATOM    172  H   ARG    11       5.595 -14.939   1.417  1.00  0.00           H  
ATOM    173  CA  ARG    11       4.399 -13.806   2.491  1.00  0.00           C  
ATOM    174  HA  ARG    11       3.748 -14.404   3.128  1.00  0.00           H  
ATOM    175  CB  ARG    11       4.615 -12.374   3.046  1.00  0.00           C  
ATOM    176  HB2 ARG    11       5.619 -12.109   2.714  1.00  0.00           H  
ATOM    177  HB3 ARG    11       3.949 -11.698   2.509  1.00  0.00           H  
ATOM    178  CG  ARG    11       4.352 -12.315   4.510  1.00  0.00           C  
ATOM    179  HG2 ARG    11       3.276 -12.368   4.680  1.00  0.00           H  
ATOM    180  HG3 ARG    11       4.755 -13.181   5.034  1.00  0.00           H  
ATOM    181  CD  ARG    11       4.885 -10.932   5.037  1.00  0.00           C  
ATOM    182  HD2 ARG    11       5.917 -10.768   4.727  1.00  0.00           H  
ATOM    183  HD3 ARG    11       4.271 -10.158   4.576  1.00  0.00           H  
ATOM    184  NE  ARG    11       4.783 -10.971   6.480  1.00  0.00           N  
ATOM    185  HE  ARG    11       4.099 -11.621   6.841  1.00  0.00           H  
ATOM    186  CZ  ARG    11       5.512 -10.201   7.288  1.00  0.00           C  
ATOM    187  NH1 ARG    11       6.447  -9.376   6.800  1.00  0.00           N  
ATOM    188 HH11 ARG    11       6.549  -9.235   5.805  1.00  0.00           H  
ATOM    189 HH12 ARG    11       6.916  -8.850   7.524  1.00  0.00           H  
ATOM    190  NH2 ARG    11       5.277 -10.226   8.603  1.00  0.00           N  
ATOM    191 HH21 ARG    11       4.529 -10.776   8.999  1.00  0.00           H  
ATOM    192 HH22 ARG    11       5.800  -9.680   9.273  1.00  0.00           H  
ATOM    193  C   ARG    11       3.717 -13.785   1.085  1.00  0.00           C  
ATOM    194  O   ARG    11       4.322 -14.174   0.140  1.00  0.00           O  
ATOM    195  N   PRO    12       2.410 -13.289   1.045  1.00  0.00           N  
ATOM    196  CD  PRO    12       1.569 -12.961   2.165  1.00  0.00           C  
ATOM    197  HD2 PRO    12       1.666 -11.909   2.436  1.00  0.00           H  
ATOM    198  HD3 PRO    12       1.718 -13.646   3.000  1.00  0.00           H  
ATOM    199  CG  PRO    12       0.163 -13.139   1.643  1.00  0.00           C  
ATOM    200  HG2 PRO    12      -0.102 -14.193   1.556  1.00  0.00           H  
ATOM    201  HG3 PRO    12      -0.615 -12.659   2.237  1.00  0.00           H  
ATOM    202  CB  PRO    12       0.272 -12.680   0.260  1.00  0.00           C  
ATOM    203  HB2 PRO    12       0.239 -11.591   0.254  1.00  0.00           H  
ATOM    204  HB3 PRO    12      -0.566 -13.124  -0.278  1.00  0.00           H  
ATOM    205  CA  PRO    12       1.619 -13.258  -0.160  1.00  0.00           C  
ATOM    206  HA  PRO    12       1.446 -14.297  -0.440  1.00  0.00           H  
ATOM    207  C   PRO    12       2.220 -12.393  -1.379  1.00  0.00           C  
ATOM    208  O   PRO    12       3.015 -11.518  -1.180  1.00  0.00           O  
ATOM    209  N   PRO    13       1.909 -12.820  -2.621  1.00  0.00           N  
ATOM    210  CD  PRO    13       1.174 -14.051  -2.936  1.00  0.00           C  
ATOM    211  HD2 PRO    13       0.145 -13.918  -2.601  1.00  0.00           H  
ATOM    212  HD3 PRO    13       1.611 -14.959  -2.521  1.00  0.00           H  
ATOM    213  CG  PRO    13       1.110 -14.136  -4.480  1.00  0.00           C  
ATOM    214  HG2 PRO    13       0.081 -13.955  -4.791  1.00  0.00           H  
ATOM    215  HG3 PRO    13       1.301 -15.147  -4.839  1.00  0.00           H  
ATOM    216  CB  PRO    13       2.127 -13.156  -5.011  1.00  0.00           C  
ATOM    217  HB2 PRO    13       2.824 -13.674  -5.670  1.00  0.00           H  
ATOM    218  HB3 PRO    13       1.527 -12.398  -5.514  1.00  0.00           H  
ATOM    219  CA  PRO    13       2.813 -12.522  -3.819  1.00  0.00           C  
ATOM    220  HA  PRO    13       3.760 -13.055  -3.726  1.00  0.00           H  
ATOM    221  C   PRO    13       3.048 -11.016  -4.126  1.00  0.00           C  
ATOM    222  O   PRO    13       2.228 -10.169  -3.746  1.00  0.00           O  
ATOM    223  N   ARG    14       4.160 -10.706  -4.883  1.00  0.00           N  
ATOM    224  H   ARG    14       4.677 -11.546  -5.100  1.00  0.00           H  
ATOM    225  CA  ARG    14       4.677  -9.430  -5.483  1.00  0.00           C  
ATOM    226  HA  ARG    14       5.149  -9.742  -6.414  1.00  0.00           H  
ATOM    227  CB  ARG    14       3.566  -8.405  -5.790  1.00  0.00           C  
ATOM    228  HB2 ARG    14       3.040  -8.683  -6.704  1.00  0.00           H  
ATOM    229  HB3 ARG    14       2.886  -8.178  -4.969  1.00  0.00           H  
ATOM    230  CG  ARG    14       3.972  -6.966  -6.162  1.00  0.00           C  
ATOM    231  HG2 ARG    14       3.074  -6.378  -6.355  1.00  0.00           H  
ATOM    232  HG3 ARG    14       4.538  -6.498  -5.357  1.00  0.00           H  
ATOM    233  CD  ARG    14       4.816  -6.975  -7.459  1.00  0.00           C  
ATOM    234  HD2 ARG    14       5.011  -7.984  -7.822  1.00  0.00           H  
ATOM    235  HD3 ARG    14       4.231  -6.409  -8.184  1.00  0.00           H  
ATOM    236  NE  ARG    14       6.174  -6.405  -7.274  1.00  0.00           N  
ATOM    237  HE  ARG    14       6.406  -6.094  -6.342  1.00  0.00           H  
ATOM    238  CZ  ARG    14       7.067  -6.116  -8.240  1.00  0.00           C  
ATOM    239  NH1 ARG    14       6.796  -6.238  -9.503  1.00  0.00           N  
ATOM    240 HH11 ARG    14       5.814  -6.357  -9.710  1.00  0.00           H  
ATOM    241 HH12 ARG    14       7.568  -6.135 -10.147  1.00  0.00           H  
ATOM    242  NH2 ARG    14       8.384  -5.809  -7.951  1.00  0.00           N  
ATOM    243 HH21 ARG    14       8.590  -5.887  -6.965  1.00  0.00           H  
ATOM    244 HH22 ARG    14       9.134  -5.598  -8.594  1.00  0.00           H  
ATOM    245  C   ARG    14       5.782  -8.957  -4.475  1.00  0.00           C  
ATOM    246  O   ARG    14       5.504  -8.321  -3.498  1.00  0.00           O  
ATOM    247  N   ARG    15       7.034  -9.120  -4.809  1.00  0.00           N  
ATOM    248  H   ARG    15       7.224  -9.653  -5.646  1.00  0.00           H  
ATOM    249  CA  ARG    15       8.190  -8.567  -4.158  1.00  0.00           C  
ATOM    250  HA  ARG    15       8.064  -8.865  -3.117  1.00  0.00           H  
ATOM    251  CB  ARG    15       9.526  -9.049  -4.690  1.00  0.00           C  
ATOM    252  HB2 ARG    15       9.377 -10.104  -4.919  1.00  0.00           H  
ATOM    253  HB3 ARG    15       9.660  -8.511  -5.628  1.00  0.00           H  
ATOM    254  CG  ARG    15      10.800  -8.819  -3.917  1.00  0.00           C  
ATOM    255  HG2 ARG    15      11.542  -9.544  -4.253  1.00  0.00           H  
ATOM    256  HG3 ARG    15      11.195  -7.854  -4.234  1.00  0.00           H  
ATOM    257  CD  ARG    15      10.796  -8.975  -2.396  1.00  0.00           C  
ATOM    258  HD2 ARG    15       9.917  -8.538  -1.923  1.00  0.00           H  
ATOM    259  HD3 ARG    15      10.922 -10.022  -2.118  1.00  0.00           H  
ATOM    260  NE  ARG    15      11.917  -8.313  -1.803  1.00  0.00           N  
ATOM    261  HE  ARG    15      12.710  -8.050  -2.369  1.00  0.00           H  
ATOM    262  CZ  ARG    15      11.832  -7.847  -0.538  1.00  0.00           C  
ATOM    263  NH1 ARG    15      10.775  -7.937   0.189  1.00  0.00           N  
ATOM    264 HH11 ARG    15       9.915  -8.358  -0.134  1.00  0.00           H  
ATOM    265 HH12 ARG    15      10.705  -7.404   1.045  1.00  0.00           H  
ATOM    266  NH2 ARG    15      12.807  -7.238   0.015  1.00  0.00           N  
ATOM    267 HH21 ARG    15      13.728  -7.160  -0.393  1.00  0.00           H  
ATOM    268 HH22 ARG    15      12.917  -7.057   1.002  1.00  0.00           H  
ATOM    269  C   ARG    15       8.138  -7.038  -4.249  1.00  0.00           C  
ATOM    270  O   ARG    15       8.523  -6.497  -5.276  1.00  0.00           O  
ATOM    271  N   ILE    16       7.880  -6.397  -3.099  1.00  0.00           N  
ATOM    272  H   ILE    16       7.645  -6.920  -2.267  1.00  0.00           H  
ATOM    273  CA  ILE    16       7.770  -4.928  -2.951  1.00  0.00           C  
ATOM    274  HA  ILE    16       7.578  -4.750  -1.893  1.00  0.00           H  
ATOM    275  CB  ILE    16       9.053  -4.151  -3.435  1.00  0.00           C  
ATOM    276  HB  ILE    16       9.090  -4.137  -4.524  1.00  0.00           H  
ATOM    277  CG2 ILE    16       8.958  -2.753  -2.802  1.00  0.00           C  
ATOM    278 HG21 ILE    16       9.059  -2.894  -1.726  1.00  0.00           H  
ATOM    279 HG22 ILE    16       9.673  -2.042  -3.216  1.00  0.00           H  
ATOM    280 HG23 ILE    16       7.961  -2.347  -2.973  1.00  0.00           H  
ATOM    281  CG1 ILE    16      10.416  -4.813  -2.865  1.00  0.00           C  
ATOM    282 HG12 ILE    16      10.461  -4.578  -1.802  1.00  0.00           H  
ATOM    283 HG13 ILE    16      10.292  -5.889  -2.983  1.00  0.00           H  
ATOM    284  CD1 ILE    16      11.768  -4.502  -3.530  1.00  0.00           C  
ATOM    285 HD11 ILE    16      11.912  -3.431  -3.667  1.00  0.00           H  
ATOM    286 HD12 ILE    16      12.599  -4.883  -2.936  1.00  0.00           H  
ATOM    287 HD13 ILE    16      11.811  -4.937  -4.529  1.00  0.00           H  
ATOM    288  C   ILE    16       6.509  -4.429  -3.701  1.00  0.00           C  
ATOM    289  O   ILE    16       6.205  -4.886  -4.817  1.00  0.00           O  
ATOM    290  N   TYR    17       5.773  -3.478  -3.136  1.00  0.00           N  
ATOM    291  H   TYR    17       5.979  -3.136  -2.208  1.00  0.00           H  
ATOM    292  CA  TYR    17       4.611  -2.839  -3.792  1.00  0.00           C  
ATOM    293  HA  TYR    17       4.870  -2.706  -4.843  1.00  0.00           H  
ATOM    294  CB  TYR    17       3.474  -3.773  -3.591  1.00  0.00           C  
ATOM    295  HB2 TYR    17       3.768  -4.764  -3.937  1.00  0.00           H  
ATOM    296  HB3 TYR    17       3.352  -3.920  -2.517  1.00  0.00           H  
ATOM    297  CG  TYR    17       2.207  -3.309  -4.394  1.00  0.00           C  
ATOM    298  CD1 TYR    17       1.087  -2.908  -3.625  1.00  0.00           C  
ATOM    299  HD1 TYR    17       1.255  -2.848  -2.559  1.00  0.00           H  
ATOM    300  CE1 TYR    17      -0.063  -2.409  -4.233  1.00  0.00           C  
ATOM    301  HE1 TYR    17      -0.956  -2.069  -3.728  1.00  0.00           H  
ATOM    302  CZ  TYR    17      -0.192  -2.501  -5.634  1.00  0.00           C  
ATOM    303  OH  TYR    17      -1.319  -2.109  -6.219  1.00  0.00           O  
ATOM    304  HH  TYR    17      -1.982  -1.802  -5.597  1.00  0.00           H  
ATOM    305  CE2 TYR    17       0.868  -3.053  -6.445  1.00  0.00           C  
ATOM    306  HE2 TYR    17       0.750  -3.240  -7.502  1.00  0.00           H  
ATOM    307  CD2 TYR    17       2.089  -3.397  -5.798  1.00  0.00           C  
ATOM    308  HD2 TYR    17       2.879  -3.784  -6.424  1.00  0.00           H  
ATOM    309  C   TYR    17       4.404  -1.451  -3.169  1.00  0.00           C  
ATOM    310  O   TYR    17       5.210  -0.978  -2.407  1.00  0.00           O  
ATOM    311  N   ASN    18       3.287  -0.865  -3.568  1.00  0.00           N  
ATOM    312  H   ASN    18       2.612  -1.373  -4.121  1.00  0.00           H  
ATOM    313  CA  ASN    18       3.023   0.550  -3.338  1.00  0.00           C  
ATOM    314  HA  ASN    18       3.976   1.059  -3.480  1.00  0.00           H  
ATOM    315  CB  ASN    18       2.011   0.952  -4.435  1.00  0.00           C  
ATOM    316  HB2 ASN    18       2.085   0.457  -5.404  1.00  0.00           H  
ATOM    317  HB3 ASN    18       1.048   0.616  -4.051  1.00  0.00           H  
ATOM    318  CG  ASN    18       1.927   2.466  -4.620  1.00  0.00           C  
ATOM    319  OD1 ASN    18       2.716   3.313  -4.166  1.00  0.00           O  
ATOM    320  ND2 ASN    18       0.807   2.828  -5.157  1.00  0.00           N  
ATOM    321 HD21 ASN    18       0.661   3.800  -5.390  1.00  0.00           H  
ATOM    322 HD22 ASN    18       0.129   2.136  -5.441  1.00  0.00           H  
ATOM    323  C   ASN    18       2.653   0.875  -1.853  1.00  0.00           C  
ATOM    324  O   ASN    18       2.139   0.020  -1.164  1.00  0.00           O  
ATOM    325  N   ARG    19       2.706   2.203  -1.565  1.00  0.00           N  
ATOM    326  H   ARG    19       3.121   2.813  -2.255  1.00  0.00           H  
ATOM    327  CA  ARG    19       2.133   2.854  -0.371  1.00  0.00           C  
ATOM    328  HA  ARG    19       1.094   2.536  -0.290  1.00  0.00           H  
ATOM    329  CB  ARG    19       2.135   4.367  -0.455  1.00  0.00           C  
ATOM    330  HB2 ARG    19       1.663   4.688  -1.383  1.00  0.00           H  
ATOM    331  HB3 ARG    19       1.495   4.696   0.364  1.00  0.00           H  
ATOM    332  CG  ARG    19       3.496   5.130  -0.458  1.00  0.00           C  
ATOM    333  HG2 ARG    19       3.244   6.180  -0.603  1.00  0.00           H  
ATOM    334  HG3 ARG    19       3.924   5.028   0.539  1.00  0.00           H  
ATOM    335  CD  ARG    19       4.550   4.771  -1.567  1.00  0.00           C  
ATOM    336  HD2 ARG    19       3.962   4.578  -2.465  1.00  0.00           H  
ATOM    337  HD3 ARG    19       5.245   5.593  -1.738  1.00  0.00           H  
ATOM    338  NE  ARG    19       5.261   3.542  -1.237  1.00  0.00           N  
ATOM    339  HE  ARG    19       5.039   3.262  -0.292  1.00  0.00           H  
ATOM    340  CZ  ARG    19       6.010   2.616  -1.880  1.00  0.00           C  
ATOM    341  NH1 ARG    19       6.501   2.943  -3.060  1.00  0.00           N  
ATOM    342 HH11 ARG    19       6.325   3.869  -3.421  1.00  0.00           H  
ATOM    343 HH12 ARG    19       7.221   2.356  -3.458  1.00  0.00           H  
ATOM    344  NH2 ARG    19       6.170   1.445  -1.309  1.00  0.00           N  
ATOM    345 HH21 ARG    19       5.630   1.252  -0.477  1.00  0.00           H  
ATOM    346 HH22 ARG    19       6.746   0.743  -1.750  1.00  0.00           H  
ATOM    347  C   ARG    19       2.848   2.305   0.900  1.00  0.00           C  
ATOM    348  O   ARG    19       4.057   2.066   0.915  1.00  0.00           O  
ATOM    349  N   NHE    20       2.124   2.154   1.992  1.00  0.00           N  
ATOM    350  HN1 NHE    20       1.143   2.349   1.848  1.00  0.00           H  
ATOM    351  HN2 NHE    20       2.566   1.758   2.809  1.00  0.00           H  
TER   
END   
