# Supplementary material for: In silico approaches for predicting the half-life of natural and modified peptides in blood
Source: PLoS One. 2018 Jun 1;13(6):e0196829. doi: 10.1371/journal.pone.0196829 (PMC5983457; doi:10.1371/journal.pone.0196829)
Supplement: S3 File — (ZIP) [file pone.0196829.s009.zip › 3may2018_261_pdb_files/2650.pdb]

ATOM      1  N   VAL     1       8.531  -9.887  -0.140  1.00  0.00           N  
ATOM      2  H   VAL     1       7.707 -10.140   0.385  1.00  0.00           H  
ATOM      3  CA  VAL     1       8.408  -8.735  -1.045  1.00  0.00           C  
ATOM      4  HA  VAL     1       7.756  -8.093  -0.453  1.00  0.00           H  
ATOM      5  CB  VAL     1       9.746  -7.971  -1.225  1.00  0.00           C  
ATOM      6  HB  VAL     1      10.334  -8.552  -1.935  1.00  0.00           H  
ATOM      7  CG1 VAL     1       9.611  -6.550  -1.801  1.00  0.00           C  
ATOM      8 HG11 VAL     1      10.594  -6.081  -1.839  1.00  0.00           H  
ATOM      9 HG12 VAL     1       9.143  -6.513  -2.785  1.00  0.00           H  
ATOM     10 HG13 VAL     1       8.887  -6.020  -1.182  1.00  0.00           H  
ATOM     11  CG2 VAL     1      10.530  -7.810   0.074  1.00  0.00           C  
ATOM     12 HG21 VAL     1       9.982  -7.136   0.732  1.00  0.00           H  
ATOM     13 HG22 VAL     1      10.795  -8.721   0.610  1.00  0.00           H  
ATOM     14 HG23 VAL     1      11.493  -7.360  -0.169  1.00  0.00           H  
ATOM     15  C   VAL     1       7.671  -8.970  -2.372  1.00  0.00           C  
ATOM     16  O   VAL     1       7.852  -9.911  -3.110  1.00  0.00           O  
ATOM     17  N   ASP     2       6.723  -8.085  -2.661  1.00  0.00           N  
ATOM     18  H   ASP     2       6.599  -7.300  -2.037  1.00  0.00           H  
ATOM     19  CA  ASP     2       5.851  -8.132  -3.857  1.00  0.00           C  
ATOM     20  HA  ASP     2       6.358  -8.732  -4.614  1.00  0.00           H  
ATOM     21  CB  ASP     2       4.702  -8.978  -3.339  1.00  0.00           C  
ATOM     22  HB2 ASP     2       5.096  -9.918  -2.952  1.00  0.00           H  
ATOM     23  HB3 ASP     2       4.134  -8.448  -2.575  1.00  0.00           H  
ATOM     24  CG  ASP     2       3.764  -9.417  -4.396  1.00  0.00           C  
ATOM     25  OD1 ASP     2       4.099 -10.221  -5.327  1.00  0.00           O  
ATOM     26  OD2 ASP     2       2.632  -8.894  -4.376  1.00  0.00           O  
ATOM     27  C   ASP     2       5.419  -6.745  -4.438  1.00  0.00           C  
ATOM     28  O   ASP     2       5.358  -5.775  -3.655  1.00  0.00           O  
ATOM     29  N   LYS     3       5.078  -6.646  -5.743  1.00  0.00           N  
ATOM     30  H   LYS     3       5.147  -7.522  -6.241  1.00  0.00           H  
ATOM     31  CA  LYS     3       4.530  -5.437  -6.434  1.00  0.00           C  
ATOM     32  HA  LYS     3       5.375  -4.769  -6.603  1.00  0.00           H  
ATOM     33  CB  LYS     3       4.058  -5.870  -7.837  1.00  0.00           C  
ATOM     34  HB2 LYS     3       3.644  -4.980  -8.312  1.00  0.00           H  
ATOM     35  HB3 LYS     3       4.959  -6.156  -8.380  1.00  0.00           H  
ATOM     36  CG  LYS     3       3.055  -7.015  -8.047  1.00  0.00           C  
ATOM     37  HG2 LYS     3       2.327  -6.950  -7.238  1.00  0.00           H  
ATOM     38  HG3 LYS     3       2.536  -6.897  -8.998  1.00  0.00           H  
ATOM     39  CD  LYS     3       3.700  -8.390  -8.103  1.00  0.00           C  
ATOM     40  HD2 LYS     3       4.310  -8.377  -9.006  1.00  0.00           H  
ATOM     41  HD3 LYS     3       4.375  -8.522  -7.258  1.00  0.00           H  
ATOM     42  CE  LYS     3       2.600  -9.514  -8.310  1.00  0.00           C  
ATOM     43  HE2 LYS     3       1.858  -9.138  -9.014  1.00  0.00           H  
ATOM     44  HE3 LYS     3       2.967 -10.417  -8.798  1.00  0.00           H  
ATOM     45  NZ  LYS     3       1.970  -9.788  -6.964  1.00  0.00           N  
ATOM     46  HZ1 LYS     3       1.868  -8.878  -6.539  1.00  0.00           H  
ATOM     47  HZ2 LYS     3       1.115 -10.325  -6.979  1.00  0.00           H  
ATOM     48  HZ3 LYS     3       2.684 -10.229  -6.401  1.00  0.00           H  
ATOM     49  C   LYS     3       3.575  -4.645  -5.579  1.00  0.00           C  
ATOM     50  O   LYS     3       2.458  -5.201  -5.270  1.00  0.00           O  
ATOM     51  N   PRO     4       3.839  -3.327  -5.216  1.00  0.00           N  
ATOM     52  CD  PRO     4       5.119  -2.666  -5.273  1.00  0.00           C  
ATOM     53  HD2 PRO     4       5.377  -2.438  -6.307  1.00  0.00           H  
ATOM     54  HD3 PRO     4       5.926  -3.310  -4.923  1.00  0.00           H  
ATOM     55  CG  PRO     4       4.972  -1.460  -4.407  1.00  0.00           C  
ATOM     56  HG2 PRO     4       5.408  -0.555  -4.829  1.00  0.00           H  
ATOM     57  HG3 PRO     4       5.432  -1.585  -3.427  1.00  0.00           H  
ATOM     58  CB  PRO     4       3.509  -1.266  -4.257  1.00  0.00           C  
ATOM     59  HB2 PRO     4       3.242  -0.608  -5.085  1.00  0.00           H  
ATOM     60  HB3 PRO     4       3.262  -0.729  -3.341  1.00  0.00           H  
ATOM     61  CA  PRO     4       2.921  -2.664  -4.298  1.00  0.00           C  
ATOM     62  HA  PRO     4       3.034  -3.168  -3.338  1.00  0.00           H  
ATOM     63  C   PRO     4       1.477  -2.570  -4.823  1.00  0.00           C  
ATOM     64  O   PRO     4       1.378  -2.453  -6.011  1.00  0.00           O  
ATOM     65  N   PRO     5       0.513  -2.450  -3.853  1.00  0.00           N  
ATOM     66  CD  PRO     5       0.674  -2.938  -2.481  1.00  0.00           C  
ATOM     67  HD2 PRO     5       1.151  -2.231  -1.802  1.00  0.00           H  
ATOM     68  HD3 PRO     5       1.247  -3.865  -2.474  1.00  0.00           H  
ATOM     69  CG  PRO     5      -0.783  -3.069  -1.966  1.00  0.00           C  
ATOM     70  HG2 PRO     5      -1.030  -2.421  -1.125  1.00  0.00           H  
ATOM     71  HG3 PRO     5      -1.072  -4.103  -1.781  1.00  0.00           H  
ATOM     72  CB  PRO     5      -1.661  -2.755  -3.148  1.00  0.00           C  
ATOM     73  HB2 PRO     5      -2.491  -2.179  -2.736  1.00  0.00           H  
ATOM     74  HB3 PRO     5      -2.099  -3.628  -3.632  1.00  0.00           H  
ATOM     75  CA  PRO     5      -0.817  -1.926  -4.109  1.00  0.00           C  
ATOM     76  HA  PRO     5      -1.145  -2.160  -5.122  1.00  0.00           H  
ATOM     77  C   PRO     5      -0.765  -0.421  -3.779  1.00  0.00           C  
ATOM     78  O   PRO     5      -0.958  -0.058  -2.604  1.00  0.00           O  
ATOM     79  N   TYR     6      -0.410   0.429  -4.745  1.00  0.00           N  
ATOM     80  H   TYR     6      -0.574   0.192  -5.713  1.00  0.00           H  
ATOM     81  CA  TYR     6      -0.060   1.832  -4.613  1.00  0.00           C  
ATOM     82  HA  TYR     6       0.490   2.060  -5.525  1.00  0.00           H  
ATOM     83  CB  TYR     6      -1.210   2.877  -4.630  1.00  0.00           C  
ATOM     84  HB2 TYR     6      -0.735   3.836  -4.838  1.00  0.00           H  
ATOM     85  HB3 TYR     6      -1.771   2.625  -5.530  1.00  0.00           H  
ATOM     86  CG  TYR     6      -2.162   2.904  -3.434  1.00  0.00           C  
ATOM     87  CD1 TYR     6      -2.204   4.106  -2.698  1.00  0.00           C  
ATOM     88  HD1 TYR     6      -1.569   4.955  -2.903  1.00  0.00           H  
ATOM     89  CE1 TYR     6      -2.963   4.196  -1.514  1.00  0.00           C  
ATOM     90  HE1 TYR     6      -3.046   5.150  -1.015  1.00  0.00           H  
ATOM     91  CZ  TYR     6      -3.677   3.036  -1.042  1.00  0.00           C  
ATOM     92  OH  TYR     6      -4.329   2.949   0.146  1.00  0.00           O  
ATOM     93  HH  TYR     6      -4.275   3.794   0.597  1.00  0.00           H  
ATOM     94  CE2 TYR     6      -3.766   1.901  -1.908  1.00  0.00           C  
ATOM     95  HE2 TYR     6      -4.451   1.101  -1.669  1.00  0.00           H  
ATOM     96  CD2 TYR     6      -3.063   1.821  -3.104  1.00  0.00           C  
ATOM     97  HD2 TYR     6      -2.954   0.913  -3.678  1.00  0.00           H  
ATOM     98  C   TYR     6       1.078   2.023  -3.535  1.00  0.00           C  
ATOM     99  O   TYR     6       2.245   1.700  -3.792  1.00  0.00           O  
ATOM    100  N   LEU     7       0.690   2.636  -2.462  1.00  0.00           N  
ATOM    101  H   LEU     7      -0.296   2.853  -2.434  1.00  0.00           H  
ATOM    102  CA  LEU     7       1.377   2.716  -1.143  1.00  0.00           C  
ATOM    103  HA  LEU     7       2.184   3.439  -1.265  1.00  0.00           H  
ATOM    104  CB  LEU     7       0.422   3.437  -0.225  1.00  0.00           C  
ATOM    105  HB2 LEU     7       0.175   4.411  -0.649  1.00  0.00           H  
ATOM    106  HB3 LEU     7      -0.498   2.856  -0.293  1.00  0.00           H  
ATOM    107  CG  LEU     7       0.847   3.567   1.292  1.00  0.00           C  
ATOM    108  HG  LEU     7       0.694   2.547   1.645  1.00  0.00           H  
ATOM    109  CD1 LEU     7       2.248   4.124   1.455  1.00  0.00           C  
ATOM    110 HD11 LEU     7       2.536   4.070   2.505  1.00  0.00           H  
ATOM    111 HD12 LEU     7       2.924   3.522   0.847  1.00  0.00           H  
ATOM    112 HD13 LEU     7       2.326   5.167   1.151  1.00  0.00           H  
ATOM    113  CD2 LEU     7      -0.123   4.499   2.018  1.00  0.00           C  
ATOM    114 HD21 LEU     7       0.315   4.436   3.014  1.00  0.00           H  
ATOM    115 HD22 LEU     7      -0.010   5.497   1.596  1.00  0.00           H  
ATOM    116 HD23 LEU     7      -1.163   4.179   1.953  1.00  0.00           H  
ATOM    117  C   LEU     7       1.915   1.286  -0.700  1.00  0.00           C  
ATOM    118  O   LEU     7       1.105   0.352  -0.613  1.00  0.00           O  
ATOM    119  N   PRO     8       3.204   1.101  -0.578  1.00  0.00           N  
ATOM    120  CD  PRO     8       4.367   1.997  -0.872  1.00  0.00           C  
ATOM    121  HD2 PRO     8       4.506   2.675  -0.029  1.00  0.00           H  
ATOM    122  HD3 PRO     8       4.103   2.515  -1.794  1.00  0.00           H  
ATOM    123  CG  PRO     8       5.561   1.038  -1.172  1.00  0.00           C  
ATOM    124  HG2 PRO     8       6.466   1.585  -0.908  1.00  0.00           H  
ATOM    125  HG3 PRO     8       5.647   0.624  -2.177  1.00  0.00           H  
ATOM    126  CB  PRO     8       5.208  -0.089  -0.229  1.00  0.00           C  
ATOM    127  HB2 PRO     8       5.672   0.094   0.740  1.00  0.00           H  
ATOM    128  HB3 PRO     8       5.727  -0.996  -0.540  1.00  0.00           H  
ATOM    129  CA  PRO     8       3.695  -0.246  -0.310  1.00  0.00           C  
ATOM    130  HA  PRO     8       3.344  -0.888  -1.118  1.00  0.00           H  
ATOM    131  C   PRO     8       3.191  -0.902   1.034  1.00  0.00           C  
ATOM    132  O   PRO     8       2.765  -0.203   1.971  1.00  0.00           O  
ATOM    133  N   ARG     9       3.114  -2.218   1.053  1.00  0.00           N  
ATOM    134  H   ARG     9       3.392  -2.688   0.204  1.00  0.00           H  
ATOM    135  CA  ARG     9       2.769  -3.138   2.112  1.00  0.00           C  
ATOM    136  HA  ARG     9       3.094  -2.729   3.068  1.00  0.00           H  
ATOM    137  CB  ARG     9       1.290  -3.532   2.127  1.00  0.00           C  
ATOM    138  HB2 ARG     9       0.939  -3.597   1.097  1.00  0.00           H  
ATOM    139  HB3 ARG     9       1.229  -4.518   2.588  1.00  0.00           H  
ATOM    140  CG  ARG     9       0.364  -2.511   2.860  1.00  0.00           C  
ATOM    141  HG2 ARG     9      -0.541  -3.047   3.144  1.00  0.00           H  
ATOM    142  HG3 ARG     9       0.950  -2.187   3.720  1.00  0.00           H  
ATOM    143  CD  ARG     9      -0.074  -1.251   2.064  1.00  0.00           C  
ATOM    144  HD2 ARG     9       0.584  -0.403   2.256  1.00  0.00           H  
ATOM    145  HD3 ARG     9      -0.014  -1.477   0.999  1.00  0.00           H  
ATOM    146  NE  ARG     9      -1.501  -0.939   2.305  1.00  0.00           N  
ATOM    147  HE  ARG     9      -1.873  -1.239   3.195  1.00  0.00           H  
ATOM    148  CZ  ARG     9      -2.119  -0.069   1.467  1.00  0.00           C  
ATOM    149  NH1 ARG     9      -1.615   0.408   0.382  1.00  0.00           N  
ATOM    150 HH11 ARG     9      -0.718   0.094   0.040  1.00  0.00           H  
ATOM    151 HH12 ARG     9      -2.130   1.110  -0.129  1.00  0.00           H  
ATOM    152  NH2 ARG     9      -3.285   0.372   1.797  1.00  0.00           N  
ATOM    153 HH21 ARG     9      -3.709   0.047   2.654  1.00  0.00           H  
ATOM    154 HH22 ARG     9      -3.782   1.009   1.190  1.00  0.00           H  
ATOM    155  C   ARG     9       3.521  -4.400   1.763  1.00  0.00           C  
ATOM    156  O   ARG     9       3.647  -4.767   0.560  1.00  0.00           O  
ATOM    157  N   PRO    10       4.089  -5.159   2.683  1.00  0.00           N  
ATOM    158  CD  PRO    10       4.092  -4.896   4.111  1.00  0.00           C  
ATOM    159  HD2 PRO    10       3.057  -4.623   4.313  1.00  0.00           H  
ATOM    160  HD3 PRO    10       4.573  -3.947   4.347  1.00  0.00           H  
ATOM    161  CG  PRO    10       4.706  -6.046   4.794  1.00  0.00           C  
ATOM    162  HG2 PRO    10       3.937  -6.791   4.998  1.00  0.00           H  
ATOM    163  HG3 PRO    10       5.233  -5.725   5.692  1.00  0.00           H  
ATOM    164  CB  PRO    10       5.615  -6.667   3.741  1.00  0.00           C  
ATOM    165  HB2 PRO    10       5.874  -7.720   3.847  1.00  0.00           H  
ATOM    166  HB3 PRO    10       6.544  -6.106   3.639  1.00  0.00           H  
ATOM    167  CA  PRO    10       4.778  -6.411   2.439  1.00  0.00           C  
ATOM    168  HA  PRO    10       5.468  -6.318   1.601  1.00  0.00           H  
ATOM    169  C   PRO    10       3.931  -7.601   2.098  1.00  0.00           C  
ATOM    170  O   PRO    10       2.677  -7.479   2.093  1.00  0.00           O  
ATOM    171  N   ARG    11       4.589  -8.739   1.762  1.00  0.00           N  
ATOM    172  H   ARG    11       5.592  -8.700   1.873  1.00  0.00           H  
ATOM    173  CA  ARG    11       3.957 -10.060   1.387  1.00  0.00           C  
ATOM    174  HA  ARG    11       3.331 -10.416   2.206  1.00  0.00           H  
ATOM    175  CB  ARG    11       3.142 -10.019   0.021  1.00  0.00           C  
ATOM    176  HB2 ARG    11       3.609  -9.329  -0.682  1.00  0.00           H  
ATOM    177  HB3 ARG    11       3.196 -11.037  -0.365  1.00  0.00           H  
ATOM    178  CG  ARG    11       1.604  -9.822   0.160  1.00  0.00           C  
ATOM    179  HG2 ARG    11       1.241 -10.799   0.479  1.00  0.00           H  
ATOM    180  HG3 ARG    11       1.311  -8.930   0.715  1.00  0.00           H  
ATOM    181  CD  ARG    11       0.928  -9.474  -1.171  1.00  0.00           C  
ATOM    182  HD2 ARG    11       1.037 -10.313  -1.859  1.00  0.00           H  
ATOM    183  HD3 ARG    11      -0.134  -9.288  -1.009  1.00  0.00           H  
ATOM    184  NE  ARG    11       1.373  -8.262  -1.909  1.00  0.00           N  
ATOM    185  HE  ARG    11       1.701  -8.504  -2.833  1.00  0.00           H  
ATOM    186  CZ  ARG    11       1.819  -7.056  -1.606  1.00  0.00           C  
ATOM    187  NH1 ARG    11       1.920  -6.580  -0.421  1.00  0.00           N  
ATOM    188 HH11 ARG    11       1.666  -7.176   0.354  1.00  0.00           H  
ATOM    189 HH12 ARG    11       2.460  -5.754  -0.205  1.00  0.00           H  
ATOM    190  NH2 ARG    11       2.155  -6.325  -2.684  1.00  0.00           N  
ATOM    191 HH21 ARG    11       2.312  -6.765  -3.579  1.00  0.00           H  
ATOM    192 HH22 ARG    11       2.681  -5.467  -2.594  1.00  0.00           H  
ATOM    193  C   ARG    11       5.109 -11.149   1.277  1.00  0.00           C  
ATOM    194  O   ARG    11       6.228 -10.707   1.388  1.00  0.00           O  
ATOM    195  N   PRO    12       4.839 -12.461   1.102  1.00  0.00           N  
ATOM    196  CD  PRO    12       3.599 -13.025   1.676  1.00  0.00           C  
ATOM    197  HD2 PRO    12       2.646 -12.712   1.249  1.00  0.00           H  
ATOM    198  HD3 PRO    12       3.663 -12.866   2.753  1.00  0.00           H  
ATOM    199  CG  PRO    12       3.727 -14.545   1.428  1.00  0.00           C  
ATOM    200  HG2 PRO    12       4.027 -15.028   2.359  1.00  0.00           H  
ATOM    201  HG3 PRO    12       2.829 -14.893   0.919  1.00  0.00           H  
ATOM    202  CB  PRO    12       4.928 -14.623   0.497  1.00  0.00           C  
ATOM    203  HB2 PRO    12       4.553 -14.421  -0.506  1.00  0.00           H  
ATOM    204  HB3 PRO    12       5.569 -15.484   0.689  1.00  0.00           H  
ATOM    205  CA  PRO    12       5.813 -13.406   0.797  1.00  0.00           C  
ATOM    206  HA  PRO    12       6.421 -13.507   1.696  1.00  0.00           H  
ATOM    207  C   PRO    12       6.660 -13.047  -0.483  1.00  0.00           C  
ATOM    208  O   PRO    12       6.181 -12.203  -1.257  1.00  0.00           O  
ATOM    209  N   PRO    13       7.900 -13.552  -0.647  1.00  0.00           N  
ATOM    210  CD  PRO    13       8.600 -14.555   0.197  1.00  0.00           C  
ATOM    211  HD2 PRO    13       8.059 -15.500   0.141  1.00  0.00           H  
ATOM    212  HD3 PRO    13       8.529 -14.215   1.230  1.00  0.00           H  
ATOM    213  CG  PRO    13      10.093 -14.702  -0.181  1.00  0.00           C  
ATOM    214  HG2 PRO    13      10.303 -15.493  -0.901  1.00  0.00           H  
ATOM    215  HG3 PRO    13      10.731 -14.819   0.695  1.00  0.00           H  
ATOM    216  CB  PRO    13      10.305 -13.286  -0.812  1.00  0.00           C  
ATOM    217  HB2 PRO    13      10.634 -12.623  -0.013  1.00  0.00           H  
ATOM    218  HB3 PRO    13      11.181 -13.342  -1.459  1.00  0.00           H  
ATOM    219  CA  PRO    13       8.968 -12.898  -1.492  1.00  0.00           C  
ATOM    220  HA  PRO    13       8.900 -11.811  -1.504  1.00  0.00           H  
ATOM    221  C   PRO    13       8.936 -13.266  -2.938  1.00  0.00           C  
ATOM    222  O   PRO    13       9.962 -13.795  -3.489  1.00  0.00           O  
ATOM    223  N   ARG    14       7.770 -13.058  -3.628  1.00  0.00           N  
ATOM    224  H   ARG    14       7.007 -12.697  -3.074  1.00  0.00           H  
ATOM    225  CA  ARG    14       7.727 -13.116  -5.121  1.00  0.00           C  
ATOM    226  HA  ARG    14       7.908 -14.158  -5.386  1.00  0.00           H  
ATOM    227  CB  ARG    14       6.315 -12.792  -5.461  1.00  0.00           C  
ATOM    228  HB2 ARG    14       5.609 -13.531  -5.085  1.00  0.00           H  
ATOM    229  HB3 ARG    14       6.164 -11.773  -5.103  1.00  0.00           H  
ATOM    230  CG  ARG    14       5.985 -12.650  -6.995  1.00  0.00           C  
ATOM    231  HG2 ARG    14       4.976 -12.242  -7.056  1.00  0.00           H  
ATOM    232  HG3 ARG    14       6.539 -11.843  -7.473  1.00  0.00           H  
ATOM    233  CD  ARG    14       5.964 -14.002  -7.701  1.00  0.00           C  
ATOM    234  HD2 ARG    14       5.749 -14.788  -6.977  1.00  0.00           H  
ATOM    235  HD3 ARG    14       5.234 -14.055  -8.509  1.00  0.00           H  
ATOM    236  NE  ARG    14       7.278 -14.232  -8.337  1.00  0.00           N  
ATOM    237  HE  ARG    14       7.618 -13.401  -8.800  1.00  0.00           H  
ATOM    238  CZ  ARG    14       7.896 -15.380  -8.215  1.00  0.00           C  
ATOM    239  NH1 ARG    14       7.449 -16.539  -7.774  1.00  0.00           N  
ATOM    240 HH11 ARG    14       6.462 -16.528  -7.558  1.00  0.00           H  
ATOM    241 HH12 ARG    14       8.048 -17.348  -7.691  1.00  0.00           H  
ATOM    242  NH2 ARG    14       9.146 -15.423  -8.644  1.00  0.00           N  
ATOM    243 HH21 ARG    14       9.585 -14.557  -8.923  1.00  0.00           H  
ATOM    244 HH22 ARG    14       9.665 -16.237  -8.350  1.00  0.00           H  
ATOM    245  C   ARG    14       8.769 -12.297  -5.837  1.00  0.00           C  
ATOM    246  O   ARG    14       9.213 -12.604  -6.938  1.00  0.00           O  
ATOM    247  N   ORN    15       9.271 -11.210  -5.226  1.00  0.00           N  
ATOM    248  H   ORN    15       8.858 -10.857  -4.374  1.00  0.00           H  
ATOM    249  CA  ORN    15      10.559 -10.732  -5.407  1.00  0.00           C  
ATOM    250  CB  ORN    15      10.321  -9.183  -5.563  1.00  0.00           C  
ATOM    251  CG  ORN    15      11.676  -8.449  -5.789  1.00  0.00           C  
ATOM    252  CD  ORN    15      11.980  -7.334  -4.700  1.00  0.00           C  
ATOM    253  NE  ORN    15      12.552  -7.974  -3.486  1.00  0.00           N  
ATOM    254  HE1 ORN    15      11.910  -8.702  -3.208  1.00  0.00           H  
ATOM    255  HE2 ORN    15      12.552  -7.260  -2.772  1.00  0.00           H  
ATOM    256  HE3 ORN    15      13.404  -8.475  -3.695  1.00  0.00           H  
ATOM    257  HD2 ORN    15      12.705  -6.692  -5.199  1.00  0.00           H  
ATOM    258  HD3 ORN    15      11.134  -6.712  -4.409  1.00  0.00           H  
ATOM    259  HG2 ORN    15      12.521  -9.124  -5.926  1.00  0.00           H  
ATOM    260  HG3 ORN    15      11.750  -7.810  -6.669  1.00  0.00           H  
ATOM    261  HB1 ORN    15       9.687  -8.934  -6.414  1.00  0.00           H  
ATOM    262  HB2 ORN    15       9.789  -8.746  -4.718  1.00  0.00           H  
ATOM    263  HA  ORN    15      11.050 -11.213  -6.253  1.00  0.00           H  
ATOM    264  C   ORN    15      11.463 -11.156  -4.239  1.00  0.00           C  
ATOM    265  O   ORN    15      11.321 -10.639  -3.161  1.00  0.00           O  
ATOM    266  N   ILE    16      12.400 -12.086  -4.494  1.00  0.00           N  
ATOM    267  H   ILE    16      12.266 -12.727  -5.262  1.00  0.00           H  
ATOM    268  CA  ILE    16      13.420 -12.363  -3.523  1.00  0.00           C  
ATOM    269  HA  ILE    16      12.893 -12.721  -2.638  1.00  0.00           H  
ATOM    270  CB  ILE    16      14.270 -13.474  -4.195  1.00  0.00           C  
ATOM    271  HB  ILE    16      13.617 -14.293  -4.496  1.00  0.00           H  
ATOM    272  CG2 ILE    16      15.033 -13.022  -5.431  1.00  0.00           C  
ATOM    273 HG21 ILE    16      14.368 -12.521  -6.135  1.00  0.00           H  
ATOM    274 HG22 ILE    16      15.714 -12.220  -5.145  1.00  0.00           H  
ATOM    275 HG23 ILE    16      15.490 -13.837  -5.990  1.00  0.00           H  
ATOM    276  CG1 ILE    16      15.178 -14.165  -3.151  1.00  0.00           C  
ATOM    277 HG12 ILE    16      15.652 -15.010  -3.651  1.00  0.00           H  
ATOM    278 HG13 ILE    16      15.978 -13.475  -2.881  1.00  0.00           H  
ATOM    279  CD1 ILE    16      14.657 -14.817  -1.845  1.00  0.00           C  
ATOM    280 HD11 ILE    16      15.449 -15.433  -1.418  1.00  0.00           H  
ATOM    281 HD12 ILE    16      14.322 -14.071  -1.123  1.00  0.00           H  
ATOM    282 HD13 ILE    16      13.901 -15.589  -1.990  1.00  0.00           H  
ATOM    283  C   ILE    16      14.301 -11.116  -3.079  1.00  0.00           C  
ATOM    284  O   ILE    16      14.323 -10.010  -3.692  1.00  0.00           O  
ATOM    285  N   TYR    17      14.987 -11.295  -1.933  1.00  0.00           N  
ATOM    286  H   TYR    17      14.886 -12.191  -1.477  1.00  0.00           H  
ATOM    287  CA  TYR    17      15.952 -10.355  -1.301  1.00  0.00           C  
ATOM    288  HA  TYR    17      16.476  -9.805  -2.082  1.00  0.00           H  
ATOM    289  CB  TYR    17      15.174  -9.358  -0.468  1.00  0.00           C  
ATOM    290  HB2 TYR    17      15.733  -8.457  -0.217  1.00  0.00           H  
ATOM    291  HB3 TYR    17      14.326  -9.019  -1.063  1.00  0.00           H  
ATOM    292  CG  TYR    17      14.479  -9.881   0.769  1.00  0.00           C  
ATOM    293  CD1 TYR    17      13.179 -10.456   0.767  1.00  0.00           C  
ATOM    294  HD1 TYR    17      12.624 -10.503  -0.158  1.00  0.00           H  
ATOM    295  CE1 TYR    17      12.659 -11.078   1.944  1.00  0.00           C  
ATOM    296  HE1 TYR    17      11.712 -11.596   1.986  1.00  0.00           H  
ATOM    297  CZ  TYR    17      13.439 -10.998   3.140  1.00  0.00           C  
ATOM    298  OH  TYR    17      13.053 -11.542   4.285  1.00  0.00           O  
ATOM    299  HH  TYR    17      12.337 -12.158   4.111  1.00  0.00           H  
ATOM    300  CE2 TYR    17      14.637 -10.297   3.110  1.00  0.00           C  
ATOM    301  HE2 TYR    17      15.092 -10.011   4.047  1.00  0.00           H  
ATOM    302  CD2 TYR    17      15.130  -9.754   1.955  1.00  0.00           C  
ATOM    303  HD2 TYR    17      16.069  -9.222   1.984  1.00  0.00           H  
ATOM    304  C   TYR    17      16.900 -11.115  -0.361  1.00  0.00           C  
ATOM    305  O   TYR    17      16.480 -12.195   0.128  1.00  0.00           O  
ATOM    306  N   ASN    18      18.188 -10.686  -0.174  1.00  0.00           N  
ATOM    307  H   ASN    18      18.397  -9.833  -0.673  1.00  0.00           H  
ATOM    308  CA  ASN    18      19.101 -11.233   0.853  1.00  0.00           C  
ATOM    309  HA  ASN    18      18.967 -12.309   0.742  1.00  0.00           H  
ATOM    310  CB  ASN    18      20.568 -10.969   0.401  1.00  0.00           C  
ATOM    311  HB2 ASN    18      20.583 -11.347  -0.621  1.00  0.00           H  
ATOM    312  HB3 ASN    18      20.664  -9.887   0.490  1.00  0.00           H  
ATOM    313  CG  ASN    18      21.576 -11.715   1.275  1.00  0.00           C  
ATOM    314  OD1 ASN    18      21.226 -12.319   2.278  1.00  0.00           O  
ATOM    315  ND2 ASN    18      22.843 -11.633   1.015  1.00  0.00           N  
ATOM    316 HD21 ASN    18      23.512 -12.005   1.674  1.00  0.00           H  
ATOM    317 HD22 ASN    18      23.137 -11.030   0.260  1.00  0.00           H  
ATOM    318  C   ASN    18      18.696 -10.736   2.284  1.00  0.00           C  
ATOM    319  O   ASN    18      18.719  -9.580   2.600  1.00  0.00           O  
ATOM    320  N   ARG    19      18.365 -11.724   3.120  1.00  0.00           N  
ATOM    321  H   ARG    19      18.322 -12.630   2.676  1.00  0.00           H  
ATOM    322  CA  ARG    19      18.086 -11.531   4.544  1.00  0.00           C  
ATOM    323  HA  ARG    19      17.452 -10.649   4.631  1.00  0.00           H  
ATOM    324  CB  ARG    19      17.327 -12.759   5.238  1.00  0.00           C  
ATOM    325  HB2 ARG    19      16.592 -13.084   4.503  1.00  0.00           H  
ATOM    326  HB3 ARG    19      18.001 -13.611   5.332  1.00  0.00           H  
ATOM    327  CG  ARG    19      16.627 -12.573   6.606  1.00  0.00           C  
ATOM    328  HG2 ARG    19      16.241 -13.528   6.963  1.00  0.00           H  
ATOM    329  HG3 ARG    19      17.404 -12.187   7.266  1.00  0.00           H  
ATOM    330  CD  ARG    19      15.548 -11.486   6.647  1.00  0.00           C  
ATOM    331  HD2 ARG    19      14.856 -11.594   5.811  1.00  0.00           H  
ATOM    332  HD3 ARG    19      14.919 -11.695   7.513  1.00  0.00           H  
ATOM    333  NE  ARG    19      16.066 -10.074   6.832  1.00  0.00           N  
ATOM    334  HE  ARG    19      17.040 -10.026   7.094  1.00  0.00           H  
ATOM    335  CZ  ARG    19      15.464  -8.886   6.711  1.00  0.00           C  
ATOM    336  NH1 ARG    19      14.226  -8.802   6.484  1.00  0.00           N  
ATOM    337 HH11 ARG    19      13.806  -9.695   6.270  1.00  0.00           H  
ATOM    338 HH12 ARG    19      13.751  -7.918   6.596  1.00  0.00           H  
ATOM    339  NH2 ARG    19      16.267  -7.836   6.934  1.00  0.00           N  
ATOM    340 HH21 ARG    19      17.248  -7.933   7.154  1.00  0.00           H  
ATOM    341 HH22 ARG    19      15.969  -6.946   6.561  1.00  0.00           H  
ATOM    342  C   ARG    19      19.254 -10.983   5.383  1.00  0.00           C  
ATOM    343  O   ARG    19      19.024 -10.323   6.347  1.00  0.00           O  
ATOM    344  N   NHE    20      20.527 -11.344   5.149  1.00  0.00           N  
ATOM    345  HN1 NHE    20      20.732 -12.009   4.417  1.00  0.00           H  
ATOM    346  HN2 NHE    20      21.317 -10.988   5.668  1.00  0.00           H  
TER   
END   
