# Supplementary material for: In silico approaches for predicting the half-life of natural and modified peptides in blood
Source: PLoS One. 2018 Jun 1;13(6):e0196829. doi: 10.1371/journal.pone.0196829 (PMC5983457; doi:10.1371/journal.pone.0196829)
Supplement: S3 File — (ZIP) [file pone.0196829.s009.zip › 3may2018_261_pdb_files/2652.pdb]

ATOM      1  N   VAL     1      10.078   1.900  -1.424  1.00  0.00           N  
ATOM      2  H   VAL     1      10.875   2.464  -1.167  1.00  0.00           H  
ATOM      3  CA  VAL     1      10.284   0.516  -2.064  1.00  0.00           C  
ATOM      4  HA  VAL     1       9.475   0.383  -2.782  1.00  0.00           H  
ATOM      5  CB  VAL     1      11.682   0.499  -2.646  1.00  0.00           C  
ATOM      6  HB  VAL     1      11.677   1.212  -3.469  1.00  0.00           H  
ATOM      7  CG1 VAL     1      12.901   0.775  -1.680  1.00  0.00           C  
ATOM      8 HG11 VAL     1      12.941  -0.012  -0.927  1.00  0.00           H  
ATOM      9 HG12 VAL     1      13.920   0.799  -2.064  1.00  0.00           H  
ATOM     10 HG13 VAL     1      12.604   1.725  -1.235  1.00  0.00           H  
ATOM     11  CG2 VAL     1      11.867  -0.794  -3.542  1.00  0.00           C  
ATOM     12 HG21 VAL     1      11.018  -0.932  -4.212  1.00  0.00           H  
ATOM     13 HG22 VAL     1      12.801  -0.950  -4.081  1.00  0.00           H  
ATOM     14 HG23 VAL     1      11.860  -1.619  -2.830  1.00  0.00           H  
ATOM     15  C   VAL     1      10.079  -0.586  -1.004  1.00  0.00           C  
ATOM     16  O   VAL     1      10.165  -0.267   0.171  1.00  0.00           O  
ATOM     17  N   ASP     2       9.701  -1.786  -1.444  1.00  0.00           N  
ATOM     18  H   ASP     2       9.840  -1.963  -2.429  1.00  0.00           H  
ATOM     19  CA  ASP     2       9.600  -2.882  -0.515  1.00  0.00           C  
ATOM     20  HA  ASP     2      10.236  -2.694   0.350  1.00  0.00           H  
ATOM     21  CB  ASP     2       8.195  -3.023   0.124  1.00  0.00           C  
ATOM     22  HB2 ASP     2       7.953  -2.128   0.697  1.00  0.00           H  
ATOM     23  HB3 ASP     2       7.415  -3.407  -0.532  1.00  0.00           H  
ATOM     24  CG  ASP     2       8.234  -4.128   1.237  1.00  0.00           C  
ATOM     25  OD1 ASP     2       9.254  -4.272   1.974  1.00  0.00           O  
ATOM     26  OD2 ASP     2       7.259  -4.896   1.341  1.00  0.00           O  
ATOM     27  C   ASP     2      10.164  -4.234  -1.186  1.00  0.00           C  
ATOM     28  O   ASP     2      10.046  -4.447  -2.381  1.00  0.00           O  
ATOM     29  N   LYS     3      10.779  -5.121  -0.353  1.00  0.00           N  
ATOM     30  H   LYS     3      10.967  -4.882   0.611  1.00  0.00           H  
ATOM     31  CA  LYS     3      11.309  -6.458  -0.701  1.00  0.00           C  
ATOM     32  HA  LYS     3      10.723  -6.845  -1.535  1.00  0.00           H  
ATOM     33  CB  LYS     3      12.789  -6.313  -1.167  1.00  0.00           C  
ATOM     34  HB2 LYS     3      12.863  -5.540  -1.932  1.00  0.00           H  
ATOM     35  HB3 LYS     3      13.229  -5.891  -0.264  1.00  0.00           H  
ATOM     36  CG  LYS     3      13.453  -7.640  -1.591  1.00  0.00           C  
ATOM     37  HG2 LYS     3      13.178  -8.429  -0.892  1.00  0.00           H  
ATOM     38  HG3 LYS     3      13.133  -7.965  -2.582  1.00  0.00           H  
ATOM     39  CD  LYS     3      14.953  -7.433  -1.723  1.00  0.00           C  
ATOM     40  HD2 LYS     3      15.483  -7.105  -0.829  1.00  0.00           H  
ATOM     41  HD3 LYS     3      15.365  -8.414  -1.964  1.00  0.00           H  
ATOM     42  CE  LYS     3      15.281  -6.439  -2.890  1.00  0.00           C  
ATOM     43  HE2 LYS     3      14.939  -6.847  -3.841  1.00  0.00           H  
ATOM     44  HE3 LYS     3      14.697  -5.519  -2.856  1.00  0.00           H  
ATOM     45  NZ  LYS     3      16.687  -5.993  -2.810  1.00  0.00           N  
ATOM     46  HZ1 LYS     3      16.898  -5.426  -3.619  1.00  0.00           H  
ATOM     47  HZ2 LYS     3      16.724  -5.412  -1.985  1.00  0.00           H  
ATOM     48  HZ3 LYS     3      17.174  -6.876  -2.752  1.00  0.00           H  
ATOM     49  C   LYS     3      11.085  -7.488   0.425  1.00  0.00           C  
ATOM     50  O   LYS     3      12.015  -7.882   1.106  1.00  0.00           O  
ATOM     51  N   PRO     4       9.877  -8.116   0.503  1.00  0.00           N  
ATOM     52  CD  PRO     4       8.646  -7.654  -0.128  1.00  0.00           C  
ATOM     53  HD2 PRO     4       8.888  -7.868  -1.168  1.00  0.00           H  
ATOM     54  HD3 PRO     4       8.476  -6.615   0.153  1.00  0.00           H  
ATOM     55  CG  PRO     4       7.524  -8.553   0.370  1.00  0.00           C  
ATOM     56  HG2 PRO     4       6.587  -8.619  -0.183  1.00  0.00           H  
ATOM     57  HG3 PRO     4       7.324  -8.102   1.342  1.00  0.00           H  
ATOM     58  CB  PRO     4       8.191  -9.964   0.465  1.00  0.00           C  
ATOM     59  HB2 PRO     4       8.156 -10.454  -0.508  1.00  0.00           H  
ATOM     60  HB3 PRO     4       7.731 -10.576   1.240  1.00  0.00           H  
ATOM     61  CA  PRO     4       9.705  -9.537   0.797  1.00  0.00           C  
ATOM     62  HA  PRO     4      10.035  -9.697   1.823  1.00  0.00           H  
ATOM     63  C   PRO     4      10.581 -10.330  -0.255  1.00  0.00           C  
ATOM     64  O   PRO     4      10.869  -9.863  -1.337  1.00  0.00           O  
ATOM     65  N   PRO     5      10.915 -11.581   0.056  1.00  0.00           N  
ATOM     66  CD  PRO     5      10.399 -12.341   1.235  1.00  0.00           C  
ATOM     67  HD2 PRO     5       9.425 -12.712   0.918  1.00  0.00           H  
ATOM     68  HD3 PRO     5      10.424 -11.783   2.172  1.00  0.00           H  
ATOM     69  CG  PRO     5      11.445 -13.514   1.372  1.00  0.00           C  
ATOM     70  HG2 PRO     5      10.957 -14.349   1.874  1.00  0.00           H  
ATOM     71  HG3 PRO     5      12.259 -13.229   2.038  1.00  0.00           H  
ATOM     72  CB  PRO     5      11.824 -13.872  -0.085  1.00  0.00           C  
ATOM     73  HB2 PRO     5      11.085 -14.457  -0.633  1.00  0.00           H  
ATOM     74  HB3 PRO     5      12.785 -14.361  -0.250  1.00  0.00           H  
ATOM     75  CA  PRO     5      11.828 -12.399  -0.708  1.00  0.00           C  
ATOM     76  HA  PRO     5      12.846 -12.027  -0.597  1.00  0.00           H  
ATOM     77  C   PRO     5      11.368 -12.551  -2.147  1.00  0.00           C  
ATOM     78  O   PRO     5      10.253 -12.360  -2.489  1.00  0.00           O  
ATOM     79  N   TYR     6      12.285 -13.006  -3.012  1.00  0.00           N  
ATOM     80  H   TYR     6      13.209 -13.112  -2.620  1.00  0.00           H  
ATOM     81  CA  TYR     6      12.043 -13.324  -4.398  1.00  0.00           C  
ATOM     82  HA  TYR     6      12.959 -13.879  -4.600  1.00  0.00           H  
ATOM     83  CB  TYR     6      11.084 -14.465  -4.677  1.00  0.00           C  
ATOM     84  HB2 TYR     6      11.382 -14.843  -5.655  1.00  0.00           H  
ATOM     85  HB3 TYR     6      11.311 -15.351  -4.086  1.00  0.00           H  
ATOM     86  CG  TYR     6       9.588 -14.162  -4.984  1.00  0.00           C  
ATOM     87  CD1 TYR     6       9.167 -13.671  -6.249  1.00  0.00           C  
ATOM     88  HD1 TYR     6       9.730 -13.380  -7.123  1.00  0.00           H  
ATOM     89  CE1 TYR     6       7.758 -13.552  -6.484  1.00  0.00           C  
ATOM     90  HE1 TYR     6       7.444 -13.180  -7.448  1.00  0.00           H  
ATOM     91  CZ  TYR     6       6.799 -13.891  -5.454  1.00  0.00           C  
ATOM     92  OH  TYR     6       5.457 -13.673  -5.670  1.00  0.00           O  
ATOM     93  HH  TYR     6       5.259 -13.446  -6.582  1.00  0.00           H  
ATOM     94  CE2 TYR     6       7.276 -14.384  -4.194  1.00  0.00           C  
ATOM     95  HE2 TYR     6       6.567 -14.732  -3.458  1.00  0.00           H  
ATOM     96  CD2 TYR     6       8.649 -14.463  -4.005  1.00  0.00           C  
ATOM     97  HD2 TYR     6       8.934 -14.857  -3.041  1.00  0.00           H  
ATOM     98  C   TYR     6      11.932 -12.139  -5.429  1.00  0.00           C  
ATOM     99  O   TYR     6      12.619 -12.186  -6.431  1.00  0.00           O  
ATOM    100  N   LEU     7      11.182 -11.070  -5.207  1.00  0.00           N  
ATOM    101  H   LEU     7      10.855 -10.996  -4.255  1.00  0.00           H  
ATOM    102  CA  LEU     7      10.947 -10.020  -6.149  1.00  0.00           C  
ATOM    103  HA  LEU     7      11.783  -9.882  -6.836  1.00  0.00           H  
ATOM    104  CB  LEU     7       9.804 -10.388  -7.071  1.00  0.00           C  
ATOM    105  HB2 LEU     7      10.040 -11.364  -7.494  1.00  0.00           H  
ATOM    106  HB3 LEU     7       8.906 -10.487  -6.460  1.00  0.00           H  
ATOM    107  CG  LEU     7       9.632  -9.474  -8.327  1.00  0.00           C  
ATOM    108  HG  LEU     7       9.829  -8.490  -7.901  1.00  0.00           H  
ATOM    109  CD1 LEU     7      10.616  -9.797  -9.456  1.00  0.00           C  
ATOM    110 HD11 LEU     7      10.343 -10.722  -9.963  1.00  0.00           H  
ATOM    111 HD12 LEU     7      10.798  -9.030 -10.209  1.00  0.00           H  
ATOM    112 HD13 LEU     7      11.610  -9.936  -9.030  1.00  0.00           H  
ATOM    113  CD2 LEU     7       8.219  -9.539  -8.893  1.00  0.00           C  
ATOM    114 HD21 LEU     7       7.762 -10.527  -8.952  1.00  0.00           H  
ATOM    115 HD22 LEU     7       7.553  -8.989  -8.228  1.00  0.00           H  
ATOM    116 HD23 LEU     7       8.213  -9.023  -9.854  1.00  0.00           H  
ATOM    117  C   LEU     7      10.524  -8.712  -5.402  1.00  0.00           C  
ATOM    118  O   LEU     7       9.742  -8.714  -4.422  1.00  0.00           O  
ATOM    119  N   PRO     8      11.004  -7.448  -5.691  1.00  0.00           N  
ATOM    120  CD  PRO     8      12.055  -7.105  -6.580  1.00  0.00           C  
ATOM    121  HD2 PRO     8      11.995  -7.599  -7.550  1.00  0.00           H  
ATOM    122  HD3 PRO     8      12.898  -7.548  -6.050  1.00  0.00           H  
ATOM    123  CG  PRO     8      12.218  -5.576  -6.638  1.00  0.00           C  
ATOM    124  HG2 PRO     8      11.738  -5.118  -7.503  1.00  0.00           H  
ATOM    125  HG3 PRO     8      13.246  -5.216  -6.599  1.00  0.00           H  
ATOM    126  CB  PRO     8      11.424  -5.126  -5.388  1.00  0.00           C  
ATOM    127  HB2 PRO     8      10.911  -4.192  -5.616  1.00  0.00           H  
ATOM    128  HB3 PRO     8      12.175  -5.002  -4.608  1.00  0.00           H  
ATOM    129  CA  PRO     8      10.474  -6.190  -5.023  1.00  0.00           C  
ATOM    130  HA  PRO     8      10.583  -6.440  -3.968  1.00  0.00           H  
ATOM    131  C   PRO     8       8.990  -6.035  -5.322  1.00  0.00           C  
ATOM    132  O   PRO     8       8.440  -6.490  -6.382  1.00  0.00           O  
ATOM    133  N   ARG     9       8.296  -5.410  -4.334  1.00  0.00           N  
ATOM    134  H   ARG     9       8.830  -5.201  -3.502  1.00  0.00           H  
ATOM    135  CA  ARG     9       6.944  -4.996  -4.375  1.00  0.00           C  
ATOM    136  HA  ARG     9       6.531  -5.260  -5.348  1.00  0.00           H  
ATOM    137  CB  ARG     9       6.171  -5.701  -3.199  1.00  0.00           C  
ATOM    138  HB2 ARG     9       6.849  -5.691  -2.345  1.00  0.00           H  
ATOM    139  HB3 ARG     9       5.347  -5.037  -2.937  1.00  0.00           H  
ATOM    140  CG  ARG     9       5.690  -7.157  -3.297  1.00  0.00           C  
ATOM    141  HG2 ARG     9       5.286  -7.566  -2.370  1.00  0.00           H  
ATOM    142  HG3 ARG     9       4.862  -7.191  -4.006  1.00  0.00           H  
ATOM    143  CD  ARG     9       6.692  -8.220  -3.753  1.00  0.00           C  
ATOM    144  HD2 ARG     9       7.076  -7.960  -4.739  1.00  0.00           H  
ATOM    145  HD3 ARG     9       7.560  -8.059  -3.114  1.00  0.00           H  
ATOM    146  NE  ARG     9       6.224  -9.558  -3.650  1.00  0.00           N  
ATOM    147  HE  ARG     9       5.259  -9.692  -3.920  1.00  0.00           H  
ATOM    148  CZ  ARG     9       6.918 -10.635  -3.361  1.00  0.00           C  
ATOM    149  NH1 ARG     9       8.208 -10.731  -3.393  1.00  0.00           N  
ATOM    150 HH11 ARG     9       8.703  -9.985  -3.862  1.00  0.00           H  
ATOM    151 HH12 ARG     9       8.644 -11.545  -2.985  1.00  0.00           H  
ATOM    152  NH2 ARG     9       6.246 -11.724  -3.004  1.00  0.00           N  
ATOM    153 HH21 ARG     9       5.260 -11.751  -3.218  1.00  0.00           H  
ATOM    154 HH22 ARG     9       6.722 -12.585  -2.775  1.00  0.00           H  
ATOM    155  C   ARG     9       6.805  -3.496  -4.162  1.00  0.00           C  
ATOM    156  O   ARG     9       7.250  -2.924  -3.177  1.00  0.00           O  
ATOM    157  N   PRO    10       6.145  -2.745  -5.065  1.00  0.00           N  
ATOM    158  CD  PRO    10       5.739  -3.184  -6.370  1.00  0.00           C  
ATOM    159  HD2 PRO    10       4.925  -3.907  -6.303  1.00  0.00           H  
ATOM    160  HD3 PRO    10       6.595  -3.630  -6.876  1.00  0.00           H  
ATOM    161  CG  PRO    10       5.491  -1.904  -7.223  1.00  0.00           C  
ATOM    162  HG2 PRO    10       4.745  -2.126  -7.986  1.00  0.00           H  
ATOM    163  HG3 PRO    10       6.387  -1.477  -7.674  1.00  0.00           H  
ATOM    164  CB  PRO    10       4.850  -0.992  -6.128  1.00  0.00           C  
ATOM    165  HB2 PRO    10       3.791  -1.246  -6.170  1.00  0.00           H  
ATOM    166  HB3 PRO    10       4.975   0.056  -6.399  1.00  0.00           H  
ATOM    167  CA  PRO    10       5.577  -1.407  -4.893  1.00  0.00           C  
ATOM    168  HA  PRO    10       6.388  -0.687  -4.779  1.00  0.00           H  
ATOM    169  C   PRO    10       4.571  -1.398  -3.714  1.00  0.00           C  
ATOM    170  O   PRO    10       4.206  -0.338  -3.291  1.00  0.00           O  
ATOM    171  N   ARG    11       3.986  -2.515  -3.231  1.00  0.00           N  
ATOM    172  H   ARG    11       4.222  -3.441  -3.557  1.00  0.00           H  
ATOM    173  CA  ARG    11       2.865  -2.546  -2.322  1.00  0.00           C  
ATOM    174  HA  ARG    11       1.994  -2.276  -2.920  1.00  0.00           H  
ATOM    175  CB  ARG    11       2.599  -4.014  -1.779  1.00  0.00           C  
ATOM    176  HB2 ARG    11       2.305  -4.645  -2.617  1.00  0.00           H  
ATOM    177  HB3 ARG    11       3.525  -4.393  -1.347  1.00  0.00           H  
ATOM    178  CG  ARG    11       1.409  -4.111  -0.795  1.00  0.00           C  
ATOM    179  HG2 ARG    11       1.057  -3.096  -0.605  1.00  0.00           H  
ATOM    180  HG3 ARG    11       0.642  -4.631  -1.370  1.00  0.00           H  
ATOM    181  CD  ARG    11       1.614  -4.993   0.388  1.00  0.00           C  
ATOM    182  HD2 ARG    11       0.652  -5.141   0.880  1.00  0.00           H  
ATOM    183  HD3 ARG    11       2.016  -5.957   0.078  1.00  0.00           H  
ATOM    184  NE  ARG    11       2.536  -4.210   1.303  1.00  0.00           N  
ATOM    185  HE  ARG    11       2.281  -3.281   1.606  1.00  0.00           H  
ATOM    186  CZ  ARG    11       3.823  -4.484   1.482  1.00  0.00           C  
ATOM    187  NH1 ARG    11       4.349  -5.656   1.161  1.00  0.00           N  
ATOM    188 HH11 ARG    11       3.766  -6.411   0.830  1.00  0.00           H  
ATOM    189 HH12 ARG    11       5.348  -5.785   1.226  1.00  0.00           H  
ATOM    190  NH2 ARG    11       4.655  -3.543   1.870  1.00  0.00           N  
ATOM    191 HH21 ARG    11       4.356  -2.620   2.151  1.00  0.00           H  
ATOM    192 HH22 ARG    11       5.648  -3.722   1.919  1.00  0.00           H  
ATOM    193  C   ARG    11       2.948  -1.586  -1.125  1.00  0.00           C  
ATOM    194  O   ARG    11       3.854  -1.710  -0.351  1.00  0.00           O  
ATOM    195  N   PRO    12       1.965  -0.721  -0.937  1.00  0.00           N  
ATOM    196  CD  PRO    12       1.066  -0.241  -2.043  1.00  0.00           C  
ATOM    197  HD2 PRO    12       0.240  -0.950  -2.084  1.00  0.00           H  
ATOM    198  HD3 PRO    12       1.528  -0.115  -3.022  1.00  0.00           H  
ATOM    199  CG  PRO    12       0.348   1.038  -1.704  1.00  0.00           C  
ATOM    200  HG2 PRO    12       0.892   1.921  -2.041  1.00  0.00           H  
ATOM    201  HG3 PRO    12      -0.697   1.053  -2.013  1.00  0.00           H  
ATOM    202  CB  PRO    12       0.403   0.953  -0.120  1.00  0.00           C  
ATOM    203  HB2 PRO    12      -0.407   0.322   0.246  1.00  0.00           H  
ATOM    204  HB3 PRO    12       0.367   1.959   0.297  1.00  0.00           H  
ATOM    205  CA  PRO    12       1.730   0.193   0.166  1.00  0.00           C  
ATOM    206  HA  PRO    12       2.568   0.890   0.189  1.00  0.00           H  
ATOM    207  C   PRO    12       1.579  -0.524   1.485  1.00  0.00           C  
ATOM    208  O   PRO    12       1.267  -1.722   1.499  1.00  0.00           O  
ATOM    209  N   PRO    13       1.566   0.174   2.654  1.00  0.00           N  
ATOM    210  CD  PRO    13       1.325  -0.357   4.038  1.00  0.00           C  
ATOM    211  HD2 PRO    13       2.049  -1.164   4.153  1.00  0.00           H  
ATOM    212  HD3 PRO    13       0.269  -0.613   4.116  1.00  0.00           H  
ATOM    213  CG  PRO    13       1.659   0.781   5.066  1.00  0.00           C  
ATOM    214  HG2 PRO    13       2.659   0.458   5.356  1.00  0.00           H  
ATOM    215  HG3 PRO    13       0.963   0.800   5.904  1.00  0.00           H  
ATOM    216  CB  PRO    13       1.641   2.044   4.165  1.00  0.00           C  
ATOM    217  HB2 PRO    13       0.697   2.579   4.269  1.00  0.00           H  
ATOM    218  HB3 PRO    13       2.402   2.737   4.523  1.00  0.00           H  
ATOM    219  CA  PRO    13       1.921   1.563   2.778  1.00  0.00           C  
ATOM    220  HA  PRO    13       1.284   2.158   2.123  1.00  0.00           H  
ATOM    221  C   PRO    13       3.459   1.771   2.459  1.00  0.00           C  
ATOM    222  O   PRO    13       3.788   2.637   1.662  1.00  0.00           O  
ATOM    223  N   ARG    14       4.326   0.893   2.974  1.00  0.00           N  
ATOM    224  H   ARG    14       3.925   0.123   3.489  1.00  0.00           H  
ATOM    225  CA  ARG    14       5.761   0.894   2.694  1.00  0.00           C  
ATOM    226  HA  ARG    14       5.866   0.743   1.620  1.00  0.00           H  
ATOM    227  CB  ARG    14       6.485   2.154   3.082  1.00  0.00           C  
ATOM    228  HB2 ARG    14       5.815   3.014   3.091  1.00  0.00           H  
ATOM    229  HB3 ARG    14       6.926   1.975   4.063  1.00  0.00           H  
ATOM    230  CG  ARG    14       7.689   2.494   2.082  1.00  0.00           C  
ATOM    231  HG2 ARG    14       8.056   3.459   2.428  1.00  0.00           H  
ATOM    232  HG3 ARG    14       8.494   1.759   2.056  1.00  0.00           H  
ATOM    233  CD  ARG    14       7.234   2.686   0.635  1.00  0.00           C  
ATOM    234  HD2 ARG    14       6.191   2.993   0.707  1.00  0.00           H  
ATOM    235  HD3 ARG    14       7.872   3.446   0.183  1.00  0.00           H  
ATOM    236  NE  ARG    14       7.464   1.471  -0.165  1.00  0.00           N  
ATOM    237  HE  ARG    14       8.350   0.989  -0.105  1.00  0.00           H  
ATOM    238  CZ  ARG    14       6.553   0.874  -0.904  1.00  0.00           C  
ATOM    239  NH1 ARG    14       5.390   1.413  -1.118  1.00  0.00           N  
ATOM    240 HH11 ARG    14       5.083   2.258  -0.657  1.00  0.00           H  
ATOM    241 HH12 ARG    14       4.779   1.078  -1.849  1.00  0.00           H  
ATOM    242  NH2 ARG    14       6.866  -0.258  -1.534  1.00  0.00           N  
ATOM    243 HH21 ARG    14       7.677  -0.834  -1.361  1.00  0.00           H  
ATOM    244 HH22 ARG    14       6.064  -0.732  -1.923  1.00  0.00           H  
ATOM    245  C   ARG    14       6.410  -0.423   3.247  1.00  0.00           C  
ATOM    246  O   ARG    14       5.671  -1.255   3.706  1.00  0.00           O  
ATOM    247  N   ARG    15       7.753  -0.485   3.320  1.00  0.00           N  
ATOM    248  H   ARG    15       8.224   0.315   2.921  1.00  0.00           H  
ATOM    249  CA  ARG    15       8.691  -1.553   3.760  1.00  0.00           C  
ATOM    250  HA  ARG    15       8.563  -2.464   3.176  1.00  0.00           H  
ATOM    251  CB  ARG    15       8.515  -1.786   5.257  1.00  0.00           C  
ATOM    252  HB2 ARG    15       9.454  -1.772   5.809  1.00  0.00           H  
ATOM    253  HB3 ARG    15       8.036  -0.974   5.804  1.00  0.00           H  
ATOM    254  CG  ARG    15       7.649  -3.110   5.642  1.00  0.00           C  
ATOM    255  HG2 ARG    15       7.624  -3.070   6.731  1.00  0.00           H  
ATOM    256  HG3 ARG    15       6.604  -3.099   5.330  1.00  0.00           H  
ATOM    257  CD  ARG    15       8.245  -4.434   5.136  1.00  0.00           C  
ATOM    258  HD2 ARG    15       7.631  -5.237   5.545  1.00  0.00           H  
ATOM    259  HD3 ARG    15       8.246  -4.402   4.047  1.00  0.00           H  
ATOM    260  NE  ARG    15       9.610  -4.559   5.702  1.00  0.00           N  
ATOM    261  HE  ARG    15       9.721  -4.384   6.690  1.00  0.00           H  
ATOM    262  CZ  ARG    15      10.693  -5.088   5.156  1.00  0.00           C  
ATOM    263  NH1 ARG    15      10.789  -5.545   3.911  1.00  0.00           N  
ATOM    264 HH11 ARG    15      10.108  -5.209   3.245  1.00  0.00           H  
ATOM    265 HH12 ARG    15      11.612  -6.026   3.577  1.00  0.00           H  
ATOM    266  NH2 ARG    15      11.866  -5.173   5.844  1.00  0.00           N  
ATOM    267 HH21 ARG    15      11.917  -4.837   6.795  1.00  0.00           H  
ATOM    268 HH22 ARG    15      12.723  -5.438   5.380  1.00  0.00           H  
ATOM    269  C   ARG    15      10.036  -0.981   3.473  1.00  0.00           C  
ATOM    270  O   ARG    15      10.231   0.245   3.581  1.00  0.00           O  
ATOM    271  N   ILE    16      11.013  -1.841   3.241  1.00  0.00           N  
ATOM    272  H   ILE    16      10.814  -2.800   2.991  1.00  0.00           H  
ATOM    273  CA  ILE    16      12.329  -1.478   2.832  1.00  0.00           C  
ATOM    274  HA  ILE    16      12.128  -0.649   2.154  1.00  0.00           H  
ATOM    275  CB  ILE    16      13.186  -0.945   4.107  1.00  0.00           C  
ATOM    276  HB  ILE    16      12.514  -0.338   4.714  1.00  0.00           H  
ATOM    277  CG2 ILE    16      13.692  -2.140   4.926  1.00  0.00           C  
ATOM    278 HG21 ILE    16      12.830  -2.673   5.329  1.00  0.00           H  
ATOM    279 HG22 ILE    16      14.286  -2.829   4.324  1.00  0.00           H  
ATOM    280 HG23 ILE    16      14.369  -1.880   5.739  1.00  0.00           H  
ATOM    281  CG1 ILE    16      14.355   0.037   3.598  1.00  0.00           C  
ATOM    282 HG12 ILE    16      14.965   0.183   4.490  1.00  0.00           H  
ATOM    283 HG13 ILE    16      14.992  -0.360   2.808  1.00  0.00           H  
ATOM    284  CD1 ILE    16      13.864   1.374   3.185  1.00  0.00           C  
ATOM    285 HD11 ILE    16      13.005   1.724   3.757  1.00  0.00           H  
ATOM    286 HD12 ILE    16      14.662   2.084   2.966  1.00  0.00           H  
ATOM    287 HD13 ILE    16      13.567   1.256   2.142  1.00  0.00           H  
ATOM    288  C   ILE    16      12.890  -2.536   1.886  1.00  0.00           C  
ATOM    289  O   ILE    16      12.498  -3.687   1.950  1.00  0.00           O  
ATOM    290  N   TYR    17      13.904  -2.217   1.159  1.00  0.00           N  
ATOM    291  H   TYR    17      14.196  -1.251   1.203  1.00  0.00           H  
ATOM    292  CA  TYR    17      14.545  -3.048   0.149  1.00  0.00           C  
ATOM    293  HA  TYR    17      13.750  -3.523  -0.426  1.00  0.00           H  
ATOM    294  CB  TYR    17      15.435  -2.071  -0.725  1.00  0.00           C  
ATOM    295  HB2 TYR    17      14.800  -1.253  -1.066  1.00  0.00           H  
ATOM    296  HB3 TYR    17      16.180  -1.559  -0.116  1.00  0.00           H  
ATOM    297  CG  TYR    17      16.092  -2.538  -2.046  1.00  0.00           C  
ATOM    298  CD1 TYR    17      17.480  -2.762  -2.006  1.00  0.00           C  
ATOM    299  HD1 TYR    17      18.029  -2.639  -1.084  1.00  0.00           H  
ATOM    300  CE1 TYR    17      18.207  -3.098  -3.172  1.00  0.00           C  
ATOM    301  HE1 TYR    17      19.260  -3.328  -3.242  1.00  0.00           H  
ATOM    302  CZ  TYR    17      17.546  -3.003  -4.408  1.00  0.00           C  
ATOM    303  OH  TYR    17      18.118  -3.386  -5.562  1.00  0.00           O  
ATOM    304  HH  TYR    17      19.036  -3.600  -5.381  1.00  0.00           H  
ATOM    305  CE2 TYR    17      16.144  -2.750  -4.448  1.00  0.00           C  
ATOM    306  HE2 TYR    17      15.634  -2.829  -5.396  1.00  0.00           H  
ATOM    307  CD2 TYR    17      15.430  -2.510  -3.270  1.00  0.00           C  
ATOM    308  HD2 TYR    17      14.372  -2.313  -3.356  1.00  0.00           H  
ATOM    309  C   TYR    17      15.325  -4.233   0.692  1.00  0.00           C  
ATOM    310  O   TYR    17      16.003  -4.897  -0.126  1.00  0.00           O  
ATOM    311  N   ASN    18      15.039  -4.652   1.913  1.00  0.00           N  
ATOM    312  H   ASN    18      14.351  -4.161   2.465  1.00  0.00           H  
ATOM    313  CA  ASN    18      15.704  -5.816   2.574  1.00  0.00           C  
ATOM    314  HA  ASN    18      16.110  -6.502   1.831  1.00  0.00           H  
ATOM    315  CB  ASN    18      16.976  -5.360   3.272  1.00  0.00           C  
ATOM    316  HB2 ASN    18      17.412  -4.588   2.638  1.00  0.00           H  
ATOM    317  HB3 ASN    18      16.639  -4.820   4.157  1.00  0.00           H  
ATOM    318  CG  ASN    18      17.939  -6.440   3.587  1.00  0.00           C  
ATOM    319  OD1 ASN    18      17.842  -7.576   3.136  1.00  0.00           O  
ATOM    320  ND2 ASN    18      18.875  -6.134   4.451  1.00  0.00           N  
ATOM    321 HD21 ASN    18      19.656  -6.765   4.342  1.00  0.00           H  
ATOM    322 HD22 ASN    18      19.027  -5.169   4.708  1.00  0.00           H  
ATOM    323  C   ASN    18      14.716  -6.565   3.482  1.00  0.00           C  
ATOM    324  O   ASN    18      13.871  -5.967   4.213  1.00  0.00           O  
ATOM    325  N   ARG    19      14.994  -7.835   3.597  1.00  0.00           N  
ATOM    326  H   ARG    19      15.712  -8.235   3.011  1.00  0.00           H  
ATOM    327  CA  ARG    19      14.463  -8.754   4.611  1.00  0.00           C  
ATOM    328  HA  ARG    19      14.348  -8.174   5.526  1.00  0.00           H  
ATOM    329  CB  ARG    19      13.042  -9.139   4.152  1.00  0.00           C  
ATOM    330  HB2 ARG    19      12.436  -8.311   3.782  1.00  0.00           H  
ATOM    331  HB3 ARG    19      13.085  -9.750   3.250  1.00  0.00           H  
ATOM    332  CG  ARG    19      12.122  -9.745   5.273  1.00  0.00           C  
ATOM    333  HG2 ARG    19      12.597  -9.654   6.250  1.00  0.00           H  
ATOM    334  HG3 ARG    19      11.221  -9.144   5.392  1.00  0.00           H  
ATOM    335  CD  ARG    19      11.839 -11.207   4.932  1.00  0.00           C  
ATOM    336  HD2 ARG    19      11.221 -11.215   4.034  1.00  0.00           H  
ATOM    337  HD3 ARG    19      12.728 -11.809   4.747  1.00  0.00           H  
ATOM    338  NE  ARG    19      11.142 -11.953   5.961  1.00  0.00           N  
ATOM    339  HE  ARG    19      10.139 -12.052   5.905  1.00  0.00           H  
ATOM    340  CZ  ARG    19      11.740 -12.364   7.070  1.00  0.00           C  
ATOM    341  NH1 ARG    19      13.034 -12.218   7.231  1.00  0.00           N  
ATOM    342 HH11 ARG    19      13.680 -11.836   6.556  1.00  0.00           H  
ATOM    343 HH12 ARG    19      13.535 -12.597   8.021  1.00  0.00           H  
ATOM    344  NH2 ARG    19      11.049 -13.027   7.937  1.00  0.00           N  
ATOM    345 HH21 ARG    19      10.099 -13.233   7.664  1.00  0.00           H  
ATOM    346 HH22 ARG    19      11.424 -13.491   8.751  1.00  0.00           H  
ATOM    347  C   ARG    19      15.361  -9.922   4.933  1.00  0.00           C  
ATOM    348  O   ARG    19      15.024 -10.763   5.772  1.00  0.00           O  
ATOM    349  N   NHE    20      16.576  -9.984   4.443  1.00  0.00           N  
ATOM    350  HN1 NHE    20      16.963  -9.245   3.875  1.00  0.00           H  
ATOM    351  HN2 NHE    20      17.195 -10.629   4.913  1.00  0.00           H  
TER   
END   
