# Supplementary material for: In silico approaches for predicting the half-life of natural and modified peptides in blood
Source: PLoS One. 2018 Jun 1;13(6):e0196829. doi: 10.1371/journal.pone.0196829 (PMC5983457; doi:10.1371/journal.pone.0196829)
Supplement: S3 File — (ZIP) [file pone.0196829.s009.zip › 3may2018_261_pdb_files/2659.pdb]

ATOM      1  N   VAL     1       2.045  -9.430  -1.374  1.00  0.00           N  
ATOM      2  H   VAL     1       1.354  -9.948  -0.850  1.00  0.00           H  
ATOM      3  CA  VAL     1       3.289 -10.199  -1.781  1.00  0.00           C  
ATOM      4  HA  VAL     1       3.730 -10.717  -0.930  1.00  0.00           H  
ATOM      5  CB  VAL     1       2.918 -11.339  -2.755  1.00  0.00           C  
ATOM      6  HB  VAL     1       1.954 -11.607  -2.321  1.00  0.00           H  
ATOM      7  CG1 VAL     1       2.577 -10.876  -4.182  1.00  0.00           C  
ATOM      8 HG11 VAL     1       1.819 -10.093  -4.178  1.00  0.00           H  
ATOM      9 HG12 VAL     1       3.454 -10.523  -4.724  1.00  0.00           H  
ATOM     10 HG13 VAL     1       2.094 -11.717  -4.679  1.00  0.00           H  
ATOM     11  CG2 VAL     1       3.776 -12.645  -2.611  1.00  0.00           C  
ATOM     12 HG21 VAL     1       4.837 -12.503  -2.813  1.00  0.00           H  
ATOM     13 HG22 VAL     1       3.694 -13.090  -1.619  1.00  0.00           H  
ATOM     14 HG23 VAL     1       3.498 -13.265  -3.464  1.00  0.00           H  
ATOM     15  C   VAL     1       4.354  -9.245  -2.427  1.00  0.00           C  
ATOM     16  O   VAL     1       5.456  -9.678  -2.852  1.00  0.00           O  
ATOM     17  N   ASP     2       3.942  -7.986  -2.602  1.00  0.00           N  
ATOM     18  H   ASP     2       3.008  -7.735  -2.313  1.00  0.00           H  
ATOM     19  CA  ASP     2       4.832  -6.927  -3.151  1.00  0.00           C  
ATOM     20  HA  ASP     2       4.973  -7.038  -4.226  1.00  0.00           H  
ATOM     21  CB  ASP     2       4.235  -5.557  -2.944  1.00  0.00           C  
ATOM     22  HB2 ASP     2       3.184  -5.581  -3.232  1.00  0.00           H  
ATOM     23  HB3 ASP     2       4.142  -5.479  -1.861  1.00  0.00           H  
ATOM     24  CG  ASP     2       5.033  -4.386  -3.456  1.00  0.00           C  
ATOM     25  OD1 ASP     2       5.519  -4.449  -4.580  1.00  0.00           O  
ATOM     26  OD2 ASP     2       5.154  -3.376  -2.679  1.00  0.00           O  
ATOM     27  C   ASP     2       6.298  -6.866  -2.716  1.00  0.00           C  
ATOM     28  O   ASP     2       7.244  -6.829  -3.493  1.00  0.00           O  
ATOM     29  N   LYS     3       6.435  -6.865  -1.406  1.00  0.00           N  
ATOM     30  H   LYS     3       5.579  -6.775  -0.878  1.00  0.00           H  
ATOM     31  CA  LYS     3       7.655  -6.869  -0.595  1.00  0.00           C  
ATOM     32  HA  LYS     3       8.557  -7.093  -1.164  1.00  0.00           H  
ATOM     33  CB  LYS     3       8.003  -5.543   0.082  1.00  0.00           C  
ATOM     34  HB2 LYS     3       7.473  -5.368   1.018  1.00  0.00           H  
ATOM     35  HB3 LYS     3       9.039  -5.587   0.418  1.00  0.00           H  
ATOM     36  CG  LYS     3       8.112  -4.286  -0.855  1.00  0.00           C  
ATOM     37  HG2 LYS     3       7.122  -4.181  -1.299  1.00  0.00           H  
ATOM     38  HG3 LYS     3       8.406  -3.453  -0.217  1.00  0.00           H  
ATOM     39  CD  LYS     3       9.063  -4.241  -2.005  1.00  0.00           C  
ATOM     40  HD2 LYS     3      10.099  -4.367  -1.689  1.00  0.00           H  
ATOM     41  HD3 LYS     3       8.845  -5.068  -2.680  1.00  0.00           H  
ATOM     42  CE  LYS     3       8.982  -2.959  -2.821  1.00  0.00           C  
ATOM     43  HE2 LYS     3       9.002  -2.013  -2.279  1.00  0.00           H  
ATOM     44  HE3 LYS     3       9.789  -3.131  -3.533  1.00  0.00           H  
ATOM     45  NZ  LYS     3       7.717  -2.852  -3.655  1.00  0.00           N  
ATOM     46  HZ1 LYS     3       7.644  -3.608  -4.321  1.00  0.00           H  
ATOM     47  HZ2 LYS     3       6.966  -2.958  -2.989  1.00  0.00           H  
ATOM     48  HZ3 LYS     3       7.685  -1.957  -4.121  1.00  0.00           H  
ATOM     49  C   LYS     3       7.443  -8.099   0.405  1.00  0.00           C  
ATOM     50  O   LYS     3       8.233  -9.045   0.366  1.00  0.00           O  
ATOM     51  N   PRO     4       6.447  -8.098   1.247  1.00  0.00           N  
ATOM     52  CD  PRO     4       5.289  -7.204   1.216  1.00  0.00           C  
ATOM     53  HD2 PRO     4       4.642  -7.681   0.480  1.00  0.00           H  
ATOM     54  HD3 PRO     4       5.546  -6.147   1.149  1.00  0.00           H  
ATOM     55  CG  PRO     4       4.718  -7.361   2.588  1.00  0.00           C  
ATOM     56  HG2 PRO     4       3.662  -7.145   2.750  1.00  0.00           H  
ATOM     57  HG3 PRO     4       5.398  -6.796   3.224  1.00  0.00           H  
ATOM     58  CB  PRO     4       5.052  -8.781   3.013  1.00  0.00           C  
ATOM     59  HB2 PRO     4       4.218  -9.410   2.700  1.00  0.00           H  
ATOM     60  HB3 PRO     4       5.193  -8.864   4.090  1.00  0.00           H  
ATOM     61  CA  PRO     4       6.282  -9.093   2.309  1.00  0.00           C  
ATOM     62  HA  PRO     4       7.150  -8.962   2.955  1.00  0.00           H  
ATOM     63  C   PRO     4       6.099 -10.494   1.693  1.00  0.00           C  
ATOM     64  O   PRO     4       5.744 -10.671   0.550  1.00  0.00           O  
ATOM     65  N   PRO     5       6.212 -11.547   2.546  1.00  0.00           N  
ATOM     66  CD  PRO     5       5.677 -12.866   2.270  1.00  0.00           C  
ATOM     67  HD2 PRO     5       6.404 -13.487   1.747  1.00  0.00           H  
ATOM     68  HD3 PRO     5       4.840 -12.816   1.574  1.00  0.00           H  
ATOM     69  CG  PRO     5       5.466 -13.563   3.601  1.00  0.00           C  
ATOM     70  HG2 PRO     5       5.449 -14.650   3.529  1.00  0.00           H  
ATOM     71  HG3 PRO     5       4.570 -13.181   4.089  1.00  0.00           H  
ATOM     72  CB  PRO     5       6.654 -13.155   4.358  1.00  0.00           C  
ATOM     73  HB2 PRO     5       7.478 -13.800   4.052  1.00  0.00           H  
ATOM     74  HB3 PRO     5       6.461 -13.319   5.418  1.00  0.00           H  
ATOM     75  CA  PRO     5       6.785 -11.691   3.936  1.00  0.00           C  
ATOM     76  HA  PRO     5       6.185 -11.078   4.608  1.00  0.00           H  
ATOM     77  C   PRO     5       8.180 -11.201   4.031  1.00  0.00           C  
ATOM     78  O   PRO     5       8.938 -11.353   3.142  1.00  0.00           O  
ATOM     79  N   TYR     6       8.529 -10.481   5.135  1.00  0.00           N  
ATOM     80  H   TYR     6       7.879 -10.483   5.908  1.00  0.00           H  
ATOM     81  CA  TYR     6       9.834  -9.858   5.293  1.00  0.00           C  
ATOM     82  HA  TYR     6      10.591 -10.636   5.394  1.00  0.00           H  
ATOM     83  CB  TYR     6      10.234  -8.856   4.117  1.00  0.00           C  
ATOM     84  HB2 TYR     6      11.320  -8.771   4.134  1.00  0.00           H  
ATOM     85  HB3 TYR     6      10.151  -9.390   3.170  1.00  0.00           H  
ATOM     86  CG  TYR     6       9.681  -7.438   4.112  1.00  0.00           C  
ATOM     87  CD1 TYR     6       8.441  -7.092   4.672  1.00  0.00           C  
ATOM     88  HD1 TYR     6       7.829  -7.769   5.250  1.00  0.00           H  
ATOM     89  CE1 TYR     6       7.963  -5.822   4.535  1.00  0.00           C  
ATOM     90  HE1 TYR     6       6.949  -5.573   4.814  1.00  0.00           H  
ATOM     91  CZ  TYR     6       8.731  -4.859   3.849  1.00  0.00           C  
ATOM     92  OH  TYR     6       8.346  -3.580   3.894  1.00  0.00           O  
ATOM     93  HH  TYR     6       7.426  -3.404   4.104  1.00  0.00           H  
ATOM     94  CE2 TYR     6       9.961  -5.161   3.267  1.00  0.00           C  
ATOM     95  HE2 TYR     6      10.472  -4.420   2.670  1.00  0.00           H  
ATOM     96  CD2 TYR     6      10.437  -6.505   3.378  1.00  0.00           C  
ATOM     97  HD2 TYR     6      11.382  -6.777   2.930  1.00  0.00           H  
ATOM     98  C   TYR     6      10.044  -9.114   6.681  1.00  0.00           C  
ATOM     99  O   TYR     6       9.203  -9.145   7.501  1.00  0.00           O  
ATOM    100  N   LEU     7      11.163  -8.404   6.746  1.00  0.00           N  
ATOM    101  H   LEU     7      11.697  -8.360   5.890  1.00  0.00           H  
ATOM    102  CA  LEU     7      11.284  -7.398   7.762  1.00  0.00           C  
ATOM    103  HA  LEU     7      11.044  -7.843   8.728  1.00  0.00           H  
ATOM    104  CB  LEU     7      12.752  -7.056   7.965  1.00  0.00           C  
ATOM    105  HB2 LEU     7      13.293  -8.001   7.922  1.00  0.00           H  
ATOM    106  HB3 LEU     7      13.161  -6.505   7.118  1.00  0.00           H  
ATOM    107  CG  LEU     7      13.026  -6.258   9.331  1.00  0.00           C  
ATOM    108  HG  LEU     7      12.406  -5.361   9.349  1.00  0.00           H  
ATOM    109  CD1 LEU     7      12.710  -7.018  10.626  1.00  0.00           C  
ATOM    110 HD11 LEU     7      13.072  -6.335  11.394  1.00  0.00           H  
ATOM    111 HD12 LEU     7      11.636  -7.127  10.780  1.00  0.00           H  
ATOM    112 HD13 LEU     7      13.141  -8.015  10.535  1.00  0.00           H  
ATOM    113  CD2 LEU     7      14.492  -5.841   9.283  1.00  0.00           C  
ATOM    114 HD21 LEU     7      15.190  -6.660   9.453  1.00  0.00           H  
ATOM    115 HD22 LEU     7      14.761  -5.441   8.306  1.00  0.00           H  
ATOM    116 HD23 LEU     7      14.532  -5.078  10.061  1.00  0.00           H  
ATOM    117  C   LEU     7      10.347  -6.140   7.600  1.00  0.00           C  
ATOM    118  O   LEU     7      10.696  -5.283   6.785  1.00  0.00           O  
ATOM    119  N   PRO     8       9.203  -6.083   8.297  1.00  0.00           N  
ATOM    120  CD  PRO     8       8.689  -6.809   9.418  1.00  0.00           C  
ATOM    121  HD2 PRO     8       9.199  -6.467  10.319  1.00  0.00           H  
ATOM    122  HD3 PRO     8       8.692  -7.896   9.340  1.00  0.00           H  
ATOM    123  CG  PRO     8       7.229  -6.572   9.567  1.00  0.00           C  
ATOM    124  HG2 PRO     8       6.940  -6.686  10.611  1.00  0.00           H  
ATOM    125  HG3 PRO     8       6.652  -7.301   8.998  1.00  0.00           H  
ATOM    126  CB  PRO     8       7.111  -5.153   9.027  1.00  0.00           C  
ATOM    127  HB2 PRO     8       7.180  -4.469   9.874  1.00  0.00           H  
ATOM    128  HB3 PRO     8       6.130  -4.945   8.601  1.00  0.00           H  
ATOM    129  CA  PRO     8       8.216  -5.028   7.978  1.00  0.00           C  
ATOM    130  HA  PRO     8       7.784  -5.337   7.026  1.00  0.00           H  
ATOM    131  C   PRO     8       8.648  -3.611   7.866  1.00  0.00           C  
ATOM    132  O   PRO     8       9.547  -3.153   8.549  1.00  0.00           O  
ATOM    133  N   ARG     9       7.778  -2.837   7.132  1.00  0.00           N  
ATOM    134  H   ARG     9       7.026  -3.327   6.669  1.00  0.00           H  
ATOM    135  CA  ARG     9       7.883  -1.394   6.775  1.00  0.00           C  
ATOM    136  HA  ARG     9       7.625  -0.867   7.694  1.00  0.00           H  
ATOM    137  CB  ARG     9       9.304  -0.995   6.378  1.00  0.00           C  
ATOM    138  HB2 ARG     9       9.868  -1.881   6.089  1.00  0.00           H  
ATOM    139  HB3 ARG     9       9.243  -0.474   5.423  1.00  0.00           H  
ATOM    140  CG  ARG     9       9.935  -0.166   7.555  1.00  0.00           C  
ATOM    141  HG2 ARG     9       9.568   0.860   7.563  1.00  0.00           H  
ATOM    142  HG3 ARG     9       9.661  -0.505   8.554  1.00  0.00           H  
ATOM    143  CD  ARG     9      11.436  -0.273   7.444  1.00  0.00           C  
ATOM    144  HD2 ARG     9      11.846   0.359   6.657  1.00  0.00           H  
ATOM    145  HD3 ARG     9      11.924   0.153   8.321  1.00  0.00           H  
ATOM    146  NE  ARG     9      11.995  -1.675   7.357  1.00  0.00           N  
ATOM    147  HE  ARG     9      11.366  -2.322   7.810  1.00  0.00           H  
ATOM    148  CZ  ARG     9      12.917  -2.147   6.465  1.00  0.00           C  
ATOM    149  NH1 ARG     9      13.861  -1.385   5.993  1.00  0.00           N  
ATOM    150 HH11 ARG     9      13.895  -0.406   6.237  1.00  0.00           H  
ATOM    151 HH12 ARG     9      14.510  -1.713   5.292  1.00  0.00           H  
ATOM    152  NH2 ARG     9      12.893  -3.371   6.069  1.00  0.00           N  
ATOM    153 HH21 ARG     9      12.184  -3.913   6.542  1.00  0.00           H  
ATOM    154 HH22 ARG     9      13.336  -3.704   5.225  1.00  0.00           H  
ATOM    155  C   ARG     9       6.878  -0.940   5.643  1.00  0.00           C  
ATOM    156  O   ARG     9       6.287  -1.747   4.976  1.00  0.00           O  
ATOM    157  N   PRO    10       6.639   0.395   5.444  1.00  0.00           N  
ATOM    158  CD  PRO    10       6.953   1.478   6.327  1.00  0.00           C  
ATOM    159  HD2 PRO    10       7.885   1.981   6.071  1.00  0.00           H  
ATOM    160  HD3 PRO    10       6.953   1.140   7.364  1.00  0.00           H  
ATOM    161  CG  PRO    10       5.857   2.522   6.012  1.00  0.00           C  
ATOM    162  HG2 PRO    10       6.133   3.534   6.307  1.00  0.00           H  
ATOM    163  HG3 PRO    10       4.896   2.168   6.385  1.00  0.00           H  
ATOM    164  CB  PRO    10       5.789   2.373   4.511  1.00  0.00           C  
ATOM    165  HB2 PRO    10       6.571   2.967   4.037  1.00  0.00           H  
ATOM    166  HB3 PRO    10       4.822   2.667   4.105  1.00  0.00           H  
ATOM    167  CA  PRO    10       6.035   0.900   4.217  1.00  0.00           C  
ATOM    168  HA  PRO    10       5.078   0.430   3.990  1.00  0.00           H  
ATOM    169  C   PRO    10       6.991   0.735   2.990  1.00  0.00           C  
ATOM    170  O   PRO    10       8.135   0.300   3.061  1.00  0.00           O  
ATOM    171  N   ARG    11       6.405   1.112   1.901  1.00  0.00           N  
ATOM    172  H   ARG    11       5.444   1.420   1.947  1.00  0.00           H  
ATOM    173  CA  ARG    11       6.987   0.801   0.599  1.00  0.00           C  
ATOM    174  HA  ARG    11       7.888   1.408   0.520  1.00  0.00           H  
ATOM    175  CB  ARG    11       7.091  -0.680   0.352  1.00  0.00           C  
ATOM    176  HB2 ARG    11       7.277  -0.839  -0.711  1.00  0.00           H  
ATOM    177  HB3 ARG    11       8.039  -0.986   0.795  1.00  0.00           H  
ATOM    178  CG  ARG    11       6.019  -1.651   0.921  1.00  0.00           C  
ATOM    179  HG2 ARG    11       6.344  -2.663   0.678  1.00  0.00           H  
ATOM    180  HG3 ARG    11       6.229  -1.734   1.987  1.00  0.00           H  
ATOM    181  CD  ARG    11       4.533  -1.560   0.669  1.00  0.00           C  
ATOM    182  HD2 ARG    11       4.128  -2.305   1.354  1.00  0.00           H  
ATOM    183  HD3 ARG    11       4.276  -0.529   0.911  1.00  0.00           H  
ATOM    184  NE  ARG    11       4.090  -1.933  -0.697  1.00  0.00           N  
ATOM    185  HE  ARG    11       4.614  -2.525  -1.326  1.00  0.00           H  
ATOM    186  CZ  ARG    11       3.129  -1.320  -1.389  1.00  0.00           C  
ATOM    187  NH1 ARG    11       2.286  -0.496  -0.940  1.00  0.00           N  
ATOM    188 HH11 ARG    11       2.484  -0.047  -0.057  1.00  0.00           H  
ATOM    189 HH12 ARG    11       1.682  -0.018  -1.592  1.00  0.00           H  
ATOM    190  NH2 ARG    11       3.065  -1.510  -2.660  1.00  0.00           N  
ATOM    191 HH21 ARG    11       3.731  -2.159  -3.056  1.00  0.00           H  
ATOM    192 HH22 ARG    11       2.377  -0.997  -3.191  1.00  0.00           H  
ATOM    193  C   ARG    11       6.257   1.350  -0.616  1.00  0.00           C  
ATOM    194  O   ARG    11       4.992   1.382  -0.638  1.00  0.00           O  
ATOM    195  N   PRO    12       6.981   1.735  -1.699  1.00  0.00           N  
ATOM    196  CD  PRO    12       8.429   1.974  -1.700  1.00  0.00           C  
ATOM    197  HD2 PRO    12       9.143   1.215  -1.378  1.00  0.00           H  
ATOM    198  HD3 PRO    12       8.626   2.893  -1.149  1.00  0.00           H  
ATOM    199  CG  PRO    12       8.811   2.248  -3.183  1.00  0.00           C  
ATOM    200  HG2 PRO    12       9.619   2.973  -3.286  1.00  0.00           H  
ATOM    201  HG3 PRO    12       9.099   1.382  -3.780  1.00  0.00           H  
ATOM    202  CB  PRO    12       7.468   2.705  -3.797  1.00  0.00           C  
ATOM    203  HB2 PRO    12       7.500   2.465  -4.860  1.00  0.00           H  
ATOM    204  HB3 PRO    12       7.472   3.784  -3.644  1.00  0.00           H  
ATOM    205  CA  PRO    12       6.352   2.030  -2.992  1.00  0.00           C  
ATOM    206  HA  PRO    12       5.546   2.763  -2.961  1.00  0.00           H  
ATOM    207  C   PRO    12       5.864   0.736  -3.745  1.00  0.00           C  
ATOM    208  O   PRO    12       6.169  -0.381  -3.270  1.00  0.00           O  
ATOM    209  N   PRO    13       5.213   0.879  -4.933  1.00  0.00           N  
ATOM    210  CD  PRO    13       4.305   2.013  -5.110  1.00  0.00           C  
ATOM    211  HD2 PRO    13       4.995   2.684  -5.622  1.00  0.00           H  
ATOM    212  HD3 PRO    13       3.865   2.440  -4.208  1.00  0.00           H  
ATOM    213  CG  PRO    13       3.267   1.611  -6.155  1.00  0.00           C  
ATOM    214  HG2 PRO    13       2.874   2.433  -6.752  1.00  0.00           H  
ATOM    215  HG3 PRO    13       2.565   0.953  -5.642  1.00  0.00           H  
ATOM    216  CB  PRO    13       4.043   0.578  -6.904  1.00  0.00           C  
ATOM    217  HB2 PRO    13       3.300  -0.039  -7.407  1.00  0.00           H  
ATOM    218  HB3 PRO    13       4.743   1.108  -7.550  1.00  0.00           H  
ATOM    219  CA  PRO    13       4.876  -0.234  -5.847  1.00  0.00           C  
ATOM    220  HA  PRO    13       4.325  -0.997  -5.297  1.00  0.00           H  
ATOM    221  C   PRO    13       6.133  -0.978  -6.381  1.00  0.00           C  
ATOM    222  O   PRO    13       7.203  -0.904  -5.781  1.00  0.00           O  
ATOM    223  N   ARG    14       6.067  -1.583  -7.559  1.00  0.00           N  
ATOM    224  H   ARG    14       5.142  -1.691  -7.950  1.00  0.00           H  
ATOM    225  CA  ARG    14       7.038  -2.570  -8.049  1.00  0.00           C  
ATOM    226  HA  ARG    14       6.663  -2.768  -9.053  1.00  0.00           H  
ATOM    227  CB  ARG    14       8.440  -1.828  -8.319  1.00  0.00           C  
ATOM    228  HB2 ARG    14       8.275  -0.750  -8.341  1.00  0.00           H  
ATOM    229  HB3 ARG    14       9.153  -1.952  -7.504  1.00  0.00           H  
ATOM    230  CG  ARG    14       9.064  -2.383  -9.588  1.00  0.00           C  
ATOM    231  HG2 ARG    14       8.336  -2.377 -10.399  1.00  0.00           H  
ATOM    232  HG3 ARG    14       9.781  -1.685 -10.020  1.00  0.00           H  
ATOM    233  CD  ARG    14       9.796  -3.748  -9.549  1.00  0.00           C  
ATOM    234  HD2 ARG    14      10.409  -3.697  -8.649  1.00  0.00           H  
ATOM    235  HD3 ARG    14       9.121  -4.601  -9.477  1.00  0.00           H  
ATOM    236  NE  ARG    14      10.768  -3.942 -10.648  1.00  0.00           N  
ATOM    237  HE  ARG    14      10.957  -3.154 -11.250  1.00  0.00           H  
ATOM    238  CZ  ARG    14      11.271  -5.124 -11.048  1.00  0.00           C  
ATOM    239  NH1 ARG    14      10.963  -6.225 -10.424  1.00  0.00           N  
ATOM    240 HH11 ARG    14      10.155  -6.340  -9.829  1.00  0.00           H  
ATOM    241 HH12 ARG    14      11.507  -7.060 -10.589  1.00  0.00           H  
ATOM    242  NH2 ARG    14      12.123  -5.150 -12.113  1.00  0.00           N  
ATOM    243 HH21 ARG    14      12.253  -4.336 -12.696  1.00  0.00           H  
ATOM    244 HH22 ARG    14      12.371  -6.083 -12.410  1.00  0.00           H  
ATOM    245  C   ARG    14       7.244  -3.867  -7.273  1.00  0.00           C  
ATOM    246  O   ARG    14       8.069  -3.896  -6.437  1.00  0.00           O  
ATOM    247  N   ORN    15       6.545  -5.004  -7.597  1.00  0.00           N  
ATOM    248  H   ORN    15       5.935  -4.970  -8.401  1.00  0.00           H  
ATOM    249  CA  ORN    15       6.903  -6.354  -7.122  1.00  0.00           C  
ATOM    250  CB  ORN    15       6.001  -7.484  -7.735  1.00  0.00           C  
ATOM    251  CG  ORN    15       6.382  -8.863  -7.188  1.00  0.00           C  
ATOM    252  CD  ORN    15       6.027  -9.074  -5.769  1.00  0.00           C  
ATOM    253  NE  ORN    15       6.875 -10.078  -5.096  1.00  0.00           N  
ATOM    254  HE1 ORN    15       6.696 -10.002  -4.105  1.00  0.00           H  
ATOM    255  HE2 ORN    15       7.876  -9.976  -5.178  1.00  0.00           H  
ATOM    256  HE3 ORN    15       6.604 -11.021  -5.339  1.00  0.00           H  
ATOM    257  HD2 ORN    15       6.323  -8.183  -5.216  1.00  0.00           H  
ATOM    258  HD3 ORN    15       4.982  -9.349  -5.627  1.00  0.00           H  
ATOM    259  HG2 ORN    15       5.902  -9.686  -7.717  1.00  0.00           H  
ATOM    260  HG3 ORN    15       7.457  -9.034  -7.237  1.00  0.00           H  
ATOM    261  HB1 ORN    15       4.960  -7.300  -7.469  1.00  0.00           H  
ATOM    262  HB2 ORN    15       6.185  -7.438  -8.808  1.00  0.00           H  
ATOM    263  HA  ORN    15       6.726  -6.340  -6.047  1.00  0.00           H  
ATOM    264  C   ORN    15       8.403  -6.672  -7.362  1.00  0.00           C  
ATOM    265  O   ORN    15       8.892  -6.636  -8.476  1.00  0.00           O  
ATOM    266  N   ILE    16       9.117  -7.174  -6.313  1.00  0.00           N  
ATOM    267  H   ILE    16       8.652  -7.164  -5.417  1.00  0.00           H  
ATOM    268  CA  ILE    16      10.503  -7.601  -6.335  1.00  0.00           C  
ATOM    269  HA  ILE    16      10.997  -7.133  -7.186  1.00  0.00           H  
ATOM    270  CB  ILE    16      11.267  -7.058  -5.126  1.00  0.00           C  
ATOM    271  HB  ILE    16      11.192  -5.975  -5.028  1.00  0.00           H  
ATOM    272  CG2 ILE    16      10.723  -7.583  -3.805  1.00  0.00           C  
ATOM    273 HG21 ILE    16      11.260  -7.403  -2.874  1.00  0.00           H  
ATOM    274 HG22 ILE    16       9.774  -7.071  -3.646  1.00  0.00           H  
ATOM    275 HG23 ILE    16      10.461  -8.640  -3.858  1.00  0.00           H  
ATOM    276  CG1 ILE    16      12.850  -7.322  -5.180  1.00  0.00           C  
ATOM    277 HG12 ILE    16      13.221  -6.768  -4.318  1.00  0.00           H  
ATOM    278 HG13 ILE    16      13.080  -8.374  -5.008  1.00  0.00           H  
ATOM    279  CD1 ILE    16      13.615  -6.813  -6.452  1.00  0.00           C  
ATOM    280 HD11 ILE    16      14.688  -6.914  -6.289  1.00  0.00           H  
ATOM    281 HD12 ILE    16      13.263  -7.247  -7.388  1.00  0.00           H  
ATOM    282 HD13 ILE    16      13.509  -5.736  -6.582  1.00  0.00           H  
ATOM    283  C   ILE    16      10.469  -9.145  -6.441  1.00  0.00           C  
ATOM    284  O   ILE    16       9.423  -9.792  -6.036  1.00  0.00           O  
ATOM    285  N   TYR    17      11.504  -9.816  -6.931  1.00  0.00           N  
ATOM    286  H   TYR    17      12.201  -9.291  -7.439  1.00  0.00           H  
ATOM    287  CA  TYR    17      11.527 -11.294  -7.145  1.00  0.00           C  
ATOM    288  HA  TYR    17      10.572 -11.530  -7.613  1.00  0.00           H  
ATOM    289  CB  TYR    17      12.656 -11.643  -8.150  1.00  0.00           C  
ATOM    290  HB2 TYR    17      13.566 -11.753  -7.559  1.00  0.00           H  
ATOM    291  HB3 TYR    17      12.462 -12.652  -8.512  1.00  0.00           H  
ATOM    292  CG  TYR    17      12.751 -10.760  -9.328  1.00  0.00           C  
ATOM    293  CD1 TYR    17      13.515  -9.587  -9.407  1.00  0.00           C  
ATOM    294  HD1 TYR    17      14.239  -9.524  -8.608  1.00  0.00           H  
ATOM    295  CE1 TYR    17      13.505  -8.749 -10.532  1.00  0.00           C  
ATOM    296  HE1 TYR    17      14.253  -7.991 -10.717  1.00  0.00           H  
ATOM    297  CZ  TYR    17      12.591  -9.033 -11.549  1.00  0.00           C  
ATOM    298  OH  TYR    17      12.550  -8.164 -12.598  1.00  0.00           O  
ATOM    299  HH  TYR    17      12.169  -8.474 -13.423  1.00  0.00           H  
ATOM    300  CE2 TYR    17      11.746 -10.215 -11.445  1.00  0.00           C  
ATOM    301  HE2 TYR    17      11.083 -10.428 -12.270  1.00  0.00           H  
ATOM    302  CD2 TYR    17      11.802 -11.010 -10.320  1.00  0.00           C  
ATOM    303  HD2 TYR    17      11.152 -11.840 -10.085  1.00  0.00           H  
ATOM    304  C   TYR    17      11.711 -12.154  -5.897  1.00  0.00           C  
ATOM    305  O   TYR    17      11.412 -13.334  -5.895  1.00  0.00           O  
ATOM    306  N   ASN    18      12.268 -11.594  -4.834  1.00  0.00           N  
ATOM    307  H   ASN    18      12.544 -10.629  -4.942  1.00  0.00           H  
ATOM    308  CA  ASN    18      12.439 -12.233  -3.519  1.00  0.00           C  
ATOM    309  HA  ASN    18      12.683 -13.281  -3.688  1.00  0.00           H  
ATOM    310  CB  ASN    18      13.558 -11.589  -2.634  1.00  0.00           C  
ATOM    311  HB2 ASN    18      14.468 -11.634  -3.232  1.00  0.00           H  
ATOM    312  HB3 ASN    18      13.189 -10.576  -2.472  1.00  0.00           H  
ATOM    313  CG  ASN    18      13.722 -12.293  -1.284  1.00  0.00           C  
ATOM    314  OD1 ASN    18      13.004 -12.018  -0.352  1.00  0.00           O  
ATOM    315  ND2 ASN    18      14.680 -13.182  -0.987  1.00  0.00           N  
ATOM    316 HD21 ASN    18      14.862 -13.439  -0.027  1.00  0.00           H  
ATOM    317 HD22 ASN    18      15.285 -13.452  -1.749  1.00  0.00           H  
ATOM    318  C   ASN    18      11.035 -12.224  -2.873  1.00  0.00           C  
ATOM    319  O   ASN    18      10.779 -11.320  -2.134  1.00  0.00           O  
ATOM    320  N   ORN    19      10.301 -13.296  -3.070  1.00  0.00           N  
ATOM    321  H   ORN    19      10.699 -13.870  -3.799  1.00  0.00           H  
ATOM    322  CA  ORN    19       8.921 -13.573  -2.585  1.00  0.00           C  
ATOM    323  CB  ORN    19       8.285 -12.662  -1.530  1.00  0.00           C  
ATOM    324  CG  ORN    19       8.619 -13.029  -0.069  1.00  0.00           C  
ATOM    325  CD  ORN    19      10.119 -12.822   0.375  1.00  0.00           C  
ATOM    326  NE  ORN    19      10.396 -11.421   0.769  1.00  0.00           N  
ATOM    327  HE1 ORN    19       9.928 -11.315   1.658  1.00  0.00           H  
ATOM    328  HE2 ORN    19      10.018 -10.845   0.030  1.00  0.00           H  
ATOM    329  HE3 ORN    19      11.382 -11.311   0.955  1.00  0.00           H  
ATOM    330  HD2 ORN    19      10.492 -13.464   1.173  1.00  0.00           H  
ATOM    331  HD3 ORN    19      10.703 -13.145  -0.487  1.00  0.00           H  
ATOM    332  HG2 ORN    19       8.117 -12.331   0.601  1.00  0.00           H  
ATOM    333  HG3 ORN    19       8.244 -14.025   0.165  1.00  0.00           H  
ATOM    334  HB1 ORN    19       8.369 -11.609  -1.797  1.00  0.00           H  
ATOM    335  HB2 ORN    19       7.196 -12.696  -1.510  1.00  0.00           H  
ATOM    336  HA  ORN    19       8.920 -14.617  -2.271  1.00  0.00           H  
ATOM    337  C   ORN    19       8.049 -13.598  -3.858  1.00  0.00           C  
ATOM    338  O   ORN    19       7.746 -12.534  -4.380  1.00  0.00           O  
ATOM    339  N   NHE    20       7.640 -14.705  -4.374  1.00  0.00           N  
ATOM    340  HN1 NHE    20       7.729 -15.646  -4.016  1.00  0.00           H  
ATOM    341  HN2 NHE    20       7.060 -14.613  -5.195  1.00  0.00           H  
TER   
END   
