# Supplementary material for: In silico approaches for predicting the half-life of natural and modified peptides in blood
Source: PLoS One. 2018 Jun 1;13(6):e0196829. doi: 10.1371/journal.pone.0196829 (PMC5983457; doi:10.1371/journal.pone.0196829)
Supplement: S3 File — (ZIP) [file pone.0196829.s009.zip › 3may2018_261_pdb_files/2660.pdb]

ATOM      1  N   VAL     1       9.388   0.738   3.359  1.00  0.00           N  
ATOM      2  H   VAL     1      10.385   0.896   3.328  1.00  0.00           H  
ATOM      3  CA  VAL     1       8.820  -0.273   2.540  1.00  0.00           C  
ATOM      4  HA  VAL     1       8.287  -0.915   3.243  1.00  0.00           H  
ATOM      5  CB  VAL     1       7.867   0.254   1.443  1.00  0.00           C  
ATOM      6  HB  VAL     1       8.447   0.850   0.739  1.00  0.00           H  
ATOM      7  CG1 VAL     1       7.249  -0.955   0.642  1.00  0.00           C  
ATOM      8 HG11 VAL     1       7.974  -1.679   0.269  1.00  0.00           H  
ATOM      9 HG12 VAL     1       6.647  -1.454   1.402  1.00  0.00           H  
ATOM     10 HG13 VAL     1       6.683  -0.511  -0.177  1.00  0.00           H  
ATOM     11  CG2 VAL     1       6.693   1.073   2.025  1.00  0.00           C  
ATOM     12 HG21 VAL     1       6.026   0.435   2.605  1.00  0.00           H  
ATOM     13 HG22 VAL     1       7.085   1.815   2.721  1.00  0.00           H  
ATOM     14 HG23 VAL     1       6.170   1.539   1.190  1.00  0.00           H  
ATOM     15  C   VAL     1       9.916  -1.170   1.969  1.00  0.00           C  
ATOM     16  O   VAL     1      10.879  -0.624   1.527  1.00  0.00           O  
ATOM     17  N   ASP     2       9.713  -2.467   1.951  1.00  0.00           N  
ATOM     18  H   ASP     2       8.917  -2.775   2.490  1.00  0.00           H  
ATOM     19  CA  ASP     2      10.365  -3.454   1.253  1.00  0.00           C  
ATOM     20  HA  ASP     2      10.355  -3.292   0.175  1.00  0.00           H  
ATOM     21  CB  ASP     2      11.848  -3.572   1.574  1.00  0.00           C  
ATOM     22  HB2 ASP     2      12.257  -2.570   1.704  1.00  0.00           H  
ATOM     23  HB3 ASP     2      12.116  -4.148   2.459  1.00  0.00           H  
ATOM     24  CG  ASP     2      12.644  -4.075   0.336  1.00  0.00           C  
ATOM     25  OD1 ASP     2      12.152  -5.091  -0.225  1.00  0.00           O  
ATOM     26  OD2 ASP     2      13.669  -3.522  -0.050  1.00  0.00           O  
ATOM     27  C   ASP     2       9.657  -4.798   1.585  1.00  0.00           C  
ATOM     28  O   ASP     2       9.021  -4.955   2.672  1.00  0.00           O  
ATOM     29  N   LYS     3       9.607  -5.646   0.564  1.00  0.00           N  
ATOM     30  H   LYS     3       9.992  -5.327  -0.313  1.00  0.00           H  
ATOM     31  CA  LYS     3       9.003  -6.993   0.536  1.00  0.00           C  
ATOM     32  HA  LYS     3       8.655  -7.250   1.536  1.00  0.00           H  
ATOM     33  CB  LYS     3       7.757  -6.733  -0.298  1.00  0.00           C  
ATOM     34  HB2 LYS     3       7.251  -5.809  -0.017  1.00  0.00           H  
ATOM     35  HB3 LYS     3       8.051  -6.344  -1.273  1.00  0.00           H  
ATOM     36  CG  LYS     3       6.798  -7.940  -0.422  1.00  0.00           C  
ATOM     37  HG2 LYS     3       6.065  -7.733  -1.201  1.00  0.00           H  
ATOM     38  HG3 LYS     3       7.360  -8.800  -0.788  1.00  0.00           H  
ATOM     39  CD  LYS     3       6.024  -8.246   0.916  1.00  0.00           C  
ATOM     40  HD2 LYS     3       6.768  -8.326   1.709  1.00  0.00           H  
ATOM     41  HD3 LYS     3       5.440  -7.377   1.217  1.00  0.00           H  
ATOM     42  CE  LYS     3       5.112  -9.507   0.955  1.00  0.00           C  
ATOM     43  HE2 LYS     3       4.741  -9.516   1.980  1.00  0.00           H  
ATOM     44  HE3 LYS     3       4.343  -9.379   0.193  1.00  0.00           H  
ATOM     45  NZ  LYS     3       5.939 -10.755   0.729  1.00  0.00           N  
ATOM     46  HZ1 LYS     3       6.771 -10.818   1.297  1.00  0.00           H  
ATOM     47  HZ2 LYS     3       5.364 -11.537   1.009  1.00  0.00           H  
ATOM     48  HZ3 LYS     3       6.252 -10.814  -0.229  1.00  0.00           H  
ATOM     49  C   LYS     3       9.919  -8.191   0.025  1.00  0.00           C  
ATOM     50  O   LYS     3      10.016  -8.362  -1.174  1.00  0.00           O  
ATOM     51  N   PRO     4      10.557  -9.006   0.923  1.00  0.00           N  
ATOM     52  CD  PRO     4      10.435  -9.031   2.388  1.00  0.00           C  
ATOM     53  HD2 PRO     4       9.374  -8.921   2.614  1.00  0.00           H  
ATOM     54  HD3 PRO     4      11.021  -8.240   2.856  1.00  0.00           H  
ATOM     55  CG  PRO     4      10.926 -10.439   2.864  1.00  0.00           C  
ATOM     56  HG2 PRO     4      10.108 -11.160   2.857  1.00  0.00           H  
ATOM     57  HG3 PRO     4      11.402 -10.355   3.840  1.00  0.00           H  
ATOM     58  CB  PRO     4      11.850 -10.903   1.733  1.00  0.00           C  
ATOM     59  HB2 PRO     4      12.029 -11.978   1.725  1.00  0.00           H  
ATOM     60  HB3 PRO     4      12.837 -10.447   1.816  1.00  0.00           H  
ATOM     61  CA  PRO     4      11.074 -10.340   0.517  1.00  0.00           C  
ATOM     62  HA  PRO     4      11.812 -10.132  -0.258  1.00  0.00           H  
ATOM     63  C   PRO     4       9.933 -11.295   0.027  1.00  0.00           C  
ATOM     64  O   PRO     4       8.694 -11.043   0.180  1.00  0.00           O  
ATOM     65  N   PRO     5      10.245 -12.463  -0.486  1.00  0.00           N  
ATOM     66  CD  PRO     5      11.535 -12.904  -0.941  1.00  0.00           C  
ATOM     67  HD2 PRO     5      12.035 -13.308  -0.062  1.00  0.00           H  
ATOM     68  HD3 PRO     5      12.033 -12.076  -1.447  1.00  0.00           H  
ATOM     69  CG  PRO     5      11.266 -14.152  -1.943  1.00  0.00           C  
ATOM     70  HG2 PRO     5      12.115 -14.826  -2.051  1.00  0.00           H  
ATOM     71  HG3 PRO     5      10.933 -13.806  -2.922  1.00  0.00           H  
ATOM     72  CB  PRO     5      10.097 -14.783  -1.196  1.00  0.00           C  
ATOM     73  HB2 PRO     5      10.439 -15.475  -0.426  1.00  0.00           H  
ATOM     74  HB3 PRO     5       9.503 -15.321  -1.935  1.00  0.00           H  
ATOM     75  CA  PRO     5       9.291 -13.624  -0.658  1.00  0.00           C  
ATOM     76  HA  PRO     5       8.560 -13.318  -1.407  1.00  0.00           H  
ATOM     77  C   PRO     5       8.501 -13.954   0.633  1.00  0.00           C  
ATOM     78  O   PRO     5       9.028 -14.119   1.731  1.00  0.00           O  
ATOM     79  N   TYR     6       7.166 -14.177   0.449  1.00  0.00           N  
ATOM     80  H   TYR     6       6.746 -14.244  -0.467  1.00  0.00           H  
ATOM     81  CA  TYR     6       6.164 -14.578   1.459  1.00  0.00           C  
ATOM     82  HA  TYR     6       5.217 -14.709   0.937  1.00  0.00           H  
ATOM     83  CB  TYR     6       6.576 -15.948   2.111  1.00  0.00           C  
ATOM     84  HB2 TYR     6       6.749 -16.660   1.304  1.00  0.00           H  
ATOM     85  HB3 TYR     6       7.463 -15.795   2.726  1.00  0.00           H  
ATOM     86  CG  TYR     6       5.514 -16.577   3.037  1.00  0.00           C  
ATOM     87  CD1 TYR     6       5.949 -17.088   4.293  1.00  0.00           C  
ATOM     88  HD1 TYR     6       7.007 -17.105   4.511  1.00  0.00           H  
ATOM     89  CE1 TYR     6       5.115 -17.609   5.250  1.00  0.00           C  
ATOM     90  HE1 TYR     6       5.450 -18.022   6.190  1.00  0.00           H  
ATOM     91  CZ  TYR     6       3.740 -17.630   5.019  1.00  0.00           C  
ATOM     92  OH  TYR     6       2.855 -18.274   5.929  1.00  0.00           O  
ATOM     93  HH  TYR     6       3.306 -18.711   6.655  1.00  0.00           H  
ATOM     94  CE2 TYR     6       3.209 -17.201   3.785  1.00  0.00           C  
ATOM     95  HE2 TYR     6       2.163 -17.248   3.519  1.00  0.00           H  
ATOM     96  CD2 TYR     6       4.138 -16.696   2.779  1.00  0.00           C  
ATOM     97  HD2 TYR     6       3.707 -16.471   1.814  1.00  0.00           H  
ATOM     98  C   TYR     6       5.993 -13.489   2.589  1.00  0.00           C  
ATOM     99  O   TYR     6       5.097 -12.656   2.535  1.00  0.00           O  
ATOM    100  N   LEU     7       7.074 -13.292   3.395  1.00  0.00           N  
ATOM    101  H   LEU     7       7.891 -13.872   3.275  1.00  0.00           H  
ATOM    102  CA  LEU     7       7.150 -12.397   4.650  1.00  0.00           C  
ATOM    103  HA  LEU     7       6.329 -12.578   5.344  1.00  0.00           H  
ATOM    104  CB  LEU     7       8.485 -12.678   5.399  1.00  0.00           C  
ATOM    105  HB2 LEU     7       9.302 -12.608   4.680  1.00  0.00           H  
ATOM    106  HB3 LEU     7       8.578 -11.912   6.169  1.00  0.00           H  
ATOM    107  CG  LEU     7       8.459 -14.131   5.975  1.00  0.00           C  
ATOM    108  HG  LEU     7       8.082 -14.810   5.210  1.00  0.00           H  
ATOM    109  CD1 LEU     7       9.796 -14.668   6.392  1.00  0.00           C  
ATOM    110 HD11 LEU     7      10.016 -14.355   7.412  1.00  0.00           H  
ATOM    111 HD12 LEU     7       9.856 -15.755   6.345  1.00  0.00           H  
ATOM    112 HD13 LEU     7      10.543 -14.207   5.745  1.00  0.00           H  
ATOM    113  CD2 LEU     7       7.520 -14.155   7.290  1.00  0.00           C  
ATOM    114 HD21 LEU     7       6.475 -13.864   7.186  1.00  0.00           H  
ATOM    115 HD22 LEU     7       7.600 -15.067   7.882  1.00  0.00           H  
ATOM    116 HD23 LEU     7       7.880 -13.410   7.999  1.00  0.00           H  
ATOM    117  C   LEU     7       7.091 -10.923   4.214  1.00  0.00           C  
ATOM    118  O   LEU     7       7.480 -10.630   3.073  1.00  0.00           O  
ATOM    119  N   PRO     8       6.628  -9.993   5.033  1.00  0.00           N  
ATOM    120  CD  PRO     8       5.773 -10.177   6.165  1.00  0.00           C  
ATOM    121  HD2 PRO     8       6.231 -10.926   6.812  1.00  0.00           H  
ATOM    122  HD3 PRO     8       4.792 -10.487   5.805  1.00  0.00           H  
ATOM    123  CG  PRO     8       5.573  -8.898   7.018  1.00  0.00           C  
ATOM    124  HG2 PRO     8       6.375  -8.916   7.755  1.00  0.00           H  
ATOM    125  HG3 PRO     8       4.592  -8.834   7.488  1.00  0.00           H  
ATOM    126  CB  PRO     8       5.815  -7.938   5.863  1.00  0.00           C  
ATOM    127  HB2 PRO     8       6.060  -6.965   6.288  1.00  0.00           H  
ATOM    128  HB3 PRO     8       4.854  -7.824   5.362  1.00  0.00           H  
ATOM    129  CA  PRO     8       6.867  -8.523   4.919  1.00  0.00           C  
ATOM    130  HA  PRO     8       6.892  -8.174   3.887  1.00  0.00           H  
ATOM    131  C   PRO     8       8.276  -8.238   5.549  1.00  0.00           C  
ATOM    132  O   PRO     8       8.667  -8.974   6.452  1.00  0.00           O  
ATOM    133  N   ARG     9       8.984  -7.195   5.093  1.00  0.00           N  
ATOM    134  H   ARG     9       8.583  -6.610   4.374  1.00  0.00           H  
ATOM    135  CA  ARG     9      10.153  -6.689   5.765  1.00  0.00           C  
ATOM    136  HA  ARG     9       9.933  -6.707   6.832  1.00  0.00           H  
ATOM    137  CB  ARG     9      11.474  -7.497   5.550  1.00  0.00           C  
ATOM    138  HB2 ARG     9      11.166  -8.493   5.230  1.00  0.00           H  
ATOM    139  HB3 ARG     9      12.048  -7.128   4.700  1.00  0.00           H  
ATOM    140  CG  ARG     9      12.318  -7.684   6.861  1.00  0.00           C  
ATOM    141  HG2 ARG     9      11.620  -7.972   7.647  1.00  0.00           H  
ATOM    142  HG3 ARG     9      12.987  -8.532   6.711  1.00  0.00           H  
ATOM    143  CD  ARG     9      13.214  -6.460   7.212  1.00  0.00           C  
ATOM    144  HD2 ARG     9      14.020  -6.764   7.880  1.00  0.00           H  
ATOM    145  HD3 ARG     9      13.713  -6.167   6.288  1.00  0.00           H  
ATOM    146  NE  ARG     9      12.434  -5.290   7.750  1.00  0.00           N  
ATOM    147  HE  ARG     9      12.184  -4.589   7.067  1.00  0.00           H  
ATOM    148  CZ  ARG     9      12.186  -5.056   9.056  1.00  0.00           C  
ATOM    149  NH1 ARG     9      12.463  -6.026   9.961  1.00  0.00           N  
ATOM    150 HH11 ARG     9      12.786  -6.923   9.628  1.00  0.00           H  
ATOM    151 HH12 ARG     9      12.721  -5.803  10.911  1.00  0.00           H  
ATOM    152  NH2 ARG     9      11.891  -3.837   9.433  1.00  0.00           N  
ATOM    153 HH21 ARG     9      11.557  -3.231   8.697  1.00  0.00           H  
ATOM    154 HH22 ARG     9      11.673  -3.597  10.389  1.00  0.00           H  
ATOM    155  C   ARG     9      10.274  -5.175   5.462  1.00  0.00           C  
ATOM    156  O   ARG     9      11.252  -4.871   4.826  1.00  0.00           O  
ATOM    157  N   PRO    10       9.276  -4.308   5.771  1.00  0.00           N  
ATOM    158  CD  PRO    10       8.073  -4.472   6.627  1.00  0.00           C  
ATOM    159  HD2 PRO    10       8.411  -4.981   7.530  1.00  0.00           H  
ATOM    160  HD3 PRO    10       7.345  -5.044   6.051  1.00  0.00           H  
ATOM    161  CG  PRO    10       7.502  -3.120   6.967  1.00  0.00           C  
ATOM    162  HG2 PRO    10       7.884  -2.586   7.837  1.00  0.00           H  
ATOM    163  HG3 PRO    10       6.425  -3.122   7.135  1.00  0.00           H  
ATOM    164  CB  PRO    10       7.946  -2.291   5.802  1.00  0.00           C  
ATOM    165  HB2 PRO    10       7.981  -1.228   6.043  1.00  0.00           H  
ATOM    166  HB3 PRO    10       7.317  -2.531   4.945  1.00  0.00           H  
ATOM    167  CA  PRO    10       9.322  -2.898   5.434  1.00  0.00           C  
ATOM    168  HA  PRO    10       9.510  -2.792   4.365  1.00  0.00           H  
ATOM    169  C   PRO    10      10.573  -2.240   6.096  1.00  0.00           C  
ATOM    170  O   PRO    10      10.941  -2.601   7.175  1.00  0.00           O  
ATOM    171  N   ARG    11      11.149  -1.293   5.347  1.00  0.00           N  
ATOM    172  H   ARG    11      10.795  -1.185   4.407  1.00  0.00           H  
ATOM    173  CA  ARG    11      12.351  -0.529   5.736  1.00  0.00           C  
ATOM    174  HA  ARG    11      12.167  -0.232   6.769  1.00  0.00           H  
ATOM    175  CB  ARG    11      13.556  -1.400   5.517  1.00  0.00           C  
ATOM    176  HB2 ARG    11      13.545  -2.187   6.272  1.00  0.00           H  
ATOM    177  HB3 ARG    11      13.485  -1.806   4.508  1.00  0.00           H  
ATOM    178  CG  ARG    11      14.933  -0.728   5.657  1.00  0.00           C  
ATOM    179  HG2 ARG    11      14.843   0.354   5.563  1.00  0.00           H  
ATOM    180  HG3 ARG    11      15.290  -0.975   6.656  1.00  0.00           H  
ATOM    181  CD  ARG    11      15.973  -1.094   4.610  1.00  0.00           C  
ATOM    182  HD2 ARG    11      16.916  -0.626   4.893  1.00  0.00           H  
ATOM    183  HD3 ARG    11      16.013  -2.182   4.571  1.00  0.00           H  
ATOM    184  NE  ARG    11      15.433  -0.653   3.275  1.00  0.00           N  
ATOM    185  HE  ARG    11      15.314   0.340   3.135  1.00  0.00           H  
ATOM    186  CZ  ARG    11      15.004  -1.419   2.308  1.00  0.00           C  
ATOM    187  NH1 ARG    11      15.248  -2.691   2.127  1.00  0.00           N  
ATOM    188 HH11 ARG    11      15.957  -3.200   2.635  1.00  0.00           H  
ATOM    189 HH12 ARG    11      14.824  -3.092   1.303  1.00  0.00           H  
ATOM    190  NH2 ARG    11      14.193  -0.930   1.428  1.00  0.00           N  
ATOM    191 HH21 ARG    11      13.813   0.005   1.389  1.00  0.00           H  
ATOM    192 HH22 ARG    11      14.084  -1.502   0.603  1.00  0.00           H  
ATOM    193  C   ARG    11      12.512   0.692   4.870  1.00  0.00           C  
ATOM    194  O   ARG    11      12.416   0.545   3.628  1.00  0.00           O  
ATOM    195  N   PRO    12      12.670   1.939   5.419  1.00  0.00           N  
ATOM    196  CD  PRO    12      12.509   2.270   6.832  1.00  0.00           C  
ATOM    197  HD2 PRO    12      13.289   1.835   7.456  1.00  0.00           H  
ATOM    198  HD3 PRO    12      11.519   1.979   7.183  1.00  0.00           H  
ATOM    199  CG  PRO    12      12.505   3.796   6.847  1.00  0.00           C  
ATOM    200  HG2 PRO    12      11.507   4.223   6.751  1.00  0.00           H  
ATOM    201  HG3 PRO    12      12.886   4.164   7.799  1.00  0.00           H  
ATOM    202  CB  PRO    12      13.327   4.213   5.670  1.00  0.00           C  
ATOM    203  HB2 PRO    12      14.404   4.117   5.807  1.00  0.00           H  
ATOM    204  HB3 PRO    12      12.998   5.223   5.426  1.00  0.00           H  
ATOM    205  CA  PRO    12      12.847   3.171   4.651  1.00  0.00           C  
ATOM    206  HA  PRO    12      11.895   3.549   4.280  1.00  0.00           H  
ATOM    207  C   PRO    12      13.988   3.061   3.554  1.00  0.00           C  
ATOM    208  O   PRO    12      14.876   2.145   3.526  1.00  0.00           O  
ATOM    209  N   PRO    13      14.061   4.048   2.639  1.00  0.00           N  
ATOM    210  CD  PRO    13      15.222   4.301   1.796  1.00  0.00           C  
ATOM    211  HD2 PRO    13      15.595   3.413   1.286  1.00  0.00           H  
ATOM    212  HD3 PRO    13      16.041   4.788   2.326  1.00  0.00           H  
ATOM    213  CG  PRO    13      14.818   5.384   0.736  1.00  0.00           C  
ATOM    214  HG2 PRO    13      14.392   4.905  -0.146  1.00  0.00           H  
ATOM    215  HG3 PRO    13      15.665   6.024   0.488  1.00  0.00           H  
ATOM    216  CB  PRO    13      13.661   6.010   1.398  1.00  0.00           C  
ATOM    217  HB2 PRO    13      13.936   6.861   2.020  1.00  0.00           H  
ATOM    218  HB3 PRO    13      13.029   6.493   0.653  1.00  0.00           H  
ATOM    219  CA  PRO    13      12.968   4.921   2.194  1.00  0.00           C  
ATOM    220  HA  PRO    13      12.495   5.520   2.972  1.00  0.00           H  
ATOM    221  C   PRO    13      11.842   4.244   1.415  1.00  0.00           C  
ATOM    222  O   PRO    13      10.663   4.661   1.439  1.00  0.00           O  
ATOM    223  N   ARG    14      12.240   3.224   0.581  1.00  0.00           N  
ATOM    224  H   ARG    14      13.200   2.909   0.579  1.00  0.00           H  
ATOM    225  CA  ARG    14      11.348   2.457  -0.310  1.00  0.00           C  
ATOM    226  HA  ARG    14      10.466   2.248   0.296  1.00  0.00           H  
ATOM    227  CB  ARG    14      10.989   3.346  -1.507  1.00  0.00           C  
ATOM    228  HB2 ARG    14      10.908   4.381  -1.172  1.00  0.00           H  
ATOM    229  HB3 ARG    14      11.886   3.389  -2.124  1.00  0.00           H  
ATOM    230  CG  ARG    14       9.740   3.029  -2.317  1.00  0.00           C  
ATOM    231  HG2 ARG    14       9.664   3.605  -3.239  1.00  0.00           H  
ATOM    232  HG3 ARG    14      10.004   2.040  -2.690  1.00  0.00           H  
ATOM    233  CD  ARG    14       8.412   3.172  -1.588  1.00  0.00           C  
ATOM    234  HD2 ARG    14       7.701   3.483  -2.353  1.00  0.00           H  
ATOM    235  HD3 ARG    14       8.112   2.161  -1.309  1.00  0.00           H  
ATOM    236  NE  ARG    14       8.454   4.057  -0.361  1.00  0.00           N  
ATOM    237  HE  ARG    14       9.357   4.314   0.013  1.00  0.00           H  
ATOM    238  CZ  ARG    14       7.350   4.529   0.220  1.00  0.00           C  
ATOM    239  NH1 ARG    14       6.125   4.379  -0.282  1.00  0.00           N  
ATOM    240 HH11 ARG    14       5.996   3.763  -1.072  1.00  0.00           H  
ATOM    241 HH12 ARG    14       5.301   4.654   0.233  1.00  0.00           H  
ATOM    242  NH2 ARG    14       7.532   5.170   1.361  1.00  0.00           N  
ATOM    243 HH21 ARG    14       8.428   5.575   1.593  1.00  0.00           H  
ATOM    244 HH22 ARG    14       6.749   5.574   1.855  1.00  0.00           H  
ATOM    245  C   ARG    14      11.995   1.142  -0.734  1.00  0.00           C  
ATOM    246  O   ARG    14      13.185   1.005  -0.592  1.00  0.00           O  
ATOM    247  N   ARG    15      11.144   0.286  -1.277  1.00  0.00           N  
ATOM    248  H   ARG    15      10.162   0.522  -1.294  1.00  0.00           H  
ATOM    249  CA  ARG    15      11.459  -0.981  -1.987  1.00  0.00           C  
ATOM    250  HA  ARG    15      11.935  -1.675  -1.295  1.00  0.00           H  
ATOM    251  CB  ARG    15      12.452  -0.614  -3.134  1.00  0.00           C  
ATOM    252  HB2 ARG    15      12.247  -1.198  -4.031  1.00  0.00           H  
ATOM    253  HB3 ARG    15      12.220   0.410  -3.426  1.00  0.00           H  
ATOM    254  CG  ARG    15      13.913  -0.915  -2.852  1.00  0.00           C  
ATOM    255  HG2 ARG    15      14.526  -0.080  -3.190  1.00  0.00           H  
ATOM    256  HG3 ARG    15      14.143  -0.988  -1.789  1.00  0.00           H  
ATOM    257  CD  ARG    15      14.543  -2.127  -3.564  1.00  0.00           C  
ATOM    258  HD2 ARG    15      14.322  -2.155  -4.631  1.00  0.00           H  
ATOM    259  HD3 ARG    15      15.607  -1.903  -3.489  1.00  0.00           H  
ATOM    260  NE  ARG    15      14.143  -3.318  -2.858  1.00  0.00           N  
ATOM    261  HE  ARG    15      14.039  -3.296  -1.854  1.00  0.00           H  
ATOM    262  CZ  ARG    15      13.872  -4.502  -3.454  1.00  0.00           C  
ATOM    263  NH1 ARG    15      14.069  -4.764  -4.748  1.00  0.00           N  
ATOM    264 HH11 ARG    15      14.498  -4.038  -5.305  1.00  0.00           H  
ATOM    265 HH12 ARG    15      13.804  -5.619  -5.216  1.00  0.00           H  
ATOM    266  NH2 ARG    15      13.228  -5.408  -2.763  1.00  0.00           N  
ATOM    267 HH21 ARG    15      13.022  -5.265  -1.784  1.00  0.00           H  
ATOM    268 HH22 ARG    15      12.856  -6.153  -3.335  1.00  0.00           H  
ATOM    269  C   ARG    15      10.234  -1.672  -2.565  1.00  0.00           C  
ATOM    270  O   ARG    15       9.149  -1.063  -2.723  1.00  0.00           O  
ATOM    271  N   ILE    16      10.293  -2.941  -2.929  1.00  0.00           N  
ATOM    272  H   ILE    16      11.105  -3.479  -2.664  1.00  0.00           H  
ATOM    273  CA  ILE    16       9.321  -3.557  -3.894  1.00  0.00           C  
ATOM    274  HA  ILE    16       8.296  -3.297  -3.630  1.00  0.00           H  
ATOM    275  CB  ILE    16       9.517  -3.042  -5.332  1.00  0.00           C  
ATOM    276  HB  ILE    16       9.555  -1.952  -5.346  1.00  0.00           H  
ATOM    277  CG2 ILE    16      10.799  -3.594  -5.931  1.00  0.00           C  
ATOM    278 HG21 ILE    16      10.997  -3.032  -6.844  1.00  0.00           H  
ATOM    279 HG22 ILE    16      11.657  -3.436  -5.278  1.00  0.00           H  
ATOM    280 HG23 ILE    16      10.624  -4.623  -6.246  1.00  0.00           H  
ATOM    281  CG1 ILE    16       8.248  -3.254  -6.185  1.00  0.00           C  
ATOM    282 HG12 ILE    16       7.984  -4.312  -6.201  1.00  0.00           H  
ATOM    283 HG13 ILE    16       7.368  -2.910  -5.643  1.00  0.00           H  
ATOM    284  CD1 ILE    16       8.240  -2.705  -7.611  1.00  0.00           C  
ATOM    285 HD11 ILE    16       7.257  -2.742  -8.080  1.00  0.00           H  
ATOM    286 HD12 ILE    16       8.622  -1.685  -7.550  1.00  0.00           H  
ATOM    287 HD13 ILE    16       8.982  -3.332  -8.104  1.00  0.00           H  
ATOM    288  C   ILE    16       9.400  -5.101  -3.803  1.00  0.00           C  
ATOM    289  O   ILE    16      10.380  -5.706  -3.322  1.00  0.00           O  
ATOM    290  N   TYR    17       8.458  -5.873  -4.285  1.00  0.00           N  
ATOM    291  H   TYR    17       7.693  -5.377  -4.719  1.00  0.00           H  
ATOM    292  CA  TYR    17       8.314  -7.337  -4.124  1.00  0.00           C  
ATOM    293  HA  TYR    17       8.612  -7.598  -3.109  1.00  0.00           H  
ATOM    294  CB  TYR    17       6.811  -7.649  -4.295  1.00  0.00           C  
ATOM    295  HB2 TYR    17       6.149  -6.976  -3.750  1.00  0.00           H  
ATOM    296  HB3 TYR    17       6.621  -7.566  -5.365  1.00  0.00           H  
ATOM    297  CG  TYR    17       6.275  -9.011  -3.729  1.00  0.00           C  
ATOM    298  CD1 TYR    17       4.861  -9.297  -3.709  1.00  0.00           C  
ATOM    299  HD1 TYR    17       4.146  -8.592  -4.106  1.00  0.00           H  
ATOM    300  CE1 TYR    17       4.385 -10.443  -3.090  1.00  0.00           C  
ATOM    301  HE1 TYR    17       3.315 -10.565  -3.000  1.00  0.00           H  
ATOM    302  CZ  TYR    17       5.345 -11.455  -2.680  1.00  0.00           C  
ATOM    303  OH  TYR    17       5.001 -12.590  -2.077  1.00  0.00           O  
ATOM    304  HH  TYR    17       4.140 -12.887  -2.382  1.00  0.00           H  
ATOM    305  CE2 TYR    17       6.720 -11.237  -2.853  1.00  0.00           C  
ATOM    306  HE2 TYR    17       7.475 -11.939  -2.532  1.00  0.00           H  
ATOM    307  CD2 TYR    17       7.184 -10.011  -3.299  1.00  0.00           C  
ATOM    308  HD2 TYR    17       8.247  -9.829  -3.354  1.00  0.00           H  
ATOM    309  C   TYR    17       9.261  -8.183  -5.054  1.00  0.00           C  
ATOM    310  O   TYR    17       9.047  -8.369  -6.223  1.00  0.00           O  
ATOM    311  N   ASN    18      10.252  -8.805  -4.372  1.00  0.00           N  
ATOM    312  H   ASN    18      10.425  -8.695  -3.383  1.00  0.00           H  
ATOM    313  CA  ASN    18      11.257  -9.645  -4.999  1.00  0.00           C  
ATOM    314  HA  ASN    18      11.699  -9.206  -5.894  1.00  0.00           H  
ATOM    315  CB  ASN    18      12.306  -9.860  -3.900  1.00  0.00           C  
ATOM    316  HB2 ASN    18      11.755 -10.069  -2.982  1.00  0.00           H  
ATOM    317  HB3 ASN    18      12.918 -10.747  -4.064  1.00  0.00           H  
ATOM    318  CG  ASN    18      13.235  -8.684  -3.695  1.00  0.00           C  
ATOM    319  OD1 ASN    18      13.259  -7.625  -4.422  1.00  0.00           O  
ATOM    320  ND2 ASN    18      14.029  -8.830  -2.690  1.00  0.00           N  
ATOM    321 HD21 ASN    18      14.548  -8.034  -2.348  1.00  0.00           H  
ATOM    322 HD22 ASN    18      14.044  -9.720  -2.214  1.00  0.00           H  
ATOM    323  C   ASN    18      10.570 -10.965  -5.438  1.00  0.00           C  
ATOM    324  O   ASN    18      10.268 -11.853  -4.680  1.00  0.00           O  
ATOM    325  N   ARG    19      10.214 -10.982  -6.757  1.00  0.00           N  
ATOM    326  H   ARG    19      10.328 -10.110  -7.253  1.00  0.00           H  
ATOM    327  CA  ARG    19       9.510 -12.052  -7.453  1.00  0.00           C  
ATOM    328  HA  ARG    19      10.041 -12.997  -7.340  1.00  0.00           H  
ATOM    329  CB  ARG    19       9.266 -11.659  -8.955  1.00  0.00           C  
ATOM    330  HB2 ARG    19       8.462 -10.923  -8.979  1.00  0.00           H  
ATOM    331  HB3 ARG    19      10.169 -11.229  -9.389  1.00  0.00           H  
ATOM    332  CG  ARG    19       8.843 -12.869  -9.769  1.00  0.00           C  
ATOM    333  HG2 ARG    19       9.200 -12.725 -10.789  1.00  0.00           H  
ATOM    334  HG3 ARG    19       9.341 -13.760  -9.385  1.00  0.00           H  
ATOM    335  CD  ARG    19       7.365 -13.141  -9.905  1.00  0.00           C  
ATOM    336  HD2 ARG    19       6.860 -13.251  -8.945  1.00  0.00           H  
ATOM    337  HD3 ARG    19       6.893 -12.358 -10.498  1.00  0.00           H  
ATOM    338  NE  ARG    19       7.140 -14.454 -10.542  1.00  0.00           N  
ATOM    339  HE  ARG    19       6.941 -14.517 -11.530  1.00  0.00           H  
ATOM    340  CZ  ARG    19       7.218 -15.651  -9.945  1.00  0.00           C  
ATOM    341  NH1 ARG    19       7.463 -15.836  -8.685  1.00  0.00           N  
ATOM    342 HH11 ARG    19       7.517 -15.062  -8.039  1.00  0.00           H  
ATOM    343 HH12 ARG    19       7.815 -16.722  -8.350  1.00  0.00           H  
ATOM    344  NH2 ARG    19       6.986 -16.705 -10.670  1.00  0.00           N  
ATOM    345 HH21 ARG    19       6.615 -16.622 -11.606  1.00  0.00           H  
ATOM    346 HH22 ARG    19       7.204 -17.623 -10.311  1.00  0.00           H  
ATOM    347  C   ARG    19       8.100 -12.318  -6.753  1.00  0.00           C  
ATOM    348  O   ARG    19       7.696 -13.467  -6.753  1.00  0.00           O  
ATOM    349  N   NHE    20       7.406 -11.363  -6.144  1.00  0.00           N  
ATOM    350  HN1 NHE    20       7.704 -10.399  -6.180  1.00  0.00           H  
ATOM    351  HN2 NHE    20       6.465 -11.630  -5.891  1.00  0.00           H  
TER   
END   
