# Supplementary material for: In silico approaches for predicting the half-life of natural and modified peptides in blood
Source: PLoS One. 2018 Jun 1;13(6):e0196829. doi: 10.1371/journal.pone.0196829 (PMC5983457; doi:10.1371/journal.pone.0196829)
Supplement: S3 File — (ZIP) [file pone.0196829.s009.zip › 3may2018_261_pdb_files/2679.pdb]

ATOM      1  N   NMG     1       7.224   2.182  -2.336  1.00  0.00           N  
ATOM      2  CA2 NMG     1       7.476   1.864  -3.741  1.00  0.00           C  
ATOM      3 HA21 NMG     1       8.527   1.966  -4.012  1.00  0.00           H  
ATOM      4 HA22 NMG     1       7.176   0.843  -3.982  1.00  0.00           H  
ATOM      5 HA23 NMG     1       6.950   2.652  -4.279  1.00  0.00           H  
ATOM      6  CA  NMG     1       7.427   1.145  -1.266  1.00  0.00           C  
ATOM      7 HA12 NMG     1       8.442   1.102  -0.871  1.00  0.00           H  
ATOM      8 HA13 NMG     1       7.228   0.177  -1.725  1.00  0.00           H  
ATOM      9  C   NMG     1       6.565   1.312  -0.121  1.00  0.00           C  
ATOM     10  O   NMG     1       6.417   0.327   0.608  1.00  0.00           O  
ATOM     11  N   ARG     2       5.929   2.483   0.055  1.00  0.00           N  
ATOM     12  H   ARG     2       5.977   3.075  -0.762  1.00  0.00           H  
ATOM     13  CA  ARG     2       4.831   2.821   0.924  1.00  0.00           C  
ATOM     14  HA  ARG     2       5.111   2.562   1.945  1.00  0.00           H  
ATOM     15  CB  ARG     2       4.663   4.349   0.711  1.00  0.00           C  
ATOM     16  HB2 ARG     2       5.657   4.756   0.894  1.00  0.00           H  
ATOM     17  HB3 ARG     2       4.394   4.589  -0.317  1.00  0.00           H  
ATOM     18  CG  ARG     2       3.793   5.158   1.695  1.00  0.00           C  
ATOM     19  HG2 ARG     2       3.605   4.581   2.600  1.00  0.00           H  
ATOM     20  HG3 ARG     2       4.286   6.114   1.872  1.00  0.00           H  
ATOM     21  CD  ARG     2       2.518   5.463   0.876  1.00  0.00           C  
ATOM     22  HD2 ARG     2       2.532   6.413   0.342  1.00  0.00           H  
ATOM     23  HD3 ARG     2       2.401   4.829  -0.003  1.00  0.00           H  
ATOM     24  NE  ARG     2       1.291   5.547   1.793  1.00  0.00           N  
ATOM     25  HE  ARG     2       0.881   6.437   2.035  1.00  0.00           H  
ATOM     26  CZ  ARG     2       0.593   4.535   2.341  1.00  0.00           C  
ATOM     27  NH1 ARG     2       0.736   3.290   1.983  1.00  0.00           N  
ATOM     28 HH11 ARG     2       1.445   2.988   1.331  1.00  0.00           H  
ATOM     29 HH12 ARG     2       0.238   2.561   2.474  1.00  0.00           H  
ATOM     30  NH2 ARG     2      -0.310   4.834   3.225  1.00  0.00           N  
ATOM     31 HH21 ARG     2      -0.331   5.766   3.612  1.00  0.00           H  
ATOM     32 HH22 ARG     2      -1.021   4.154   3.452  1.00  0.00           H  
ATOM     33  C   ARG     2       3.532   2.072   0.604  1.00  0.00           C  
ATOM     34  O   ARG     2       2.663   2.562  -0.120  1.00  0.00           O  
ATOM     35  N   VAL     3       3.452   0.804   1.071  1.00  0.00           N  
ATOM     36  H   VAL     3       4.345   0.428   1.354  1.00  0.00           H  
ATOM     37  CA  VAL     3       2.301  -0.148   0.819  1.00  0.00           C  
ATOM     38  HA  VAL     3       1.405   0.417   1.077  1.00  0.00           H  
ATOM     39  CB  VAL     3       2.184  -0.528  -0.653  1.00  0.00           C  
ATOM     40  HB  VAL     3       2.285   0.423  -1.177  1.00  0.00           H  
ATOM     41  CG1 VAL     3       3.322  -1.389  -1.179  1.00  0.00           C  
ATOM     42 HG11 VAL     3       3.253  -1.573  -2.251  1.00  0.00           H  
ATOM     43 HG12 VAL     3       4.227  -0.811  -0.993  1.00  0.00           H  
ATOM     44 HG13 VAL     3       3.495  -2.361  -0.716  1.00  0.00           H  
ATOM     45  CG2 VAL     3       0.728  -1.030  -0.923  1.00  0.00           C  
ATOM     46 HG21 VAL     3       0.008  -0.839  -0.128  1.00  0.00           H  
ATOM     47 HG22 VAL     3       0.327  -0.454  -1.757  1.00  0.00           H  
ATOM     48 HG23 VAL     3       0.753  -2.055  -1.292  1.00  0.00           H  
ATOM     49  C   VAL     3       2.264  -1.377   1.846  1.00  0.00           C  
ATOM     50  O   VAL     3       1.813  -2.498   1.561  1.00  0.00           O  
ATOM     51  N   TYR     4       2.671  -1.052   3.092  1.00  0.00           N  
ATOM     52  H   TYR     4       3.028  -0.130   3.301  1.00  0.00           H  
ATOM     53  CA  TYR     4       2.410  -1.933   4.253  1.00  0.00           C  
ATOM     54  HA  TYR     4       2.424  -2.919   3.788  1.00  0.00           H  
ATOM     55  CB  TYR     4       3.580  -1.815   5.205  1.00  0.00           C  
ATOM     56  HB2 TYR     4       3.203  -2.186   6.158  1.00  0.00           H  
ATOM     57  HB3 TYR     4       4.490  -2.402   5.077  1.00  0.00           H  
ATOM     58  CG  TYR     4       3.934  -0.400   5.466  1.00  0.00           C  
ATOM     59  CD1 TYR     4       3.308   0.350   6.549  1.00  0.00           C  
ATOM     60  HD1 TYR     4       2.659  -0.065   7.307  1.00  0.00           H  
ATOM     61  CE1 TYR     4       3.650   1.707   6.609  1.00  0.00           C  
ATOM     62  HE1 TYR     4       3.229   2.316   7.394  1.00  0.00           H  
ATOM     63  CZ  TYR     4       4.617   2.326   5.802  1.00  0.00           C  
ATOM     64  OH  TYR     4       4.945   3.568   6.141  1.00  0.00           O  
ATOM     65  HH  TYR     4       4.571   3.812   6.991  1.00  0.00           H  
ATOM     66  CE2 TYR     4       5.296   1.540   4.867  1.00  0.00           C  
ATOM     67  HE2 TYR     4       5.995   2.039   4.212  1.00  0.00           H  
ATOM     68  CD2 TYR     4       4.981   0.171   4.722  1.00  0.00           C  
ATOM     69  HD2 TYR     4       5.518  -0.416   3.991  1.00  0.00           H  
ATOM     70  C   TYR     4       1.044  -1.627   4.858  1.00  0.00           C  
ATOM     71  O   TYR     4       0.829  -1.947   6.004  1.00  0.00           O  
ATOM     72  N   ILE     5       0.148  -0.983   4.092  1.00  0.00           N  
ATOM     73  H   ILE     5       0.411  -0.863   3.124  1.00  0.00           H  
ATOM     74  CA  ILE     5      -0.948  -0.218   4.700  1.00  0.00           C  
ATOM     75  HA  ILE     5      -1.635  -0.912   5.186  1.00  0.00           H  
ATOM     76  CB  ILE     5      -0.578   0.842   5.799  1.00  0.00           C  
ATOM     77  HB  ILE     5      -0.047   0.332   6.602  1.00  0.00           H  
ATOM     78  CG2 ILE     5       0.248   1.950   5.246  1.00  0.00           C  
ATOM     79 HG21 ILE     5      -0.357   2.438   4.482  1.00  0.00           H  
ATOM     80 HG22 ILE     5       0.410   2.695   6.026  1.00  0.00           H  
ATOM     81 HG23 ILE     5       1.225   1.737   4.812  1.00  0.00           H  
ATOM     82  CG1 ILE     5      -1.888   1.392   6.413  1.00  0.00           C  
ATOM     83 HG12 ILE     5      -2.554   1.743   5.625  1.00  0.00           H  
ATOM     84 HG13 ILE     5      -2.320   0.571   6.984  1.00  0.00           H  
ATOM     85  CD1 ILE     5      -1.749   2.556   7.444  1.00  0.00           C  
ATOM     86 HD11 ILE     5      -2.719   2.806   7.872  1.00  0.00           H  
ATOM     87 HD12 ILE     5      -1.087   2.178   8.223  1.00  0.00           H  
ATOM     88 HD13 ILE     5      -1.341   3.477   7.027  1.00  0.00           H  
ATOM     89  C   ILE     5      -1.666   0.439   3.544  1.00  0.00           C  
ATOM     90  O   ILE     5      -1.025   0.970   2.653  1.00  0.00           O  
ATOM     91  N   HIE     6      -3.032   0.555   3.605  1.00  0.00           N  
ATOM     92  H   HIE     6      -3.503   0.195   4.423  1.00  0.00           H  
ATOM     93  CA  HIE     6      -3.805   1.318   2.661  1.00  0.00           C  
ATOM     94  HA  HIE     6      -3.834   0.792   1.707  1.00  0.00           H  
ATOM     95  CB  HIE     6      -5.256   1.402   3.154  1.00  0.00           C  
ATOM     96  HB2 HIE     6      -5.486   0.390   3.487  1.00  0.00           H  
ATOM     97  HB3 HIE     6      -5.279   1.986   4.074  1.00  0.00           H  
ATOM     98  CG  HIE     6      -6.368   1.985   2.291  1.00  0.00           C  
ATOM     99  ND1 HIE     6      -7.014   1.371   1.226  1.00  0.00           N  
ATOM    100  CE1 HIE     6      -7.969   2.233   0.824  1.00  0.00           C  
ATOM    101  HE1 HIE     6      -8.488   2.211  -0.123  1.00  0.00           H  
ATOM    102  NE2 HIE     6      -7.850   3.357   1.483  1.00  0.00           N  
ATOM    103  HE2 HIE     6      -8.407   4.185   1.331  1.00  0.00           H  
ATOM    104  CD2 HIE     6      -6.944   3.239   2.499  1.00  0.00           C  
ATOM    105  HD2 HIE     6      -6.663   3.957   3.255  1.00  0.00           H  
ATOM    106  C   HIE     6      -3.213   2.738   2.422  1.00  0.00           C  
ATOM    107  O   HIE     6      -2.666   3.282   3.380  1.00  0.00           O  
ATOM    108  N   PRO     7      -3.368   3.335   1.176  1.00  0.00           N  
ATOM    109  CD  PRO     7      -4.159   2.789   0.111  1.00  0.00           C  
ATOM    110  HD2 PRO     7      -5.201   3.095   0.194  1.00  0.00           H  
ATOM    111  HD3 PRO     7      -4.113   1.701   0.065  1.00  0.00           H  
ATOM    112  CG  PRO     7      -3.661   3.366  -1.195  1.00  0.00           C  
ATOM    113  HG2 PRO     7      -4.345   3.421  -2.043  1.00  0.00           H  
ATOM    114  HG3 PRO     7      -2.763   2.825  -1.495  1.00  0.00           H  
ATOM    115  CB  PRO     7      -3.325   4.795  -0.679  1.00  0.00           C  
ATOM    116  HB2 PRO     7      -4.307   5.240  -0.516  1.00  0.00           H  
ATOM    117  HB3 PRO     7      -2.649   5.319  -1.353  1.00  0.00           H  
ATOM    118  CA  PRO     7      -2.780   4.586   0.720  1.00  0.00           C  
ATOM    119  HA  PRO     7      -1.692   4.531   0.759  1.00  0.00           H  
ATOM    120  C   PRO     7      -3.109   5.821   1.503  1.00  0.00           C  
ATOM    121  O   PRO     7      -2.181   6.651   1.804  1.00  0.00           O  
ATOM    122  N   ALA     8      -4.341   6.136   1.751  1.00  0.00           N  
ATOM    123  H   ALA     8      -5.062   5.584   1.309  1.00  0.00           H  
ATOM    124  CA  ALA     8      -4.878   7.503   1.965  1.00  0.00           C  
ATOM    125  HA  ALA     8      -4.371   8.214   1.314  1.00  0.00           H  
ATOM    126  CB  ALA     8      -4.548   7.920   3.381  1.00  0.00           C  
ATOM    127  HB1 ALA     8      -4.934   7.233   4.134  1.00  0.00           H  
ATOM    128  HB2 ALA     8      -3.473   7.827   3.538  1.00  0.00           H  
ATOM    129  HB3 ALA     8      -4.902   8.910   3.668  1.00  0.00           H  
ATOM    130  C   ALA     8      -6.313   7.538   1.553  1.00  0.00           C  
ATOM    131  O   ALA     8      -6.693   6.509   0.953  1.00  0.00           O  
TER   
END   
