# Supplementary material for: In silico approaches for predicting the half-life of natural and modified peptides in blood
Source: PLoS One. 2018 Jun 1;13(6):e0196829. doi: 10.1371/journal.pone.0196829 (PMC5983457; doi:10.1371/journal.pone.0196829)
Supplement: S3 File — (ZIP) [file pone.0196829.s009.zip › 3may2018_261_pdb_files/2688.pdb]

ATOM      1  N   GLU     1     -13.445 -17.537  12.613  1.00  0.00           N  
ATOM      2  H   GLU     1     -13.964 -16.792  13.056  1.00  0.00           H  
ATOM      3  CA  GLU     1     -12.493 -17.772  13.673  1.00  0.00           C  
ATOM      4  HA  GLU     1     -12.347 -18.850  13.601  1.00  0.00           H  
ATOM      5  CB  GLU     1     -11.117 -17.066  13.332  1.00  0.00           C  
ATOM      6  HB2 GLU     1     -11.107 -16.813  12.271  1.00  0.00           H  
ATOM      7  HB3 GLU     1     -10.960 -16.141  13.886  1.00  0.00           H  
ATOM      8  CG  GLU     1      -9.871 -17.943  13.510  1.00  0.00           C  
ATOM      9  HG2 GLU     1     -10.000 -18.933  13.072  1.00  0.00           H  
ATOM     10  HG3 GLU     1      -9.022 -17.451  13.034  1.00  0.00           H  
ATOM     11  CD  GLU     1      -9.494 -18.128  15.044  1.00  0.00           C  
ATOM     12  OE1 GLU     1      -9.894 -19.127  15.672  1.00  0.00           O  
ATOM     13  OE2 GLU     1      -8.910 -17.208  15.657  1.00  0.00           O  
ATOM     14  C   GLU     1     -13.010 -17.440  15.115  1.00  0.00           C  
ATOM     15  O   GLU     1     -14.044 -16.832  15.239  1.00  0.00           O  
ATOM     16  N   GLY     2     -12.274 -17.773  16.172  1.00  0.00           N  
ATOM     17  H   GLY     2     -11.585 -18.498  16.027  1.00  0.00           H  
ATOM     18  CA  GLY     2     -12.734 -17.486  17.574  1.00  0.00           C  
ATOM     19  HA2 GLY     2     -13.077 -16.456  17.671  1.00  0.00           H  
ATOM     20  HA3 GLY     2     -13.589 -18.119  17.808  1.00  0.00           H  
ATOM     21  C   GLY     2     -11.591 -17.907  18.570  1.00  0.00           C  
ATOM     22  O   GLY     2     -11.804 -17.756  19.741  1.00  0.00           O  
ATOM     23  N   THR     3     -10.430 -18.401  18.174  1.00  0.00           N  
ATOM     24  H   THR     3     -10.136 -18.438  17.208  1.00  0.00           H  
ATOM     25  CA  THR     3      -9.406 -18.787  19.214  1.00  0.00           C  
ATOM     26  HA  THR     3      -9.869 -18.777  20.201  1.00  0.00           H  
ATOM     27  CB  THR     3      -8.904 -20.132  18.944  1.00  0.00           C  
ATOM     28  HB  THR     3      -8.008 -20.330  19.532  1.00  0.00           H  
ATOM     29  CG2 THR     3      -9.843 -21.363  19.079  1.00  0.00           C  
ATOM     30 HG21 THR     3     -10.336 -21.363  20.051  1.00  0.00           H  
ATOM     31 HG22 THR     3     -10.496 -21.358  18.206  1.00  0.00           H  
ATOM     32 HG23 THR     3      -9.179 -22.227  19.093  1.00  0.00           H  
ATOM     33  OG1 THR     3      -8.429 -20.194  17.645  1.00  0.00           O  
ATOM     34  HG1 THR     3      -9.089 -19.829  17.051  1.00  0.00           H  
ATOM     35  C   THR     3      -8.099 -17.966  19.342  1.00  0.00           C  
ATOM     36  O   THR     3      -7.579 -17.880  20.429  1.00  0.00           O  
ATOM     37  N   PHE     4      -7.692 -17.253  18.324  1.00  0.00           N  
ATOM     38  H   PHE     4      -8.196 -17.416  17.464  1.00  0.00           H  
ATOM     39  CA  PHE     4      -6.601 -16.233  18.300  1.00  0.00           C  
ATOM     40  HA  PHE     4      -6.371 -15.888  19.308  1.00  0.00           H  
ATOM     41  CB  PHE     4      -5.459 -16.964  17.573  1.00  0.00           C  
ATOM     42  HB2 PHE     4      -4.495 -16.458  17.625  1.00  0.00           H  
ATOM     43  HB3 PHE     4      -5.197 -17.851  18.151  1.00  0.00           H  
ATOM     44  CG  PHE     4      -5.770 -17.502  16.144  1.00  0.00           C  
ATOM     45  CD1 PHE     4      -6.259 -18.753  15.788  1.00  0.00           C  
ATOM     46  HD1 PHE     4      -6.528 -19.411  16.600  1.00  0.00           H  
ATOM     47  CE1 PHE     4      -6.348 -19.206  14.415  1.00  0.00           C  
ATOM     48  HE1 PHE     4      -6.588 -20.233  14.180  1.00  0.00           H  
ATOM     49  CZ  PHE     4      -5.842 -18.371  13.420  1.00  0.00           C  
ATOM     50  HZ  PHE     4      -5.796 -18.744  12.407  1.00  0.00           H  
ATOM     51  CE2 PHE     4      -5.282 -17.135  13.756  1.00  0.00           C  
ATOM     52  HE2 PHE     4      -4.944 -16.504  12.946  1.00  0.00           H  
ATOM     53  CD2 PHE     4      -5.277 -16.689  15.036  1.00  0.00           C  
ATOM     54  HD2 PHE     4      -4.753 -15.777  15.281  1.00  0.00           H  
ATOM     55  C   PHE     4      -7.024 -14.887  17.736  1.00  0.00           C  
ATOM     56  O   PHE     4      -6.267 -13.901  17.857  1.00  0.00           O  
ATOM     57  N   THR     5      -8.197 -14.884  17.129  1.00  0.00           N  
ATOM     58  H   THR     5      -8.577 -15.819  17.092  1.00  0.00           H  
ATOM     59  CA  THR     5      -8.862 -13.846  16.323  1.00  0.00           C  
ATOM     60  HA  THR     5      -8.535 -12.911  16.777  1.00  0.00           H  
ATOM     61  CB  THR     5      -8.436 -13.718  14.867  1.00  0.00           C  
ATOM     62  HB  THR     5      -9.083 -13.011  14.348  1.00  0.00           H  
ATOM     63  CG2 THR     5      -7.015 -13.331  14.604  1.00  0.00           C  
ATOM     64 HG21 THR     5      -6.762 -13.389  13.545  1.00  0.00           H  
ATOM     65 HG22 THR     5      -6.858 -12.307  14.943  1.00  0.00           H  
ATOM     66 HG23 THR     5      -6.347 -14.051  15.075  1.00  0.00           H  
ATOM     67  OG1 THR     5      -8.558 -14.972  14.221  1.00  0.00           O  
ATOM     68  HG1 THR     5      -8.745 -15.663  14.860  1.00  0.00           H  
ATOM     69  C   THR     5     -10.333 -13.935  16.673  1.00  0.00           C  
ATOM     70  O   THR     5     -10.663 -14.144  17.841  1.00  0.00           O  
ATOM     71  N   SER     6     -11.203 -13.758  15.703  1.00  0.00           N  
ATOM     72  H   SER     6     -10.895 -13.605  14.754  1.00  0.00           H  
ATOM     73  CA  SER     6     -12.627 -13.516  15.874  1.00  0.00           C  
ATOM     74  HA  SER     6     -13.095 -14.343  16.409  1.00  0.00           H  
ATOM     75  CB  SER     6     -12.884 -12.250  16.754  1.00  0.00           C  
ATOM     76  HB2 SER     6     -12.307 -11.371  16.466  1.00  0.00           H  
ATOM     77  HB3 SER     6     -13.913 -11.901  16.666  1.00  0.00           H  
ATOM     78  OG  SER     6     -12.973 -12.637  18.096  1.00  0.00           O  
ATOM     79  HG  SER     6     -12.189 -13.134  18.339  1.00  0.00           H  
ATOM     80  C   SER     6     -13.260 -13.373  14.475  1.00  0.00           C  
ATOM     81  O   SER     6     -12.636 -12.913  13.528  1.00  0.00           O  
ATOM     82  N   ASP     7     -14.495 -13.661  14.291  1.00  0.00           N  
ATOM     83  H   ASP     7     -15.099 -13.989  15.031  1.00  0.00           H  
ATOM     84  CA  ASP     7     -15.149 -13.576  12.967  1.00  0.00           C  
ATOM     85  HA  ASP     7     -14.406 -13.688  12.177  1.00  0.00           H  
ATOM     86  CB  ASP     7     -16.116 -14.787  12.740  1.00  0.00           C  
ATOM     87  HB2 ASP     7     -15.534 -15.707  12.805  1.00  0.00           H  
ATOM     88  HB3 ASP     7     -16.848 -14.827  13.546  1.00  0.00           H  
ATOM     89  CG  ASP     7     -16.806 -14.628  11.374  1.00  0.00           C  
ATOM     90  OD1 ASP     7     -16.165 -14.527  10.312  1.00  0.00           O  
ATOM     91  OD2 ASP     7     -18.052 -14.693  11.175  1.00  0.00           O  
ATOM     92  C   ASP     7     -15.864 -12.203  12.804  1.00  0.00           C  
ATOM     93  O   ASP     7     -16.319 -11.622  13.765  1.00  0.00           O  
ATOM     94  N   GLY     8     -15.988 -11.799  11.567  1.00  0.00           N  
ATOM     95  H   GLY     8     -15.598 -12.443  10.894  1.00  0.00           H  
ATOM     96  CA  GLY     8     -16.951 -10.668  11.265  1.00  0.00           C  
ATOM     97  HA2 GLY     8     -17.367 -10.251  12.182  1.00  0.00           H  
ATOM     98  HA3 GLY     8     -16.437  -9.924  10.658  1.00  0.00           H  
ATOM     99  C   GLY     8     -18.098 -10.935  10.344  1.00  0.00           C  
ATOM    100  O   GLY     8     -18.916 -10.060  10.257  1.00  0.00           O  
ATOM    101  N   SER     9     -18.190 -12.174   9.681  1.00  0.00           N  
ATOM    102  H   SER     9     -17.554 -12.905   9.968  1.00  0.00           H  
ATOM    103  CA  SER     9     -18.962 -12.404   8.384  1.00  0.00           C  
ATOM    104  HA  SER     9     -19.948 -11.985   8.584  1.00  0.00           H  
ATOM    105  CB  SER     9     -18.474 -11.543   7.150  1.00  0.00           C  
ATOM    106  HB2 SER     9     -17.401 -11.476   7.334  1.00  0.00           H  
ATOM    107  HB3 SER     9     -18.634 -12.096   6.225  1.00  0.00           H  
ATOM    108  OG  SER     9     -19.076 -10.272   7.118  1.00  0.00           O  
ATOM    109  HG  SER     9     -20.018 -10.455   7.084  1.00  0.00           H  
ATOM    110  C   SER     9     -19.192 -13.816   7.935  1.00  0.00           C  
ATOM    111  O   SER     9     -20.082 -14.210   7.191  1.00  0.00           O  
ATOM    112  N   SER    10     -18.237 -14.734   8.296  1.00  0.00           N  
ATOM    113  H   SER    10     -17.519 -14.518   8.973  1.00  0.00           H  
ATOM    114  CA  SER    10     -18.362 -16.188   7.980  1.00  0.00           C  
ATOM    115  HA  SER    10     -18.568 -16.296   6.915  1.00  0.00           H  
ATOM    116  CB  SER    10     -17.077 -16.844   8.497  1.00  0.00           C  
ATOM    117  HB2 SER    10     -17.131 -16.968   9.578  1.00  0.00           H  
ATOM    118  HB3 SER    10     -16.908 -17.784   7.972  1.00  0.00           H  
ATOM    119  OG  SER    10     -15.862 -16.118   8.271  1.00  0.00           O  
ATOM    120  HG  SER    10     -15.873 -15.380   8.885  1.00  0.00           H  
ATOM    121  C   SER    10     -19.528 -16.912   8.692  1.00  0.00           C  
ATOM    122  O   SER    10     -19.961 -17.922   8.196  1.00  0.00           O  
ATOM    123  N   TYR    11     -19.931 -16.404   9.888  1.00  0.00           N  
ATOM    124  H   TYR    11     -19.425 -15.607  10.245  1.00  0.00           H  
ATOM    125  CA  TYR    11     -20.917 -16.943  10.841  1.00  0.00           C  
ATOM    126  HA  TYR    11     -21.774 -17.099  10.186  1.00  0.00           H  
ATOM    127  CB  TYR    11     -20.484 -18.155  11.637  1.00  0.00           C  
ATOM    128  HB2 TYR    11     -21.389 -18.617  12.030  1.00  0.00           H  
ATOM    129  HB3 TYR    11     -20.121 -18.928  10.960  1.00  0.00           H  
ATOM    130  CG  TYR    11     -19.528 -17.958  12.768  1.00  0.00           C  
ATOM    131  CD1 TYR    11     -18.131 -18.121  12.557  1.00  0.00           C  
ATOM    132  HD1 TYR    11     -17.890 -18.415  11.546  1.00  0.00           H  
ATOM    133  CE1 TYR    11     -17.176 -17.799  13.496  1.00  0.00           C  
ATOM    134  HE1 TYR    11     -16.135 -17.820  13.209  1.00  0.00           H  
ATOM    135  CZ  TYR    11     -17.549 -17.501  14.813  1.00  0.00           C  
ATOM    136  OH  TYR    11     -16.670 -17.358  15.909  1.00  0.00           O  
ATOM    137  HH  TYR    11     -15.763 -17.249  15.613  1.00  0.00           H  
ATOM    138  CE2 TYR    11     -18.920 -17.369  15.110  1.00  0.00           C  
ATOM    139  HE2 TYR    11     -19.178 -17.155  16.137  1.00  0.00           H  
ATOM    140  CD2 TYR    11     -19.942 -17.577  14.091  1.00  0.00           C  
ATOM    141  HD2 TYR    11     -21.007 -17.575  14.274  1.00  0.00           H  
ATOM    142  C   TYR    11     -21.490 -15.892  11.803  1.00  0.00           C  
ATOM    143  O   TYR    11     -22.709 -15.785  12.086  1.00  0.00           O  
ATOM    144  N   LEU    12     -20.610 -14.992  12.339  1.00  0.00           N  
ATOM    145  H   LEU    12     -19.637 -15.028  12.073  1.00  0.00           H  
ATOM    146  CA  LEU    12     -20.948 -13.786  13.181  1.00  0.00           C  
ATOM    147  HA  LEU    12     -21.832 -14.006  13.779  1.00  0.00           H  
ATOM    148  CB  LEU    12     -19.728 -13.617  14.129  1.00  0.00           C  
ATOM    149  HB2 LEU    12     -19.488 -14.617  14.490  1.00  0.00           H  
ATOM    150  HB3 LEU    12     -18.844 -13.331  13.558  1.00  0.00           H  
ATOM    151  CG  LEU    12     -19.738 -12.581  15.286  1.00  0.00           C  
ATOM    152  HG  LEU    12     -19.589 -11.547  14.975  1.00  0.00           H  
ATOM    153  CD1 LEU    12     -21.153 -12.722  15.939  1.00  0.00           C  
ATOM    154 HD11 LEU    12     -21.057 -12.186  16.883  1.00  0.00           H  
ATOM    155 HD12 LEU    12     -21.970 -12.308  15.348  1.00  0.00           H  
ATOM    156 HD13 LEU    12     -21.364 -13.749  16.235  1.00  0.00           H  
ATOM    157  CD2 LEU    12     -18.593 -12.779  16.363  1.00  0.00           C  
ATOM    158 HD21 LEU    12     -17.665 -12.810  15.792  1.00  0.00           H  
ATOM    159 HD22 LEU    12     -18.526 -12.003  17.125  1.00  0.00           H  
ATOM    160 HD23 LEU    12     -18.739 -13.776  16.780  1.00  0.00           H  
ATOM    161  C   LEU    12     -21.367 -12.567  12.278  1.00  0.00           C  
ATOM    162  O   LEU    12     -21.031 -11.458  12.596  1.00  0.00           O  
ATOM    163  N   GLU    13     -22.113 -12.871  11.187  1.00  0.00           N  
ATOM    164  H   GLU    13     -22.517 -13.797  11.162  1.00  0.00           H  
ATOM    165  CA  GLU    13     -22.473 -11.802  10.165  1.00  0.00           C  
ATOM    166  HA  GLU    13     -21.563 -11.330   9.796  1.00  0.00           H  
ATOM    167  CB  GLU    13     -23.226 -12.466   8.939  1.00  0.00           C  
ATOM    168  HB2 GLU    13     -22.568 -13.162   8.418  1.00  0.00           H  
ATOM    169  HB3 GLU    13     -24.077 -13.049   9.292  1.00  0.00           H  
ATOM    170  CG  GLU    13     -23.763 -11.428   7.917  1.00  0.00           C  
ATOM    171  HG2 GLU    13     -24.090 -11.999   7.049  1.00  0.00           H  
ATOM    172  HG3 GLU    13     -24.674 -10.969   8.302  1.00  0.00           H  
ATOM    173  CD  GLU    13     -22.754 -10.457   7.355  1.00  0.00           C  
ATOM    174  OE1 GLU    13     -23.084  -9.260   7.135  1.00  0.00           O  
ATOM    175  OE2 GLU    13     -21.595 -10.817   7.394  1.00  0.00           O  
ATOM    176  C   GLU    13     -23.346 -10.681  10.849  1.00  0.00           C  
ATOM    177  O   GLU    13     -23.109  -9.441  10.742  1.00  0.00           O  
ATOM    178  N   GLY    14     -24.297 -11.052  11.757  1.00  0.00           N  
ATOM    179  H   GLY    14     -24.405 -12.022  12.019  1.00  0.00           H  
ATOM    180  CA  GLY    14     -25.091  -9.982  12.523  1.00  0.00           C  
ATOM    181  HA2 GLY    14     -25.003  -9.007  12.044  1.00  0.00           H  
ATOM    182  HA3 GLY    14     -26.137 -10.288  12.557  1.00  0.00           H  
ATOM    183  C   GLY    14     -24.691  -9.983  13.963  1.00  0.00           C  
ATOM    184  O   GLY    14     -24.639 -11.091  14.542  1.00  0.00           O  
ATOM    185  N   GLN    15     -24.529  -8.849  14.617  1.00  0.00           N  
ATOM    186  H   GLN    15     -24.616  -7.979  14.110  1.00  0.00           H  
ATOM    187  CA  GLN    15     -24.237  -8.768  16.090  1.00  0.00           C  
ATOM    188  HA  GLN    15     -24.853  -9.538  16.555  1.00  0.00           H  
ATOM    189  CB  GLN    15     -22.666  -9.127  16.133  1.00  0.00           C  
ATOM    190  HB2 GLN    15     -22.459  -9.276  17.193  1.00  0.00           H  
ATOM    191  HB3 GLN    15     -22.601 -10.137  15.729  1.00  0.00           H  
ATOM    192  CG  GLN    15     -21.604  -8.185  15.517  1.00  0.00           C  
ATOM    193  HG2 GLN    15     -21.688  -7.180  15.931  1.00  0.00           H  
ATOM    194  HG3 GLN    15     -20.669  -8.636  15.850  1.00  0.00           H  
ATOM    195  CD  GLN    15     -21.517  -7.907  14.011  1.00  0.00           C  
ATOM    196  OE1 GLN    15     -21.641  -6.813  13.524  1.00  0.00           O  
ATOM    197  NE2 GLN    15     -21.423  -8.950  13.197  1.00  0.00           N  
ATOM    198 HE21 GLN    15     -21.806  -8.970  12.263  1.00  0.00           H  
ATOM    199 HE22 GLN    15     -21.091  -9.859  13.487  1.00  0.00           H  
ATOM    200  C   GLN    15     -24.551  -7.387  16.776  1.00  0.00           C  
ATOM    201  O   GLN    15     -23.854  -7.136  17.748  1.00  0.00           O  
ATOM    202  N   ALA    16     -25.562  -6.623  16.325  1.00  0.00           N  
ATOM    203  H   ALA    16     -26.142  -6.967  15.572  1.00  0.00           H  
ATOM    204  CA  ALA    16     -26.070  -5.403  16.820  1.00  0.00           C  
ATOM    205  HA  ALA    16     -27.043  -5.266  16.348  1.00  0.00           H  
ATOM    206  CB  ALA    16     -26.330  -5.402  18.320  1.00  0.00           C  
ATOM    207  HB1 ALA    16     -26.873  -4.462  18.410  1.00  0.00           H  
ATOM    208  HB2 ALA    16     -26.797  -6.352  18.578  1.00  0.00           H  
ATOM    209  HB3 ALA    16     -25.385  -5.309  18.855  1.00  0.00           H  
ATOM    210  C   ALA    16     -25.236  -4.175  16.398  1.00  0.00           C  
ATOM    211  O   ALA    16     -25.633  -2.978  16.452  1.00  0.00           O  
ATOM    212  N   ALA    17     -24.053  -4.455  15.905  1.00  0.00           N  
ATOM    213  H   ALA    17     -23.843  -5.438  15.804  1.00  0.00           H  
ATOM    214  CA  ALA    17     -23.012  -3.490  15.501  1.00  0.00           C  
ATOM    215  HA  ALA    17     -23.164  -2.609  16.124  1.00  0.00           H  
ATOM    216  CB  ALA    17     -21.624  -4.139  15.691  1.00  0.00           C  
ATOM    217  HB1 ALA    17     -20.788  -3.508  15.388  1.00  0.00           H  
ATOM    218  HB2 ALA    17     -21.446  -4.309  16.753  1.00  0.00           H  
ATOM    219  HB3 ALA    17     -21.572  -5.140  15.262  1.00  0.00           H  
ATOM    220  C   ALA    17     -23.105  -3.039  14.059  1.00  0.00           C  
ATOM    221  O   ALA    17     -23.360  -1.833  13.761  1.00  0.00           O  
ATOM    222  N   LYS    18     -23.038  -4.020  13.125  1.00  0.00           N  
ATOM    223  H   LYS    18     -22.865  -4.972  13.414  1.00  0.00           H  
ATOM    224  CA  LYS    18     -23.262  -3.868  11.682  1.00  0.00           C  
ATOM    225  HA  LYS    18     -22.534  -3.111  11.390  1.00  0.00           H  
ATOM    226  CB  LYS    18     -22.887  -5.257  11.110  1.00  0.00           C  
ATOM    227  HB2 LYS    18     -21.812  -5.336  11.271  1.00  0.00           H  
ATOM    228  HB3 LYS    18     -23.430  -5.983  11.715  1.00  0.00           H  
ATOM    229  CG  LYS    18     -23.149  -5.457   9.606  1.00  0.00           C  
ATOM    230  HG2 LYS    18     -24.193  -5.279   9.351  1.00  0.00           H  
ATOM    231  HG3 LYS    18     -22.520  -4.688   9.158  1.00  0.00           H  
ATOM    232  CD  LYS    18     -22.708  -6.733   8.957  1.00  0.00           C  
ATOM    233  HD2 LYS    18     -23.451  -7.488   9.216  1.00  0.00           H  
ATOM    234  HD3 LYS    18     -22.606  -6.614   7.878  1.00  0.00           H  
ATOM    235  CE  LYS    18     -21.407  -7.307   9.552  1.00  0.00           C  
ATOM    236  HE2 LYS    18     -20.553  -6.636   9.450  1.00  0.00           H  
ATOM    237  HE3 LYS    18     -21.409  -7.547  10.616  1.00  0.00           H  
ATOM    238  NZ  LYS    18     -20.966  -8.390   8.765  1.00  0.00           N  
ATOM    239  HZ1 LYS    18     -21.494  -9.232   8.947  1.00  0.00           H  
ATOM    240  HZ2 LYS    18     -21.203  -8.204   7.800  1.00  0.00           H  
ATOM    241  HZ3 LYS    18     -19.991  -8.562   8.963  1.00  0.00           H  
ATOM    242  C   LYS    18     -24.645  -3.355  11.299  1.00  0.00           C  
ATOM    243  O   LYS    18     -24.782  -2.576  10.377  1.00  0.00           O  
ATOM    244  N   GLU    19     -25.581  -3.864  12.082  1.00  0.00           N  
ATOM    245  H   GLU    19     -25.254  -4.564  12.734  1.00  0.00           H  
ATOM    246  CA  GLU    19     -27.017  -3.554  12.123  1.00  0.00           C  
ATOM    247  HA  GLU    19     -27.356  -3.525  11.088  1.00  0.00           H  
ATOM    248  CB  GLU    19     -27.805  -4.533  12.959  1.00  0.00           C  
ATOM    249  HB2 GLU    19     -27.546  -4.457  14.015  1.00  0.00           H  
ATOM    250  HB3 GLU    19     -28.856  -4.248  12.909  1.00  0.00           H  
ATOM    251  CG  GLU    19     -27.817  -6.031  12.508  1.00  0.00           C  
ATOM    252  HG2 GLU    19     -28.827  -6.392  12.702  1.00  0.00           H  
ATOM    253  HG3 GLU    19     -27.524  -6.145  11.465  1.00  0.00           H  
ATOM    254  CD  GLU    19     -26.889  -6.757  13.440  1.00  0.00           C  
ATOM    255  OE1 GLU    19     -25.690  -6.527  13.209  1.00  0.00           O  
ATOM    256  OE2 GLU    19     -27.367  -7.336  14.460  1.00  0.00           O  
ATOM    257  C   GLU    19     -27.253  -2.127  12.648  1.00  0.00           C  
ATOM    258  O   GLU    19     -27.441  -1.215  11.883  1.00  0.00           O  
ATOM    259  N   PHE    20     -27.241  -1.898  13.989  1.00  0.00           N  
ATOM    260  H   PHE    20     -26.822  -2.565  14.621  1.00  0.00           H  
ATOM    261  CA  PHE    20     -27.732  -0.645  14.565  1.00  0.00           C  
ATOM    262  HA  PHE    20     -28.475  -0.249  13.873  1.00  0.00           H  
ATOM    263  CB  PHE    20     -28.395  -0.968  15.948  1.00  0.00           C  
ATOM    264  HB2 PHE    20     -27.605  -1.165  16.673  1.00  0.00           H  
ATOM    265  HB3 PHE    20     -28.881  -0.087  16.366  1.00  0.00           H  
ATOM    266  CG  PHE    20     -29.289  -2.193  16.004  1.00  0.00           C  
ATOM    267  CD1 PHE    20     -29.077  -3.084  17.046  1.00  0.00           C  
ATOM    268  HD1 PHE    20     -28.356  -2.881  17.824  1.00  0.00           H  
ATOM    269  CE1 PHE    20     -29.758  -4.320  17.030  1.00  0.00           C  
ATOM    270  HE1 PHE    20     -29.703  -5.068  17.807  1.00  0.00           H  
ATOM    271  CZ  PHE    20     -30.630  -4.659  15.981  1.00  0.00           C  
ATOM    272  HZ  PHE    20     -31.182  -5.587  16.002  1.00  0.00           H  
ATOM    273  CE2 PHE    20     -30.900  -3.666  14.962  1.00  0.00           C  
ATOM    274  HE2 PHE    20     -31.344  -4.028  14.046  1.00  0.00           H  
ATOM    275  CD2 PHE    20     -30.164  -2.509  14.920  1.00  0.00           C  
ATOM    276  HD2 PHE    20     -30.117  -1.882  14.041  1.00  0.00           H  
ATOM    277  C   PHE    20     -26.711   0.466  14.853  1.00  0.00           C  
ATOM    278  O   PHE    20     -27.005   1.667  14.598  1.00  0.00           O  
ATOM    279  N   ILE    21     -25.485   0.050  15.276  1.00  0.00           N  
ATOM    280  H   ILE    21     -25.278  -0.923  15.452  1.00  0.00           H  
ATOM    281  CA  ILE    21     -24.377   1.005  15.523  1.00  0.00           C  
ATOM    282  HA  ILE    21     -24.805   1.774  16.166  1.00  0.00           H  
ATOM    283  CB  ILE    21     -23.227   0.384  16.320  1.00  0.00           C  
ATOM    284  HB  ILE    21     -22.791  -0.413  15.718  1.00  0.00           H  
ATOM    285  CG2 ILE    21     -22.185   1.470  16.505  1.00  0.00           C  
ATOM    286 HG21 ILE    21     -21.560   1.456  15.612  1.00  0.00           H  
ATOM    287 HG22 ILE    21     -22.541   2.456  16.806  1.00  0.00           H  
ATOM    288 HG23 ILE    21     -21.495   1.330  17.337  1.00  0.00           H  
ATOM    289  CG1 ILE    21     -23.789  -0.087  17.645  1.00  0.00           C  
ATOM    290 HG12 ILE    21     -24.326   0.751  18.087  1.00  0.00           H  
ATOM    291 HG13 ILE    21     -24.326  -0.990  17.355  1.00  0.00           H  
ATOM    292  CD1 ILE    21     -22.804  -0.682  18.643  1.00  0.00           C  
ATOM    293 HD11 ILE    21     -22.219  -1.440  18.122  1.00  0.00           H  
ATOM    294 HD12 ILE    21     -22.141   0.101  19.011  1.00  0.00           H  
ATOM    295 HD13 ILE    21     -23.358  -1.112  19.477  1.00  0.00           H  
ATOM    296  C   ILE    21     -23.998   1.870  14.242  1.00  0.00           C  
ATOM    297  O   ILE    21     -23.902   3.100  14.303  1.00  0.00           O  
ATOM    298  N   ALA    22     -24.109   1.209  13.089  1.00  0.00           N  
ATOM    299  H   ALA    22     -24.354   0.230  13.063  1.00  0.00           H  
ATOM    300  CA  ALA    22     -23.702   1.729  11.773  1.00  0.00           C  
ATOM    301  HA  ALA    22     -22.839   2.385  11.892  1.00  0.00           H  
ATOM    302  CB  ALA    22     -23.357   0.571  10.833  1.00  0.00           C  
ATOM    303  HB1 ALA    22     -23.207   0.977   9.833  1.00  0.00           H  
ATOM    304  HB2 ALA    22     -22.450   0.067  11.166  1.00  0.00           H  
ATOM    305  HB3 ALA    22     -24.169  -0.156  10.876  1.00  0.00           H  
ATOM    306  C   ALA    22     -24.720   2.752  11.190  1.00  0.00           C  
ATOM    307  O   ALA    22     -24.504   3.273  10.132  1.00  0.00           O  
ATOM    308  N   TRP    23     -25.767   3.056  11.881  1.00  0.00           N  
ATOM    309  H   TRP    23     -25.836   2.677  12.815  1.00  0.00           H  
ATOM    310  CA  TRP    23     -26.701   4.127  11.576  1.00  0.00           C  
ATOM    311  HA  TRP    23     -26.585   4.548  10.577  1.00  0.00           H  
ATOM    312  CB  TRP    23     -28.171   3.628  11.690  1.00  0.00           C  
ATOM    313  HB2 TRP    23     -28.489   3.263  12.666  1.00  0.00           H  
ATOM    314  HB3 TRP    23     -28.862   4.428  11.424  1.00  0.00           H  
ATOM    315  CG  TRP    23     -28.580   2.629  10.714  1.00  0.00           C  
ATOM    316  CD1 TRP    23     -28.831   1.339  11.048  1.00  0.00           C  
ATOM    317  HD1 TRP    23     -28.671   0.974  12.052  1.00  0.00           H  
ATOM    318  NE1 TRP    23     -29.267   0.653   9.878  1.00  0.00           N  
ATOM    319  HE1 TRP    23     -29.741  -0.239   9.863  1.00  0.00           H  
ATOM    320  CE2 TRP    23     -29.280   1.461   8.818  1.00  0.00           C  
ATOM    321  CZ2 TRP    23     -29.660   1.277   7.490  1.00  0.00           C  
ATOM    322  HZ2 TRP    23     -30.064   0.327   7.172  1.00  0.00           H  
ATOM    323  CH2 TRP    23     -29.563   2.381   6.576  1.00  0.00           C  
ATOM    324  HH2 TRP    23     -29.844   2.229   5.544  1.00  0.00           H  
ATOM    325  CZ3 TRP    23     -29.045   3.587   6.983  1.00  0.00           C  
ATOM    326  HZ3 TRP    23     -29.034   4.408   6.281  1.00  0.00           H  
ATOM    327  CE3 TRP    23     -28.759   3.799   8.360  1.00  0.00           C  
ATOM    328  HE3 TRP    23     -28.399   4.781   8.627  1.00  0.00           H  
ATOM    329  CD2 TRP    23     -28.862   2.763   9.266  1.00  0.00           C  
ATOM    330  C   TRP    23     -26.559   5.280  12.546  1.00  0.00           C  
ATOM    331  O   TRP    23     -26.618   6.461  12.145  1.00  0.00           O  
ATOM    332  N   LEU    24     -26.246   5.018  13.826  1.00  0.00           N  
ATOM    333  H   LEU    24     -26.394   4.051  14.077  1.00  0.00           H  
ATOM    334  CA  LEU    24     -25.879   5.976  14.854  1.00  0.00           C  
ATOM    335  HA  LEU    24     -26.581   6.808  14.914  1.00  0.00           H  
ATOM    336  CB  LEU    24     -25.929   5.235  16.224  1.00  0.00           C  
ATOM    337  HB2 LEU    24     -26.953   4.896  16.382  1.00  0.00           H  
ATOM    338  HB3 LEU    24     -25.351   4.315  16.149  1.00  0.00           H  
ATOM    339  CG  LEU    24     -25.432   5.891  17.518  1.00  0.00           C  
ATOM    340  HG  LEU    24     -24.513   6.422  17.271  1.00  0.00           H  
ATOM    341  CD1 LEU    24     -26.318   7.049  17.924  1.00  0.00           C  
ATOM    342 HD11 LEU    24     -27.343   6.716  18.088  1.00  0.00           H  
ATOM    343 HD12 LEU    24     -26.065   7.309  18.952  1.00  0.00           H  
ATOM    344 HD13 LEU    24     -26.374   7.929  17.283  1.00  0.00           H  
ATOM    345  CD2 LEU    24     -25.081   4.860  18.585  1.00  0.00           C  
ATOM    346 HD21 LEU    24     -25.913   4.295  19.006  1.00  0.00           H  
ATOM    347 HD22 LEU    24     -24.383   4.165  18.117  1.00  0.00           H  
ATOM    348 HD23 LEU    24     -24.600   5.376  19.416  1.00  0.00           H  
ATOM    349  C   LEU    24     -24.510   6.593  14.504  1.00  0.00           C  
ATOM    350  O   LEU    24     -24.419   7.795  14.496  1.00  0.00           O  
ATOM    351  N   VAL    25     -23.488   5.813  14.458  1.00  0.00           N  
ATOM    352  H   VAL    25     -23.730   4.834  14.524  1.00  0.00           H  
ATOM    353  CA  VAL    25     -22.233   6.151  13.825  1.00  0.00           C  
ATOM    354  HA  VAL    25     -21.989   7.198  14.000  1.00  0.00           H  
ATOM    355  CB  VAL    25     -21.118   5.289  14.415  1.00  0.00           C  
ATOM    356  HB  VAL    25     -21.321   4.246  14.171  1.00  0.00           H  
ATOM    357  CG1 VAL    25     -19.732   5.628  13.650  1.00  0.00           C  
ATOM    358 HG11 VAL    25     -19.819   5.309  12.612  1.00  0.00           H  
ATOM    359 HG12 VAL    25     -19.520   6.692  13.756  1.00  0.00           H  
ATOM    360 HG13 VAL    25     -18.947   4.985  14.049  1.00  0.00           H  
ATOM    361  CG2 VAL    25     -20.914   5.494  15.963  1.00  0.00           C  
ATOM    362 HG21 VAL    25     -20.241   4.833  16.510  1.00  0.00           H  
ATOM    363 HG22 VAL    25     -20.651   6.535  16.150  1.00  0.00           H  
ATOM    364 HG23 VAL    25     -21.885   5.413  16.450  1.00  0.00           H  
ATOM    365  C   VAL    25     -22.402   6.030  12.341  1.00  0.00           C  
ATOM    366  O   VAL    25     -22.889   5.003  11.911  1.00  0.00           O  
ATOM    367  N   LYS    26     -21.895   7.095  11.714  1.00  0.00           N  
ATOM    368  H   LYS    26     -21.383   7.756  12.279  1.00  0.00           H  
ATOM    369  CA  LYS    26     -22.201   7.318  10.369  1.00  0.00           C  
ATOM    370  HA  LYS    26     -23.224   6.987  10.191  1.00  0.00           H  
ATOM    371  CB  LYS    26     -22.045   8.861  10.105  1.00  0.00           C  
ATOM    372  HB2 LYS    26     -21.005   9.118  10.307  1.00  0.00           H  
ATOM    373  HB3 LYS    26     -22.303   9.154   9.087  1.00  0.00           H  
ATOM    374  CG  LYS    26     -23.018   9.726  11.018  1.00  0.00           C  
ATOM    375  HG2 LYS    26     -22.603   9.601  12.018  1.00  0.00           H  
ATOM    376  HG3 LYS    26     -22.892  10.759  10.694  1.00  0.00           H  
ATOM    377  CD  LYS    26     -24.481   9.276  10.927  1.00  0.00           C  
ATOM    378  HD2 LYS    26     -24.717   9.190   9.867  1.00  0.00           H  
ATOM    379  HD3 LYS    26     -24.658   8.256  11.271  1.00  0.00           H  
ATOM    380  CE  LYS    26     -25.512  10.156  11.713  1.00  0.00           C  
ATOM    381  HE2 LYS    26     -25.083  11.136  11.922  1.00  0.00           H  
ATOM    382  HE3 LYS    26     -26.417  10.319  11.128  1.00  0.00           H  
ATOM    383  NZ  LYS    26     -25.921   9.525  12.949  1.00  0.00           N  
ATOM    384  HZ1 LYS    26     -26.491   8.755  12.630  1.00  0.00           H  
ATOM    385  HZ2 LYS    26     -25.174   9.259  13.575  1.00  0.00           H  
ATOM    386  HZ3 LYS    26     -26.468  10.172  13.499  1.00  0.00           H  
ATOM    387  C   LYS    26     -21.466   6.436   9.317  1.00  0.00           C  
ATOM    388  O   LYS    26     -21.393   6.796   8.153  1.00  0.00           O  
ATOM    389  N   GLY    27     -21.013   5.174   9.604  1.00  0.00           N  
ATOM    390  H   GLY    27     -21.350   4.767  10.465  1.00  0.00           H  
ATOM    391  CA  GLY    27     -20.049   4.452   8.787  1.00  0.00           C  
ATOM    392  HA2 GLY    27     -19.612   5.073   8.005  1.00  0.00           H  
ATOM    393  HA3 GLY    27     -19.347   3.932   9.439  1.00  0.00           H  
ATOM    394  C   GLY    27     -20.793   3.337   8.067  1.00  0.00           C  
ATOM    395  O   GLY    27     -20.417   2.262   8.294  1.00  0.00           O  
ATOM    396  N   ARG    28     -21.983   3.684   7.538  1.00  0.00           N  
ATOM    397  H   ARG    28     -22.256   4.656   7.547  1.00  0.00           H  
ATOM    398  CA  ARG    28     -22.960   2.735   6.968  1.00  0.00           C  
ATOM    399  HA  ARG    28     -23.240   2.141   7.838  1.00  0.00           H  
ATOM    400  CB  ARG    28     -24.231   3.542   6.736  1.00  0.00           C  
ATOM    401  HB2 ARG    28     -24.546   4.019   7.664  1.00  0.00           H  
ATOM    402  HB3 ARG    28     -24.048   4.222   5.904  1.00  0.00           H  
ATOM    403  CG  ARG    28     -25.551   2.786   6.230  1.00  0.00           C  
ATOM    404  HG2 ARG    28     -26.314   3.450   5.824  1.00  0.00           H  
ATOM    405  HG3 ARG    28     -25.264   2.168   5.379  1.00  0.00           H  
ATOM    406  CD  ARG    28     -26.058   1.896   7.324  1.00  0.00           C  
ATOM    407  HD2 ARG    28     -25.838   2.253   8.330  1.00  0.00           H  
ATOM    408  HD3 ARG    28     -27.135   1.731   7.337  1.00  0.00           H  
ATOM    409  NE  ARG    28     -25.413   0.603   7.211  1.00  0.00           N  
ATOM    410  HE  ARG    28     -24.657   0.414   6.568  1.00  0.00           H  
ATOM    411  CZ  ARG    28     -25.476  -0.382   8.080  1.00  0.00           C  
ATOM    412  NH1 ARG    28     -26.276  -0.283   9.130  1.00  0.00           N  
ATOM    413 HH11 ARG    28     -26.832   0.545   9.286  1.00  0.00           H  
ATOM    414 HH12 ARG    28     -26.372  -1.005   9.830  1.00  0.00           H  
ATOM    415  NH2 ARG    28     -24.673  -1.423   7.958  1.00  0.00           N  
ATOM    416 HH21 ARG    28     -23.901  -1.512   7.313  1.00  0.00           H  
ATOM    417 HH22 ARG    28     -24.817  -2.033   8.750  1.00  0.00           H  
ATOM    418  C   ARG    28     -22.543   1.724   5.881  1.00  0.00           C  
ATOM    419  O   ARG    28     -23.033   0.608   5.910  1.00  0.00           O  
ATOM    420  N   NHE    29     -21.425   1.944   5.167  1.00  0.00           N  
ATOM    421  HN1 NHE    29     -20.837   2.715   5.448  1.00  0.00           H  
ATOM    422  HN2 NHE    29     -21.324   1.351   4.356  1.00  0.00           H  
TER   
END   
