# Supplementary material for: In silico approaches for predicting the half-life of natural and modified peptides in blood
Source: PLoS One. 2018 Jun 1;13(6):e0196829. doi: 10.1371/journal.pone.0196829 (PMC5983457; doi:10.1371/journal.pone.0196829)
Supplement: S3 File — (ZIP) [file pone.0196829.s009.zip › 3may2018_261_pdb_files/2709.pdb]

ATOM      1  N   MET     1      -3.091 -10.852  13.552  1.00  0.00           N  
ATOM      2  H   MET     1      -2.712 -11.322  14.361  1.00  0.00           H  
ATOM      3  CA  MET     1      -2.982 -11.547  12.222  1.00  0.00           C  
ATOM      4  HA  MET     1      -1.925 -11.723  12.017  1.00  0.00           H  
ATOM      5  CB  MET     1      -3.746 -12.880  12.311  1.00  0.00           C  
ATOM      6  HB2 MET     1      -4.713 -12.728  12.789  1.00  0.00           H  
ATOM      7  HB3 MET     1      -3.915 -13.282  11.312  1.00  0.00           H  
ATOM      8  CG  MET     1      -3.043 -14.014  13.037  1.00  0.00           C  
ATOM      9  HG2 MET     1      -2.931 -13.725  14.082  1.00  0.00           H  
ATOM     10  HG3 MET     1      -3.682 -14.891  12.936  1.00  0.00           H  
ATOM     11  SD  MET     1      -1.347 -14.568  12.511  1.00  0.00           S  
ATOM     12  CE  MET     1      -0.985 -15.795  13.758  1.00  0.00           C  
ATOM     13  HE1 MET     1       0.037 -16.118  13.559  1.00  0.00           H  
ATOM     14  HE2 MET     1      -1.267 -15.411  14.738  1.00  0.00           H  
ATOM     15  HE3 MET     1      -1.625 -16.653  13.552  1.00  0.00           H  
ATOM     16  C   MET     1      -3.445 -10.766  10.978  1.00  0.00           C  
ATOM     17  O   MET     1      -3.332 -11.179   9.783  1.00  0.00           O  
ATOM     18  N   ILE     2      -3.913  -9.562  11.189  1.00  0.00           N  
ATOM     19  H   ILE     2      -4.080  -9.331  12.158  1.00  0.00           H  
ATOM     20  CA  ILE     2      -4.492  -8.688  10.108  1.00  0.00           C  
ATOM     21  HA  ILE     2      -5.059  -9.304   9.409  1.00  0.00           H  
ATOM     22  CB  ILE     2      -5.401  -7.695  10.816  1.00  0.00           C  
ATOM     23  HB  ILE     2      -6.115  -8.357  11.306  1.00  0.00           H  
ATOM     24  CG2 ILE     2      -4.740  -6.852  11.904  1.00  0.00           C  
ATOM     25 HG21 ILE     2      -4.428  -7.460  12.754  1.00  0.00           H  
ATOM     26 HG22 ILE     2      -3.829  -6.368  11.551  1.00  0.00           H  
ATOM     27 HG23 ILE     2      -5.338  -6.039  12.315  1.00  0.00           H  
ATOM     28  CG1 ILE     2      -6.228  -6.881   9.828  1.00  0.00           C  
ATOM     29 HG12 ILE     2      -5.526  -6.161   9.408  1.00  0.00           H  
ATOM     30 HG13 ILE     2      -6.544  -7.445   8.950  1.00  0.00           H  
ATOM     31  CD1 ILE     2      -7.396  -6.123  10.502  1.00  0.00           C  
ATOM     32 HD11 ILE     2      -8.003  -6.782  11.123  1.00  0.00           H  
ATOM     33 HD12 ILE     2      -7.078  -5.252  11.075  1.00  0.00           H  
ATOM     34 HD13 ILE     2      -8.083  -5.833   9.706  1.00  0.00           H  
ATOM     35  C   ILE     2      -3.421  -7.985   9.238  1.00  0.00           C  
ATOM     36  O   ILE     2      -2.356  -7.592   9.779  1.00  0.00           O  
ATOM     37  N   PHE     3      -3.576  -8.086   7.893  1.00  0.00           N  
ATOM     38  H   PHE     3      -4.245  -8.801   7.647  1.00  0.00           H  
ATOM     39  CA  PHE     3      -2.865  -7.338   6.762  1.00  0.00           C  
ATOM     40  HA  PHE     3      -3.246  -7.782   5.842  1.00  0.00           H  
ATOM     41  CB  PHE     3      -3.209  -5.851   6.724  1.00  0.00           C  
ATOM     42  HB2 PHE     3      -4.272  -5.663   6.879  1.00  0.00           H  
ATOM     43  HB3 PHE     3      -2.731  -5.278   7.518  1.00  0.00           H  
ATOM     44  CG  PHE     3      -2.873  -5.323   5.292  1.00  0.00           C  
ATOM     45  CD1 PHE     3      -1.959  -4.228   5.150  1.00  0.00           C  
ATOM     46  HD1 PHE     3      -1.391  -3.772   5.947  1.00  0.00           H  
ATOM     47  CE1 PHE     3      -1.565  -3.812   3.866  1.00  0.00           C  
ATOM     48  HE1 PHE     3      -0.896  -2.965   3.824  1.00  0.00           H  
ATOM     49  CZ  PHE     3      -2.132  -4.416   2.734  1.00  0.00           C  
ATOM     50  HZ  PHE     3      -1.815  -4.071   1.761  1.00  0.00           H  
ATOM     51  CE2 PHE     3      -3.086  -5.441   2.845  1.00  0.00           C  
ATOM     52  HE2 PHE     3      -3.546  -5.868   1.966  1.00  0.00           H  
ATOM     53  CD2 PHE     3      -3.489  -5.828   4.146  1.00  0.00           C  
ATOM     54  HD2 PHE     3      -4.327  -6.496   4.274  1.00  0.00           H  
ATOM     55  C   PHE     3      -1.330  -7.605   6.710  1.00  0.00           C  
ATOM     56  O   PHE     3      -0.868  -8.310   5.868  1.00  0.00           O  
ATOM     57  N   VAL     4      -0.588  -6.884   7.499  1.00  0.00           N  
ATOM     58  H   VAL     4      -1.119  -6.271   8.101  1.00  0.00           H  
ATOM     59  CA  VAL     4       0.860  -7.122   7.672  1.00  0.00           C  
ATOM     60  HA  VAL     4       1.269  -7.174   6.662  1.00  0.00           H  
ATOM     61  CB  VAL     4       1.533  -5.866   8.322  1.00  0.00           C  
ATOM     62  HB  VAL     4       2.610  -6.034   8.298  1.00  0.00           H  
ATOM     63  CG1 VAL     4       1.288  -4.606   7.477  1.00  0.00           C  
ATOM     64 HG11 VAL     4       2.188  -3.991   7.474  1.00  0.00           H  
ATOM     65 HG12 VAL     4       1.045  -4.904   6.457  1.00  0.00           H  
ATOM     66 HG13 VAL     4       0.472  -4.066   7.958  1.00  0.00           H  
ATOM     67  CG2 VAL     4       1.187  -5.600   9.769  1.00  0.00           C  
ATOM     68 HG21 VAL     4       1.291  -4.533   9.965  1.00  0.00           H  
ATOM     69 HG22 VAL     4       0.184  -5.954  10.009  1.00  0.00           H  
ATOM     70 HG23 VAL     4       1.950  -6.129  10.340  1.00  0.00           H  
ATOM     71  C   VAL     4       1.291  -8.419   8.323  1.00  0.00           C  
ATOM     72  O   VAL     4       2.230  -9.075   7.869  1.00  0.00           O  
ATOM     73  N   LYS     5       0.501  -8.873   9.306  1.00  0.00           N  
ATOM     74  H   LYS     5      -0.298  -8.350   9.634  1.00  0.00           H  
ATOM     75  CA  LYS     5       0.663 -10.291   9.816  1.00  0.00           C  
ATOM     76  HA  LYS     5       1.616 -10.616   9.397  1.00  0.00           H  
ATOM     77  CB  LYS     5       0.870 -10.461  11.352  1.00  0.00           C  
ATOM     78  HB2 LYS     5       1.810  -9.935  11.516  1.00  0.00           H  
ATOM     79  HB3 LYS     5      -0.026 -10.062  11.828  1.00  0.00           H  
ATOM     80  CG  LYS     5       1.125 -11.875  11.915  1.00  0.00           C  
ATOM     81  HG2 LYS     5       1.397 -11.840  12.970  1.00  0.00           H  
ATOM     82  HG3 LYS     5       0.149 -12.349  11.812  1.00  0.00           H  
ATOM     83  CD  LYS     5       2.186 -12.761  11.292  1.00  0.00           C  
ATOM     84  HD2 LYS     5       2.149 -12.626  10.211  1.00  0.00           H  
ATOM     85  HD3 LYS     5       3.110 -12.439  11.773  1.00  0.00           H  
ATOM     86  CE  LYS     5       1.933 -14.151  11.699  1.00  0.00           C  
ATOM     87  HE2 LYS     5       2.862 -14.626  12.015  1.00  0.00           H  
ATOM     88  HE3 LYS     5       1.307 -14.222  12.588  1.00  0.00           H  
ATOM     89  NZ  LYS     5       1.238 -14.871  10.560  1.00  0.00           N  
ATOM     90  HZ1 LYS     5       1.644 -14.652   9.662  1.00  0.00           H  
ATOM     91  HZ2 LYS     5       1.120 -15.873  10.604  1.00  0.00           H  
ATOM     92  HZ3 LYS     5       0.318 -14.453  10.546  1.00  0.00           H  
ATOM     93  C   LYS     5      -0.198 -11.348   9.057  1.00  0.00           C  
ATOM     94  O   LYS     5      -0.149 -12.531   9.431  1.00  0.00           O  
ATOM     95  N   THR     6      -0.804 -11.089   7.916  1.00  0.00           N  
ATOM     96  H   THR     6      -0.863 -10.109   7.679  1.00  0.00           H  
ATOM     97  CA  THR     6      -1.473 -12.101   7.061  1.00  0.00           C  
ATOM     98  HA  THR     6      -1.994 -12.903   7.584  1.00  0.00           H  
ATOM     99  CB  THR     6      -2.525 -11.297   6.338  1.00  0.00           C  
ATOM    100  HB  THR     6      -2.114 -10.447   5.794  1.00  0.00           H  
ATOM    101  CG2 THR     6      -3.325 -12.178   5.342  1.00  0.00           C  
ATOM    102 HG21 THR     6      -2.687 -12.437   4.497  1.00  0.00           H  
ATOM    103 HG22 THR     6      -3.667 -13.068   5.870  1.00  0.00           H  
ATOM    104 HG23 THR     6      -4.231 -11.754   4.909  1.00  0.00           H  
ATOM    105  OG1 THR     6      -3.591 -10.894   7.182  1.00  0.00           O  
ATOM    106  HG1 THR     6      -3.371 -11.201   8.065  1.00  0.00           H  
ATOM    107  C   THR     6      -0.530 -12.761   6.109  1.00  0.00           C  
ATOM    108  O   THR     6      -0.730 -13.870   5.590  1.00  0.00           O  
ATOM    109  N   LEU     7       0.631 -12.176   5.858  1.00  0.00           N  
ATOM    110  H   LEU     7       0.810 -11.374   6.445  1.00  0.00           H  
ATOM    111  CA  LEU     7       1.796 -12.780   5.156  1.00  0.00           C  
ATOM    112  HA  LEU     7       1.467 -13.518   4.426  1.00  0.00           H  
ATOM    113  CB  LEU     7       2.523 -11.570   4.558  1.00  0.00           C  
ATOM    114  HB2 LEU     7       2.770 -10.930   5.405  1.00  0.00           H  
ATOM    115  HB3 LEU     7       3.419 -11.951   4.068  1.00  0.00           H  
ATOM    116  CG  LEU     7       1.730 -10.709   3.544  1.00  0.00           C  
ATOM    117  HG  LEU     7       0.886 -10.174   3.978  1.00  0.00           H  
ATOM    118  CD1 LEU     7       2.718  -9.803   2.836  1.00  0.00           C  
ATOM    119 HD11 LEU     7       3.192  -9.175   3.590  1.00  0.00           H  
ATOM    120 HD12 LEU     7       3.518 -10.385   2.380  1.00  0.00           H  
ATOM    121 HD13 LEU     7       2.360  -9.080   2.102  1.00  0.00           H  
ATOM    122  CD2 LEU     7       1.019 -11.620   2.559  1.00  0.00           C  
ATOM    123 HD21 LEU     7       0.242 -12.244   3.002  1.00  0.00           H  
ATOM    124 HD22 LEU     7       0.506 -10.998   1.826  1.00  0.00           H  
ATOM    125 HD23 LEU     7       1.733 -12.286   2.076  1.00  0.00           H  
ATOM    126  C   LEU     7       2.815 -13.452   6.171  1.00  0.00           C  
ATOM    127  O   LEU     7       2.899 -13.111   7.357  1.00  0.00           O  
ATOM    128  N   THR     8       3.695 -14.332   5.653  1.00  0.00           N  
ATOM    129  H   THR     8       3.482 -14.686   4.731  1.00  0.00           H  
ATOM    130  CA  THR     8       4.802 -15.058   6.278  1.00  0.00           C  
ATOM    131  HA  THR     8       5.310 -14.433   7.013  1.00  0.00           H  
ATOM    132  CB  THR     8       4.307 -16.359   6.887  1.00  0.00           C  
ATOM    133  HB  THR     8       5.195 -16.954   7.100  1.00  0.00           H  
ATOM    134  CG2 THR     8       3.450 -16.101   8.104  1.00  0.00           C  
ATOM    135 HG21 THR     8       3.363 -17.116   8.493  1.00  0.00           H  
ATOM    136 HG22 THR     8       3.977 -15.436   8.788  1.00  0.00           H  
ATOM    137 HG23 THR     8       2.435 -15.837   7.807  1.00  0.00           H  
ATOM    138  OG1 THR     8       3.474 -17.038   6.002  1.00  0.00           O  
ATOM    139  HG1 THR     8       3.118 -16.466   5.318  1.00  0.00           H  
ATOM    140  C   THR     8       5.786 -15.385   5.144  1.00  0.00           C  
ATOM    141  O   THR     8       5.493 -15.396   3.945  1.00  0.00           O  
ATOM    142  N   GLY     9       6.942 -15.944   5.575  1.00  0.00           N  
ATOM    143  H   GLY     9       7.092 -15.956   6.574  1.00  0.00           H  
ATOM    144  CA  GLY     9       7.849 -16.689   4.714  1.00  0.00           C  
ATOM    145  HA2 GLY     9       8.213 -15.978   3.972  1.00  0.00           H  
ATOM    146  HA3 GLY     9       8.653 -17.047   5.358  1.00  0.00           H  
ATOM    147  C   GLY     9       7.214 -17.930   4.042  1.00  0.00           C  
ATOM    148  O   GLY     9       7.866 -18.468   3.108  1.00  0.00           O  
ATOM    149  N   LYS    10       6.031 -18.416   4.529  1.00  0.00           N  
ATOM    150  H   LYS    10       5.501 -17.985   5.272  1.00  0.00           H  
ATOM    151  CA  LYS    10       5.172 -19.417   3.752  1.00  0.00           C  
ATOM    152  HA  LYS    10       5.869 -20.092   3.255  1.00  0.00           H  
ATOM    153  CB  LYS    10       4.401 -20.198   4.824  1.00  0.00           C  
ATOM    154  HB2 LYS    10       5.036 -20.435   5.678  1.00  0.00           H  
ATOM    155  HB3 LYS    10       3.548 -19.606   5.154  1.00  0.00           H  
ATOM    156  CG  LYS    10       3.988 -21.530   4.315  1.00  0.00           C  
ATOM    157  HG2 LYS    10       3.758 -21.549   3.250  1.00  0.00           H  
ATOM    158  HG3 LYS    10       4.855 -22.189   4.281  1.00  0.00           H  
ATOM    159  CD  LYS    10       2.837 -22.180   5.053  1.00  0.00           C  
ATOM    160  HD2 LYS    10       2.628 -23.160   4.625  1.00  0.00           H  
ATOM    161  HD3 LYS    10       3.162 -22.340   6.081  1.00  0.00           H  
ATOM    162  CE  LYS    10       1.540 -21.382   5.089  1.00  0.00           C  
ATOM    163  HE2 LYS    10       0.701 -21.824   5.626  1.00  0.00           H  
ATOM    164  HE3 LYS    10       1.575 -20.452   5.657  1.00  0.00           H  
ATOM    165  NZ  LYS    10       1.055 -21.067   3.717  1.00  0.00           N  
ATOM    166  HZ1 LYS    10       0.303 -20.413   3.882  1.00  0.00           H  
ATOM    167  HZ2 LYS    10       1.740 -20.465   3.282  1.00  0.00           H  
ATOM    168  HZ3 LYS    10       0.761 -21.836   3.132  1.00  0.00           H  
ATOM    169  C   LYS    10       4.164 -18.809   2.689  1.00  0.00           C  
ATOM    170  O   LYS    10       3.143 -19.402   2.379  1.00  0.00           O  
ATOM    171  N   THR    11       4.420 -17.486   2.304  1.00  0.00           N  
ATOM    172  H   THR    11       5.289 -17.021   2.524  1.00  0.00           H  
ATOM    173  CA  THR    11       3.434 -16.612   1.593  1.00  0.00           C  
ATOM    174  HA  THR    11       3.833 -15.599   1.544  1.00  0.00           H  
ATOM    175  CB  THR    11       3.214 -16.954   0.125  1.00  0.00           C  
ATOM    176  HB  THR    11       2.749 -16.143  -0.436  1.00  0.00           H  
ATOM    177  CG2 THR    11       4.680 -17.119  -0.509  1.00  0.00           C  
ATOM    178 HG21 THR    11       5.400 -16.459  -0.025  1.00  0.00           H  
ATOM    179 HG22 THR    11       5.002 -18.146  -0.342  1.00  0.00           H  
ATOM    180 HG23 THR    11       4.593 -17.023  -1.591  1.00  0.00           H  
ATOM    181  OG1 THR    11       2.403 -18.096   0.052  1.00  0.00           O  
ATOM    182  HG1 THR    11       2.810 -18.766   0.606  1.00  0.00           H  
ATOM    183  C   THR    11       2.185 -16.466   2.493  1.00  0.00           C  
ATOM    184  O   THR    11       2.338 -16.119   3.666  1.00  0.00           O  
ATOM    185  N   ILE    12       1.010 -16.823   2.006  1.00  0.00           N  
ATOM    186  H   ILE    12       1.005 -17.311   1.122  1.00  0.00           H  
ATOM    187  CA  ILE    12      -0.265 -16.516   2.662  1.00  0.00           C  
ATOM    188  HA  ILE    12      -0.285 -15.442   2.846  1.00  0.00           H  
ATOM    189  CB  ILE    12      -1.465 -16.586   1.680  1.00  0.00           C  
ATOM    190  HB  ILE    12      -1.270 -15.851   0.900  1.00  0.00           H  
ATOM    191  CG2 ILE    12      -1.527 -18.006   1.105  1.00  0.00           C  
ATOM    192 HG21 ILE    12      -0.557 -18.288   0.696  1.00  0.00           H  
ATOM    193 HG22 ILE    12      -1.706 -18.754   1.878  1.00  0.00           H  
ATOM    194 HG23 ILE    12      -2.338 -18.099   0.383  1.00  0.00           H  
ATOM    195  CG1 ILE    12      -2.812 -16.205   2.263  1.00  0.00           C  
ATOM    196 HG12 ILE    12      -3.370 -16.216   1.327  1.00  0.00           H  
ATOM    197 HG13 ILE    12      -3.112 -16.909   3.039  1.00  0.00           H  
ATOM    198  CD1 ILE    12      -2.931 -14.783   2.722  1.00  0.00           C  
ATOM    199 HD11 ILE    12      -3.729 -14.705   3.461  1.00  0.00           H  
ATOM    200 HD12 ILE    12      -1.995 -14.354   3.078  1.00  0.00           H  
ATOM    201 HD13 ILE    12      -3.116 -14.148   1.856  1.00  0.00           H  
ATOM    202  C   ILE    12      -0.441 -17.456   4.000  1.00  0.00           C  
ATOM    203  O   ILE    12      -0.330 -18.647   3.838  1.00  0.00           O  
ATOM    204  N   LEU    13      -0.451 -16.746   5.207  1.00  0.00           N  
ATOM    205  H   LEU    13      -0.492 -15.740   5.121  1.00  0.00           H  
ATOM    206  CA  LEU    13      -0.824 -17.211   6.551  1.00  0.00           C  
ATOM    207  HA  LEU    13      -1.880 -17.466   6.454  1.00  0.00           H  
ATOM    208  CB  LEU    13       0.078 -18.259   7.083  1.00  0.00           C  
ATOM    209  HB2 LEU    13       0.163 -19.042   6.329  1.00  0.00           H  
ATOM    210  HB3 LEU    13       1.021 -17.753   7.287  1.00  0.00           H  
ATOM    211  CG  LEU    13      -0.465 -18.921   8.364  1.00  0.00           C  
ATOM    212  HG  LEU    13      -0.775 -18.117   9.031  1.00  0.00           H  
ATOM    213  CD1 LEU    13      -1.701 -19.818   8.115  1.00  0.00           C  
ATOM    214 HD11 LEU    13      -2.598 -19.216   7.972  1.00  0.00           H  
ATOM    215 HD12 LEU    13      -1.608 -20.554   7.316  1.00  0.00           H  
ATOM    216 HD13 LEU    13      -2.021 -20.436   8.954  1.00  0.00           H  
ATOM    217  CD2 LEU    13       0.690 -19.664   9.083  1.00  0.00           C  
ATOM    218 HD21 LEU    13       0.291 -20.447   9.728  1.00  0.00           H  
ATOM    219 HD22 LEU    13       1.293 -20.106   8.289  1.00  0.00           H  
ATOM    220 HD23 LEU    13       1.338 -18.950   9.592  1.00  0.00           H  
ATOM    221  C   LEU    13      -0.868 -15.979   7.533  1.00  0.00           C  
ATOM    222  O   LEU    13      -0.042 -15.786   8.409  1.00  0.00           O  
TER   
END   
