# Supplementary material for: In silico approaches for predicting the half-life of natural and modified peptides in blood
Source: PLoS One. 2018 Jun 1;13(6):e0196829. doi: 10.1371/journal.pone.0196829 (PMC5983457; doi:10.1371/journal.pone.0196829)
Supplement: S3 File — (ZIP) [file pone.0196829.s009.zip › 3may2018_261_pdb_files/2710.pdb]

ATOM      1  N   PRO     1      -1.758 -14.744  -1.737  1.00  0.00           N  
ATOM      2  CD  PRO     1      -0.753 -14.794  -2.728  1.00  0.00           C  
ATOM      3  HD2 PRO     1       0.151 -14.468  -2.214  1.00  0.00           H  
ATOM      4  HD3 PRO     1      -1.085 -14.142  -3.535  1.00  0.00           H  
ATOM      5  CG  PRO     1      -0.614 -16.242  -3.134  1.00  0.00           C  
ATOM      6  HG2 PRO     1       0.415 -16.499  -3.387  1.00  0.00           H  
ATOM      7  HG3 PRO     1      -1.214 -16.399  -4.030  1.00  0.00           H  
ATOM      8  CB  PRO     1      -1.325 -17.033  -2.033  1.00  0.00           C  
ATOM      9  HB2 PRO     1      -0.514 -17.296  -1.354  1.00  0.00           H  
ATOM     10  HB3 PRO     1      -1.848 -17.943  -2.326  1.00  0.00           H  
ATOM     11  CA  PRO     1      -2.255 -16.052  -1.454  1.00  0.00           C  
ATOM     12  HA  PRO     1      -3.154 -16.104  -2.067  1.00  0.00           H  
ATOM     13  C   PRO     1      -2.642 -16.392  -0.067  1.00  0.00           C  
ATOM     14  O   PRO     1      -3.047 -17.530   0.252  1.00  0.00           O  
ATOM     15  N   LEU     2      -2.369 -15.530   0.866  1.00  0.00           N  
ATOM     16  H   LEU     2      -1.972 -14.647   0.578  1.00  0.00           H  
ATOM     17  CA  LEU     2      -2.818 -15.735   2.248  1.00  0.00           C  
ATOM     18  HA  LEU     2      -3.818 -16.166   2.201  1.00  0.00           H  
ATOM     19  CB  LEU     2      -2.720 -14.355   2.939  1.00  0.00           C  
ATOM     20  HB2 LEU     2      -1.685 -14.214   3.251  1.00  0.00           H  
ATOM     21  HB3 LEU     2      -3.033 -13.558   2.265  1.00  0.00           H  
ATOM     22  CG  LEU     2      -3.761 -14.217   4.129  1.00  0.00           C  
ATOM     23  HG  LEU     2      -3.473 -14.871   4.952  1.00  0.00           H  
ATOM     24  CD1 LEU     2      -3.764 -12.786   4.657  1.00  0.00           C  
ATOM     25 HD11 LEU     2      -4.410 -12.722   5.532  1.00  0.00           H  
ATOM     26 HD12 LEU     2      -2.789 -12.502   5.054  1.00  0.00           H  
ATOM     27 HD13 LEU     2      -4.050 -12.031   3.925  1.00  0.00           H  
ATOM     28  CD2 LEU     2      -5.206 -14.640   3.815  1.00  0.00           C  
ATOM     29 HD21 LEU     2      -5.495 -14.357   2.803  1.00  0.00           H  
ATOM     30 HD22 LEU     2      -5.312 -15.712   3.980  1.00  0.00           H  
ATOM     31 HD23 LEU     2      -5.972 -14.225   4.469  1.00  0.00           H  
ATOM     32  C   LEU     2      -2.053 -16.771   3.067  1.00  0.00           C  
ATOM     33  O   LEU     2      -2.364 -16.965   4.252  1.00  0.00           O  
ATOM     34  N   LEU     3      -1.100 -17.418   2.454  1.00  0.00           N  
ATOM     35  H   LEU     3      -0.869 -17.226   1.490  1.00  0.00           H  
ATOM     36  CA  LEU     3      -0.291 -18.534   3.014  1.00  0.00           C  
ATOM     37  HA  LEU     3      -0.638 -18.851   3.997  1.00  0.00           H  
ATOM     38  CB  LEU     3      -0.470 -19.763   2.023  1.00  0.00           C  
ATOM     39  HB2 LEU     3      -1.546 -19.928   1.965  1.00  0.00           H  
ATOM     40  HB3 LEU     3      -0.185 -19.284   1.086  1.00  0.00           H  
ATOM     41  CG  LEU     3       0.321 -21.004   2.280  1.00  0.00           C  
ATOM     42  HG  LEU     3       1.338 -20.623   2.182  1.00  0.00           H  
ATOM     43  CD1 LEU     3       0.038 -21.704   3.639  1.00  0.00           C  
ATOM     44 HD11 LEU     3      -0.991 -21.737   3.996  1.00  0.00           H  
ATOM     45 HD12 LEU     3       0.508 -22.687   3.600  1.00  0.00           H  
ATOM     46 HD13 LEU     3       0.660 -21.174   4.360  1.00  0.00           H  
ATOM     47  CD2 LEU     3      -0.042 -21.969   1.152  1.00  0.00           C  
ATOM     48 HD21 LEU     3       0.874 -22.558   1.111  1.00  0.00           H  
ATOM     49 HD22 LEU     3      -0.812 -22.674   1.465  1.00  0.00           H  
ATOM     50 HD23 LEU     3      -0.233 -21.465   0.205  1.00  0.00           H  
ATOM     51  C   LEU     3       1.142 -17.980   3.166  1.00  0.00           C  
ATOM     52  O   LEU     3       1.570 -17.198   2.324  1.00  0.00           O  
ATOM     53  N   GLN     4       1.862 -18.480   4.175  1.00  0.00           N  
ATOM     54  H   GLN     4       1.407 -19.249   4.646  1.00  0.00           H  
ATOM     55  CA  GLN     4       3.312 -18.098   4.401  1.00  0.00           C  
ATOM     56  HA  GLN     4       3.404 -17.109   3.952  1.00  0.00           H  
ATOM     57  CB  GLN     4       3.545 -17.982   5.905  1.00  0.00           C  
ATOM     58  HB2 GLN     4       2.747 -17.327   6.254  1.00  0.00           H  
ATOM     59  HB3 GLN     4       3.350 -18.934   6.399  1.00  0.00           H  
ATOM     60  CG  GLN     4       4.925 -17.568   6.490  1.00  0.00           C  
ATOM     61  HG2 GLN     4       4.881 -17.363   7.559  1.00  0.00           H  
ATOM     62  HG3 GLN     4       5.462 -18.502   6.329  1.00  0.00           H  
ATOM     63  CD  GLN     4       5.578 -16.522   5.644  1.00  0.00           C  
ATOM     64  OE1 GLN     4       4.918 -15.475   5.296  1.00  0.00           O  
ATOM     65  NE2 GLN     4       6.834 -16.654   5.270  1.00  0.00           N  
ATOM     66 HE21 GLN     4       7.173 -15.881   4.715  1.00  0.00           H  
ATOM     67 HE22 GLN     4       7.298 -17.546   5.362  1.00  0.00           H  
ATOM     68  C   GLN     4       4.296 -18.858   3.492  1.00  0.00           C  
ATOM     69  O   GLN     4       5.479 -19.075   3.829  1.00  0.00           O  
ATOM     70  N   ALA     5       3.804 -19.170   2.271  1.00  0.00           N  
ATOM     71  H   ALA     5       2.908 -18.793   1.998  1.00  0.00           H  
ATOM     72  CA  ALA     5       4.781 -19.773   1.297  1.00  0.00           C  
ATOM     73  HA  ALA     5       5.362 -20.456   1.917  1.00  0.00           H  
ATOM     74  CB  ALA     5       3.961 -20.632   0.292  1.00  0.00           C  
ATOM     75  HB1 ALA     5       4.619 -20.880  -0.541  1.00  0.00           H  
ATOM     76  HB2 ALA     5       3.548 -21.487   0.828  1.00  0.00           H  
ATOM     77  HB3 ALA     5       3.064 -20.083   0.005  1.00  0.00           H  
ATOM     78  C   ALA     5       5.592 -18.633   0.600  1.00  0.00           C  
ATOM     79  O   ALA     5       5.164 -18.120  -0.439  1.00  0.00           O  
ATOM     80  N   THR     6       6.696 -18.199   1.269  1.00  0.00           N  
ATOM     81  H   THR     6       6.731 -18.520   2.226  1.00  0.00           H  
ATOM     82  CA  THR     6       7.596 -17.099   0.966  1.00  0.00           C  
ATOM     83  HA  THR     6       7.568 -16.810  -0.085  1.00  0.00           H  
ATOM     84  CB  THR     6       9.055 -17.635   1.156  1.00  0.00           C  
ATOM     85  HB  THR     6       9.085 -18.503   0.497  1.00  0.00           H  
ATOM     86  CG2 THR     6      10.042 -16.510   0.872  1.00  0.00           C  
ATOM     87 HG21 THR     6      10.140 -15.836   1.723  1.00  0.00           H  
ATOM     88 HG22 THR     6      10.976 -17.047   0.710  1.00  0.00           H  
ATOM     89 HG23 THR     6       9.881 -15.948  -0.048  1.00  0.00           H  
ATOM     90  OG1 THR     6       9.101 -18.131   2.504  1.00  0.00           O  
ATOM     91  HG1 THR     6       9.843 -17.756   2.985  1.00  0.00           H  
ATOM     92  C   THR     6       7.197 -15.865   1.782  1.00  0.00           C  
ATOM     93  O   THR     6       7.876 -15.456   2.714  1.00  0.00           O  
ATOM     94  N   LEU     7       6.059 -15.287   1.431  1.00  0.00           N  
ATOM     95  H   LEU     7       5.593 -15.619   0.599  1.00  0.00           H  
ATOM     96  CA  LEU     7       5.467 -14.030   2.084  1.00  0.00           C  
ATOM     97  HA  LEU     7       5.576 -14.170   3.160  1.00  0.00           H  
ATOM     98  CB  LEU     7       6.163 -12.764   1.596  1.00  0.00           C  
ATOM     99  HB2 LEU     7       7.219 -13.000   1.461  1.00  0.00           H  
ATOM    100  HB3 LEU     7       5.816 -12.492   0.600  1.00  0.00           H  
ATOM    101  CG  LEU     7       6.029 -11.603   2.606  1.00  0.00           C  
ATOM    102  HG  LEU     7       5.001 -11.245   2.559  1.00  0.00           H  
ATOM    103  CD1 LEU     7       6.466 -12.010   4.089  1.00  0.00           C  
ATOM    104 HD11 LEU     7       5.695 -12.525   4.661  1.00  0.00           H  
ATOM    105 HD12 LEU     7       7.421 -12.536   4.101  1.00  0.00           H  
ATOM    106 HD13 LEU     7       6.664 -11.111   4.671  1.00  0.00           H  
ATOM    107  CD2 LEU     7       6.914 -10.418   2.188  1.00  0.00           C  
ATOM    108 HD21 LEU     7       6.462  -9.493   2.545  1.00  0.00           H  
ATOM    109 HD22 LEU     7       7.903 -10.540   2.630  1.00  0.00           H  
ATOM    110 HD23 LEU     7       7.086 -10.330   1.116  1.00  0.00           H  
ATOM    111  C   LEU     7       4.003 -13.977   1.676  1.00  0.00           C  
ATOM    112  O   LEU     7       3.697 -13.669   0.540  1.00  0.00           O  
ATOM    113  N   GLY     8       3.072 -14.037   2.621  1.00  0.00           N  
ATOM    114  H   GLY     8       3.321 -14.428   3.518  1.00  0.00           H  
ATOM    115  CA  GLY     8       1.583 -13.948   2.365  1.00  0.00           C  
ATOM    116  HA2 GLY     8       1.298 -14.657   1.587  1.00  0.00           H  
ATOM    117  HA3 GLY     8       1.052 -14.137   3.298  1.00  0.00           H  
ATOM    118  C   GLY     8       1.095 -12.592   1.964  1.00  0.00           C  
ATOM    119  O   GLY     8       0.040 -12.534   1.394  1.00  0.00           O  
ATOM    120  N   GLY     9       1.958 -11.541   2.235  1.00  0.00           N  
ATOM    121  H   GLY     9       2.807 -11.644   2.771  1.00  0.00           H  
ATOM    122  CA  GLY     9       1.819 -10.283   1.559  1.00  0.00           C  
ATOM    123  HA2 GLY     9       0.795  -9.957   1.743  1.00  0.00           H  
ATOM    124  HA3 GLY     9       2.457  -9.531   2.022  1.00  0.00           H  
ATOM    125  C   GLY     9       2.047 -10.349  -0.029  1.00  0.00           C  
ATOM    126  O   GLY     9       1.737  -9.347  -0.695  1.00  0.00           O  
ATOM    127  N   GLY    10       2.570 -11.431  -0.655  1.00  0.00           N  
ATOM    128  H   GLY    10       2.751 -12.273  -0.127  1.00  0.00           H  
ATOM    129  CA  GLY    10       2.616 -11.519  -2.148  1.00  0.00           C  
ATOM    130  HA2 GLY    10       1.732 -11.062  -2.592  1.00  0.00           H  
ATOM    131  HA3 GLY    10       3.512 -10.934  -2.356  1.00  0.00           H  
ATOM    132  C   GLY    10       2.693 -12.884  -2.807  1.00  0.00           C  
ATOM    133  O   GLY    10       2.156 -13.020  -3.923  1.00  0.00           O  
ATOM    134  N   SER    11       3.236 -13.917  -2.088  1.00  0.00           N  
ATOM    135  H   SER    11       3.659 -13.827  -1.175  1.00  0.00           H  
ATOM    136  CA  SER    11       3.183 -15.313  -2.513  1.00  0.00           C  
ATOM    137  HA  SER    11       2.537 -15.540  -3.361  1.00  0.00           H  
ATOM    138  CB  SER    11       4.624 -15.743  -2.823  1.00  0.00           C  
ATOM    139  HB2 SER    11       4.590 -16.698  -3.348  1.00  0.00           H  
ATOM    140  HB3 SER    11       5.092 -15.084  -3.553  1.00  0.00           H  
ATOM    141  OG  SER    11       5.395 -15.829  -1.654  1.00  0.00           O  
ATOM    142  HG  SER    11       5.175 -16.674  -1.257  1.00  0.00           H  
ATOM    143  C   SER    11       2.511 -16.293  -1.578  1.00  0.00           C  
ATOM    144  O   SER    11       2.265 -17.461  -2.014  1.00  0.00           O  
ATOM    145  N   NHE    12       2.206 -15.896  -0.355  1.00  0.00           N  
ATOM    146  HN1 NHE    12       2.318 -14.972   0.036  1.00  0.00           H  
ATOM    147  HN2 NHE    12       1.784 -16.548   0.291  1.00  0.00           H  
TER   
END   
