# Supplementary material for: In silico approaches for predicting the half-life of natural and modified peptides in blood
Source: PLoS One. 2018 Jun 1;13(6):e0196829. doi: 10.1371/journal.pone.0196829 (PMC5983457; doi:10.1371/journal.pone.0196829)
Supplement: S3 File — (ZIP) [file pone.0196829.s009.zip › 3may2018_261_pdb_files/2711.pdb]

ATOM      1  N   PRO     1      -0.017  -4.968  -2.353  1.00  0.00           N  
ATOM      2  CD  PRO     1      -1.167  -4.411  -3.043  1.00  0.00           C  
ATOM      3  HD2 PRO     1      -1.094  -4.746  -4.078  1.00  0.00           H  
ATOM      4  HD3 PRO     1      -1.329  -3.334  -3.014  1.00  0.00           H  
ATOM      5  CG  PRO     1      -2.372  -5.029  -2.373  1.00  0.00           C  
ATOM      6  HG2 PRO     1      -3.191  -5.226  -3.064  1.00  0.00           H  
ATOM      7  HG3 PRO     1      -2.680  -4.457  -1.498  1.00  0.00           H  
ATOM      8  CB  PRO     1      -1.904  -6.363  -1.826  1.00  0.00           C  
ATOM      9  HB2 PRO     1      -1.914  -7.061  -2.663  1.00  0.00           H  
ATOM     10  HB3 PRO     1      -2.532  -6.574  -0.960  1.00  0.00           H  
ATOM     11  CA  PRO     1      -0.442  -6.079  -1.468  1.00  0.00           C  
ATOM     12  HA  PRO     1      -0.550  -5.587  -0.501  1.00  0.00           H  
ATOM     13  C   PRO     1       0.579  -7.213  -1.373  1.00  0.00           C  
ATOM     14  O   PRO     1       0.672  -7.883  -0.359  1.00  0.00           O  
ATOM     15  N   LEU     2       1.298  -7.465  -2.501  1.00  0.00           N  
ATOM     16  H   LEU     2       1.112  -6.866  -3.293  1.00  0.00           H  
ATOM     17  CA  LEU     2       2.159  -8.620  -2.814  1.00  0.00           C  
ATOM     18  HA  LEU     2       1.539  -9.500  -2.988  1.00  0.00           H  
ATOM     19  CB  LEU     2       2.972  -8.324  -4.109  1.00  0.00           C  
ATOM     20  HB2 LEU     2       2.653  -7.361  -4.508  1.00  0.00           H  
ATOM     21  HB3 LEU     2       3.999  -8.332  -3.746  1.00  0.00           H  
ATOM     22  CG  LEU     2       2.830  -9.453  -5.155  1.00  0.00           C  
ATOM     23  HG  LEU     2       2.705 -10.386  -4.605  1.00  0.00           H  
ATOM     24  CD1 LEU     2       1.483  -9.239  -5.834  1.00  0.00           C  
ATOM     25 HD11 LEU     2       1.432  -8.257  -6.305  1.00  0.00           H  
ATOM     26 HD12 LEU     2       1.347  -9.933  -6.664  1.00  0.00           H  
ATOM     27 HD13 LEU     2       0.668  -9.331  -5.117  1.00  0.00           H  
ATOM     28  CD2 LEU     2       4.010  -9.544  -6.084  1.00  0.00           C  
ATOM     29 HD21 LEU     2       3.982 -10.372  -6.792  1.00  0.00           H  
ATOM     30 HD22 LEU     2       3.983  -8.568  -6.569  1.00  0.00           H  
ATOM     31 HD23 LEU     2       4.901  -9.730  -5.486  1.00  0.00           H  
ATOM     32  C   LEU     2       3.019  -9.057  -1.605  1.00  0.00           C  
ATOM     33  O   LEU     2       3.129 -10.231  -1.299  1.00  0.00           O  
ATOM     34  N   LEU     3       3.667  -8.072  -0.892  1.00  0.00           N  
ATOM     35  H   LEU     3       3.417  -7.097  -0.976  1.00  0.00           H  
ATOM     36  CA  LEU     3       4.829  -8.344   0.060  1.00  0.00           C  
ATOM     37  HA  LEU     3       5.398  -9.094  -0.490  1.00  0.00           H  
ATOM     38  CB  LEU     3       5.587  -7.076   0.434  1.00  0.00           C  
ATOM     39  HB2 LEU     3       4.880  -6.341   0.820  1.00  0.00           H  
ATOM     40  HB3 LEU     3       6.341  -7.283   1.193  1.00  0.00           H  
ATOM     41  CG  LEU     3       6.303  -6.388  -0.773  1.00  0.00           C  
ATOM     42  HG  LEU     3       6.977  -5.616  -0.403  1.00  0.00           H  
ATOM     43  CD1 LEU     3       7.186  -7.438  -1.524  1.00  0.00           C  
ATOM     44 HD11 LEU     3       6.620  -7.889  -2.339  1.00  0.00           H  
ATOM     45 HD12 LEU     3       8.005  -6.928  -2.031  1.00  0.00           H  
ATOM     46 HD13 LEU     3       7.460  -8.237  -0.835  1.00  0.00           H  
ATOM     47  CD2 LEU     3       5.502  -5.718  -1.917  1.00  0.00           C  
ATOM     48 HD21 LEU     3       4.931  -4.840  -1.614  1.00  0.00           H  
ATOM     49 HD22 LEU     3       6.131  -5.355  -2.729  1.00  0.00           H  
ATOM     50 HD23 LEU     3       4.788  -6.383  -2.403  1.00  0.00           H  
ATOM     51  C   LEU     3       4.367  -9.026   1.361  1.00  0.00           C  
ATOM     52  O   LEU     3       5.217  -9.470   2.092  1.00  0.00           O  
ATOM     53  N   GLN     4       3.067  -9.130   1.577  1.00  0.00           N  
ATOM     54  H   GLN     4       2.442  -8.789   0.861  1.00  0.00           H  
ATOM     55  CA  GLN     4       2.669  -9.987   2.733  1.00  0.00           C  
ATOM     56  HA  GLN     4       3.298  -9.879   3.617  1.00  0.00           H  
ATOM     57  CB  GLN     4       1.225  -9.542   3.065  1.00  0.00           C  
ATOM     58  HB2 GLN     4       1.257  -8.455   3.139  1.00  0.00           H  
ATOM     59  HB3 GLN     4       0.574  -9.912   2.273  1.00  0.00           H  
ATOM     60  CG  GLN     4       0.563 -10.112   4.342  1.00  0.00           C  
ATOM     61  HG2 GLN     4      -0.449  -9.748   4.521  1.00  0.00           H  
ATOM     62  HG3 GLN     4       0.530 -11.184   4.152  1.00  0.00           H  
ATOM     63  CD  GLN     4       1.325  -9.998   5.648  1.00  0.00           C  
ATOM     64  OE1 GLN     4       1.120  -8.993   6.334  1.00  0.00           O  
ATOM     65  NE2 GLN     4       2.302 -10.806   5.833  1.00  0.00           N  
ATOM     66 HE21 GLN     4       2.665 -10.851   6.775  1.00  0.00           H  
ATOM     67 HE22 GLN     4       2.500 -11.568   5.200  1.00  0.00           H  
ATOM     68  C   GLN     4       2.689 -11.530   2.466  1.00  0.00           C  
ATOM     69  O   GLN     4       2.944 -12.375   3.372  1.00  0.00           O  
ATOM     70  N   ALA     5       2.463 -11.948   1.252  1.00  0.00           N  
ATOM     71  H   ALA     5       1.979 -11.349   0.598  1.00  0.00           H  
ATOM     72  CA  ALA     5       2.597 -13.333   0.807  1.00  0.00           C  
ATOM     73  HA  ALA     5       2.072 -13.982   1.508  1.00  0.00           H  
ATOM     74  CB  ALA     5       2.000 -13.487  -0.648  1.00  0.00           C  
ATOM     75  HB1 ALA     5       1.067 -12.927  -0.709  1.00  0.00           H  
ATOM     76  HB2 ALA     5       2.629 -13.032  -1.413  1.00  0.00           H  
ATOM     77  HB3 ALA     5       1.812 -14.531  -0.902  1.00  0.00           H  
ATOM     78  C   ALA     5       4.140 -13.790   0.851  1.00  0.00           C  
ATOM     79  O   ALA     5       4.464 -14.967   1.086  1.00  0.00           O  
ATOM     80  N   THR     6       5.040 -12.822   0.640  1.00  0.00           N  
ATOM     81  H   THR     6       4.730 -11.882   0.440  1.00  0.00           H  
ATOM     82  CA  THR     6       6.532 -13.076   0.576  1.00  0.00           C  
ATOM     83  HA  THR     6       6.601 -14.137   0.336  1.00  0.00           H  
ATOM     84  CB  THR     6       7.253 -12.262  -0.473  1.00  0.00           C  
ATOM     85  HB  THR     6       8.330 -12.427  -0.430  1.00  0.00           H  
ATOM     86  CG2 THR     6       6.779 -12.562  -1.897  1.00  0.00           C  
ATOM     87 HG21 THR     6       7.415 -11.992  -2.575  1.00  0.00           H  
ATOM     88 HG22 THR     6       6.854 -13.642  -2.027  1.00  0.00           H  
ATOM     89 HG23 THR     6       5.725 -12.342  -2.071  1.00  0.00           H  
ATOM     90  OG1 THR     6       6.970 -10.905  -0.298  1.00  0.00           O  
ATOM     91  HG1 THR     6       7.267 -10.677   0.586  1.00  0.00           H  
ATOM     92  C   THR     6       7.154 -12.885   1.989  1.00  0.00           C  
ATOM     93  O   THR     6       8.371 -12.928   2.136  1.00  0.00           O  
ATOM     94  N   LEU     7       6.393 -12.813   3.112  1.00  0.00           N  
ATOM     95  H   LEU     7       5.405 -12.934   2.939  1.00  0.00           H  
ATOM     96  CA  LEU     7       6.878 -12.712   4.535  1.00  0.00           C  
ATOM     97  HA  LEU     7       7.964 -12.683   4.448  1.00  0.00           H  
ATOM     98  CB  LEU     7       6.323 -11.418   5.217  1.00  0.00           C  
ATOM     99  HB2 LEU     7       5.241 -11.364   5.098  1.00  0.00           H  
ATOM    100  HB3 LEU     7       6.559 -11.402   6.281  1.00  0.00           H  
ATOM    101  CG  LEU     7       7.065 -10.095   4.677  1.00  0.00           C  
ATOM    102  HG  LEU     7       7.173 -10.087   3.593  1.00  0.00           H  
ATOM    103  CD1 LEU     7       6.370  -8.837   5.262  1.00  0.00           C  
ATOM    104 HD11 LEU     7       5.290  -8.863   5.121  1.00  0.00           H  
ATOM    105 HD12 LEU     7       6.582  -8.689   6.321  1.00  0.00           H  
ATOM    106 HD13 LEU     7       6.840  -8.011   4.728  1.00  0.00           H  
ATOM    107  CD2 LEU     7       8.429 -10.138   5.357  1.00  0.00           C  
ATOM    108 HD21 LEU     7       8.369 -10.172   6.445  1.00  0.00           H  
ATOM    109 HD22 LEU     7       9.056 -10.942   4.971  1.00  0.00           H  
ATOM    110 HD23 LEU     7       8.936  -9.243   4.994  1.00  0.00           H  
ATOM    111  C   LEU     7       6.505 -13.929   5.336  1.00  0.00           C  
ATOM    112  O   LEU     7       6.953 -14.057   6.433  1.00  0.00           O  
TER   
END   
