# Supplementary material for: In silico approaches for predicting the half-life of natural and modified peptides in blood
Source: PLoS One. 2018 Jun 1;13(6):e0196829. doi: 10.1371/journal.pone.0196829 (PMC5983457; doi:10.1371/journal.pone.0196829)
Supplement: S3 File — (ZIP) [file pone.0196829.s009.zip › 3may2018_261_pdb_files/2716.pdb]

ATOM      1  N   HIE     1      -8.818 -21.156   4.640  1.00  0.00           N  
ATOM      2  H   HIE     1      -9.618 -20.542   4.689  1.00  0.00           H  
ATOM      3  CA  HIE     1      -8.936 -22.567   4.812  1.00  0.00           C  
ATOM      4  HA  HIE     1      -8.929 -22.997   3.811  1.00  0.00           H  
ATOM      5  CB  HIE     1      -7.797 -23.157   5.718  1.00  0.00           C  
ATOM      6  HB2 HIE     1      -7.940 -22.817   6.744  1.00  0.00           H  
ATOM      7  HB3 HIE     1      -7.808 -24.240   5.841  1.00  0.00           H  
ATOM      8  CG  HIE     1      -6.363 -22.812   5.419  1.00  0.00           C  
ATOM      9  ND1 HIE     1      -5.213 -23.697   5.333  1.00  0.00           N  
ATOM     10  CE1 HIE     1      -4.138 -22.878   5.305  1.00  0.00           C  
ATOM     11  HE1 HIE     1      -3.097 -23.121   5.153  1.00  0.00           H  
ATOM     12  NE2 HIE     1      -4.517 -21.628   5.600  1.00  0.00           N  
ATOM     13  HE2 HIE     1      -4.002 -20.760   5.577  1.00  0.00           H  
ATOM     14  CD2 HIE     1      -5.868 -21.584   5.686  1.00  0.00           C  
ATOM     15  HD2 HIE     1      -6.490 -20.733   5.919  1.00  0.00           H  
ATOM     16  C   HIE     1     -10.374 -22.985   5.275  1.00  0.00           C  
ATOM     17  O   HIE     1     -10.996 -23.979   4.824  1.00  0.00           O  
ATOM     18  N   SER     2     -10.885 -22.273   6.307  1.00  0.00           N  
ATOM     19  H   SER     2     -10.323 -21.590   6.793  1.00  0.00           H  
ATOM     20  CA  SER     2     -12.177 -22.576   7.019  1.00  0.00           C  
ATOM     21  HA  SER     2     -12.676 -23.464   6.632  1.00  0.00           H  
ATOM     22  CB  SER     2     -11.929 -22.900   8.532  1.00  0.00           C  
ATOM     23  HB2 SER     2     -12.009 -21.924   9.012  1.00  0.00           H  
ATOM     24  HB3 SER     2     -12.764 -23.484   8.918  1.00  0.00           H  
ATOM     25  OG  SER     2     -10.647 -23.473   8.809  1.00  0.00           O  
ATOM     26  HG  SER     2     -10.682 -24.124   9.514  1.00  0.00           H  
ATOM     27  C   SER     2     -13.166 -21.400   6.943  1.00  0.00           C  
ATOM     28  O   SER     2     -14.282 -21.512   7.453  1.00  0.00           O  
ATOM     29  N   ASP     3     -12.860 -20.324   6.268  1.00  0.00           N  
ATOM     30  H   ASP     3     -11.929 -20.344   5.876  1.00  0.00           H  
ATOM     31  CA  ASP     3     -13.821 -19.682   5.394  1.00  0.00           C  
ATOM     32  HA  ASP     3     -14.752 -19.466   5.920  1.00  0.00           H  
ATOM     33  CB  ASP     3     -13.179 -18.344   4.974  1.00  0.00           C  
ATOM     34  HB2 ASP     3     -13.833 -17.623   4.484  1.00  0.00           H  
ATOM     35  HB3 ASP     3     -12.797 -17.853   5.870  1.00  0.00           H  
ATOM     36  CG  ASP     3     -12.063 -18.604   3.948  1.00  0.00           C  
ATOM     37  OD1 ASP     3     -11.057 -19.275   4.258  1.00  0.00           O  
ATOM     38  OD2 ASP     3     -12.230 -18.335   2.711  1.00  0.00           O  
ATOM     39  C   ASP     3     -14.215 -20.512   4.190  1.00  0.00           C  
ATOM     40  O   ASP     3     -13.810 -21.615   3.964  1.00  0.00           O  
ATOM     41  N   ALA     4     -15.025 -19.840   3.390  1.00  0.00           N  
ATOM     42  H   ALA     4     -15.344 -18.956   3.759  1.00  0.00           H  
ATOM     43  CA  ALA     4     -15.532 -20.422   2.143  1.00  0.00           C  
ATOM     44  HA  ALA     4     -15.629 -21.502   2.246  1.00  0.00           H  
ATOM     45  CB  ALA     4     -16.940 -19.909   1.966  1.00  0.00           C  
ATOM     46  HB1 ALA     4     -17.525 -20.240   2.825  1.00  0.00           H  
ATOM     47  HB2 ALA     4     -16.990 -18.821   1.993  1.00  0.00           H  
ATOM     48  HB3 ALA     4     -17.347 -20.331   1.047  1.00  0.00           H  
ATOM     49  C   ALA     4     -14.591 -20.168   0.916  1.00  0.00           C  
ATOM     50  O   ALA     4     -14.342 -21.027   0.103  1.00  0.00           O  
ATOM     51  N   VAL     5     -14.109 -18.964   0.662  1.00  0.00           N  
ATOM     52  H   VAL     5     -14.047 -18.419   1.511  1.00  0.00           H  
ATOM     53  CA  VAL     5     -13.381 -18.435  -0.518  1.00  0.00           C  
ATOM     54  HA  VAL     5     -12.393 -18.893  -0.552  1.00  0.00           H  
ATOM     55  CB  VAL     5     -13.926 -18.885  -1.920  1.00  0.00           C  
ATOM     56  HB  VAL     5     -13.722 -19.953  -1.999  1.00  0.00           H  
ATOM     57  CG1 VAL     5     -15.411 -18.772  -2.245  1.00  0.00           C  
ATOM     58 HG11 VAL     5     -15.769 -17.753  -2.102  1.00  0.00           H  
ATOM     59 HG12 VAL     5     -15.605 -19.016  -3.289  1.00  0.00           H  
ATOM     60 HG13 VAL     5     -15.914 -19.462  -1.568  1.00  0.00           H  
ATOM     61  CG2 VAL     5     -13.099 -18.268  -3.115  1.00  0.00           C  
ATOM     62 HG21 VAL     5     -13.296 -17.197  -3.168  1.00  0.00           H  
ATOM     63 HG22 VAL     5     -12.036 -18.196  -2.886  1.00  0.00           H  
ATOM     64 HG23 VAL     5     -13.235 -18.719  -4.098  1.00  0.00           H  
ATOM     65  C   VAL     5     -13.138 -16.923  -0.331  1.00  0.00           C  
ATOM     66  O   VAL     5     -14.103 -16.253   0.101  1.00  0.00           O  
ATOM     67  N   PHE     6     -11.884 -16.413  -0.537  1.00  0.00           N  
ATOM     68  H   PHE     6     -11.145 -17.067  -0.752  1.00  0.00           H  
ATOM     69  CA  PHE     6     -11.715 -14.952  -0.737  1.00  0.00           C  
ATOM     70  HA  PHE     6     -12.468 -14.523  -1.397  1.00  0.00           H  
ATOM     71  CB  PHE     6     -11.825 -14.200   0.603  1.00  0.00           C  
ATOM     72  HB2 PHE     6     -11.645 -13.141   0.420  1.00  0.00           H  
ATOM     73  HB3 PHE     6     -12.893 -14.220   0.820  1.00  0.00           H  
ATOM     74  CG  PHE     6     -10.991 -14.427   1.841  1.00  0.00           C  
ATOM     75  CD1 PHE     6     -11.584 -14.964   2.999  1.00  0.00           C  
ATOM     76  HD1 PHE     6     -12.624 -15.254   2.997  1.00  0.00           H  
ATOM     77  CE1 PHE     6     -10.790 -15.068   4.207  1.00  0.00           C  
ATOM     78  HE1 PHE     6     -11.148 -15.505   5.127  1.00  0.00           H  
ATOM     79  CZ  PHE     6      -9.430 -14.541   4.219  1.00  0.00           C  
ATOM     80  HZ  PHE     6      -8.962 -14.365   5.176  1.00  0.00           H  
ATOM     81  CE2 PHE     6      -8.868 -14.020   3.001  1.00  0.00           C  
ATOM     82  HE2 PHE     6      -7.914 -13.527   3.113  1.00  0.00           H  
ATOM     83  CD2 PHE     6      -9.667 -14.034   1.848  1.00  0.00           C  
ATOM     84  HD2 PHE     6      -9.263 -13.539   0.977  1.00  0.00           H  
ATOM     85  C   PHE     6     -10.367 -14.599  -1.431  1.00  0.00           C  
ATOM     86  O   PHE     6     -10.238 -13.528  -2.014  1.00  0.00           O  
ATOM     87  N   THR     7      -9.365 -15.472  -1.287  1.00  0.00           N  
ATOM     88  H   THR     7      -9.501 -16.362  -0.830  1.00  0.00           H  
ATOM     89  CA  THR     7      -8.018 -15.376  -1.976  1.00  0.00           C  
ATOM     90  HA  THR     7      -8.112 -15.123  -3.032  1.00  0.00           H  
ATOM     91  CB  THR     7      -7.115 -14.237  -1.449  1.00  0.00           C  
ATOM     92  HB  THR     7      -7.238 -14.316  -0.369  1.00  0.00           H  
ATOM     93  CG2 THR     7      -5.622 -14.419  -1.846  1.00  0.00           C  
ATOM     94 HG21 THR     7      -5.440 -14.526  -2.916  1.00  0.00           H  
ATOM     95 HG22 THR     7      -5.100 -13.479  -1.666  1.00  0.00           H  
ATOM     96 HG23 THR     7      -5.196 -15.249  -1.282  1.00  0.00           H  
ATOM     97  OG1 THR     7      -7.478 -12.985  -1.823  1.00  0.00           O  
ATOM     98  HG1 THR     7      -8.419 -12.840  -1.945  1.00  0.00           H  
ATOM     99  C   THR     7      -7.376 -16.721  -1.909  1.00  0.00           C  
ATOM    100  O   THR     7      -6.709 -17.034  -0.951  1.00  0.00           O  
ATOM    101  N   ASP     8      -7.518 -17.497  -2.968  1.00  0.00           N  
ATOM    102  H   ASP     8      -7.940 -17.153  -3.819  1.00  0.00           H  
ATOM    103  CA  ASP     8      -7.308 -18.872  -2.884  1.00  0.00           C  
ATOM    104  HA  ASP     8      -6.762 -19.209  -2.003  1.00  0.00           H  
ATOM    105  CB  ASP     8      -8.774 -19.514  -2.843  1.00  0.00           C  
ATOM    106  HB2 ASP     8      -9.468 -19.015  -3.520  1.00  0.00           H  
ATOM    107  HB3 ASP     8      -8.683 -20.568  -3.106  1.00  0.00           H  
ATOM    108  CG  ASP     8      -9.351 -19.539  -1.456  1.00  0.00           C  
ATOM    109  OD1 ASP     8      -9.930 -18.486  -1.012  1.00  0.00           O  
ATOM    110  OD2 ASP     8      -9.260 -20.538  -0.690  1.00  0.00           O  
ATOM    111  C   ASP     8      -6.498 -19.521  -4.033  1.00  0.00           C  
ATOM    112  O   ASP     8      -6.219 -18.930  -5.065  1.00  0.00           O  
ATOM    113  N   ASN     9      -6.096 -20.796  -3.845  1.00  0.00           N  
ATOM    114  H   ASN     9      -6.327 -21.315  -3.010  1.00  0.00           H  
ATOM    115  CA  ASN     9      -5.165 -21.559  -4.658  1.00  0.00           C  
ATOM    116  HA  ASN     9      -5.514 -21.593  -5.690  1.00  0.00           H  
ATOM    117  CB  ASN     9      -3.767 -20.965  -4.658  1.00  0.00           C  
ATOM    118  HB2 ASN     9      -3.162 -21.523  -5.372  1.00  0.00           H  
ATOM    119  HB3 ASN     9      -3.722 -19.941  -5.029  1.00  0.00           H  
ATOM    120  CG  ASN     9      -3.021 -20.968  -3.336  1.00  0.00           C  
ATOM    121  OD1 ASN     9      -2.548 -21.997  -2.940  1.00  0.00           O  
ATOM    122  ND2 ASN     9      -2.882 -19.804  -2.755  1.00  0.00           N  
ATOM    123 HD21 ASN     9      -2.364 -19.763  -1.890  1.00  0.00           H  
ATOM    124 HD22 ASN     9      -3.199 -18.970  -3.229  1.00  0.00           H  
ATOM    125  C   ASN     9      -5.258 -23.045  -4.222  1.00  0.00           C  
ATOM    126  O   ASN     9      -5.847 -23.357  -3.167  1.00  0.00           O  
ATOM    127  N   TYR    10      -4.638 -23.945  -4.987  1.00  0.00           N  
ATOM    128  H   TYR    10      -4.195 -23.623  -5.836  1.00  0.00           H  
ATOM    129  CA  TYR    10      -4.615 -25.393  -4.726  1.00  0.00           C  
ATOM    130  HA  TYR    10      -5.640 -25.628  -5.011  1.00  0.00           H  
ATOM    131  CB  TYR    10      -3.628 -26.019  -5.727  1.00  0.00           C  
ATOM    132  HB2 TYR    10      -3.527 -27.083  -5.512  1.00  0.00           H  
ATOM    133  HB3 TYR    10      -4.037 -25.899  -6.730  1.00  0.00           H  
ATOM    134  CG  TYR    10      -2.234 -25.366  -5.924  1.00  0.00           C  
ATOM    135  CD1 TYR    10      -2.003 -24.279  -6.755  1.00  0.00           C  
ATOM    136  HD1 TYR    10      -2.809 -23.840  -7.323  1.00  0.00           H  
ATOM    137  CE1 TYR    10      -0.657 -23.878  -6.869  1.00  0.00           C  
ATOM    138  HE1 TYR    10      -0.371 -23.160  -7.624  1.00  0.00           H  
ATOM    139  CZ  TYR    10       0.432 -24.388  -6.082  1.00  0.00           C  
ATOM    140  OH  TYR    10       1.752 -23.974  -6.263  1.00  0.00           O  
ATOM    141  HH  TYR    10       1.987 -23.300  -6.906  1.00  0.00           H  
ATOM    142  CE2 TYR    10       0.126 -25.486  -5.244  1.00  0.00           C  
ATOM    143  HE2 TYR    10       0.901 -25.867  -4.595  1.00  0.00           H  
ATOM    144  CD2 TYR    10      -1.189 -25.896  -5.148  1.00  0.00           C  
ATOM    145  HD2 TYR    10      -1.390 -26.746  -4.513  1.00  0.00           H  
ATOM    146  C   TYR    10      -4.362 -25.839  -3.287  1.00  0.00           C  
ATOM    147  O   TYR    10      -4.894 -26.862  -2.920  1.00  0.00           O  
ATOM    148  N   THR    11      -3.630 -25.089  -2.487  1.00  0.00           N  
ATOM    149  H   THR    11      -3.298 -24.209  -2.856  1.00  0.00           H  
ATOM    150  CA  THR    11      -3.254 -25.492  -1.087  1.00  0.00           C  
ATOM    151  HA  THR    11      -3.143 -26.576  -1.065  1.00  0.00           H  
ATOM    152  CB  THR    11      -2.055 -24.807  -0.502  1.00  0.00           C  
ATOM    153  HB  THR    11      -1.890 -25.101   0.534  1.00  0.00           H  
ATOM    154  CG2 THR    11      -0.828 -25.348  -1.215  1.00  0.00           C  
ATOM    155 HG21 THR    11      -0.001 -24.729  -0.867  1.00  0.00           H  
ATOM    156 HG22 THR    11      -0.834 -26.421  -1.027  1.00  0.00           H  
ATOM    157 HG23 THR    11      -0.884 -25.196  -2.293  1.00  0.00           H  
ATOM    158  OG1 THR    11      -2.177 -23.367  -0.682  1.00  0.00           O  
ATOM    159  HG1 THR    11      -2.080 -23.063  -1.588  1.00  0.00           H  
ATOM    160  C   THR    11      -4.414 -25.306  -0.160  1.00  0.00           C  
ATOM    161  O   THR    11      -4.738 -26.143   0.669  1.00  0.00           O  
ATOM    162  N   ARG    12      -4.988 -24.073  -0.168  1.00  0.00           N  
ATOM    163  H   ARG    12      -4.551 -23.443  -0.825  1.00  0.00           H  
ATOM    164  CA  ARG    12      -6.075 -23.570   0.647  1.00  0.00           C  
ATOM    165  HA  ARG    12      -5.817 -23.961   1.631  1.00  0.00           H  
ATOM    166  CB  ARG    12      -6.097 -21.993   0.668  1.00  0.00           C  
ATOM    167  HB2 ARG    12      -5.065 -21.643   0.667  1.00  0.00           H  
ATOM    168  HB3 ARG    12      -6.603 -21.810  -0.280  1.00  0.00           H  
ATOM    169  CG  ARG    12      -6.829 -21.350   1.877  1.00  0.00           C  
ATOM    170  HG2 ARG    12      -7.860 -21.701   1.882  1.00  0.00           H  
ATOM    171  HG3 ARG    12      -6.398 -21.590   2.849  1.00  0.00           H  
ATOM    172  CD  ARG    12      -6.862 -19.849   1.729  1.00  0.00           C  
ATOM    173  HD2 ARG    12      -5.855 -19.542   2.011  1.00  0.00           H  
ATOM    174  HD3 ARG    12      -7.085 -19.545   0.706  1.00  0.00           H  
ATOM    175  NE  ARG    12      -7.809 -19.197   2.651  1.00  0.00           N  
ATOM    176  HE  ARG    12      -8.195 -19.774   3.385  1.00  0.00           H  
ATOM    177  CZ  ARG    12      -8.328 -18.026   2.463  1.00  0.00           C  
ATOM    178  NH1 ARG    12      -7.995 -17.147   1.551  1.00  0.00           N  
ATOM    179 HH11 ARG    12      -7.433 -17.307   0.727  1.00  0.00           H  
ATOM    180 HH12 ARG    12      -8.448 -16.245   1.580  1.00  0.00           H  
ATOM    181  NH2 ARG    12      -9.346 -17.638   3.179  1.00  0.00           N  
ATOM    182 HH21 ARG    12      -9.770 -18.334   3.777  1.00  0.00           H  
ATOM    183 HH22 ARG    12      -9.744 -16.734   2.969  1.00  0.00           H  
ATOM    184  C   ARG    12      -7.505 -24.118   0.311  1.00  0.00           C  
ATOM    185  O   ARG    12      -8.343 -24.352   1.244  1.00  0.00           O  
ATOM    186  N   LEU    13      -7.772 -24.305  -0.991  1.00  0.00           N  
ATOM    187  H   LEU    13      -6.995 -24.218  -1.631  1.00  0.00           H  
ATOM    188  CA  LEU    13      -8.989 -24.880  -1.576  1.00  0.00           C  
ATOM    189  HA  LEU    13      -9.851 -24.330  -1.198  1.00  0.00           H  
ATOM    190  CB  LEU    13      -8.896 -24.581  -3.055  1.00  0.00           C  
ATOM    191  HB2 LEU    13      -8.487 -23.574  -3.142  1.00  0.00           H  
ATOM    192  HB3 LEU    13      -8.111 -25.228  -3.447  1.00  0.00           H  
ATOM    193  CG  LEU    13     -10.065 -24.764  -3.989  1.00  0.00           C  
ATOM    194  HG  LEU    13     -10.289 -25.823  -4.116  1.00  0.00           H  
ATOM    195  CD1 LEU    13     -11.319 -24.071  -3.496  1.00  0.00           C  
ATOM    196 HD11 LEU    13     -11.106 -23.121  -3.007  1.00  0.00           H  
ATOM    197 HD12 LEU    13     -12.103 -24.023  -4.252  1.00  0.00           H  
ATOM    198 HD13 LEU    13     -11.836 -24.593  -2.690  1.00  0.00           H  
ATOM    199  CD2 LEU    13      -9.710 -24.219  -5.321  1.00  0.00           C  
ATOM    200 HD21 LEU    13      -8.774 -24.659  -5.666  1.00  0.00           H  
ATOM    201 HD22 LEU    13     -10.487 -24.499  -6.032  1.00  0.00           H  
ATOM    202 HD23 LEU    13      -9.602 -23.134  -5.295  1.00  0.00           H  
ATOM    203  C   LEU    13      -9.197 -26.360  -1.183  1.00  0.00           C  
ATOM    204  O   LEU    13     -10.268 -26.866  -1.481  1.00  0.00           O  
ATOM    205  N   ARG    14      -8.223 -26.966  -0.511  1.00  0.00           N  
ATOM    206  H   ARG    14      -7.322 -26.509  -0.511  1.00  0.00           H  
ATOM    207  CA  ARG    14      -8.529 -27.843   0.647  1.00  0.00           C  
ATOM    208  HA  ARG    14      -8.908 -28.758   0.192  1.00  0.00           H  
ATOM    209  CB  ARG    14      -7.115 -28.176   1.322  1.00  0.00           C  
ATOM    210  HB2 ARG    14      -6.419 -28.431   0.522  1.00  0.00           H  
ATOM    211  HB3 ARG    14      -6.750 -27.311   1.875  1.00  0.00           H  
ATOM    212  CG  ARG    14      -7.106 -29.441   2.241  1.00  0.00           C  
ATOM    213  HG2 ARG    14      -7.937 -29.300   2.932  1.00  0.00           H  
ATOM    214  HG3 ARG    14      -7.181 -30.280   1.549  1.00  0.00           H  
ATOM    215  CD  ARG    14      -5.736 -29.446   2.985  1.00  0.00           C  
ATOM    216  HD2 ARG    14      -5.645 -30.485   3.300  1.00  0.00           H  
ATOM    217  HD3 ARG    14      -4.858 -29.147   2.412  1.00  0.00           H  
ATOM    218  NE  ARG    14      -5.793 -28.587   4.221  1.00  0.00           N  
ATOM    219  HE  ARG    14      -6.126 -29.125   5.008  1.00  0.00           H  
ATOM    220  CZ  ARG    14      -5.527 -27.338   4.468  1.00  0.00           C  
ATOM    221  NH1 ARG    14      -5.001 -26.595   3.516  1.00  0.00           N  
ATOM    222 HH11 ARG    14      -4.904 -26.993   2.593  1.00  0.00           H  
ATOM    223 HH12 ARG    14      -4.867 -25.605   3.660  1.00  0.00           H  
ATOM    224  NH2 ARG    14      -5.795 -26.812   5.635  1.00  0.00           N  
ATOM    225 HH21 ARG    14      -6.352 -27.375   6.261  1.00  0.00           H  
ATOM    226 HH22 ARG    14      -5.617 -25.835   5.818  1.00  0.00           H  
ATOM    227  C   ARG    14      -9.493 -27.240   1.696  1.00  0.00           C  
ATOM    228  O   ARG    14      -9.174 -27.023   2.834  1.00  0.00           O  
ATOM    229  N   LYS    15     -10.728 -26.932   1.383  1.00  0.00           N  
ATOM    230  H   LYS    15     -10.991 -27.126   0.428  1.00  0.00           H  
ATOM    231  CA  LYS    15     -11.535 -25.971   2.051  1.00  0.00           C  
ATOM    232  HA  LYS    15     -10.890 -25.184   2.441  1.00  0.00           H  
ATOM    233  CB  LYS    15     -12.449 -25.222   0.993  1.00  0.00           C  
ATOM    234  HB2 LYS    15     -11.981 -25.075   0.020  1.00  0.00           H  
ATOM    235  HB3 LYS    15     -13.383 -25.778   0.906  1.00  0.00           H  
ATOM    236  CG  LYS    15     -12.709 -23.855   1.606  1.00  0.00           C  
ATOM    237  HG2 LYS    15     -13.740 -23.559   1.411  1.00  0.00           H  
ATOM    238  HG3 LYS    15     -12.611 -23.939   2.689  1.00  0.00           H  
ATOM    239  CD  LYS    15     -11.682 -22.924   0.924  1.00  0.00           C  
ATOM    240  HD2 LYS    15     -10.667 -23.321   0.913  1.00  0.00           H  
ATOM    241  HD3 LYS    15     -11.960 -22.661  -0.096  1.00  0.00           H  
ATOM    242  CE  LYS    15     -11.666 -21.651   1.854  1.00  0.00           C  
ATOM    243  HE2 LYS    15     -12.699 -21.442   2.130  1.00  0.00           H  
ATOM    244  HE3 LYS    15     -11.197 -21.873   2.812  1.00  0.00           H  
ATOM    245  NZ  LYS    15     -11.113 -20.441   1.189  1.00  0.00           N  
ATOM    246  HZ1 LYS    15     -10.228 -20.640   0.745  1.00  0.00           H  
ATOM    247  HZ2 LYS    15     -11.647 -20.042   0.430  1.00  0.00           H  
ATOM    248  HZ3 LYS    15     -10.894 -19.635   1.757  1.00  0.00           H  
ATOM    249  C   LYS    15     -12.285 -26.505   3.305  1.00  0.00           C  
ATOM    250  O   LYS    15     -13.449 -26.841   3.240  1.00  0.00           O  
ATOM    251  N   GLN    16     -11.592 -26.647   4.437  1.00  0.00           N  
ATOM    252  H   GLN    16     -10.600 -26.460   4.394  1.00  0.00           H  
ATOM    253  CA  GLN    16     -12.041 -27.001   5.793  1.00  0.00           C  
ATOM    254  HA  GLN    16     -12.605 -27.925   5.661  1.00  0.00           H  
ATOM    255  CB  GLN    16     -10.786 -27.119   6.758  1.00  0.00           C  
ATOM    256  HB2 GLN    16     -10.087 -26.307   6.557  1.00  0.00           H  
ATOM    257  HB3 GLN    16     -11.125 -27.168   7.792  1.00  0.00           H  
ATOM    258  CG  GLN    16     -10.020 -28.440   6.630  1.00  0.00           C  
ATOM    259  HG2 GLN    16     -10.601 -29.227   7.111  1.00  0.00           H  
ATOM    260  HG3 GLN    16      -9.856 -28.663   5.576  1.00  0.00           H  
ATOM    261  CD  GLN    16      -8.595 -28.529   7.260  1.00  0.00           C  
ATOM    262  OE1 GLN    16      -7.562 -28.682   6.612  1.00  0.00           O  
ATOM    263  NE2 GLN    16      -8.500 -28.352   8.536  1.00  0.00           N  
ATOM    264 HE21 GLN    16      -7.577 -28.140   8.884  1.00  0.00           H  
ATOM    265 HE22 GLN    16      -9.318 -28.120   9.082  1.00  0.00           H  
ATOM    266  C   GLN    16     -13.115 -26.086   6.366  1.00  0.00           C  
ATOM    267  O   GLN    16     -13.255 -25.977   7.558  1.00  0.00           O  
ATOM    268  N   VAL    17     -14.065 -25.532   5.511  1.00  0.00           N  
ATOM    269  H   VAL    17     -14.087 -25.821   4.543  1.00  0.00           H  
ATOM    270  CA  VAL    17     -15.043 -24.553   5.891  1.00  0.00           C  
ATOM    271  HA  VAL    17     -14.555 -23.578   5.895  1.00  0.00           H  
ATOM    272  CB  VAL    17     -16.119 -24.317   4.835  1.00  0.00           C  
ATOM    273  HB  VAL    17     -15.646 -24.173   3.864  1.00  0.00           H  
ATOM    274  CG1 VAL    17     -17.212 -25.403   4.573  1.00  0.00           C  
ATOM    275 HG11 VAL    17     -16.761 -26.331   4.220  1.00  0.00           H  
ATOM    276 HG12 VAL    17     -17.836 -25.679   5.423  1.00  0.00           H  
ATOM    277 HG13 VAL    17     -17.829 -25.087   3.731  1.00  0.00           H  
ATOM    278  CG2 VAL    17     -16.832 -23.001   4.968  1.00  0.00           C  
ATOM    279 HG21 VAL    17     -17.398 -23.091   5.894  1.00  0.00           H  
ATOM    280 HG22 VAL    17     -16.250 -22.080   5.004  1.00  0.00           H  
ATOM    281 HG23 VAL    17     -17.582 -22.834   4.195  1.00  0.00           H  
ATOM    282  C   VAL    17     -15.756 -24.784   7.233  1.00  0.00           C  
ATOM    283  O   VAL    17     -16.336 -25.840   7.511  1.00  0.00           O  
ATOM    284  N   ALA    18     -15.658 -23.741   8.054  1.00  0.00           N  
ATOM    285  H   ALA    18     -14.953 -23.045   7.856  1.00  0.00           H  
ATOM    286  CA  ALA    18     -16.423 -23.503   9.257  1.00  0.00           C  
ATOM    287  HA  ALA    18     -16.960 -24.382   9.613  1.00  0.00           H  
ATOM    288  CB  ALA    18     -15.427 -23.169  10.381  1.00  0.00           C  
ATOM    289  HB1 ALA    18     -15.846 -23.520  11.324  1.00  0.00           H  
ATOM    290  HB2 ALA    18     -14.454 -23.631  10.214  1.00  0.00           H  
ATOM    291  HB3 ALA    18     -15.328 -22.084  10.375  1.00  0.00           H  
ATOM    292  C   ALA    18     -17.438 -22.328   9.095  1.00  0.00           C  
ATOM    293  O   ALA    18     -18.512 -22.413   9.624  1.00  0.00           O  
ATOM    294  N   ALA    19     -17.138 -21.450   8.121  1.00  0.00           N  
ATOM    295  H   ALA    19     -16.266 -21.585   7.629  1.00  0.00           H  
ATOM    296  CA  ALA    19     -18.044 -20.409   7.628  1.00  0.00           C  
ATOM    297  HA  ALA    19     -18.303 -19.761   8.465  1.00  0.00           H  
ATOM    298  CB  ALA    19     -17.283 -19.625   6.509  1.00  0.00           C  
ATOM    299  HB1 ALA    19     -16.931 -20.318   5.745  1.00  0.00           H  
ATOM    300  HB2 ALA    19     -17.776 -18.748   6.088  1.00  0.00           H  
ATOM    301  HB3 ALA    19     -16.425 -19.212   7.040  1.00  0.00           H  
ATOM    302  C   ALA    19     -19.503 -20.871   7.129  1.00  0.00           C  
ATOM    303  O   ALA    19     -20.424 -20.053   6.907  1.00  0.00           O  
ATOM    304  N   LYS    20     -19.802 -22.154   7.201  1.00  0.00           N  
ATOM    305  H   LYS    20     -19.052 -22.757   7.510  1.00  0.00           H  
ATOM    306  CA  LYS    20     -21.146 -22.687   7.307  1.00  0.00           C  
ATOM    307  HA  LYS    20     -21.651 -22.297   6.422  1.00  0.00           H  
ATOM    308  CB  LYS    20     -21.204 -24.217   7.274  1.00  0.00           C  
ATOM    309  HB2 LYS    20     -22.234 -24.554   7.388  1.00  0.00           H  
ATOM    310  HB3 LYS    20     -21.032 -24.516   6.240  1.00  0.00           H  
ATOM    311  CG  LYS    20     -20.202 -25.030   8.077  1.00  0.00           C  
ATOM    312  HG2 LYS    20     -19.271 -25.005   7.510  1.00  0.00           H  
ATOM    313  HG3 LYS    20     -20.002 -24.511   9.014  1.00  0.00           H  
ATOM    314  CD  LYS    20     -20.621 -26.519   8.349  1.00  0.00           C  
ATOM    315  HD2 LYS    20     -21.518 -26.461   8.965  1.00  0.00           H  
ATOM    316  HD3 LYS    20     -21.007 -26.902   7.404  1.00  0.00           H  
ATOM    317  CE  LYS    20     -19.489 -27.322   9.008  1.00  0.00           C  
ATOM    318  HE2 LYS    20     -19.206 -26.877   9.962  1.00  0.00           H  
ATOM    319  HE3 LYS    20     -19.941 -28.298   9.180  1.00  0.00           H  
ATOM    320  NZ  LYS    20     -18.367 -27.746   8.080  1.00  0.00           N  
ATOM    321  HZ1 LYS    20     -17.948 -26.928   7.660  1.00  0.00           H  
ATOM    322  HZ2 LYS    20     -17.690 -28.267   8.618  1.00  0.00           H  
ATOM    323  HZ3 LYS    20     -18.732 -28.423   7.426  1.00  0.00           H  
ATOM    324  C   LYS    20     -21.889 -22.222   8.577  1.00  0.00           C  
ATOM    325  O   LYS    20     -23.074 -21.984   8.473  1.00  0.00           O  
ATOM    326  N   LYS    21     -21.230 -22.041   9.701  1.00  0.00           N  
ATOM    327  H   LYS    21     -20.252 -22.293   9.703  1.00  0.00           H  
ATOM    328  CA  LYS    21     -21.793 -21.621  10.974  1.00  0.00           C  
ATOM    329  HA  LYS    21     -22.688 -22.230  11.101  1.00  0.00           H  
ATOM    330  CB  LYS    21     -20.781 -21.937  12.110  1.00  0.00           C  
ATOM    331  HB2 LYS    21     -20.554 -23.002  12.078  1.00  0.00           H  
ATOM    332  HB3 LYS    21     -19.772 -21.526  12.075  1.00  0.00           H  
ATOM    333  CG  LYS    21     -21.462 -21.549  13.426  1.00  0.00           C  
ATOM    334  HG2 LYS    21     -20.613 -21.415  14.095  1.00  0.00           H  
ATOM    335  HG3 LYS    21     -21.993 -20.600  13.354  1.00  0.00           H  
ATOM    336  CD  LYS    21     -22.503 -22.609  13.887  1.00  0.00           C  
ATOM    337  HD2 LYS    21     -23.239 -22.768  13.099  1.00  0.00           H  
ATOM    338  HD3 LYS    21     -21.995 -23.556  14.071  1.00  0.00           H  
ATOM    339  CE  LYS    21     -23.107 -22.202  15.277  1.00  0.00           C  
ATOM    340  HE2 LYS    21     -23.428 -23.057  15.871  1.00  0.00           H  
ATOM    341  HE3 LYS    21     -22.311 -21.738  15.860  1.00  0.00           H  
ATOM    342  NZ  LYS    21     -24.279 -21.288  15.198  1.00  0.00           N  
ATOM    343  HZ1 LYS    21     -24.124 -20.437  14.677  1.00  0.00           H  
ATOM    344  HZ2 LYS    21     -25.078 -21.762  14.801  1.00  0.00           H  
ATOM    345  HZ3 LYS    21     -24.389 -21.071  16.179  1.00  0.00           H  
ATOM    346  C   LYS    21     -22.155 -20.099  10.719  1.00  0.00           C  
ATOM    347  O   LYS    21     -23.234 -19.701  11.046  1.00  0.00           O  
ATOM    348  N   TYR    22     -21.294 -19.361   9.980  1.00  0.00           N  
ATOM    349  H   TYR    22     -20.444 -19.836   9.712  1.00  0.00           H  
ATOM    350  CA  TYR    22     -21.691 -17.972   9.557  1.00  0.00           C  
ATOM    351  HA  TYR    22     -21.988 -17.366  10.413  1.00  0.00           H  
ATOM    352  CB  TYR    22     -20.466 -17.248   9.017  1.00  0.00           C  
ATOM    353  HB2 TYR    22     -19.877 -16.891   9.862  1.00  0.00           H  
ATOM    354  HB3 TYR    22     -19.866 -17.953   8.440  1.00  0.00           H  
ATOM    355  CG  TYR    22     -20.537 -16.098   8.048  1.00  0.00           C  
ATOM    356  CD1 TYR    22     -20.288 -16.274   6.662  1.00  0.00           C  
ATOM    357  HD1 TYR    22     -20.045 -17.286   6.373  1.00  0.00           H  
ATOM    358  CE1 TYR    22     -20.598 -15.274   5.734  1.00  0.00           C  
ATOM    359  HE1 TYR    22     -20.659 -15.550   4.692  1.00  0.00           H  
ATOM    360  CZ  TYR    22     -20.939 -14.012   6.244  1.00  0.00           C  
ATOM    361  OH  TYR    22     -21.101 -12.992   5.438  1.00  0.00           O  
ATOM    362  HH  TYR    22     -20.967 -13.251   4.523  1.00  0.00           H  
ATOM    363  CE2 TYR    22     -21.047 -13.825   7.649  1.00  0.00           C  
ATOM    364  HE2 TYR    22     -21.142 -12.811   8.011  1.00  0.00           H  
ATOM    365  CD2 TYR    22     -20.825 -14.853   8.544  1.00  0.00           C  
ATOM    366  HD2 TYR    22     -20.842 -14.707   9.614  1.00  0.00           H  
ATOM    367  C   TYR    22     -22.848 -17.839   8.563  1.00  0.00           C  
ATOM    368  O   TYR    22     -23.786 -17.112   8.931  1.00  0.00           O  
ATOM    369  N   LEU    23     -22.983 -18.661   7.523  1.00  0.00           N  
ATOM    370  H   LEU    23     -22.160 -19.208   7.315  1.00  0.00           H  
ATOM    371  CA  LEU    23     -24.103 -18.691   6.639  1.00  0.00           C  
ATOM    372  HA  LEU    23     -24.339 -17.686   6.288  1.00  0.00           H  
ATOM    373  CB  LEU    23     -23.744 -19.590   5.386  1.00  0.00           C  
ATOM    374  HB2 LEU    23     -23.132 -20.409   5.765  1.00  0.00           H  
ATOM    375  HB3 LEU    23     -24.675 -19.987   4.981  1.00  0.00           H  
ATOM    376  CG  LEU    23     -22.852 -18.873   4.336  1.00  0.00           C  
ATOM    377  HG  LEU    23     -22.286 -18.081   4.826  1.00  0.00           H  
ATOM    378  CD1 LEU    23     -21.928 -19.864   3.742  1.00  0.00           C  
ATOM    379 HD11 LEU    23     -22.518 -20.654   3.277  1.00  0.00           H  
ATOM    380 HD12 LEU    23     -21.419 -19.470   2.863  1.00  0.00           H  
ATOM    381 HD13 LEU    23     -21.237 -20.322   4.450  1.00  0.00           H  
ATOM    382  CD2 LEU    23     -23.672 -18.224   3.259  1.00  0.00           C  
ATOM    383 HD21 LEU    23     -24.342 -18.958   2.811  1.00  0.00           H  
ATOM    384 HD22 LEU    23     -24.381 -17.552   3.742  1.00  0.00           H  
ATOM    385 HD23 LEU    23     -23.077 -17.730   2.491  1.00  0.00           H  
ATOM    386  C   LEU    23     -25.365 -19.320   7.301  1.00  0.00           C  
ATOM    387  O   LEU    23     -26.501 -19.134   6.808  1.00  0.00           O  
ATOM    388  N   GLN    24     -25.211 -20.170   8.254  1.00  0.00           N  
ATOM    389  H   GLN    24     -24.288 -20.532   8.445  1.00  0.00           H  
ATOM    390  CA  GLN    24     -26.324 -20.703   9.127  1.00  0.00           C  
ATOM    391  HA  GLN    24     -27.157 -21.080   8.533  1.00  0.00           H  
ATOM    392  CB  GLN    24     -25.744 -21.912   9.890  1.00  0.00           C  
ATOM    393  HB2 GLN    24     -25.544 -22.639   9.103  1.00  0.00           H  
ATOM    394  HB3 GLN    24     -24.776 -21.682  10.336  1.00  0.00           H  
ATOM    395  CG  GLN    24     -26.766 -22.536  10.816  1.00  0.00           C  
ATOM    396  HG2 GLN    24     -27.697 -22.715  10.278  1.00  0.00           H  
ATOM    397  HG3 GLN    24     -26.371 -23.528  11.035  1.00  0.00           H  
ATOM    398  CD  GLN    24     -26.919 -21.973  12.257  1.00  0.00           C  
ATOM    399  OE1 GLN    24     -25.921 -21.879  12.995  1.00  0.00           O  
ATOM    400  NE2 GLN    24     -28.090 -21.623  12.739  1.00  0.00           N  
ATOM    401 HE21 GLN    24     -28.108 -21.273  13.686  1.00  0.00           H  
ATOM    402 HE22 GLN    24     -28.991 -21.910  12.383  1.00  0.00           H  
ATOM    403  C   GLN    24     -26.820 -19.549  10.025  1.00  0.00           C  
ATOM    404  O   GLN    24     -28.033 -19.212   9.950  1.00  0.00           O  
ATOM    405  N   SER    25     -25.971 -18.940  10.838  1.00  0.00           N  
ATOM    406  H   SER    25     -24.999 -19.212  10.794  1.00  0.00           H  
ATOM    407  CA  SER    25     -26.346 -18.048  11.936  1.00  0.00           C  
ATOM    408  HA  SER    25     -27.240 -18.464  12.400  1.00  0.00           H  
ATOM    409  CB  SER    25     -25.168 -17.891  12.913  1.00  0.00           C  
ATOM    410  HB2 SER    25     -24.346 -17.281  12.537  1.00  0.00           H  
ATOM    411  HB3 SER    25     -25.518 -17.386  13.813  1.00  0.00           H  
ATOM    412  OG  SER    25     -24.450 -19.112  13.279  1.00  0.00           O  
ATOM    413  HG  SER    25     -23.850 -19.258  12.545  1.00  0.00           H  
ATOM    414  C   SER    25     -26.849 -16.707  11.404  1.00  0.00           C  
ATOM    415  O   SER    25     -27.714 -16.053  12.044  1.00  0.00           O  
ATOM    416  N   ILE    26     -26.224 -16.226  10.311  1.00  0.00           N  
ATOM    417  H   ILE    26     -25.376 -16.676   9.998  1.00  0.00           H  
ATOM    418  CA  ILE    26     -26.689 -14.987   9.658  1.00  0.00           C  
ATOM    419  HA  ILE    26     -26.581 -14.269  10.470  1.00  0.00           H  
ATOM    420  CB  ILE    26     -25.778 -14.675   8.410  1.00  0.00           C  
ATOM    421  HB  ILE    26     -24.727 -14.856   8.635  1.00  0.00           H  
ATOM    422  CG2 ILE    26     -26.127 -15.599   7.307  1.00  0.00           C  
ATOM    423 HG21 ILE    26     -25.444 -15.420   6.477  1.00  0.00           H  
ATOM    424 HG22 ILE    26     -26.048 -16.626   7.662  1.00  0.00           H  
ATOM    425 HG23 ILE    26     -27.134 -15.470   6.910  1.00  0.00           H  
ATOM    426  CG1 ILE    26     -25.785 -13.193   8.018  1.00  0.00           C  
ATOM    427 HG12 ILE    26     -25.309 -13.223   7.038  1.00  0.00           H  
ATOM    428 HG13 ILE    26     -26.819 -12.857   7.935  1.00  0.00           H  
ATOM    429  CD1 ILE    26     -25.020 -12.321   9.113  1.00  0.00           C  
ATOM    430 HD11 ILE    26     -24.081 -12.860   9.237  1.00  0.00           H  
ATOM    431 HD12 ILE    26     -24.952 -11.282   8.789  1.00  0.00           H  
ATOM    432 HD13 ILE    26     -25.683 -12.398   9.974  1.00  0.00           H  
ATOM    433  C   ILE    26     -28.209 -14.972   9.261  1.00  0.00           C  
ATOM    434  O   ILE    26     -28.813 -13.918   9.119  1.00  0.00           O  
ATOM    435  N   LYS    27     -28.833 -16.166   9.173  1.00  0.00           N  
ATOM    436  H   LYS    27     -28.259 -16.997   9.211  1.00  0.00           H  
ATOM    437  CA  LYS    27     -30.306 -16.316   8.974  1.00  0.00           C  
ATOM    438  HA  LYS    27     -30.662 -15.403   8.497  1.00  0.00           H  
ATOM    439  CB  LYS    27     -30.615 -17.653   8.273  1.00  0.00           C  
ATOM    440  HB2 LYS    27     -30.318 -18.475   8.925  1.00  0.00           H  
ATOM    441  HB3 LYS    27     -31.675 -17.686   8.023  1.00  0.00           H  
ATOM    442  CG  LYS    27     -29.822 -17.609   6.910  1.00  0.00           C  
ATOM    443  HG2 LYS    27     -29.832 -16.608   6.478  1.00  0.00           H  
ATOM    444  HG3 LYS    27     -28.750 -17.800   6.962  1.00  0.00           H  
ATOM    445  CD  LYS    27     -30.361 -18.642   5.889  1.00  0.00           C  
ATOM    446  HD2 LYS    27     -30.125 -19.632   6.278  1.00  0.00           H  
ATOM    447  HD3 LYS    27     -31.416 -18.402   5.757  1.00  0.00           H  
ATOM    448  CE  LYS    27     -29.640 -18.554   4.557  1.00  0.00           C  
ATOM    449  HE2 LYS    27     -29.983 -19.280   3.820  1.00  0.00           H  
ATOM    450  HE3 LYS    27     -29.898 -17.559   4.193  1.00  0.00           H  
ATOM    451  NZ  LYS    27     -28.203 -18.645   4.645  1.00  0.00           N  
ATOM    452  HZ1 LYS    27     -27.772 -18.026   5.315  1.00  0.00           H  
ATOM    453  HZ2 LYS    27     -27.944 -19.571   4.954  1.00  0.00           H  
ATOM    454  HZ3 LYS    27     -27.743 -18.512   3.756  1.00  0.00           H  
ATOM    455  C   LYS    27     -31.034 -16.498  10.242  1.00  0.00           C  
ATOM    456  O   LYS    27     -32.273 -16.378  10.279  1.00  0.00           O  
ATOM    457  N   ASN    28     -30.388 -16.770  11.392  1.00  0.00           N  
ATOM    458  H   ASN    28     -29.389 -16.909  11.335  1.00  0.00           H  
ATOM    459  CA  ASN    28     -31.009 -16.772  12.668  1.00  0.00           C  
ATOM    460  HA  ASN    28     -32.004 -17.174  12.477  1.00  0.00           H  
ATOM    461  CB  ASN    28     -30.278 -17.635  13.702  1.00  0.00           C  
ATOM    462  HB2 ASN    28     -30.225 -18.677  13.386  1.00  0.00           H  
ATOM    463  HB3 ASN    28     -29.246 -17.295  13.788  1.00  0.00           H  
ATOM    464  CG  ASN    28     -31.009 -17.647  15.036  1.00  0.00           C  
ATOM    465  OD1 ASN    28     -32.024 -18.324  15.198  1.00  0.00           O  
ATOM    466  ND2 ASN    28     -30.524 -16.950  16.067  1.00  0.00           N  
ATOM    467 HD21 ASN    28     -31.028 -17.082  16.933  1.00  0.00           H  
ATOM    468 HD22 ASN    28     -29.679 -16.401  16.004  1.00  0.00           H  
ATOM    469  C   ASN    28     -31.134 -15.273  13.116  1.00  0.00           C  
ATOM    470  O   ASN    28     -32.166 -14.991  13.628  1.00  0.00           O  
ATOM    471  N   LYS    29     -30.190 -14.342  12.795  1.00  0.00           N  
ATOM    472  H   LYS    29     -29.215 -14.603  12.769  1.00  0.00           H  
ATOM    473  CA  LYS    29     -30.612 -12.935  12.529  1.00  0.00           C  
ATOM    474  HA  LYS    29     -31.023 -12.569  13.470  1.00  0.00           H  
ATOM    475  CB  LYS    29     -29.221 -12.267  12.233  1.00  0.00           C  
ATOM    476  HB2 LYS    29     -28.571 -12.466  13.086  1.00  0.00           H  
ATOM    477  HB3 LYS    29     -28.764 -12.836  11.423  1.00  0.00           H  
ATOM    478  CG  LYS    29     -29.267 -10.752  11.932  1.00  0.00           C  
ATOM    479  HG2 LYS    29     -30.266 -10.449  11.619  1.00  0.00           H  
ATOM    480  HG3 LYS    29     -29.087 -10.149  12.822  1.00  0.00           H  
ATOM    481  CD  LYS    29     -28.195 -10.285  10.919  1.00  0.00           C  
ATOM    482  HD2 LYS    29     -27.778  -9.327  11.230  1.00  0.00           H  
ATOM    483  HD3 LYS    29     -27.397 -11.023  11.010  1.00  0.00           H  
ATOM    484  CE  LYS    29     -28.640 -10.053   9.449  1.00  0.00           C  
ATOM    485  HE2 LYS    29     -29.347  -9.224   9.479  1.00  0.00           H  
ATOM    486  HE3 LYS    29     -27.826  -9.626   8.864  1.00  0.00           H  
ATOM    487  NZ  LYS    29     -29.230 -11.248   8.902  1.00  0.00           N  
ATOM    488  HZ1 LYS    29     -30.056 -11.538   9.405  1.00  0.00           H  
ATOM    489  HZ2 LYS    29     -29.628 -11.178   7.976  1.00  0.00           H  
ATOM    490  HZ3 LYS    29     -28.656 -12.079   8.938  1.00  0.00           H  
ATOM    491  C   LYS    29     -31.632 -12.725  11.465  1.00  0.00           C  
ATOM    492  O   LYS    29     -31.439 -12.248  10.335  1.00  0.00           O  
ATOM    493  N   ARG    30     -32.926 -12.990  11.719  1.00  0.00           N  
ATOM    494  H   ARG    30     -33.059 -13.479  12.592  1.00  0.00           H  
ATOM    495  CA  ARG    30     -34.064 -12.857  10.707  1.00  0.00           C  
ATOM    496  HA  ARG    30     -33.770 -13.504   9.881  1.00  0.00           H  
ATOM    497  CB  ARG    30     -35.398 -13.305  11.339  1.00  0.00           C  
ATOM    498  HB2 ARG    30     -35.645 -12.735  12.234  1.00  0.00           H  
ATOM    499  HB3 ARG    30     -36.274 -13.197  10.699  1.00  0.00           H  
ATOM    500  CG  ARG    30     -35.315 -14.763  11.788  1.00  0.00           C  
ATOM    501  HG2 ARG    30     -35.175 -15.366  10.891  1.00  0.00           H  
ATOM    502  HG3 ARG    30     -34.475 -14.713  12.480  1.00  0.00           H  
ATOM    503  CD  ARG    30     -36.512 -15.386  12.596  1.00  0.00           C  
ATOM    504  HD2 ARG    30     -36.717 -14.742  13.451  1.00  0.00           H  
ATOM    505  HD3 ARG    30     -37.452 -15.452  12.048  1.00  0.00           H  
ATOM    506  NE  ARG    30     -36.308 -16.777  13.046  1.00  0.00           N  
ATOM    507  HE  ARG    30     -37.112 -17.347  12.826  1.00  0.00           H  
ATOM    508  CZ  ARG    30     -35.315 -17.471  13.567  1.00  0.00           C  
ATOM    509  NH1 ARG    30     -34.254 -16.938  14.085  1.00  0.00           N  
ATOM    510 HH11 ARG    30     -34.090 -15.947  14.184  1.00  0.00           H  
ATOM    511 HH12 ARG    30     -33.467 -17.487  14.399  1.00  0.00           H  
ATOM    512  NH2 ARG    30     -35.403 -18.750  13.598  1.00  0.00           N  
ATOM    513 HH21 ARG    30     -35.984 -19.183  12.895  1.00  0.00           H  
ATOM    514 HH22 ARG    30     -34.552 -19.272  13.749  1.00  0.00           H  
ATOM    515  C   ARG    30     -34.114 -11.414  10.185  1.00  0.00           C  
ATOM    516  O   ARG    30     -34.098 -10.479  10.976  1.00  0.00           O  
ATOM    517  N   TYR    31     -34.156 -11.202   8.885  1.00  0.00           N  
ATOM    518  H   TYR    31     -34.054 -12.051   8.348  1.00  0.00           H  
ATOM    519  CA  TYR    31     -34.113  -9.917   8.213  1.00  0.00           C  
ATOM    520  HA  TYR    31     -33.992 -10.039   7.136  1.00  0.00           H  
ATOM    521  CB  TYR    31     -35.416  -9.044   8.511  1.00  0.00           C  
ATOM    522  HB2 TYR    31     -36.227  -9.645   8.100  1.00  0.00           H  
ATOM    523  HB3 TYR    31     -35.534  -9.082   9.594  1.00  0.00           H  
ATOM    524  CG  TYR    31     -35.350  -7.590   7.911  1.00  0.00           C  
ATOM    525  CD1 TYR    31     -36.036  -7.383   6.719  1.00  0.00           C  
ATOM    526  HD1 TYR    31     -36.589  -8.114   6.147  1.00  0.00           H  
ATOM    527  CE1 TYR    31     -35.997  -6.052   6.120  1.00  0.00           C  
ATOM    528  HE1 TYR    31     -36.550  -5.837   5.217  1.00  0.00           H  
ATOM    529  CZ  TYR    31     -35.174  -5.040   6.684  1.00  0.00           C  
ATOM    530  OH  TYR    31     -34.966  -3.932   5.995  1.00  0.00           O  
ATOM    531  HH  TYR    31     -35.308  -3.991   5.100  1.00  0.00           H  
ATOM    532  CE2 TYR    31     -34.567  -5.285   7.907  1.00  0.00           C  
ATOM    533  HE2 TYR    31     -33.980  -4.524   8.399  1.00  0.00           H  
ATOM    534  CD2 TYR    31     -34.691  -6.550   8.519  1.00  0.00           C  
ATOM    535  HD2 TYR    31     -34.195  -6.676   9.470  1.00  0.00           H  
ATOM    536  C   TYR    31     -32.851  -9.190   8.700  1.00  0.00           C  
ATOM    537  O   TYR    31     -31.802  -9.744   8.515  1.00  0.00           O  
TER   
END   
