# Supplementary material for: In silico approaches for predicting the half-life of natural and modified peptides in blood
Source: PLoS One. 2018 Jun 1;13(6):e0196829. doi: 10.1371/journal.pone.0196829 (PMC5983457; doi:10.1371/journal.pone.0196829)
Supplement: S3 File — (ZIP) [file pone.0196829.s009.zip › 3may2018_261_pdb_files/2721.pdb]

ATOM      1  H   MET     1      55.761 -16.674  81.520  1.00  0.00
ATOM      2  N   MET     1      56.332 -17.044  82.234  1.00  0.00
ATOM      3  CA  MET     1      57.711 -16.564  82.275  1.00  0.00
ATOM      4  C   MET     1      57.758 -15.053  82.473  1.00  0.00
ATOM      5  O   MET     1      56.733 -14.384  82.357  1.00  0.00
ATOM      6  CB  MET     1      58.444 -16.945  80.986  1.00  0.00
ATOM      7  CG  MET     1      58.508 -18.462  80.808  1.00  0.00
ATOM      8  SD  MET     1      56.962 -19.116  80.140  1.00  0.00
ATOM      9  CE  MET     1      55.921 -18.905  81.596  1.00  0.00
ATOM     10  H   TRP     2      59.698 -14.942  82.510  1.00  0.00
ATOM     11  N   TRP     2      58.898 -14.424  82.767  1.00  0.00
ATOM     12  CA  TRP     2      59.063 -13.151  83.378  1.00  0.00
ATOM     13  C   TRP     2      59.903 -12.408  82.450  1.00  0.00
ATOM     14  O   TRP     2      61.116 -12.606  82.423  1.00  0.00
ATOM     15  CB  TRP     2      59.728 -13.206  84.757  1.00  0.00
ATOM     16  CG  TRP     2      59.697 -11.873  85.451  1.00  0.00
ATOM     17  CD1 TRP     2      58.904 -11.539  86.498  1.00  0.00
ATOM     18  CD2 TRP     2      60.483 -10.709  85.149  1.00  0.00
ATOM     19  NE1 TRP     2      59.154 -10.236  86.863  1.00  0.00
ATOM     20  CE2 TRP     2      60.124  -9.691  86.052  1.00  0.00
ATOM     21  CE3 TRP     2      61.466 -10.442  84.188  1.00  0.00
ATOM     22  CZ2 TRP     2      60.717  -8.432  86.014  1.00  0.00
ATOM     23  CZ3 TRP     2      62.059  -9.182  84.149  1.00  0.00
ATOM     24  CH2 TRP     2      61.688  -8.184  85.055  1.00  0.00
ATOM     25  H   GLN     3      58.952 -11.945  80.852  1.00  0.00
ATOM     26  N   GLN     3      59.391 -11.496  81.613  1.00  0.00
ATOM     27  CA  GLN     3      59.392 -10.098  81.674  1.00  0.00
ATOM     28  C   GLN     3      58.203  -9.381  82.200  1.00  0.00
ATOM     29  O   GLN     3      58.336  -8.520  83.067  1.00  0.00
ATOM     30  CB  GLN     3      59.704  -9.627  80.252  1.00  0.00
ATOM     31  CG  GLN     3      61.045 -10.173  79.760  1.00  0.00
ATOM     32  CD  GLN     3      62.194  -9.662  80.622  1.00  0.00
ATOM     33  NE2 GLN     3      63.071 -10.540  81.061  1.00  0.00
ATOM     34  OE1 GLN     3      62.297  -8.475  80.894  1.00  0.00
ATOM     35  H   ARG     4      56.764  -9.297  80.824  1.00  0.00
ATOM     36  N   ARG     4      56.890  -9.670  81.729  1.00  0.00
ATOM     37  CA  ARG     4      55.847 -10.358  82.329  1.00  0.00
ATOM     38  C   ARG     4      55.349 -11.211  81.145  1.00  0.00
ATOM     39  O   ARG     4      54.310 -10.908  80.562  1.00  0.00
ATOM     40  CB  ARG     4      54.707  -9.490  82.867  1.00  0.00
ATOM     41  CG  ARG     4      55.151  -8.657  84.070  1.00  0.00
ATOM     42  CD  ARG     4      53.982  -7.847  84.628  1.00  0.00
ATOM     43  NE  ARG     4      54.432  -7.060  85.796  1.00  0.00
ATOM     44  CZ  ARG     4      53.614  -6.276  86.475  1.00  0.00
ATOM     45  NH1 ARG     4      54.056  -5.591  87.511  1.00  0.00
ATOM     46  NH2 ARG     4      52.352  -6.178  86.116  1.00  0.00
ATOM     47  N   PRO     5      55.975 -12.358  80.632  1.00  0.00
ATOM     48  CA  PRO     5      55.186 -13.183  79.786  1.00  0.00
ATOM     49  C   PRO     5      54.026 -13.936  80.501  1.00  0.00
ATOM     50  O   PRO     5      54.275 -14.829  81.308  1.00  0.00
ATOM     51  CB  PRO     5      56.221 -14.163  79.229  1.00  0.00
ATOM     52  CG  PRO     5      57.521 -13.390  79.183  1.00  0.00
ATOM     53  CD  PRO     5      57.184 -12.017  78.628  1.00  0.00
ATOM     54  H   SER     6      52.292 -13.977  79.451  1.00  0.00
ATOM     55  N   SER     6      52.729 -13.671  80.281  1.00  0.00
ATOM     56  CA  SER     6      51.927 -12.911  81.295  1.00  0.00
ATOM     57  C   SER     6      51.254 -13.958  82.290  1.00  0.00
ATOM     58  O   SER     6      50.332 -13.606  83.023  1.00  0.00
ATOM     59  CB  SER     6      50.846 -12.052  80.636  1.00  0.00
ATOM     60  OG  SER     6      51.447 -11.050  79.828  1.00  0.00
ATOM     61  H   SER     7      52.351 -15.493  81.373  1.00  0.00
ATOM     62  N   SER     7      51.858 -15.221  82.183  1.00  0.00
ATOM     63  CA  SER     7      51.758 -16.147  83.298  1.00  0.00
ATOM     64  C   SER     7      52.955 -16.775  83.874  1.00  0.00
ATOM     65  O   SER     7      54.029 -16.715  83.279  1.00  0.00
ATOM     66  CB  SER     7      50.783 -17.226  82.824  1.00  0.00
ATOM     67  OG  SER     7      51.326 -17.919  81.710  1.00  0.00
ATOM     68  H   TRP     8      51.896 -17.563  85.509  1.00  0.00
ATOM     69  N   TRP     8      52.785 -17.429  85.102  1.00  0.00
ATOM     70  CA  TRP     8      54.008 -17.945  85.817  1.00  0.00
ATOM     71  C   TRP     8      54.839 -16.756  86.222  1.00  0.00
ATOM     72  O   TRP     8      55.378 -16.728  87.326  1.00  0.00
ATOM     73  CB  TRP     8      54.836 -18.888  84.939  1.00  0.00
ATOM     74  CG  TRP     8      54.265 -20.278  84.911  1.00  0.00
ATOM     75  CD1 TRP     8      52.998 -20.611  84.561  1.00  0.00
ATOM     76  CD2 TRP     8      54.931 -21.507  85.244  1.00  0.00
ATOM     77  NE1 TRP     8      52.842 -21.975  84.658  1.00  0.00
ATOM     78  CE2 TRP     8      54.014 -22.562  85.077  1.00  0.00
ATOM     79  CE3 TRP     8      56.231 -21.804  85.671  1.00  0.00
ATOM     80  CZ2 TRP     8      54.365 -23.887  85.323  1.00  0.00
ATOM     81  CZ3 TRP     8      56.582 -23.130  85.918  1.00  0.00
ATOM     82  CH2 TRP     8      55.657 -24.164  85.746  1.00  0.00
ATOM     83  H   ILE     9      54.357 -15.979  84.519  1.00  0.00
ATOM     84  N   ILE     9      54.919 -15.777  85.305  1.00  0.00
ATOM     85  CA  ILE     9      55.645 -14.598  85.332  1.00  0.00
ATOM     86  C   ILE     9      55.315 -13.882  86.529  1.00  0.00
ATOM     87  O   ILE     9      56.172 -13.213  87.103  1.00  0.00
ATOM     88  CB  ILE     9      55.366 -13.719  84.092  1.00  0.00
ATOM     89  CG1 ILE     9      56.138 -12.399  84.188  1.00  0.00
ATOM     90  CG2 ILE     9      53.872 -13.404  83.990  1.00  0.00
ATOM     91  CD1 ILE     9      55.783 -11.631  85.458  1.00  0.00
ATOM     92  H   GLU    10      53.643 -14.790  87.259  1.00  0.00
ATOM     93  N   GLU    10      54.041 -13.899  87.110  1.00  0.00
ATOM     94  CA  GLU    10      53.327 -12.767  87.481  1.00  0.00
ATOM     95  C   GLU    10      54.162 -12.072  88.560  1.00  0.00
ATOM     96  O   GLU    10      53.928 -10.904  88.864  1.00  0.00
ATOM     97  CB  GLU    10      51.932 -13.091  88.023  1.00  0.00
ATOM     98  CG  GLU    10      51.031 -13.676  86.935  1.00  0.00
ATOM     99  CD  GLU    10      49.634 -13.960  87.477  1.00  0.00
ATOM    100  OE1 GLU    10      49.393 -13.657  88.649  1.00  0.00
ATOM    101  OE2 GLU    10      48.814 -14.481  86.713  1.00  0.00
ATOM    102  H   GLY    11      55.751 -13.098  88.553  1.00  0.00
ATOM    103  N   GLY    11      55.142 -12.657  89.193  1.00  0.00
ATOM    104  CA  GLY    11      55.419 -12.731  90.562  1.00  0.00
ATOM    105  C   GLY    11      54.979 -13.977  91.178  1.00  0.00
ATOM    106  O   GLY    11      54.996 -14.099  92.401  1.00  0.00
ATOM    107  H   ARG    12      54.993 -15.051  89.333  1.00  0.00
ATOM    108  N   ARG    12      54.568 -14.948  90.218  1.00  0.00
ATOM    109  CA  ARG    12      53.522 -15.782  90.567  1.00  0.00
ATOM    110  C   ARG    12      53.790 -16.622  91.708  1.00  0.00
ATOM    111  O   ARG    12      52.916 -16.817  92.549  1.00  0.00
ATOM    112  CB  ARG    12      53.159 -16.643  89.355  1.00  0.00
ATOM    113  CG  ARG    12      51.919 -17.498  89.621  1.00  0.00
ATOM    114  CD  ARG    12      50.689 -16.616  89.833  1.00  0.00
ATOM    115  NE  ARG    12      49.503 -17.463  90.076  1.00  0.00
ATOM    116  CZ  ARG    12      48.302 -16.952  90.281  1.00  0.00
ATOM    117  NH1 ARG    12      47.269 -17.743  90.495  1.00  0.00
ATOM    118  NH2 ARG    12      48.135 -15.647  90.272  1.00  0.00
ATOM    119  H   PHE    13      55.713 -16.962  91.016  1.00  0.00
ATOM    120  N   PHE    13      55.035 -17.113  91.717  1.00  0.00
ATOM    121  CA  PHE    13      55.376 -17.923  92.871  1.00  0.00
ATOM    122  C   PHE    13      55.840 -16.938  93.791  1.00  0.00
ATOM    123  O   PHE    13      56.860 -16.299  93.547  1.00  0.00
ATOM    124  CB  PHE    13      56.469 -18.968  92.628  1.00  0.00
ATOM    125  CG  PHE    13      56.085 -19.950  91.544  1.00  0.00
ATOM    126  CD1 PHE    13      56.048 -19.548  90.211  1.00  0.00
ATOM    127  CD2 PHE    13      55.765 -21.266  91.872  1.00  0.00
ATOM    128  CE1 PHE    13      55.694 -20.455  89.213  1.00  0.00
ATOM    129  CE2 PHE    13      55.410 -22.173  90.875  1.00  0.00
ATOM    130  CZ  PHE    13      55.375 -21.766  89.546  1.00  0.00
ATOM    131  N   PRO    14      55.095 -16.750  94.959  1.00  0.00
ATOM    132  CA  PRO    14      55.787 -15.993  95.970  1.00  0.00
ATOM    133  C   PRO    14      56.411 -17.003  96.800  1.00  0.00
ATOM    134  O   PRO    14      56.426 -16.874  98.022  1.00  0.00
ATOM    135  CB  PRO    14      54.738 -15.202  96.755  1.00  0.00
ATOM    136  CG  PRO    14      53.491 -16.058  96.735  1.00  0.00
ATOM    137  CD  PRO    14      53.354 -16.582  95.315  1.00  0.00
ATOM    138  H   HIS    15      57.507 -17.916  95.495  1.00  0.00
ATOM    139  N   HIS    15      56.975 -18.060  96.313  1.00  0.00
ATOM    140  CA  HIS    15      56.881 -19.418  96.883  1.00  0.00
ATOM    141  C   HIS    15      57.535 -19.330  98.277  1.00  0.00
ATOM    142  O   HIS    15      57.067 -19.967  99.218  1.00  0.00
ATOM    143  CB  HIS    15      57.590 -20.479  96.036  1.00  0.00
ATOM    144  CG  HIS    15      57.445 -21.869  96.583  1.00  0.00
ATOM    145  ND1 HIS    15      56.299 -22.621  96.440  1.00  0.00
ATOM    146  CD2 HIS    15      58.320 -22.642  97.279  1.00  0.00
ATOM    147  CE1 HIS    15      56.479 -23.797  97.027  1.00  0.00
ATOM    148  NE2 HIS    15      57.700 -23.835  97.545  1.00  0.00
ATOM    149  H   SER    16      58.695 -18.121  97.378  1.00  0.00
ATOM    150  N   SER    16      58.558 -18.534  98.264  1.00  0.00
ATOM    151  CA  SER    16      59.422 -18.219  99.298  1.00  0.00
ATOM    152  C   SER    16      60.139 -16.811  99.314  1.00  0.00
ATOM    153  O   SER    16      59.853 -15.965  98.470  1.00  0.00
ATOM    154  CB  SER    16      60.469 -19.334  99.318  1.00  0.00
ATOM    155  OG  SER    16      61.335 -19.170 100.431  1.00  0.00
ATOM    156  H   ASP    17      61.000 -16.942 101.289  1.00  0.00
ATOM    157  N   ASP    17      61.082 -16.672 100.344  1.00  0.00
ATOM    158  CA  ASP    17      62.301 -16.053  99.892  1.00  0.00
ATOM    159  C   ASP    17      63.141 -17.073  99.047  1.00  0.00
ATOM    160  O   ASP    17      63.444 -18.165  99.523  1.00  0.00
ATOM    161  CB  ASP    17      63.128 -15.545 101.077  1.00  0.00
ATOM    162  CG  ASP    17      62.458 -14.352 101.753  1.00  0.00
ATOM    163  OD1 ASP    17      62.873 -14.003 102.862  1.00  0.00
ATOM    164  OD2 ASP    17      61.372 -13.877 100.803  1.00  0.00
ATOM    165  H   ALA    18      62.745 -15.927  97.642  1.00  0.00
ATOM    166  N   ALA    18      63.419 -16.598  97.907  1.00  0.00
ATOM    167  CA  ALA    18      64.470 -16.875  97.050  1.00  0.00
ATOM    168  C   ALA    18      64.504 -18.346  96.640  1.00  0.00
ATOM    169  O   ALA    18      65.571 -18.877  96.341  1.00  0.00
ATOM    170  CB  ALA    18      65.785 -16.480  97.712  1.00  0.00
ATOM    171  H   VAL    19      62.980 -18.977  97.482  1.00  0.00
ATOM    172  N   VAL    19      63.433 -19.008  96.605  1.00  0.00
ATOM    173  CA  VAL    19      62.823 -19.753  95.516  1.00  0.00
ATOM    174  C   VAL    19      62.364 -18.965  94.282  1.00  0.00
ATOM    175  O   VAL    19      62.393 -19.489  93.171  1.00  0.00
ATOM    176  CB  VAL    19      61.635 -20.540  96.114  1.00  0.00
ATOM    177  CG1 VAL    19      60.881 -21.288  95.016  1.00  0.00
ATOM    178  CG2 VAL    19      62.134 -21.558  97.139  1.00  0.00
ATOM    179  H   PHE    20      62.006 -17.360  95.561  1.00  0.00
ATOM    180  N   PHE    20      61.948 -17.647  94.619  1.00  0.00
ATOM    181  CA  PHE    20      61.461 -16.740  93.648  1.00  0.00
ATOM    182  C   PHE    20      62.614 -16.550  92.635  1.00  0.00
ATOM    183  O   PHE    20      62.377 -16.527  91.429  1.00  0.00
ATOM    184  CB  PHE    20      61.057 -15.387  94.242  1.00  0.00
ATOM    185  CG  PHE    20      60.619 -14.407  93.176  1.00  0.00
ATOM    186  CD1 PHE    20      59.271 -14.271  92.856  1.00  0.00
ATOM    187  CD2 PHE    20      61.564 -13.633  92.506  1.00  0.00
ATOM    188  CE1 PHE    20      58.869 -13.367  91.873  1.00  0.00
ATOM    189  CE2 PHE    20      61.163 -12.729  91.523  1.00  0.00
ATOM    190  CZ  PHE    20      59.816 -12.597  91.208  1.00  0.00
ATOM    191  H   THR    21      64.113 -16.460  94.204  1.00  0.00
ATOM    192  N   THR    21      63.893 -16.423  93.242  1.00  0.00
ATOM    193  CA  THR    21      64.909 -16.232  92.323  1.00  0.00
ATOM    194  C   THR    21      65.163 -17.381  91.273  1.00  0.00
ATOM    195  O   THR    21      65.423 -17.102  90.105  1.00  0.00
ATOM    196  CB  THR    21      66.202 -15.960  93.117  1.00  0.00
ATOM    197  OG1 THR    21      66.462 -17.063  93.974  1.00  0.00
ATOM    198  CG2 THR    21      66.076 -14.698  93.967  1.00  0.00
ATOM    199  H   ASP    22      64.917 -18.690  92.656  1.00  0.00
ATOM    200  N   ASP    22      65.079 -18.560  91.691  1.00  0.00
ATOM    201  CA  ASP    22      65.200 -19.688  90.854  1.00  0.00
ATOM    202  C   ASP    22      64.146 -19.825  89.856  1.00  0.00
ATOM    203  O   ASP    22      64.425 -20.158  88.707  1.00  0.00
ATOM    204  CB  ASP    22      65.255 -20.939  91.735  1.00  0.00
ATOM    205  CG  ASP    22      65.251 -22.213  90.895  1.00  0.00
ATOM    206  OD1 ASP    22      65.545 -23.277  91.449  1.00  0.00
ATOM    207  OD2 ASP    22      64.853 -21.796  89.489  1.00  0.00
ATOM    208  H   GLN    23      62.694 -19.304  91.292  1.00  0.00
ATOM    209  N   GLN    23      62.850 -19.538  90.345  1.00  0.00
ATOM    210  CA  GLN    23      61.739 -19.586  89.445  1.00  0.00
ATOM    211  C   GLN    23      61.965 -18.571  88.447  1.00  0.00
ATOM    212  O   GLN    23      61.667 -18.784  87.274  1.00  0.00
ATOM    213  CB  GLN    23      60.402 -19.342  90.149  1.00  0.00
ATOM    214  CG  GLN    23      59.230 -19.409  89.169  1.00  0.00
ATOM    215  CD  GLN    23      59.072 -20.815  88.599  1.00  0.00
ATOM    216  NE2 GLN    23      59.083 -20.954  87.291  1.00  0.00
ATOM    217  OE1 GLN    23      58.938 -21.781  89.337  1.00  0.00
ATOM    218  H   TYR    24      62.655 -17.297  89.754  1.00  0.00
ATOM    219  N   TYR    24      62.487 -17.440  88.792  1.00  0.00
ATOM    220  CA  TYR    24      62.836 -16.388  87.844  1.00  0.00
ATOM    221  C   TYR    24      63.828 -16.728  86.808  1.00  0.00
ATOM    222  O   TYR    24      63.625 -16.420  85.635  1.00  0.00
ATOM    223  CB  TYR    24      63.324 -15.187  88.662  1.00  0.00
ATOM    224  CG  TYR    24      63.754 -14.032  87.781  1.00  0.00
ATOM    225  CD1 TYR    24      62.808 -13.142  87.268  1.00  0.00
ATOM    226  CD2 TYR    24      65.102 -13.845  87.474  1.00  0.00
ATOM    227  CE1 TYR    24      63.205 -12.078  86.457  1.00  0.00
ATOM    228  CE2 TYR    24      65.502 -12.781  86.663  1.00  0.00
ATOM    229  CZ  TYR    24      64.552 -11.901  86.157  1.00  0.00
ATOM    230  OH  TYR    24      64.945 -10.854  85.359  1.00  0.00
ATOM    231  H   THR    25      64.974 -17.486  88.114  1.00  0.00
ATOM    232  N   THR    25      64.866 -17.333  87.145  1.00  0.00
ATOM    233  CA  THR    25      65.882 -17.812  86.238  1.00  0.00
ATOM    234  C   THR    25      65.352 -18.896  85.309  1.00  0.00
ATOM    235  O   THR    25      65.689 -18.913  84.127  1.00  0.00
ATOM    236  CB  THR    25      67.091 -18.350  87.026  1.00  0.00
ATOM    237  OG1 THR    25      66.663 -19.412  87.868  1.00  0.00
ATOM    238  CG2 THR    25      67.719 -17.261  87.893  1.00  0.00
ATOM    239  H   ARG    26      64.247 -19.803  86.877  1.00  0.00
ATOM    240  N   ARG    26      64.478 -19.818  85.917  1.00  0.00
ATOM    241  CA  ARG    26      63.877 -20.868  85.037  1.00  0.00
ATOM    242  C   ARG    26      62.985 -20.156  83.883  1.00  0.00
ATOM    243  O   ARG    26      62.999 -20.594  82.735  1.00  0.00
ATOM    244  CB  ARG    26      63.011 -21.839  85.844  1.00  0.00
ATOM    245  CG  ARG    26      63.854 -22.688  86.796  1.00  0.00
ATOM    246  CD  ARG    26      62.967 -23.623  87.617  1.00  0.00
ATOM    247  NE  ARG    26      63.796 -24.389  88.570  1.00  0.00
ATOM    248  CZ  ARG    26      63.279 -25.280  89.398  1.00  0.00
ATOM    249  NH1 ARG    26      64.054 -25.943  90.233  1.00  0.00
ATOM    250  NH2 ARG    26      61.983 -25.507  89.388  1.00  0.00
ATOM    251  H   LEU    27      62.254 -18.862  85.301  1.00  0.00
ATOM    252  N   LEU    27      62.301 -19.107  84.346  1.00  0.00
ATOM    253  CA  LEU    27      61.608 -18.305  83.381  1.00  0.00
ATOM    254  C   LEU    27      62.348 -17.603  82.361  1.00  0.00
ATOM    255  O   LEU    27      61.928 -17.572  81.206  1.00  0.00
ATOM    256  CB  LEU    27      60.779 -17.314  84.203  1.00  0.00
ATOM    257  CG  LEU    27      59.782 -18.006  85.139  1.00  0.00
ATOM    258  CD1 LEU    27      58.880 -16.970  85.807  1.00  0.00
ATOM    259  CD2 LEU    27      58.908 -18.983  84.353  1.00  0.00
ATOM    260  H   ARG    28      63.746 -17.002  83.628  1.00  0.00
ATOM    261  N   ARG    28      63.450 -17.023  82.687  1.00  0.00
ATOM    262  CA  ARG    28      64.240 -16.419  81.709  1.00  0.00
ATOM    263  C   ARG    28      64.688 -17.424  80.715  1.00  0.00
ATOM    264  O   ARG    28      64.708 -17.142  79.519  1.00  0.00
ATOM    265  CB  ARG    28      65.453 -15.732  82.342  1.00  0.00
ATOM    266  CG  ARG    28      65.037 -14.545  83.212  1.00  0.00
ATOM    267  CD  ARG    28      66.265 -13.837  83.783  1.00  0.00
ATOM    268  NE  ARG    28      67.021 -13.187  82.692  1.00  0.00
ATOM    269  CZ  ARG    28      66.665 -12.020  82.185  1.00  0.00
ATOM    270  NH1 ARG    28      67.367 -11.474  81.212  1.00  0.00
ATOM    271  NH2 ARG    28      65.604 -11.399  82.655  1.00  0.00
ATOM    272  H   LYS    29      65.025 -18.854  82.229  1.00  0.00
ATOM    273  N   LYS    29      65.052 -18.653  81.264  1.00  0.00
ATOM    274  CA  LYS    29      65.504 -19.713  80.309  1.00  0.00
ATOM    275  C   LYS    29      64.524 -20.103  79.316  1.00  0.00
ATOM    276  O   LYS    29      64.864 -20.273  78.147  1.00  0.00
ATOM    277  CB  LYS    29      65.943 -20.933  81.124  1.00  0.00
ATOM    278  CG  LYS    29      67.220 -20.649  81.916  1.00  0.00
ATOM    279  CD  LYS    29      67.634 -21.874  82.732  1.00  0.00
ATOM    280  CE  LYS    29      68.917 -21.594  83.514  1.00  0.00
ATOM    281  NZ  LYS    29      69.310 -22.799  84.291  1.00  0.00
ATOM    282  H   GLN    30      63.140 -20.140  80.656  1.00  0.00
ATOM    283  N   GLN    30      63.299 -20.258  79.689  1.00  0.00
ATOM    284  CA  GLN    30      62.181 -20.576  78.820  1.00  0.00
ATOM    285  C   GLN    30      61.947 -19.570  77.811  1.00  0.00
ATOM    286  O   GLN    30      61.689 -19.903  76.657  1.00  0.00
ATOM    287  CB  GLN    30      60.921 -20.775  79.666  1.00  0.00
ATOM    288  CG  GLN    30      61.023 -22.025  80.540  1.00  0.00
ATOM    289  CD  GLN    30      59.849 -22.113  81.510  1.00  0.00
ATOM    290  NE2 GLN    30      60.118 -22.296  82.785  1.00  0.00
ATOM    291  OE1 GLN    30      58.697 -22.015  81.113  1.00  0.00
ATOM    292  H   LEU    31      62.207 -18.070  79.204  1.00  0.00
ATOM    293  N   LEU    31      62.045 -18.277  78.253  1.00  0.00
ATOM    294  CA  LEU    31      61.907 -17.142  77.263  1.00  0.00
ATOM    295  C   LEU    31      62.985 -17.195  76.243  1.00  0.00
ATOM    296  O   LEU    31      62.729 -16.969  75.063  1.00  0.00
ATOM    297  CB  LEU    31      61.940 -15.795  77.991  1.00  0.00
ATOM    298  CG  LEU    31      61.763 -14.603  77.044  1.00  0.00
ATOM    299  CD1 LEU    31      60.426 -14.705  76.313  1.00  0.00
ATOM    300  CD2 LEU    31      61.793 -13.294  77.832  1.00  0.00
ATOM    301  H   ALA    32      64.375 -17.663  77.636  1.00  0.00
ATOM    302  N   ALA    32      64.231 -17.504  76.672  1.00  0.00
ATOM    303  CA  ALA    32      65.341 -17.612  75.771  1.00  0.00
ATOM    304  C   ALA    32      65.109 -18.726  74.721  1.00  0.00
ATOM    305  O   ALA    32      65.394 -18.531  73.541  1.00  0.00
ATOM    306  CB  ALA    32      66.621 -17.881  76.553  1.00  0.00
ATOM    307  H   ALA    33      64.416 -19.965  76.142  1.00  0.00
ATOM    308  N   ALA    33      64.594 -19.856  75.177  1.00  0.00
ATOM    309  CA  ALA    33      64.274 -20.964  74.253  1.00  0.00
ATOM    310  C   ALA    33      63.219 -20.554  73.239  1.00  0.00
ATOM    311  O   ALA    33      63.344 -20.870  72.057  1.00  0.00
ATOM    312  CB  ALA    33      63.803 -22.179  75.043  1.00  0.00
ATOM    313  H   LYS    34      62.086 -19.627  74.686  1.00  0.00
ATOM    314  N   LYS    34      62.170 -19.832  73.725  1.00  0.00
ATOM    315  CA  LYS    34      61.150 -19.346  72.801  1.00  0.00
ATOM    316  C   LYS    34      61.705 -18.382  71.796  1.00  0.00
ATOM    317  O   LYS    34      61.335 -18.431  70.625  1.00  0.00
ATOM    318  CB  LYS    34      60.012 -18.691  73.589  1.00  0.00
ATOM    319  CG  LYS    34      59.222 -19.720  74.398  1.00  0.00
ATOM    320  CD  LYS    34      58.132 -19.038  75.224  1.00  0.00
ATOM    321  CE  LYS    34      57.335 -20.069  76.022  1.00  0.00
ATOM    322  NZ  LYS    34      56.273 -19.390  76.810  1.00  0.00
ATOM    323  H   LYS    35      62.903 -17.426  73.224  1.00  0.00
ATOM    324  N   LYS    35      62.647 -17.462  72.272  1.00  0.00
ATOM    325  CA  LYS    35      63.276 -16.522  71.318  1.00  0.00
ATOM    326  C   LYS    35      64.114 -17.345  70.212  1.00  0.00
ATOM    327  O   LYS    35      64.077 -17.005  69.032  1.00  0.00
ATOM    328  CB  LYS    35      64.191 -15.533  72.046  1.00  0.00
ATOM    329  CG  LYS    35      63.388 -14.533  72.878  1.00  0.00
ATOM    330  CD  LYS    35      64.318 -13.533  73.567  1.00  0.00
ATOM    331  CE  LYS    35      63.514 -12.526  74.388  1.00  0.00
ATOM    332  NZ  LYS    35      64.432 -11.555  75.040  1.00  0.00
ATOM    333  H   TYR    36      64.834 -18.631  71.707  1.00  0.00
ATOM    334  N   TYR    36      64.807 -18.394  70.749  1.00  0.00
ATOM    335  CA  TYR    36      65.541 -19.197  69.805  1.00  0.00
ATOM    336  C   TYR    36      64.730 -19.869  68.810  1.00  0.00
ATOM    337  O   TYR    36      65.089 -19.892  67.635  1.00  0.00
ATOM    338  CB  TYR    36      66.364 -20.225  70.589  1.00  0.00
ATOM    339  CG  TYR    36      67.420 -19.572  71.457  1.00  0.00
ATOM    340  CD1 TYR    36      67.858 -20.194  72.627  1.00  0.00
ATOM    341  CD2 TYR    36      67.965 -18.340  71.094  1.00  0.00
ATOM    342  CE1 TYR    36      68.832 -19.591  73.426  1.00  0.00
ATOM    343  CE2 TYR    36      68.939 -17.734  71.892  1.00  0.00
ATOM    344  CZ  TYR    36      69.369 -18.362  73.055  1.00  0.00
ATOM    345  OH  TYR    36      70.326 -17.768  73.841  1.00  0.00
ATOM    346  H   LEU    37      63.341 -20.400  70.141  1.00  0.00
ATOM    347  N   LEU    37      63.589 -20.456  69.187  1.00  0.00
ATOM    348  CA  LEU    37      62.742 -21.132  68.296  1.00  0.00
ATOM    349  C   LEU    37      62.141 -20.160  67.255  1.00  0.00
ATOM    350  O   LEU    37      62.031 -20.506  66.080  1.00  0.00
ATOM    351  CB  LEU    37      61.620 -21.836  69.065  1.00  0.00
ATOM    352  CG  LEU    37      62.132 -22.976  69.953  1.00  0.00
ATOM    353  CD1 LEU    37      60.995 -23.528  70.809  1.00  0.00
ATOM    354  CD2 LEU    37      62.691 -24.107  69.091  1.00  0.00
ATOM    355  H   GLN    38      61.873 -18.665  68.717  1.00  0.00
ATOM    356  N   GLN    38      61.762 -18.904  67.766  1.00  0.00
ATOM    357  CA  GLN    38      61.194 -17.933  66.854  1.00  0.00
ATOM    358  C   GLN    38      62.144 -17.550  65.850  1.00  0.00
ATOM    359  O   GLN    38      61.793 -17.445  64.677  1.00  0.00
ATOM    360  CB  GLN    38      60.713 -16.699  67.621  1.00  0.00
ATOM    361  CG  GLN    38      59.566 -17.041  68.573  1.00  0.00
ATOM    362  CD  GLN    38      59.154 -15.823  69.394  1.00  0.00
ATOM    363  NE2 GLN    38      59.161 -15.934  70.705  1.00  0.00
ATOM    364  OE1 GLN    38      58.828 -14.778  68.849  1.00  0.00
ATOM    365  H   SER    39      63.724 -17.457  67.327  1.00  0.00
ATOM    366  N   SER    39      63.446 -17.338  66.388  1.00  0.00
ATOM    367  CA  SER    39      64.384 -16.925  65.449  1.00  0.00
ATOM    368  C   SER    39      64.707 -17.987  64.350  1.00  0.00
ATOM    369  O   SER    39      64.861 -17.638  63.182  1.00  0.00
ATOM    370  CB  SER    39      65.666 -16.529  66.183  1.00  0.00
ATOM    371  OG  SER    39      66.230 -17.664  66.824  1.00  0.00
ATOM    372  H   LEU    40      64.691 -19.418  65.650  1.00  0.00
ATOM    373  N   LEU    40      64.802 -19.216  64.690  1.00  0.00
ATOM    374  CA  LEU    40      65.051 -20.294  63.768  1.00  0.00
ATOM    375  C   LEU    40      63.920 -20.472  62.749  1.00  0.00
ATOM    376  O   LEU    40      64.182 -20.732  61.576  1.00  0.00
ATOM    377  CB  LEU    40      65.261 -21.592  64.551  1.00  0.00
ATOM    378  CG  LEU    40      66.512 -21.557  65.436  1.00  0.00
ATOM    379  CD1 LEU    40      66.591 -22.821  66.289  1.00  0.00
ATOM    380  CD2 LEU    40      67.769 -21.470  64.572  1.00  0.00
ATOM    381  H   LYS    41      62.466 -20.143  64.219  1.00  0.00
ATOM    382  N   LYS    41      62.604 -20.312  63.257  1.00  0.00
ATOM    383  CA  LYS    41      61.451 -20.387  62.377  1.00  0.00
ATOM    384  C   LYS    41      61.603 -19.265  61.354  1.00  0.00
ATOM    385  O   LYS    41      61.345 -19.471  60.170  1.00  0.00
ATOM    386  CB  LYS    41      60.127 -20.238  63.132  1.00  0.00
ATOM    387  CG  LYS    41      59.842 -21.455  64.013  1.00  0.00
ATOM    388  CD  LYS    41      58.523 -21.280  64.766  1.00  0.00
ATOM    389  CE  LYS    41      58.234 -22.502  65.637  1.00  0.00
ATOM    390  NZ  LYS    41      56.942 -22.321  66.352  1.00  0.00
ATOM    391  H   GLN    42      62.193 -17.910  62.771  1.00  0.00
ATOM    392  N   GLN    42      62.041 -18.028  61.803  1.00  0.00
ATOM    393  CA  GLN    42      62.285 -16.921  60.910  1.00  0.00
ATOM    394  C   GLN    42      63.349 -17.140  59.899  1.00  0.00
ATOM    395  O   GLN    42      63.197 -16.739  58.747  1.00  0.00
ATOM    396  CB  GLN    42      62.613 -15.691  61.760  1.00  0.00
ATOM    397  CG  GLN    42      61.393 -15.209  62.546  1.00  0.00
ATOM    398  CD  GLN    42      61.748 -14.022  63.435  1.00  0.00
ATOM    399  NE2 GLN    42      61.491 -14.119  64.722  1.00  0.00
ATOM    400  OE1 GLN    42      62.255 -13.013  62.965  1.00  0.00
ATOM    401  H   LYS    43      64.584 -17.998  61.133  1.00  0.00
ATOM    402  N   LYS    43      64.507 -17.780  60.173  1.00  0.00
ATOM    403  CA  LYS    43      65.535 -18.145  59.308  1.00  0.00
ATOM    404  C   LYS    43      64.970 -19.095  58.339  1.00  0.00
ATOM    405  O   LYS    43      65.315 -19.051  57.160  1.00  0.00
ATOM    406  CB  LYS    43      66.717 -18.782  60.045  1.00  0.00
ATOM    407  CG  LYS    43      67.494 -17.749  60.862  1.00  0.00
ATOM    408  CD  LYS    43      68.661 -18.408  61.598  1.00  0.00
ATOM    409  CE  LYS    43      69.445 -17.372  62.404  1.00  0.00
ATOM    410  NZ  LYS    43      70.581 -18.028  63.103  1.00  0.00
ATOM    411  H   ARG    44      63.928 -20.159  59.658  1.00  0.00
ATOM    412  N   ARG    44      64.072 -20.023  58.691  1.00  0.00
ATOM    413  CA  ARG    44      63.293 -20.840  57.716  1.00  0.00
ATOM    414  C   ARG    44      62.289 -20.087  56.803  1.00  0.00
ATOM    415  O   ARG    44      62.186 -20.391  55.616  1.00  0.00
ATOM    416  CB  ARG    44      62.562 -21.919  58.520  1.00  0.00
ATOM    417  CG  ARG    44      63.536 -22.940  59.108  1.00  0.00
ATOM    418  CD  ARG    44      62.782 -24.040  59.854  1.00  0.00
ATOM    419  NE  ARG    44      63.742 -25.021  60.402  1.00  0.00
ATOM    420  CZ  ARG    44      63.353 -26.082  61.086  1.00  0.00
ATOM    421  NH1 ARG    44      64.242 -26.933  61.559  1.00  0.00
ATOM    422  NH2 ARG    44      62.071 -26.291  61.297  1.00  0.00
ATOM    423  H   TYR    45      61.663 -18.999  58.474  1.00  0.00
ATOM    424  N   TYR    45      61.577 -19.074  57.494  1.00  0.00
ATOM    425  CA  TYR    45      60.729 -18.145  56.787  1.00  0.00
ATOM    426  C   TYR    45      61.590 -17.163  55.946  1.00  0.00
ATOM    427  O   TYR    45      62.830 -17.267  55.963  1.00  0.00
ATOM    428  CB  TYR    45      59.849 -17.360  57.767  1.00  0.00
ATOM    429  CG  TYR    45      58.714 -18.198  58.316  1.00  0.00
ATOM    430  CD1 TYR    45      58.867 -18.901  59.512  1.00  0.00
ATOM    431  CD2 TYR    45      57.501 -18.276  57.631  1.00  0.00
ATOM    432  CE1 TYR    45      57.820 -19.674  60.018  1.00  0.00
ATOM    433  CE2 TYR    45      56.452 -19.048  58.133  1.00  0.00
ATOM    434  CZ  TYR    45      56.615 -19.745  59.326  1.00  0.00
ATOM    435  OH  TYR    45      55.583 -20.504  59.822  1.00  0.00
TER
