# Supplementary material for: In silico approaches for predicting the half-life of natural and modified peptides in blood
Source: PLoS One. 2018 Jun 1;13(6):e0196829. doi: 10.1371/journal.pone.0196829 (PMC5983457; doi:10.1371/journal.pone.0196829)
Supplement: S3 File — (ZIP) [file pone.0196829.s009.zip › 3may2018_261_pdb_files/2725.pdb]

ATOM      1 HH31 ACE     1     -24.298  -0.391  -2.849  1.00  0.00           H  
ATOM      2  CH3 ACE     1     -25.012  -0.675  -3.622  1.00  0.00           C  
ATOM      3 HH32 ACE     1     -24.510  -0.965  -4.545  1.00  0.00           H  
ATOM      4 HH33 ACE     1     -25.639   0.194  -3.819  1.00  0.00           H  
ATOM      5  C   ACE     1     -25.793  -1.865  -3.011  1.00  0.00           C  
ATOM      6  O   ACE     1     -25.884  -2.849  -3.686  1.00  0.00           O  
ATOM      7  N   THR     2     -26.182  -1.733  -1.697  1.00  0.00           N  
ATOM      8  H   THR     2     -26.020  -0.828  -1.278  1.00  0.00           H  
ATOM      9  CA  THR     2     -27.023  -2.569  -0.828  1.00  0.00           C  
ATOM     10  HA  THR     2     -27.779  -1.906  -0.408  1.00  0.00           H  
ATOM     11  CB  THR     2     -27.756  -3.726  -1.533  1.00  0.00           C  
ATOM     12  HB  THR     2     -26.968  -4.457  -1.715  1.00  0.00           H  
ATOM     13  CG2 THR     2     -28.867  -4.324  -0.643  1.00  0.00           C  
ATOM     14 HG21 THR     2     -29.225  -3.609   0.098  1.00  0.00           H  
ATOM     15 HG22 THR     2     -29.678  -4.741  -1.240  1.00  0.00           H  
ATOM     16 HG23 THR     2     -28.476  -5.071   0.048  1.00  0.00           H  
ATOM     17  OG1 THR     2     -28.258  -3.172  -2.751  1.00  0.00           O  
ATOM     18  HG1 THR     2     -27.465  -3.098  -3.287  1.00  0.00           H  
ATOM     19  C   THR     2     -26.142  -3.076   0.339  1.00  0.00           C  
ATOM     20  O   THR     2     -26.333  -4.218   0.821  1.00  0.00           O  
ATOM     21  N   THR     3     -25.285  -2.210   0.908  1.00  0.00           N  
ATOM     22  H   THR     3     -25.253  -1.257   0.574  1.00  0.00           H  
ATOM     23  CA  THR     3     -24.441  -2.454   2.061  1.00  0.00           C  
ATOM     24  HA  THR     3     -25.033  -2.998   2.797  1.00  0.00           H  
ATOM     25  CB  THR     3     -23.328  -3.390   1.742  1.00  0.00           C  
ATOM     26  HB  THR     3     -22.832  -3.066   0.827  1.00  0.00           H  
ATOM     27  CG2 THR     3     -22.248  -3.448   2.794  1.00  0.00           C  
ATOM     28 HG21 THR     3     -22.631  -3.584   3.805  1.00  0.00           H  
ATOM     29 HG22 THR     3     -21.619  -4.325   2.643  1.00  0.00           H  
ATOM     30 HG23 THR     3     -21.696  -2.511   2.722  1.00  0.00           H  
ATOM     31  OG1 THR     3     -23.865  -4.690   1.576  1.00  0.00           O  
ATOM     32  HG1 THR     3     -24.763  -4.696   1.238  1.00  0.00           H  
ATOM     33  C   THR     3     -23.856  -1.221   2.819  1.00  0.00           C  
ATOM     34  O   THR     3     -24.034  -1.116   3.995  1.00  0.00           O  
ATOM     35  N   TRP     4     -23.273  -0.242   2.083  1.00  0.00           N  
ATOM     36  H   TRP     4     -23.130  -0.463   1.108  1.00  0.00           H  
ATOM     37  CA  TRP     4     -22.412   0.808   2.528  1.00  0.00           C  
ATOM     38  HA  TRP     4     -22.227   0.581   3.578  1.00  0.00           H  
ATOM     39  CB  TRP     4     -21.108   0.706   1.651  1.00  0.00           C  
ATOM     40  HB2 TRP     4     -20.470   1.500   2.039  1.00  0.00           H  
ATOM     41  HB3 TRP     4     -20.594  -0.240   1.824  1.00  0.00           H  
ATOM     42  CG  TRP     4     -21.303   0.821   0.174  1.00  0.00           C  
ATOM     43  CD1 TRP     4     -21.667   1.931  -0.529  1.00  0.00           C  
ATOM     44  HD1 TRP     4     -21.820   2.930  -0.146  1.00  0.00           H  
ATOM     45  NE1 TRP     4     -21.745   1.626  -1.892  1.00  0.00           N  
ATOM     46  HE1 TRP     4     -21.937   2.349  -2.571  1.00  0.00           H  
ATOM     47  CE2 TRP     4     -21.467   0.341  -2.166  1.00  0.00           C  
ATOM     48  CZ2 TRP     4     -21.404  -0.301  -3.387  1.00  0.00           C  
ATOM     49  HZ2 TRP     4     -21.579   0.252  -4.298  1.00  0.00           H  
ATOM     50  CH2 TRP     4     -21.053  -1.681  -3.393  1.00  0.00           C  
ATOM     51  HH2 TRP     4     -20.956  -2.089  -4.388  1.00  0.00           H  
ATOM     52  CZ3 TRP     4     -20.691  -2.322  -2.166  1.00  0.00           C  
ATOM     53  HZ3 TRP     4     -20.351  -3.343  -2.258  1.00  0.00           H  
ATOM     54  CE3 TRP     4     -20.856  -1.645  -0.970  1.00  0.00           C  
ATOM     55  HE3 TRP     4     -20.705  -2.021   0.031  1.00  0.00           H  
ATOM     56  CD2 TRP     4     -21.105  -0.224  -0.890  1.00  0.00           C  
ATOM     57  C   TRP     4     -22.991   2.186   2.265  1.00  0.00           C  
ATOM     58  O   TRP     4     -22.388   3.203   2.650  1.00  0.00           O  
ATOM     59  N   GLU     5     -24.198   2.257   1.655  1.00  0.00           N  
ATOM     60  H   GLU     5     -24.568   1.412   1.244  1.00  0.00           H  
ATOM     61  CA  GLU     5     -24.965   3.483   1.566  1.00  0.00           C  
ATOM     62  HA  GLU     5     -24.296   4.240   1.157  1.00  0.00           H  
ATOM     63  CB  GLU     5     -26.130   3.400   0.608  1.00  0.00           C  
ATOM     64  HB2 GLU     5     -26.960   2.828   1.025  1.00  0.00           H  
ATOM     65  HB3 GLU     5     -26.476   4.409   0.383  1.00  0.00           H  
ATOM     66  CG  GLU     5     -25.710   2.868  -0.729  1.00  0.00           C  
ATOM     67  HG2 GLU     5     -26.405   3.346  -1.419  1.00  0.00           H  
ATOM     68  HG3 GLU     5     -24.668   3.086  -0.965  1.00  0.00           H  
ATOM     69  CD  GLU     5     -26.024   1.400  -0.847  1.00  0.00           C  
ATOM     70  OE1 GLU     5     -27.115   1.085  -1.415  1.00  0.00           O  
ATOM     71  OE2 GLU     5     -25.254   0.498  -0.330  1.00  0.00           O  
ATOM     72  C   GLU     5     -25.486   3.846   3.014  1.00  0.00           C  
ATOM     73  O   GLU     5     -26.636   3.715   3.420  1.00  0.00           O  
ATOM     74  N   ALA     6     -24.580   4.323   3.859  1.00  0.00           N  
ATOM     75  H   ALA     6     -23.635   4.257   3.511  1.00  0.00           H  
ATOM     76  CA  ALA     6     -24.760   4.697   5.255  1.00  0.00           C  
ATOM     77  HA  ALA     6     -25.216   3.798   5.668  1.00  0.00           H  
ATOM     78  CB  ALA     6     -23.407   5.007   5.826  1.00  0.00           C  
ATOM     79  HB1 ALA     6     -23.483   5.148   6.904  1.00  0.00           H  
ATOM     80  HB2 ALA     6     -22.781   4.130   5.659  1.00  0.00           H  
ATOM     81  HB3 ALA     6     -22.959   5.811   5.242  1.00  0.00           H  
ATOM     82  C   ALA     6     -25.754   5.804   5.638  1.00  0.00           C  
ATOM     83  O   ALA     6     -26.015   5.983   6.826  1.00  0.00           O  
ATOM     84  N   TRP     7     -26.044   6.620   4.706  1.00  0.00           N  
ATOM     85  H   TRP     7     -25.671   6.428   3.787  1.00  0.00           H  
ATOM     86  CA  TRP     7     -27.006   7.725   4.864  1.00  0.00           C  
ATOM     87  HA  TRP     7     -27.024   8.193   5.848  1.00  0.00           H  
ATOM     88  CB  TRP     7     -26.624   8.924   3.954  1.00  0.00           C  
ATOM     89  HB2 TRP     7     -27.399   9.690   3.982  1.00  0.00           H  
ATOM     90  HB3 TRP     7     -25.623   9.351   4.025  1.00  0.00           H  
ATOM     91  CG  TRP     7     -26.730   8.454   2.531  1.00  0.00           C  
ATOM     92  CD1 TRP     7     -27.870   8.363   1.814  1.00  0.00           C  
ATOM     93  HD1 TRP     7     -28.832   8.696   2.177  1.00  0.00           H  
ATOM     94  NE1 TRP     7     -27.608   7.698   0.639  1.00  0.00           N  
ATOM     95  HE1 TRP     7     -28.306   7.191   0.114  1.00  0.00           H  
ATOM     96  CE2 TRP     7     -26.313   7.492   0.465  1.00  0.00           C  
ATOM     97  CZ2 TRP     7     -25.663   7.072  -0.714  1.00  0.00           C  
ATOM     98  HZ2 TRP     7     -26.246   6.841  -1.594  1.00  0.00           H  
ATOM     99  CH2 TRP     7     -24.245   6.991  -0.620  1.00  0.00           C  
ATOM    100  HH2 TRP     7     -23.740   6.853  -1.564  1.00  0.00           H  
ATOM    101  CZ3 TRP     7     -23.603   7.292   0.578  1.00  0.00           C  
ATOM    102  HZ3 TRP     7     -22.531   7.284   0.701  1.00  0.00           H  
ATOM    103  CE3 TRP     7     -24.340   7.700   1.712  1.00  0.00           C  
ATOM    104  HE3 TRP     7     -23.762   7.922   2.597  1.00  0.00           H  
ATOM    105  CD2 TRP     7     -25.698   7.912   1.666  1.00  0.00           C  
ATOM    106  C   TRP     7     -28.436   7.388   4.706  1.00  0.00           C  
ATOM    107  O   TRP     7     -29.362   8.137   5.032  1.00  0.00           O  
ATOM    108  N   ASP     8     -28.644   6.189   4.153  1.00  0.00           N  
ATOM    109  H   ASP     8     -27.866   5.648   3.803  1.00  0.00           H  
ATOM    110  CA  ASP     8     -29.984   5.650   3.877  1.00  0.00           C  
ATOM    111  HA  ASP     8     -30.623   6.051   4.664  1.00  0.00           H  
ATOM    112  CB  ASP     8     -30.546   6.194   2.522  1.00  0.00           C  
ATOM    113  HB2 ASP     8     -31.570   5.822   2.507  1.00  0.00           H  
ATOM    114  HB3 ASP     8     -30.631   7.281   2.526  1.00  0.00           H  
ATOM    115  CG  ASP     8     -29.789   5.830   1.245  1.00  0.00           C  
ATOM    116  OD1 ASP     8     -30.251   6.320   0.230  1.00  0.00           O  
ATOM    117  OD2 ASP     8     -28.870   4.983   1.306  1.00  0.00           O  
ATOM    118  C   ASP     8     -30.105   4.125   4.108  1.00  0.00           C  
ATOM    119  O   ASP     8     -30.423   3.684   5.204  1.00  0.00           O  
ATOM    120  N   ARG     9     -29.839   3.290   3.076  1.00  0.00           N  
ATOM    121  H   ARG     9     -29.611   3.685   2.175  1.00  0.00           H  
ATOM    122  CA  ARG     9     -30.259   1.877   3.055  1.00  0.00           C  
ATOM    123  HA  ARG     9     -31.335   1.839   3.223  1.00  0.00           H  
ATOM    124  CB  ARG     9     -29.996   1.462   1.671  1.00  0.00           C  
ATOM    125  HB2 ARG     9     -28.921   1.639   1.630  1.00  0.00           H  
ATOM    126  HB3 ARG     9     -30.116   0.382   1.585  1.00  0.00           H  
ATOM    127  CG  ARG     9     -30.854   2.237   0.631  1.00  0.00           C  
ATOM    128  HG2 ARG     9     -31.886   2.126   0.966  1.00  0.00           H  
ATOM    129  HG3 ARG     9     -30.635   3.301   0.554  1.00  0.00           H  
ATOM    130  CD  ARG     9     -30.575   1.739  -0.803  1.00  0.00           C  
ATOM    131  HD2 ARG     9     -31.124   2.393  -1.481  1.00  0.00           H  
ATOM    132  HD3 ARG     9     -29.519   1.874  -1.036  1.00  0.00           H  
ATOM    133  NE  ARG     9     -31.066   0.349  -1.035  1.00  0.00           N  
ATOM    134  HE  ARG     9     -31.873   0.120  -0.472  1.00  0.00           H  
ATOM    135  CZ  ARG     9     -30.424  -0.702  -1.535  1.00  0.00           C  
ATOM    136  NH1 ARG     9     -29.297  -0.499  -2.167  1.00  0.00           N  
ATOM    137 HH11 ARG     9     -28.853   0.376  -1.930  1.00  0.00           H  
ATOM    138 HH12 ARG     9     -28.779  -1.298  -2.505  1.00  0.00           H  
ATOM    139  NH2 ARG     9     -30.912  -1.921  -1.409  1.00  0.00           N  
ATOM    140 HH21 ARG     9     -31.717  -2.117  -0.831  1.00  0.00           H  
ATOM    141 HH22 ARG     9     -30.331  -2.720  -1.618  1.00  0.00           H  
ATOM    142  C   ARG     9     -29.536   0.990   4.113  1.00  0.00           C  
ATOM    143  O   ARG     9     -30.178   0.120   4.681  1.00  0.00           O  
ATOM    144  N   ALA    10     -28.316   1.242   4.516  1.00  0.00           N  
ATOM    145  H   ALA    10     -27.999   2.144   4.193  1.00  0.00           H  
ATOM    146  CA  ALA    10     -27.605   0.650   5.650  1.00  0.00           C  
ATOM    147  HA  ALA    10     -27.361  -0.383   5.403  1.00  0.00           H  
ATOM    148  CB  ALA    10     -26.288   1.433   5.703  1.00  0.00           C  
ATOM    149  HB1 ALA    10     -25.825   1.578   4.727  1.00  0.00           H  
ATOM    150  HB2 ALA    10     -26.641   2.430   5.968  1.00  0.00           H  
ATOM    151  HB3 ALA    10     -25.598   0.970   6.408  1.00  0.00           H  
ATOM    152  C   ALA    10     -28.396   0.774   7.066  1.00  0.00           C  
ATOM    153  O   ALA    10     -28.264  -0.154   7.920  1.00  0.00           O  
ATOM    154  N   ILE    11     -29.278   1.748   7.287  1.00  0.00           N  
ATOM    155  H   ILE    11     -29.290   2.448   6.559  1.00  0.00           H  
ATOM    156  CA  ILE    11     -30.116   1.999   8.511  1.00  0.00           C  
ATOM    157  HA  ILE    11     -29.849   1.307   9.310  1.00  0.00           H  
ATOM    158  CB  ILE    11     -29.950   3.494   8.931  1.00  0.00           C  
ATOM    159  HB  ILE    11     -30.579   4.135   8.313  1.00  0.00           H  
ATOM    160  CG2 ILE    11     -30.440   3.696  10.326  1.00  0.00           C  
ATOM    161 HG21 ILE    11     -30.178   2.918  11.043  1.00  0.00           H  
ATOM    162 HG22 ILE    11     -30.043   4.668  10.618  1.00  0.00           H  
ATOM    163 HG23 ILE    11     -31.528   3.764  10.308  1.00  0.00           H  
ATOM    164  CG1 ILE    11     -28.494   4.083   8.830  1.00  0.00           C  
ATOM    165 HG12 ILE    11     -28.193   4.035   7.783  1.00  0.00           H  
ATOM    166 HG13 ILE    11     -28.496   5.136   9.113  1.00  0.00           H  
ATOM    167  CD1 ILE    11     -27.520   3.359   9.773  1.00  0.00           C  
ATOM    168 HD11 ILE    11     -27.890   3.623  10.763  1.00  0.00           H  
ATOM    169 HD12 ILE    11     -27.370   2.292   9.609  1.00  0.00           H  
ATOM    170 HD13 ILE    11     -26.582   3.824   9.467  1.00  0.00           H  
ATOM    171  C   ILE    11     -31.631   1.649   8.301  1.00  0.00           C  
ATOM    172  O   ILE    11     -32.276   1.101   9.151  1.00  0.00           O  
ATOM    173  N   ALA    12     -32.018   1.670   7.026  1.00  0.00           N  
ATOM    174  H   ALA    12     -31.350   1.883   6.299  1.00  0.00           H  
ATOM    175  CA  ALA    12     -33.378   1.361   6.678  1.00  0.00           C  
ATOM    176  HA  ALA    12     -33.990   1.496   7.569  1.00  0.00           H  
ATOM    177  CB  ALA    12     -33.900   2.381   5.691  1.00  0.00           C  
ATOM    178  HB1 ALA    12     -34.905   2.080   5.397  1.00  0.00           H  
ATOM    179  HB2 ALA    12     -33.842   3.427   5.990  1.00  0.00           H  
ATOM    180  HB3 ALA    12     -33.252   2.346   4.815  1.00  0.00           H  
ATOM    181  C   ALA    12     -33.678  -0.059   6.205  1.00  0.00           C  
ATOM    182  O   ALA    12     -34.731  -0.622   6.466  1.00  0.00           O  
ATOM    183  N   GLU    13     -32.779  -0.712   5.450  1.00  0.00           N  
ATOM    184  H   GLU    13     -31.859  -0.302   5.367  1.00  0.00           H  
ATOM    185  CA  GLU    13     -32.961  -1.967   4.812  1.00  0.00           C  
ATOM    186  HA  GLU    13     -34.030  -2.141   4.691  1.00  0.00           H  
ATOM    187  CB  GLU    13     -32.493  -1.826   3.356  1.00  0.00           C  
ATOM    188  HB2 GLU    13     -32.436  -0.822   2.936  1.00  0.00           H  
ATOM    189  HB3 GLU    13     -31.497  -2.264   3.288  1.00  0.00           H  
ATOM    190  CG  GLU    13     -33.420  -2.622   2.362  1.00  0.00           C  
ATOM    191  HG2 GLU    13     -33.401  -3.664   2.683  1.00  0.00           H  
ATOM    192  HG3 GLU    13     -34.503  -2.499   2.384  1.00  0.00           H  
ATOM    193  CD  GLU    13     -32.989  -2.530   0.881  1.00  0.00           C  
ATOM    194  OE1 GLU    13     -32.537  -3.532   0.303  1.00  0.00           O  
ATOM    195  OE2 GLU    13     -33.050  -1.442   0.360  1.00  0.00           O  
ATOM    196  C   GLU    13     -32.339  -3.201   5.522  1.00  0.00           C  
ATOM    197  O   GLU    13     -32.680  -4.338   5.231  1.00  0.00           O  
ATOM    198  N   TYR    14     -31.390  -3.057   6.418  1.00  0.00           N  
ATOM    199  H   TYR    14     -30.899  -2.180   6.512  1.00  0.00           H  
ATOM    200  CA  TYR    14     -30.640  -4.157   7.079  1.00  0.00           C  
ATOM    201  HA  TYR    14     -30.174  -4.698   6.256  1.00  0.00           H  
ATOM    202  CB  TYR    14     -29.618  -3.598   8.065  1.00  0.00           C  
ATOM    203  HB2 TYR    14     -28.904  -4.347   8.408  1.00  0.00           H  
ATOM    204  HB3 TYR    14     -29.027  -2.773   7.666  1.00  0.00           H  
ATOM    205  CG  TYR    14     -30.307  -3.204   9.396  1.00  0.00           C  
ATOM    206  CD1 TYR    14     -31.108  -2.061   9.548  1.00  0.00           C  
ATOM    207  HD1 TYR    14     -31.098  -1.343   8.742  1.00  0.00           H  
ATOM    208  CE1 TYR    14     -32.031  -1.926  10.645  1.00  0.00           C  
ATOM    209  HE1 TYR    14     -32.701  -1.078  10.653  1.00  0.00           H  
ATOM    210  CZ  TYR    14     -32.137  -2.907  11.678  1.00  0.00           C  
ATOM    211  OH  TYR    14     -33.103  -2.827  12.637  1.00  0.00           O  
ATOM    212  HH  TYR    14     -33.496  -1.953  12.692  1.00  0.00           H  
ATOM    213  CE2 TYR    14     -31.388  -4.073  11.421  1.00  0.00           C  
ATOM    214  HE2 TYR    14     -31.550  -4.900  12.096  1.00  0.00           H  
ATOM    215  CD2 TYR    14     -30.384  -4.219  10.407  1.00  0.00           C  
ATOM    216  HD2 TYR    14     -29.883  -5.169  10.291  1.00  0.00           H  
ATOM    217  C   TYR    14     -31.624  -5.079   7.857  1.00  0.00           C  
ATOM    218  O   TYR    14     -31.264  -6.250   8.009  1.00  0.00           O  
ATOM    219  N   ALA    15     -32.829  -4.730   8.278  1.00  0.00           N  
ATOM    220  H   ALA    15     -33.076  -3.751   8.270  1.00  0.00           H  
ATOM    221  CA  ALA    15     -33.896  -5.721   8.660  1.00  0.00           C  
ATOM    222  HA  ALA    15     -33.419  -6.619   9.055  1.00  0.00           H  
ATOM    223  CB  ALA    15     -34.740  -5.094   9.751  1.00  0.00           C  
ATOM    224  HB1 ALA    15     -35.450  -4.382   9.330  1.00  0.00           H  
ATOM    225  HB2 ALA    15     -35.404  -5.821  10.219  1.00  0.00           H  
ATOM    226  HB3 ALA    15     -34.126  -4.647  10.532  1.00  0.00           H  
ATOM    227  C   ALA    15     -34.704  -6.418   7.519  1.00  0.00           C  
ATOM    228  O   ALA    15     -35.338  -7.426   7.800  1.00  0.00           O  
ATOM    229  N   ALA    16     -34.621  -5.982   6.278  1.00  0.00           N  
ATOM    230  H   ALA    16     -33.998  -5.222   6.045  1.00  0.00           H  
ATOM    231  CA  ALA    16     -35.225  -6.672   5.157  1.00  0.00           C  
ATOM    232  HA  ALA    16     -36.000  -7.395   5.410  1.00  0.00           H  
ATOM    233  CB  ALA    16     -35.722  -5.616   4.166  1.00  0.00           C  
ATOM    234  HB1 ALA    16     -34.957  -4.878   3.925  1.00  0.00           H  
ATOM    235  HB2 ALA    16     -36.070  -6.062   3.234  1.00  0.00           H  
ATOM    236  HB3 ALA    16     -36.593  -5.189   4.662  1.00  0.00           H  
ATOM    237  C   ALA    16     -34.154  -7.515   4.448  1.00  0.00           C  
ATOM    238  O   ALA    16     -34.502  -8.531   3.872  1.00  0.00           O  
ATOM    239  N   ARG    17     -32.868  -7.218   4.636  1.00  0.00           N  
ATOM    240  H   ARG    17     -32.519  -6.360   5.039  1.00  0.00           H  
ATOM    241  CA  ARG    17     -31.719  -8.036   4.041  1.00  0.00           C  
ATOM    242  HA  ARG    17     -32.131  -8.402   3.101  1.00  0.00           H  
ATOM    243  CB  ARG    17     -30.455  -7.176   3.723  1.00  0.00           C  
ATOM    244  HB2 ARG    17     -30.259  -6.656   4.661  1.00  0.00           H  
ATOM    245  HB3 ARG    17     -29.548  -7.747   3.522  1.00  0.00           H  
ATOM    246  CG  ARG    17     -30.422  -6.069   2.640  1.00  0.00           C  
ATOM    247  HG2 ARG    17     -31.263  -5.398   2.816  1.00  0.00           H  
ATOM    248  HG3 ARG    17     -29.587  -5.384   2.790  1.00  0.00           H  
ATOM    249  CD  ARG    17     -30.423  -6.507   1.150  1.00  0.00           C  
ATOM    250  HD2 ARG    17     -30.635  -5.642   0.521  1.00  0.00           H  
ATOM    251  HD3 ARG    17     -29.406  -6.838   0.940  1.00  0.00           H  
ATOM    252  NE  ARG    17     -31.455  -7.595   0.889  1.00  0.00           N  
ATOM    253  HE  ARG    17     -31.172  -8.559   0.994  1.00  0.00           H  
ATOM    254  CZ  ARG    17     -32.751  -7.417   0.797  1.00  0.00           C  
ATOM    255  NH1 ARG    17     -33.344  -6.235   0.791  1.00  0.00           N  
ATOM    256 HH11 ARG    17     -32.853  -5.371   0.612  1.00  0.00           H  
ATOM    257 HH12 ARG    17     -34.346  -6.146   0.695  1.00  0.00           H  
ATOM    258  NH2 ARG    17     -33.502  -8.469   0.590  1.00  0.00           N  
ATOM    259 HH21 ARG    17     -33.055  -9.373   0.543  1.00  0.00           H  
ATOM    260 HH22 ARG    17     -34.511  -8.418   0.616  1.00  0.00           H  
ATOM    261  C   ARG    17     -31.415  -9.346   4.837  1.00  0.00           C  
ATOM    262  O   ARG    17     -30.415  -9.606   5.506  1.00  0.00           O  
ATOM    263  N   ILE    18     -32.464 -10.205   4.846  1.00  0.00           N  
ATOM    264  H   ILE    18     -33.252  -9.976   4.257  1.00  0.00           H  
ATOM    265  CA  ILE    18     -32.443 -11.524   5.581  1.00  0.00           C  
ATOM    266  HA  ILE    18     -32.127 -11.276   6.594  1.00  0.00           H  
ATOM    267  CB  ILE    18     -33.910 -12.063   5.561  1.00  0.00           C  
ATOM    268  HB  ILE    18     -34.626 -11.326   5.923  1.00  0.00           H  
ATOM    269  CG2 ILE    18     -34.447 -12.349   4.214  1.00  0.00           C  
ATOM    270 HG21 ILE    18     -35.519 -12.459   4.377  1.00  0.00           H  
ATOM    271 HG22 ILE    18     -34.260 -11.466   3.603  1.00  0.00           H  
ATOM    272 HG23 ILE    18     -34.051 -13.237   3.722  1.00  0.00           H  
ATOM    273  CG1 ILE    18     -34.072 -13.324   6.449  1.00  0.00           C  
ATOM    274 HG12 ILE    18     -35.127 -13.585   6.533  1.00  0.00           H  
ATOM    275 HG13 ILE    18     -33.501 -14.137   6.001  1.00  0.00           H  
ATOM    276  CD1 ILE    18     -33.557 -13.091   7.865  1.00  0.00           C  
ATOM    277 HD11 ILE    18     -34.017 -12.158   8.192  1.00  0.00           H  
ATOM    278 HD12 ILE    18     -33.859 -13.899   8.531  1.00  0.00           H  
ATOM    279 HD13 ILE    18     -32.480 -12.981   7.987  1.00  0.00           H  
ATOM    280  C   ILE    18     -31.297 -12.503   5.036  1.00  0.00           C  
ATOM    281  O   ILE    18     -30.599 -13.088   5.829  1.00  0.00           O  
ATOM    282  N   GLU    19     -31.139 -12.526   3.736  1.00  0.00           N  
ATOM    283  H   GLU    19     -31.647 -11.826   3.213  1.00  0.00           H  
ATOM    284  CA  GLU    19     -30.015 -13.293   3.227  1.00  0.00           C  
ATOM    285  HA  GLU    19     -30.023 -14.329   3.563  1.00  0.00           H  
ATOM    286  CB  GLU    19     -30.185 -13.361   1.669  1.00  0.00           C  
ATOM    287  HB2 GLU    19     -29.445 -14.080   1.316  1.00  0.00           H  
ATOM    288  HB3 GLU    19     -31.143 -13.789   1.375  1.00  0.00           H  
ATOM    289  CG  GLU    19     -30.003 -12.114   0.811  1.00  0.00           C  
ATOM    290  HG2 GLU    19     -28.947 -11.875   0.683  1.00  0.00           H  
ATOM    291  HG3 GLU    19     -30.345 -12.348  -0.197  1.00  0.00           H  
ATOM    292  CD  GLU    19     -30.793 -10.920   1.317  1.00  0.00           C  
ATOM    293  OE1 GLU    19     -30.272 -10.253   2.209  1.00  0.00           O  
ATOM    294  OE2 GLU    19     -31.940 -10.738   0.880  1.00  0.00           O  
ATOM    295  C   GLU    19     -28.642 -12.763   3.733  1.00  0.00           C  
ATOM    296  O   GLU    19     -27.777 -13.619   3.852  1.00  0.00           O  
ATOM    297  N   ALA    20     -28.438 -11.429   3.893  1.00  0.00           N  
ATOM    298  H   ALA    20     -29.155 -10.778   3.607  1.00  0.00           H  
ATOM    299  CA  ALA    20     -27.268 -10.773   4.487  1.00  0.00           C  
ATOM    300  HA  ALA    20     -26.382 -11.286   4.113  1.00  0.00           H  
ATOM    301  CB  ALA    20     -27.111  -9.366   3.991  1.00  0.00           C  
ATOM    302  HB1 ALA    20     -26.060  -9.232   4.245  1.00  0.00           H  
ATOM    303  HB2 ALA    20     -27.377  -9.257   2.940  1.00  0.00           H  
ATOM    304  HB3 ALA    20     -27.739  -8.652   4.525  1.00  0.00           H  
ATOM    305  C   ALA    20     -27.040 -10.835   6.005  1.00  0.00           C  
ATOM    306  O   ALA    20     -25.909 -10.967   6.457  1.00  0.00           O  
ATOM    307  N   LEU    21     -28.091 -11.082   6.725  1.00  0.00           N  
ATOM    308  H   LEU    21     -28.985 -11.083   6.255  1.00  0.00           H  
ATOM    309  CA  LEU    21     -28.046 -11.460   8.180  1.00  0.00           C  
ATOM    310  HA  LEU    21     -27.174 -10.955   8.597  1.00  0.00           H  
ATOM    311  CB  LEU    21     -29.373 -11.033   8.782  1.00  0.00           C  
ATOM    312  HB2 LEU    21     -30.266 -11.500   8.367  1.00  0.00           H  
ATOM    313  HB3 LEU    21     -29.322 -11.335   9.828  1.00  0.00           H  
ATOM    314  CG  LEU    21     -29.717  -9.537   8.862  1.00  0.00           C  
ATOM    315  HG  LEU    21     -29.880  -9.166   7.851  1.00  0.00           H  
ATOM    316  CD1 LEU    21     -30.939  -9.282   9.822  1.00  0.00           C  
ATOM    317 HD11 LEU    21     -31.006  -8.194   9.843  1.00  0.00           H  
ATOM    318 HD12 LEU    21     -31.798  -9.726   9.320  1.00  0.00           H  
ATOM    319 HD13 LEU    21     -30.873  -9.753  10.802  1.00  0.00           H  
ATOM    320  CD2 LEU    21     -28.571  -8.581   9.192  1.00  0.00           C  
ATOM    321 HD21 LEU    21     -28.061  -8.892  10.104  1.00  0.00           H  
ATOM    322 HD22 LEU    21     -27.843  -8.722   8.394  1.00  0.00           H  
ATOM    323 HD23 LEU    21     -28.992  -7.576   9.230  1.00  0.00           H  
ATOM    324  C   LEU    21     -27.793 -12.971   8.364  1.00  0.00           C  
ATOM    325  O   LEU    21     -27.140 -13.317   9.354  1.00  0.00           O  
ATOM    326  N   LEU    22     -28.401 -13.843   7.544  1.00  0.00           N  
ATOM    327  H   LEU    22     -28.880 -13.479   6.732  1.00  0.00           H  
ATOM    328  CA  LEU    22     -28.174 -15.279   7.351  1.00  0.00           C  
ATOM    329  HA  LEU    22     -28.105 -15.809   8.301  1.00  0.00           H  
ATOM    330  CB  LEU    22     -29.318 -15.770   6.462  1.00  0.00           C  
ATOM    331  HB2 LEU    22     -30.243 -15.341   6.848  1.00  0.00           H  
ATOM    332  HB3 LEU    22     -29.178 -15.505   5.414  1.00  0.00           H  
ATOM    333  CG  LEU    22     -29.410 -17.353   6.490  1.00  0.00           C  
ATOM    334  HG  LEU    22     -29.141 -17.927   7.377  1.00  0.00           H  
ATOM    335  CD1 LEU    22     -30.909 -17.631   6.177  1.00  0.00           C  
ATOM    336 HD11 LEU    22     -31.520 -17.408   7.052  1.00  0.00           H  
ATOM    337 HD12 LEU    22     -31.260 -17.057   5.319  1.00  0.00           H  
ATOM    338 HD13 LEU    22     -31.029 -18.713   6.122  1.00  0.00           H  
ATOM    339  CD2 LEU    22     -28.629 -17.984   5.331  1.00  0.00           C  
ATOM    340 HD21 LEU    22     -28.764 -19.064   5.275  1.00  0.00           H  
ATOM    341 HD22 LEU    22     -28.823 -17.574   4.340  1.00  0.00           H  
ATOM    342 HD23 LEU    22     -27.554 -18.034   5.507  1.00  0.00           H  
ATOM    343  C   LEU    22     -26.709 -15.472   6.832  1.00  0.00           C  
ATOM    344  O   LEU    22     -26.027 -16.370   7.327  1.00  0.00           O  
ATOM    345  N   ARG    23     -26.164 -14.639   6.001  1.00  0.00           N  
ATOM    346  H   ARG    23     -26.645 -13.895   5.516  1.00  0.00           H  
ATOM    347  CA  ARG    23     -24.758 -14.628   5.759  1.00  0.00           C  
ATOM    348  HA  ARG    23     -24.471 -15.601   5.360  1.00  0.00           H  
ATOM    349  CB  ARG    23     -24.407 -13.643   4.651  1.00  0.00           C  
ATOM    350  HB2 ARG    23     -24.938 -13.697   3.700  1.00  0.00           H  
ATOM    351  HB3 ARG    23     -24.620 -12.624   4.976  1.00  0.00           H  
ATOM    352  CG  ARG    23     -22.933 -13.728   4.176  1.00  0.00           C  
ATOM    353  HG2 ARG    23     -22.188 -14.059   4.899  1.00  0.00           H  
ATOM    354  HG3 ARG    23     -22.895 -14.310   3.255  1.00  0.00           H  
ATOM    355  CD  ARG    23     -22.458 -12.342   3.784  1.00  0.00           C  
ATOM    356  HD2 ARG    23     -21.682 -12.562   3.052  1.00  0.00           H  
ATOM    357  HD3 ARG    23     -23.263 -11.793   3.296  1.00  0.00           H  
ATOM    358  NE  ARG    23     -21.765 -11.661   4.967  1.00  0.00           N  
ATOM    359  HE  ARG    23     -20.941 -12.165   5.262  1.00  0.00           H  
ATOM    360  CZ  ARG    23     -22.119 -10.594   5.668  1.00  0.00           C  
ATOM    361  NH1 ARG    23     -22.960  -9.785   5.135  1.00  0.00           N  
ATOM    362 HH11 ARG    23     -23.237 -10.050   4.200  1.00  0.00           H  
ATOM    363 HH12 ARG    23     -23.077  -8.845   5.485  1.00  0.00           H  
ATOM    364  NH2 ARG    23     -21.518 -10.264   6.805  1.00  0.00           N  
ATOM    365 HH21 ARG    23     -20.768 -10.857   7.129  1.00  0.00           H  
ATOM    366 HH22 ARG    23     -21.892  -9.588   7.456  1.00  0.00           H  
ATOM    367  C   ARG    23     -23.886 -14.283   7.040  1.00  0.00           C  
ATOM    368  O   ARG    23     -22.933 -15.033   7.386  1.00  0.00           O  
ATOM    369  N   ALA    24     -24.315 -13.356   7.909  1.00  0.00           N  
ATOM    370  H   ALA    24     -25.089 -12.763   7.644  1.00  0.00           H  
ATOM    371  CA  ALA    24     -23.666 -12.995   9.196  1.00  0.00           C  
ATOM    372  HA  ALA    24     -22.599 -12.918   8.990  1.00  0.00           H  
ATOM    373  CB  ALA    24     -24.193 -11.694   9.732  1.00  0.00           C  
ATOM    374  HB1 ALA    24     -23.697 -11.525  10.688  1.00  0.00           H  
ATOM    375  HB2 ALA    24     -24.069 -10.828   9.081  1.00  0.00           H  
ATOM    376  HB3 ALA    24     -25.251 -11.900   9.890  1.00  0.00           H  
ATOM    377  C   ALA    24     -23.753 -14.091  10.232  1.00  0.00           C  
ATOM    378  O   ALA    24     -22.858 -14.283  11.016  1.00  0.00           O  
ATOM    379  N   LEU    25     -24.895 -14.844  10.153  1.00  0.00           N  
ATOM    380  H   LEU    25     -25.636 -14.431   9.604  1.00  0.00           H  
ATOM    381  CA  LEU    25     -25.141 -16.005  10.934  1.00  0.00           C  
ATOM    382  HA  LEU    25     -25.041 -15.711  11.978  1.00  0.00           H  
ATOM    383  CB  LEU    25     -26.628 -16.455  10.661  1.00  0.00           C  
ATOM    384  HB2 LEU    25     -27.366 -15.655  10.724  1.00  0.00           H  
ATOM    385  HB3 LEU    25     -26.634 -16.748   9.611  1.00  0.00           H  
ATOM    386  CG  LEU    25     -27.146 -17.628  11.623  1.00  0.00           C  
ATOM    387  HG  LEU    25     -26.376 -18.398  11.676  1.00  0.00           H  
ATOM    388  CD1 LEU    25     -27.583 -17.100  12.961  1.00  0.00           C  
ATOM    389 HD11 LEU    25     -26.834 -16.420  13.368  1.00  0.00           H  
ATOM    390 HD12 LEU    25     -28.499 -16.509  12.924  1.00  0.00           H  
ATOM    391 HD13 LEU    25     -27.718 -17.997  13.566  1.00  0.00           H  
ATOM    392  CD2 LEU    25     -28.229 -18.364  10.822  1.00  0.00           C  
ATOM    393 HD21 LEU    25     -27.918 -18.899   9.925  1.00  0.00           H  
ATOM    394 HD22 LEU    25     -28.629 -19.118  11.501  1.00  0.00           H  
ATOM    395 HD23 LEU    25     -29.089 -17.774  10.505  1.00  0.00           H  
ATOM    396  C   LEU    25     -24.173 -17.181  10.565  1.00  0.00           C  
ATOM    397  O   LEU    25     -23.540 -17.806  11.431  1.00  0.00           O  
ATOM    398  N   GLN    26     -24.089 -17.445   9.203  1.00  0.00           N  
ATOM    399  H   GLN    26     -24.578 -16.861   8.539  1.00  0.00           H  
ATOM    400  CA  GLN    26     -23.190 -18.433   8.574  1.00  0.00           C  
ATOM    401  HA  GLN    26     -23.339 -19.372   9.109  1.00  0.00           H  
ATOM    402  CB  GLN    26     -23.526 -18.735   7.037  1.00  0.00           C  
ATOM    403  HB2 GLN    26     -24.383 -19.408   7.047  1.00  0.00           H  
ATOM    404  HB3 GLN    26     -23.756 -17.750   6.630  1.00  0.00           H  
ATOM    405  CG  GLN    26     -22.474 -19.402   6.160  1.00  0.00           C  
ATOM    406  HG2 GLN    26     -22.999 -19.530   5.213  1.00  0.00           H  
ATOM    407  HG3 GLN    26     -21.592 -18.768   6.071  1.00  0.00           H  
ATOM    408  CD  GLN    26     -22.136 -20.789   6.579  1.00  0.00           C  
ATOM    409  OE1 GLN    26     -22.589 -21.217   7.633  1.00  0.00           O  
ATOM    410  NE2 GLN    26     -21.453 -21.579   5.864  1.00  0.00           N  
ATOM    411 HE21 GLN    26     -21.230 -22.531   6.117  1.00  0.00           H  
ATOM    412 HE22 GLN    26     -20.980 -21.193   5.059  1.00  0.00           H  
ATOM    413  C   GLN    26     -21.722 -18.006   8.862  1.00  0.00           C  
ATOM    414  O   GLN    26     -20.869 -18.909   9.055  1.00  0.00           O  
ATOM    415  N   GLU    27     -21.401 -16.703   9.052  1.00  0.00           N  
ATOM    416  H   GLU    27     -22.114 -16.023   8.829  1.00  0.00           H  
ATOM    417  CA  GLU    27     -20.095 -16.250   9.464  1.00  0.00           C  
ATOM    418  HA  GLU    27     -19.461 -16.841   8.804  1.00  0.00           H  
ATOM    419  CB  GLU    27     -19.813 -14.771   9.149  1.00  0.00           C  
ATOM    420  HB2 GLU    27     -20.706 -14.225   9.454  1.00  0.00           H  
ATOM    421  HB3 GLU    27     -19.013 -14.281   9.705  1.00  0.00           H  
ATOM    422  CG  GLU    27     -19.457 -14.655   7.573  1.00  0.00           C  
ATOM    423  HG2 GLU    27     -18.383 -14.708   7.392  1.00  0.00           H  
ATOM    424  HG3 GLU    27     -20.037 -15.392   7.018  1.00  0.00           H  
ATOM    425  CD  GLU    27     -19.881 -13.319   7.002  1.00  0.00           C  
ATOM    426  OE1 GLU    27     -19.580 -12.923   5.818  1.00  0.00           O  
ATOM    427  OE2 GLU    27     -20.504 -12.546   7.730  1.00  0.00           O  
ATOM    428  C   GLU    27     -19.778 -16.572  10.942  1.00  0.00           C  
ATOM    429  O   GLU    27     -18.637 -16.292  11.423  1.00  0.00           O  
ATOM    430  N   GLN    28     -20.674 -17.222  11.654  1.00  0.00           N  
ATOM    431  H   GLN    28     -21.553 -17.360  11.175  1.00  0.00           H  
ATOM    432  CA  GLN    28     -20.324 -17.877  12.981  1.00  0.00           C  
ATOM    433  HA  GLN    28     -19.358 -17.475  13.286  1.00  0.00           H  
ATOM    434  CB  GLN    28     -21.256 -17.573  14.175  1.00  0.00           C  
ATOM    435  HB2 GLN    28     -22.201 -18.095  14.030  1.00  0.00           H  
ATOM    436  HB3 GLN    28     -20.708 -17.854  15.074  1.00  0.00           H  
ATOM    437  CG  GLN    28     -21.514 -16.061  14.286  1.00  0.00           C  
ATOM    438  HG2 GLN    28     -21.975 -15.721  13.359  1.00  0.00           H  
ATOM    439  HG3 GLN    28     -22.223 -16.009  15.112  1.00  0.00           H  
ATOM    440  CD  GLN    28     -20.333 -15.217  14.608  1.00  0.00           C  
ATOM    441  OE1 GLN    28     -19.613 -15.488  15.510  1.00  0.00           O  
ATOM    442  NE2 GLN    28     -20.272 -14.072  14.010  1.00  0.00           N  
ATOM    443 HE21 GLN    28     -19.550 -13.475  14.388  1.00  0.00           H  
ATOM    444 HE22 GLN    28     -20.880 -13.904  13.222  1.00  0.00           H  
ATOM    445  C   GLN    28     -20.108 -19.415  12.843  1.00  0.00           C  
ATOM    446  O   GLN    28     -19.633 -19.994  13.753  1.00  0.00           O  
ATOM    447  N   GLN    29     -20.608 -20.002  11.758  1.00  0.00           N  
ATOM    448  H   GLN    29     -20.848 -19.494  10.918  1.00  0.00           H  
ATOM    449  CA  GLN    29     -20.870 -21.457  11.752  1.00  0.00           C  
ATOM    450  HA  GLN    29     -21.048 -21.983  12.690  1.00  0.00           H  
ATOM    451  CB  GLN    29     -22.139 -21.776  10.978  1.00  0.00           C  
ATOM    452  HB2 GLN    29     -22.183 -21.272  10.012  1.00  0.00           H  
ATOM    453  HB3 GLN    29     -22.286 -22.853  10.896  1.00  0.00           H  
ATOM    454  CG  GLN    29     -23.393 -21.155  11.742  1.00  0.00           C  
ATOM    455  HG2 GLN    29     -23.520 -21.547  12.751  1.00  0.00           H  
ATOM    456  HG3 GLN    29     -23.354 -20.070  11.642  1.00  0.00           H  
ATOM    457  CD  GLN    29     -24.718 -21.586  11.163  1.00  0.00           C  
ATOM    458  OE1 GLN    29     -25.378 -20.918  10.363  1.00  0.00           O  
ATOM    459  NE2 GLN    29     -25.197 -22.761  11.600  1.00  0.00           N  
ATOM    460 HE21 GLN    29     -26.195 -22.916  11.636  1.00  0.00           H  
ATOM    461 HE22 GLN    29     -24.571 -23.327  12.155  1.00  0.00           H  
ATOM    462  C   GLN    29     -19.782 -22.242  11.018  1.00  0.00           C  
ATOM    463  O   GLN    29     -19.245 -23.308  11.432  1.00  0.00           O  
ATOM    464  N   GLU    30     -19.240 -21.684   9.856  1.00  0.00           N  
ATOM    465  H   GLU    30     -19.372 -20.705   9.644  1.00  0.00           H  
ATOM    466  CA  GLU    30     -18.108 -22.419   9.207  1.00  0.00           C  
ATOM    467  HA  GLU    30     -18.449 -23.450   9.119  1.00  0.00           H  
ATOM    468  CB  GLU    30     -17.946 -22.024   7.701  1.00  0.00           C  
ATOM    469  HB2 GLU    30     -16.943 -22.168   7.298  1.00  0.00           H  
ATOM    470  HB3 GLU    30     -18.655 -22.621   7.127  1.00  0.00           H  
ATOM    471  CG  GLU    30     -18.195 -20.526   7.448  1.00  0.00           C  
ATOM    472  HG2 GLU    30     -18.028 -20.379   6.381  1.00  0.00           H  
ATOM    473  HG3 GLU    30     -19.279 -20.463   7.545  1.00  0.00           H  
ATOM    474  CD  GLU    30     -17.462 -19.506   8.319  1.00  0.00           C  
ATOM    475  OE1 GLU    30     -17.943 -19.156   9.420  1.00  0.00           O  
ATOM    476  OE2 GLU    30     -16.432 -18.946   7.941  1.00  0.00           O  
ATOM    477  C   GLU    30     -16.813 -22.301  10.054  1.00  0.00           C  
ATOM    478  O   GLU    30     -15.819 -23.032   9.891  1.00  0.00           O  
ATOM    479  N   LYS    31     -16.843 -21.342  11.045  1.00  0.00           N  
ATOM    480  H   LYS    31     -17.641 -20.727  11.110  1.00  0.00           H  
ATOM    481  CA  LYS    31     -15.809 -21.339  12.052  1.00  0.00           C  
ATOM    482  HA  LYS    31     -14.812 -21.280  11.615  1.00  0.00           H  
ATOM    483  CB  LYS    31     -15.873 -20.071  12.870  1.00  0.00           C  
ATOM    484  HB2 LYS    31     -16.643 -20.178  13.633  1.00  0.00           H  
ATOM    485  HB3 LYS    31     -14.970 -19.999  13.478  1.00  0.00           H  
ATOM    486  CG  LYS    31     -15.974 -18.684  12.175  1.00  0.00           C  
ATOM    487  HG2 LYS    31     -16.964 -18.566  11.734  1.00  0.00           H  
ATOM    488  HG3 LYS    31     -15.861 -17.906  12.929  1.00  0.00           H  
ATOM    489  CD  LYS    31     -15.014 -18.400  10.997  1.00  0.00           C  
ATOM    490  HD2 LYS    31     -13.991 -18.503  11.359  1.00  0.00           H  
ATOM    491  HD3 LYS    31     -15.041 -19.022  10.102  1.00  0.00           H  
ATOM    492  CE  LYS    31     -15.164 -16.981  10.516  1.00  0.00           C  
ATOM    493  HE2 LYS    31     -15.074 -16.274  11.341  1.00  0.00           H  
ATOM    494  HE3 LYS    31     -14.323 -16.803   9.847  1.00  0.00           H  
ATOM    495  NZ  LYS    31     -16.437 -16.951   9.750  1.00  0.00           N  
ATOM    496  HZ1 LYS    31     -16.429 -17.615   8.989  1.00  0.00           H  
ATOM    497  HZ2 LYS    31     -17.149 -17.334  10.355  1.00  0.00           H  
ATOM    498  HZ3 LYS    31     -16.715 -16.132   9.228  1.00  0.00           H  
ATOM    499  C   LYS    31     -15.827 -22.582  12.997  1.00  0.00           C  
ATOM    500  O   LYS    31     -14.886 -22.710  13.755  1.00  0.00           O  
ATOM    501  N   ASN    32     -16.750 -23.531  12.944  1.00  0.00           N  
ATOM    502  H   ASN    32     -17.547 -23.379  12.342  1.00  0.00           H  
ATOM    503  CA  ASN    32     -16.629 -24.863  13.559  1.00  0.00           C  
ATOM    504  HA  ASN    32     -15.590 -25.177  13.455  1.00  0.00           H  
ATOM    505  CB  ASN    32     -16.920 -24.705  15.065  1.00  0.00           C  
ATOM    506  HB2 ASN    32     -16.420 -25.497  15.623  1.00  0.00           H  
ATOM    507  HB3 ASN    32     -16.471 -23.768  15.394  1.00  0.00           H  
ATOM    508  CG  ASN    32     -18.407 -24.640  15.401  1.00  0.00           C  
ATOM    509  OD1 ASN    32     -19.012 -25.568  16.009  1.00  0.00           O  
ATOM    510  ND2 ASN    32     -19.066 -23.594  15.002  1.00  0.00           N  
ATOM    511 HD21 ASN    32     -20.073 -23.607  15.081  1.00  0.00           H  
ATOM    512 HD22 ASN    32     -18.610 -22.875  14.459  1.00  0.00           H  
ATOM    513  C   ASN    32     -17.468 -26.070  12.908  1.00  0.00           C  
ATOM    514  O   ASN    32     -16.931 -27.158  12.954  1.00  0.00           O  
ATOM    515  N   GLU    33     -18.559 -25.854  12.153  1.00  0.00           N  
ATOM    516  H   GLU    33     -18.877 -24.919  11.943  1.00  0.00           H  
ATOM    517  CA  GLU    33     -19.381 -26.965  11.567  1.00  0.00           C  
ATOM    518  HA  GLU    33     -19.593 -27.779  12.260  1.00  0.00           H  
ATOM    519  CB  GLU    33     -20.713 -26.349  11.350  1.00  0.00           C  
ATOM    520  HB2 GLU    33     -20.564 -25.442  10.764  1.00  0.00           H  
ATOM    521  HB3 GLU    33     -21.368 -27.088  10.889  1.00  0.00           H  
ATOM    522  CG  GLU    33     -21.557 -26.050  12.623  1.00  0.00           C  
ATOM    523  HG2 GLU    33     -21.792 -27.049  12.993  1.00  0.00           H  
ATOM    524  HG3 GLU    33     -21.023 -25.525  13.415  1.00  0.00           H  
ATOM    525  CD  GLU    33     -22.779 -25.261  12.324  1.00  0.00           C  
ATOM    526  OE1 GLU    33     -23.641 -25.849  11.638  1.00  0.00           O  
ATOM    527  OE2 GLU    33     -23.033 -24.196  12.963  1.00  0.00           O  
ATOM    528  C   GLU    33     -18.891 -27.489  10.195  1.00  0.00           C  
ATOM    529  O   GLU    33     -19.211 -28.653   9.873  1.00  0.00           O  
ATOM    530  N   ALA    34     -18.146 -26.666   9.455  1.00  0.00           N  
ATOM    531  H   ALA    34     -18.247 -25.705   9.752  1.00  0.00           H  
ATOM    532  CA  ALA    34     -17.742 -26.896   8.051  1.00  0.00           C  
ATOM    533  HA  ALA    34     -18.704 -26.957   7.542  1.00  0.00           H  
ATOM    534  CB  ALA    34     -17.017 -25.635   7.477  1.00  0.00           C  
ATOM    535  HB1 ALA    34     -17.659 -24.758   7.557  1.00  0.00           H  
ATOM    536  HB2 ALA    34     -16.118 -25.404   8.050  1.00  0.00           H  
ATOM    537  HB3 ALA    34     -16.749 -25.823   6.437  1.00  0.00           H  
ATOM    538  C   ALA    34     -16.918 -28.193   7.891  1.00  0.00           C  
ATOM    539  O   ALA    34     -16.998 -28.839   6.890  1.00  0.00           O  
ATOM    540  N   ALA    35     -16.179 -28.628   8.917  1.00  0.00           N  
ATOM    541  H   ALA    35     -16.361 -28.282   9.848  1.00  0.00           H  
ATOM    542  CA  ALA    35     -15.389 -29.825   8.882  1.00  0.00           C  
ATOM    543  HA  ALA    35     -14.927 -29.991   7.909  1.00  0.00           H  
ATOM    544  CB  ALA    35     -14.251 -29.671   9.794  1.00  0.00           C  
ATOM    545  HB1 ALA    35     -13.633 -30.568   9.743  1.00  0.00           H  
ATOM    546  HB2 ALA    35     -13.691 -28.775   9.524  1.00  0.00           H  
ATOM    547  HB3 ALA    35     -14.522 -29.578  10.845  1.00  0.00           H  
ATOM    548  C   ALA    35     -16.150 -31.106   9.143  1.00  0.00           C  
ATOM    549  O   ALA    35     -15.591 -32.216   9.354  1.00  0.00           O  
ATOM    550  N   LEU    36     -17.525 -31.029   9.107  1.00  0.00           N  
ATOM    551  H   LEU    36     -17.884 -30.086   9.069  1.00  0.00           H  
ATOM    552  CA  LEU    36     -18.389 -32.226   9.358  1.00  0.00           C  
ATOM    553  HA  LEU    36     -17.936 -33.015   8.758  1.00  0.00           H  
ATOM    554  CB  LEU    36     -18.533 -32.549  10.846  1.00  0.00           C  
ATOM    555  HB2 LEU    36     -17.591 -32.184  11.257  1.00  0.00           H  
ATOM    556  HB3 LEU    36     -19.292 -31.923  11.314  1.00  0.00           H  
ATOM    557  CG  LEU    36     -18.641 -34.087  11.164  1.00  0.00           C  
ATOM    558  HG  LEU    36     -19.495 -34.559  10.679  1.00  0.00           H  
ATOM    559  CD1 LEU    36     -17.321 -34.839  10.884  1.00  0.00           C  
ATOM    560 HD11 LEU    36     -17.139 -34.765   9.812  1.00  0.00           H  
ATOM    561 HD12 LEU    36     -16.444 -34.351  11.310  1.00  0.00           H  
ATOM    562 HD13 LEU    36     -17.538 -35.897  11.024  1.00  0.00           H  
ATOM    563  CD2 LEU    36     -18.902 -34.239  12.710  1.00  0.00           C  
ATOM    564 HD21 LEU    36     -18.208 -33.733  13.382  1.00  0.00           H  
ATOM    565 HD22 LEU    36     -19.843 -33.752  12.965  1.00  0.00           H  
ATOM    566 HD23 LEU    36     -18.905 -35.303  12.946  1.00  0.00           H  
ATOM    567  C   LEU    36     -19.733 -32.094   8.572  1.00  0.00           C  
ATOM    568  O   LEU    36     -20.384 -33.072   8.194  1.00  0.00           O  
ATOM    569  N   ARG    37     -20.107 -30.840   8.329  1.00  0.00           N  
ATOM    570  H   ARG    37     -19.711 -30.103   8.894  1.00  0.00           H  
ATOM    571  CA  ARG    37     -21.288 -30.431   7.586  1.00  0.00           C  
ATOM    572  HA  ARG    37     -22.017 -31.237   7.664  1.00  0.00           H  
ATOM    573  CB  ARG    37     -21.855 -29.198   8.353  1.00  0.00           C  
ATOM    574  HB2 ARG    37     -21.862 -29.441   9.415  1.00  0.00           H  
ATOM    575  HB3 ARG    37     -21.161 -28.365   8.248  1.00  0.00           H  
ATOM    576  CG  ARG    37     -23.381 -28.763   8.074  1.00  0.00           C  
ATOM    577  HG2 ARG    37     -23.502 -28.500   7.023  1.00  0.00           H  
ATOM    578  HG3 ARG    37     -24.034 -29.626   8.204  1.00  0.00           H  
ATOM    579  CD  ARG    37     -23.766 -27.510   8.840  1.00  0.00           C  
ATOM    580  HD2 ARG    37     -24.851 -27.414   8.790  1.00  0.00           H  
ATOM    581  HD3 ARG    37     -23.474 -27.485   9.890  1.00  0.00           H  
ATOM    582  NE  ARG    37     -23.157 -26.322   8.144  1.00  0.00           N  
ATOM    583  HE  ARG    37     -22.280 -26.429   7.656  1.00  0.00           H  
ATOM    584  CZ  ARG    37     -23.530 -25.089   8.380  1.00  0.00           C  
ATOM    585  NH1 ARG    37     -24.442 -24.752   9.234  1.00  0.00           N  
ATOM    586 HH11 ARG    37     -24.410 -25.254  10.110  1.00  0.00           H  
ATOM    587 HH12 ARG    37     -24.676 -23.775   9.338  1.00  0.00           H  
ATOM    588  NH2 ARG    37     -22.986 -24.124   7.623  1.00  0.00           N  
ATOM    589 HH21 ARG    37     -22.235 -24.433   7.023  1.00  0.00           H  
ATOM    590 HH22 ARG    37     -23.065 -23.128   7.776  1.00  0.00           H  
ATOM    591  C   ARG    37     -21.135 -30.023   6.048  1.00  0.00           C  
ATOM    592  O   ARG    37     -21.495 -30.846   5.207  1.00  0.00           O  
ATOM    593  N   GLU    38     -20.308 -28.986   5.695  1.00  0.00           N  
ATOM    594  H   GLU    38     -20.023 -28.340   6.418  1.00  0.00           H  
ATOM    595  CA  GLU    38     -19.928 -28.655   4.345  1.00  0.00           C  
ATOM    596  HA  GLU    38     -20.827 -28.563   3.737  1.00  0.00           H  
ATOM    597  CB  GLU    38     -19.288 -27.235   4.244  1.00  0.00           C  
ATOM    598  HB2 GLU    38     -18.461 -27.234   4.954  1.00  0.00           H  
ATOM    599  HB3 GLU    38     -18.819 -27.219   3.261  1.00  0.00           H  
ATOM    600  CG  GLU    38     -20.198 -26.023   4.267  1.00  0.00           C  
ATOM    601  HG2 GLU    38     -19.754 -25.142   3.804  1.00  0.00           H  
ATOM    602  HG3 GLU    38     -21.116 -26.286   3.741  1.00  0.00           H  
ATOM    603  CD  GLU    38     -20.653 -25.599   5.678  1.00  0.00           C  
ATOM    604  OE1 GLU    38     -20.742 -24.380   5.952  1.00  0.00           O  
ATOM    605  OE2 GLU    38     -20.986 -26.512   6.450  1.00  0.00           O  
ATOM    606  C   GLU    38     -19.008 -29.752   3.742  1.00  0.00           C  
ATOM    607  O   GLU    38     -18.896 -29.901   2.533  1.00  0.00           O  
ATOM    608  N   LEU    39     -18.315 -30.545   4.582  1.00  0.00           N  
ATOM    609  H   LEU    39     -18.393 -30.436   5.583  1.00  0.00           H  
ATOM    610  CA  LEU    39     -17.490 -31.737   4.267  1.00  0.00           C  
ATOM    611  HA  LEU    39     -17.315 -31.769   3.192  1.00  0.00           H  
ATOM    612  CB  LEU    39     -16.177 -31.575   5.057  1.00  0.00           C  
ATOM    613  HB2 LEU    39     -15.967 -30.520   5.230  1.00  0.00           H  
ATOM    614  HB3 LEU    39     -16.321 -31.922   6.080  1.00  0.00           H  
ATOM    615  CG  LEU    39     -14.931 -32.319   4.530  1.00  0.00           C  
ATOM    616  HG  LEU    39     -14.895 -33.356   4.863  1.00  0.00           H  
ATOM    617  CD1 LEU    39     -14.914 -32.458   2.990  1.00  0.00           C  
ATOM    618 HD11 LEU    39     -15.257 -31.509   2.577  1.00  0.00           H  
ATOM    619 HD12 LEU    39     -13.906 -32.758   2.703  1.00  0.00           H  
ATOM    620 HD13 LEU    39     -15.584 -33.258   2.677  1.00  0.00           H  
ATOM    621  CD2 LEU    39     -13.748 -31.502   5.086  1.00  0.00           C  
ATOM    622 HD21 LEU    39     -12.765 -31.970   5.044  1.00  0.00           H  
ATOM    623 HD22 LEU    39     -13.741 -30.480   4.706  1.00  0.00           H  
ATOM    624 HD23 LEU    39     -13.913 -31.437   6.162  1.00  0.00           H  
ATOM    625  C   LEU    39     -18.135 -33.150   4.523  1.00  0.00           C  
ATOM    626  O   LEU    39     -17.416 -34.091   4.667  1.00  0.00           O  
ATOM    627  N   NHE    40     -19.475 -33.269   4.556  1.00  0.00           N  
ATOM    628  HN1 NHE    40     -20.013 -32.419   4.475  1.00  0.00           H  
ATOM    629  HN2 NHE    40     -19.910 -34.180   4.592  1.00  0.00           H  
TER   
END   
