# Supplementary material for: In silico approaches for predicting the half-life of natural and modified peptides in blood
Source: PLoS One. 2018 Jun 1;13(6):e0196829. doi: 10.1371/journal.pone.0196829 (PMC5983457; doi:10.1371/journal.pone.0196829)
Supplement: S3 File — (ZIP) [file pone.0196829.s009.zip › 3may2018_261_pdb_files/2735.pdb]

ATOM      1  N   TYR     1      -9.174 -14.737  24.425  1.00  0.00           N  
ATOM      2  H   TYR     1      -9.705 -14.013  24.889  1.00  0.00           H  
ATOM      3  CA  TYR     1      -8.924 -14.591  22.994  1.00  0.00           C  
ATOM      4  HA  TYR     1      -8.237 -15.373  22.669  1.00  0.00           H  
ATOM      5  CB  TYR     1     -10.246 -14.850  22.175  1.00  0.00           C  
ATOM      6  HB2 TYR     1     -10.686 -15.726  22.652  1.00  0.00           H  
ATOM      7  HB3 TYR     1     -10.992 -14.056  22.211  1.00  0.00           H  
ATOM      8  CG  TYR     1     -10.053 -15.223  20.728  1.00  0.00           C  
ATOM      9  CD1 TYR     1     -10.057 -14.272  19.770  1.00  0.00           C  
ATOM     10  HD1 TYR     1     -10.174 -13.258  20.122  1.00  0.00           H  
ATOM     11  CE1 TYR     1      -9.877 -14.590  18.437  1.00  0.00           C  
ATOM     12  HE1 TYR     1      -9.787 -13.793  17.714  1.00  0.00           H  
ATOM     13  CZ  TYR     1      -9.752 -15.952  18.028  1.00  0.00           C  
ATOM     14  OH  TYR     1      -9.871 -16.315  16.723  1.00  0.00           O  
ATOM     15  HH  TYR     1      -9.853 -15.547  16.146  1.00  0.00           H  
ATOM     16  CE2 TYR     1      -9.650 -16.913  19.017  1.00  0.00           C  
ATOM     17  HE2 TYR     1      -9.645 -17.933  18.660  1.00  0.00           H  
ATOM     18  CD2 TYR     1      -9.771 -16.572  20.383  1.00  0.00           C  
ATOM     19  HD2 TYR     1      -9.824 -17.374  21.104  1.00  0.00           H  
ATOM     20  C   TYR     1      -8.329 -13.163  22.699  1.00  0.00           C  
ATOM     21  O   TYR     1      -8.775 -12.164  23.235  1.00  0.00           O  
ATOM     22  N   PRO     2      -7.303 -13.071  21.892  1.00  0.00           N  
ATOM     23  CD  PRO     2      -6.542 -14.198  21.303  1.00  0.00           C  
ATOM     24  HD2 PRO     2      -7.142 -14.682  20.533  1.00  0.00           H  
ATOM     25  HD3 PRO     2      -6.374 -14.945  22.079  1.00  0.00           H  
ATOM     26  CG  PRO     2      -5.203 -13.612  20.834  1.00  0.00           C  
ATOM     27  HG2 PRO     2      -4.603 -13.554  21.742  1.00  0.00           H  
ATOM     28  HG3 PRO     2      -4.811 -14.252  20.044  1.00  0.00           H  
ATOM     29  CB  PRO     2      -5.589 -12.207  20.384  1.00  0.00           C  
ATOM     30  HB2 PRO     2      -5.908 -12.259  19.343  1.00  0.00           H  
ATOM     31  HB3 PRO     2      -4.791 -11.466  20.433  1.00  0.00           H  
ATOM     32  CA  PRO     2      -6.751 -11.821  21.377  1.00  0.00           C  
ATOM     33  HA  PRO     2      -6.292 -11.312  22.225  1.00  0.00           H  
ATOM     34  C   PRO     2      -7.775 -10.806  20.735  1.00  0.00           C  
ATOM     35  O   PRO     2      -8.856 -11.259  20.385  1.00  0.00           O  
ATOM     36  N   ILE     3      -7.568  -9.481  20.655  1.00  0.00           N  
ATOM     37  H   ILE     3      -6.717  -9.024  20.951  1.00  0.00           H  
ATOM     38  CA  ILE     3      -8.578  -8.643  20.010  1.00  0.00           C  
ATOM     39  HA  ILE     3      -9.492  -9.186  19.766  1.00  0.00           H  
ATOM     40  CB  ILE     3      -9.200  -7.461  20.843  1.00  0.00           C  
ATOM     41  HB  ILE     3      -9.761  -6.874  20.116  1.00  0.00           H  
ATOM     42  CG2 ILE     3     -10.116  -7.915  21.983  1.00  0.00           C  
ATOM     43 HG21 ILE     3     -10.981  -7.252  21.997  1.00  0.00           H  
ATOM     44 HG22 ILE     3     -10.446  -8.942  21.828  1.00  0.00           H  
ATOM     45 HG23 ILE     3      -9.606  -7.812  22.941  1.00  0.00           H  
ATOM     46  CG1 ILE     3      -8.166  -6.466  21.428  1.00  0.00           C  
ATOM     47 HG12 ILE     3      -7.634  -6.011  20.592  1.00  0.00           H  
ATOM     48 HG13 ILE     3      -8.658  -5.624  21.915  1.00  0.00           H  
ATOM     49  CD1 ILE     3      -7.026  -7.091  22.383  1.00  0.00           C  
ATOM     50 HD11 ILE     3      -6.593  -6.378  23.085  1.00  0.00           H  
ATOM     51 HD12 ILE     3      -7.333  -7.996  22.906  1.00  0.00           H  
ATOM     52 HD13 ILE     3      -6.227  -7.399  21.708  1.00  0.00           H  
ATOM     53  C   ILE     3      -8.015  -8.355  18.552  1.00  0.00           C  
ATOM     54  O   ILE     3      -7.592  -7.264  18.250  1.00  0.00           O  
ATOM     55  N   LYS     4      -8.078  -9.234  17.529  1.00  0.00           N  
ATOM     56  H   LYS     4      -8.483 -10.134  17.744  1.00  0.00           H  
ATOM     57  CA  LYS     4      -7.579  -8.915  16.176  1.00  0.00           C  
ATOM     58  HA  LYS     4      -7.131  -7.925  16.084  1.00  0.00           H  
ATOM     59  CB  LYS     4      -6.497  -9.944  15.861  1.00  0.00           C  
ATOM     60  HB2 LYS     4      -5.958  -9.495  15.027  1.00  0.00           H  
ATOM     61  HB3 LYS     4      -5.817  -9.954  16.713  1.00  0.00           H  
ATOM     62  CG  LYS     4      -7.014 -11.312  15.585  1.00  0.00           C  
ATOM     63  HG2 LYS     4      -7.500 -11.846  16.401  1.00  0.00           H  
ATOM     64  HG3 LYS     4      -7.825 -11.234  14.860  1.00  0.00           H  
ATOM     65  CD  LYS     4      -5.772 -12.057  15.017  1.00  0.00           C  
ATOM     66  HD2 LYS     4      -5.114 -11.410  14.436  1.00  0.00           H  
ATOM     67  HD3 LYS     4      -5.141 -12.291  15.874  1.00  0.00           H  
ATOM     68  CE  LYS     4      -6.109 -13.310  14.214  1.00  0.00           C  
ATOM     69  HE2 LYS     4      -6.581 -13.040  13.270  1.00  0.00           H  
ATOM     70  HE3 LYS     4      -5.159 -13.803  14.007  1.00  0.00           H  
ATOM     71  NZ  LYS     4      -6.893 -14.342  15.013  1.00  0.00           N  
ATOM     72  HZ1 LYS     4      -7.830 -14.028  15.223  1.00  0.00           H  
ATOM     73  HZ2 LYS     4      -7.009 -15.234  14.553  1.00  0.00           H  
ATOM     74  HZ3 LYS     4      -6.413 -14.501  15.888  1.00  0.00           H  
ATOM     75  C   LYS     4      -8.761  -8.898  15.090  1.00  0.00           C  
ATOM     76  O   LYS     4      -9.807  -9.509  15.310  1.00  0.00           O  
ATOM     77  N   PRO     5      -8.669  -8.248  13.899  1.00  0.00           N  
ATOM     78  CD  PRO     5      -7.600  -7.289  13.558  1.00  0.00           C  
ATOM     79  HD2 PRO     5      -6.646  -7.805  13.457  1.00  0.00           H  
ATOM     80  HD3 PRO     5      -7.403  -6.535  14.321  1.00  0.00           H  
ATOM     81  CG  PRO     5      -8.017  -6.627  12.277  1.00  0.00           C  
ATOM     82  HG2 PRO     5      -7.232  -6.317  11.588  1.00  0.00           H  
ATOM     83  HG3 PRO     5      -8.690  -5.801  12.507  1.00  0.00           H  
ATOM     84  CB  PRO     5      -8.871  -7.664  11.543  1.00  0.00           C  
ATOM     85  HB2 PRO     5      -8.301  -8.181  10.770  1.00  0.00           H  
ATOM     86  HB3 PRO     5      -9.689  -7.035  11.193  1.00  0.00           H  
ATOM     87  CA  PRO     5      -9.395  -8.590  12.616  1.00  0.00           C  
ATOM     88  HA  PRO     5     -10.454  -8.375  12.763  1.00  0.00           H  
ATOM     89  C   PRO     5      -9.083 -10.075  12.335  1.00  0.00           C  
ATOM     90  O   PRO     5      -7.908 -10.438  12.249  1.00  0.00           O  
ATOM     91  N   GLU     6     -10.089 -10.878  12.141  1.00  0.00           N  
ATOM     92  H   GLU     6     -11.064 -10.614  12.170  1.00  0.00           H  
ATOM     93  CA  GLU     6      -9.851 -12.352  12.212  1.00  0.00           C  
ATOM     94  HA  GLU     6      -9.113 -12.539  12.991  1.00  0.00           H  
ATOM     95  CB  GLU     6     -11.149 -13.153  12.640  1.00  0.00           C  
ATOM     96  HB2 GLU     6     -11.548 -12.639  13.514  1.00  0.00           H  
ATOM     97  HB3 GLU     6     -11.899 -13.046  11.856  1.00  0.00           H  
ATOM     98  CG  GLU     6     -10.878 -14.685  12.885  1.00  0.00           C  
ATOM     99  HG2 GLU     6     -11.767 -15.164  13.295  1.00  0.00           H  
ATOM    100  HG3 GLU     6     -10.639 -15.197  11.953  1.00  0.00           H  
ATOM    101  CD  GLU     6      -9.613 -14.846  13.762  1.00  0.00           C  
ATOM    102  OE1 GLU     6      -9.592 -14.411  14.913  1.00  0.00           O  
ATOM    103  OE2 GLU     6      -8.615 -15.345  13.170  1.00  0.00           O  
ATOM    104  C   GLU     6      -9.249 -12.941  10.888  1.00  0.00           C  
ATOM    105  O   GLU     6      -9.711 -12.612   9.799  1.00  0.00           O  
ATOM    106  N   ALA     7      -8.235 -13.874  10.987  1.00  0.00           N  
ATOM    107  H   ALA     7      -8.114 -14.292  11.899  1.00  0.00           H  
ATOM    108  CA  ALA     7      -7.373 -14.492   9.928  1.00  0.00           C  
ATOM    109  HA  ALA     7      -8.026 -15.142   9.345  1.00  0.00           H  
ATOM    110  CB  ALA     7      -6.706 -13.476   8.965  1.00  0.00           C  
ATOM    111  HB1 ALA     7      -6.043 -13.798   8.163  1.00  0.00           H  
ATOM    112  HB2 ALA     7      -7.590 -13.082   8.463  1.00  0.00           H  
ATOM    113  HB3 ALA     7      -6.216 -12.688   9.537  1.00  0.00           H  
ATOM    114  C   ALA     7      -6.261 -15.282  10.797  1.00  0.00           C  
ATOM    115  O   ALA     7      -5.245 -14.684  11.166  1.00  0.00           O  
ATOM    116  N   PRO     8      -6.506 -16.514  11.246  1.00  0.00           N  
ATOM    117  CD  PRO     8      -7.559 -17.376  10.738  1.00  0.00           C  
ATOM    118  HD2 PRO     8      -7.536 -17.357   9.648  1.00  0.00           H  
ATOM    119  HD3 PRO     8      -8.547 -17.160  11.144  1.00  0.00           H  
ATOM    120  CG  PRO     8      -7.035 -18.768  11.350  1.00  0.00           C  
ATOM    121  HG2 PRO     8      -6.275 -19.237  10.725  1.00  0.00           H  
ATOM    122  HG3 PRO     8      -7.824 -19.519  11.368  1.00  0.00           H  
ATOM    123  CB  PRO     8      -6.401 -18.406  12.705  1.00  0.00           C  
ATOM    124  HB2 PRO     8      -5.814 -19.187  13.189  1.00  0.00           H  
ATOM    125  HB3 PRO     8      -7.207 -18.102  13.373  1.00  0.00           H  
ATOM    126  CA  PRO     8      -5.751 -17.074  12.324  1.00  0.00           C  
ATOM    127  HA  PRO     8      -5.846 -16.321  13.106  1.00  0.00           H  
ATOM    128  C   PRO     8      -4.202 -17.338  12.020  1.00  0.00           C  
ATOM    129  O   PRO     8      -3.908 -17.990  11.027  1.00  0.00           O  
ATOM    130  N   GLY     9      -3.384 -17.004  13.025  1.00  0.00           N  
ATOM    131  H   GLY     9      -3.816 -16.494  13.782  1.00  0.00           H  
ATOM    132  CA  GLY     9      -1.935 -17.167  12.867  1.00  0.00           C  
ATOM    133  HA2 GLY     9      -1.891 -18.073  12.263  1.00  0.00           H  
ATOM    134  HA3 GLY     9      -1.561 -16.339  12.263  1.00  0.00           H  
ATOM    135  C   GLY     9      -1.133 -17.325  14.189  1.00  0.00           C  
ATOM    136  O   GLY     9       0.033 -17.572  14.107  1.00  0.00           O  
ATOM    137  N   GLU    10      -1.776 -17.011  15.310  1.00  0.00           N  
ATOM    138  H   GLU    10      -2.771 -16.846  15.266  1.00  0.00           H  
ATOM    139  CA  GLU    10      -1.254 -16.886  16.683  1.00  0.00           C  
ATOM    140  HA  GLU    10      -0.299 -16.374  16.566  1.00  0.00           H  
ATOM    141  CB  GLU    10      -2.212 -16.101  17.602  1.00  0.00           C  
ATOM    142  HB2 GLU    10      -2.974 -16.763  18.012  1.00  0.00           H  
ATOM    143  HB3 GLU    10      -1.628 -15.840  18.485  1.00  0.00           H  
ATOM    144  CG  GLU    10      -2.804 -14.775  17.114  1.00  0.00           C  
ATOM    145  HG2 GLU    10      -2.969 -13.968  17.828  1.00  0.00           H  
ATOM    146  HG3 GLU    10      -2.224 -14.266  16.343  1.00  0.00           H  
ATOM    147  CD  GLU    10      -4.158 -15.047  16.475  1.00  0.00           C  
ATOM    148  OE1 GLU    10      -5.149 -14.606  17.051  1.00  0.00           O  
ATOM    149  OE2 GLU    10      -4.213 -15.705  15.390  1.00  0.00           O  
ATOM    150  C   GLU    10      -0.854 -18.230  17.302  1.00  0.00           C  
ATOM    151  O   GLU    10      -0.010 -18.233  18.181  1.00  0.00           O  
ATOM    152  N   ASP    11      -1.364 -19.334  16.753  1.00  0.00           N  
ATOM    153  H   ASP    11      -1.877 -19.225  15.889  1.00  0.00           H  
ATOM    154  CA  ASP    11      -1.118 -20.795  17.011  1.00  0.00           C  
ATOM    155  HA  ASP    11      -0.085 -20.977  16.714  1.00  0.00           H  
ATOM    156  CB  ASP    11      -1.296 -21.126  18.564  1.00  0.00           C  
ATOM    157  HB2 ASP    11      -0.412 -20.765  19.090  1.00  0.00           H  
ATOM    158  HB3 ASP    11      -2.113 -20.521  18.955  1.00  0.00           H  
ATOM    159  CG  ASP    11      -1.447 -22.569  18.904  1.00  0.00           C  
ATOM    160  OD1 ASP    11      -2.480 -23.008  19.490  1.00  0.00           O  
ATOM    161  OD2 ASP    11      -0.612 -23.363  18.477  1.00  0.00           O  
ATOM    162  C   ASP    11      -2.002 -21.602  16.005  1.00  0.00           C  
ATOM    163  O   ASP    11      -2.700 -20.939  15.228  1.00  0.00           O  
ATOM    164  N   ALA    12      -2.040 -22.976  16.079  1.00  0.00           N  
ATOM    165  H   ALA    12      -1.427 -23.459  16.721  1.00  0.00           H  
ATOM    166  CA  ALA    12      -3.158 -23.742  15.532  1.00  0.00           C  
ATOM    167  HA  ALA    12      -3.165 -23.409  14.494  1.00  0.00           H  
ATOM    168  CB  ALA    12      -2.872 -25.213  15.623  1.00  0.00           C  
ATOM    169  HB1 ALA    12      -3.731 -25.877  15.526  1.00  0.00           H  
ATOM    170  HB2 ALA    12      -2.223 -25.496  14.795  1.00  0.00           H  
ATOM    171  HB3 ALA    12      -2.307 -25.458  16.522  1.00  0.00           H  
ATOM    172  C   ALA    12      -4.578 -23.558  16.107  1.00  0.00           C  
ATOM    173  O   ALA    12      -5.590 -23.630  15.390  1.00  0.00           O  
ATOM    174  N   SER    13      -4.577 -23.402  17.444  1.00  0.00           N  
ATOM    175  H   SER    13      -3.693 -23.455  17.931  1.00  0.00           H  
ATOM    176  CA  SER    13      -5.916 -23.317  18.186  1.00  0.00           C  
ATOM    177  HA  SER    13      -6.387 -24.254  17.890  1.00  0.00           H  
ATOM    178  CB  SER    13      -5.668 -23.400  19.754  1.00  0.00           C  
ATOM    179  HB2 SER    13      -5.529 -22.416  20.203  1.00  0.00           H  
ATOM    180  HB3 SER    13      -6.612 -23.736  20.182  1.00  0.00           H  
ATOM    181  OG  SER    13      -4.592 -24.245  20.135  1.00  0.00           O  
ATOM    182  HG  SER    13      -3.775 -23.778  19.947  1.00  0.00           H  
ATOM    183  C   SER    13      -6.939 -22.174  17.864  1.00  0.00           C  
ATOM    184  O   SER    13      -8.108 -22.423  18.287  1.00  0.00           O  
ATOM    185  N   PRO    14      -6.591 -20.995  17.303  1.00  0.00           N  
ATOM    186  CD  PRO    14      -5.263 -20.529  17.261  1.00  0.00           C  
ATOM    187  HD2 PRO    14      -4.894 -20.769  16.263  1.00  0.00           H  
ATOM    188  HD3 PRO    14      -4.584 -20.983  17.983  1.00  0.00           H  
ATOM    189  CG  PRO    14      -5.274 -19.020  17.590  1.00  0.00           C  
ATOM    190  HG2 PRO    14      -4.378 -18.536  17.202  1.00  0.00           H  
ATOM    191  HG3 PRO    14      -5.351 -18.841  18.662  1.00  0.00           H  
ATOM    192  CB  PRO    14      -6.593 -18.629  16.910  1.00  0.00           C  
ATOM    193  HB2 PRO    14      -6.418 -18.552  15.836  1.00  0.00           H  
ATOM    194  HB3 PRO    14      -6.919 -17.657  17.280  1.00  0.00           H  
ATOM    195  CA  PRO    14      -7.443 -19.854  17.208  1.00  0.00           C  
ATOM    196  HA  PRO    14      -7.783 -19.664  18.226  1.00  0.00           H  
ATOM    197  C   PRO    14      -8.644 -20.042  16.313  1.00  0.00           C  
ATOM    198  O   PRO    14      -9.733 -19.867  16.806  1.00  0.00           O  
ATOM    199  N   GLU    15      -8.501 -20.535  15.106  1.00  0.00           N  
ATOM    200  H   GLU    15      -7.567 -20.804  14.833  1.00  0.00           H  
ATOM    201  CA  GLU    15      -9.660 -20.612  14.161  1.00  0.00           C  
ATOM    202  HA  GLU    15     -10.591 -20.986  14.589  1.00  0.00           H  
ATOM    203  CB  GLU    15     -10.047 -19.251  13.582  1.00  0.00           C  
ATOM    204  HB2 GLU    15      -9.270 -18.556  13.901  1.00  0.00           H  
ATOM    205  HB3 GLU    15     -10.195 -19.367  12.508  1.00  0.00           H  
ATOM    206  CG  GLU    15     -11.376 -18.639  14.160  1.00  0.00           C  
ATOM    207  HG2 GLU    15     -11.305 -18.086  15.096  1.00  0.00           H  
ATOM    208  HG3 GLU    15     -11.737 -17.885  13.460  1.00  0.00           H  
ATOM    209  CD  GLU    15     -12.420 -19.759  14.164  1.00  0.00           C  
ATOM    210  OE1 GLU    15     -12.738 -20.336  13.129  1.00  0.00           O  
ATOM    211  OE2 GLU    15     -12.906 -20.187  15.248  1.00  0.00           O  
ATOM    212  C   GLU    15      -9.489 -21.630  13.064  1.00  0.00           C  
ATOM    213  O   GLU    15      -8.409 -22.154  12.838  1.00  0.00           O  
ATOM    214  N   GLU    16     -10.557 -22.080  12.482  1.00  0.00           N  
ATOM    215  H   GLU    16     -11.375 -21.501  12.608  1.00  0.00           H  
ATOM    216  CA  GLU    16     -10.827 -23.366  11.893  1.00  0.00           C  
ATOM    217  HA  GLU    16     -10.712 -24.168  12.623  1.00  0.00           H  
ATOM    218  CB  GLU    16     -12.273 -23.351  11.399  1.00  0.00           C  
ATOM    219  HB2 GLU    16     -12.900 -23.252  12.285  1.00  0.00           H  
ATOM    220  HB3 GLU    16     -12.482 -22.449  10.824  1.00  0.00           H  
ATOM    221  CG  GLU    16     -12.896 -24.554  10.771  1.00  0.00           C  
ATOM    222  HG2 GLU    16     -13.906 -24.388  10.394  1.00  0.00           H  
ATOM    223  HG3 GLU    16     -12.277 -24.958   9.970  1.00  0.00           H  
ATOM    224  CD  GLU    16     -13.177 -25.670  11.767  1.00  0.00           C  
ATOM    225  OE1 GLU    16     -13.635 -26.701  11.319  1.00  0.00           O  
ATOM    226  OE2 GLU    16     -12.991 -25.559  13.006  1.00  0.00           O  
ATOM    227  C   GLU    16      -9.931 -23.827  10.739  1.00  0.00           C  
ATOM    228  O   GLU    16      -9.828 -25.005  10.488  1.00  0.00           O  
ATOM    229  N   LEU    17      -9.344 -22.823  10.036  1.00  0.00           N  
ATOM    230  H   LEU    17      -9.522 -21.931  10.475  1.00  0.00           H  
ATOM    231  CA  LEU    17      -8.414 -23.088   8.985  1.00  0.00           C  
ATOM    232  HA  LEU    17      -8.802 -23.839   8.296  1.00  0.00           H  
ATOM    233  CB  LEU    17      -8.294 -21.764   8.224  1.00  0.00           C  
ATOM    234  HB2 LEU    17      -7.935 -21.040   8.956  1.00  0.00           H  
ATOM    235  HB3 LEU    17      -7.509 -21.815   7.469  1.00  0.00           H  
ATOM    236  CG  LEU    17      -9.639 -21.287   7.614  1.00  0.00           C  
ATOM    237  HG  LEU    17     -10.098 -20.726   8.428  1.00  0.00           H  
ATOM    238  CD1 LEU    17      -9.373 -20.214   6.571  1.00  0.00           C  
ATOM    239 HD11 LEU    17      -8.866 -19.392   7.078  1.00  0.00           H  
ATOM    240 HD12 LEU    17      -8.967 -20.674   5.670  1.00  0.00           H  
ATOM    241 HD13 LEU    17     -10.332 -19.814   6.242  1.00  0.00           H  
ATOM    242  CD2 LEU    17     -10.625 -22.385   7.154  1.00  0.00           C  
ATOM    243 HD21 LEU    17     -11.560 -21.943   6.809  1.00  0.00           H  
ATOM    244 HD22 LEU    17     -10.201 -22.916   6.302  1.00  0.00           H  
ATOM    245 HD23 LEU    17     -10.874 -23.141   7.898  1.00  0.00           H  
ATOM    246  C   LEU    17      -7.096 -23.671   9.507  1.00  0.00           C  
ATOM    247  O   LEU    17      -6.355 -24.311   8.757  1.00  0.00           O  
ATOM    248  N   ASN    18      -6.789 -23.469  10.793  1.00  0.00           N  
ATOM    249  H   ASN    18      -7.408 -22.981  11.425  1.00  0.00           H  
ATOM    250  CA  ASN    18      -5.598 -24.076  11.422  1.00  0.00           C  
ATOM    251  HA  ASN    18      -4.971 -24.484  10.629  1.00  0.00           H  
ATOM    252  CB  ASN    18      -4.739 -23.010  12.226  1.00  0.00           C  
ATOM    253  HB2 ASN    18      -5.344 -22.569  13.018  1.00  0.00           H  
ATOM    254  HB3 ASN    18      -3.790 -23.422  12.569  1.00  0.00           H  
ATOM    255  CG  ASN    18      -4.277 -21.795  11.424  1.00  0.00           C  
ATOM    256  OD1 ASN    18      -4.680 -21.522  10.274  1.00  0.00           O  
ATOM    257  ND2 ASN    18      -3.607 -20.882  12.090  1.00  0.00           N  
ATOM    258 HD21 ASN    18      -3.507 -20.018  11.577  1.00  0.00           H  
ATOM    259 HD22 ASN    18      -3.406 -20.912  13.080  1.00  0.00           H  
ATOM    260  C   ASN    18      -5.902 -25.373  12.260  1.00  0.00           C  
ATOM    261  O   ASN    18      -5.007 -26.039  12.737  1.00  0.00           O  
ATOM    262  N   ARG    19      -7.210 -25.758  12.412  1.00  0.00           N  
ATOM    263  H   ARG    19      -7.924 -25.235  11.924  1.00  0.00           H  
ATOM    264  CA  ARG    19      -7.598 -26.842  13.317  1.00  0.00           C  
ATOM    265  HA  ARG    19      -6.769 -27.531  13.479  1.00  0.00           H  
ATOM    266  CB  ARG    19      -7.958 -26.337  14.653  1.00  0.00           C  
ATOM    267  HB2 ARG    19      -8.201 -27.166  15.318  1.00  0.00           H  
ATOM    268  HB3 ARG    19      -7.079 -25.898  15.125  1.00  0.00           H  
ATOM    269  CG  ARG    19      -9.070 -25.336  14.621  1.00  0.00           C  
ATOM    270  HG2 ARG    19      -8.577 -24.447  14.229  1.00  0.00           H  
ATOM    271  HG3 ARG    19      -9.927 -25.783  14.117  1.00  0.00           H  
ATOM    272  CD  ARG    19      -9.275 -25.037  16.128  1.00  0.00           C  
ATOM    273  HD2 ARG    19      -9.741 -25.874  16.648  1.00  0.00           H  
ATOM    274  HD3 ARG    19      -8.333 -25.027  16.676  1.00  0.00           H  
ATOM    275  NE  ARG    19     -10.021 -23.782  16.491  1.00  0.00           N  
ATOM    276  HE  ARG    19      -9.406 -23.121  16.945  1.00  0.00           H  
ATOM    277  CZ  ARG    19     -11.219 -23.284  16.107  1.00  0.00           C  
ATOM    278  NH1 ARG    19     -11.986 -23.664  15.125  1.00  0.00           N  
ATOM    279 HH11 ARG    19     -11.782 -24.572  14.731  1.00  0.00           H  
ATOM    280 HH12 ARG    19     -12.660 -23.014  14.747  1.00  0.00           H  
ATOM    281  NH2 ARG    19     -11.697 -22.211  16.643  1.00  0.00           N  
ATOM    282 HH21 ARG    19     -11.105 -21.605  17.192  1.00  0.00           H  
ATOM    283 HH22 ARG    19     -12.358 -21.593  16.194  1.00  0.00           H  
ATOM    284  C   ARG    19      -8.613 -27.914  12.845  1.00  0.00           C  
ATOM    285  O   ARG    19      -8.447 -29.091  13.225  1.00  0.00           O  
ATOM    286  N   TYR    20      -9.465 -27.556  11.882  1.00  0.00           N  
ATOM    287  H   TYR    20      -9.258 -26.687  11.411  1.00  0.00           H  
ATOM    288  CA  TYR    20     -10.571 -28.392  11.312  1.00  0.00           C  
ATOM    289  HA  TYR    20     -11.159 -27.725  10.682  1.00  0.00           H  
ATOM    290  CB  TYR    20      -9.872 -29.542  10.489  1.00  0.00           C  
ATOM    291  HB2 TYR    20      -9.006 -29.113   9.985  1.00  0.00           H  
ATOM    292  HB3 TYR    20      -9.593 -30.267  11.254  1.00  0.00           H  
ATOM    293  CG  TYR    20     -10.833 -30.097   9.446  1.00  0.00           C  
ATOM    294  CD1 TYR    20     -11.310 -31.395   9.511  1.00  0.00           C  
ATOM    295  HD1 TYR    20     -11.044 -31.994  10.369  1.00  0.00           H  
ATOM    296  CE1 TYR    20     -12.214 -31.864   8.552  1.00  0.00           C  
ATOM    297  HE1 TYR    20     -12.542 -32.892   8.603  1.00  0.00           H  
ATOM    298  CZ  TYR    20     -12.588 -31.072   7.507  1.00  0.00           C  
ATOM    299  OH  TYR    20     -13.395 -31.511   6.522  1.00  0.00           O  
ATOM    300  HH  TYR    20     -13.869 -32.290   6.822  1.00  0.00           H  
ATOM    301  CE2 TYR    20     -11.887 -29.826   7.311  1.00  0.00           C  
ATOM    302  HE2 TYR    20     -12.044 -29.300   6.381  1.00  0.00           H  
ATOM    303  CD2 TYR    20     -11.082 -29.359   8.308  1.00  0.00           C  
ATOM    304  HD2 TYR    20     -10.644 -28.376   8.211  1.00  0.00           H  
ATOM    305  C   TYR    20     -11.503 -28.919  12.478  1.00  0.00           C  
ATOM    306  O   TYR    20     -11.903 -30.085  12.399  1.00  0.00           O  
ATOM    307  N   TYR    21     -11.868 -28.123  13.528  1.00  0.00           N  
ATOM    308  H   TYR    21     -11.824 -27.117  13.455  1.00  0.00           H  
ATOM    309  CA  TYR    21     -12.612 -28.625  14.639  1.00  0.00           C  
ATOM    310  HA  TYR    21     -12.374 -29.654  14.909  1.00  0.00           H  
ATOM    311  CB  TYR    21     -12.327 -27.672  15.952  1.00  0.00           C  
ATOM    312  HB2 TYR    21     -12.247 -26.597  15.792  1.00  0.00           H  
ATOM    313  HB3 TYR    21     -13.195 -27.781  16.602  1.00  0.00           H  
ATOM    314  CG  TYR    21     -11.101 -28.070  16.816  1.00  0.00           C  
ATOM    315  CD1 TYR    21      -9.937 -28.776  16.319  1.00  0.00           C  
ATOM    316  HD1 TYR    21      -9.933 -29.106  15.290  1.00  0.00           H  
ATOM    317  CE1 TYR    21      -8.831 -29.100  17.143  1.00  0.00           C  
ATOM    318  HE1 TYR    21      -8.016 -29.702  16.770  1.00  0.00           H  
ATOM    319  CZ  TYR    21      -8.856 -28.693  18.466  1.00  0.00           C  
ATOM    320  OH  TYR    21      -7.694 -28.757  19.214  1.00  0.00           O  
ATOM    321  HH  TYR    21      -7.754 -28.551  20.150  1.00  0.00           H  
ATOM    322  CE2 TYR    21      -9.933 -27.966  18.996  1.00  0.00           C  
ATOM    323  HE2 TYR    21      -9.862 -27.525  19.979  1.00  0.00           H  
ATOM    324  CD2 TYR    21     -11.066 -27.688  18.187  1.00  0.00           C  
ATOM    325  HD2 TYR    21     -11.859 -27.122  18.652  1.00  0.00           H  
ATOM    326  C   TYR    21     -14.089 -28.707  14.368  1.00  0.00           C  
ATOM    327  O   TYR    21     -14.769 -29.739  14.570  1.00  0.00           O  
ATOM    328  N   ALA    22     -14.647 -27.568  14.006  1.00  0.00           N  
ATOM    329  H   ALA    22     -14.050 -26.779  13.805  1.00  0.00           H  
ATOM    330  CA  ALA    22     -16.101 -27.484  13.838  1.00  0.00           C  
ATOM    331  HA  ALA    22     -16.569 -27.919  14.722  1.00  0.00           H  
ATOM    332  CB  ALA    22     -16.670 -26.046  13.867  1.00  0.00           C  
ATOM    333  HB1 ALA    22     -17.728 -26.187  14.089  1.00  0.00           H  
ATOM    334  HB2 ALA    22     -16.210 -25.444  14.650  1.00  0.00           H  
ATOM    335  HB3 ALA    22     -16.517 -25.604  12.882  1.00  0.00           H  
ATOM    336  C   ALA    22     -16.606 -28.394  12.711  1.00  0.00           C  
ATOM    337  O   ALA    22     -17.649 -29.004  12.913  1.00  0.00           O  
ATOM    338  N   SER    23     -15.789 -28.527  11.641  1.00  0.00           N  
ATOM    339  H   SER    23     -14.996 -27.903  11.605  1.00  0.00           H  
ATOM    340  CA  SER    23     -16.083 -29.434  10.536  1.00  0.00           C  
ATOM    341  HA  SER    23     -17.071 -29.242  10.118  1.00  0.00           H  
ATOM    342  CB  SER    23     -15.011 -29.192   9.490  1.00  0.00           C  
ATOM    343  HB2 SER    23     -14.050 -29.621   9.776  1.00  0.00           H  
ATOM    344  HB3 SER    23     -15.196 -29.786   8.596  1.00  0.00           H  
ATOM    345  OG  SER    23     -14.786 -27.796   9.217  1.00  0.00           O  
ATOM    346  HG  SER    23     -14.251 -27.378   9.896  1.00  0.00           H  
ATOM    347  C   SER    23     -16.131 -30.902  10.917  1.00  0.00           C  
ATOM    348  O   SER    23     -17.067 -31.593  10.527  1.00  0.00           O  
ATOM    349  N   LEU    24     -15.105 -31.420  11.641  1.00  0.00           N  
ATOM    350  H   LEU    24     -14.304 -30.818  11.768  1.00  0.00           H  
ATOM    351  CA  LEU    24     -15.010 -32.757  12.233  1.00  0.00           C  
ATOM    352  HA  LEU    24     -14.881 -33.490  11.436  1.00  0.00           H  
ATOM    353  CB  LEU    24     -13.804 -32.855  13.228  1.00  0.00           C  
ATOM    354  HB2 LEU    24     -12.926 -32.532  12.669  1.00  0.00           H  
ATOM    355  HB3 LEU    24     -13.978 -32.006  13.889  1.00  0.00           H  
ATOM    356  CG  LEU    24     -13.640 -34.111  14.100  1.00  0.00           C  
ATOM    357  HG  LEU    24     -14.571 -34.237  14.652  1.00  0.00           H  
ATOM    358  CD1 LEU    24     -13.326 -35.398  13.346  1.00  0.00           C  
ATOM    359 HD11 LEU    24     -13.101 -36.150  14.102  1.00  0.00           H  
ATOM    360 HD12 LEU    24     -14.155 -35.725  12.718  1.00  0.00           H  
ATOM    361 HD13 LEU    24     -12.478 -35.271  12.673  1.00  0.00           H  
ATOM    362  CD2 LEU    24     -12.460 -33.788  15.017  1.00  0.00           C  
ATOM    363 HD21 LEU    24     -12.573 -34.340  15.951  1.00  0.00           H  
ATOM    364 HD22 LEU    24     -11.514 -34.067  14.553  1.00  0.00           H  
ATOM    365 HD23 LEU    24     -12.326 -32.754  15.336  1.00  0.00           H  
ATOM    366  C   LEU    24     -16.284 -33.129  12.987  1.00  0.00           C  
ATOM    367  O   LEU    24     -16.848 -34.231  12.707  1.00  0.00           O  
ATOM    368  N   ARG    25     -16.642 -32.271  13.962  1.00  0.00           N  
ATOM    369  H   ARG    25     -16.150 -31.390  14.011  1.00  0.00           H  
ATOM    370  CA  ARG    25     -17.910 -32.244  14.735  1.00  0.00           C  
ATOM    371  HA  ARG    25     -17.913 -33.017  15.502  1.00  0.00           H  
ATOM    372  CB  ARG    25     -17.855 -30.982  15.628  1.00  0.00           C  
ATOM    373  HB2 ARG    25     -17.071 -31.254  16.335  1.00  0.00           H  
ATOM    374  HB3 ARG    25     -17.480 -30.087  15.132  1.00  0.00           H  
ATOM    375  CG  ARG    25     -19.088 -30.707  16.521  1.00  0.00           C  
ATOM    376  HG2 ARG    25     -19.618 -31.627  16.765  1.00  0.00           H  
ATOM    377  HG3 ARG    25     -18.902 -30.323  17.523  1.00  0.00           H  
ATOM    378  CD  ARG    25     -20.061 -29.689  15.864  1.00  0.00           C  
ATOM    379  HD2 ARG    25     -19.656 -28.679  15.798  1.00  0.00           H  
ATOM    380  HD3 ARG    25     -20.172 -29.823  14.788  1.00  0.00           H  
ATOM    381  NE  ARG    25     -21.378 -29.812  16.503  1.00  0.00           N  
ATOM    382  HE  ARG    25     -21.262 -29.961  17.495  1.00  0.00           H  
ATOM    383  CZ  ARG    25     -22.619 -30.005  15.935  1.00  0.00           C  
ATOM    384  NH1 ARG    25     -22.725 -29.987  14.626  1.00  0.00           N  
ATOM    385 HH11 ARG    25     -22.016 -29.623  14.006  1.00  0.00           H  
ATOM    386 HH12 ARG    25     -23.545 -30.403  14.208  1.00  0.00           H  
ATOM    387  NH2 ARG    25     -23.597 -30.386  16.678  1.00  0.00           N  
ATOM    388 HH21 ARG    25     -23.573 -30.487  17.682  1.00  0.00           H  
ATOM    389 HH22 ARG    25     -24.416 -30.780  16.237  1.00  0.00           H  
ATOM    390  C   ARG    25     -19.172 -32.296  13.908  1.00  0.00           C  
ATOM    391  O   ARG    25     -20.152 -32.921  14.355  1.00  0.00           O  
ATOM    392  N   HIE    26     -19.243 -31.532  12.809  1.00  0.00           N  
ATOM    393  H   HIE    26     -18.375 -31.161  12.448  1.00  0.00           H  
ATOM    394  CA  HIE    26     -20.349 -31.548  11.865  1.00  0.00           C  
ATOM    395  HA  HIE    26     -21.269 -31.560  12.449  1.00  0.00           H  
ATOM    396  CB  HIE    26     -20.334 -30.354  10.931  1.00  0.00           C  
ATOM    397  HB2 HIE    26     -19.524 -30.305  10.204  1.00  0.00           H  
ATOM    398  HB3 HIE    26     -21.214 -30.398  10.290  1.00  0.00           H  
ATOM    399  CG  HIE    26     -20.451 -28.983  11.545  1.00  0.00           C  
ATOM    400  ND1 HIE    26     -21.215 -28.624  12.671  1.00  0.00           N  
ATOM    401  CE1 HIE    26     -21.235 -27.289  12.713  1.00  0.00           C  
ATOM    402  HE1 HIE    26     -21.978 -26.763  13.295  1.00  0.00           H  
ATOM    403  NE2 HIE    26     -20.428 -26.796  11.725  1.00  0.00           N  
ATOM    404  HE2 HIE    26     -20.103 -25.865  11.506  1.00  0.00           H  
ATOM    405  CD2 HIE    26     -19.951 -27.835  10.966  1.00  0.00           C  
ATOM    406  HD2 HIE    26     -19.267 -27.749  10.134  1.00  0.00           H  
ATOM    407  C   HIE    26     -20.344 -32.912  11.039  1.00  0.00           C  
ATOM    408  O   HIE    26     -21.420 -33.403  10.676  1.00  0.00           O  
ATOM    409  N   TYR    27     -19.239 -33.486  10.805  1.00  0.00           N  
ATOM    410  H   TYR    27     -18.371 -33.189  11.228  1.00  0.00           H  
ATOM    411  CA  TYR    27     -19.178 -34.774  10.180  1.00  0.00           C  
ATOM    412  HA  TYR    27     -19.889 -34.833   9.356  1.00  0.00           H  
ATOM    413  CB  TYR    27     -17.781 -35.021   9.702  1.00  0.00           C  
ATOM    414  HB2 TYR    27     -17.433 -34.081   9.275  1.00  0.00           H  
ATOM    415  HB3 TYR    27     -17.285 -35.360  10.612  1.00  0.00           H  
ATOM    416  CG  TYR    27     -17.712 -36.073   8.572  1.00  0.00           C  
ATOM    417  CD1 TYR    27     -17.728 -37.411   8.860  1.00  0.00           C  
ATOM    418  HD1 TYR    27     -17.657 -37.734   9.888  1.00  0.00           H  
ATOM    419  CE1 TYR    27     -17.697 -38.417   7.809  1.00  0.00           C  
ATOM    420  HE1 TYR    27     -17.697 -39.468   8.057  1.00  0.00           H  
ATOM    421  CZ  TYR    27     -17.647 -37.984   6.444  1.00  0.00           C  
ATOM    422  OH  TYR    27     -17.523 -38.861   5.397  1.00  0.00           O  
ATOM    423  HH  TYR    27     -17.117 -39.704   5.613  1.00  0.00           H  
ATOM    424  CE2 TYR    27     -17.553 -36.592   6.173  1.00  0.00           C  
ATOM    425  HE2 TYR    27     -17.375 -36.287   5.153  1.00  0.00           H  
ATOM    426  CD2 TYR    27     -17.621 -35.696   7.252  1.00  0.00           C  
ATOM    427  HD2 TYR    27     -17.704 -34.639   7.044  1.00  0.00           H  
ATOM    428  C   TYR    27     -19.617 -35.992  11.118  1.00  0.00           C  
ATOM    429  O   TYR    27     -20.490 -36.828  10.706  1.00  0.00           O  
ATOM    430  N   LEU    28     -19.202 -35.994  12.426  1.00  0.00           N  
ATOM    431  H   LEU    28     -18.515 -35.354  12.797  1.00  0.00           H  
ATOM    432  CA  LEU    28     -19.713 -36.823  13.504  1.00  0.00           C  
ATOM    433  HA  LEU    28     -19.370 -37.840  13.311  1.00  0.00           H  
ATOM    434  CB  LEU    28     -18.988 -36.349  14.768  1.00  0.00           C  
ATOM    435  HB2 LEU    28     -17.914 -36.481  14.640  1.00  0.00           H  
ATOM    436  HB3 LEU    28     -19.244 -35.291  14.821  1.00  0.00           H  
ATOM    437  CG  LEU    28     -19.474 -36.977  16.087  1.00  0.00           C  
ATOM    438  HG  LEU    28     -20.540 -36.776  16.202  1.00  0.00           H  
ATOM    439  CD1 LEU    28     -19.317 -38.484  16.169  1.00  0.00           C  
ATOM    440 HD11 LEU    28     -18.313 -38.796  15.883  1.00  0.00           H  
ATOM    441 HD12 LEU    28     -19.534 -38.674  17.220  1.00  0.00           H  
ATOM    442 HD13 LEU    28     -20.013 -38.905  15.443  1.00  0.00           H  
ATOM    443  CD2 LEU    28     -18.579 -36.483  17.244  1.00  0.00           C  
ATOM    444 HD21 LEU    28     -19.120 -36.517  18.190  1.00  0.00           H  
ATOM    445 HD22 LEU    28     -17.602 -36.960  17.318  1.00  0.00           H  
ATOM    446 HD23 LEU    28     -18.446 -35.403  17.178  1.00  0.00           H  
ATOM    447  C   LEU    28     -21.265 -36.798  13.612  1.00  0.00           C  
ATOM    448  O   LEU    28     -21.942 -37.797  13.542  1.00  0.00           O  
ATOM    449  N   ASN    29     -21.885 -35.587  13.609  1.00  0.00           N  
ATOM    450  H   ASN    29     -21.432 -34.694  13.474  1.00  0.00           H  
ATOM    451  CA  ASN    29     -23.340 -35.366  13.576  1.00  0.00           C  
ATOM    452  HA  ASN    29     -23.741 -35.829  14.478  1.00  0.00           H  
ATOM    453  CB  ASN    29     -23.508 -33.839  13.628  1.00  0.00           C  
ATOM    454  HB2 ASN    29     -22.746 -33.502  14.330  1.00  0.00           H  
ATOM    455  HB3 ASN    29     -23.357 -33.381  12.650  1.00  0.00           H  
ATOM    456  CG  ASN    29     -24.821 -33.358  14.163  1.00  0.00           C  
ATOM    457  OD1 ASN    29     -24.854 -32.350  14.876  1.00  0.00           O  
ATOM    458  ND2 ASN    29     -25.902 -33.933  13.751  1.00  0.00           N  
ATOM    459 HD21 ASN    29     -26.762 -33.542  14.109  1.00  0.00           H  
ATOM    460 HD22 ASN    29     -25.853 -34.798  13.232  1.00  0.00           H  
ATOM    461  C   ASN    29     -24.128 -36.004  12.391  1.00  0.00           C  
ATOM    462  O   ASN    29     -25.212 -36.444  12.588  1.00  0.00           O  
ATOM    463  N   LEU    30     -23.485 -36.146  11.198  1.00  0.00           N  
ATOM    464  H   LEU    30     -22.593 -35.690  11.069  1.00  0.00           H  
ATOM    465  CA  LEU    30     -24.028 -36.741  10.030  1.00  0.00           C  
ATOM    466  HA  LEU    30     -25.074 -36.499   9.840  1.00  0.00           H  
ATOM    467  CB  LEU    30     -23.192 -36.296   8.835  1.00  0.00           C  
ATOM    468  HB2 LEU    30     -23.038 -35.218   8.893  1.00  0.00           H  
ATOM    469  HB3 LEU    30     -22.220 -36.771   8.969  1.00  0.00           H  
ATOM    470  CG  LEU    30     -23.680 -36.697   7.444  1.00  0.00           C  
ATOM    471  HG  LEU    30     -23.640 -37.771   7.266  1.00  0.00           H  
ATOM    472  CD1 LEU    30     -25.158 -36.388   7.175  1.00  0.00           C  
ATOM    473 HD11 LEU    30     -25.296 -35.310   7.259  1.00  0.00           H  
ATOM    474 HD12 LEU    30     -25.356 -36.657   6.137  1.00  0.00           H  
ATOM    475 HD13 LEU    30     -25.939 -36.833   7.792  1.00  0.00           H  
ATOM    476  CD2 LEU    30     -22.774 -35.953   6.509  1.00  0.00           C  
ATOM    477 HD21 LEU    30     -21.829 -36.483   6.398  1.00  0.00           H  
ATOM    478 HD22 LEU    30     -23.237 -35.948   5.522  1.00  0.00           H  
ATOM    479 HD23 LEU    30     -22.704 -34.928   6.875  1.00  0.00           H  
ATOM    480  C   LEU    30     -23.959 -38.295  10.162  1.00  0.00           C  
ATOM    481  O   LEU    30     -24.850 -39.096   9.821  1.00  0.00           O  
ATOM    482  N   VAL    31     -22.934 -38.814  10.835  1.00  0.00           N  
ATOM    483  H   VAL    31     -22.225 -38.135  11.071  1.00  0.00           H  
ATOM    484  CA  VAL    31     -22.668 -40.234  11.165  1.00  0.00           C  
ATOM    485  HA  VAL    31     -22.857 -40.903  10.325  1.00  0.00           H  
ATOM    486  CB  VAL    31     -21.156 -40.387  11.419  1.00  0.00           C  
ATOM    487  HB  VAL    31     -20.875 -39.513  12.007  1.00  0.00           H  
ATOM    488  CG1 VAL    31     -20.725 -41.766  11.965  1.00  0.00           C  
ATOM    489 HG11 VAL    31     -21.158 -41.983  12.941  1.00  0.00           H  
ATOM    490 HG12 VAL    31     -20.968 -42.615  11.326  1.00  0.00           H  
ATOM    491 HG13 VAL    31     -19.636 -41.772  12.015  1.00  0.00           H  
ATOM    492  CG2 VAL    31     -20.454 -40.269  10.057  1.00  0.00           C  
ATOM    493 HG21 VAL    31     -20.786 -40.987   9.307  1.00  0.00           H  
ATOM    494 HG22 VAL    31     -20.553 -39.308   9.552  1.00  0.00           H  
ATOM    495 HG23 VAL    31     -19.403 -40.516  10.208  1.00  0.00           H  
ATOM    496  C   VAL    31     -23.476 -40.824  12.269  1.00  0.00           C  
ATOM    497  O   VAL    31     -24.058 -41.885  12.135  1.00  0.00           O  
ATOM    498  N   THR    32     -23.816 -39.982  13.287  1.00  0.00           N  
ATOM    499  H   THR    32     -23.369 -39.076  13.306  1.00  0.00           H  
ATOM    500  CA  THR    32     -24.680 -40.351  14.430  1.00  0.00           C  
ATOM    501  HA  THR    32     -24.663 -41.440  14.464  1.00  0.00           H  
ATOM    502  CB  THR    32     -24.332 -39.829  15.803  1.00  0.00           C  
ATOM    503  HB  THR    32     -25.132 -40.062  16.506  1.00  0.00           H  
ATOM    504  CG2 THR    32     -22.979 -40.367  16.272  1.00  0.00           C  
ATOM    505 HG21 THR    32     -22.848 -41.401  15.955  1.00  0.00           H  
ATOM    506 HG22 THR    32     -22.193 -39.721  15.880  1.00  0.00           H  
ATOM    507 HG23 THR    32     -22.984 -40.268  17.358  1.00  0.00           H  
ATOM    508  OG1 THR    32     -24.298 -38.414  15.742  1.00  0.00           O  
ATOM    509  HG1 THR    32     -23.453 -38.117  16.086  1.00  0.00           H  
ATOM    510  C   THR    32     -26.098 -40.047  14.140  1.00  0.00           C  
ATOM    511  O   THR    32     -26.930 -40.828  14.529  1.00  0.00           O  
ATOM    512  N   ARG    33     -26.495 -38.980  13.399  1.00  0.00           N  
ATOM    513  H   ARG    33     -25.843 -38.212  13.324  1.00  0.00           H  
ATOM    514  CA  ARG    33     -27.939 -38.852  12.834  1.00  0.00           C  
ATOM    515  HA  ARG    33     -28.615 -39.162  13.631  1.00  0.00           H  
ATOM    516  CB  ARG    33     -28.203 -37.486  12.296  1.00  0.00           C  
ATOM    517  HB2 ARG    33     -27.871 -36.679  12.949  1.00  0.00           H  
ATOM    518  HB3 ARG    33     -27.568 -37.434  11.411  1.00  0.00           H  
ATOM    519  CG  ARG    33     -29.693 -37.201  11.970  1.00  0.00           C  
ATOM    520  HG2 ARG    33     -30.270 -37.152  12.894  1.00  0.00           H  
ATOM    521  HG3 ARG    33     -29.607 -36.148  11.703  1.00  0.00           H  
ATOM    522  CD  ARG    33     -30.369 -37.865  10.737  1.00  0.00           C  
ATOM    523  HD2 ARG    33     -31.166 -37.233  10.346  1.00  0.00           H  
ATOM    524  HD3 ARG    33     -29.669 -37.970   9.908  1.00  0.00           H  
ATOM    525  NE  ARG    33     -31.023 -39.150  11.148  1.00  0.00           N  
ATOM    526  HE  ARG    33     -30.637 -39.971  10.702  1.00  0.00           H  
ATOM    527  CZ  ARG    33     -32.113 -39.303  11.842  1.00  0.00           C  
ATOM    528  NH1 ARG    33     -32.756 -38.382  12.550  1.00  0.00           N  
ATOM    529 HH11 ARG    33     -32.389 -37.442  12.505  1.00  0.00           H  
ATOM    530 HH12 ARG    33     -33.541 -38.520  13.169  1.00  0.00           H  
ATOM    531  NH2 ARG    33     -32.549 -40.562  11.878  1.00  0.00           N  
ATOM    532 HH21 ARG    33     -32.122 -41.211  11.233  1.00  0.00           H  
ATOM    533 HH22 ARG    33     -33.441 -40.906  12.204  1.00  0.00           H  
ATOM    534  C   ARG    33     -28.201 -39.926  11.702  1.00  0.00           C  
ATOM    535  O   ARG    33     -28.186 -39.708  10.484  1.00  0.00           O  
ATOM    536  N   GLN    34     -28.368 -41.138  12.185  1.00  0.00           N  
ATOM    537  H   GLN    34     -28.348 -41.260  13.187  1.00  0.00           H  
ATOM    538  CA  GLN    34     -28.458 -42.460  11.493  1.00  0.00           C  
ATOM    539  HA  GLN    34     -27.520 -42.521  10.942  1.00  0.00           H  
ATOM    540  CB  GLN    34     -28.499 -43.557  12.545  1.00  0.00           C  
ATOM    541  HB2 GLN    34     -29.199 -43.326  13.348  1.00  0.00           H  
ATOM    542  HB3 GLN    34     -28.843 -44.457  12.036  1.00  0.00           H  
ATOM    543  CG  GLN    34     -27.035 -43.902  13.100  1.00  0.00           C  
ATOM    544  HG2 GLN    34     -26.494 -43.022  13.448  1.00  0.00           H  
ATOM    545  HG3 GLN    34     -27.137 -44.584  13.944  1.00  0.00           H  
ATOM    546  CD  GLN    34     -26.158 -44.561  12.020  1.00  0.00           C  
ATOM    547  OE1 GLN    34     -26.291 -44.340  10.876  1.00  0.00           O  
ATOM    548  NE2 GLN    34     -25.377 -45.565  12.346  1.00  0.00           N  
ATOM    549 HE21 GLN    34     -24.538 -45.654  11.790  1.00  0.00           H  
ATOM    550 HE22 GLN    34     -25.266 -45.827  13.315  1.00  0.00           H  
ATOM    551  C   GLN    34     -29.602 -42.625  10.441  1.00  0.00           C  
ATOM    552  O   GLN    34     -30.490 -41.774  10.295  1.00  0.00           O  
ATOM    553  N   ARG    35     -29.673 -43.740   9.678  1.00  0.00           N  
ATOM    554  H   ARG    35     -29.068 -44.544   9.762  1.00  0.00           H  
ATOM    555  CA  ARG    35     -30.647 -43.796   8.564  1.00  0.00           C  
ATOM    556  HA  ARG    35     -30.892 -42.761   8.325  1.00  0.00           H  
ATOM    557  CB  ARG    35     -30.165 -44.422   7.181  1.00  0.00           C  
ATOM    558  HB2 ARG    35     -30.408 -45.485   7.204  1.00  0.00           H  
ATOM    559  HB3 ARG    35     -30.697 -43.946   6.358  1.00  0.00           H  
ATOM    560  CG  ARG    35     -28.650 -44.198   6.975  1.00  0.00           C  
ATOM    561  HG2 ARG    35     -28.122 -44.721   7.772  1.00  0.00           H  
ATOM    562  HG3 ARG    35     -28.313 -44.646   6.040  1.00  0.00           H  
ATOM    563  CD  ARG    35     -28.106 -42.719   7.069  1.00  0.00           C  
ATOM    564  HD2 ARG    35     -27.689 -42.439   6.102  1.00  0.00           H  
ATOM    565  HD3 ARG    35     -28.904 -42.064   7.417  1.00  0.00           H  
ATOM    566  NE  ARG    35     -26.913 -42.676   8.077  1.00  0.00           N  
ATOM    567  HE  ARG    35     -26.877 -43.466   8.706  1.00  0.00           H  
ATOM    568  CZ  ARG    35     -26.246 -41.597   8.498  1.00  0.00           C  
ATOM    569  NH1 ARG    35     -26.493 -40.393   8.078  1.00  0.00           N  
ATOM    570 HH11 ARG    35     -27.133 -40.223   7.316  1.00  0.00           H  
ATOM    571 HH12 ARG    35     -25.981 -39.661   8.549  1.00  0.00           H  
ATOM    572  NH2 ARG    35     -25.331 -41.819   9.441  1.00  0.00           N  
ATOM    573 HH21 ARG    35     -25.194 -42.673   9.964  1.00  0.00           H  
ATOM    574 HH22 ARG    35     -24.848 -41.010   9.803  1.00  0.00           H  
ATOM    575  C   ARG    35     -32.039 -44.293   9.012  1.00  0.00           C  
ATOM    576  O   ARG    35     -33.024 -44.178   8.293  1.00  0.00           O  
ATOM    577  N   TYR    36     -32.169 -44.795  10.295  1.00  0.00           N  
ATOM    578  H   TYR    36     -31.358 -44.886  10.889  1.00  0.00           H  
ATOM    579  CA  TYR    36     -33.528 -45.086  10.878  1.00  0.00           C  
ATOM    580  HA  TYR    36     -34.007 -45.811  10.219  1.00  0.00           H  
ATOM    581  CB  TYR    36     -33.459 -45.695  12.342  1.00  0.00           C  
ATOM    582  HB2 TYR    36     -32.780 -46.548  12.324  1.00  0.00           H  
ATOM    583  HB3 TYR    36     -33.149 -44.914  13.036  1.00  0.00           H  
ATOM    584  CG  TYR    36     -34.762 -46.280  12.856  1.00  0.00           C  
ATOM    585  CD1 TYR    36     -35.485 -45.769  13.940  1.00  0.00           C  
ATOM    586  HD1 TYR    36     -35.069 -44.978  14.546  1.00  0.00           H  
ATOM    587  CE1 TYR    36     -36.745 -46.240  14.356  1.00  0.00           C  
ATOM    588  HE1 TYR    36     -37.318 -45.772  15.142  1.00  0.00           H  
ATOM    589  CZ  TYR    36     -37.302 -47.418  13.748  1.00  0.00           C  
ATOM    590  OH  TYR    36     -38.528 -47.938  14.007  1.00  0.00           O  
ATOM    591  HH  TYR    36     -39.045 -47.446  14.649  1.00  0.00           H  
ATOM    592  CE2 TYR    36     -36.543 -47.949  12.686  1.00  0.00           C  
ATOM    593  HE2 TYR    36     -36.890 -48.919  12.362  1.00  0.00           H  
ATOM    594  CD2 TYR    36     -35.286 -47.443  12.214  1.00  0.00           C  
ATOM    595  HD2 TYR    36     -34.700 -47.787  11.375  1.00  0.00           H  
ATOM    596  C   TYR    36     -34.460 -43.902  10.910  1.00  0.00           C  
ATOM    597  O   TYR    36     -34.112 -42.856  11.463  1.00  0.00           O  
TER   
END   
