# Supplementary material for: In silico approaches for predicting the half-life of natural and modified peptides in blood
Source: PLoS One. 2018 Jun 1;13(6):e0196829. doi: 10.1371/journal.pone.0196829 (PMC5983457; doi:10.1371/journal.pone.0196829)
Supplement: S3 File — (ZIP) [file pone.0196829.s009.zip › 3may2018_261_pdb_files/2771.pdb]

ATOM      1  N   LEU     1      15.160 -29.710  10.274  1.00  0.00           N  
ATOM      2  H   LEU     1      14.919 -30.153  11.149  1.00  0.00           H  
ATOM      3  CA  LEU     1      14.508 -28.461   9.920  1.00  0.00           C  
ATOM      4  HA  LEU     1      14.217 -28.537   8.872  1.00  0.00           H  
ATOM      5  CB  LEU     1      13.216 -28.330  10.745  1.00  0.00           C  
ATOM      6  HB2 LEU     1      12.737 -29.309  10.781  1.00  0.00           H  
ATOM      7  HB3 LEU     1      13.500 -28.062  11.762  1.00  0.00           H  
ATOM      8  CG  LEU     1      12.103 -27.360  10.157  1.00  0.00           C  
ATOM      9  HG  LEU     1      12.626 -26.420   9.983  1.00  0.00           H  
ATOM     10  CD1 LEU     1      11.592 -27.875   8.812  1.00  0.00           C  
ATOM     11 HD11 LEU     1      10.775 -27.246   8.457  1.00  0.00           H  
ATOM     12 HD12 LEU     1      12.338 -27.730   8.031  1.00  0.00           H  
ATOM     13 HD13 LEU     1      11.499 -28.960   8.848  1.00  0.00           H  
ATOM     14  CD2 LEU     1      11.017 -27.103  11.162  1.00  0.00           C  
ATOM     15 HD21 LEU     1      10.527 -28.043  11.417  1.00  0.00           H  
ATOM     16 HD22 LEU     1      11.457 -26.586  12.014  1.00  0.00           H  
ATOM     17 HD23 LEU     1      10.354 -26.364  10.712  1.00  0.00           H  
ATOM     18  C   LEU     1      15.421 -27.278  10.180  1.00  0.00           C  
ATOM     19  O   LEU     1      15.292 -26.335   9.427  1.00  0.00           O  
ATOM     20  N   LEU     2      16.331 -27.410  11.183  1.00  0.00           N  
ATOM     21  H   LEU     2      16.187 -28.246  11.732  1.00  0.00           H  
ATOM     22  CA  LEU     2      17.194 -26.306  11.707  1.00  0.00           C  
ATOM     23  HA  LEU     2      16.689 -25.356  11.530  1.00  0.00           H  
ATOM     24  CB  LEU     2      17.365 -26.559  13.264  1.00  0.00           C  
ATOM     25  HB2 LEU     2      17.198 -27.623  13.434  1.00  0.00           H  
ATOM     26  HB3 LEU     2      18.427 -26.540  13.512  1.00  0.00           H  
ATOM     27  CG  LEU     2      16.588 -25.658  14.187  1.00  0.00           C  
ATOM     28  HG  LEU     2      17.077 -24.717  13.934  1.00  0.00           H  
ATOM     29  CD1 LEU     2      15.076 -25.508  13.875  1.00  0.00           C  
ATOM     30 HD11 LEU     2      14.985 -24.945  12.946  1.00  0.00           H  
ATOM     31 HD12 LEU     2      14.616 -26.496  13.880  1.00  0.00           H  
ATOM     32 HD13 LEU     2      14.532 -24.848  14.550  1.00  0.00           H  
ATOM     33  CD2 LEU     2      16.999 -26.122  15.661  1.00  0.00           C  
ATOM     34 HD21 LEU     2      18.052 -25.902  15.840  1.00  0.00           H  
ATOM     35 HD22 LEU     2      16.423 -25.631  16.445  1.00  0.00           H  
ATOM     36 HD23 LEU     2      16.819 -27.193  15.755  1.00  0.00           H  
ATOM     37  C   LEU     2      18.494 -26.036  10.855  1.00  0.00           C  
ATOM     38  O   LEU     2      19.488 -25.566  11.409  1.00  0.00           O  
ATOM     39  N   THR     3      18.507 -26.485   9.586  1.00  0.00           N  
ATOM     40  H   THR     3      17.642 -26.910   9.283  1.00  0.00           H  
ATOM     41  CA  THR     3      19.656 -26.703   8.695  1.00  0.00           C  
ATOM     42  HA  THR     3      20.584 -26.498   9.229  1.00  0.00           H  
ATOM     43  CB  THR     3      19.707 -28.187   8.284  1.00  0.00           C  
ATOM     44  HB  THR     3      20.429 -28.287   7.472  1.00  0.00           H  
ATOM     45  CG2 THR     3      19.952 -29.083   9.535  1.00  0.00           C  
ATOM     46 HG21 THR     3      20.649 -28.614  10.229  1.00  0.00           H  
ATOM     47 HG22 THR     3      19.068 -29.313  10.129  1.00  0.00           H  
ATOM     48 HG23 THR     3      20.298 -30.053   9.178  1.00  0.00           H  
ATOM     49  OG1 THR     3      18.386 -28.529   7.823  1.00  0.00           O  
ATOM     50  HG1 THR     3      18.380 -29.487   7.763  1.00  0.00           H  
ATOM     51  C   THR     3      19.555 -25.767   7.508  1.00  0.00           C  
ATOM     52  O   THR     3      20.499 -25.059   7.259  1.00  0.00           O  
ATOM     53  N   HIE     4      18.380 -25.731   6.805  1.00  0.00           N  
ATOM     54  H   HIE     4      17.640 -26.355   7.094  1.00  0.00           H  
ATOM     55  CA  HIE     4      18.184 -25.086   5.492  1.00  0.00           C  
ATOM     56  HA  HIE     4      18.624 -25.835   4.835  1.00  0.00           H  
ATOM     57  CB  HIE     4      16.684 -25.069   5.129  1.00  0.00           C  
ATOM     58  HB2 HIE     4      16.291 -26.024   5.477  1.00  0.00           H  
ATOM     59  HB3 HIE     4      16.206 -24.249   5.665  1.00  0.00           H  
ATOM     60  CG  HIE     4      16.383 -24.870   3.673  1.00  0.00           C  
ATOM     61  ND1 HIE     4      17.311 -24.449   2.713  1.00  0.00           N  
ATOM     62  CE1 HIE     4      16.670 -24.308   1.550  1.00  0.00           C  
ATOM     63  HE1 HIE     4      17.096 -24.007   0.604  1.00  0.00           H  
ATOM     64  NE2 HIE     4      15.339 -24.560   1.709  1.00  0.00           N  
ATOM     65  HE2 HIE     4      14.577 -24.469   1.053  1.00  0.00           H  
ATOM     66  CD2 HIE     4      15.169 -24.972   3.092  1.00  0.00           C  
ATOM     67  HD2 HIE     4      14.206 -25.093   3.565  1.00  0.00           H  
ATOM     68  C   HIE     4      18.820 -23.720   5.267  1.00  0.00           C  
ATOM     69  O   HIE     4      18.420 -22.744   5.893  1.00  0.00           O  
ATOM     70  N   THR     5      19.771 -23.618   4.324  1.00  0.00           N  
ATOM     71  H   THR     5      20.137 -24.390   3.786  1.00  0.00           H  
ATOM     72  CA  THR     5      20.515 -22.412   3.912  1.00  0.00           C  
ATOM     73  HA  THR     5      20.979 -22.009   4.812  1.00  0.00           H  
ATOM     74  CB  THR     5      21.660 -22.802   2.977  1.00  0.00           C  
ATOM     75  HB  THR     5      21.893 -21.886   2.435  1.00  0.00           H  
ATOM     76  CG2 THR     5      22.869 -23.269   3.645  1.00  0.00           C  
ATOM     77 HG21 THR     5      23.695 -23.515   2.978  1.00  0.00           H  
ATOM     78 HG22 THR     5      23.255 -22.512   4.327  1.00  0.00           H  
ATOM     79 HG23 THR     5      22.567 -24.169   4.181  1.00  0.00           H  
ATOM     80  OG1 THR     5      21.278 -23.745   2.004  1.00  0.00           O  
ATOM     81  HG1 THR     5      22.044 -24.053   1.514  1.00  0.00           H  
ATOM     82  C   THR     5      19.622 -21.318   3.312  1.00  0.00           C  
ATOM     83  O   THR     5      19.963 -20.120   3.314  1.00  0.00           O  
ATOM     84  N   ILE     6      18.358 -21.536   2.926  1.00  0.00           N  
ATOM     85  H   ILE     6      18.015 -22.476   2.787  1.00  0.00           H  
ATOM     86  CA  ILE     6      17.333 -20.437   2.823  1.00  0.00           C  
ATOM     87  HA  ILE     6      17.835 -19.810   2.086  1.00  0.00           H  
ATOM     88  CB  ILE     6      15.993 -20.970   2.229  1.00  0.00           C  
ATOM     89  HB  ILE     6      16.298 -21.875   1.703  1.00  0.00           H  
ATOM     90  CG2 ILE     6      15.149 -21.494   3.320  1.00  0.00           C  
ATOM     91 HG21 ILE     6      14.843 -20.693   3.993  1.00  0.00           H  
ATOM     92 HG22 ILE     6      14.229 -21.900   2.898  1.00  0.00           H  
ATOM     93 HG23 ILE     6      15.746 -22.244   3.839  1.00  0.00           H  
ATOM     94  CG1 ILE     6      15.199 -20.040   1.338  1.00  0.00           C  
ATOM     95 HG12 ILE     6      14.387 -20.672   0.979  1.00  0.00           H  
ATOM     96 HG13 ILE     6      14.877 -19.186   1.934  1.00  0.00           H  
ATOM     97  CD1 ILE     6      15.918 -19.521   0.088  1.00  0.00           C  
ATOM     98 HD11 ILE     6      16.319 -18.529   0.295  1.00  0.00           H  
ATOM     99 HD12 ILE     6      16.766 -20.102  -0.272  1.00  0.00           H  
ATOM    100 HD13 ILE     6      15.177 -19.402  -0.703  1.00  0.00           H  
ATOM    101  C   ILE     6      17.197 -19.578   4.132  1.00  0.00           C  
ATOM    102  O   ILE     6      16.698 -18.466   3.992  1.00  0.00           O  
ATOM    103  N   SER     7      17.588 -19.958   5.339  1.00  0.00           N  
ATOM    104  H   SER     7      18.011 -20.876   5.348  1.00  0.00           H  
ATOM    105  CA  SER     7      18.053 -19.129   6.464  1.00  0.00           C  
ATOM    106  HA  SER     7      18.844 -18.459   6.128  1.00  0.00           H  
ATOM    107  CB  SER     7      16.926 -18.140   6.921  1.00  0.00           C  
ATOM    108  HB2 SER     7      17.278 -17.599   7.799  1.00  0.00           H  
ATOM    109  HB3 SER     7      16.662 -17.424   6.142  1.00  0.00           H  
ATOM    110  OG  SER     7      15.862 -19.003   7.309  1.00  0.00           O  
ATOM    111  HG  SER     7      15.352 -19.273   6.542  1.00  0.00           H  
ATOM    112  C   SER     7      18.731 -19.958   7.585  1.00  0.00           C  
ATOM    113  O   SER     7      19.816 -20.568   7.420  1.00  0.00           O  
ATOM    114  N   ARG     8      17.943 -20.059   8.681  1.00  0.00           N  
ATOM    115  H   ARG     8      17.075 -19.542   8.685  1.00  0.00           H  
ATOM    116  CA  ARG     8      18.144 -21.157   9.670  1.00  0.00           C  
ATOM    117  HA  ARG     8      18.949 -21.788   9.294  1.00  0.00           H  
ATOM    118  CB  ARG     8      18.530 -20.643  11.081  1.00  0.00           C  
ATOM    119  HB2 ARG     8      17.728 -19.948  11.333  1.00  0.00           H  
ATOM    120  HB3 ARG     8      18.540 -21.448  11.815  1.00  0.00           H  
ATOM    121  CG  ARG     8      19.896 -19.894  11.196  1.00  0.00           C  
ATOM    122  HG2 ARG     8      19.904 -18.983  10.599  1.00  0.00           H  
ATOM    123  HG3 ARG     8      19.862 -19.501  12.212  1.00  0.00           H  
ATOM    124  CD  ARG     8      21.132 -20.827  11.198  1.00  0.00           C  
ATOM    125  HD2 ARG     8      21.993 -20.301  11.611  1.00  0.00           H  
ATOM    126  HD3 ARG     8      20.920 -21.642  11.890  1.00  0.00           H  
ATOM    127  NE  ARG     8      21.480 -21.219   9.801  1.00  0.00           N  
ATOM    128  HE  ARG     8      21.478 -20.524   9.069  1.00  0.00           H  
ATOM    129  CZ  ARG     8      21.426 -22.484   9.260  1.00  0.00           C  
ATOM    130  NH1 ARG     8      21.315 -23.567  10.012  1.00  0.00           N  
ATOM    131 HH11 ARG     8      21.357 -23.556  11.021  1.00  0.00           H  
ATOM    132 HH12 ARG     8      20.960 -24.387   9.543  1.00  0.00           H  
ATOM    133  NH2 ARG     8      21.711 -22.627   7.984  1.00  0.00           N  
ATOM    134 HH21 ARG     8      21.498 -21.798   7.447  1.00  0.00           H  
ATOM    135 HH22 ARG     8      21.440 -23.509   7.574  1.00  0.00           H  
ATOM    136  C   ARG     8      17.004 -22.143   9.749  1.00  0.00           C  
ATOM    137  O   ARG     8      16.857 -22.898  10.726  1.00  0.00           O  
ATOM    138  N   ILE     9      15.999 -22.062   8.868  1.00  0.00           N  
ATOM    139  H   ILE     9      16.210 -21.519   8.043  1.00  0.00           H  
ATOM    140  CA  ILE     9      14.721 -22.729   8.828  1.00  0.00           C  
ATOM    141  HA  ILE     9      15.014 -23.745   9.091  1.00  0.00           H  
ATOM    142  CB  ILE     9      13.713 -22.335   9.927  1.00  0.00           C  
ATOM    143  HB  ILE     9      14.316 -22.089  10.801  1.00  0.00           H  
ATOM    144  CG2 ILE     9      12.838 -21.112   9.682  1.00  0.00           C  
ATOM    145 HG21 ILE     9      12.433 -20.853  10.660  1.00  0.00           H  
ATOM    146 HG22 ILE     9      13.553 -20.377   9.315  1.00  0.00           H  
ATOM    147 HG23 ILE     9      12.002 -21.314   9.012  1.00  0.00           H  
ATOM    148  CG1 ILE     9      12.779 -23.493  10.278  1.00  0.00           C  
ATOM    149 HG12 ILE     9      11.971 -23.513   9.547  1.00  0.00           H  
ATOM    150 HG13 ILE     9      13.261 -24.466  10.182  1.00  0.00           H  
ATOM    151  CD1 ILE     9      12.074 -23.528  11.642  1.00  0.00           C  
ATOM    152 HD11 ILE     9      11.293 -24.279  11.763  1.00  0.00           H  
ATOM    153 HD12 ILE     9      12.870 -23.819  12.327  1.00  0.00           H  
ATOM    154 HD13 ILE     9      11.592 -22.595  11.933  1.00  0.00           H  
ATOM    155  C   ILE     9      14.153 -22.680   7.424  1.00  0.00           C  
ATOM    156  O   ILE     9      14.539 -21.853   6.606  1.00  0.00           O  
ATOM    157  N   ALA    10      13.177 -23.542   7.082  1.00  0.00           N  
ATOM    158  H   ALA    10      12.899 -24.211   7.785  1.00  0.00           H  
ATOM    159  CA  ALA    10      12.739 -23.854   5.689  1.00  0.00           C  
ATOM    160  HA  ALA    10      13.587 -23.798   5.007  1.00  0.00           H  
ATOM    161  CB  ALA    10      12.110 -25.254   5.617  1.00  0.00           C  
ATOM    162  HB1 ALA    10      11.166 -25.247   6.161  1.00  0.00           H  
ATOM    163  HB2 ALA    10      11.763 -25.506   4.615  1.00  0.00           H  
ATOM    164  HB3 ALA    10      12.760 -26.030   6.022  1.00  0.00           H  
ATOM    165  C   ALA    10      11.854 -22.827   5.007  1.00  0.00           C  
ATOM    166  O   ALA    10      11.005 -23.098   4.147  1.00  0.00           O  
ATOM    167  N   VAL    11      12.133 -21.614   5.375  1.00  0.00           N  
ATOM    168  H   VAL    11      12.955 -21.511   5.953  1.00  0.00           H  
ATOM    169  CA  VAL    11      11.323 -20.453   5.077  1.00  0.00           C  
ATOM    170  HA  VAL    11      11.233 -20.471   3.991  1.00  0.00           H  
ATOM    171  CB  VAL    11       9.861 -20.629   5.657  1.00  0.00           C  
ATOM    172  HB  VAL    11       9.433 -21.523   5.205  1.00  0.00           H  
ATOM    173  CG1 VAL    11       9.781 -20.656   7.218  1.00  0.00           C  
ATOM    174 HG11 VAL    11      10.176 -19.724   7.623  1.00  0.00           H  
ATOM    175 HG12 VAL    11       8.871 -20.987   7.719  1.00  0.00           H  
ATOM    176 HG13 VAL    11      10.365 -21.524   7.527  1.00  0.00           H  
ATOM    177  CG2 VAL    11       8.990 -19.452   5.146  1.00  0.00           C  
ATOM    178 HG21 VAL    11       9.125 -19.289   4.077  1.00  0.00           H  
ATOM    179 HG22 VAL    11       7.966 -19.763   5.352  1.00  0.00           H  
ATOM    180 HG23 VAL    11       9.111 -18.588   5.799  1.00  0.00           H  
ATOM    181  C   VAL    11      11.969 -19.112   5.591  1.00  0.00           C  
ATOM    182  O   VAL    11      12.632 -19.145   6.631  1.00  0.00           O  
ATOM    183  N   SER    12      11.966 -18.012   4.763  1.00  0.00           N  
ATOM    184  H   SER    12      11.489 -17.994   3.873  1.00  0.00           H  
ATOM    185  CA  SER    12      12.626 -16.766   5.188  1.00  0.00           C  
ATOM    186  HA  SER    12      12.493 -16.539   6.246  1.00  0.00           H  
ATOM    187  CB  SER    12      14.135 -16.981   4.888  1.00  0.00           C  
ATOM    188  HB2 SER    12      14.697 -16.183   5.373  1.00  0.00           H  
ATOM    189  HB3 SER    12      14.403 -17.928   5.357  1.00  0.00           H  
ATOM    190  OG  SER    12      14.525 -16.895   3.492  1.00  0.00           O  
ATOM    191  HG  SER    12      15.341 -17.400   3.458  1.00  0.00           H  
ATOM    192  C   SER    12      11.957 -15.519   4.507  1.00  0.00           C  
ATOM    193  O   SER    12      10.901 -15.071   5.070  1.00  0.00           O  
ATOM    194  N   TYR    13      12.586 -14.829   3.556  1.00  0.00           N  
ATOM    195  H   TYR    13      13.500 -15.212   3.363  1.00  0.00           H  
ATOM    196  CA  TYR    13      12.307 -13.435   3.401  1.00  0.00           C  
ATOM    197  HA  TYR    13      11.977 -13.069   4.374  1.00  0.00           H  
ATOM    198  CB  TYR    13      13.550 -12.612   3.056  1.00  0.00           C  
ATOM    199  HB2 TYR    13      13.817 -12.733   2.006  1.00  0.00           H  
ATOM    200  HB3 TYR    13      13.222 -11.587   3.230  1.00  0.00           H  
ATOM    201  CG  TYR    13      14.653 -12.907   4.012  1.00  0.00           C  
ATOM    202  CD1 TYR    13      14.588 -12.504   5.373  1.00  0.00           C  
ATOM    203  HD1 TYR    13      13.783 -11.893   5.754  1.00  0.00           H  
ATOM    204  CE1 TYR    13      15.652 -12.848   6.268  1.00  0.00           C  
ATOM    205  HE1 TYR    13      15.580 -12.552   7.304  1.00  0.00           H  
ATOM    206  CZ  TYR    13      16.670 -13.771   5.882  1.00  0.00           C  
ATOM    207  OH  TYR    13      17.648 -14.174   6.765  1.00  0.00           O  
ATOM    208  HH  TYR    13      17.370 -13.985   7.665  1.00  0.00           H  
ATOM    209  CE2 TYR    13      16.696 -14.246   4.550  1.00  0.00           C  
ATOM    210  HE2 TYR    13      17.430 -14.961   4.210  1.00  0.00           H  
ATOM    211  CD2 TYR    13      15.669 -13.816   3.576  1.00  0.00           C  
ATOM    212  HD2 TYR    13      15.679 -14.230   2.579  1.00  0.00           H  
ATOM    213  C   TYR    13      11.187 -13.212   2.391  1.00  0.00           C  
ATOM    214  O   TYR    13      11.241 -12.235   1.641  1.00  0.00           O  
ATOM    215  N   GLN    14      10.304 -14.176   2.307  1.00  0.00           N  
ATOM    216  H   GLN    14      10.184 -14.833   3.065  1.00  0.00           H  
ATOM    217  CA  GLN    14       9.445 -14.254   1.143  1.00  0.00           C  
ATOM    218  HA  GLN    14       9.200 -13.252   0.790  1.00  0.00           H  
ATOM    219  CB  GLN    14      10.214 -14.919  -0.039  1.00  0.00           C  
ATOM    220  HB2 GLN    14       9.544 -14.673  -0.862  1.00  0.00           H  
ATOM    221  HB3 GLN    14      11.172 -14.402  -0.094  1.00  0.00           H  
ATOM    222  CG  GLN    14      10.474 -16.484   0.097  1.00  0.00           C  
ATOM    223  HG2 GLN    14       9.573 -17.003   0.424  1.00  0.00           H  
ATOM    224  HG3 GLN    14      10.794 -16.841  -0.882  1.00  0.00           H  
ATOM    225  CD  GLN    14      11.590 -16.934   1.090  1.00  0.00           C  
ATOM    226  OE1 GLN    14      11.376 -17.536   2.099  1.00  0.00           O  
ATOM    227  NE2 GLN    14      12.818 -16.754   0.856  1.00  0.00           N  
ATOM    228 HE21 GLN    14      13.447 -17.190   1.516  1.00  0.00           H  
ATOM    229 HE22 GLN    14      13.143 -16.378  -0.023  1.00  0.00           H  
ATOM    230  C   GLN    14       8.178 -14.871   1.508  1.00  0.00           C  
ATOM    231  O   GLN    14       7.834 -14.942   2.707  1.00  0.00           O  
ATOM    232  N   THR    15       7.424 -15.233   0.539  1.00  0.00           N  
ATOM    233  H   THR    15       7.714 -15.261  -0.428  1.00  0.00           H  
ATOM    234  CA  THR    15       6.038 -15.736   0.763  1.00  0.00           C  
ATOM    235  HA  THR    15       5.479 -15.136   1.481  1.00  0.00           H  
ATOM    236  CB  THR    15       5.173 -15.700  -0.549  1.00  0.00           C  
ATOM    237  HB  THR    15       4.486 -16.544  -0.612  1.00  0.00           H  
ATOM    238  CG2 THR    15       4.331 -14.462  -0.692  1.00  0.00           C  
ATOM    239 HG21 THR    15       3.454 -14.608  -0.060  1.00  0.00           H  
ATOM    240 HG22 THR    15       4.830 -13.601  -0.248  1.00  0.00           H  
ATOM    241 HG23 THR    15       4.048 -14.253  -1.723  1.00  0.00           H  
ATOM    242  OG1 THR    15       6.034 -15.799  -1.599  1.00  0.00           O  
ATOM    243  HG1 THR    15       5.591 -15.888  -2.446  1.00  0.00           H  
ATOM    244  C   THR    15       6.114 -17.113   1.391  1.00  0.00           C  
ATOM    245  O   THR    15       6.972 -17.960   1.156  1.00  0.00           O  
ATOM    246  N   LYS    16       5.289 -17.277   2.368  1.00  0.00           N  
ATOM    247  H   LYS    16       4.552 -16.588   2.414  1.00  0.00           H  
ATOM    248  CA  LYS    16       5.493 -18.144   3.531  1.00  0.00           C  
ATOM    249  HA  LYS    16       6.516 -18.291   3.876  1.00  0.00           H  
ATOM    250  CB  LYS    16       4.880 -17.447   4.809  1.00  0.00           C  
ATOM    251  HB2 LYS    16       3.822 -17.226   4.667  1.00  0.00           H  
ATOM    252  HB3 LYS    16       4.880 -18.125   5.662  1.00  0.00           H  
ATOM    253  CG  LYS    16       5.539 -16.182   5.269  1.00  0.00           C  
ATOM    254  HG2 LYS    16       5.753 -15.511   4.437  1.00  0.00           H  
ATOM    255  HG3 LYS    16       4.881 -15.563   5.879  1.00  0.00           H  
ATOM    256  CD  LYS    16       6.870 -16.364   6.061  1.00  0.00           C  
ATOM    257  HD2 LYS    16       6.660 -16.784   7.045  1.00  0.00           H  
ATOM    258  HD3 LYS    16       7.634 -16.889   5.487  1.00  0.00           H  
ATOM    259  CE  LYS    16       7.463 -15.045   6.489  1.00  0.00           C  
ATOM    260  HE2 LYS    16       6.786 -14.346   6.979  1.00  0.00           H  
ATOM    261  HE3 LYS    16       8.211 -15.269   7.250  1.00  0.00           H  
ATOM    262  NZ  LYS    16       8.182 -14.429   5.401  1.00  0.00           N  
ATOM    263  HZ1 LYS    16       9.092 -14.859   5.315  1.00  0.00           H  
ATOM    264  HZ2 LYS    16       7.661 -14.572   4.548  1.00  0.00           H  
ATOM    265  HZ3 LYS    16       8.266 -13.444   5.607  1.00  0.00           H  
ATOM    266  C   LYS    16       5.056 -19.614   3.288  1.00  0.00           C  
ATOM    267  O   LYS    16       4.477 -20.258   4.128  1.00  0.00           O  
ATOM    268  N   VAL    17       5.313 -20.098   2.075  1.00  0.00           N  
ATOM    269  H   VAL    17       5.975 -19.522   1.574  1.00  0.00           H  
ATOM    270  CA  VAL    17       5.207 -21.474   1.709  1.00  0.00           C  
ATOM    271  HA  VAL    17       4.437 -22.051   2.221  1.00  0.00           H  
ATOM    272  CB  VAL    17       4.857 -21.537   0.224  1.00  0.00           C  
ATOM    273  HB  VAL    17       4.174 -20.721  -0.012  1.00  0.00           H  
ATOM    274  CG1 VAL    17       6.091 -21.270  -0.666  1.00  0.00           C  
ATOM    275 HG11 VAL    17       6.473 -20.252  -0.584  1.00  0.00           H  
ATOM    276 HG12 VAL    17       6.907 -21.962  -0.457  1.00  0.00           H  
ATOM    277 HG13 VAL    17       5.685 -21.268  -1.678  1.00  0.00           H  
ATOM    278  CG2 VAL    17       3.970 -22.794  -0.074  1.00  0.00           C  
ATOM    279 HG21 VAL    17       3.507 -22.847  -1.060  1.00  0.00           H  
ATOM    280 HG22 VAL    17       4.561 -23.708  -0.012  1.00  0.00           H  
ATOM    281 HG23 VAL    17       3.211 -22.951   0.692  1.00  0.00           H  
ATOM    282  C   VAL    17       6.513 -22.188   2.203  1.00  0.00           C  
ATOM    283  O   VAL    17       7.602 -21.555   2.251  1.00  0.00           O  
ATOM    284  N   ASN    18       6.421 -23.478   2.513  1.00  0.00           N  
ATOM    285  H   ASN    18       5.527 -23.916   2.348  1.00  0.00           H  
ATOM    286  CA  ASN    18       7.582 -24.302   2.935  1.00  0.00           C  
ATOM    287  HA  ASN    18       8.120 -23.833   3.759  1.00  0.00           H  
ATOM    288  CB  ASN    18       7.023 -25.714   3.460  1.00  0.00           C  
ATOM    289  HB2 ASN    18       6.827 -25.570   4.523  1.00  0.00           H  
ATOM    290  HB3 ASN    18       6.034 -25.943   3.064  1.00  0.00           H  
ATOM    291  CG  ASN    18       7.983 -26.829   3.247  1.00  0.00           C  
ATOM    292  OD1 ASN    18       9.049 -26.767   3.769  1.00  0.00           O  
ATOM    293  ND2 ASN    18       7.712 -27.775   2.375  1.00  0.00           N  
ATOM    294 HD21 ASN    18       8.452 -28.444   2.220  1.00  0.00           H  
ATOM    295 HD22 ASN    18       6.864 -27.732   1.829  1.00  0.00           H  
ATOM    296  C   ASN    18       8.593 -24.633   1.858  1.00  0.00           C  
ATOM    297  O   ASN    18       8.162 -25.061   0.796  1.00  0.00           O  
ATOM    298  N   LEU    19       9.878 -24.400   1.978  1.00  0.00           N  
ATOM    299  H   LEU    19      10.200 -23.980   2.838  1.00  0.00           H  
ATOM    300  CA  LEU    19      10.924 -24.520   0.938  1.00  0.00           C  
ATOM    301  HA  LEU    19      10.324 -24.659   0.038  1.00  0.00           H  
ATOM    302  CB  LEU    19      11.707 -23.197   0.681  1.00  0.00           C  
ATOM    303  HB2 LEU    19      12.398 -23.092   1.517  1.00  0.00           H  
ATOM    304  HB3 LEU    19      12.247 -23.216  -0.265  1.00  0.00           H  
ATOM    305  CG  LEU    19      10.805 -21.951   0.571  1.00  0.00           C  
ATOM    306  HG  LEU    19      10.162 -21.840   1.443  1.00  0.00           H  
ATOM    307  CD1 LEU    19      11.694 -20.748   0.399  1.00  0.00           C  
ATOM    308 HD11 LEU    19      12.297 -20.565   1.288  1.00  0.00           H  
ATOM    309 HD12 LEU    19      12.365 -20.871  -0.452  1.00  0.00           H  
ATOM    310 HD13 LEU    19      11.184 -19.799   0.235  1.00  0.00           H  
ATOM    311  CD2 LEU    19       9.912 -22.095  -0.652  1.00  0.00           C  
ATOM    312 HD21 LEU    19       9.140 -22.790  -0.321  1.00  0.00           H  
ATOM    313 HD22 LEU    19       9.469 -21.143  -0.946  1.00  0.00           H  
ATOM    314 HD23 LEU    19      10.455 -22.532  -1.490  1.00  0.00           H  
ATOM    315  C   LEU    19      11.851 -25.768   1.022  1.00  0.00           C  
ATOM    316  O   LEU    19      12.885 -25.863   0.372  1.00  0.00           O  
ATOM    317  N   LEU    20      11.459 -26.770   1.825  1.00  0.00           N  
ATOM    318  H   LEU    20      10.605 -26.656   2.352  1.00  0.00           H  
ATOM    319  CA  LEU    20      12.214 -27.977   1.972  1.00  0.00           C  
ATOM    320  HA  LEU    20      13.153 -27.908   1.423  1.00  0.00           H  
ATOM    321  CB  LEU    20      12.599 -28.175   3.420  1.00  0.00           C  
ATOM    322  HB2 LEU    20      12.929 -27.255   3.903  1.00  0.00           H  
ATOM    323  HB3 LEU    20      11.652 -28.440   3.889  1.00  0.00           H  
ATOM    324  CG  LEU    20      13.609 -29.318   3.840  1.00  0.00           C  
ATOM    325  HG  LEU    20      13.306 -30.283   3.433  1.00  0.00           H  
ATOM    326  CD1 LEU    20      15.057 -28.810   3.466  1.00  0.00           C  
ATOM    327 HD11 LEU    20      15.467 -27.927   3.957  1.00  0.00           H  
ATOM    328 HD12 LEU    20      15.794 -29.613   3.438  1.00  0.00           H  
ATOM    329 HD13 LEU    20      14.999 -28.473   2.431  1.00  0.00           H  
ATOM    330  CD2 LEU    20      13.450 -29.524   5.365  1.00  0.00           C  
ATOM    331 HD21 LEU    20      12.418 -29.776   5.610  1.00  0.00           H  
ATOM    332 HD22 LEU    20      14.093 -30.255   5.857  1.00  0.00           H  
ATOM    333 HD23 LEU    20      13.610 -28.491   5.674  1.00  0.00           H  
ATOM    334  C   LEU    20      11.476 -29.201   1.404  1.00  0.00           C  
ATOM    335  O   LEU    20      10.411 -29.485   1.814  1.00  0.00           O  
TER   
END   
