# Supplementary material for: In silico approaches for predicting the half-life of natural and modified peptides in blood
Source: PLoS One. 2018 Jun 1;13(6):e0196829. doi: 10.1371/journal.pone.0196829 (PMC5983457; doi:10.1371/journal.pone.0196829)
Supplement: S3 File — (ZIP) [file pone.0196829.s009.zip › 3may2018_261_pdb_files/2772.pdb]

ATOM      1  N   MET     1      20.964 -22.613 -19.916  1.00  0.00           N  
ATOM      2  H   MET     1      21.480 -23.440 -20.181  1.00  0.00           H  
ATOM      3  CA  MET     1      20.533 -21.544 -20.923  1.00  0.00           C  
ATOM      4  HA  MET     1      21.470 -21.236 -21.388  1.00  0.00           H  
ATOM      5  CB  MET     1      19.701 -22.236 -21.925  1.00  0.00           C  
ATOM      6  HB2 MET     1      18.727 -22.526 -21.531  1.00  0.00           H  
ATOM      7  HB3 MET     1      19.453 -21.536 -22.723  1.00  0.00           H  
ATOM      8  CG  MET     1      20.398 -23.351 -22.611  1.00  0.00           C  
ATOM      9  HG2 MET     1      20.569 -24.208 -21.959  1.00  0.00           H  
ATOM     10  HG3 MET     1      19.775 -23.596 -23.471  1.00  0.00           H  
ATOM     11  SD  MET     1      22.022 -23.045 -23.351  1.00  0.00           S  
ATOM     12  CE  MET     1      22.119 -24.745 -23.899  1.00  0.00           C  
ATOM     13  HE1 MET     1      21.774 -25.433 -23.127  1.00  0.00           H  
ATOM     14  HE2 MET     1      21.474 -24.818 -24.775  1.00  0.00           H  
ATOM     15  HE3 MET     1      23.142 -25.009 -24.165  1.00  0.00           H  
ATOM     16  C   MET     1      19.906 -20.313 -20.269  1.00  0.00           C  
ATOM     17  O   MET     1      19.232 -19.574 -20.978  1.00  0.00           O  
ATOM     18  N   TRP     2      20.033 -20.214 -18.920  1.00  0.00           N  
ATOM     19  H   TRP     2      20.315 -21.056 -18.439  1.00  0.00           H  
ATOM     20  CA  TRP     2      19.377 -19.173 -18.160  1.00  0.00           C  
ATOM     21  HA  TRP     2      18.315 -19.204 -18.403  1.00  0.00           H  
ATOM     22  CB  TRP     2      19.583 -19.632 -16.698  1.00  0.00           C  
ATOM     23  HB2 TRP     2      19.107 -20.612 -16.673  1.00  0.00           H  
ATOM     24  HB3 TRP     2      20.638 -19.833 -16.516  1.00  0.00           H  
ATOM     25  CG  TRP     2      19.037 -18.713 -15.622  1.00  0.00           C  
ATOM     26  CD1 TRP     2      19.815 -17.948 -14.772  1.00  0.00           C  
ATOM     27  HD1 TRP     2      20.878 -17.801 -14.888  1.00  0.00           H  
ATOM     28  NE1 TRP     2      18.991 -17.119 -14.127  1.00  0.00           N  
ATOM     29  HE1 TRP     2      19.342 -16.446 -13.461  1.00  0.00           H  
ATOM     30  CE2 TRP     2      17.657 -17.428 -14.295  1.00  0.00           C  
ATOM     31  CZ2 TRP     2      16.458 -17.003 -13.674  1.00  0.00           C  
ATOM     32  HZ2 TRP     2      16.581 -16.360 -12.816  1.00  0.00           H  
ATOM     33  CH2 TRP     2      15.250 -17.404 -14.253  1.00  0.00           C  
ATOM     34  HH2 TRP     2      14.352 -17.059 -13.761  1.00  0.00           H  
ATOM     35  CZ3 TRP     2      15.197 -18.428 -15.222  1.00  0.00           C  
ATOM     36  HZ3 TRP     2      14.289 -18.905 -15.562  1.00  0.00           H  
ATOM     37  CE3 TRP     2      16.347 -18.963 -15.756  1.00  0.00           C  
ATOM     38  HE3 TRP     2      16.329 -19.863 -16.353  1.00  0.00           H  
ATOM     39  CD2 TRP     2      17.617 -18.395 -15.376  1.00  0.00           C  
ATOM     40  C   TRP     2      19.873 -17.763 -18.390  1.00  0.00           C  
ATOM     41  O   TRP     2      20.947 -17.503 -18.893  1.00  0.00           O  
ATOM     42  N   GLN     3      18.935 -16.882 -18.183  1.00  0.00           N  
ATOM     43  H   GLN     3      18.051 -17.218 -17.827  1.00  0.00           H  
ATOM     44  CA  GLN     3      19.095 -15.502 -18.683  1.00  0.00           C  
ATOM     45  HA  GLN     3      20.046 -15.390 -19.203  1.00  0.00           H  
ATOM     46  CB  GLN     3      17.955 -15.021 -19.572  1.00  0.00           C  
ATOM     47  HB2 GLN     3      17.031 -15.088 -18.998  1.00  0.00           H  
ATOM     48  HB3 GLN     3      18.030 -13.944 -19.722  1.00  0.00           H  
ATOM     49  CG  GLN     3      17.619 -15.857 -20.880  1.00  0.00           C  
ATOM     50  HG2 GLN     3      17.473 -16.908 -20.629  1.00  0.00           H  
ATOM     51  HG3 GLN     3      16.665 -15.521 -21.285  1.00  0.00           H  
ATOM     52  CD  GLN     3      18.827 -15.910 -21.858  1.00  0.00           C  
ATOM     53  OE1 GLN     3      19.582 -14.945 -22.110  1.00  0.00           O  
ATOM     54  NE2 GLN     3      18.957 -17.011 -22.546  1.00  0.00           N  
ATOM     55 HE21 GLN     3      19.687 -17.021 -23.243  1.00  0.00           H  
ATOM     56 HE22 GLN     3      18.325 -17.789 -22.423  1.00  0.00           H  
ATOM     57  C   GLN     3      19.316 -14.583 -17.451  1.00  0.00           C  
ATOM     58  O   GLN     3      18.725 -14.675 -16.390  1.00  0.00           O  
ATOM     59  N   ARG     4      20.163 -13.540 -17.625  1.00  0.00           N  
ATOM     60  H   ARG     4      20.401 -13.266 -18.568  1.00  0.00           H  
ATOM     61  CA  ARG     4      20.869 -12.903 -16.539  1.00  0.00           C  
ATOM     62  HA  ARG     4      20.151 -12.596 -15.778  1.00  0.00           H  
ATOM     63  CB  ARG     4      21.827 -13.992 -15.888  1.00  0.00           C  
ATOM     64  HB2 ARG     4      22.699 -13.499 -15.456  1.00  0.00           H  
ATOM     65  HB3 ARG     4      21.244 -14.364 -15.046  1.00  0.00           H  
ATOM     66  CG  ARG     4      22.330 -15.133 -16.712  1.00  0.00           C  
ATOM     67  HG2 ARG     4      22.810 -15.910 -16.117  1.00  0.00           H  
ATOM     68  HG3 ARG     4      21.463 -15.680 -17.081  1.00  0.00           H  
ATOM     69  CD  ARG     4      23.444 -14.828 -17.796  1.00  0.00           C  
ATOM     70  HD2 ARG     4      23.478 -13.751 -17.959  1.00  0.00           H  
ATOM     71  HD3 ARG     4      24.405 -15.131 -17.380  1.00  0.00           H  
ATOM     72  NE  ARG     4      23.263 -15.534 -19.047  1.00  0.00           N  
ATOM     73  HE  ARG     4      23.310 -16.538 -18.948  1.00  0.00           H  
ATOM     74  CZ  ARG     4      22.826 -15.100 -20.230  1.00  0.00           C  
ATOM     75  NH1 ARG     4      22.483 -13.820 -20.386  1.00  0.00           N  
ATOM     76 HH11 ARG     4      22.725 -13.246 -19.591  1.00  0.00           H  
ATOM     77 HH12 ARG     4      22.099 -13.443 -21.240  1.00  0.00           H  
ATOM     78  NH2 ARG     4      22.623 -15.852 -21.278  1.00  0.00           N  
ATOM     79 HH21 ARG     4      22.410 -16.825 -21.112  1.00  0.00           H  
ATOM     80 HH22 ARG     4      22.179 -15.450 -22.092  1.00  0.00           H  
ATOM     81  C   ARG     4      21.805 -11.786 -17.092  1.00  0.00           C  
ATOM     82  O   ARG     4      22.005 -11.697 -18.275  1.00  0.00           O  
ATOM     83  N   PRO     5      22.432 -10.961 -16.276  1.00  0.00           N  
ATOM     84  CD  PRO     5      22.128 -10.742 -14.827  1.00  0.00           C  
ATOM     85  HD2 PRO     5      21.936 -11.689 -14.321  1.00  0.00           H  
ATOM     86  HD3 PRO     5      21.303 -10.041 -14.702  1.00  0.00           H  
ATOM     87  CG  PRO     5      23.419 -10.177 -14.231  1.00  0.00           C  
ATOM     88  HG2 PRO     5      24.131 -10.952 -13.947  1.00  0.00           H  
ATOM     89  HG3 PRO     5      23.332  -9.474 -13.403  1.00  0.00           H  
ATOM     90  CB  PRO     5      24.054  -9.472 -15.450  1.00  0.00           C  
ATOM     91  HB2 PRO     5      25.135  -9.334 -15.457  1.00  0.00           H  
ATOM     92  HB3 PRO     5      23.600  -8.498 -15.635  1.00  0.00           H  
ATOM     93  CA  PRO     5      23.670 -10.335 -16.613  1.00  0.00           C  
ATOM     94  HA  PRO     5      23.479  -9.753 -17.515  1.00  0.00           H  
ATOM     95  C   PRO     5      24.737 -11.337 -16.937  1.00  0.00           C  
ATOM     96  O   PRO     5      24.727 -12.356 -16.258  1.00  0.00           O  
ATOM     97  N   SER     6      25.736 -11.076 -17.759  1.00  0.00           N  
ATOM     98  H   SER     6      25.686 -10.236 -18.318  1.00  0.00           H  
ATOM     99  CA  SER     6      26.759 -12.093 -18.104  1.00  0.00           C  
ATOM    100  HA  SER     6      26.252 -12.982 -18.477  1.00  0.00           H  
ATOM    101  CB  SER     6      27.616 -11.583 -19.266  1.00  0.00           C  
ATOM    102  HB2 SER     6      28.155 -10.680 -18.978  1.00  0.00           H  
ATOM    103  HB3 SER     6      28.202 -12.467 -19.518  1.00  0.00           H  
ATOM    104  OG  SER     6      26.788 -11.324 -20.396  1.00  0.00           O  
ATOM    105  HG  SER     6      27.351 -11.197 -21.164  1.00  0.00           H  
ATOM    106  C   SER     6      27.706 -12.527 -16.926  1.00  0.00           C  
ATOM    107  O   SER     6      28.459 -13.488 -17.120  1.00  0.00           O  
ATOM    108  N   SER     7      27.609 -11.963 -15.732  1.00  0.00           N  
ATOM    109  H   SER     7      26.942 -11.219 -15.591  1.00  0.00           H  
ATOM    110  CA  SER     7      28.481 -12.251 -14.598  1.00  0.00           C  
ATOM    111  HA  SER     7      29.510 -12.450 -14.901  1.00  0.00           H  
ATOM    112  CB  SER     7      28.492 -10.936 -13.778  1.00  0.00           C  
ATOM    113  HB2 SER     7      28.849 -11.130 -12.766  1.00  0.00           H  
ATOM    114  HB3 SER     7      29.161 -10.220 -14.254  1.00  0.00           H  
ATOM    115  OG  SER     7      27.151 -10.424 -13.663  1.00  0.00           O  
ATOM    116  HG  SER     7      26.961 -10.381 -12.722  1.00  0.00           H  
ATOM    117  C   SER     7      27.991 -13.362 -13.722  1.00  0.00           C  
ATOM    118  O   SER     7      28.749 -13.926 -12.900  1.00  0.00           O  
ATOM    119  N   TRP     8      26.755 -13.756 -13.932  1.00  0.00           N  
ATOM    120  H   TRP     8      26.296 -13.266 -14.687  1.00  0.00           H  
ATOM    121  CA  TRP     8      25.912 -14.457 -12.940  1.00  0.00           C  
ATOM    122  HA  TRP     8      25.621 -13.852 -12.081  1.00  0.00           H  
ATOM    123  CB  TRP     8      24.589 -14.833 -13.669  1.00  0.00           C  
ATOM    124  HB2 TRP     8      24.229 -13.896 -14.093  1.00  0.00           H  
ATOM    125  HB3 TRP     8      24.820 -15.456 -14.533  1.00  0.00           H  
ATOM    126  CG  TRP     8      23.482 -15.339 -12.905  1.00  0.00           C  
ATOM    127  CD1 TRP     8      22.923 -16.559 -13.046  1.00  0.00           C  
ATOM    128  HD1 TRP     8      23.254 -17.326 -13.730  1.00  0.00           H  
ATOM    129  NE1 TRP     8      21.833 -16.610 -12.177  1.00  0.00           N  
ATOM    130  HE1 TRP     8      21.324 -17.461 -11.984  1.00  0.00           H  
ATOM    131  CE2 TRP     8      21.646 -15.412 -11.510  1.00  0.00           C  
ATOM    132  CZ2 TRP     8      20.630 -14.983 -10.663  1.00  0.00           C  
ATOM    133  HZ2 TRP     8      19.796 -15.607 -10.374  1.00  0.00           H  
ATOM    134  CH2 TRP     8      20.706 -13.734 -10.069  1.00  0.00           C  
ATOM    135  HH2 TRP     8      19.905 -13.401  -9.426  1.00  0.00           H  
ATOM    136  CZ3 TRP     8      21.737 -12.805 -10.472  1.00  0.00           C  
ATOM    137  HZ3 TRP     8      21.748 -11.793 -10.096  1.00  0.00           H  
ATOM    138  CE3 TRP     8      22.717 -13.244 -11.403  1.00  0.00           C  
ATOM    139  HE3 TRP     8      23.614 -12.667 -11.574  1.00  0.00           H  
ATOM    140  CD2 TRP     8      22.690 -14.551 -11.978  1.00  0.00           C  
ATOM    141  C   TRP     8      26.513 -15.642 -12.247  1.00  0.00           C  
ATOM    142  O   TRP     8      27.286 -16.347 -12.890  1.00  0.00           O  
ATOM    143  N   ILE     9      26.249 -15.826 -11.012  1.00  0.00           N  
ATOM    144  H   ILE     9      25.461 -15.331 -10.618  1.00  0.00           H  
ATOM    145  CA  ILE     9      26.610 -17.007 -10.133  1.00  0.00           C  
ATOM    146  HA  ILE     9      26.809 -17.886 -10.747  1.00  0.00           H  
ATOM    147  CB  ILE     9      27.781 -16.749  -9.214  1.00  0.00           C  
ATOM    148  HB  ILE     9      28.554 -16.392  -9.895  1.00  0.00           H  
ATOM    149  CG2 ILE     9      27.583 -15.577  -8.199  1.00  0.00           C  
ATOM    150 HG21 ILE     9      27.195 -15.831  -7.212  1.00  0.00           H  
ATOM    151 HG22 ILE     9      28.557 -15.141  -7.976  1.00  0.00           H  
ATOM    152 HG23 ILE     9      26.949 -14.826  -8.669  1.00  0.00           H  
ATOM    153  CG1 ILE     9      28.196 -18.091  -8.548  1.00  0.00           C  
ATOM    154 HG12 ILE     9      27.504 -18.398  -7.763  1.00  0.00           H  
ATOM    155 HG13 ILE     9      28.278 -18.872  -9.304  1.00  0.00           H  
ATOM    156  CD1 ILE     9      29.543 -18.008  -7.852  1.00  0.00           C  
ATOM    157 HD11 ILE     9      29.796 -18.981  -7.433  1.00  0.00           H  
ATOM    158 HD12 ILE     9      30.265 -17.803  -8.642  1.00  0.00           H  
ATOM    159 HD13 ILE     9      29.671 -17.346  -6.996  1.00  0.00           H  
ATOM    160  C   ILE     9      25.327 -17.278  -9.334  1.00  0.00           C  
ATOM    161  O   ILE     9      24.692 -16.397  -8.907  1.00  0.00           O  
ATOM    162  N   GLU    10      25.046 -18.600  -9.216  1.00  0.00           N  
ATOM    163  H   GLU    10      25.781 -19.280  -9.341  1.00  0.00           H  
ATOM    164  CA  GLU    10      23.808 -19.101  -8.607  1.00  0.00           C  
ATOM    165  HA  GLU    10      23.567 -18.568  -7.688  1.00  0.00           H  
ATOM    166  CB  GLU    10      22.595 -19.003  -9.586  1.00  0.00           C  
ATOM    167  HB2 GLU    10      22.685 -18.031 -10.072  1.00  0.00           H  
ATOM    168  HB3 GLU    10      22.616 -19.860 -10.258  1.00  0.00           H  
ATOM    169  CG  GLU    10      21.187 -18.923  -8.926  1.00  0.00           C  
ATOM    170  HG2 GLU    10      21.213 -19.645  -8.111  1.00  0.00           H  
ATOM    171  HG3 GLU    10      20.959 -17.939  -8.517  1.00  0.00           H  
ATOM    172  CD  GLU    10      20.212 -19.386  -9.988  1.00  0.00           C  
ATOM    173  OE1 GLU    10      19.526 -20.410  -9.847  1.00  0.00           O  
ATOM    174  OE2 GLU    10      20.155 -18.779 -11.084  1.00  0.00           O  
ATOM    175  C   GLU    10      24.117 -20.560  -8.232  1.00  0.00           C  
ATOM    176  O   GLU    10      24.951 -21.185  -8.923  1.00  0.00           O  
ATOM    177  N   GLY    11      23.399 -21.229  -7.316  1.00  0.00           N  
ATOM    178  H   GLY    11      22.637 -20.731  -6.878  1.00  0.00           H  
ATOM    179  CA  GLY    11      23.568 -22.608  -7.032  1.00  0.00           C  
ATOM    180  HA2 GLY    11      24.603 -22.913  -7.181  1.00  0.00           H  
ATOM    181  HA3 GLY    11      23.184 -22.915  -6.058  1.00  0.00           H  
ATOM    182  C   GLY    11      22.737 -23.460  -7.954  1.00  0.00           C  
ATOM    183  O   GLY    11      21.722 -23.932  -7.525  1.00  0.00           O  
ATOM    184  N   ARG    12      23.177 -23.692  -9.222  1.00  0.00           N  
ATOM    185  H   ARG    12      24.061 -23.328  -9.547  1.00  0.00           H  
ATOM    186  CA  ARG    12      22.234 -24.072 -10.276  1.00  0.00           C  
ATOM    187  HA  ARG    12      21.223 -24.256  -9.913  1.00  0.00           H  
ATOM    188  CB  ARG    12      22.060 -22.902 -11.169  1.00  0.00           C  
ATOM    189  HB2 ARG    12      21.864 -22.067 -10.496  1.00  0.00           H  
ATOM    190  HB3 ARG    12      22.994 -22.692 -11.689  1.00  0.00           H  
ATOM    191  CG  ARG    12      20.899 -23.070 -12.201  1.00  0.00           C  
ATOM    192  HG2 ARG    12      21.190 -23.825 -12.932  1.00  0.00           H  
ATOM    193  HG3 ARG    12      20.081 -23.575 -11.687  1.00  0.00           H  
ATOM    194  CD  ARG    12      20.483 -21.806 -12.934  1.00  0.00           C  
ATOM    195  HD2 ARG    12      20.526 -20.995 -12.208  1.00  0.00           H  
ATOM    196  HD3 ARG    12      21.175 -21.689 -13.769  1.00  0.00           H  
ATOM    197  NE  ARG    12      19.102 -21.958 -13.438  1.00  0.00           N  
ATOM    198  HE  ARG    12      19.007 -22.831 -13.937  1.00  0.00           H  
ATOM    199  CZ  ARG    12      18.085 -21.174 -13.233  1.00  0.00           C  
ATOM    200  NH1 ARG    12      18.204 -19.989 -12.663  1.00  0.00           N  
ATOM    201 HH11 ARG    12      19.119 -19.735 -12.319  1.00  0.00           H  
ATOM    202 HH12 ARG    12      17.431 -19.358 -12.508  1.00  0.00           H  
ATOM    203  NH2 ARG    12      16.902 -21.536 -13.679  1.00  0.00           N  
ATOM    204 HH21 ARG    12      16.884 -22.429 -14.150  1.00  0.00           H  
ATOM    205 HH22 ARG    12      16.119 -20.923 -13.502  1.00  0.00           H  
ATOM    206  C   ARG    12      22.657 -25.314 -11.038  1.00  0.00           C  
ATOM    207  O   ARG    12      23.316 -25.311 -12.040  1.00  0.00           O  
ATOM    208  N   LEU    13      22.267 -26.455 -10.496  1.00  0.00           N  
ATOM    209  H   LEU    13      21.617 -26.434  -9.723  1.00  0.00           H  
ATOM    210  CA  LEU    13      22.757 -27.774 -10.919  1.00  0.00           C  
ATOM    211  HA  LEU    13      23.529 -27.743 -11.688  1.00  0.00           H  
ATOM    212  CB  LEU    13      23.341 -28.613  -9.682  1.00  0.00           C  
ATOM    213  HB2 LEU    13      22.646 -28.612  -8.842  1.00  0.00           H  
ATOM    214  HB3 LEU    13      23.507 -29.630 -10.038  1.00  0.00           H  
ATOM    215  CG  LEU    13      24.693 -28.174  -9.153  1.00  0.00           C  
ATOM    216  HG  LEU    13      25.311 -27.848  -9.990  1.00  0.00           H  
ATOM    217  CD1 LEU    13      24.488 -27.017  -8.157  1.00  0.00           C  
ATOM    218 HD11 LEU    13      24.010 -26.152  -8.618  1.00  0.00           H  
ATOM    219 HD12 LEU    13      23.751 -27.337  -7.420  1.00  0.00           H  
ATOM    220 HD13 LEU    13      25.391 -26.683  -7.646  1.00  0.00           H  
ATOM    221  CD2 LEU    13      25.358 -29.312  -8.320  1.00  0.00           C  
ATOM    222 HD21 LEU    13      24.761 -29.490  -7.426  1.00  0.00           H  
ATOM    223 HD22 LEU    13      25.475 -30.236  -8.886  1.00  0.00           H  
ATOM    224 HD23 LEU    13      26.359 -28.969  -8.058  1.00  0.00           H  
ATOM    225  C   LEU    13      21.613 -28.709 -11.442  1.00  0.00           C  
ATOM    226  O   LEU    13      20.437 -28.698 -11.011  1.00  0.00           O  
ATOM    227  N   LEU    14      22.070 -29.681 -12.224  1.00  0.00           N  
ATOM    228  H   LEU    14      23.055 -29.670 -12.448  1.00  0.00           H  
ATOM    229  CA  LEU    14      21.347 -30.723 -12.867  1.00  0.00           C  
ATOM    230  HA  LEU    14      20.667 -30.206 -13.544  1.00  0.00           H  
ATOM    231  CB  LEU    14      22.336 -31.597 -13.611  1.00  0.00           C  
ATOM    232  HB2 LEU    14      23.060 -30.987 -14.151  1.00  0.00           H  
ATOM    233  HB3 LEU    14      22.924 -32.233 -12.949  1.00  0.00           H  
ATOM    234  CG  LEU    14      21.765 -32.600 -14.605  1.00  0.00           C  
ATOM    235  HG  LEU    14      21.197 -33.308 -14.002  1.00  0.00           H  
ATOM    236  CD1 LEU    14      20.669 -32.061 -15.541  1.00  0.00           C  
ATOM    237 HD11 LEU    14      20.061 -32.834 -16.012  1.00  0.00           H  
ATOM    238 HD12 LEU    14      19.917 -31.431 -15.066  1.00  0.00           H  
ATOM    239 HD13 LEU    14      21.101 -31.542 -16.396  1.00  0.00           H  
ATOM    240  CD2 LEU    14      22.868 -33.423 -15.327  1.00  0.00           C  
ATOM    241 HD21 LEU    14      22.405 -33.706 -16.272  1.00  0.00           H  
ATOM    242 HD22 LEU    14      23.700 -32.767 -15.584  1.00  0.00           H  
ATOM    243 HD23 LEU    14      23.179 -34.240 -14.676  1.00  0.00           H  
ATOM    244  C   LEU    14      20.504 -31.558 -11.850  1.00  0.00           C  
ATOM    245  O   LEU    14      19.543 -32.319 -12.243  1.00  0.00           O  
ATOM    246  N   THR    15      21.029 -31.640 -10.611  1.00  0.00           N  
ATOM    247  H   THR    15      21.761 -30.994 -10.351  1.00  0.00           H  
ATOM    248  CA  THR    15      20.565 -32.474  -9.514  1.00  0.00           C  
ATOM    249  HA  THR    15      20.581 -33.493  -9.902  1.00  0.00           H  
ATOM    250  CB  THR    15      21.499 -32.339  -8.332  1.00  0.00           C  
ATOM    251  HB  THR    15      21.167 -32.914  -7.468  1.00  0.00           H  
ATOM    252  CG2 THR    15      22.990 -32.743  -8.681  1.00  0.00           C  
ATOM    253 HG21 THR    15      23.350 -32.378  -9.643  1.00  0.00           H  
ATOM    254 HG22 THR    15      23.643 -32.179  -8.015  1.00  0.00           H  
ATOM    255 HG23 THR    15      23.082 -33.828  -8.639  1.00  0.00           H  
ATOM    256  OG1 THR    15      21.473 -30.964  -7.971  1.00  0.00           O  
ATOM    257  HG1 THR    15      20.653 -30.702  -7.546  1.00  0.00           H  
ATOM    258  C   THR    15      19.161 -32.149  -9.053  1.00  0.00           C  
ATOM    259  O   THR    15      18.495 -33.107  -8.660  1.00  0.00           O  
ATOM    260  N   HIE    16      18.695 -30.958  -9.332  1.00  0.00           N  
ATOM    261  H   HIE    16      19.286 -30.207  -9.658  1.00  0.00           H  
ATOM    262  CA  HIE    16      17.292 -30.593  -9.044  1.00  0.00           C  
ATOM    263  HA  HIE    16      16.891 -31.243  -8.267  1.00  0.00           H  
ATOM    264  CB  HIE    16      17.274 -29.157  -8.548  1.00  0.00           C  
ATOM    265  HB2 HIE    16      17.319 -28.558  -9.457  1.00  0.00           H  
ATOM    266  HB3 HIE    16      16.296 -28.957  -8.108  1.00  0.00           H  
ATOM    267  CG  HIE    16      18.367 -28.754  -7.581  1.00  0.00           C  
ATOM    268  ND1 HIE    16      19.007 -27.490  -7.572  1.00  0.00           N  
ATOM    269  CE1 HIE    16      19.887 -27.499  -6.543  1.00  0.00           C  
ATOM    270  HE1 HIE    16      20.521 -26.697  -6.194  1.00  0.00           H  
ATOM    271  NE2 HIE    16      20.002 -28.716  -6.059  1.00  0.00           N  
ATOM    272  HE2 HIE    16      20.608 -29.018  -5.310  1.00  0.00           H  
ATOM    273  CD2 HIE    16      19.002 -29.519  -6.621  1.00  0.00           C  
ATOM    274  HD2 HIE    16      18.894 -30.574  -6.418  1.00  0.00           H  
ATOM    275  C   HIE    16      16.353 -30.840 -10.236  1.00  0.00           C  
ATOM    276  O   HIE    16      15.271 -30.205 -10.489  1.00  0.00           O  
ATOM    277  N   THR    17      16.746 -31.875 -10.951  1.00  0.00           N  
ATOM    278  H   THR    17      17.527 -32.380 -10.557  1.00  0.00           H  
ATOM    279  CA  THR    17      16.358 -32.132 -12.351  1.00  0.00           C  
ATOM    280  HA  THR    17      16.990 -32.998 -12.547  1.00  0.00           H  
ATOM    281  CB  THR    17      14.927 -32.629 -12.508  1.00  0.00           C  
ATOM    282  HB  THR    17      14.861 -33.069 -13.504  1.00  0.00           H  
ATOM    283  CG2 THR    17      14.490 -33.615 -11.476  1.00  0.00           C  
ATOM    284 HG21 THR    17      15.087 -34.465 -11.805  1.00  0.00           H  
ATOM    285 HG22 THR    17      14.618 -33.279 -10.447  1.00  0.00           H  
ATOM    286 HG23 THR    17      13.509 -34.054 -11.661  1.00  0.00           H  
ATOM    287  OG1 THR    17      14.092 -31.497 -12.327  1.00  0.00           O  
ATOM    288  HG1 THR    17      14.499 -31.135 -11.537  1.00  0.00           H  
ATOM    289  C   THR    17      16.892 -31.075 -13.340  1.00  0.00           C  
ATOM    290  O   THR    17      17.266 -29.937 -12.997  1.00  0.00           O  
ATOM    291  N   ILE    18      16.944 -31.428 -14.638  1.00  0.00           N  
ATOM    292  H   ILE    18      16.598 -32.339 -14.904  1.00  0.00           H  
ATOM    293  CA  ILE    18      17.222 -30.567 -15.827  1.00  0.00           C  
ATOM    294  HA  ILE    18      18.254 -30.221 -15.761  1.00  0.00           H  
ATOM    295  CB  ILE    18      17.301 -31.438 -17.118  1.00  0.00           C  
ATOM    296  HB  ILE    18      17.646 -32.453 -16.921  1.00  0.00           H  
ATOM    297  CG2 ILE    18      15.868 -31.701 -17.568  1.00  0.00           C  
ATOM    298 HG21 ILE    18      15.788 -32.371 -18.424  1.00  0.00           H  
ATOM    299 HG22 ILE    18      15.160 -32.036 -16.809  1.00  0.00           H  
ATOM    300 HG23 ILE    18      15.306 -30.834 -17.918  1.00  0.00           H  
ATOM    301  CG1 ILE    18      18.103 -30.796 -18.296  1.00  0.00           C  
ATOM    302 HG12 ILE    18      17.375 -30.282 -18.924  1.00  0.00           H  
ATOM    303 HG13 ILE    18      18.877 -30.161 -17.867  1.00  0.00           H  
ATOM    304  CD1 ILE    18      18.732 -31.881 -19.174  1.00  0.00           C  
ATOM    305 HD11 ILE    18      19.371 -31.355 -19.885  1.00  0.00           H  
ATOM    306 HD12 ILE    18      19.305 -32.503 -18.486  1.00  0.00           H  
ATOM    307 HD13 ILE    18      17.978 -32.494 -19.667  1.00  0.00           H  
ATOM    308  C   ILE    18      16.385 -29.273 -15.951  1.00  0.00           C  
ATOM    309  O   ILE    18      16.857 -28.246 -16.452  1.00  0.00           O  
ATOM    310  N   SER    19      15.159 -29.361 -15.389  1.00  0.00           N  
ATOM    311  H   SER    19      14.954 -30.271 -15.002  1.00  0.00           H  
ATOM    312  CA  SER    19      14.288 -28.263 -14.993  1.00  0.00           C  
ATOM    313  HA  SER    19      13.889 -27.819 -15.905  1.00  0.00           H  
ATOM    314  CB  SER    19      13.096 -28.706 -14.163  1.00  0.00           C  
ATOM    315  HB2 SER    19      13.412 -28.661 -13.121  1.00  0.00           H  
ATOM    316  HB3 SER    19      12.297 -27.970 -14.252  1.00  0.00           H  
ATOM    317  OG  SER    19      12.682 -30.092 -14.530  1.00  0.00           O  
ATOM    318  HG  SER    19      12.347 -30.567 -13.766  1.00  0.00           H  
ATOM    319  C   SER    19      15.000 -27.047 -14.305  1.00  0.00           C  
ATOM    320  O   SER    19      14.624 -25.918 -14.449  1.00  0.00           O  
ATOM    321  N   ARG    20      16.072 -27.310 -13.512  1.00  0.00           N  
ATOM    322  H   ARG    20      16.302 -28.277 -13.333  1.00  0.00           H  
ATOM    323  CA  ARG    20      16.965 -26.295 -12.945  1.00  0.00           C  
ATOM    324  HA  ARG    20      16.262 -25.671 -12.394  1.00  0.00           H  
ATOM    325  CB  ARG    20      17.898 -27.004 -11.957  1.00  0.00           C  
ATOM    326  HB2 ARG    20      17.518 -27.815 -11.334  1.00  0.00           H  
ATOM    327  HB3 ARG    20      18.660 -27.513 -12.548  1.00  0.00           H  
ATOM    328  CG  ARG    20      18.456 -26.015 -10.956  1.00  0.00           C  
ATOM    329  HG2 ARG    20      19.234 -26.526 -10.390  1.00  0.00           H  
ATOM    330  HG3 ARG    20      18.830 -25.178 -11.546  1.00  0.00           H  
ATOM    331  CD  ARG    20      17.425 -25.536  -9.927  1.00  0.00           C  
ATOM    332  HD2 ARG    20      16.726 -24.873 -10.437  1.00  0.00           H  
ATOM    333  HD3 ARG    20      16.951 -26.307  -9.320  1.00  0.00           H  
ATOM    334  NE  ARG    20      18.181 -24.755  -8.987  1.00  0.00           N  
ATOM    335  HE  ARG    20      18.644 -25.225  -8.222  1.00  0.00           H  
ATOM    336  CZ  ARG    20      18.463 -23.473  -9.093  1.00  0.00           C  
ATOM    337  NH1 ARG    20      18.008 -22.664 -10.081  1.00  0.00           N  
ATOM    338 HH11 ARG    20      17.263 -22.932 -10.709  1.00  0.00           H  
ATOM    339 HH12 ARG    20      18.292 -21.697 -10.145  1.00  0.00           H  
ATOM    340  NH2 ARG    20      19.303 -22.898  -8.288  1.00  0.00           N  
ATOM    341 HH21 ARG    20      19.825 -23.494  -7.661  1.00  0.00           H  
ATOM    342 HH22 ARG    20      19.628 -21.965  -8.499  1.00  0.00           H  
ATOM    343  C   ARG    20      17.726 -25.543 -14.126  1.00  0.00           C  
ATOM    344  O   ARG    20      17.823 -24.296 -14.073  1.00  0.00           O  
ATOM    345  N   ILE    21      18.336 -26.333 -15.042  1.00  0.00           N  
ATOM    346  H   ILE    21      18.261 -27.340 -15.048  1.00  0.00           H  
ATOM    347  CA  ILE    21      19.082 -25.766 -16.228  1.00  0.00           C  
ATOM    348  HA  ILE    21      18.439 -25.018 -16.693  1.00  0.00           H  
ATOM    349  CB  ILE    21      20.348 -24.984 -15.743  1.00  0.00           C  
ATOM    350  HB  ILE    21      20.034 -24.113 -15.166  1.00  0.00           H  
ATOM    351  CG2 ILE    21      21.381 -25.916 -15.031  1.00  0.00           C  
ATOM    352 HG21 ILE    21      22.004 -26.336 -15.820  1.00  0.00           H  
ATOM    353 HG22 ILE    21      22.082 -25.483 -14.317  1.00  0.00           H  
ATOM    354 HG23 ILE    21      20.936 -26.761 -14.505  1.00  0.00           H  
ATOM    355  CG1 ILE    21      21.024 -24.315 -16.946  1.00  0.00           C  
ATOM    356 HG12 ILE    21      21.331 -25.047 -17.693  1.00  0.00           H  
ATOM    357 HG13 ILE    21      20.181 -23.832 -17.440  1.00  0.00           H  
ATOM    358  CD1 ILE    21      22.215 -23.361 -16.607  1.00  0.00           C  
ATOM    359 HD11 ILE    21      21.807 -22.721 -15.824  1.00  0.00           H  
ATOM    360 HD12 ILE    21      23.075 -24.004 -16.422  1.00  0.00           H  
ATOM    361 HD13 ILE    21      22.424 -22.749 -17.484  1.00  0.00           H  
ATOM    362  C   ILE    21      19.404 -26.832 -17.278  1.00  0.00           C  
ATOM    363  O   ILE    21      20.013 -27.864 -17.013  1.00  0.00           O  
ATOM    364  N   ALA    22      19.080 -26.531 -18.540  1.00  0.00           N  
ATOM    365  H   ALA    22      18.700 -25.609 -18.698  1.00  0.00           H  
ATOM    366  CA  ALA    22      19.701 -27.184 -19.696  1.00  0.00           C  
ATOM    367  HA  ALA    22      19.558 -28.254 -19.542  1.00  0.00           H  
ATOM    368  CB  ALA    22      18.790 -26.874 -20.921  1.00  0.00           C  
ATOM    369  HB1 ALA    22      18.714 -25.802 -21.105  1.00  0.00           H  
ATOM    370  HB2 ALA    22      19.201 -27.317 -21.828  1.00  0.00           H  
ATOM    371  HB3 ALA    22      17.766 -27.237 -20.827  1.00  0.00           H  
ATOM    372  C   ALA    22      21.199 -26.798 -19.764  1.00  0.00           C  
ATOM    373  O   ALA    22      21.644 -25.725 -20.236  1.00  0.00           O  
ATOM    374  N   VAL    23      22.055 -27.624 -19.122  1.00  0.00           N  
ATOM    375  H   VAL    23      21.547 -28.394 -18.711  1.00  0.00           H  
ATOM    376  CA  VAL    23      23.384 -27.463 -18.535  1.00  0.00           C  
ATOM    377  HA  VAL    23      23.116 -26.947 -17.612  1.00  0.00           H  
ATOM    378  CB  VAL    23      24.128 -28.784 -18.107  1.00  0.00           C  
ATOM    379  HB  VAL    23      25.181 -28.505 -18.145  1.00  0.00           H  
ATOM    380  CG1 VAL    23      23.814 -29.189 -16.647  1.00  0.00           C  
ATOM    381 HG11 VAL    23      24.598 -29.865 -16.305  1.00  0.00           H  
ATOM    382 HG12 VAL    23      23.873 -28.325 -15.985  1.00  0.00           H  
ATOM    383 HG13 VAL    23      22.813 -29.613 -16.564  1.00  0.00           H  
ATOM    384  CG2 VAL    23      23.931 -30.050 -18.987  1.00  0.00           C  
ATOM    385 HG21 VAL    23      23.983 -29.872 -20.062  1.00  0.00           H  
ATOM    386 HG22 VAL    23      24.722 -30.719 -18.649  1.00  0.00           H  
ATOM    387 HG23 VAL    23      22.939 -30.424 -18.734  1.00  0.00           H  
ATOM    388  C   VAL    23      24.355 -26.691 -19.399  1.00  0.00           C  
ATOM    389  O   VAL    23      24.578 -27.111 -20.553  1.00  0.00           O  
ATOM    390  N   SER    24      24.875 -25.540 -18.962  1.00  0.00           N  
ATOM    391  H   SER    24      24.678 -25.208 -18.029  1.00  0.00           H  
ATOM    392  CA  SER    24      25.692 -24.709 -19.769  1.00  0.00           C  
ATOM    393  HA  SER    24      26.490 -25.315 -20.196  1.00  0.00           H  
ATOM    394  CB  SER    24      24.889 -24.040 -20.871  1.00  0.00           C  
ATOM    395  HB2 SER    24      25.374 -23.118 -21.192  1.00  0.00           H  
ATOM    396  HB3 SER    24      25.008 -24.689 -21.739  1.00  0.00           H  
ATOM    397  OG  SER    24      23.543 -23.807 -20.586  1.00  0.00           O  
ATOM    398  HG  SER    24      23.098 -24.647 -20.453  1.00  0.00           H  
ATOM    399  C   SER    24      26.221 -23.577 -18.803  1.00  0.00           C  
ATOM    400  O   SER    24      25.738 -23.353 -17.707  1.00  0.00           O  
ATOM    401  N   TYR    25      27.402 -23.054 -19.118  1.00  0.00           N  
ATOM    402  H   TYR    25      27.815 -23.211 -20.026  1.00  0.00           H  
ATOM    403  CA  TYR    25      28.180 -22.238 -18.079  1.00  0.00           C  
ATOM    404  HA  TYR    25      27.972 -22.621 -17.080  1.00  0.00           H  
ATOM    405  CB  TYR    25      29.640 -22.464 -18.456  1.00  0.00           C  
ATOM    406  HB2 TYR    25      29.747 -23.538 -18.604  1.00  0.00           H  
ATOM    407  HB3 TYR    25      29.871 -21.771 -19.265  1.00  0.00           H  
ATOM    408  CG  TYR    25      30.585 -22.252 -17.278  1.00  0.00           C  
ATOM    409  CD1 TYR    25      31.738 -21.528 -17.452  1.00  0.00           C  
ATOM    410  HD1 TYR    25      31.981 -21.124 -18.424  1.00  0.00           H  
ATOM    411  CE1 TYR    25      32.642 -21.361 -16.387  1.00  0.00           C  
ATOM    412  HE1 TYR    25      33.534 -20.766 -16.521  1.00  0.00           H  
ATOM    413  CZ  TYR    25      32.485 -22.057 -15.139  1.00  0.00           C  
ATOM    414  OH  TYR    25      33.490 -22.010 -14.183  1.00  0.00           O  
ATOM    415  HH  TYR    25      34.210 -21.473 -14.519  1.00  0.00           H  
ATOM    416  CE2 TYR    25      31.334 -22.837 -15.012  1.00  0.00           C  
ATOM    417  HE2 TYR    25      31.180 -23.480 -14.158  1.00  0.00           H  
ATOM    418  CD2 TYR    25      30.477 -23.025 -16.096  1.00  0.00           C  
ATOM    419  HD2 TYR    25      29.646 -23.693 -15.926  1.00  0.00           H  
ATOM    420  C   TYR    25      27.748 -20.738 -17.913  1.00  0.00           C  
ATOM    421  O   TYR    25      28.444 -19.680 -17.959  1.00  0.00           O  
ATOM    422  N   GLN    26      26.427 -20.670 -17.632  1.00  0.00           N  
ATOM    423  H   GLN    26      25.876 -21.508 -17.753  1.00  0.00           H  
ATOM    424  CA  GLN    26      25.788 -19.402 -17.396  1.00  0.00           C  
ATOM    425  HA  GLN    26      26.106 -18.639 -18.107  1.00  0.00           H  
ATOM    426  CB  GLN    26      24.223 -19.507 -17.421  1.00  0.00           C  
ATOM    427  HB2 GLN    26      23.919 -19.958 -16.477  1.00  0.00           H  
ATOM    428  HB3 GLN    26      23.676 -18.569 -17.516  1.00  0.00           H  
ATOM    429  CG  GLN    26      23.738 -20.420 -18.622  1.00  0.00           C  
ATOM    430  HG2 GLN    26      24.232 -21.391 -18.568  1.00  0.00           H  
ATOM    431  HG3 GLN    26      22.672 -20.503 -18.410  1.00  0.00           H  
ATOM    432  CD  GLN    26      23.840 -19.838 -20.004  1.00  0.00           C  
ATOM    433  OE1 GLN    26      23.875 -18.614 -20.112  1.00  0.00           O  
ATOM    434  NE2 GLN    26      24.034 -20.660 -20.984  1.00  0.00           N  
ATOM    435 HE21 GLN    26      24.215 -20.262 -21.895  1.00  0.00           H  
ATOM    436 HE22 GLN    26      24.005 -21.664 -20.876  1.00  0.00           H  
ATOM    437  C   GLN    26      26.076 -18.958 -15.954  1.00  0.00           C  
ATOM    438  O   GLN    26      26.079 -17.765 -15.741  1.00  0.00           O  
ATOM    439  N   THR    27      26.416 -19.904 -15.044  1.00  0.00           N  
ATOM    440  H   THR    27      26.488 -20.857 -15.370  1.00  0.00           H  
ATOM    441  CA  THR    27      26.870 -19.620 -13.703  1.00  0.00           C  
ATOM    442  HA  THR    27      26.949 -18.546 -13.535  1.00  0.00           H  
ATOM    443  CB  THR    27      25.824 -20.242 -12.731  1.00  0.00           C  
ATOM    444  HB  THR    27      26.174 -20.204 -11.700  1.00  0.00           H  
ATOM    445  CG2 THR    27      24.528 -19.513 -12.796  1.00  0.00           C  
ATOM    446 HG21 THR    27      24.611 -18.433 -12.671  1.00  0.00           H  
ATOM    447 HG22 THR    27      24.092 -19.725 -13.772  1.00  0.00           H  
ATOM    448 HG23 THR    27      23.870 -19.931 -12.034  1.00  0.00           H  
ATOM    449  OG1 THR    27      25.438 -21.552 -13.138  1.00  0.00           O  
ATOM    450  HG1 THR    27      26.138 -22.060 -12.723  1.00  0.00           H  
ATOM    451  C   THR    27      28.289 -20.127 -13.414  1.00  0.00           C  
ATOM    452  O   THR    27      28.650 -21.190 -13.900  1.00  0.00           O  
ATOM    453  N   LYS    28      29.095 -19.329 -12.653  1.00  0.00           N  
ATOM    454  H   LYS    28      28.703 -18.464 -12.311  1.00  0.00           H  
ATOM    455  CA  LYS    28      30.582 -19.443 -12.767  1.00  0.00           C  
ATOM    456  HA  LYS    28      30.844 -19.856 -13.741  1.00  0.00           H  
ATOM    457  CB  LYS    28      31.264 -18.077 -12.566  1.00  0.00           C  
ATOM    458  HB2 LYS    28      31.250 -17.771 -11.520  1.00  0.00           H  
ATOM    459  HB3 LYS    28      32.284 -18.202 -12.928  1.00  0.00           H  
ATOM    460  CG  LYS    28      30.642 -16.985 -13.408  1.00  0.00           C  
ATOM    461  HG2 LYS    28      29.698 -16.747 -12.918  1.00  0.00           H  
ATOM    462  HG3 LYS    28      31.312 -16.129 -13.326  1.00  0.00           H  
ATOM    463  CD  LYS    28      30.448 -17.481 -14.832  1.00  0.00           C  
ATOM    464  HD2 LYS    28      31.386 -17.877 -15.221  1.00  0.00           H  
ATOM    465  HD3 LYS    28      29.661 -18.235 -14.870  1.00  0.00           H  
ATOM    466  CE  LYS    28      29.931 -16.376 -15.759  1.00  0.00           C  
ATOM    467  HE2 LYS    28      30.616 -15.531 -15.678  1.00  0.00           H  
ATOM    468  HE3 LYS    28      29.983 -16.656 -16.811  1.00  0.00           H  
ATOM    469  NZ  LYS    28      28.533 -16.053 -15.396  1.00  0.00           N  
ATOM    470  HZ1 LYS    28      28.259 -15.285 -15.991  1.00  0.00           H  
ATOM    471  HZ2 LYS    28      27.856 -16.766 -15.629  1.00  0.00           H  
ATOM    472  HZ3 LYS    28      28.352 -15.766 -14.445  1.00  0.00           H  
ATOM    473  C   LYS    28      31.191 -20.449 -11.762  1.00  0.00           C  
ATOM    474  O   LYS    28      32.053 -20.178 -10.924  1.00  0.00           O  
ATOM    475  N   VAL    29      30.458 -21.586 -11.629  1.00  0.00           N  
ATOM    476  H   VAL    29      29.741 -21.755 -12.319  1.00  0.00           H  
ATOM    477  CA  VAL    29      30.495 -22.533 -10.490  1.00  0.00           C  
ATOM    478  HA  VAL    29      31.509 -22.636 -10.101  1.00  0.00           H  
ATOM    479  CB  VAL    29      29.607 -21.935  -9.361  1.00  0.00           C  
ATOM    480  HB  VAL    29      29.778 -20.859  -9.374  1.00  0.00           H  
ATOM    481  CG1 VAL    29      28.039 -22.048  -9.564  1.00  0.00           C  
ATOM    482 HG11 VAL    29      27.800 -21.685 -10.563  1.00  0.00           H  
ATOM    483 HG12 VAL    29      27.760 -23.102  -9.554  1.00  0.00           H  
ATOM    484 HG13 VAL    29      27.497 -21.516  -8.782  1.00  0.00           H  
ATOM    485  CG2 VAL    29      30.065 -22.463  -8.063  1.00  0.00           C  
ATOM    486 HG21 VAL    29      29.360 -23.182  -7.646  1.00  0.00           H  
ATOM    487 HG22 VAL    29      31.024 -22.980  -8.112  1.00  0.00           H  
ATOM    488 HG23 VAL    29      29.957 -21.642  -7.354  1.00  0.00           H  
ATOM    489  C   VAL    29      29.936 -23.910 -10.961  1.00  0.00           C  
ATOM    490  O   VAL    29      29.419 -24.046 -12.091  1.00  0.00           O  
ATOM    491  N   ASN    30      30.157 -24.964 -10.158  1.00  0.00           N  
ATOM    492  H   ASN    30      30.938 -24.861  -9.526  1.00  0.00           H  
ATOM    493  CA  ASN    30      29.722 -26.366 -10.401  1.00  0.00           C  
ATOM    494  HA  ASN    30      30.392 -26.641 -11.215  1.00  0.00           H  
ATOM    495  CB  ASN    30      30.119 -27.197  -9.179  1.00  0.00           C  
ATOM    496  HB2 ASN    30      31.146 -26.916  -8.946  1.00  0.00           H  
ATOM    497  HB3 ASN    30      29.488 -26.933  -8.330  1.00  0.00           H  
ATOM    498  CG  ASN    30      29.990 -28.672  -9.493  1.00  0.00           C  
ATOM    499  OD1 ASN    30      30.401 -29.123 -10.549  1.00  0.00           O  
ATOM    500  ND2 ASN    30      29.459 -29.379  -8.572  1.00  0.00           N  
ATOM    501 HD21 ASN    30      29.223 -30.316  -8.869  1.00  0.00           H  
ATOM    502 HD22 ASN    30      29.049 -28.857  -7.811  1.00  0.00           H  
ATOM    503  C   ASN    30      28.281 -26.560 -10.931  1.00  0.00           C  
ATOM    504  O   ASN    30      27.364 -25.954 -10.444  1.00  0.00           O  
ATOM    505  N   LEU    31      28.219 -27.378 -11.945  1.00  0.00           N  
ATOM    506  H   LEU    31      29.008 -27.988 -12.107  1.00  0.00           H  
ATOM    507  CA  LEU    31      26.939 -27.708 -12.613  1.00  0.00           C  
ATOM    508  HA  LEU    31      26.143 -27.012 -12.348  1.00  0.00           H  
ATOM    509  CB  LEU    31      27.161 -27.596 -14.174  1.00  0.00           C  
ATOM    510  HB2 LEU    31      28.007 -28.224 -14.454  1.00  0.00           H  
ATOM    511  HB3 LEU    31      26.340 -28.059 -14.721  1.00  0.00           H  
ATOM    512  CG  LEU    31      27.262 -26.123 -14.707  1.00  0.00           C  
ATOM    513  HG  LEU    31      28.165 -25.747 -14.225  1.00  0.00           H  
ATOM    514  CD1 LEU    31      27.543 -26.204 -16.194  1.00  0.00           C  
ATOM    515 HD11 LEU    31      27.680 -25.180 -16.542  1.00  0.00           H  
ATOM    516 HD12 LEU    31      28.269 -26.942 -16.536  1.00  0.00           H  
ATOM    517 HD13 LEU    31      26.622 -26.467 -16.715  1.00  0.00           H  
ATOM    518  CD2 LEU    31      25.994 -25.246 -14.463  1.00  0.00           C  
ATOM    519 HD21 LEU    31      26.161 -24.240 -14.850  1.00  0.00           H  
ATOM    520 HD22 LEU    31      25.174 -25.571 -15.102  1.00  0.00           H  
ATOM    521 HD23 LEU    31      25.756 -25.019 -13.424  1.00  0.00           H  
ATOM    522  C   LEU    31      26.456 -29.168 -12.302  1.00  0.00           C  
ATOM    523  O   LEU    31      25.268 -29.419 -12.506  1.00  0.00           O  
ATOM    524  N   LEU    32      27.339 -30.087 -11.888  1.00  0.00           N  
ATOM    525  H   LEU    32      28.233 -29.697 -11.623  1.00  0.00           H  
ATOM    526  CA  LEU    32      26.973 -31.482 -11.689  1.00  0.00           C  
ATOM    527  HA  LEU    32      25.926 -31.670 -11.926  1.00  0.00           H  
ATOM    528  CB  LEU    32      27.728 -32.348 -12.681  1.00  0.00           C  
ATOM    529  HB2 LEU    32      28.768 -32.359 -12.353  1.00  0.00           H  
ATOM    530  HB3 LEU    32      27.347 -33.365 -12.596  1.00  0.00           H  
ATOM    531  CG  LEU    32      27.700 -31.943 -14.175  1.00  0.00           C  
ATOM    532  HG  LEU    32      28.051 -30.914 -14.244  1.00  0.00           H  
ATOM    533  CD1 LEU    32      28.605 -32.702 -15.107  1.00  0.00           C  
ATOM    534 HD11 LEU    32      29.609 -32.676 -14.685  1.00  0.00           H  
ATOM    535 HD12 LEU    32      28.349 -33.754 -15.238  1.00  0.00           H  
ATOM    536 HD13 LEU    32      28.508 -32.292 -16.112  1.00  0.00           H  
ATOM    537  CD2 LEU    32      26.332 -31.986 -14.800  1.00  0.00           C  
ATOM    538 HD21 LEU    32      26.261 -31.862 -15.881  1.00  0.00           H  
ATOM    539 HD22 LEU    32      25.849 -32.963 -14.762  1.00  0.00           H  
ATOM    540 HD23 LEU    32      25.665 -31.256 -14.340  1.00  0.00           H  
ATOM    541  C   LEU    32      27.241 -31.933 -10.197  1.00  0.00           C  
ATOM    542  O   LEU    32      28.340 -31.713  -9.704  1.00  0.00           O  
TER   
END   
