# Supplementary material for: In silico approaches for predicting the half-life of natural and modified peptides in blood
Source: PLoS One. 2018 Jun 1;13(6):e0196829. doi: 10.1371/journal.pone.0196829 (PMC5983457; doi:10.1371/journal.pone.0196829)
Supplement: S3 File — (ZIP) [file pone.0196829.s009.zip › 3may2018_261_pdb_files/2774.pdb]

ATOM      1  N   PHE     1       5.160   4.359 -17.820  1.00  0.00           N  
ATOM      2  H   PHE     1       5.862   3.690 -17.538  1.00  0.00           H  
ATOM      3  CA  PHE     1       4.025   3.709 -18.591  1.00  0.00           C  
ATOM      4  HA  PHE     1       3.309   3.496 -17.797  1.00  0.00           H  
ATOM      5  CB  PHE     1       4.521   2.362 -19.207  1.00  0.00           C  
ATOM      6  HB2 PHE     1       5.211   1.837 -18.547  1.00  0.00           H  
ATOM      7  HB3 PHE     1       3.664   1.714 -19.387  1.00  0.00           H  
ATOM      8  CG  PHE     1       5.357   2.418 -20.505  1.00  0.00           C  
ATOM      9  CD1 PHE     1       6.703   2.850 -20.513  1.00  0.00           C  
ATOM     10  HD1 PHE     1       7.276   3.216 -19.674  1.00  0.00           H  
ATOM     11  CE1 PHE     1       7.351   2.802 -21.768  1.00  0.00           C  
ATOM     12  HE1 PHE     1       8.377   3.124 -21.869  1.00  0.00           H  
ATOM     13  CZ  PHE     1       6.739   2.334 -22.907  1.00  0.00           C  
ATOM     14  HZ  PHE     1       7.344   2.306 -23.801  1.00  0.00           H  
ATOM     15  CE2 PHE     1       5.421   1.922 -22.845  1.00  0.00           C  
ATOM     16  HE2 PHE     1       4.894   1.681 -23.756  1.00  0.00           H  
ATOM     17  CD2 PHE     1       4.739   1.896 -21.680  1.00  0.00           C  
ATOM     18  HD2 PHE     1       3.781   1.405 -21.594  1.00  0.00           H  
ATOM     19  C   PHE     1       3.303   4.701 -19.541  1.00  0.00           C  
ATOM     20  O   PHE     1       3.608   4.747 -20.732  1.00  0.00           O  
ATOM     21  N   PRO     2       2.373   5.543 -19.055  1.00  0.00           N  
ATOM     22  CD  PRO     2       1.815   5.428 -17.706  1.00  0.00           C  
ATOM     23  HD2 PRO     2       2.482   5.932 -17.008  1.00  0.00           H  
ATOM     24  HD3 PRO     2       1.691   4.398 -17.370  1.00  0.00           H  
ATOM     25  CG  PRO     2       0.460   6.152 -17.835  1.00  0.00           C  
ATOM     26  HG2 PRO     2       0.100   6.564 -16.892  1.00  0.00           H  
ATOM     27  HG3 PRO     2      -0.315   5.466 -18.176  1.00  0.00           H  
ATOM     28  CB  PRO     2       0.676   7.222 -18.878  1.00  0.00           C  
ATOM     29  HB2 PRO     2       1.124   8.077 -18.373  1.00  0.00           H  
ATOM     30  HB3 PRO     2      -0.224   7.451 -19.449  1.00  0.00           H  
ATOM     31  CA  PRO     2       1.785   6.632 -19.754  1.00  0.00           C  
ATOM     32  HA  PRO     2       1.243   6.159 -20.573  1.00  0.00           H  
ATOM     33  C   PRO     2       2.780   7.674 -20.389  1.00  0.00           C  
ATOM     34  O   PRO     2       3.075   8.679 -19.778  1.00  0.00           O  
ATOM     35  N   ARG     3       3.178   7.356 -21.628  1.00  0.00           N  
ATOM     36  H   ARG     3       2.889   6.447 -21.962  1.00  0.00           H  
ATOM     37  CA  ARG     3       4.270   7.926 -22.408  1.00  0.00           C  
ATOM     38  HA  ARG     3       4.679   8.703 -21.762  1.00  0.00           H  
ATOM     39  CB  ARG     3       5.356   6.923 -22.689  1.00  0.00           C  
ATOM     40  HB2 ARG     3       4.757   6.018 -22.790  1.00  0.00           H  
ATOM     41  HB3 ARG     3       5.809   7.073 -23.669  1.00  0.00           H  
ATOM     42  CG  ARG     3       6.489   6.950 -21.725  1.00  0.00           C  
ATOM     43  HG2 ARG     3       7.252   6.230 -22.021  1.00  0.00           H  
ATOM     44  HG3 ARG     3       6.873   7.968 -21.653  1.00  0.00           H  
ATOM     45  CD  ARG     3       6.030   6.527 -20.288  1.00  0.00           C  
ATOM     46  HD2 ARG     3       5.069   6.939 -19.979  1.00  0.00           H  
ATOM     47  HD3 ARG     3       5.895   5.445 -20.310  1.00  0.00           H  
ATOM     48  NE  ARG     3       6.976   6.924 -19.296  1.00  0.00           N  
ATOM     49  HE  ARG     3       7.591   6.205 -18.942  1.00  0.00           H  
ATOM     50  CZ  ARG     3       7.166   8.113 -18.589  1.00  0.00           C  
ATOM     51  NH1 ARG     3       6.436   9.137 -18.769  1.00  0.00           N  
ATOM     52 HH11 ARG     3       5.665   9.142 -19.420  1.00  0.00           H  
ATOM     53 HH12 ARG     3       6.735   9.987 -18.312  1.00  0.00           H  
ATOM     54  NH2 ARG     3       8.192   8.242 -17.784  1.00  0.00           N  
ATOM     55 HH21 ARG     3       8.775   7.435 -17.611  1.00  0.00           H  
ATOM     56 HH22 ARG     3       8.326   9.097 -17.264  1.00  0.00           H  
ATOM     57  C   ARG     3       3.696   8.458 -23.784  1.00  0.00           C  
ATOM     58  O   ARG     3       2.766   7.913 -24.339  1.00  0.00           O  
ATOM     59  N   PRO     4       4.320   9.562 -24.309  1.00  0.00           N  
ATOM     60  CD  PRO     4       3.694  10.304 -25.399  1.00  0.00           C  
ATOM     61  HD2 PRO     4       2.739  10.750 -25.121  1.00  0.00           H  
ATOM     62  HD3 PRO     4       3.359   9.629 -26.186  1.00  0.00           H  
ATOM     63  CG  PRO     4       4.687  11.415 -25.728  1.00  0.00           C  
ATOM     64  HG2 PRO     4       4.129  12.344 -25.609  1.00  0.00           H  
ATOM     65  HG3 PRO     4       5.027  11.362 -26.762  1.00  0.00           H  
ATOM     66  CB  PRO     4       5.840  11.255 -24.792  1.00  0.00           C  
ATOM     67  HB2 PRO     4       6.172  12.247 -24.485  1.00  0.00           H  
ATOM     68  HB3 PRO     4       6.690  10.763 -25.265  1.00  0.00           H  
ATOM     69  CA  PRO     4       5.305  10.347 -23.645  1.00  0.00           C  
ATOM     70  HA  PRO     4       6.121   9.707 -23.310  1.00  0.00           H  
ATOM     71  C   PRO     4       4.776  11.132 -22.452  1.00  0.00           C  
ATOM     72  O   PRO     4       3.615  11.392 -22.347  1.00  0.00           O  
ATOM     73  N   GLY     5       5.732  11.359 -21.550  1.00  0.00           N  
ATOM     74  H   GLY     5       6.681  11.198 -21.857  1.00  0.00           H  
ATOM     75  CA  GLY     5       5.669  11.937 -20.192  1.00  0.00           C  
ATOM     76  HA2 GLY     5       4.715  11.769 -19.692  1.00  0.00           H  
ATOM     77  HA3 GLY     5       6.437  11.404 -19.630  1.00  0.00           H  
ATOM     78  C   GLY     5       6.173  13.394 -20.161  1.00  0.00           C  
ATOM     79  O   GLY     5       6.223  14.030 -21.182  1.00  0.00           O  
ATOM     80  N   GLY     6       6.355  13.885 -18.937  1.00  0.00           N  
ATOM     81  H   GLY     6       6.363  13.191 -18.203  1.00  0.00           H  
ATOM     82  CA  GLY     6       6.544  15.321 -18.613  1.00  0.00           C  
ATOM     83  HA2 GLY     6       5.937  16.022 -19.185  1.00  0.00           H  
ATOM     84  HA3 GLY     6       6.274  15.551 -17.582  1.00  0.00           H  
ATOM     85  C   GLY     6       7.962  15.836 -18.786  1.00  0.00           C  
ATOM     86  O   GLY     6       8.219  16.964 -19.189  1.00  0.00           O  
ATOM     87  N   GLY     7       8.958  14.973 -18.512  1.00  0.00           N  
ATOM     88  H   GLY     7       8.653  14.071 -18.176  1.00  0.00           H  
ATOM     89  CA  GLY     7      10.358  14.996 -19.013  1.00  0.00           C  
ATOM     90  HA2 GLY     7      10.477  16.019 -19.370  1.00  0.00           H  
ATOM     91  HA3 GLY     7      11.056  14.683 -18.237  1.00  0.00           H  
ATOM     92  C   GLY     7      10.533  14.194 -20.253  1.00  0.00           C  
ATOM     93  O   GLY     7      11.615  14.094 -20.789  1.00  0.00           O  
ATOM     94  N   GLY     8       9.516  13.547 -20.781  1.00  0.00           N  
ATOM     95  H   GLY     8       8.660  13.640 -20.254  1.00  0.00           H  
ATOM     96  CA  GLY     8       9.554  12.473 -21.662  1.00  0.00           C  
ATOM     97  HA2 GLY     8       8.698  12.459 -22.338  1.00  0.00           H  
ATOM     98  HA3 GLY     8      10.458  12.558 -22.264  1.00  0.00           H  
ATOM     99  C   GLY     8       9.558  11.140 -20.914  1.00  0.00           C  
ATOM    100  O   GLY     8       8.631  10.385 -20.939  1.00  0.00           O  
ATOM    101  N   GLN     9      10.750  10.902 -20.292  1.00  0.00           N  
ATOM    102  H   GLN     9      11.362  11.704 -20.258  1.00  0.00           H  
ATOM    103  CA  GLN     9      10.987   9.902 -19.327  1.00  0.00           C  
ATOM    104  HA  GLN     9      10.017   9.559 -18.969  1.00  0.00           H  
ATOM    105  CB  GLN     9      11.738   8.740 -19.972  1.00  0.00           C  
ATOM    106  HB2 GLN     9      12.577   9.090 -20.574  1.00  0.00           H  
ATOM    107  HB3 GLN     9      11.928   8.026 -19.171  1.00  0.00           H  
ATOM    108  CG  GLN     9      10.770   8.079 -20.941  1.00  0.00           C  
ATOM    109  HG2 GLN     9       9.864   7.878 -20.370  1.00  0.00           H  
ATOM    110  HG3 GLN     9      10.502   8.864 -21.649  1.00  0.00           H  
ATOM    111  CD  GLN     9      11.252   6.756 -21.576  1.00  0.00           C  
ATOM    112  OE1 GLN     9      11.874   6.701 -22.636  1.00  0.00           O  
ATOM    113  NE2 GLN     9      10.983   5.665 -20.892  1.00  0.00           N  
ATOM    114 HE21 GLN     9      11.076   4.834 -21.458  1.00  0.00           H  
ATOM    115 HE22 GLN     9      10.475   5.780 -20.027  1.00  0.00           H  
ATOM    116  C   GLN     9      11.701  10.586 -18.109  1.00  0.00           C  
ATOM    117  O   GLN     9      12.128  11.782 -18.141  1.00  0.00           O  
ATOM    118  N   GLY    10      12.046   9.887 -17.041  1.00  0.00           N  
ATOM    119  H   GLY    10      11.735   8.927 -17.016  1.00  0.00           H  
ATOM    120  CA  GLY    10      12.699  10.373 -15.796  1.00  0.00           C  
ATOM    121  HA2 GLY    10      13.073   9.531 -15.213  1.00  0.00           H  
ATOM    122  HA3 GLY    10      13.589  10.988 -15.934  1.00  0.00           H  
ATOM    123  C   GLY    10      11.735  11.060 -14.839  1.00  0.00           C  
ATOM    124  O   GLY    10      11.991  11.008 -13.629  1.00  0.00           O  
ATOM    125  N   ASP    11      10.748  11.726 -15.335  1.00  0.00           N  
ATOM    126  H   ASP    11      10.661  11.803 -16.338  1.00  0.00           H  
ATOM    127  CA  ASP    11       9.622  12.152 -14.539  1.00  0.00           C  
ATOM    128  HA  ASP    11       9.880  13.005 -13.911  1.00  0.00           H  
ATOM    129  CB  ASP    11       8.598  12.748 -15.548  1.00  0.00           C  
ATOM    130  HB2 ASP    11       7.803  13.206 -14.959  1.00  0.00           H  
ATOM    131  HB3 ASP    11       9.086  13.577 -16.061  1.00  0.00           H  
ATOM    132  CG  ASP    11       8.021  11.688 -16.485  1.00  0.00           C  
ATOM    133  OD1 ASP    11       8.775  10.762 -16.884  1.00  0.00           O  
ATOM    134  OD2 ASP    11       6.957  11.923 -17.007  1.00  0.00           O  
ATOM    135  C   ASP    11       9.013  11.117 -13.580  1.00  0.00           C  
ATOM    136  O   ASP    11       8.560  11.454 -12.519  1.00  0.00           O  
ATOM    137  N   PHE    12       9.077   9.847 -14.030  1.00  0.00           N  
ATOM    138  H   PHE    12       9.288   9.809 -15.017  1.00  0.00           H  
ATOM    139  CA  PHE    12       8.856   8.581 -13.313  1.00  0.00           C  
ATOM    140  HA  PHE    12       9.501   8.537 -12.436  1.00  0.00           H  
ATOM    141  CB  PHE    12       7.360   8.369 -12.907  1.00  0.00           C  
ATOM    142  HB2 PHE    12       7.270   7.531 -12.216  1.00  0.00           H  
ATOM    143  HB3 PHE    12       6.954   9.212 -12.347  1.00  0.00           H  
ATOM    144  CG  PHE    12       6.284   8.210 -14.023  1.00  0.00           C  
ATOM    145  CD1 PHE    12       5.867   9.355 -14.726  1.00  0.00           C  
ATOM    146  HD1 PHE    12       6.239  10.325 -14.434  1.00  0.00           H  
ATOM    147  CE1 PHE    12       5.042   9.224 -15.853  1.00  0.00           C  
ATOM    148  HE1 PHE    12       4.871  10.042 -16.538  1.00  0.00           H  
ATOM    149  CZ  PHE    12       4.484   7.969 -16.112  1.00  0.00           C  
ATOM    150  HZ  PHE    12       3.826   7.866 -16.962  1.00  0.00           H  
ATOM    151  CE2 PHE    12       4.753   6.852 -15.377  1.00  0.00           C  
ATOM    152  HE2 PHE    12       4.147   5.977 -15.558  1.00  0.00           H  
ATOM    153  CD2 PHE    12       5.659   6.938 -14.365  1.00  0.00           C  
ATOM    154  HD2 PHE    12       5.787   6.027 -13.799  1.00  0.00           H  
ATOM    155  C   PHE    12       9.404   7.431 -14.194  1.00  0.00           C  
ATOM    156  O   PHE    12       9.993   7.629 -15.250  1.00  0.00           O  
ATOM    157  N   GLU    13       9.101   6.203 -13.895  1.00  0.00           N  
ATOM    158  H   GLU    13       8.679   5.931 -13.018  1.00  0.00           H  
ATOM    159  CA  GLU    13       9.043   5.138 -14.871  1.00  0.00           C  
ATOM    160  HA  GLU    13       8.438   5.556 -15.676  1.00  0.00           H  
ATOM    161  CB  GLU    13      10.439   4.690 -15.462  1.00  0.00           C  
ATOM    162  HB2 GLU    13      11.138   5.522 -15.375  1.00  0.00           H  
ATOM    163  HB3 GLU    13      10.850   3.855 -14.894  1.00  0.00           H  
ATOM    164  CG  GLU    13      10.420   4.332 -16.909  1.00  0.00           C  
ATOM    165  HG2 GLU    13      11.425   4.135 -17.283  1.00  0.00           H  
ATOM    166  HG3 GLU    13       9.992   3.332 -16.847  1.00  0.00           H  
ATOM    167  CD  GLU    13       9.550   5.196 -17.776  1.00  0.00           C  
ATOM    168  OE1 GLU    13       8.452   4.777 -18.153  1.00  0.00           O  
ATOM    169  OE2 GLU    13      10.060   6.310 -18.007  1.00  0.00           O  
ATOM    170  C   GLU    13       8.187   4.029 -14.286  1.00  0.00           C  
ATOM    171  O   GLU    13       7.715   4.079 -13.165  1.00  0.00           O  
ATOM    172  N   GLU    14       7.717   3.137 -15.148  1.00  0.00           N  
ATOM    173  H   GLU    14       7.945   3.219 -16.129  1.00  0.00           H  
ATOM    174  CA  GLU    14       6.732   2.120 -14.793  1.00  0.00           C  
ATOM    175  HA  GLU    14       7.167   1.485 -14.021  1.00  0.00           H  
ATOM    176  CB  GLU    14       5.371   2.703 -14.402  1.00  0.00           C  
ATOM    177  HB2 GLU    14       5.280   3.750 -14.690  1.00  0.00           H  
ATOM    178  HB3 GLU    14       4.664   2.236 -15.087  1.00  0.00           H  
ATOM    179  CG  GLU    14       4.980   2.423 -12.925  1.00  0.00           C  
ATOM    180  HG2 GLU    14       5.778   2.752 -12.260  1.00  0.00           H  
ATOM    181  HG3 GLU    14       4.193   3.113 -12.621  1.00  0.00           H  
ATOM    182  CD  GLU    14       4.581   0.986 -12.688  1.00  0.00           C  
ATOM    183  OE1 GLU    14       5.327   0.099 -13.100  1.00  0.00           O  
ATOM    184  OE2 GLU    14       3.557   0.787 -12.046  1.00  0.00           O  
ATOM    185  C   GLU    14       6.568   1.096 -15.979  1.00  0.00           C  
ATOM    186  O   GLU    14       6.968   1.339 -17.128  1.00  0.00           O  
ATOM    187  N   ILE    15       5.713   0.043 -15.769  1.00  0.00           N  
ATOM    188  H   ILE    15       5.338  -0.146 -14.850  1.00  0.00           H  
ATOM    189  CA  ILE    15       5.231  -0.928 -16.823  1.00  0.00           C  
ATOM    190  HA  ILE    15       4.854  -0.328 -17.651  1.00  0.00           H  
ATOM    191  CB  ILE    15       6.341  -1.902 -17.355  1.00  0.00           C  
ATOM    192  HB  ILE    15       7.235  -1.319 -17.575  1.00  0.00           H  
ATOM    193  CG2 ILE    15       6.832  -2.896 -16.265  1.00  0.00           C  
ATOM    194 HG21 ILE    15       7.797  -3.333 -16.521  1.00  0.00           H  
ATOM    195 HG22 ILE    15       7.086  -2.365 -15.348  1.00  0.00           H  
ATOM    196 HG23 ILE    15       6.069  -3.666 -16.156  1.00  0.00           H  
ATOM    197  CG1 ILE    15       6.010  -2.638 -18.663  1.00  0.00           C  
ATOM    198 HG12 ILE    15       5.050  -3.138 -18.536  1.00  0.00           H  
ATOM    199 HG13 ILE    15       5.818  -1.987 -19.516  1.00  0.00           H  
ATOM    200  CD1 ILE    15       7.043  -3.685 -19.156  1.00  0.00           C  
ATOM    201 HD11 ILE    15       6.659  -3.934 -20.145  1.00  0.00           H  
ATOM    202 HD12 ILE    15       8.005  -3.196 -19.310  1.00  0.00           H  
ATOM    203 HD13 ILE    15       7.310  -4.445 -18.422  1.00  0.00           H  
ATOM    204  C   ILE    15       3.902  -1.664 -16.363  1.00  0.00           C  
ATOM    205  O   ILE    15       3.840  -2.862 -16.472  1.00  0.00           O  
ATOM    206  N   PRO    16       2.843  -0.964 -15.929  1.00  0.00           N  
ATOM    207  CD  PRO    16       2.611   0.455 -15.737  1.00  0.00           C  
ATOM    208  HD2 PRO    16       3.094   1.110 -16.462  1.00  0.00           H  
ATOM    209  HD3 PRO    16       2.851   0.651 -14.692  1.00  0.00           H  
ATOM    210  CG  PRO    16       1.059   0.729 -15.899  1.00  0.00           C  
ATOM    211  HG2 PRO    16       0.791   1.014 -16.917  1.00  0.00           H  
ATOM    212  HG3 PRO    16       0.775   1.521 -15.206  1.00  0.00           H  
ATOM    213  CB  PRO    16       0.567  -0.546 -15.272  1.00  0.00           C  
ATOM    214  HB2 PRO    16      -0.466  -0.681 -15.593  1.00  0.00           H  
ATOM    215  HB3 PRO    16       0.614  -0.479 -14.186  1.00  0.00           H  
ATOM    216  CA  PRO    16       1.543  -1.544 -15.890  1.00  0.00           C  
ATOM    217  HA  PRO    16       1.566  -2.477 -15.326  1.00  0.00           H  
ATOM    218  C   PRO    16       1.075  -1.844 -17.329  1.00  0.00           C  
ATOM    219  O   PRO    16       0.083  -2.555 -17.514  1.00  0.00           O  
ATOM    220  N   GLU    17       1.697  -1.178 -18.401  1.00  0.00           N  
ATOM    221  H   GLU    17       2.550  -0.643 -18.317  1.00  0.00           H  
ATOM    222  CA  GLU    17       1.236  -1.191 -19.836  1.00  0.00           C  
ATOM    223  HA  GLU    17       0.651  -2.084 -20.056  1.00  0.00           H  
ATOM    224  CB  GLU    17       0.350   0.030 -20.114  1.00  0.00           C  
ATOM    225  HB2 GLU    17       0.075  -0.150 -21.153  1.00  0.00           H  
ATOM    226  HB3 GLU    17      -0.525   0.031 -19.463  1.00  0.00           H  
ATOM    227  CG  GLU    17       0.948   1.419 -19.829  1.00  0.00           C  
ATOM    228  HG2 GLU    17       1.390   1.583 -18.847  1.00  0.00           H  
ATOM    229  HG3 GLU    17       1.652   1.731 -20.601  1.00  0.00           H  
ATOM    230  CD  GLU    17      -0.178   2.418 -19.893  1.00  0.00           C  
ATOM    231  OE1 GLU    17      -0.798   2.588 -20.973  1.00  0.00           O  
ATOM    232  OE2 GLU    17      -0.396   3.123 -18.890  1.00  0.00           O  
ATOM    233  C   GLU    17       2.522  -1.232 -20.698  1.00  0.00           C  
ATOM    234  O   GLU    17       3.584  -0.845 -20.207  1.00  0.00           O  
ATOM    235  N   GLU    18       2.431  -1.534 -21.947  1.00  0.00           N  
ATOM    236  H   GLU    18       1.530  -1.872 -22.254  1.00  0.00           H  
ATOM    237  CA  GLU    18       3.328  -1.601 -23.045  1.00  0.00           C  
ATOM    238  HA  GLU    18       3.981  -0.734 -22.944  1.00  0.00           H  
ATOM    239  CB  GLU    18       4.418  -2.669 -22.915  1.00  0.00           C  
ATOM    240  HB2 GLU    18       4.679  -2.847 -21.871  1.00  0.00           H  
ATOM    241  HB3 GLU    18       4.082  -3.654 -23.239  1.00  0.00           H  
ATOM    242  CG  GLU    18       5.765  -2.435 -23.556  1.00  0.00           C  
ATOM    243  HG2 GLU    18       6.232  -1.527 -23.175  1.00  0.00           H  
ATOM    244  HG3 GLU    18       6.403  -3.203 -23.120  1.00  0.00           H  
ATOM    245  CD  GLU    18       5.741  -2.485 -25.071  1.00  0.00           C  
ATOM    246  OE1 GLU    18       5.696  -3.593 -25.665  1.00  0.00           O  
ATOM    247  OE2 GLU    18       5.825  -1.404 -25.656  1.00  0.00           O  
ATOM    248  C   GLU    18       2.588  -1.525 -24.403  1.00  0.00           C  
ATOM    249  O   GLU    18       1.488  -2.003 -24.552  1.00  0.00           O  
ATOM    250  N   TYR    19       3.206  -0.985 -25.484  1.00  0.00           N  
ATOM    251  H   TYR    19       4.180  -0.760 -25.338  1.00  0.00           H  
ATOM    252  CA  TYR    19       2.592  -0.572 -26.786  1.00  0.00           C  
ATOM    253  HA  TYR    19       1.577  -0.957 -26.694  1.00  0.00           H  
ATOM    254  CB  TYR    19       2.698   0.971 -26.902  1.00  0.00           C  
ATOM    255  HB2 TYR    19       3.710   1.260 -27.185  1.00  0.00           H  
ATOM    256  HB3 TYR    19       2.099   1.344 -27.733  1.00  0.00           H  
ATOM    257  CG  TYR    19       2.325   1.847 -25.755  1.00  0.00           C  
ATOM    258  CD1 TYR    19       1.138   1.485 -25.052  1.00  0.00           C  
ATOM    259  HD1 TYR    19       0.464   0.730 -25.430  1.00  0.00           H  
ATOM    260  CE1 TYR    19       0.773   2.250 -23.868  1.00  0.00           C  
ATOM    261  HE1 TYR    19      -0.091   1.947 -23.295  1.00  0.00           H  
ATOM    262  CZ  TYR    19       1.496   3.373 -23.505  1.00  0.00           C  
ATOM    263  OH  TYR    19       1.045   4.066 -22.460  1.00  0.00           O  
ATOM    264  HH  TYR    19       0.167   3.828 -22.151  1.00  0.00           H  
ATOM    265  CE2 TYR    19       2.605   3.775 -24.261  1.00  0.00           C  
ATOM    266  HE2 TYR    19       3.108   4.706 -24.046  1.00  0.00           H  
ATOM    267  CD2 TYR    19       3.025   3.015 -25.377  1.00  0.00           C  
ATOM    268  HD2 TYR    19       3.925   3.242 -25.929  1.00  0.00           H  
ATOM    269  C   TYR    19       3.207  -1.291 -28.019  1.00  0.00           C  
ATOM    270  O   TYR    19       2.593  -1.236 -29.070  1.00  0.00           O  
ATOM    271  N   LEU    20       4.347  -1.924 -27.899  1.00  0.00           N  
ATOM    272  H   LEU    20       4.666  -1.936 -26.941  1.00  0.00           H  
ATOM    273  CA  LEU    20       5.244  -2.341 -28.958  1.00  0.00           C  
ATOM    274  HA  LEU    20       4.702  -2.434 -29.899  1.00  0.00           H  
ATOM    275  CB  LEU    20       6.228  -1.182 -29.012  1.00  0.00           C  
ATOM    276  HB2 LEU    20       5.696  -0.276 -29.301  1.00  0.00           H  
ATOM    277  HB3 LEU    20       6.689  -1.141 -28.025  1.00  0.00           H  
ATOM    278  CG  LEU    20       7.449  -1.311 -29.991  1.00  0.00           C  
ATOM    279  HG  LEU    20       7.048  -1.746 -30.907  1.00  0.00           H  
ATOM    280  CD1 LEU    20       7.882   0.164 -30.390  1.00  0.00           C  
ATOM    281 HD11 LEU    20       8.141   0.623 -29.436  1.00  0.00           H  
ATOM    282 HD12 LEU    20       8.725   0.204 -31.080  1.00  0.00           H  
ATOM    283 HD13 LEU    20       7.098   0.807 -30.789  1.00  0.00           H  
ATOM    284  CD2 LEU    20       8.762  -1.990 -29.457  1.00  0.00           C  
ATOM    285 HD21 LEU    20       8.913  -1.668 -28.427  1.00  0.00           H  
ATOM    286 HD22 LEU    20       8.524  -3.050 -29.549  1.00  0.00           H  
ATOM    287 HD23 LEU    20       9.621  -1.706 -30.066  1.00  0.00           H  
ATOM    288  C   LEU    20       5.793  -3.717 -28.583  1.00  0.00           C  
ATOM    289  O   LEU    20       6.010  -4.425 -29.495  1.00  0.00           O  
TER   
END   
