# Supplementary material for: In silico approaches for predicting the half-life of natural and modified peptides in blood
Source: PLoS One. 2018 Jun 1;13(6):e0196829. doi: 10.1371/journal.pone.0196829 (PMC5983457; doi:10.1371/journal.pone.0196829)
Supplement: S3 File — (ZIP) [file pone.0196829.s009.zip › 3may2018_261_pdb_files/2775.pdb]

ATOM      1  N   PHE     1       5.255  -2.671 -22.959  1.00  0.00           N  
ATOM      2  H   PHE     1       5.803  -2.548 -23.798  1.00  0.00           H  
ATOM      3  CA  PHE     1       5.592  -1.752 -21.815  1.00  0.00           C  
ATOM      4  HA  PHE     1       5.690  -2.495 -21.024  1.00  0.00           H  
ATOM      5  CB  PHE     1       4.498  -0.774 -21.400  1.00  0.00           C  
ATOM      6  HB2 PHE     1       4.320  -0.041 -22.186  1.00  0.00           H  
ATOM      7  HB3 PHE     1       3.583  -1.367 -21.402  1.00  0.00           H  
ATOM      8  CG  PHE     1       4.709   0.022 -20.072  1.00  0.00           C  
ATOM      9  CD1 PHE     1       4.049  -0.544 -18.928  1.00  0.00           C  
ATOM     10  HD1 PHE     1       3.267  -1.275 -19.066  1.00  0.00           H  
ATOM     11  CE1 PHE     1       4.314   0.027 -17.714  1.00  0.00           C  
ATOM     12  HE1 PHE     1       3.825  -0.495 -16.905  1.00  0.00           H  
ATOM     13  CZ  PHE     1       5.171   1.163 -17.582  1.00  0.00           C  
ATOM     14  HZ  PHE     1       5.469   1.552 -16.620  1.00  0.00           H  
ATOM     15  CE2 PHE     1       5.772   1.774 -18.689  1.00  0.00           C  
ATOM     16  HE2 PHE     1       6.317   2.705 -18.647  1.00  0.00           H  
ATOM     17  CD2 PHE     1       5.483   1.140 -19.973  1.00  0.00           C  
ATOM     18  HD2 PHE     1       5.762   1.666 -20.874  1.00  0.00           H  
ATOM     19  C   PHE     1       6.906  -0.926 -22.016  1.00  0.00           C  
ATOM     20  O   PHE     1       6.963  -0.273 -23.058  1.00  0.00           O  
ATOM     21  N   PRO     2       7.869  -0.849 -21.041  1.00  0.00           N  
ATOM     22  CD  PRO     2       7.740  -1.404 -19.649  1.00  0.00           C  
ATOM     23  HD2 PRO     2       8.025  -2.452 -19.747  1.00  0.00           H  
ATOM     24  HD3 PRO     2       6.726  -1.256 -19.277  1.00  0.00           H  
ATOM     25  CG  PRO     2       8.709  -0.628 -18.758  1.00  0.00           C  
ATOM     26  HG2 PRO     2       9.091  -1.221 -17.927  1.00  0.00           H  
ATOM     27  HG3 PRO     2       8.206   0.200 -18.258  1.00  0.00           H  
ATOM     28  CB  PRO     2       9.745  -0.221 -19.794  1.00  0.00           C  
ATOM     29  HB2 PRO     2      10.531  -0.976 -19.762  1.00  0.00           H  
ATOM     30  HB3 PRO     2      10.236   0.688 -19.449  1.00  0.00           H  
ATOM     31  CA  PRO     2       9.081  -0.170 -21.255  1.00  0.00           C  
ATOM     32  HA  PRO     2       8.960   0.860 -21.592  1.00  0.00           H  
ATOM     33  C   PRO     2      10.019  -0.824 -22.288  1.00  0.00           C  
ATOM     34  O   PRO     2      10.058  -2.019 -22.354  1.00  0.00           O  
ATOM     35  N   ARG     3      10.755  -0.073 -23.059  1.00  0.00           N  
ATOM     36  H   ARG     3      10.705   0.929 -22.939  1.00  0.00           H  
ATOM     37  CA  ARG     3      11.593  -0.614 -24.164  1.00  0.00           C  
ATOM     38  HA  ARG     3      12.005  -1.573 -23.850  1.00  0.00           H  
ATOM     39  CB  ARG     3      10.637  -0.940 -25.398  1.00  0.00           C  
ATOM     40  HB2 ARG     3      11.249  -1.418 -26.162  1.00  0.00           H  
ATOM     41  HB3 ARG     3       9.830  -1.657 -25.253  1.00  0.00           H  
ATOM     42  CG  ARG     3       9.843   0.235 -26.003  1.00  0.00           C  
ATOM     43  HG2 ARG     3      10.477   1.118 -26.086  1.00  0.00           H  
ATOM     44  HG3 ARG     3       9.436  -0.019 -26.982  1.00  0.00           H  
ATOM     45  CD  ARG     3       8.566   0.616 -25.332  1.00  0.00           C  
ATOM     46  HD2 ARG     3       7.821  -0.147 -25.558  1.00  0.00           H  
ATOM     47  HD3 ARG     3       8.831   0.661 -24.275  1.00  0.00           H  
ATOM     48  NE  ARG     3       8.081   1.903 -25.737  1.00  0.00           N  
ATOM     49  HE  ARG     3       8.769   2.532 -26.126  1.00  0.00           H  
ATOM     50  CZ  ARG     3       6.801   2.155 -26.033  1.00  0.00           C  
ATOM     51  NH1 ARG     3       5.853   1.466 -25.501  1.00  0.00           N  
ATOM     52 HH11 ARG     3       6.036   0.976 -24.637  1.00  0.00           H  
ATOM     53 HH12 ARG     3       4.870   1.608 -25.686  1.00  0.00           H  
ATOM     54  NH2 ARG     3       6.482   3.184 -26.755  1.00  0.00           N  
ATOM     55 HH21 ARG     3       7.148   3.814 -27.180  1.00  0.00           H  
ATOM     56 HH22 ARG     3       5.495   3.361 -26.877  1.00  0.00           H  
ATOM     57  C   ARG     3      12.799   0.291 -24.479  1.00  0.00           C  
ATOM     58  O   ARG     3      13.031   0.593 -25.652  1.00  0.00           O  
ATOM     59  N   PRO     4      13.577   0.643 -23.420  1.00  0.00           N  
ATOM     60  CD  PRO     4      14.788   1.461 -23.544  1.00  0.00           C  
ATOM     61  HD2 PRO     4      14.568   2.501 -23.303  1.00  0.00           H  
ATOM     62  HD3 PRO     4      15.078   1.337 -24.587  1.00  0.00           H  
ATOM     63  CG  PRO     4      15.816   0.877 -22.562  1.00  0.00           C  
ATOM     64  HG2 PRO     4      16.158   1.673 -21.901  1.00  0.00           H  
ATOM     65  HG3 PRO     4      16.684   0.457 -23.069  1.00  0.00           H  
ATOM     66  CB  PRO     4      15.094  -0.323 -21.797  1.00  0.00           C  
ATOM     67  HB2 PRO     4      15.422  -0.288 -20.758  1.00  0.00           H  
ATOM     68  HB3 PRO     4      15.347  -1.304 -22.201  1.00  0.00           H  
ATOM     69  CA  PRO     4      13.593   0.074 -22.069  1.00  0.00           C  
ATOM     70  HA  PRO     4      13.086  -0.888 -21.994  1.00  0.00           H  
ATOM     71  C   PRO     4      13.151   0.994 -20.875  1.00  0.00           C  
ATOM     72  O   PRO     4      12.946   0.441 -19.823  1.00  0.00           O  
ATOM     73  N   GLY     5      13.100   2.326 -21.040  1.00  0.00           N  
ATOM     74  H   GLY     5      13.318   2.686 -21.958  1.00  0.00           H  
ATOM     75  CA  GLY     5      13.133   3.278 -19.903  1.00  0.00           C  
ATOM     76  HA2 GLY     5      12.593   4.153 -20.267  1.00  0.00           H  
ATOM     77  HA3 GLY     5      12.634   2.879 -19.020  1.00  0.00           H  
ATOM     78  C   GLY     5      14.518   3.857 -19.566  1.00  0.00           C  
ATOM     79  O   GLY     5      15.322   3.811 -20.442  1.00  0.00           O  
ATOM     80  N   GLY     6      14.674   4.445 -18.395  1.00  0.00           N  
ATOM     81  H   GLY     6      13.824   4.565 -17.864  1.00  0.00           H  
ATOM     82  CA  GLY     6      15.829   5.281 -18.096  1.00  0.00           C  
ATOM     83  HA2 GLY     6      15.898   5.277 -17.008  1.00  0.00           H  
ATOM     84  HA3 GLY     6      16.797   4.873 -18.387  1.00  0.00           H  
ATOM     85  C   GLY     6      15.832   6.771 -18.442  1.00  0.00           C  
ATOM     86  O   GLY     6      16.878   7.420 -18.233  1.00  0.00           O  
ATOM     87  N   GLY     7      14.692   7.323 -18.879  1.00  0.00           N  
ATOM     88  H   GLY     7      13.849   6.787 -18.733  1.00  0.00           H  
ATOM     89  CA  GLY     7      14.629   8.623 -19.598  1.00  0.00           C  
ATOM     90  HA2 GLY     7      13.735   9.182 -19.323  1.00  0.00           H  
ATOM     91  HA3 GLY     7      15.487   9.259 -19.381  1.00  0.00           H  
ATOM     92  C   GLY     7      14.512   8.507 -21.106  1.00  0.00           C  
ATOM     93  O   GLY     7      15.235   9.139 -21.883  1.00  0.00           O  
ATOM     94  N   GLY     8      13.694   7.583 -21.555  1.00  0.00           N  
ATOM     95  H   GLY     8      13.231   7.112 -20.790  1.00  0.00           H  
ATOM     96  CA  GLY     8      13.148   7.433 -22.892  1.00  0.00           C  
ATOM     97  HA2 GLY     8      12.373   8.149 -23.166  1.00  0.00           H  
ATOM     98  HA3 GLY     8      13.901   7.553 -23.670  1.00  0.00           H  
ATOM     99  C   GLY     8      12.502   6.101 -23.119  1.00  0.00           C  
ATOM    100  O   GLY     8      13.068   5.029 -22.836  1.00  0.00           O  
ATOM    101  N   GLN     9      11.349   6.125 -23.817  1.00  0.00           N  
ATOM    102  H   GLN     9      10.914   7.014 -24.016  1.00  0.00           H  
ATOM    103  CA  GLN     9      10.737   4.986 -24.459  1.00  0.00           C  
ATOM    104  HA  GLN     9       9.830   5.364 -24.931  1.00  0.00           H  
ATOM    105  CB  GLN     9      11.659   4.312 -25.495  1.00  0.00           C  
ATOM    106  HB2 GLN     9      12.686   4.375 -25.135  1.00  0.00           H  
ATOM    107  HB3 GLN     9      11.438   3.269 -25.725  1.00  0.00           H  
ATOM    108  CG  GLN     9      11.566   4.896 -26.947  1.00  0.00           C  
ATOM    109  HG2 GLN     9      11.788   5.962 -26.983  1.00  0.00           H  
ATOM    110  HG3 GLN     9      12.264   4.343 -27.576  1.00  0.00           H  
ATOM    111  CD  GLN     9      10.186   4.646 -27.593  1.00  0.00           C  
ATOM    112  OE1 GLN     9       9.363   3.888 -27.174  1.00  0.00           O  
ATOM    113  NE2 GLN     9       9.869   5.368 -28.637  1.00  0.00           N  
ATOM    114 HE21 GLN     9       9.012   5.126 -29.114  1.00  0.00           H  
ATOM    115 HE22 GLN     9      10.482   6.149 -28.824  1.00  0.00           H  
ATOM    116  C   GLN     9      10.147   4.000 -23.451  1.00  0.00           C  
ATOM    117  O   GLN     9      10.346   2.798 -23.553  1.00  0.00           O  
ATOM    118  N   GLY    10       9.530   4.551 -22.399  1.00  0.00           N  
ATOM    119  H   GLY    10       9.557   5.561 -22.382  1.00  0.00           H  
ATOM    120  CA  GLY    10       8.798   3.827 -21.341  1.00  0.00           C  
ATOM    121  HA2 GLY    10       7.772   3.672 -21.674  1.00  0.00           H  
ATOM    122  HA3 GLY    10       9.076   2.790 -21.150  1.00  0.00           H  
ATOM    123  C   GLY    10       8.770   4.581 -20.064  1.00  0.00           C  
ATOM    124  O   GLY    10       8.376   3.954 -19.046  1.00  0.00           O  
ATOM    125  N   ASP    11       9.063   5.888 -20.029  1.00  0.00           N  
ATOM    126  H   ASP    11       9.393   6.173 -20.940  1.00  0.00           H  
ATOM    127  CA  ASP    11       9.127   6.743 -18.815  1.00  0.00           C  
ATOM    128  HA  ASP    11       8.202   6.612 -18.254  1.00  0.00           H  
ATOM    129  CB  ASP    11      10.159   6.176 -17.904  1.00  0.00           C  
ATOM    130  HB2 ASP    11      10.053   6.648 -16.927  1.00  0.00           H  
ATOM    131  HB3 ASP    11      10.057   5.097 -17.791  1.00  0.00           H  
ATOM    132  CG  ASP    11      11.634   6.372 -18.312  1.00  0.00           C  
ATOM    133  OD1 ASP    11      12.434   6.472 -17.400  1.00  0.00           O  
ATOM    134  OD2 ASP    11      11.902   6.530 -19.578  1.00  0.00           O  
ATOM    135  C   ASP    11       9.149   8.236 -18.993  1.00  0.00           C  
ATOM    136  O   ASP    11       8.869   8.930 -18.049  1.00  0.00           O  
ATOM    137  N   PHE    12       9.575   8.692 -20.198  1.00  0.00           N  
ATOM    138  H   PHE    12       9.752   8.042 -20.951  1.00  0.00           H  
ATOM    139  CA  PHE    12       9.561  10.100 -20.539  1.00  0.00           C  
ATOM    140  HA  PHE    12       9.550  10.648 -19.596  1.00  0.00           H  
ATOM    141  CB  PHE    12      10.883  10.378 -21.267  1.00  0.00           C  
ATOM    142  HB2 PHE    12      11.759  10.276 -20.626  1.00  0.00           H  
ATOM    143  HB3 PHE    12      11.009   9.597 -22.017  1.00  0.00           H  
ATOM    144  CG  PHE    12      10.963  11.750 -21.941  1.00  0.00           C  
ATOM    145  CD1 PHE    12      11.158  12.856 -21.171  1.00  0.00           C  
ATOM    146  HD1 PHE    12      11.207  12.750 -20.098  1.00  0.00           H  
ATOM    147  CE1 PHE    12      11.283  14.084 -21.688  1.00  0.00           C  
ATOM    148  HE1 PHE    12      11.447  14.898 -20.999  1.00  0.00           H  
ATOM    149  CZ  PHE    12      11.032  14.241 -23.051  1.00  0.00           C  
ATOM    150  HZ  PHE    12      11.133  15.188 -23.560  1.00  0.00           H  
ATOM    151  CE2 PHE    12      10.738  13.127 -23.926  1.00  0.00           C  
ATOM    152  HE2 PHE    12      10.639  13.353 -24.978  1.00  0.00           H  
ATOM    153  CD2 PHE    12      10.673  11.859 -23.333  1.00  0.00           C  
ATOM    154  HD2 PHE    12      10.452  10.985 -23.928  1.00  0.00           H  
ATOM    155  C   PHE    12       8.378  10.610 -21.333  1.00  0.00           C  
ATOM    156  O   PHE    12       8.046  11.748 -21.046  1.00  0.00           O  
ATOM    157  N   GLU    13       7.801   9.813 -22.197  1.00  0.00           N  
ATOM    158  H   GLU    13       8.209   8.900 -22.334  1.00  0.00           H  
ATOM    159  CA  GLU    13       6.761  10.177 -23.141  1.00  0.00           C  
ATOM    160  HA  GLU    13       7.087  10.960 -23.826  1.00  0.00           H  
ATOM    161  CB  GLU    13       6.453   8.947 -24.027  1.00  0.00           C  
ATOM    162  HB2 GLU    13       6.184   8.159 -23.324  1.00  0.00           H  
ATOM    163  HB3 GLU    13       5.606   9.232 -24.651  1.00  0.00           H  
ATOM    164  CG  GLU    13       7.590   8.589 -25.021  1.00  0.00           C  
ATOM    165  HG2 GLU    13       7.094   7.817 -25.609  1.00  0.00           H  
ATOM    166  HG3 GLU    13       7.865   9.382 -25.718  1.00  0.00           H  
ATOM    167  CD  GLU    13       8.830   7.978 -24.414  1.00  0.00           C  
ATOM    168  OE1 GLU    13       9.895   8.150 -25.009  1.00  0.00           O  
ATOM    169  OE2 GLU    13       8.829   7.410 -23.316  1.00  0.00           O  
ATOM    170  C   GLU    13       5.467  10.662 -22.421  1.00  0.00           C  
ATOM    171  O   GLU    13       5.188  10.192 -21.296  1.00  0.00           O  
ATOM    172  N   PRO    14       4.552  11.468 -22.989  1.00  0.00           N  
ATOM    173  CD  PRO    14       4.728  12.151 -24.265  1.00  0.00           C  
ATOM    174  HD2 PRO    14       5.069  11.520 -25.086  1.00  0.00           H  
ATOM    175  HD3 PRO    14       5.518  12.896 -24.162  1.00  0.00           H  
ATOM    176  CG  PRO    14       3.438  12.709 -24.649  1.00  0.00           C  
ATOM    177  HG2 PRO    14       2.834  11.967 -25.171  1.00  0.00           H  
ATOM    178  HG3 PRO    14       3.614  13.577 -25.285  1.00  0.00           H  
ATOM    179  CB  PRO    14       2.890  13.042 -23.287  1.00  0.00           C  
ATOM    180  HB2 PRO    14       1.811  13.166 -23.380  1.00  0.00           H  
ATOM    181  HB3 PRO    14       3.344  13.969 -22.936  1.00  0.00           H  
ATOM    182  CA  PRO    14       3.231  11.795 -22.471  1.00  0.00           C  
ATOM    183  HA  PRO    14       3.326  11.958 -21.397  1.00  0.00           H  
ATOM    184  C   PRO    14       2.192  10.649 -22.604  1.00  0.00           C  
ATOM    185  O   PRO    14       1.003  10.723 -22.207  1.00  0.00           O  
ATOM    186  N   ILE    15       2.650   9.612 -23.299  1.00  0.00           N  
ATOM    187  H   ILE    15       3.581   9.583 -23.689  1.00  0.00           H  
ATOM    188  CA  ILE    15       2.048   8.279 -23.409  1.00  0.00           C  
ATOM    189  HA  ILE    15       1.520   7.994 -22.499  1.00  0.00           H  
ATOM    190  CB  ILE    15       0.916   8.268 -24.524  1.00  0.00           C  
ATOM    191  HB  ILE    15       0.262   9.103 -24.276  1.00  0.00           H  
ATOM    192  CG2 ILE    15       1.468   8.716 -25.878  1.00  0.00           C  
ATOM    193 HG21 ILE    15       1.941   7.860 -26.359  1.00  0.00           H  
ATOM    194 HG22 ILE    15       0.659   9.076 -26.514  1.00  0.00           H  
ATOM    195 HG23 ILE    15       2.165   9.553 -25.840  1.00  0.00           H  
ATOM    196  CG1 ILE    15       0.038   7.016 -24.546  1.00  0.00           C  
ATOM    197 HG12 ILE    15       0.666   6.146 -24.739  1.00  0.00           H  
ATOM    198 HG13 ILE    15      -0.320   6.930 -23.520  1.00  0.00           H  
ATOM    199  CD1 ILE    15      -1.179   7.086 -25.485  1.00  0.00           C  
ATOM    200 HD11 ILE    15      -1.860   6.248 -25.331  1.00  0.00           H  
ATOM    201 HD12 ILE    15      -1.639   8.060 -25.317  1.00  0.00           H  
ATOM    202 HD13 ILE    15      -0.692   7.094 -26.460  1.00  0.00           H  
ATOM    203  C   ILE    15       3.088   7.137 -23.566  1.00  0.00           C  
ATOM    204  O   ILE    15       3.423   6.719 -24.704  1.00  0.00           O  
ATOM    205  N   PRO    16       3.907   6.742 -22.499  1.00  0.00           N  
ATOM    206  CD  PRO    16       3.793   7.223 -21.132  1.00  0.00           C  
ATOM    207  HD2 PRO    16       3.023   6.616 -20.657  1.00  0.00           H  
ATOM    208  HD3 PRO    16       3.680   8.305 -21.062  1.00  0.00           H  
ATOM    209  CG  PRO    16       5.114   6.842 -20.480  1.00  0.00           C  
ATOM    210  HG2 PRO    16       5.162   6.842 -19.391  1.00  0.00           H  
ATOM    211  HG3 PRO    16       5.925   7.439 -20.895  1.00  0.00           H  
ATOM    212  CB  PRO    16       5.303   5.451 -21.140  1.00  0.00           C  
ATOM    213  HB2 PRO    16       4.762   4.692 -20.575  1.00  0.00           H  
ATOM    214  HB3 PRO    16       6.360   5.183 -21.133  1.00  0.00           H  
ATOM    215  CA  PRO    16       4.833   5.596 -22.635  1.00  0.00           C  
ATOM    216  HA  PRO    16       5.701   5.896 -23.222  1.00  0.00           H  
ATOM    217  C   PRO    16       4.367   4.218 -23.070  1.00  0.00           C  
ATOM    218  O   PRO    16       5.208   3.301 -23.364  1.00  0.00           O  
ATOM    219  N   GLU    17       3.040   4.051 -23.123  1.00  0.00           N  
ATOM    220  H   GLU    17       2.469   4.866 -22.952  1.00  0.00           H  
ATOM    221  CA  GLU    17       2.403   2.761 -23.422  1.00  0.00           C  
ATOM    222  HA  GLU    17       2.908   1.978 -22.856  1.00  0.00           H  
ATOM    223  CB  GLU    17       0.916   2.704 -22.949  1.00  0.00           C  
ATOM    224  HB2 GLU    17       0.195   3.136 -23.643  1.00  0.00           H  
ATOM    225  HB3 GLU    17       0.681   1.643 -22.860  1.00  0.00           H  
ATOM    226  CG  GLU    17       0.544   3.290 -21.533  1.00  0.00           C  
ATOM    227  HG2 GLU    17      -0.343   2.752 -21.198  1.00  0.00           H  
ATOM    228  HG3 GLU    17       1.374   3.076 -20.860  1.00  0.00           H  
ATOM    229  CD  GLU    17       0.205   4.750 -21.442  1.00  0.00           C  
ATOM    230  OE1 GLU    17      -0.915   5.027 -20.925  1.00  0.00           O  
ATOM    231  OE2 GLU    17       0.999   5.530 -21.932  1.00  0.00           O  
ATOM    232  C   GLU    17       2.426   2.419 -24.905  1.00  0.00           C  
ATOM    233  O   GLU    17       2.907   1.338 -25.258  1.00  0.00           O  
ATOM    234  N   ASP    18       1.793   3.266 -25.696  1.00  0.00           N  
ATOM    235  H   ASP    18       1.412   4.076 -25.227  1.00  0.00           H  
ATOM    236  CA  ASP    18       1.441   2.913 -27.084  1.00  0.00           C  
ATOM    237  HA  ASP    18       1.053   1.896 -27.146  1.00  0.00           H  
ATOM    238  CB  ASP    18       0.411   3.873 -27.624  1.00  0.00           C  
ATOM    239  HB2 ASP    18      -0.410   3.822 -26.909  1.00  0.00           H  
ATOM    240  HB3 ASP    18       0.825   4.852 -27.381  1.00  0.00           H  
ATOM    241  CG  ASP    18       0.009   3.859 -29.157  1.00  0.00           C  
ATOM    242  OD1 ASP    18      -0.160   4.959 -29.794  1.00  0.00           O  
ATOM    243  OD2 ASP    18      -0.056   2.671 -29.545  1.00  0.00           O  
ATOM    244  C   ASP    18       2.767   2.954 -27.981  1.00  0.00           C  
ATOM    245  O   ASP    18       3.830   3.283 -27.484  1.00  0.00           O  
ATOM    246  N   ALA    19       2.655   2.692 -29.289  1.00  0.00           N  
ATOM    247  H   ALA    19       1.716   2.483 -29.599  1.00  0.00           H  
ATOM    248  CA  ALA    19       3.798   2.760 -30.154  1.00  0.00           C  
ATOM    249  HA  ALA    19       4.635   2.233 -29.696  1.00  0.00           H  
ATOM    250  CB  ALA    19       3.464   2.027 -31.520  1.00  0.00           C  
ATOM    251  HB1 ALA    19       2.497   2.411 -31.844  1.00  0.00           H  
ATOM    252  HB2 ALA    19       4.272   2.189 -32.233  1.00  0.00           H  
ATOM    253  HB3 ALA    19       3.337   0.955 -31.376  1.00  0.00           H  
ATOM    254  C   ALA    19       4.367   4.157 -30.469  1.00  0.00           C  
ATOM    255  O   ALA    19       5.017   4.454 -31.475  1.00  0.00           O  
ATOM    256  N   TYR    20       4.165   5.039 -29.479  1.00  0.00           N  
ATOM    257  H   TYR    20       3.627   4.659 -28.713  1.00  0.00           H  
ATOM    258  CA  TYR    20       4.684   6.362 -29.490  1.00  0.00           C  
ATOM    259  HA  TYR    20       4.513   6.919 -30.412  1.00  0.00           H  
ATOM    260  CB  TYR    20       3.875   7.074 -28.366  1.00  0.00           C  
ATOM    261  HB2 TYR    20       2.847   6.718 -28.297  1.00  0.00           H  
ATOM    262  HB3 TYR    20       4.307   6.637 -27.465  1.00  0.00           H  
ATOM    263  CG  TYR    20       3.781   8.615 -28.431  1.00  0.00           C  
ATOM    264  CD1 TYR    20       4.793   9.434 -27.865  1.00  0.00           C  
ATOM    265  HD1 TYR    20       5.629   9.042 -27.305  1.00  0.00           H  
ATOM    266  CE1 TYR    20       4.688  10.843 -27.901  1.00  0.00           C  
ATOM    267  HE1 TYR    20       5.376  11.539 -27.445  1.00  0.00           H  
ATOM    268  CZ  TYR    20       3.654  11.463 -28.589  1.00  0.00           C  
ATOM    269  OH  TYR    20       3.591  12.837 -28.451  1.00  0.00           O  
ATOM    270  HH  TYR    20       4.452  13.171 -28.188  1.00  0.00           H  
ATOM    271  CE2 TYR    20       2.715  10.659 -29.268  1.00  0.00           C  
ATOM    272  HE2 TYR    20       1.862  11.131 -29.732  1.00  0.00           H  
ATOM    273  CD2 TYR    20       2.658   9.249 -29.084  1.00  0.00           C  
ATOM    274  HD2 TYR    20       1.896   8.634 -29.541  1.00  0.00           H  
ATOM    275  C   TYR    20       6.204   6.469 -29.221  1.00  0.00           C  
ATOM    276  O   TYR    20       6.793   5.550 -28.638  1.00  0.00           O  
ATOM    277  N   ASP    21       6.764   7.598 -29.571  1.00  0.00           N  
ATOM    278  H   ASP    21       6.160   8.341 -29.892  1.00  0.00           H  
ATOM    279  CA  ASP    21       8.152   8.025 -29.269  1.00  0.00           C  
ATOM    280  HA  ASP    21       8.677   7.355 -28.589  1.00  0.00           H  
ATOM    281  CB  ASP    21       9.018   7.832 -30.480  1.00  0.00           C  
ATOM    282  HB2 ASP    21       8.795   6.846 -30.888  1.00  0.00           H  
ATOM    283  HB3 ASP    21       8.681   8.546 -31.232  1.00  0.00           H  
ATOM    284  CG  ASP    21      10.597   8.016 -30.257  1.00  0.00           C  
ATOM    285  OD1 ASP    21      11.047   8.007 -29.130  1.00  0.00           O  
ATOM    286  OD2 ASP    21      11.304   8.107 -31.257  1.00  0.00           O  
ATOM    287  C   ASP    21       8.240   9.498 -28.884  1.00  0.00           C  
ATOM    288  O   ASP    21       7.470  10.328 -29.399  1.00  0.00           O  
ATOM    289  N   GLU    22       9.284   9.861 -28.136  1.00  0.00           N  
ATOM    290  H   GLU    22       9.902   9.088 -27.936  1.00  0.00           H  
ATOM    291  CA  GLU    22       9.731  11.218 -27.809  1.00  0.00           C  
ATOM    292  HA  GLU    22       9.780  11.826 -28.712  1.00  0.00           H  
ATOM    293  CB  GLU    22       8.688  11.890 -26.945  1.00  0.00           C  
ATOM    294  HB2 GLU    22       7.780  11.289 -26.900  1.00  0.00           H  
ATOM    295  HB3 GLU    22       8.839  11.791 -25.870  1.00  0.00           H  
ATOM    296  CG  GLU    22       8.414  13.377 -27.373  1.00  0.00           C  
ATOM    297  HG2 GLU    22       9.248  14.025 -27.101  1.00  0.00           H  
ATOM    298  HG3 GLU    22       8.233  13.486 -28.443  1.00  0.00           H  
ATOM    299  CD  GLU    22       7.048  13.778 -26.776  1.00  0.00           C  
ATOM    300  OE1 GLU    22       6.043  13.884 -27.502  1.00  0.00           O  
ATOM    301  OE2 GLU    22       7.021  13.973 -25.528  1.00  0.00           O  
ATOM    302  C   GLU    22      11.162  11.170 -27.192  1.00  0.00           C  
ATOM    303  O   GLU    22      11.821  12.189 -27.249  1.00  0.00           O  
ATOM    304  N   NHE    23      11.619  10.084 -26.627  1.00  0.00           N  
ATOM    305  HN1 NHE    23      11.052   9.267 -26.452  1.00  0.00           H  
ATOM    306  HN2 NHE    23      12.596  10.093 -26.372  1.00  0.00           H  
TER   
END   
